# Supplementary material for: Tradeoffs in alignment and assembly-based methods for structural variant detection with long-read sequencing data
Source: Nat Commun. 2024 Mar 19;15:2447. doi: 10.1038/s41467-024-46614-z (PMC10951360; doi:10.1038/s41467-024-46614-z)
Supplement: Supplementary file 4 — Source Data [file 41467_2024_46614_MOESM4_ESM.zip]

Archive with 12,016 entries (7,875 files):
- Source Data/
- __MACOSX/._Source Data
- Source Data/Figure7/
- __MACOSX/Source Data/._Figure7
- Source Data/FigureS1/
- __MACOSX/Source Data/._FigureS1
- Source Data/Figure6/
- __MACOSX/Source Data/._Figure6
- Source Data/FigureS19/
- __MACOSX/Source Data/._FigureS19
- Source Data/General_Utils/
- __MACOSX/Source Data/._General_Utils
- Source Data/Figure4/
- __MACOSX/Source Data/._Figure4
- Source Data/Figure3/
- __MACOSX/Source Data/._Figure3
- Source Data/Figure2/
- __MACOSX/Source Data/._Figure2
- Source Data/Figure5/
- __MACOSX/Source Data/._Figure5
- Source Data/Source Data.docx
- __MACOSX/Source Data/._Source Data.docx
- Source Data/Figure7/PBSIM3_simulation/
- __MACOSX/Source Data/Figure7/._PBSIM3_simulation
- Source Data/Figure7/Simulation_eval/
- __MACOSX/Source Data/Figure7/._Simulation_eval
- Source Data/Figure7/Somatic/
- __MACOSX/Source Data/Figure7/._Somatic
- Source Data/FigureS1/Repeat_percent_RepeatMasker.py
- __MACOSX/Source Data/FigureS1/._Repeat_percent_RepeatMasker.py
- Source Data/FigureS1/Performance_on_different_repeat_percentage.py
- __MACOSX/Source Data/FigureS1/._Performance_on_different_repeat_percentage.py
- Source Data/FigureS1/Construct_fasta_for_RepeatMasker.py
- __MACOSX/Source Data/FigureS1/._Construct_fasta_for_RepeatMasker.py
- Source Data/FigureS1/Performance_on_different_repeat_annotation.py
- __MACOSX/Source Data/FigureS1/._Performance_on_different_repeat_annotation.py
- Source Data/FigureS1/extract_unique_annotation.py
- __MACOSX/Source Data/FigureS1/._extract_unique_annotation.py
- Source Data/Figure6/perf_list_example.config
- __MACOSX/Source Data/Figure6/._perf_list_example.config
- Source Data/Figure6/radar_plot.py
- __MACOSX/Source Data/Figure6/._radar_plot.py
- Source Data/FigureS19/modification_notes.txt
- __MACOSX/Source Data/FigureS19/._modification_notes.txt
- Source Data/FigureS19/Template_hap-eval_grid_search.sh
- __MACOSX/Source Data/FigureS19/._Template_hap-eval_grid_search.sh
- Source Data/FigureS19/slurm_template.slurm
- __MACOSX/Source Data/FigureS19/._slurm_template.slurm
- Source Data/FigureS19/readme
- __MACOSX/Source Data/FigureS19/._readme
- Source Data/FigureS19/hap-eval_results_heatmap.py
- __MACOSX/Source Data/FigureS19/._hap-eval_results_heatmap.py
- Source Data/General_Utils/vcf_filter.py
- __MACOSX/Source Data/General_Utils/._vcf_filter.py
- Source Data/General_Utils/Truvari_results_parser.py
- __MACOSX/Source Data/General_Utils/._Truvari_results_parser.py
- Source Data/General_Utils/Truvari_eval.sh
- __MACOSX/Source Data/General_Utils/._Truvari_eval.sh
- Source Data/Figure4/Overlap/
- __MACOSX/Source Data/Figure4/._Overlap
- Source Data/Figure4/HG002_analysis/
- __MACOSX/Source Data/Figure4/._HG002_analysis
- Source Data/Figure4/T2T_analysis/
- __MACOSX/Source Data/Figure4/._T2T_analysis
- Source Data/Figure3/Truvari_Heatmap/
- __MACOSX/Source Data/Figure3/._Truvari_Heatmap
- Source Data/Figure3/BKShift_SeqSim/
- __MACOSX/Source Data/Figure3/._BKShift_SeqSim
- Source Data/Figure2/SVLEN_distribution/
- __MACOSX/Source Data/Figure2/._SVLEN_distribution
- Source Data/Figure2/F1_in_different_SV_size_range/
- __MACOSX/Source Data/Figure2/._F1_in_different_SV_size_range
- Source Data/Figure5/Subsample/
- __MACOSX/Source Data/Figure5/._Subsample
- Source Data/Figure5/Across_datasets/
- __MACOSX/Source Data/Figure5/._Across_datasets
- Source Data/Figure7/PBSIM3_simulation/PBSIM3/
- __MACOSX/Source Data/Figure7/PBSIM3_simulation/._PBSIM3
- Source Data/Figure7/PBSIM3_simulation/VISOR_HACK/
- __MACOSX/Source Data/Figure7/PBSIM3_simulation/._VISOR_HACK
- Source Data/Figure7/Simulation_eval/Data/
- __MACOSX/Source Data/Figure7/Simulation_eval/._Data
- Source Data/Figure7/Simulation_eval/output/
- __MACOSX/Source Data/Figure7/Simulation_eval/._output
- Source Data/Figure7/Simulation_eval/bin/
- __MACOSX/Source Data/Figure7/Simulation_eval/._bin
- Source Data/Figure7/Simulation_eval/readme
- __MACOSX/Source Data/Figure7/Simulation_eval/._readme
- Source Data/Figure7/Somatic/Data/
- __MACOSX/Source Data/Figure7/Somatic/._Data
- Source Data/Figure7/Somatic/bin/
- __MACOSX/Source Data/Figure7/Somatic/._bin
- Source Data/Figure7/Somatic/readme
- __MACOSX/Source Data/Figure7/Somatic/._readme
- Source Data/Figure7/Somatic/normal_ont.txt
- __MACOSX/Source Data/Figure7/Somatic/._normal_ont.txt
- Source Data/Figure7/Somatic/normal_pacbio.txt
- __MACOSX/Source Data/Figure7/Somatic/._normal_pacbio.txt
- Source Data/Figure7/Somatic/cancer_ont.txt
- __MACOSX/Source Data/Figure7/Somatic/._cancer_ont.txt
- Source Data/Figure7/Somatic/cancer_pacbio.txt
- __MACOSX/Source Data/Figure7/Somatic/._cancer_pacbio.txt
- Source Data/Figure7/Somatic/eval_list.txt
- __MACOSX/Source Data/Figure7/Somatic/._eval_list.txt
- Source Data/Figure4/Overlap/tcf_example.config
- __MACOSX/Source Data/Figure4/Overlap/._tcf_example.config
- Source Data/Figure4/Overlap/SV_overlap_analysis_twoplots_breakaxes.py
- __MACOSX/Source Data/Figure4/Overlap/._SV_overlap_analysis_twoplots_breakaxes.py
- Source Data/Figure4/Overlap/vlf_example.config
- __MACOSX/Source Data/Figure4/Overlap/._vlf_example.config
- Source Data/Figure4/Overlap/SV_overlap_analysis_twoplots.py
- __MACOSX/Source Data/Figure4/Overlap/._SV_overlap_analysis_twoplots.py
- Source Data/Figure4/HG002_analysis/bin/
- __MACOSX/Source Data/Figure4/HG002_analysis/._bin
- Source Data/Figure4/HG002_analysis/Data/
- __MACOSX/Source Data/Figure4/HG002_analysis/._Data
- Source Data/Figure4/HG002_analysis/readme
- __MACOSX/Source Data/Figure4/HG002_analysis/._readme
- Source Data/Figure4/HG002_analysis/HG002_analysis.sh
- __MACOSX/Source Data/Figure4/HG002_analysis/._HG002_analysis.sh
- Source Data/Figure4/T2T_analysis/Data/
- __MACOSX/Source Data/Figure4/T2T_analysis/._Data
- Source Data/Figure4/T2T_analysis/bin/
- __MACOSX/Source Data/Figure4/T2T_analysis/._bin
- Source Data/Figure4/T2T_analysis/T2T_analysis.sh
- __MACOSX/Source Data/Figure4/T2T_analysis/._T2T_analysis.sh
- Source Data/Figure4/T2T_analysis/readme
- __MACOSX/Source Data/Figure4/T2T_analysis/._readme
- Source Data/Figure3/Truvari_Heatmap/tools_truvari_list_example.config
- __MACOSX/Source Data/Figure3/Truvari_Heatmap/._tools_truvari_list_example.config
- Source Data/Figure3/Truvari_Heatmap/Template_Truvari_grid_search.sh
- __MACOSX/Source Data/Figure3/Truvari_Heatmap/._Template_Truvari_grid_search.sh
- Source Data/Figure3/Truvari_Heatmap/submit_single_Truvari.sbatch
- __MACOSX/Source Data/Figure3/Truvari_Heatmap/._submit_single_Truvari.sbatch
- Source Data/Figure3/Truvari_Heatmap/Truvari_results_heatmap.py
- __MACOSX/Source Data/Figure3/Truvari_Heatmap/._Truvari_results_heatmap.py
- Source Data/Figure3/BKShift_SeqSim/readme
- __MACOSX/Source Data/Figure3/BKShift_SeqSim/._readme
- Source Data/Figure3/BKShift_SeqSim/Breakpoint_shift.py
- __MACOSX/Source Data/Figure3/BKShift_SeqSim/._Breakpoint_shift.py
- Source Data/Figure3/BKShift_SeqSim/Sequence_similarity_distribution.py
- __MACOSX/Source Data/Figure3/BKShift_SeqSim/._Sequence_similarity_distribution.py
- Source Data/Figure2/SVLEN_distribution/bin/
- __MACOSX/Source Data/Figure2/SVLEN_distribution/._bin
- Source Data/Figure2/SVLEN_distribution/vcf_list_file_example.txt
- __MACOSX/Source Data/Figure2/SVLEN_distribution/._vcf_list_file_example.txt
- Source Data/Figure2/F1_in_different_SV_size_range/bin/
- __MACOSX/Source Data/Figure2/F1_in_different_SV_size_range/._bin
- Source Data/Figure2/F1_in_different_SV_size_range/readme
- __MACOSX/Source Data/Figure2/F1_in_different_SV_size_range/._readme
- Source Data/Figure2/F1_in_different_SV_size_range/vcf_list_example.txt
- __MACOSX/Source Data/Figure2/F1_in_different_SV_size_range/._vcf_list_example.txt
- Source Data/Figure5/Subsample/Recall_Precision_F1_subsampling.py
- __MACOSX/Source Data/Figure5/Subsample/._Recall_Precision_F1_subsampling.py
- Source Data/Figure5/Subsample/Input_folder_structure_example.txt
- __MACOSX/Source Data/Figure5/Subsample/._Input_folder_structure_example.txt
- Source Data/Figure5/Across_datasets/truvaris/
- __MACOSX/Source Data/Figure5/Across_datasets/._truvaris
- Source Data/Figure5/Across_datasets/Across_datasets_heatmap.py
- __MACOSX/Source Data/Figure5/Across_datasets/._Across_datasets_heatmap.py
- Source Data/Figure7/PBSIM3_simulation/PBSIM3/Hifi/
- __MACOSX/Source Data/Figure7/PBSIM3_simulation/PBSIM3/._Hifi
- Source Data/Figure7/PBSIM3_simulation/PBSIM3/CLR/
- __MACOSX/Source Data/Figure7/PBSIM3_simulation/PBSIM3/._CLR
- Source Data/Figure7/PBSIM3_simulation/PBSIM3/ONT/
- __MACOSX/Source Data/Figure7/PBSIM3_simulation/PBSIM3/._ONT
- Source Data/Figure7/PBSIM3_simulation/PBSIM3/ReadMe
- __MACOSX/Source Data/Figure7/PBSIM3_simulation/PBSIM3/._ReadMe
- Source Data/Figure7/PBSIM3_simulation/PBSIM3/hap2sim.py
- __MACOSX/Source Data/Figure7/PBSIM3_simulation/PBSIM3/._hap2sim.py
- Source Data/Figure7/PBSIM3_simulation/PBSIM3/chr_config.txt
- __MACOSX/Source Data/Figure7/PBSIM3_simulation/PBSIM3/._chr_config.txt
- Source Data/Figure7/PBSIM3_simulation/VISOR_HACK/sim_ins.bed
- __MACOSX/Source Data/Figure7/PBSIM3_simulation/VISOR_HACK/._sim_ins.bed
- Source Data/Figure7/PBSIM3_simulation/VISOR_HACK/sim_tra.bed
- __MACOSX/Source Data/Figure7/PBSIM3_simulation/VISOR_HACK/._sim_tra.bed
- Source Data/Figure7/PBSIM3_simulation/VISOR_HACK/hs37d5_download.txt
- __MACOSX/Source Data/Figure7/PBSIM3_simulation/VISOR_HACK/._hs37d5_download.txt
- Source Data/Figure7/PBSIM3_simulation/VISOR_HACK/sim_dup.bed
- __MACOSX/Source Data/Figure7/PBSIM3_simulation/VISOR_HACK/._sim_dup.bed
- Source Data/Figure7/PBSIM3_simulation/VISOR_HACK/sim_inv.bed
- __MACOSX/Source Data/Figure7/PBSIM3_simulation/VISOR_HACK/._sim_inv.bed
- Source Data/Figure7/PBSIM3_simulation/VISOR_HACK/VISOR_HACK_template.sh
- __MACOSX/Source Data/Figure7/PBSIM3_simulation/VISOR_HACK/._VISOR_HACK_template.sh
- Source Data/Figure7/PBSIM3_simulation/VISOR_HACK/sim_del.bed
- __MACOSX/Source Data/Figure7/PBSIM3_simulation/VISOR_HACK/._sim_del.bed
- Source Data/Figure7/Simulation_eval/Data/Benchmarks/
- __MACOSX/Source Data/Figure7/Simulation_eval/Data/._Benchmarks
- Source Data/Figure7/Simulation_eval/output/Duplication/
- __MACOSX/Source Data/Figure7/Simulation_eval/output/._Duplication
- Source Data/Figure7/Simulation_eval/output/Translocation/
- __MACOSX/Source Data/Figure7/Simulation_eval/output/._Translocation
- Source Data/Figure7/Simulation_eval/output/Inversion/
- __MACOSX/Source Data/Figure7/Simulation_eval/output/._Inversion
- Source Data/Figure7/Simulation_eval/bin/bnd_format.txt
- __MACOSX/Source Data/Figure7/Simulation_eval/bin/._bnd_format.txt
- Source Data/Figure7/Simulation_eval/bin/eval_tra.py
- __MACOSX/Source Data/Figure7/Simulation_eval/bin/._eval_tra.py
- Source Data/Figure7/Simulation_eval/bin/convert_tra_bed_to_vcf.py
- __MACOSX/Source Data/Figure7/Simulation_eval/bin/._convert_tra_bed_to_vcf.py
- Source Data/Figure7/Simulation_eval/bin/plot_heatmap.py
- __MACOSX/Source Data/Figure7/Simulation_eval/bin/._plot_heatmap.py
- Source Data/Figure7/Simulation_eval/bin/eval_dup.py
- __MACOSX/Source Data/Figure7/Simulation_eval/bin/._eval_dup.py
- Source Data/Figure7/Simulation_eval/bin/eval_inv.py
- __MACOSX/Source Data/Figure7/Simulation_eval/bin/._eval_inv.py
- Source Data/Figure7/Somatic/Data/Benchmark/
- __MACOSX/Source Data/Figure7/Somatic/Data/._Benchmark
- Source Data/Figure7/Somatic/bin/reformat_dipcall.py
- __MACOSX/Source Data/Figure7/Somatic/bin/._reformat_dipcall.py
- Source Data/Figure7/Somatic/bin/eval_real_data.py
- __MACOSX/Source Data/Figure7/Somatic/bin/._eval_real_data.py
- Source Data/Figure7/Somatic/bin/reformat_debreak_vcf.py
- __MACOSX/Source Data/Figure7/Somatic/bin/._reformat_debreak_vcf.py
- Source Data/Figure7/Somatic/bin/run_suvivor.py
- __MACOSX/Source Data/Figure7/Somatic/bin/._run_suvivor.py
- Source Data/Figure7/Somatic/bin/get_somatic_debreak.sh
- __MACOSX/Source Data/Figure7/Somatic/bin/._get_somatic_debreak.sh
- Source Data/Figure7/Somatic/bin/plot_real_data.py
- __MACOSX/Source Data/Figure7/Somatic/bin/._plot_real_data.py
- Source Data/Figure7/Somatic/bin/get_somatic.sh
- __MACOSX/Source Data/Figure7/Somatic/bin/._get_somatic.sh
- Source Data/Figure4/HG002_analysis/bin/combine_vcf.py
- __MACOSX/Source Data/Figure4/HG002_analysis/bin/._combine_vcf.py
- Source Data/Figure4/HG002_analysis/bin/readme
- __MACOSX/Source Data/Figure4/HG002_analysis/bin/._readme
- Source Data/Figure4/HG002_analysis/bin/get_var_padding.py
- __MACOSX/Source Data/Figure4/HG002_analysis/bin/._get_var_padding.py
- Source Data/Figure4/HG002_analysis/bin/header
- __MACOSX/Source Data/Figure4/HG002_analysis/bin/._header
- Source Data/Figure4/HG002_analysis/bin/plot_HG002.py
- __MACOSX/Source Data/Figure4/HG002_analysis/bin/._plot_HG002.py
- Source Data/Figure4/HG002_analysis/bin/select_HG002_support_var.py
- __MACOSX/Source Data/Figure4/HG002_analysis/bin/._select_HG002_support_var.py
- Source Data/Figure4/HG002_analysis/bin/get_cigar_var_HG002.py
- __MACOSX/Source Data/Figure4/HG002_analysis/bin/._get_cigar_var_HG002.py
- Source Data/Figure4/HG002_analysis/bin/create_header.sh
- __MACOSX/Source Data/Figure4/HG002_analysis/bin/._create_header.sh
- Source Data/Figure4/HG002_analysis/Data/VCFs/
- __MACOSX/Source Data/Figure4/HG002_analysis/Data/._VCFs
- Source Data/Figure4/T2T_analysis/Data/VCFs/
- __MACOSX/Source Data/Figure4/T2T_analysis/Data/._VCFs
- Source Data/Figure4/T2T_analysis/bin/combine_vcf.py
- __MACOSX/Source Data/Figure4/T2T_analysis/bin/._combine_vcf.py
- Source Data/Figure4/T2T_analysis/bin/plot_HG002.py
- __MACOSX/Source Data/Figure4/T2T_analysis/bin/._plot_HG002.py
- Source Data/Figure4/T2T_analysis/bin/select_T2T_support_var.py
- __MACOSX/Source Data/Figure4/T2T_analysis/bin/._select_T2T_support_var.py
- Source Data/Figure4/T2T_analysis/bin/get_var_padding.py
- __MACOSX/Source Data/Figure4/T2T_analysis/bin/._get_var_padding.py
- Source Data/Figure4/T2T_analysis/bin/get_cigar_var.py
- __MACOSX/Source Data/Figure4/T2T_analysis/bin/._get_cigar_var.py
- Source Data/Figure2/SVLEN_distribution/bin/SVLEN_distribution_analysis.py
- __MACOSX/Source Data/Figure2/SVLEN_distribution/bin/._SVLEN_distribution_analysis.py
- Source Data/Figure2/F1_in_different_SV_size_range/bin/create_jobs.py
- __MACOSX/Source Data/Figure2/F1_in_different_SV_size_range/bin/._create_jobs.py
- Source Data/Figure2/F1_in_different_SV_size_range/bin/temp.sh
- __MACOSX/Source Data/Figure2/F1_in_different_SV_size_range/bin/._temp.sh
- Source Data/Figure2/F1_in_different_SV_size_range/bin/plot_f1.py
- __MACOSX/Source Data/Figure2/F1_in_different_SV_size_range/bin/._plot_f1.py
- Source Data/Figure2/F1_in_different_SV_size_range/bin/truvari_eval_wgs_2.1.1.sh
- __MACOSX/Source Data/Figure2/F1_in_different_SV_size_range/bin/._truvari_eval_wgs_2.1.1.sh
- Source Data/Figure2/F1_in_different_SV_size_range/bin/create_config.py
- __MACOSX/Source Data/Figure2/F1_in_different_SV_size_range/bin/._create_config.py
- Source Data/Figure2/F1_in_different_SV_size_range/bin/line_bar_plot_v1.py
- __MACOSX/Source Data/Figure2/F1_in_different_SV_size_range/bin/._line_bar_plot_v1.py
- Source Data/Figure2/F1_in_different_SV_size_range/bin/vcf_filter.py
- __MACOSX/Source Data/Figure2/F1_in_different_SV_size_range/bin/._vcf_filter.py
- Source Data/Figure2/F1_in_different_SV_size_range/bin/delly_header
- __MACOSX/Source Data/Figure2/F1_in_different_SV_size_range/bin/._delly_header
- Source Data/Figure2/F1_in_different_SV_size_range/bin/line_bar_plot_multiple_tools_v2.py
- __MACOSX/Source Data/Figure2/F1_in_different_SV_size_range/bin/._line_bar_plot_multiple_tools_v2.py
- Source Data/Figure5/Across_datasets/truvaris/Nano_L1/
- __MACOSX/Source Data/Figure5/Across_datasets/truvaris/._Nano_L1
- Source Data/Figure5/Across_datasets/truvaris/Hifi_L5/
- __MACOSX/Source Data/Figure5/Across_datasets/truvaris/._Hifi_L5
- Source Data/Figure5/Across_datasets/truvaris/Hifi_L2/
- __MACOSX/Source Data/Figure5/Across_datasets/truvaris/._Hifi_L2
- Source Data/Figure5/Across_datasets/truvaris/Hifi_L3/
- __MACOSX/Source Data/Figure5/Across_datasets/truvaris/._Hifi_L3
- Source Data/Figure5/Across_datasets/truvaris/CLR_L2/
- __MACOSX/Source Data/Figure5/Across_datasets/truvaris/._CLR_L2
- Source Data/Figure5/Across_datasets/truvaris/Nano_L2/
- __MACOSX/Source Data/Figure5/Across_datasets/truvaris/._Nano_L2
- Source Data/Figure5/Across_datasets/truvaris/CLR_L1/
- __MACOSX/Source Data/Figure5/Across_datasets/truvaris/._CLR_L1
- Source Data/Figure5/Across_datasets/truvaris/CLR_L3/
- __MACOSX/Source Data/Figure5/Across_datasets/truvaris/._CLR_L3
- Source Data/Figure5/Across_datasets/truvaris/Hifi_L4/
- __MACOSX/Source Data/Figure5/Across_datasets/truvaris/._Hifi_L4
- Source Data/Figure5/Across_datasets/truvaris/Hifi_L1/
- __MACOSX/Source Data/Figure5/Across_datasets/truvaris/._Hifi_L1
- Source Data/Figure5/Across_datasets/truvaris/Nano_L3/
- __MACOSX/Source Data/Figure5/Across_datasets/truvaris/._Nano_L3
- Source Data/Figure7/PBSIM3_simulation/PBSIM3/Hifi/DUP/
- __MACOSX/Source Data/Figure7/PBSIM3_simulation/PBSIM3/Hifi/._DUP
- Source Data/Figure7/PBSIM3_simulation/PBSIM3/Hifi/TRA/
- __MACOSX/Source Data/Figure7/PBSIM3_simulation/PBSIM3/Hifi/._TRA
- Source Data/Figure7/PBSIM3_simulation/PBSIM3/Hifi/INV/
- __MACOSX/Source Data/Figure7/PBSIM3_simulation/PBSIM3/Hifi/._INV
[truncated: 9,700 more entries]
