# Supplementary material for: Tradeoffs in alignment and assembly-based methods for structural variant detection with long-read sequencing data
Source: Nat Commun. 2024 Mar 19;15:2447. doi: 10.1038/s41467-024-46614-z (PMC10951360; doi:10.1038/s41467-024-46614-z)
Supplement: Supplementary file 4 — Source Data [file 41467_2024_46614_MOESM4_ESM.zip › Source Data/FigureS1/Performance_on_different_repeat_percentage.py]

import numpy as np
import pandas as pd

import matplotlib
matplotlib.use('agg')
import matplotlib.pyplot as plt
from matplotlib.ticker import EngFormatter

def plot_perf_on_diff_rep_percent(result_df,tpfpfn_dict,length_list,sv_caller,save_dir):
    fig = plt.figure(figsize=(15,10))

    interval_num = len(result_df.index)

    ax = plt.subplot2grid((3, interval_num), (1, 0), colspan=interval_num,rowspan=2)
    result_df.plot.bar(ax=ax,)
    ax.legend(bbox_to_anchor=(1.05, 0), loc=3, borderaxespad=0)
    ax.tick_params(axis='x',          # changes apply to the x-axis
                   which='both',      # both major and minor ticks are affected
                   bottom=False,      # ticks along the bottom edge are off
                   top=False,         # ticks along the top edge are off
                   labelbottom=False) # labels along the bottom edge are off
    
    cell_text = list()
    row_labels = list()
    for key,value in tpfpfn_dict.items():
        cell_text.append([str(int(i)) for i in value])
        row_labels.append(key)
    ax.table(cellText=cell_text, colLabels=result_df.index, rowLabels=row_labels, loc='bottom')
    #ax.set_title('ax1_title')

    len_axes = list()
    for i in range(interval_num):
        len_axes.append(plt.subplot2grid((3, interval_num), (0, i),))
        plt.xticks(fontsize=7)
        plt.yticks(fontsize=7)
        plt.xlabel("SV length")
        if i==0:
            plt.ylabel("SV count")
    
    formatter = EngFormatter(sep="") #places=1,
    for i in range(interval_num):
        len_axes[i].hist(length_list[i],histtype='bar',bins=30,log=True) #n_bins,log=True
        len_axes[i].xaxis.set_major_formatter(formatter)

    matplotlib.rcParams['pdf.fonttype'] = 42
    matplotlib.rcParams['ps.fonttype'] = 42
    plt.savefig(save_dir+'/'+sv_caller+'_performance_on_different_repeat_percentage.pdf',bbox_inches='tight')
    plt.close(fig)

def perf_on_diff_rep_percent(tp,fp,fn,sv_caller,save_dir):
    #0% 1~25% 25~50% 50~75% 75~100%
    intervals = [(0,25), (25,50), (50,75), (75,100)]
    index = ['0%', '1~25%', '25~50%', '50~75%', '75~100%']

    tpfpfn_dict = dict()
    for key in ['TP','FP','FN']:
        tpfpfn_dict[key] = np.zeros(len(index))

    length_list = [list() for i in index]

    for label,file_name in [('TP',tp),('FP',fp),('FN',fn)]:
        with open(file_name,'r') as f:
            for line in f:
                if line[0]!='#':
                    rep_perc = float(line.split('\t')[2].rstrip('%'))
                    svlen = int(line.split('\t')[1].split('_')[-1])

                    if rep_perc == 0:
                        tpfpfn_dict[label][0]+=1
                        length_list[0].append(svlen)
                    else:
                        for i in range(len(intervals)):
                            if intervals[i][0] < rep_perc <= intervals[i][1]:
                                tpfpfn_dict[label][i+1]+=1
                                length_list[i+1].append(svlen)

    result_dict = dict()
    result_dict['precision'] = tpfpfn_dict['TP']/(tpfpfn_dict['TP']+tpfpfn_dict['FP'])
    result_dict['recall'] = tpfpfn_dict['TP']/(tpfpfn_dict['TP']+tpfpfn_dict['FN'])
    result_dict['F1'] = 2*(result_dict['precision']*result_dict['recall'])/(result_dict['precision']+result_dict['recall'])

    result_df = pd.DataFrame(result_dict, index=index,)

    plot_perf_on_diff_rep_percent(result_df,tpfpfn_dict,length_list,sv_caller,save_dir)


# perf_on_diff_rep_percent('Pacbio_CCS_Sniffles_INS_DEL_50_/Sniffles_NA24385_CCS_NGMLR_TP_repeat_persentage_info.txt',
# 'Pacbio_CCS_Sniffles_INS_DEL_50_/Sniffles_NA24385_CCS_NGMLR_FP_repeat_persentage_info.txt',
# 'Pacbio_CCS_Sniffles_INS_DEL_50_/Sniffles_NA24385_CCS_NGMLR_FN_repeat_persentage_info.txt',
# 'Sniffles','Pacbio_CCS_Sniffles_INS_DEL_50_/')

# perf_on_diff_rep_percent('Pacbio_CCS_cuteSV_INS_DEL_50_/cuteSV_NA24385_CCS_NGMLR_TP_repeat_persentage_info.txt',
# 'Pacbio_CCS_cuteSV_INS_DEL_50_/cuteSV_NA24385_CCS_NGMLR_FP_repeat_persentage_info.txt',
# 'Pacbio_CCS_cuteSV_INS_DEL_50_/cuteSV_NA24385_CCS_NGMLR_FN_repeat_persentage_info.txt',
# 'cuteSV','Pacbio_CCS_cuteSV_INS_DEL_50_/')

# perf_on_diff_rep_percent('Pacbio_CCS_SKSV_INS_DEL_50_/SKSV_NA24385_CCS_NGMLR_TP_repeat_persentage_info.txt',
# 'Pacbio_CCS_SKSV_INS_DEL_50_/SKSV_NA24385_CCS_NGMLR_FP_repeat_persentage_info.txt',
# 'Pacbio_CCS_SKSV_INS_DEL_50_/SKSV_NA24385_CCS_NGMLR_FN_repeat_persentage_info.txt',
# 'SKSV','Pacbio_CCS_SKSV_INS_DEL_50_/')

# perf_on_diff_rep_percent('Pacbio_CCS_pbsv_INS_DEL_50_/pbsv_NA24385_CCS_NGMLR_TP_repeat_persentage_info.txt',
# 'Pacbio_CCS_pbsv_INS_DEL_50_/pbsv_NA24385_CCS_NGMLR_FP_repeat_persentage_info.txt',
# 'Pacbio_CCS_pbsv_INS_DEL_50_/pbsv_NA24385_CCS_NGMLR_FN_repeat_persentage_info.txt',
# 'pbsv','Pacbio_CCS_pbsv_INS_DEL_50_/')

perf_on_diff_rep_percent('Nanopore_Promethion_cuteSV_INS_DEL_50_/cuteSV_NA24385_Nanopore_Prometion_minimap2_TP_repeat_persentage_info.txt',
'Nanopore_Promethion_cuteSV_INS_DEL_50_/cuteSV_NA24385_Nanopore_Prometion_minimap2_FP_repeat_persentage_info.txt',
'Nanopore_Promethion_cuteSV_INS_DEL_50_/cuteSV_NA24385_Nanopore_Prometion_minimap2_FN_repeat_persentage_info.txt',
'cuteSV','Nanopore_Promethion_cuteSV_INS_DEL_50_/')

perf_on_diff_rep_percent('Nanopore_Promethion_Sniffles_INS_DEL_50_/Sniffles_NA24385_Nanopore_Prometion_minimap2_TP_repeat_persentage_info.txt',
'Nanopore_Promethion_Sniffles_INS_DEL_50_/Sniffles_NA24385_Nanopore_Prometion_minimap2_FP_repeat_persentage_info.txt',
'Nanopore_Promethion_Sniffles_INS_DEL_50_/Sniffles_NA24385_Nanopore_Prometion_minimap2_FN_repeat_persentage_info.txt',
'Sniffles','Nanopore_Promethion_Sniffles_INS_DEL_50_/')
