# Supplementary material for: Tradeoffs in alignment and assembly-based methods for structural variant detection with long-read sequencing data
Source: Nat Commun. 2024 Mar 19;15:2447. doi: 10.1038/s41467-024-46614-z (PMC10951360; doi:10.1038/s41467-024-46614-z)
Supplement: Supplementary file 4 — Source Data [file 41467_2024_46614_MOESM4_ESM.zip › Source Data/FigureS1/Construct_fasta_for_RepeatMasker.py]

import re
import pickle

'''chr1	121480372	D20	N	<DEL>	.	PASS	IMPRECISE;SVMETHOD=picky;END=121484101;SVTYPE=DEL;RE=2;RNAMES=m64015_190922_010918/19858208/ccs,m64012_190920_173625/57412007/ccs;SVLEN=3730;CIPOS=0,0;CIEND=-1,1;NOTE=CIPOS_CIEND;ISVTYPE=DEL(2)	GT	./.'''
def construct_fasta_RepeatMasker(vcf,sample,sv_caller,out_dir):

    with open(vcf,'r') as vcf_file:
        with open(out_dir+'/'+sv_caller+'_'+sample+'.fasta','w') as fa:
            sv_index = 1
            sinfo = dict()
            for line in vcf_file:
                if line[0]!='#':
                    line = line.rstrip('\n').split('\t')
                    chrnum = line[0]
                    start = line[1]
                    ref = line[3]
                    alt = line[4]
                    info = line[7]
                    svtype = re.findall("SVTYPE=(\w+)",info)[0]
                    if svtype not in ['INS','DEL']:
                        continue
                    svlen  = re.findall("SVLEN=-?(\d+)",info)[0]

                    if svtype=='DEL' and ref != 'N':
                        fa.write('>'+str(sv_index)+'_SV\n')
                        fa.write(ref+'\n')
                        sinfo[str(sv_index)+'_SV'] = [sv_caller,sample,chrnum,'DEL',start,svlen]
                        sv_index+=1

                    elif svtype=='INS' and alt != '<INS>':
                        fa.write('>'+str(sv_index)+'_SV\n')
                        fa.write(alt+'\n')
                        sinfo[str(sv_index)+'_SV'] = [sv_caller,sample,chrnum,'INS',start,svlen]
                        sv_index+=1
    
    pickle.dump(sinfo,open(out_dir+'/'+sv_caller+'_'+sample+'_sequence_info.pkl',"wb"))


#construct_fasta_RepeatMasker('pbsv_NA24385_NGMLR.vcf','NA24385_CCS_NGMLR','pbsv','.')
#construct_fasta_RepeatMasker('Sniffles_NA24385_NGMLR.vcf','NA24385_CCS_NGMLR','Sniffles','.')
#construct_fasta_RepeatMasker('SKSV_NA24385_Pacbio_CCS.vcf','NA24385_CCS','SKSV','.')

# construct_fasta_RepeatMasker('Pacbio_CCS_Sniffles_INS_DEL_50_/fn.vcf','NA24385_CCS_NGMLR_FN','Sniffles','./Pacbio_CCS_Sniffles_INS_DEL_50_/')
# construct_fasta_RepeatMasker('Pacbio_CCS_Sniffles_INS_DEL_50_/fp.vcf','NA24385_CCS_NGMLR_FP','Sniffles','./Pacbio_CCS_Sniffles_INS_DEL_50_/')
# construct_fasta_RepeatMasker('Pacbio_CCS_Sniffles_INS_DEL_50_/tp-call.vcf','NA24385_CCS_NGMLR_TP','Sniffles','./Pacbio_CCS_Sniffles_INS_DEL_50_/')

# construct_fasta_RepeatMasker('Pacbio_CCS_cuteSV_INS_DEL_50_/fn.vcf','NA24385_CCS_NGMLR_FN','cuteSV','./Pacbio_CCS_cuteSV_INS_DEL_50_/')
# construct_fasta_RepeatMasker('Pacbio_CCS_cuteSV_INS_DEL_50_/fp.vcf','NA24385_CCS_NGMLR_FP','cuteSV','./Pacbio_CCS_cuteSV_INS_DEL_50_/')
# construct_fasta_RepeatMasker('Pacbio_CCS_cuteSV_INS_DEL_50_/tp-call.vcf','NA24385_CCS_NGMLR_TP','cuteSV','./Pacbio_CCS_cuteSV_INS_DEL_50_/')

# construct_fasta_RepeatMasker('Pacbio_CCS_SKSV_INS_DEL_50_/fn.vcf','NA24385_CCS_NGMLR_FN','SKSV','./Pacbio_CCS_SKSV_INS_DEL_50_/')
# construct_fasta_RepeatMasker('Pacbio_CCS_SKSV_INS_DEL_50_/fp.vcf','NA24385_CCS_NGMLR_FP','SKSV','./Pacbio_CCS_SKSV_INS_DEL_50_/')
# construct_fasta_RepeatMasker('Pacbio_CCS_SKSV_INS_DEL_50_/tp-call.vcf','NA24385_CCS_NGMLR_TP','SKSV','./Pacbio_CCS_SKSV_INS_DEL_50_/')

# construct_fasta_RepeatMasker('Pacbio_CCS_pbsv_INS_DEL_50_/fn.vcf','NA24385_CCS_NGMLR_FN','pbsv','./Pacbio_CCS_pbsv_INS_DEL_50_/')
# construct_fasta_RepeatMasker('Pacbio_CCS_pbsv_INS_DEL_50_/fp.vcf','NA24385_CCS_NGMLR_FP','pbsv','./Pacbio_CCS_pbsv_INS_DEL_50_/')
# construct_fasta_RepeatMasker('Pacbio_CCS_pbsv_INS_DEL_50_/tp-call.vcf','NA24385_CCS_NGMLR_TP','pbsv','./Pacbio_CCS_pbsv_INS_DEL_50_/')

construct_fasta_RepeatMasker('Nanopore_Promethion_cuteSV_INS_DEL_50_/fn.vcf','NA24385_Nanopore_Prometion_minimap2_FN','cuteSV','./Nanopore_Promethion_cuteSV_INS_DEL_50_/')
construct_fasta_RepeatMasker('Nanopore_Promethion_cuteSV_INS_DEL_50_/fp.vcf','NA24385_Nanopore_Prometion_minimap2_FP','cuteSV','./Nanopore_Promethion_cuteSV_INS_DEL_50_/')
construct_fasta_RepeatMasker('Nanopore_Promethion_cuteSV_INS_DEL_50_/tp-call.vcf','NA24385_Nanopore_Prometion_minimap2_TP','cuteSV','./Nanopore_Promethion_cuteSV_INS_DEL_50_/')

construct_fasta_RepeatMasker('Nanopore_Promethion_Sniffles_INS_DEL_50_/fn.vcf','NA24385_Nanopore_Prometion_minimap2_FN','Sniffles','./Nanopore_Promethion_Sniffles_INS_DEL_50_/')
construct_fasta_RepeatMasker('Nanopore_Promethion_Sniffles_INS_DEL_50_/fp.vcf','NA24385_Nanopore_Prometion_minimap2_FP','Sniffles','./Nanopore_Promethion_Sniffles_INS_DEL_50_/')
construct_fasta_RepeatMasker('Nanopore_Promethion_Sniffles_INS_DEL_50_/tp-call.vcf','NA24385_Nanopore_Prometion_minimap2_TP','Sniffles','./Nanopore_Promethion_Sniffles_INS_DEL_50_/')
