# Supplementary material for: Tradeoffs in alignment and assembly-based methods for structural variant detection with long-read sequencing data
Source: Nat Commun. 2024 Mar 19;15:2447. doi: 10.1038/s41467-024-46614-z (PMC10951360; doi:10.1038/s41467-024-46614-z)
Supplement: Supplementary file 4 — Source Data [file 41467_2024_46614_MOESM4_ESM.zip › Source Data/Figure6/perf_list_example.config]

TOOL1	Aligner1(Assembler1)	Truvari_TOOL1_Aligner1(Assembler1)_result_dir	Aligner2(Assembler2)	Truvari_TOOL1_Aligner2(Assembler2)_result_dir	Aligner3(Assembler3)	Truvari_TOOL1_Aligner3(Assembler3)_result_dir	...
TOOL2	Aligner1(Assembler1)	Truvari_TOOL2_Aligner1(Assembler1)_result_dir	Aligner2(Assembler2)	Truvari_TOOL2_Aligner2(Assembler2)_result_dir	Aligner3(Assembler3)	Truvari_TOOL2_Aligner3(Assembler3)_result_dir	...
TOOL3	Aligner1(Assembler1)	Truvari_TOOL3_Aligner1(Assembler1)_result_dir	Aligner2(Assembler2)	Truvari_TOOL3_Aligner2(Assembler2)_result_dir	Aligner3(Assembler3)	Truvari_TOOL13Aligner3(Assembler3)_result_dir	...
...
