# Supplementary material for: Tradeoffs in alignment and assembly-based methods for structural variant detection with long-read sequencing data
Source: Nat Commun. 2024 Mar 19;15:2447. doi: 10.1038/s41467-024-46614-z (PMC10951360; doi:10.1038/s41467-024-46614-z)
Supplement: Supplementary file 4 — Source Data [file 41467_2024_46614_MOESM4_ESM.zip › Source Data/FigureS19/modification_notes.txt]

cuteSV
##FORMAT=<ID=DR,Number=1,Type=String,Description="# High-quality reference reads">
##FORMAT=<ID=DV,Number=1,Type=String,Description="# High-quality variant reads">
##FORMAT=<ID=PL,Number=G,Type=String,Description="# Phred-scaled genotype likelihoods rounded to the closest integer">
##FORMAT=<ID=GQ,Number=1,Type=String,Description="# Genotype quality">
Integer to String

DeBreak
##INFO=<ID=MAPQ,Number=1,Type=Float,Description="Mean mapping quality of supporting reads">
Integer to Float
