# Supplementary material for: Tradeoffs in alignment and assembly-based methods for structural variant detection with long-read sequencing data
Source: Nat Commun. 2024 Mar 19;15:2447. doi: 10.1038/s41467-024-46614-z (PMC10951360; doi:10.1038/s41467-024-46614-z)
Supplement: Supplementary file 4 — Source Data [file 41467_2024_46614_MOESM4_ESM.zip › Source Data/FigureS19/Template_hap-eval_grid_search.sh]

echo "Bash version ${BASH_VERSION}..."

ml load Anaconda3/5.0.1
source activate bioinfo_temp

prefix=PREFIX
vcf_dir=VCFDIR

ref=Ref/refdata-hg19-2.1.0.fa
bed=Benchmarks/HG002_SVs_Tier1_v0.6_chr_noXY.bed

bench_del=Benchmarks/HG002_SVs_Tier1_v0.6_chr_del_noXY.vcf.gz
bench_ins=Benchmarks/HG002_SVs_Tier1_v0.6_chr_ins_noXY.vcf.gz

rm -r hap-eval_${prefix}_hm
mkdir hap-eval_${prefix}_hm

cd hap-eval_${prefix}_hm

python vcf_filter.py --remove_small_sv --passonly -v ${vcf_dir}/${prefix}.vcf -o_dir .

#vcf-sort ${prefix}_DEL_INS_noXY_passonly.vcf > ${prefix}_DEL_INS_noXY_passonly_sorted.vcf
#bgzip -c ${prefix}_DEL_INS_noXY_passonly_sorted.vcf > ${prefix}_DEL_INS_noXY_passonly_sorted.vcf.gz
#tabix -p vcf ${prefix}_DEL_INS_noXY_passonly_sorted.vcf.gz

vcf-sort ${prefix}_DEL_noXY_passonly.vcf > ${prefix}_DEL_noXY_passonly_sorted.vcf
bgzip -c ${prefix}_DEL_noXY_passonly_sorted.vcf > ${prefix}_DEL_noXY_passonly_sorted.vcf.gz
tabix -p vcf ${prefix}_DEL_noXY_passonly_sorted.vcf.gz

vcf-sort ${prefix}_INS_noXY_passonly.vcf > ${prefix}_INS_noXY_passonly_sorted.vcf
bgzip -c ${prefix}_INS_noXY_passonly_sorted.vcf > ${prefix}_INS_noXY_passonly_sorted.vcf.gz
tabix -p vcf ${prefix}_INS_noXY_passonly_sorted.vcf.gz

#hap_eval -r ${ref} -i ${bed} -b ${base_vcf} -c ${prefix}_DEL_INS_noXY_passonly_sorted.vcf.gz --base_out base_out.vcf --comp_out comp_out.vcf --maxdist 500 --minsize 50 --maxdiff 0.5

for maxdiff in `seq 0 0.1 1`
do
	for maxdist in `seq 0 200 2000`
	do
		mkdir -p maxdist_${maxdist}_maxdiff_${maxdiff}
		cp ../slurm_template.slurm maxdist_${maxdist}_maxdiff_${maxdiff}.slurm
		sed -i "s/PREFIX/${prefix}/g" maxdist_${maxdist}_maxdiff_${maxdiff}.slurm
		sed -i "s/MAXDIST/${maxdist}/g" maxdist_${maxdist}_maxdiff_${maxdiff}.slurm
		sed -i "s/MAXDIFF/${maxdiff}/g" maxdist_${maxdist}_maxdiff_${maxdiff}.slurm
		echo hap_eval -r ${ref} -i ${bed} -b ${bench_del} -c ${prefix}_DEL_noXY_passonly_sorted.vcf.gz --base_out maxdist_${maxdist}_maxdiff_${maxdiff}/DEL_base_out.vcf --comp_out maxdist_${maxdist}_maxdiff_${maxdiff}/DEL_comp_out.vcf --maxdist ${maxdist} --minsize 50 --maxdiff ${maxdiff} >> maxdist_${maxdist}_maxdiff_${maxdiff}.slurm
		echo hap_eval -r ${ref} -i ${bed} -b ${bench_ins} -c ${prefix}_INS_noXY_passonly_sorted.vcf.gz --base_out maxdist_${maxdist}_maxdiff_${maxdiff}/INS_base_out.vcf --comp_out maxdist_${maxdist}_maxdiff_${maxdiff}/INS_comp_out.vcf --maxdist ${maxdist} --minsize 50 --maxdiff ${maxdiff} >> maxdist_${maxdist}_maxdiff_${maxdiff}.slurm
		sbatch maxdist_${maxdist}_maxdiff_${maxdiff}.slurm >> jobids.txt
	done
done
