# Supplementary material for: Tradeoffs in alignment and assembly-based methods for structural variant detection with long-read sequencing data
Source: Nat Commun. 2024 Mar 19;15:2447. doi: 10.1038/s41467-024-46614-z (PMC10951360; doi:10.1038/s41467-024-46614-z)
Supplement: Supplementary file 4 — Source Data [file 41467_2024_46614_MOESM4_ESM.zip › Source Data/FigureS19/readme]

#generate hap-eval grid search data:
#NOTE: this assumes you have a slurm system

#Replace PREFIX and VCFDIR to your tool name and vcf location in:
Template_hap-eval_grid_search.sh

#replace the account, partition, email etc. in
slurm_template.slurm

#RUN Template_hap-eval_grid_search.sh


python hap-eval_results_heatmap.py --input_dir IN_DIR

#IN_DIR: where you have all your hap-eval_${prefix}_hm folder
