# Supplementary material for: Tradeoffs in alignment and assembly-based methods for structural variant detection with long-read sequencing data
Source: Nat Commun. 2024 Mar 19;15:2447. doi: 10.1038/s41467-024-46614-z (PMC10951360; doi:10.1038/s41467-024-46614-z)
Supplement: Supplementary file 4 — Source Data [file 41467_2024_46614_MOESM4_ESM.zip › Source Data/General_Utils/vcf_filter.py]

import os
import re


def filter(vcf, out_dir, prefix=None, chrs=None, dipcall=False, remove_small_sv=False, passonly=False):
    if chrs is None:
        chrs = list()
        for chrnum in range(1,23):
            chrs.append('chr'+str(chrnum))
        postfix = 'noXY'
    else:
        chrs = ['chr'+i for i in chrs]
        postfix = 'Filtered'

    if passonly:
        postfix += "_passonly"

    if prefix is None:
        prefix = vcf[:-4].split('/')[-1]

    #out_vcf = out_dir+'/'+vcf.rstrip('.vcf').split('/')[-1]+'_DEL_INS_noXY.vcf' #note:rstrp is not striping the exact "string", but A set of characters to remove as trailing characters see:https://www.w3schools.com/python/ref_string_rstrip.asp
    out_vcf = out_dir+'/'+prefix+'_DEL_INS_'+postfix+'.vcf'
    out_INS_vcf = out_dir+'/'+prefix+'_INS_'+postfix+'.vcf'
    out_DEL_vcf = out_dir+'/'+prefix+'_DEL_'+postfix+'.vcf'
    with open(vcf,'r') as fin:
        with open(out_vcf,'w') as fout:
            with open(out_INS_vcf,'w') as fins:
                with open(out_DEL_vcf,'w') as fdel:

                    for line in fin:
                        if line[0] == '#':
                            if 'contig=' in line:
                                chrinfo = line.split(",")[0].split("=")[-1]
                                if chrinfo in chrs:
                                    fout.write(line)
                                    fins.write(line)
                                    fdel.write(line)
                            else:
                                fout.write(line)
                                fins.write(line)
                                fdel.write(line)
                        else:
                            line = line.replace("SVLEN=>", "SVLEN=") #for NanoVar
                            svinfo = line.split("\t")
                            chrinfo = svinfo[0]
                            filterinfo = svinfo[6]
                            #svtype = svinfo[7].split(";")[0]

                            if passonly and filterinfo != "." and filterinfo != "PASS":
                                continue

                            if remove_small_sv:
                                try:
                                    svlen = float(re.findall("SVLEN=-?(\d+)",line)[0])
                                except:
                                    svlen = abs(len(svinfo[3])-len(svinfo[4]))
                                if svlen < 50:
                                    continue

                            #if chrinfo in chrs and svtype == 'SVTYPE=DEL':
                            if dipcall:
                                if chrinfo in chrs and (len(svinfo[3])-len(svinfo[4]))>0:
                                    fout.write(line)
                                    fdel.write(line)
                                #elif chrinfo in chrs and svtype == 'SVTYPE=INS':
                                elif chrinfo in chrs and (len(svinfo[3])-len(svinfo[4]))<0:
                                    fout.write(line)
                                    fins.write(line)
                            else:
                                if chrinfo in chrs and 'SVTYPE=DEL' in svinfo[7]:
                                    fout.write(line)
                                    fdel.write(line)
                                #elif chrinfo in chrs and svtype == 'SVTYPE=INS':
                                elif chrinfo in chrs and 'SVTYPE=INS' in svinfo[7]:
                                    fout.write(line)
                                    fins.write(line)

                            

if __name__ == "__main__":
    from argparse import ArgumentParser

    parser = ArgumentParser()

    parser.add_argument('--vcf','-v',)
    parser.add_argument('--out_dir','-o_dir')
    parser.add_argument('--prefix','-p', help="the prefix for the output files, if not given, will use the name of the input vcf")
    parser.add_argument('--chrs', nargs='+')
    parser.add_argument('--dipcall',action="store_true")
    parser.add_argument('--remove_small_sv',action="store_true")
    parser.add_argument('--passonly',action="store_true")

    args = parser.parse_args()

    filter(args.vcf, args.out_dir, args.prefix, args.chrs, args.dipcall, args.remove_small_sv, args.passonly)
