# Supplementary material for: Tradeoffs in alignment and assembly-based methods for structural variant detection with long-read sequencing data
Source: Nat Commun. 2024 Mar 19;15:2447. doi: 10.1038/s41467-024-46614-z (PMC10951360; doi:10.1038/s41467-024-46614-z)
Supplement: Supplementary file 4 — Source Data [file 41467_2024_46614_MOESM4_ESM.zip › Source Data/General_Utils/Truvari_eval.sh]

prefix=TOOLNAME
vcf=VCF
ref=Ref/refdata-hg19-2.1.0.fa
bed=Benchmarks/HG002_SVs_Tier1_v0.6_chr_noXY.bed

bench=Benchmarks/HG002_SVs_Tier1_v0.6_chr_noXY.vcf.gz
bench_del=Benchmarks/HG002_SVs_Tier1_v0.6_chr_del_noXY.vcf.gz
bench_ins=Benchmarks/HG002_SVs_Tier1_v0.6_chr_ins_noXY.vcf.gz

out_dir=Truvari_${prefix}

p=0
P=0.5
r=500

rm -r ${out_dir}

mkdir ${out_dir}


# If evaluating Dipcall, add --dipcall flag
python vcf_filter.py -v ${vcf} -o_dir . -p ${prefix}

vcf-sort ${prefix}_DEL_INS_noXY.vcf > ${prefix}_DEL_INS_noXY_sorted.vcf
bgzip -c ${prefix}_DEL_INS_noXY_sorted.vcf > ${prefix}_DEL_INS_noXY_sorted.vcf.gz
tabix -p vcf ${prefix}_DEL_INS_noXY_sorted.vcf.gz

vcf-sort ${prefix}_DEL_noXY.vcf > ${prefix}_DEL_noXY_sorted.vcf
bgzip -c ${prefix}_DEL_noXY_sorted.vcf > ${prefix}_DEL_noXY_sorted.vcf.gz
tabix -p vcf ${prefix}_DEL_noXY_sorted.vcf.gz

vcf-sort ${prefix}_INS_noXY.vcf > ${prefix}_INS_noXY_sorted.vcf
bgzip -c ${prefix}_INS_noXY_sorted.vcf > ${prefix}_INS_noXY_sorted.vcf.gz
tabix -p vcf ${prefix}_INS_noXY_sorted.vcf.gz


#####################################################################################################################
#####################################################################################################################
#sizemin 50

truvari bench -b ${bench} -c ${prefix}_DEL_INS_noXY_sorted.vcf.gz -f ${ref} -o ${out_dir}/INS_DEL_50_ --includebed ${bed} -p ${p} -P ${P} -r ${r} --passonly --sizemin 50

truvari bench -b ${bench_del} -c ${prefix}_DEL_noXY_sorted.vcf.gz -f ${ref} -o ${out_dir}/DEL_50_ --includebed ${bed} -p ${p} -P ${P} -r ${r} --passonly --sizemin 50

truvari bench -b ${bench_ins} -c ${prefix}_INS_noXY_sorted.vcf.gz -f ${ref} -o ${out_dir}/INS_50_  --includebed ${bed} -p ${p} -P ${P} -r ${r} --passonly --sizemin 50

####################################################################################################################
#sizemin 50 sizemax1000

truvari bench -b ${bench} -c ${prefix}_DEL_INS_noXY_sorted.vcf.gz -f ${ref} -o ${out_dir}/INS_DEL_50_1k --includebed ${bed} -p ${p} -P ${P} -r ${r} --passonly --sizemin 50 --sizemax 1000

truvari bench -b ${bench_del} -c ${prefix}_DEL_noXY_sorted.vcf.gz -f ${ref} -o ${out_dir}/DEL_50_1k --includebed ${bed} -p ${p} -P ${P} -r ${r} --passonly --sizemin 50 --sizemax 1000

truvari bench -b ${bench_ins} -c ${prefix}_INS_noXY_sorted.vcf.gz -f ${ref} -o ${out_dir}/INS_50_1k  --includebed ${bed} -p ${p} -P ${P} -r ${r} --passonly --sizemin 50 --sizemax 1000


###################################################################################################################
#sizemin 1000 sizemax 10000

truvari bench -b ${bench} -c ${prefix}_DEL_INS_noXY_sorted.vcf.gz -f ${ref} -o ${out_dir}/INS_DEL_1k_10k --includebed ${bed} -p ${p} -P ${P} -r ${r} --passonly --sizemin 1000 --sizemax 10000

truvari bench -b ${bench_del} -c ${prefix}_DEL_noXY_sorted.vcf.gz -f ${ref} -o ${out_dir}/DEL_1k_10k --includebed ${bed} -p ${p} -P ${P} -r ${r} --passonly --sizemin 1000 --sizemax 10000

truvari bench -b ${bench_ins} -c ${prefix}_INS_noXY_sorted.vcf.gz -f ${ref} -o ${out_dir}/INS_1k_10k  --includebed ${bed} -p ${p} -P ${P} -r ${r} --passonly --sizemin 1000 --sizemax 10000

###################################################################################################################
#sizemin 10000

truvari bench -b ${bench} -c ${prefix}_DEL_INS_noXY_sorted.vcf.gz -f ${ref} -o ${out_dir}/INS_DEL_10k_ --includebed ${bed} -p ${p} -P ${P} -r ${r} --passonly --sizemin 10000

truvari bench -b ${bench_del} -c ${prefix}_DEL_noXY_sorted.vcf.gz -f ${ref} -o ${out_dir}/DEL_10k_ --includebed ${bed} -p ${p} -P ${P} -r ${r} --passonly --sizemin 10000

truvari bench -b ${bench_ins} -c ${prefix}_INS_noXY_sorted.vcf.gz -f ${ref} -o ${out_dir}/INS_10k_  --includebed ${bed} -p ${p} -P ${P} -r ${r} --passonly --sizemin 10000

##################################################################################################################
##################################################################################################################

python Truvari_results_parser.py --truvari_results_dir ${out_dir}/
