# Supplementary material for: Tradeoffs in alignment and assembly-based methods for structural variant detection with long-read sequencing data
Source: Nat Commun. 2024 Mar 19;15:2447. doi: 10.1038/s41467-024-46614-z (PMC10951360; doi:10.1038/s41467-024-46614-z)
Supplement: Supplementary file 4 — Source Data [file 41467_2024_46614_MOESM4_ESM.zip › Source Data/Figure7/Simulation_eval/readme]

The benchmark used for simulation and all of the VCFs based on simulated data are provided in Data folder.


# Evaluate simulated data
## Inputs
call VCF, bench bed file(used for simulation)

## Outputs
summary.txt

## Commands used
```
# evaluate DUP
python3 bin/eval_dup.py -callvcf path/to/dupvcf -bench path/to/dupbench -o output/Duplication/<toolnanme>

# evaluate INV
python3 bin/eval_inv.py -callvcf path/to/invvcf -bench path/to/invbench -o output/Inversion/<toolnanme>

# evaluate TRA
## For tra, you need to convert the bench bedfile to a pseudo-vcf file using the below command
python3 bin/convert_tra_bed_to_vcf.py -bed path/to/trabench_bed -o path/to/trabench_vcf

python3 bin/eval_tra.py -callvcf path/to/travcf -bench path/to/trabench_vcf -o output/Translocation/<toolnanme>


```
Please specify the output folder as output/<variant_type>/<toolname>, so the plotting will be easier.

### plot simulation performance


The plot code is as below

```
python3 bin/plot_heatmap.py -w ./output/  -tfl tool1,tool2...tooln -key f1
python3 bin/plot_heatmap.py -w ./output/  -tfl tool1,tool2...tooln -key f1_gt
```
