# Supplementary material for: Tradeoffs in alignment and assembly-based methods for structural variant detection with long-read sequencing data
Source: Nat Commun. 2024 Mar 19;15:2447. doi: 10.1038/s41467-024-46614-z (PMC10951360; doi:10.1038/s41467-024-46614-z)
Supplement: Supplementary file 4 — Source Data [file 41467_2024_46614_MOESM4_ESM.zip › Source Data/Figure7/Somatic/readme]

In the data folder, there are VCF files from different tools and libraries.
-lib1: ONT normal
-lib2: ONT tumor
-lib3: Pacbio normal
-lib4: Pacbio tumor

To call somatic SVs, you need to first install survivor from https://github.com/fritzsedlazeck/SURVIVOR.

Then, you can use bin/run_survivor.py to call somatic SVs.

To call somatic SV, you need a pair of VCFs, one for tumor sample, the other for normal sample.

bin/run_survivor.py is able to call somatic SV based on multiple pairs of VCFs. You need to provide 2 txt files, 
one containing a list of normal VCFs, the other containing a list of cancer VCFs (they should be in the same order/paired).
You also need to specify output directory, number of threads to use and the survivor install directory (survivor_folder/Debug/).

An exmpale run for ONT data is as below.

```
python3 ./bin/run_suvivor.py \
-nvcf normal_ont.txt \
-cvcf cancer_ont.txt \
-o output_ont -t 20 \
-s <survivor_install_path>
```
With similar format, you will be able to call somatic SV for pacbio data as well.

```
python3 ./bin/run_suvivor.py \
-nvcf normal_pacbio.txt \
-cvcf cancer_pacbio.txt \
-o output_pacbio -t 20 \
-s <survivor_install_path>
```
# Evaluate somatic data
## Inputs & Outputs
### Inputs
somatic VCF, Bench excel (provided in data folder)
### Outputs
precision.txt recall.txt (under the folder of input vcf)

## Commands used
```
python3 bin/eval_real_data.py -i path/to/vcffile -b path/to/benchfile
```


### plot recall and precision heatmap


```
python3 ./bin/plot_real_data.py \
-i eval_list.txt \
-o figure \
-m precision

python3 ./bin/plot_real_data.py \
-i eval_list.txt \
-o figure \
-m recall

```
