# Supplementary material for: Tradeoffs in alignment and assembly-based methods for structural variant detection with long-read sequencing data
Source: Nat Commun. 2024 Mar 19;15:2447. doi: 10.1038/s41467-024-46614-z (PMC10951360; doi:10.1038/s41467-024-46614-z)
Supplement: Supplementary file 4 — Source Data [file 41467_2024_46614_MOESM4_ESM.zip › Source Data/Figure7/Somatic/cancer_ont.txt]

Data/variant_call_lib2/cutesv/cuteSV_tmont.vcf
Data/variant_call_lib2/dipcall/tmont_variant_dipcall_reformatted.vcf
Data/variant_call_lib2/sniffles2/tmont_Sniffles2.vcf
Data/variant_call_lib2/svim/tmont_SVIM.vcf
Data/variant_call_lib2/svim-asm/out/variants.vcf
Data/variant_call_lib2/debreak/DeBreak_reformatted.vcf
Data/variant_call_lib2/nanosv/NanoSV_tmont.vcf
Data/variant_call_lib2/nanovar/out/HCC1395_ONT.nanovar.pass.vcf
Data/variant_call_lib2/sniffles/tmont_Sniffles.vcf
