# Supplementary material for: Tradeoffs in alignment and assembly-based methods for structural variant detection with long-read sequencing data
Source: Nat Commun. 2024 Mar 19;15:2447. doi: 10.1038/s41467-024-46614-z (PMC10951360; doi:10.1038/s41467-024-46614-z)
Supplement: Supplementary file 4 — Source Data [file 41467_2024_46614_MOESM4_ESM.zip › Source Data/Figure7/Somatic/eval_list.txt]

lib	tool	path
CLR	NanoSV	output_pacbio/out6
CLR	Sniffles	output_pacbio/out8
CLR	SVIM	output_pacbio/out3
CLR	cuteSV	output_pacbio/out0
CLR	NanoVar	output_pacbio/out7
CLR	pbsv	output_pacbio/out9
CLR	Sniffles2	output_pacbio/out2
CLR	Debreak	output_pacbio/out5
CLR	SVIM-asm	output_pacbio/out4
CLR	PAV	output_pacbio/out10
ONT	NanoSV	output_ont/out6
ONT	Sniffles	output_ont/out8
ONT	SVIM	output_ont/out3
ONT	cuteSV	output_ont/out0
ONT	NanoVar	output_ont/out7
ONT	pbsv	output_ont/out9
ONT	Sniffles2	output_ont/out2
ONT	Debreak	output_ont/out5
ONT	SVIM-asm	output_ont/out4
ONT	PAV	output_ont/out10
