# Supplementary material for: Tradeoffs in alignment and assembly-based methods for structural variant detection with long-read sequencing data
Source: Nat Commun. 2024 Mar 19;15:2447. doi: 10.1038/s41467-024-46614-z (PMC10951360; doi:10.1038/s41467-024-46614-z)
Supplement: Supplementary file 4 — Source Data [file 41467_2024_46614_MOESM4_ESM.zip › Source Data/Figure4/Overlap/tcf_example.config]

#Truvari parameters for overlap analysis
#truvari bench -b benchmark.vcf.gz -c comp.vcf.gz -o ${out_dir} -> this part will be handled by the script
#the other parameters shoud be specified in this file
#example line:
#-f ${ref} --includebed ${bed} -p 0.5 -P 0.5 -r 500 --passonly --sizemin 50
-f Ref/refdata-hg19-2.1.0.fa --includebed Benchmarks/HG002_SVs_Tier1_v0.6_chr_noXY.bed -p 0 -P 0.5 -r 500 --passonly --sizemin 50
