# Supplementary material for: Tradeoffs in alignment and assembly-based methods for structural variant detection with long-read sequencing data
Source: Nat Commun. 2024 Mar 19;15:2447. doi: 10.1038/s41467-024-46614-z (PMC10951360; doi:10.1038/s41467-024-46614-z)
Supplement: Supplementary file 4 — Source Data [file 41467_2024_46614_MOESM4_ESM.zip › Source Data/Figure4/Overlap/vlf_example.config]

#fields are splitted by tab
#Support_Read_Number_Tag: The name of the variable that contains the support read number information
#Field: The name of the field that Support_Read_Number_Tag is in (INFO,FORMAT)
#Type: The type of the Support_Read_Number_Tag (number,count)
#Index: The index of the number that represents the supporting reads of the ALT in Support_Read_Number_Tag. If Type is 'count', this information is ignored (could be left blank)
#caller_name    vcf_file_dir    Support_Read_Number_Tag(optional) Field,Type,Index(optional)
TOOL1	TOOL1/INS_DEL_50_/fn.vcf
TOOL2	TOOL2/INS_DEL_50_/fn.vcf
TOOL3	TOOL3/INS_DEL_50_/fn.vcf
TOOL4	TOOL4/INS_DEL_50_/fn.vcf
