# Supplementary material for: Tradeoffs in alignment and assembly-based methods for structural variant detection with long-read sequencing data
Source: Nat Commun. 2024 Mar 19;15:2447. doi: 10.1038/s41467-024-46614-z (PMC10951360; doi:10.1038/s41467-024-46614-z)
Supplement: Supplementary file 4 — Source Data [file 41467_2024_46614_MOESM4_ESM.zip › Source Data/Figure4/HG002_analysis/readme]

Under Data/VCFs, there are Hifi and ONT folder, under each folder, there are 8 subfolders and their meaning is 
explained below:

-FN no constraint
overlap_fn_p0_all_ALNandASM                                
overlap_fn_p0_all_with_seq_ALNandASM    

-FN with constraint
overlap_fn_p0_ALNandASM
overlap_fn_p0_with_seq_ALNandASM 

-FP no constraint
overlap_fp_p0_all_ALNandASM 
overlap_fp_p0_all_with_seq_ALNandASM

-FP with constraint
overlap_fp_p0_ALNandASM
overlap_fp_p0_with_seq_ALNandASM

Note: "with_seq" tag means the VCF under this folder contains allele sequence

Under each subfolder, there is a Multi_SV_Caller_Merged.vcf, which is the file you need to use for T2T pipeline.


The downloading information of the HG002 asm genome is as below:
```
HG002_Verkko_HiFi_ONT_Trio.fasta.gz
https://zenodo.org/record/7400747/files/hg002_verkko_hifi_ont_trio.fasta.gz
N50: 135802921 n: 17
N90: 61325618 n: 41
```


The main pipeline (HG002_analysis.sh) needs 6 aruguments to run, they are:

```
vcf_seq=$1 ## the VCF with insertion allele sequence
vcf_noseq=$2 ## the VCF without insertion allele sequence
benchasm=$3 # the reference used to validate SV (HG002 genome)
out_dir=$4  ### output directory
dtype=$5   ## hifi pb or ont
prefix=$6   ### the prefix for output filename
```

A example run for Hifi FP no constraint is shown below:

```
sh HG002_analysis.sh \
Data/VCFs/Hifi/overlap_fp_p0_all_with_seq_ALNandASM/Multi_SV_Caller_Merged.vcf \
Data/VCFs/Hifi/overlap_fp_p0_all_ALNandASM/Multi_SV_Caller_Merged.vcf \
HG002_Verkko_HiFi_ONT_Trio.fasta.gz \
hifi_fp_no_cons_output \
hifi \
hifi_fp_no_cons


```

You can reproduce all results in the paper using the above format.
