# Supplementary material for: Tradeoffs in alignment and assembly-based methods for structural variant detection with long-read sequencing data
Source: Nat Commun. 2024 Mar 19;15:2447. doi: 10.1038/s41467-024-46614-z (PMC10951360; doi:10.1038/s41467-024-46614-z)
Supplement: Supplementary file 4 — Source Data [file 41467_2024_46614_MOESM4_ESM.zip › Source Data/Figure4/HG002_analysis/HG002_analysis.sh]

############## config card ###############
vcf_seq=$1
vcf_noseq=$2
benchasm=$3
out_dir=$4
dtype=$5 #hifi or ont
prefix=$6


################ Pipeline ###########
vcf_file=${out_dir}/${prefix}.vcf
code_dir=./bin


mkdir -p ${out_dir}
# extract INS from vcf_seq, 
# extract DEL from vcf_noseq, 
# add force index if the SV index is '.'
python3 ${code_dir}/combine_vcf.py \
    -vcfseq ${vcf_seq} \
    -vcfnoseq ${vcf_noseq} \
    -o ${vcf_file}

# Insert variants into hg19 reference and extract variants along with context from new reference
# generating padded variants reads fasta file
# reads_ins.fa, reads_del.fa, reads_var.fa
python3 ${code_dir}/get_var_padding.py \
    -vcf  ${vcf_file}\
    -o ${out_dir}

# align padded reads fasta to benchmark reference
minimap2 -t 30  -Y -L -a -x map-${dtype} \
    ${benchasm} \
    ${out_dir}/reads_var.fa --split-prefix cancan |samtools sort -o ${out_dir}/reads_var_T2T.bam

samtools index  ${out_dir}/reads_var_T2T.bam

# extract alignment infor and matching percentage around the variants
# generating info_variant_only.tsv
python3 ${code_dir}/get_cigar_var_HG002.py \
    -bam ${out_dir}/reads_var_T2T.bam \
    -o ${out_dir}


# use set criterion to decide if a variant is supported or not
python3 ${code_dir}/select_HG002_support_var.py \
    -i ${out_dir}/info_variant_only.tsv  \
    -o ${out_dir}/info_variant_only_final.tsv \
    -vcf ${vcf_file} 

python3 ${code_dir}/plot_HG002.py \
    -tsv ${out_dir}/info_variant_only_final.tsv \
    -figd ${out_dir}/figure --prefix ${prefix}
