# Supplementary material for: Tradeoffs in alignment and assembly-based methods for structural variant detection with long-read sequencing data
Source: Nat Commun. 2024 Mar 19;15:2447. doi: 10.1038/s41467-024-46614-z (PMC10951360; doi:10.1038/s41467-024-46614-z)
Supplement: Supplementary file 4 — Source Data [file 41467_2024_46614_MOESM4_ESM.zip › Source Data/Figure4/T2T_analysis/T2T_analysis.sh]

vcf_seq=$1 ## the VCF with insertion allele sequence
vcf_noseq=$2 ## the VCF without insertion allele sequence
reference=$3 # the reference used to validate SV
out_dir=$4  ### output directory
dtype=$5   ## hifi pb or ont
prefix=$6   ### the prefix for output filename
code_dir=$(dirname $0)/bin/ ## the directory of code
asm_name=T2T

vcf_file=${out_dir}/${prefix}.vcf  ## the combined VCF name (output)

mkdir -p ${out_dir}
python3 ${code_dir}/combine_vcf.py \
    -vcfseq ${vcf_seq} \
    -vcfnoseq ${vcf_noseq} \
    -o ${vcf_file}


python3 ${code_dir}/get_var_padding.py \
    -vcf  ${vcf_file}\
    -o ${out_dir}

minimap2 -t 30 --MD -Y -L -a -x map-${dtype} \
    ${reference} \
    ${out_dir}/reads_var.fa|samtools sort -o ${out_dir}/reads_var_T2T.bam

samtools index  ${out_dir}/reads_var_T2T.bam

python3 ${code_dir}/get_cigar_var.py \
    -bam ${out_dir}/reads_var_T2T.bam \
    -o ${out_dir}

python3 ${code_dir}/select_T2T_support_var.py \
    -i ${out_dir}/info_variant_only.tsv  \
    -o ${out_dir}/info_variant_only_final.tsv \
    -vcf ${vcf_file} 

python3 ${code_dir}/plot_HG002.py \
    -tsv ${out_dir}/info_variant_only_final.tsv \
    -vcf ${out_dir}/${vcf_file} \
    -figd ${out_dir}/figure \
    --prefix  ${prefix} -asm ${asm_name}
