# Supplementary material for: Tradeoffs in alignment and assembly-based methods for structural variant detection with long-read sequencing data
Source: Nat Commun. 2024 Mar 19;15:2447. doi: 10.1038/s41467-024-46614-z (PMC10951360; doi:10.1038/s41467-024-46614-z)
Supplement: Supplementary file 4 — Source Data [file 41467_2024_46614_MOESM4_ESM.zip › Source Data/Figure3/Truvari_Heatmap/tools_truvari_list_example.config]

TOOL1	Truvari_TOOL1_hm
TOOL2	Truvari_TOOL2_hm
TOOL3	Truvari_TOOL3_hm
