# Supplementary material for: Tradeoffs in alignment and assembly-based methods for structural variant detection with long-read sequencing data
Source: Nat Commun. 2024 Mar 19;15:2447. doi: 10.1038/s41467-024-46614-z (PMC10951360; doi:10.1038/s41467-024-46614-z)
Supplement: Supplementary file 4 — Source Data [file 41467_2024_46614_MOESM4_ESM.zip › Source Data/Figure3/Truvari_Heatmap/submit_single_Truvari.sbatch]

#!/bin/bash
#
#SBATCH --job-name=truvari_result
#
##### Account and Partition ####
#SBATCH --account=maiziezhou_lab
#SBATCH --partition=production
#
##### Resources Required ####
###Basic
#SBATCH --ntasks=1
#SBATCH --nodes=1
#SBATCH --cpus-per-task=1
#SBATCH --mem=5G
#SBATCH --time=00-06:00:00
#
##Exclude some bad nodes
#
#SBATCH --exclude=cn1541,cn1542
#
##### Environment Related ####
#SBATCH --export=ALL
#
##### Output and Error Information ####
#SBATCH --output=truvari_result.out
#SBATCH --error=truvari_result.err
#
##### Email Notification ####
#SBATCH --mail-user=yichen.liu.1@vanderbilt.edu
#SBATCH --mail-type=FAIL

ml load Anaconda3/5.0.1
source activate bioinfo_temp
