# Supplementary material for: Tradeoffs in alignment and assembly-based methods for structural variant detection with long-read sequencing data
Source: Nat Commun. 2024 Mar 19;15:2447. doi: 10.1038/s41467-024-46614-z (PMC10951360; doi:10.1038/s41467-024-46614-z)
Supplement: Supplementary file 4 — Source Data [file 41467_2024_46614_MOESM4_ESM.zip › Source Data/Figure2/F1_in_different_SV_size_range/readme]

You need to first install truvari2.1.1 on your system, then run the following code

```
vcf_list=HiFi_L1_vcf_list.txt
outdir=output_hifi # or output_ont
dtype=hifi  # hifi or ont

# create jobs for truvari evaluations, add -s for submitting the jobs
python3 bin/create_jobs.py -v  ${vcf_list} -o ${outdir}

# create config card for next step
python3 bin/create_config.py -o ${outdir}

# collect truvari eval result
python3 bin/line_bar_plot_multiple_tools_v2.py --tools_list ${outdir}/tool_truvari_list.config -o ${outdir}/stats

# draw plot
python3 bin/plot_f1.py -i ${outdir}/stats -p ${dtype}
```

You can run the same pipeline for ONT data, just need to edit vcf_list, outdir and dtype
