# Supplementary material for: Tradeoffs in alignment and assembly-based methods for structural variant detection with long-read sequencing data
Source: Nat Commun. 2024 Mar 19;15:2447. doi: 10.1038/s41467-024-46614-z (PMC10951360; doi:10.1038/s41467-024-46614-z)
Supplement: Supplementary file 4 — Source Data [file 41467_2024_46614_MOESM4_ESM.zip › Source Data/Figure2/F1_in_different_SV_size_range/vcf_list_example.txt]

Hifi_L1/cuteSV_Hifi_L1.vcf
Hifi_L1/DeBreak_Hifi_L1.vcf
Hifi_L1/Dipcall_Hifi_L1_gt_fixed.vcf
Hifi_L1/INSnet_Hifi_L1.vcf
Hifi_L1/MAMnet_Hifi_L1.vcf
Hifi_L1/NanoSV_Hifi_L1.vcf
Hifi_L1/NanoVar_Hifi_L1.vcf
Hifi_L1/PAV_Hifi_L1_gt_fixed.vcf
Hifi_L1/PBHoney_Hifi_L1.vcf
Hifi_L1/pbsv_Hifi_L1.vcf
Hifi_L1/SKSV_Hifi_L1.vcf
Hifi_L1/Smartie-sv_aln_Hifi_L1.vcf
Hifi_L1/Smartie-sv_asm_Hifi_L1_gt_fixed.vcf
Hifi_L1/Sniffles2_Hifi_L1.vcf
Hifi_L1/Sniffles_Hifi_L1.vcf
Hifi_L1/SVIM-asm_Hifi_L1_gt_fixed.vcf
Hifi_L1/SVIM_Hifi_L1.vcf
Hifi_L1/SVision_Hifi_L1.vcf
