# Supplementary material for: Tradeoffs in alignment and assembly-based methods for structural variant detection with long-read sequencing data
Source: Nat Commun. 2024 Mar 19;15:2447. doi: 10.1038/s41467-024-46614-z (PMC10951360; doi:10.1038/s41467-024-46614-z)
Supplement: Supplementary file 4 — Source Data [file 41467_2024_46614_MOESM4_ESM.zip › Source Data/Figure5/Subsample/Input_folder_structure_example.txt]

Truvari_results
	-Truvari_TOOL1_p0
		-10x_DEL
			-log.txt  summary.txt
		-10x_INS
		-20x_DEL
		-20x_INS
		-30x_DEL
		-30x_INS
		-40x_DEL
		-40x_INS
		-50x_DEL
		-50x_INS
		-5x_DEL
		-5x_INS
	-Truvari_TOOL2_p0
		-...
	-...
