# Supplementary material for: Tradeoffs in alignment and assembly-based methods for structural variant detection with long-read sequencing data
Source: Nat Commun. 2024 Mar 19;15:2447. doi: 10.1038/s41467-024-46614-z (PMC10951360; doi:10.1038/s41467-024-46614-z)
Supplement: Supplementary file 4 — Source Data [file 41467_2024_46614_MOESM4_ESM.zip › Source Data/Figure7/PBSIM3_simulation/PBSIM3/ReadMe]

hap1_sim.fa and hap2_sim.fa is generated by hap2sim.py

The input fa for hap2sim.py is ../workdir/simulated_genome_del/h1.fa (for the the other four simulation, just replace del with inv, dup, tra and ins)
