# Supplementary material for: Tradeoffs in alignment and assembly-based methods for structural variant detection with long-read sequencing data
Source: Nat Commun. 2024 Mar 19;15:2447. doi: 10.1038/s41467-024-46614-z (PMC10951360; doi:10.1038/s41467-024-46614-z)
Supplement: Supplementary file 4 — Source Data [file 41467_2024_46614_MOESM4_ESM.zip › Source Data/Figure7/PBSIM3_simulation/PBSIM3/hap2sim.py]

def generate_hap2(ref, hap1, outdir, chr_config=None):

    ref_seqs = list()
    hap1_seqs = list()
    ref_chrs = list()
    hap1_chrs = list()

    with open(ref, "r") as rf:
        for line in rf:
            if line[0] == ">":
                chrom = line.lstrip(">").rstrip("\n").split()[0]
                ref_chrs.append(chrom)
                ref_seqs.append(list())
            else:
                ref_seqs[-1].append(line)
    
    with open(hap1, "r") as hf:
        for line in hf:
            if line[0] == ">":
                chrom = line.lstrip(">").rstrip("\n").split()[0]
                hap1_chrs.append(chrom)
                hap1_seqs.append(list())
            else:
                hap1_seqs[-1].append(line)

    if ref_chrs != hap1_chrs:
        print("WARNING: reference and haplotype 1 contain different chromosomes")

    if chr_config is None:
        homhet = [0 for i in range(len(hap1_chrs))]
        output_chrs = hap1_chrs
        for i in range(0, len(hap1_chrs), 2):
            homhet[i] = 1
    else:
        output_chrs = list()
        homhet = list()
        with open(chr_config, "r") as cf:
            for line in cf:
                chrom, gt = line.rstrip("\n").split("\t") #gt=0: homo gt=1 het
                if chrom in hap1_chrs and chrom in ref_chrs:
                    homhet.append(int(gt))
                    output_chrs.append(chrom)
                else:
                    print("Chromosome "+chrom+" does not exist in hap1 and/or reference, ignored.")

    with open(outdir+"/h2_sim.fa", "w") as h2f:
        for chrom, gt in zip(output_chrs, homhet):
            h2f.write(">"+chrom+"\n")
            if gt == 0:
                h2f.write("".join(hap1_seqs[hap1_chrs.index(chrom)]))
            elif gt == 1:
                h2f.write("".join(ref_seqs[ref_chrs.index(chrom)]))

    if chr_config is not None:
        with open(outdir+"/h1_sim.fa", "w") as h1f:
            for chrom, gt in zip(output_chrs, homhet):
                h1f.write(">"+chrom+"\n")
                h1f.write("".join(hap1_seqs[hap1_chrs.index(chrom)]))


if __name__ == "__main__":
    from argparse import ArgumentParser

    parser = ArgumentParser()

    parser.add_argument('--ref_fa','-r',)
    parser.add_argument('--hap1_fa','-h1',)
    parser.add_argument('--outdir','-o',)
    parser.add_argument('--chr_config','-c')

    args = parser.parse_args()

    generate_hap2(args.ref_fa, args.hap1_fa, args.outdir, args.chr_config)
