# Supplementary material for: Tradeoffs in alignment and assembly-based methods for structural variant detection with long-read sequencing data
Source: Nat Commun. 2024 Mar 19;15:2447. doi: 10.1038/s41467-024-46614-z (PMC10951360; doi:10.1038/s41467-024-46614-z)
Supplement: Supplementary file 4 — Source Data [file 41467_2024_46614_MOESM4_ESM.zip › Source Data/Figure7/PBSIM3_simulation/PBSIM3/chr_config.txt]

1	1
2	0
3	1
4	1
5	0
6	1
7	0
8	1
9	0
10	1
11	0
12	1
13	0
14	1
15	0
16	1
17	0
18	1
19	0
20	1
21	0
22	1
X	0
Y	0
MT	0
