# Supplementary material for: Tradeoffs in alignment and assembly-based methods for structural variant detection with long-read sequencing data
Source: Nat Commun. 2024 Mar 19;15:2447. doi: 10.1038/s41467-024-46614-z (PMC10951360; doi:10.1038/s41467-024-46614-z)
Supplement: Supplementary file 4 — Source Data [file 41467_2024_46614_MOESM4_ESM.zip › Source Data/Figure7/PBSIM3_simulation/VISOR_HACK/sim_ins.bed]

1	645960	645961	insertion	aaagaactgcccggccgggcgcggtggctcacgcctgtaatcccagcactttgggaggccgaggcgggcggatcacgaggtcaggagatcgagaccatcctggctaaaacggtgaaacccgtctctactaaaaatacaaaaaattagccgggcgtagtggcgggcgcctgtagtcccagctacttgggaggctgaggcaggagaatggcgtgaacccgggaggtggagcttgcagtgagccgagatcccgccactgcactccagcctgggcgacagagcgagactccgtctcaaaaaaaaaaaaaaaaaaaaaaaaaaa	0
1	724862	724863	insertion	gaatggaatgcaatggaatgcactcgaacggattggaatggaatggactcgaatagaatggaataaaatgaaatggactccaatggattggaatggaattgactccaatggaattgaatggagtggaaccgaatggaacggattggaatggaatgcactcgaaatgaatttgaatggaatggattgggctcaaatggaatggaatggaatggaatggaatggaatgaactcaaatggattagcatggaatgaagtggactcgaatacaatggaatggaatggactcgaatggaatggaacggacttgaacggaatggagtggaatggactcgaatggaatggagttgaatggactcgaatggaatggaatgtaaaggaatggaatgaactcgaaaggag…	0
1	811761	811762	insertion	cccacgctcccccacgctcccccacactcgcccacgctcccccatactcg	0
1	931731	931732	insertion	ggcaccccacatctggggccacaggatgcagggtggggagggcagaaaggcccccccgcgggaaggggcaccccacatctggggccacaggatgcagggtggggagggcagaaaggaccccccgctggagggggcacctcacgtctggggccacaggatgcagggtggggaggacagaaaggaccccccgctggaggg	0
1	932072	932073	insertion	tctggggccacaggatgcagggtggggaggacagaaaggaccccccgctggaggggggaccccccgctggagggggcaccccaca	0
1	932109	932110	insertion	ggaccccccgctggagggggcacctcacgtctggggccacaggaggcagggtggggaggacagaaag	0
1	1004205	1004206	insertion	gccacgcgggctgtgcagatgcaggtgcggcggggcggggccacgcgggctgtgaaggtgcaggtgcggcggggcaga	0
1	1224920	1224921	insertion	ccgtcccgtgtctctgctccgtcccccgtgtctctgctccgtcccccgtgtctctgctccgtcccgtgtctctgcc	0
1	1225462	1225463	insertion	ctgctccgtcccccgtgtctctgccccgtcccgtgtctctgccccgtcccgtgtctctgccccgtcccgtgtctctgccccgtcccgtgtcc	0
1	1317968	1317969	insertion	cccttcccaacaatccagtaacaatctagaggtcaccacccttcccaacaatccagtaacaatccagaggccaccaccccttcccaacaatccagtaacaatccagaggtcaccaccccttcccaacaatccagtaacaatccagaggtcaccacccttcccaacaatccagtaacaatccagaggtcaccacccttcccaacaatccagtaacaatccagaggtcaccaccccttcccaacaatacagtaacaatccagaggccaccaccccttcccaacaatccactaacaatccagaggtcaccaccccttcccaacaatacagtaacaatccagaggccaccaccccttcccaacaatccagtaacaatccagaggtcaccacccttcccaacaa…	0
1	1318129	1318130	insertion	ccaacaatccactaacaatccagaggtcaccaccccttcccaacaatccactaacaatccagaggtcaccaccccttcccaacaatccagtaacaatccagaggtaccaccccttcccaacaatccagtaacaatccagaggtcaccaccctttccaacaatccactaacaatccagaggtcaccaccccttcccaacaatccagtaacaatccagaggtcaccaccccttcccaacaatccagtaacaatccagaggttaccacccttcccaacaatccactaacaatccagaggccaccaccccttcccaacaatccggcaaggacccagaggccaccaccccttcccaacaatccagtaacaatccagaggtcaccaccccttcccaaaaatccag…	0
1	1413321	1413322	insertion	tgatccacccgcctcggcctctcaaactgttgggattacaggcatgtgccaccacgcctggctaatgttgtattttagtagagacggggtttctccatgttggtcaggctggtctctaactcccgacctcagg	0
1	1479106	1479107	insertion	ctctgtcacggcctcggccactccccactgtcacggcctcggccactcccctctgtcacggcctcggccactcccctctgtcacggcctcggccactccccactgtcacggcctcggccactccccactgtcacggcctcggccactcccctctgtcacggcctcggccactccccactgtcacggcctcggccactcccct	0
1	1501061	1501062	insertion	ggggtggtgcaggcagagaacagacgtcgcgatgggcccgacggtgctggctccatgggaaccgagacccaacacccaaaggagtcccacaggctca	0
1	1540897	1540898	insertion	gtgggctgggctggtcaggtgtggggtcggctagtcaggtgtgggctgggctgggctggtcaggtgtgggctgggctggtcaggtgtgggacgggctggtcaggtgtgggctgggttggtcaggtgtgggctgggctggtcaggtgtgcggtgggctgggctggtcaggtacggggtcggctggtcaggtgtgggctgggctgggctggtcaggtgtgggctgggctggtcaggcgtggggtcggctggtcaggcgtgggctgggctggtcaggc	0
1	1541108	1541109	insertion	tgggctgggctggtcaggtgtgggctgggctggtcaggcgtggagtgggctggtcaggcgtggggtggggtgggctggtcaggtgtgggctgggctggtcaggtgtgaggtggggtggtgaggtgaggggttgtctggtcaggtgtggagtgggctggtcaggtgtgggctgggctggtcaggtgtggggtcggctggtcaggtgtgggctgggctgggctggtcaggtgtggggtcggctggtcaggtgtgggctgggctggtcaggtgtgggg	0
1	1681045	1681046	insertion	gtccatgcatatttttctgtgtgatgtgtctgtgtgtgtgtctcagtggt	0
1	1860824	1860825	insertion	gaggggacaggtctggggaggcaggagagagggtgaggggaggcaggggagatggtgaggggagggaggggagagggtgggggagggagggtaggggagggaggggagagggtaggggagggagggagaggaggggagagggtagggagggagaggaggggagaagggaggggacgcagggaggggagaggaaagaggagggaggggagaggggagggaggggagcgggtaggggagggaaggaggggaaatggtatgggagggagggaggggagagggtaggggagagagggagcagaggggaaagggtaggggagggaaggaagggagagggtaggggaggtagggagggaggggagagggtaggggaggggagagggtaggggaggggagagggta…	0
1	1865719	1865720	insertion	acgtgggtgttaggttgtaggtacacaggtgtatacgtgggtgttaggttgtaggtacacaggtgtatacgtgggtgttaggttgtaggtacacaggtgtac	0
1	1880374	1880375	insertion	ccctcccttctttccttccctttccctccctcccttccttcctctttccttccttcctttccctcccttactccttccttcccttccccttccttcttccttctctc	0
1	1925145	1925146	insertion	ggcacagtggctcatgcctgtaatcccagcaacatgggagcctgaggtgggaggctctcttgaggccaggagtttgagaccagcctgggcaacatagtgagaccccccaccccccgccatttctaggaaaaaaaaaaaaagtggcca	0
1	1950660	1950661	insertion	ggggggcggggggaggagaggggggagaggggaggggaccgggtagggtggggggggaggggaacggggaggggagcggcgggcgcggggtggggggggagggggaggggggaggggagaagacgggcagcgggaggggcgggggggaggggatgggggcgggggggagggagggggcggcggggagggggagggggcggcggggaggggatgggggcgggggggaggggatgggcgggggggagggga	0
1	2017167	2017168	insertion	tgaggcaccgtgctggaggggctgaggacgtcggggggccctgttctcagagcccatgaggtaccgtgctggaggggctgaggacgtcggggggccctgttctcagagccct	0
1	2053207	2053208	insertion	ttagggtcacggcggtggttagggtcacggcggtggttagggtcacggtggtagttac	0
1	2053269	2053270	insertion	acggcggtggttagggtcacggcggtggttagggtcacggtggtggttaggttcgtg	0
1	2053408	2053409	insertion	cggcggtggttagggtcgtggcggtggttagggtcacggcggtggttagggtcacggcggtggttagggtcacggcggtggttagggtcacggcggtggttaggg	0
1	2054283	2054284	insertion	cacggcggtggttagggtcacggcggtggttagggtcacggcggtagttacttagggtcac	0
1	2054338	2054339	insertion	gtggttagggtcgtggtggtggttagggtcgtggtggtggttagggtcacggctgtagttagggtcacggtggtggttagggtcatg	0
1	2079160	2079161	insertion	tgtccactgacctctccatctttccgtctgttgtccactgacctctccgtctatccatctatctattgtccactgacctctcatctatccatctattgtccactgacctctccatctatccatccatctattgtccactgacctctccatctatccatccac	0
1	2143290	2143291	insertion	cagggattacaggcgtgagccaccgtgcctggccgagagcaagctgctgctttttttttttttttttttttttttgagacggagtcttgctttgtcgcccaggctggagtgcagtagtgtgatctcggctcactgcaagctccacctcccaggttcacaccattctcctgcctcagcctcccgagtagctgggactacaggcgcccgccaccacgcccagctaatttgtttttttgtatttttaggagcgacagggtttcaccgtgttagccaggttggtctcgatctcctgacctcgtgatccgcccgcctcagcctcccaaagtgctgggattacaggcgtgagccaccgtgcccggccagttttttatatttttattagagacggggtttcatcat…	0
1	2212712	2212713	insertion	ggtggcggagatcttcagagagaggtggcggagatcttcagagagaagacacgtgagaagacaggt	0
1	2256582	2256583	insertion	cctccctcccttccttccctccctcccttccctcccttccttccctccctccctcccttccttcctttccttccttcccttccctcccttccttccttccctcccttccctccctcccttccttccctccctccccttccttccttcccttccttccctcccttccttccctcccttccttccctcccttccttccttccctcccttccttccctcccttccttccctcccttccttcccttccttccttcctccttccttccctccttccttccctcccttccttccttccctcccttccttccctcccttccttccctcccttccttcccttccttccttccctcccttccttcctccctccccttccttccttcccttccttccctcccttccttc…	0
1	2332781	2332782	insertion	ctccctcctccctccctcctccctccctcctcctccctcctcctccctcctcctccctccttccctccctcctcctccctccttcctccctcctcctccctcctcctccctcctcccttcttcctccctcctcctcccttcttcctcctcctccctcctccccctcctccctccccctcctccctccctcctcccccctcctccctccttcctccctcctcctccctccctcctccttcctccctcctccttc	0
1	2367790	2367791	insertion	cttcctcccttcctccctccacctttcctccttcctccctccacctttcct	0
1	2454231	2454232	insertion	tatagtgacttaacggagggcactgtgtgtgctatagtgacttaacggagggcaccgtgtgtgttatagtgacttaacggagggcaccgtatggtgctatagtgacttaacggagggcactgtgtgtgttatagtgacttaacggagggcaccgtgtgtgttatagtgacttaacggagggcaccgtatggtgctatagtgacttaacggagggcaccgtatggtgctatagtgacttaacggaggggaccgtgtggtgctatagtgacttaacggagggcattgtgtgtgctatagtgacttaacggagggcaccgtacggtgctatagtgacttaacggagggcactgtgtgtgctaaagtgacttaacggaggggaccgtgtggtgttatagtgac…	0
1	2583557	2583558	insertion	ccacacccccaggagagcatctgacagcctggagcagaacccacacccacaggcgagcatctgacagcctgggtcggcacccacacccccaggtgagcatctgatggtctggagcagcacccac	0
1	2600009	2600010	insertion	acaccctgcaccccaaggtgagcatccgacagcctgggcagcacccacaccccaggcgagcatctgacagcctggaa	0
1	2766030	2766031	insertion	cctgggcgggagtgtggaatggagccctgtgcctgggtgggagtgtggaatgaagccctgtgtcctgggtgggagtgtggaatggaaccctgtgcctgggtgggagtgtggaatggagccctgtgccctgggcaggagtgtggaattgagccccgtgccctgggtgggagtgtggaattgagccctgtgccctgggtgggagtgtggaatggaaccctgtgcctgggtgggagtgtggaatggaaccctgtgcctgggcgggagtgtggaatggagccctgtgtcctgggtgggagtgtggaatggaaccctgtgcctgggtgggagtgtggaatggaaccctgtgcctgggtgggagtgtggaatggaaccctgtgcctgggtgggagtgtggaatgg…	0
1	2776130	2776131	insertion	aggaaggagggaggaagaggaaggaaggagggaggaagaggaaggaaggaggaaggaaggagggaggaaggagggaggaaggagggaggaagaggaaggaaggagggaggaaggagggaggaagaggaaggaacaagggggggaggagggaggaaggagggaggaaggaggaggaaggagggaggaaggagggaggaaggagggaggaagaggaaggaacaaggggggaggagggaggaagaggaaggaaggagggaggaaggagggaggaaggagggaggaagaggaaggaacaagggggggaggagggaggaagaggaaggaaggagggaggaaggagggaggaaggagggaggaagaggaaggaacaaggggggaggagggaggaagaggaaggaa…	0
1	2933251	2933252	insertion	gggacggagggaggagggaggaagggaaggagggagggaggagggagggaggagggaggaagggaaggagggagggaggagagaggaagggaaggagggagggagggaggagggagggaggagggaggaagggaaggagggagggagggaggagggagggaggagagaggaaaggaagaagggagggagggaggagggagggaggagggaggaagggagggagggagggaggaagggaaggagagaaggagaaagaagtgaggaaagaaggagggaggggagagaaaatggaggaaggaggatgggaacaggggagggagagaaggaggaaggaaggagggaaggagatacgtaggaaggaaggagggaaaaaggaagagagaaagggaaggaaggagg…	0
1	2942603	2942604	insertion	tggtggtggtgatgatgatggtgatgatggtgatggtgatgatggtgatggtggtgatgatggtggtgatgatggtggtggtggtgatgatgatggtgatgatggtgatggtgatgatgatggtgatgatggtaatgacaatgatggtgatgatgatagtaatgacatggtggtggtgatcatgatgatggtgaggatggtgatggtgatgatggtgctggtgacgataatgatggtggtgatgatggtgatggtggtggtgatgatggtgatgatgacaatgatggtgatcatgatggtgatgatgatggtgatggcgatggtgatgatggtggtaataacatagtggtgatgatcatgatgatggggaagatggtggtggtgatggtgacagtgatg…	0
1	3021146	3021147	insertion	ggacgggggttctgagataagcaagcccccaccaggtgagaccggcggagctgtggccaccgaggtcccgggagctggtgct	0
1	3079417	3079418	insertion	gcccccggctctagagggctttgggagaggggatgtgcgcagaagcccccggctctagagggctttgggagaggggatgtccgcagaagcccctggcatggtctagagggctttgggagaggggatgtccgcagaagcccctggcatggtctagagggctttgggagaggggatgtgcgcagaagcccccggctctagagggctttgggagaggggatgtgcgcagaagcccctggcatggtctagagggctttgggagaggggatgtgcgcagaagccc	0
1	3079885	3079886	insertion	gcgcagaagcccccggctctagagggctttgggagaggggatgtgcgcagaagcccctggcatggtctagagggctttgggagaggggatgtgcgcagaagcccctggcatggtctagagggctttgggagaggggatgtccgcagaagcccctggcatggtctagagggctttgggagaggggatgtccgcagaagcccctggcatggtctagagggctttgggagaggggatgtgcgcagaagcccctggcatggtctagagggctttgggagaggggatgt	0
1	3092706	3092707	insertion	ctcattcatctatccatccatccatccatctatccatccatccatttacccatctatcccctcatctatccaccaagccattcatccacctatctatgcattcatccaccatctgtccatccatccatccatccatccatccatccatccatccatccacccattgattcacctacccatccattcatccattccttcattaacccatccatgca	0
1	3097918	3097919	insertion	acacacacggtcttacacacgcagtcttacggtcttacacacggtcttacacacacggtctt	0
1	3129183	3129184	insertion	ggtcctcccgctcatcctcccggccccctcgctgcggtcctcccgctcatcctcccggccccctcgctgccgtcctcccgctcatcctcccggccccctcgctgccgtcctcccgctcatcctcccggccccctcgctgcggtcctcccgctcatcctcccggccccctcactgcggtcctcccgctcatcctcccggccccctcgctgc	0
1	3131934	3131935	insertion	tccaggagaacagggcctccaggagggtcatgggtcccggggacaggcaaggcccacagga	0
1	3177307	3177308	insertion	tgatggtgatgataatgatagtgatggtgatgatgatggtggtggtgatggtgatggtgatggtggtggtgatgatggtgatggtgatgatggtggtggtgatgatggtggtggtgatgatggtgatggtgatgatggtgatggtggtgatgatggtggtggtgatgatggtgatggtgatgatggtggtggtgatggtggtggtgatgatggtgatggtgatgatgatggtggtggtgatgatggtggtggtgatgatggtgatggtggtgatggtgatggtggtgatgatggtgatggtgataatgatagtggtgatgatggtgatggtggtgatgatggtgataatgatagtggtgatggtggtgatgatggtgatggtgatgatggtgatggtgg…	0
1	3186320	3186321	insertion	atcctggaggaggacagtcccagaggaggaaagtcccggaggaggacagttgggaggacagtcaggaggagcata	0
1	3268089	3268090	insertion	tctctcccctcctctctcccctccctctctccccctccctctctccccctcctctctccccctccctctctccccctccctctctccccctccctctctcccccccctctctccccctccctctctcccccacctccccctccctctctccccctccttctctcttcccctccttctctcccctccctctctcccctccctctttcccccctccccctccttctctctccccttccctctctcccctccctctctgtccccctccctctctcatccccttcctctttctctccctccctctccttcccctccctcccactctccccctccctctctccccctttccctccctctctccccttctctctcttctgctccttctctctcccccttcctctc…	0
1	3393868	3393869	insertion	tcacccccacactacccacccccatcaccccacaacccacccccatcacccccacactacccacccccatcaccccacactacccaccccatcacccccacactacccacccccatcacccccacactacccaccccatcaccccacactacccatccccatcacccccacacgacccacccccatcacccccacactacccaccccatcacccccacactacccacccccatcaccccacactacccacccccatcacccccacactacccacccccatcaccccacactacccacccccatcacccccacactacccacccccatcaccccacactacccacccccatcacccccacactacccacccccatcaccccacactacccaccccatcac…	0
1	3418582	3418583	insertion	cctcacatgggctcctggcgagtgtgccccccacacctcctcacatgggctcctggcgagtgtgccccccgtgcctcacatgggctcctggcgagtgtgccccccgtgcctcacatgggctcctggcgagtgtgccccccgcctcctcacatgggctcctggcgagtgtgccccccgcgcctcctcacatgggctcctggcgagtgtgccccctgtgcctcacataggctcctggcgagtgtgccccccccgcgcctcctcacatgggctcctggcgagtgtgccccccccgcgcct	0
1	3495310	3495311	insertion	cacccagctcagaactctggggagacccagcacctctgcagaacccctcctcagcctggtccccagcagaacgtggagtgggcaggagtgt	0
1	3499923	3499924	insertion	cgcagccaccagacaacgcgcagccaccagacaacccgcagccaccagacaacc	0
1	3500450	3500451	insertion	gcgcagccaccagacaacccgcagccaccagacaacgcgcagccaccagacaacccacagccaccagacaacgcgcagccaccagacaacgcgcagccaccagacaacccgcagccaccagacaacgcgcagccaccagacaacgcacagccaccagacaat	0
1	3504422	3504423	insertion	aggaggggacaggagtggccaggaggggacaggagtggctaggaggagacaggaccggccaggagtggccaggagtggacaggaggagacaggaggggacaggagtggataggaggagataggaggggacaggagtggacagaaggagacaggaggggacaggagtggacaggagacaggaggggacaggaatggccaagaggggacaggagtggccaggagggggcagaagtggccaggagtgggcaggagggggcaggacaggccaggaggaggcaggagggggcaggaggggacaggagggggcaggaggggacaggagggggcaggagtggccaggagggggcaggaggggaa	0
1	3611141	3611142	insertion	ccctgcagcctccgcccctcctccgcaatcccagccatgcagcctcagcccctcctcctgcaatcccac	0
1	3611319	3611320	insertion	tgcagcctcagcccctcctcctgcaatcccacccatgcatcttcagcccctcctcccgcaatcccagccctgcagcctcagcccctcctcctgcaatcccagccc	0
1	3785234	3785235	insertion	ccaggccacgccacaccaagccacaccacaccaggccacaccacaccaggccacaccacaccataccacaccacaccaggccacaccacaccaggccacaccacaccaagccacaccacaccaggccacaccacaccataccacaccacaccaggccacaccacaccataccacaccacaccaggccacaccacaccaagccacaccacaccaggccacaccacaccataccacaccacaccaggccacaccacaccaggccacaccacaccacgccacaccacaccacgccacaccacaccaggccaca	0
1	4059956	4059957	insertion	tgtcacagagggaggaaggggccggactgccgacagggtgggcatggagttgcaggacg	0
1	4077046	4077047	insertion	cgggggaggggaggggtagagtcgggggaggggaggggtgagagtcggggcaggggaggggtgagag	0
1	4137325	4137326	insertion	cagccgatgcaccccacacccagacccagtgagacctcccaacagtcacctgcagaca	0
1	4160078	4160079	insertion	aatacatattatatatattatattattatataatatatattatatatattatataatataatatatataatatataatataatatata	0
1	4196779	4196780	insertion	atcatgggagtgggttagttatcatgggagtgggttagttatcatgggagtgggttagtcatcatgggagtgggttagttatcatgagagtgggttagtgatcatggaagtgggttagtgatcatgggagtgagttagtgatcatgggagtgggttggttgtcatgggagtgggttagatatcatgagagtgggttagttatcatgggagtgggttagtcatcatgggagtgggttagtgatcatgggagtgggttagtgatcatgagagtgggttagtgatcatgggagtgggttagtgatcatgggagcgggttagtgatcatgggagcgggttagtg	0
1	4204694	4204695	insertion	ttcttactatcatcactgtgatcaccatcatcattaccaccatcaccatcaccatcatcattacatcatcatcatcatcaccaccaccactaccacaccaccaccatcacaccattatcattatcatcaccaccatccttactatcgtcactgtgatcaccatcatcattaccaccatcaccatcaccaacatcattacatcatcatcatcaccatcaccaccaccaccaccacaccattatcatcaccaccatccttactatcatcactgtgatcaccatcttcatcaccaccatcaccatcaccatcatcattacatcatcatcaccatcaccaccaccaccaccacactaccaccatcacaccattatcattatcatcaccaccatccttactatc…	0
1	4222781	4222782	insertion	ccttcccctcccctcccctcccttcccctcccctcccctcccctcctctcccctcccctcctctcccctcctctcccctcccctctcctcctcctcccccttcccctccacttctgtttctctttctttctctttctttctgtctcctttctttctcttcctctctctctcctttctccttccttccttccttcctctcttctttccttcctccctccttccctccctccctccctctccctccctccctccctctctccccctccctccctccctccctctctttctttctttct	0
1	4396559	4396560	insertion	agtggtgatgataatggtgatggtgatggtaaacatgataacgacaatgatagtggaaagcgaatggtggtattgatggtgatgatgaagaggatggtgataataatgatgatggtgatgattatgttggtgatgatggtaatggtgatgataatgatggtgatggtgatgatgatgattatgtgatgatggtggtgatggtgatgatggtgatggtgatggtgatggtggtgatggtggtgatgatgatggtgatggtgatggtgataatggtgatggtggtgatgatgatggcggggatgtgatgatgatggtgatgatgatgatgatggagatgatgatgatggtgatgatgatgatggtgatgatgtgatgacgatgatagtgattatggtgatg…	0
1	4800430	4800431	insertion	ggggagtgagtgttgatggggacagagtgggggagggggagggggagtgagtgtttgatggggacagtgtgggggagggggagggggagtgagtgagtgatggggacagagtgggggagggggagggggagtgagtgagtgatggggacagagtgggggagggggag	0
1	4999510	4999511	insertion	gtcagtgtcctccatatgacatcaatatcctccatatgatatcaatattctccatatgacgtcagtgtcctccatatgacatcaatatcctccatatgatgtcaatatcctccgtatgatgtcaatatcctccgtatgatgtcaatatcctccatatgatgtcaatatcctctgtatgatgtcagtgtcctccatatgatgtcaatcgcctccatatgatgtcaatatcctccgtatgatgtcagtgtcctccgtatgatgtcaatgtcctccgtatgac	0
1	4999537	4999538	insertion	tcctccatatgacatcaatatcctccatatgatgtcagtgtgctccatatgacatcaatatcctccatatgatgtcaatatcctgcgtatgatgtcaatatcctccgtatgatgtcaatatcctccatatgatgtcaatatcctctgtatgatgtcagtgtcctccatatgatgtcaatcgcctccatatgatgccaatatcctccgtatgatgtcaatgccctccgtatgatgtcaatgtcctccgtatgatgtcagtgtcctccagatgatgtcaatatcctccatatgatgtctatgtcctcgtatgatgtcagtgtcctccgtatgatgttaatgtcctccgtatgatgtcggtgtcctccgtatgatgtcagtgtcctccgtatgatgtcagtg…	0
1	5172486	5172487	insertion	gaagaagagggagaggaatggggagaggcagaggaagagggagaggcagagggagaggaagagggagaggcagagggagaggaagagggggatgcagagggagaggaagagggagaggcagagggagaggaagagggggatgcagagggagaggaagagggagaggaagagggagaggcagcgggagaggcagcgggagaggcagcgggagatgcagagggagaggaagagggagagaaggaggagaggcagagggaaaggaagagggagacacagaggcagaggaagagggagaggaagagggagaggcagagggagaggaagagggagaggagggagaggaagagggagagggagaggcagagggagagagagaggaagagggagagggagaggaag…	0
1	5220334	5220335	insertion	cacacactaacacatacacatacacacacactaacacatacacatacatatatactaacatacacatacacacatactaacacatacacatacacacatactaacacatacacatacagatatactaacacagacacatacacactaacacatacacatacacactaacatacacatacacacactaacacatacacatacacacatactaacacatacacacacactaacacatacatatatactaacacatacacatacacacatactaacatacacaaacatacacatacacacatactaacacatacacacacaaacacatacacatacacacatactaacacatacacatacacatactaacacatacacatacacacatactaacacatacac…	0
1	5394181	5394182	insertion	aagaaacacaacgcagaatgcaggatgatggagaaacacaaagcagaattcaggatggtgaagaaacacaacgcagaattcaggatggtggagaaacacaacgcagaattcaggatggtggagaaacacaacgcagaattcaggatggtggagaaacacaacgcagaattcaggatggtggagaaacacaacgcagaattcaggatggtggagaaacacaacgcagaattcaggatggtggagaaacacaacgcagaattcaggatggtg	0
1	5447230	5447231	insertion	tatgtggtgtgtgtgtggtgtgtgtagtgtgtggtgtgtgtatgtggtgtgtgtgtagtgtggtgtgcgtgtgtggtgtgttcatgtgtggtgtggtgtgtgtgtgtatgtggtgtttgtgtggtgtgtgtgtagtgtggtgtgtggtgtgttcatctgtgtgtgtatgtggtgtgtgtgtggtgtgtgtggtgtgtgtggtgtgtgtggtatgtgtgtgtagtgtgtggtgtgtgtatgtggtgtgtgtgtggtgtgtgtgtagtatggtgtgggtgtgtggtgtgttcatgtgtggtgtggtgtgtgtgtgtatgtggtgtttgtgtggtgtgtgtgtggtgtgttcgtctgtgtgtgtatgtggtgtgtgtgtggtgtgtgtgtgtatgtgatgtg…	0
1	5464962	5464963	insertion	ggtcacctcccagggaccacattccacttcggtcacctcccagggaccacattccacctc	0
1	5728231	5728232	insertion	tcccctgcaccagcggctcatggccagctccctcccctacactccagtggctcaccgccggctccctcacctgcactccagcgtctcacagccgtctcct	0
1	5862915	5862916	insertion	accatcaccatcatcaccatcatcatcatcactgtcatcatcaccatcatcaccatcatcaccatcatcatcaccatcatcatcatcattgtcatcatcaacatcatcatcaccatcaccatcatcgtcaccatcatcaccatcatcaccgtcatcatcaccatcatcatcatcatcaatgtcattaccaccaccatcatcaccatcatcgtcatcatcattaccatcatcacatcatcactatcactatcatcatcaccatcaccatcatcatcatcatgactattgtcatcatcgccaccatcatcattaacacatcaccatcatcaccattatcatcaccatcatcatatcatcactatcaccatcatcaccatcatcatcatcatcaccatcacc…	0
1	5877242	5877243	insertion	ctggtgtgtggatacgggggattactggtgtgtggatacgggagattcctggtgtgtggatacaggggattactggtgtgtggatacaggggattactggtgtgtggacagaggggattactggtatgtggacagaggggattactggtgtgtggatacaggggattactggtgtgtggacagagggattactggtgtgtggatatgggggattactggtgtgtggatacgagggatta	0
1	5877332	5877333	insertion	ggattactggtgtgtggacagaggggattactggtatgtggacagaggggattactggtgtgtggatacaggggattactggtgtgtggacagagggattactggtgtgtggatatgggggattactggtgtgtggatacgagggattactggtgtgtggatacgggggattaccggtgtgtggacacgggggattacgggtgcatggacagaggggattaccagtgtgtggatacaggggattgctggtgtgtggacagaggggattactggtgtgtggatacgggggattactggtgtgtggatatgga	0
1	5889905	5889906	insertion	atggtgatgatagtggtgatggtgatagtgatggtagtggtgatggtgatgattatgttggtgatggtggtggtgatagtgatgatgatggtgatggtgatagtggtgatgatggtgttggtggtgatggtgatggtgctggtgatggtgatagtgatggtggtggtggtgatggtggtgatgcttatgttagtgatggtgatgatggtggtgttgacagtgatgatgctggtagtgatggtggtggtgatggtggcgatggtgatggtggtgatggtgatggtggtgatgatggtgatgatggtggtgatggtggtggtgatggtgatagtgatagtggtgatggtgatggtggtg	0
1	5892363	5892364	insertion	gggctgtgggctgtgggctgggggctatgggctgggagctgggggctgggaactgagggctggggctgggggctgggggctgtgggctgggggctgggggctggggggctagggggctggaggctgggggatggaggctgggggctgggaactgagggctgtgggctgtgggctgggggctataggctgggggctgggggctaggaactgagggctatgggctgggagctgggggctggaaactgggggctgggagctgggggctgtgggctgggggctggaggctggaggctgggggctgggaactgagggctgtgggctgggggctgggggctggggggctagggggctgggggctgggggatggaggctgggggctgggaactgagggctgtgggc…	0
1	6037967	6037968	insertion	agagaggggaggggggagaagggaagggagggaaggggagggggaaggagaagggaggggtgggaaggggaggggaaggggaggggaggggaggggaaggggaggggaggggaggggaggggaggggaggggaagggggaggggaagggggaggggaaggggaggggaagggggaggggaaggggagggggagggggaggggaaggggagggggagggggaggggaggggaaggggagggggaggggaggaggggaggaaggggagggaggaggggaggaaggggagggggagggagggagggggaggggggaggggagggagggggaggggaggatgtgggaggggaggggaggacggggaggggaggagggggagggagggggggggagggagggga…	0
1	6065493	6065494	insertion	gggagctgagctgaggggtgagggtggagtggggtgacgtgggagctgagctgaggggtgggggtggagtggggtgacgt	0
1	6065950	6065951	insertion	tccaccctcatccctcagctcagctcccacatccccccactccaccctcacccctcagctcagctcccacatcaccccac	0
1	6220321	6220322	insertion	cagccagggaagggccccagccagagaagaaaagccccagccagggaagggcctcagccagagaagaagagcca	0
1	6618973	6618974	insertion	tactaggattacaggcgtgaaccacctcgcctggccaaaacctcaggctttttttttttttttgag	0
1	6802617	6802618	insertion	tttatatattatatattttatatattatatatttatatgtataaatatatttatatataaatatataatatacaaatataaatatatttatttatatttatatataaatatatacaaatatat	0
1	6802648	6802649	insertion	ataatatatttatataaatatatttgtatatattatatattatataattatatatttgtatatattatatattatataattatatatttgtatatagtatatattatataattatatatttgtatatagtatatattatataatatatatttattattataaatatatttatatttaataatataatatttattattataattaattatatatatttatatataaataatttatatataaatatatatataatttattattataattaattatataaatatatatatttgtataaatatatatttatatatttatatatttatatatttatatatttatatatttatatatttaaatatttatatatttatatatttaaatatataaatatatttaaat…	0
1	6997668	6997669	insertion	accactaccatcatcaccatcaccatcaccattcaccacttaccaccaccatcatcaccatcaccatcaccattcaccacttaccaccatcatcaccatcaccatcatcatcaccactaccatcatcaccatcaccatcaccattcaccacttaccaccaccatcatcaccatcaccatcatcatt	0
1	7000973	7000974	insertion	gggggtcctcacagggaggggggtcctcagagggagagggatcctcccggggaagggggatcctcacggggaagggcatcctcagggggaaggggatcctcatggggagggggatcctcagggggaggggagatcctcatgaggaggggggatcctcacgggagggggggatcctcctcacagggaggtggatcctcacggggaagggatcctcagggggagggggatcctcagggggagggggatcctcacagggaggggatcctcgggaaggtggatcctcacggggaggaggatcctcacggggagggggatcctcagggggagggggatcctcacggggagggggatcctcagggggagggggatcctcacggggaagggatcctcagggggagg…	0
1	7044147	7044148	insertion	tgggtgagtggataggtggatagagggttgggtgggtggatggatgagtaggtggatgggtggataggtggatggatgaatggatgatgggtggatggatgggtggatagatggatgggtgggtagatggatgggtaggtggatgtgtggatagatggatggatgaatggatggttgggtggatggatgggttggatgagtgaa	0
1	7559441	7559442	insertion	gtgtgtgtgcatgtgtgtccatgagtgtgtagaggattgtgtgagcctggtgtgcgtgtgtatgtatatgg	0
1	7559464	7559465	insertion	tgagtgagtgtgtagagaggatggtgtgagcctggtgtgcgtgtgtatgtatatgagtgtatgtgtgttcatgag	0
1	8336937	8336938	insertion	atacaccacacacacacatacaccacacacatacacacaccacacacatacacacaccacacacacacacaaacacacatcacacacatacaaacacacacatacaccacacacatacacacaccacacacatacacacaccacacacacacacaccacacacatacaccacacacaaacacacacatacaccacacacacacatacacacaccacacacatacacataccacacacacacatacaccacacacacaccacacacaccacacacatacacacaccacacacatacacacaccacacacacatacacacgccacacacaccacacacaccacacagacaacacatacaaagatacacatacaccacacatatacacatacataccacaca…	0
1	8382353	8382354	insertion	tgggcgggtgggtggatggatgagtgggtgagtggatggatgcatggatggatgggtgggtgggtggatggatgagtgggtggatggatgggtggatggatgggtgggtgggtggatggatgggtgggtgggtgcgtgggtgggtggatggatggatggatgagtgggtgagtggatggatgcatggatggatgggtgggtgggtgaatggatggatgagtgggtggatggatgggtggatgaatgggtgggtgggtgcgtgggtgggtggatggatggatgggtggatggatgcatgggtgggtggatgtatgggtggatggatgcgtgggtgggtggatggatgggtggatgggtggatggatggatggatagatgggtgtgtggatggatggatga…	0
1	8382393	8382394	insertion	tgggtggatggatggatgggtgggtgggtgggtggatggatgagtgggtgag	0
1	8391490	8391491	insertion	aaaaaatatttttaaaaaacacttttaaaaaatatttttaaaaaacacttttaaaaaaaatatt	0
1	8404953	8404954	insertion	tccatccacatatccacccatccacccatccaaatatccacttctccatatatacatccatccatctatccatccatccatccacatatccacccatccacccatccaaatatccacttctccttagatacatccatccatctatccatccatccacccatctaaatatccacttctccatatatccatccatccgtccacccatccatccatccatccatctatccatccatccacccatctaaatatccacttcttcatatatccatccatccacccatccatccatccatccacatatccagccatccacc	0
1	8562190	8562191	insertion	gcccggccagccgccccgtccgggagggaggtgggggggtcagccccccgcccggccagccgccccatccgggagggaggtgggggggtcagccccccgcacggccagccgccccgtccgggagggaggtgggggggggtcagccccccgcacggccagccgccccgtccgggagggaggtggggggatcagccccccgcctggccagccgccccgtctgggaggtgaggggcgcctctgcccggccgcccctactgggaagtgaggagcccctctgccgggccagccgccccgtccgggagggaggcgcgggggggggtcggccagccgccccgtccgggagggaggtggggggggtcagcccccc	0
1	9113451	9113452	insertion	ttatatatttatatattatatatatttatatatattatatatttatatattatatatatttatatatattatata	0
1	9113527	9113528	insertion	atttatatattatatatatttatatatattatatatttatatattatatatatttatatatattatatatttatatattatatatatttatatatattatatatatttatatatattatatatttatatattatat	0
1	9176243	9176244	insertion	attatatatatataatataattatatatttatattatatatattatatataatataattatatatatttatattatatatattatatataatataattatatataattatattatatatattatattatatataattatatataattatattatatattatatgtaatataaatatatataattatattatatatattatatgtaatataattatatatatttatattatatatt	0
1	9189325	9189326	insertion	taccccggcctttaagccccgcctacattccccgccccgccccgccgtcccgggccctgagccccgcccacgcgccgcaccccgcccctc	0
1	9230436	9230437	insertion	aaaaaattagccaggtgtggtggtgggtgcctgtagtcccagctacttaggaggctatggcaggagaatggcatgaacccaggaggcagaggttgcagtgagccgagatcacgccactgcaccccagcctgggtgacagagcaagactccatctcaaaaaaaaaaaaaagaaaaaaaaaaaaactgtaactgggctgggtgcggtggctcacacctgtaatcccagcactttgggaggccaaggagggtggatcatgaggtcaggcattccagaccagcttggccaatatagtgaaaccctgtctctactaaaaatag	0
1	9342574	9342575	insertion	tccccctcctccttgtctcctcctccctctcccccttccccctcccccctcccccttcccctccccctccttgtcctcctcctcctccccctcctcttccccctcctccccctcctcttccccctcctccccctcctcttccccctcctccccgtcctcttccccctcctccccctcctccccctcctcttccccctcctccccctcatcttcctcctcctccccctcctcttccccctcctcccccccctcctcctccccct	0
1	9471353	9471354	insertion	caccacactaccacaccaccacactaccacaccaccacactacaccacaccacaacaccacactaccacaacaccacactaccacaacaccacgacaccacaacaccacgacaccacaacaccacactaccacaccacaacaccacactaccacaacaccacaacaccacaacaccacactaccacaacaccacaacaccacactaccacaccacactaccacaacaccacgacaccacaacaccacactaccacaacaccagaacaccacaacaccacactaccacagcaccacaacaccacactaccacaacaccacaacaccacactaccacagcaccacaacaccacactaccacaacaccacacctccacaccgccacaacaccacactaccac…	0
1	9684047	9684048	insertion	tgaggtcaggaattcgagaccagccaggccaacatggcgaaaccccatctatactaaaaacacaaaactttagccgggcttggtggtggcgtgcgcctgtaatccctgctacttgggaggctgagacacaagaatcgcttgaacccgagatggggtggttgcagtgagccaagatcgcgccactgcactacagcctgggcaacagagcaagactctgtctcaaagataaatacatacatacatacctctgacctgtgccttggggtggggtcttactccctatacaaatggcctgggtgggagacagcagcgagtcctgatacaagaatccctctgggttcttagaattttttttctttctttctgagacgaaatctagttctgtcgcccaggctggag…	0
1	9870200	9870201	insertion	agggaaggggggagggagggaagggggcagggagggagggaagggggagggagggaaggggggtagggagggagggaagggaggtagggagggagggaaggggggtagggagggagggaaggggggtagggagggaggg	0
1	10028610	10028611	insertion	aggtcaggagtttgagaccagcctggccaacgtggtgaaaccccgactctactaaaaaaaaaagaacaaaaattaggcctggcgcggtggctcacgcctgtaatcccagcactttgggaggccgaggcgggcagatcacg	0
1	10247663	10247664	insertion	tatataatattatatattatataataatatataatatataatattatatattatataataatatataatattatataatattatatattatataataa	0
1	10247939	10247940	insertion	aatatatattatataattatatataatatatattatataattatatataatatatattatataattatatataatatatattatataattatatataatatatattatataattatataatatatattatataattatatataa	0
1	10248068	10248069	insertion	tattatataatatatatataatatatattatataattatatataatatatattatataattatatataatatatattatataattatatataatatataatatatattatataatatttataatatatattatataatatatataatatatattatataattatataatatatattatataattatataatatatattatatataattatatataatatatattatataattatatatatatattatataattatatataatatattatatattatatatatatatattatatattatatatatattatatattatatattataattatataattatatattatagattatataattatat	0
1	10248111	10248112	insertion	atataaatatataatatatataatatatattatataattatataatatatattatatataattatataatatatatataattatataatatatattatata	0
1	10804402	10804403	insertion	ggcaccacgagcaggcatgtcctgggcaccacgagcaggcatgtcctgggcaccacgagcaggcatgtcctg	0
1	10845193	10845194	insertion	ctttccttccttccttccttcctcccttccttcctccctcccttcctccctc	0
1	11031133	11031134	insertion	gaggcagaggctgcagtgagtccagcctgggggacagagtgagaccctgtctcaaaaagaaaaaaaaaacagcataggcactggtgtcagtaggcatctgggtttgaatcccacctctgttgtgtgtatgtgtgtgtgtgtgtgtgtgtacctgttgcttagtttcagtttatttctgtgagttgattgtatgataatgatggtgatgatagtaataatagtgatggtagtagagggatgatattgatggtgatggtggtgatgatgatgtgaatggtggtgatgatagtgatggtggtgatggtggtgatgatgatggtgatggtgacaatcatggtagtgatggtcacagtgatgatggtgctggtgatggtggtgatgatggtgttaatggtggtg…	0
1	11101794	11101795	insertion	agaagaatgggtggatggatagatagatggctggaaggatggattaatgggtggattgatggatgggtaggattggtaggtagaaggatgggtgggtggatagatggatagctggaaggaatggatggatggatgcatggatacatggatggatggatggatggatagatggatagatagatagatagatagatagacagacagatatgtagaagggtgggtggatgggtagataaatagaaggatgggtggatagaggatgagtgggtg	0
1	11433939	11433940	insertion	gtgtatgtggtgtgtgtggtctgcatgtggtgtgtgtgtatgagtgtgatgtgtgtggtgtgtggtctgtgtgtatgaatgtggtgtgtgtgtgtggataggtgtggtatgtatgaatgggtgtgtgtggtgtgtgtgaatgggtgtagtgtgtatggatgggtgtgtgtggtgtgtatggtgtgtgtgtggataggtgtgtgtggtgtgtgtggatgtgtgtttggtgtgtgtggtgtgtgtacgatgtgtgtggtgtgtgtgtggtgtgtgtggcatgtgtgtgttgtgtgtgcagatgagcgtgtgggctgtgtgcatgtgtgaatgagcgtgcgggctgtgtgtggatgggtacgtatggtgtgtgtgtatgtgtgtttggtgtgtttgtgtggt…	0
1	11582687	11582688	insertion	cccagccaggacccagccagagcccagccagggcccagccagggcccagccagagcccagccaggacccagccaggacccagccagggcccagccagga	0
1	11582773	11582774	insertion	agcccagccagggcccagccagagcccagccaggacccagccagagcccagccagggcccagccaggacccagccaggacccagccagagcccagccagagcccagccagagcccagccaggacccagccaggacccagccagagcccagccaggacccagccagggcccagccagggcccagccaggacccagccagggcccagccaggacccagccagggcccagccagagcccagccaggacccagccagggcccagccagagcccagccagagcccagccaggacccagccagagcccagccaggacccagccaagacccagccaggacccagccaagacccagccaggacccagcgagagcccagccagggcccagcgagagcccagccaggac…	0
1	11582808	11582809	insertion	cccagccaggacccagccagagcccagccaggacccagccagagcccagccaggacccagccaggacccagccagagcccagccaggacccagccagagcccagccaggcccagcgagagcccagccaggacccagccagagcccagccagggcccagccaggacccagccaggacccagccagagcccagccaggacccagccagggcccagccaggcccagccaggacccagccaggacccagccagagcccagccaggacccagccaggacccagccagagcccagccagagcccagccaggacccagccagagcccagccagagcccagccagagcccagccaggacccagccagagcccagccaggacccagccaggacccagccaggacccag…	0
1	12102747	12102748	insertion	tctccctctccctctccctctccctctccctctccctctccctctccctctccctctccctctccctctccctctccctctccctctccctctccctctccctctccctctccctctccctctccctctccctctccctctccctctccctctccctctccctctccctctccctctccctctccctctccctctccctctccctctccctctccctctccctctccctctccctctccctctccctctccctctccctctccctctccctctcctctccctctccctctccctctccctctccctctcggtctccctctccctctcgg	0
1	12199045	12199046	insertion	ctgcagaagcaggaggacagatggggcccttgaagcccgtggtttgtccacgttaccacccaccct	0
1	13796628	13796629	insertion	tgcctcagcctgctgagtagctgggactacaggcacccgccaccatgcccggctaattttttgtgtttttagtagagacggggtttcaccatgttagccaggatggtctcgatctcctgacctcatgatccacctgccttggcctcccaaagtgccgggattacaggcgtgagccaccacgcccggccaattaactgtttaaaaaaaaaatgttctcgccaggcgcagtggctcatgcctgtaatcccagcactttgggaggccaaggcgggcagatcacgaggtcaggagatcgagaccatccttgctaacacagtgaaacctgtctctactaaaaatacaaaaaaattagccgagcgtggtggcgggcgcctgtagtcccagctactcgggaggctg…	0
1	13915476	13915477	insertion	gctactattcaataaattgaatagcgctactattcaataaattgaatagtgctactattcaataaattgaatagtgctactattcaataaattgaatagt	0
1	13984887	13984888	insertion	aggagcccctctgcccggccagccgccccatccaggagggaggtgggggggtcagccccccgcccggccagccgccccgtccgggagggaggtggggggatcagccccccgcccggccagccgccccatccggcaggtgaggggcgcctctgcccggccgcccctactgggaagtg	0
1	14436309	14436310	insertion	tttttttttttgagatggagtctcgctctgtcgcccaggctggagtgcagtggcatgatcttggctcactgcaacctcggcttcctgggttcaagcgattctcctgcctcagcctcctgagtagctgggactacagctgcgcaccaccacgcccggctaatttttgtatttttagtagagacgggctttcaccatattggtcaggctggtcttgaactcctgacctagtgatccacccacctcggcctcccaaaatgctgtgattacagacgtgagccaccacgctcagcccctttgcctagattctaacttctggcctg	0
1	14819163	14819164	insertion	ccacacacacacaccacacacaccacacaccacacgctacacacaccatgcacataccacaaaccacacacacaccacacacacaccacacattacacacaccacacagacaccacacaccacacaaacatcacacaccacagacacatcacacaccacacacacaccacacatacacagcacacagctcacgcatacacagcacacacatcacacatacacataccacatacacaccacacacacaccacaaaccacatataca	0
1	14819202	14819203	insertion	cacacaccgtacatacacagcatacacattacacatacacacacgacacaccacacacagaccacacaccacacagatacagcacagagacactacacataccacatacacactacacaccacacacacaccacacatacacagcgcacatacacacaccacacacaccacatacaaaccacataccacatacacaccacacatataccacacagacaccatacatacatgcaccacacaccacacatacgctacacacaccacacaccacacatccatgtaccacatatatgctacacacagcacacacacacaccacacatccatgtaccacatatatgctacacacaccacacacacaccacacatgccacacatatacagcacacatacacacaa…	0
1	14840826	14840827	insertion	aaatatatatatatatatttatatatatattatatatatttatatatatattatatatatatttatatataatatatatatttatatatatttatatatattatatatatttatatatatatttatatatattatatattatatat	0
1	14840859	14840860	insertion	ttatatatatattatatatatatttatatataatatatatatttatatatatttatatatattatatatatttatatatatatttatatatattatatattatatatattatata	0
1	14840911	14840912	insertion	tattatatatatatttatatatataatatatatattatatatatattatatatattatatata	0
1	14840998	14840999	insertion	atatataaaatatatttatataaatatttatataaatatattttatatatttt	0
1	14979003	14979004	insertion	ctatccgcctatccatccacccacccacccatccatctgcctatacatccacccacccacccacccacctgtccatccacccacccacccacccatccccctctccatccacccacccacccacccacccatccgcctgtccatccacccacccacccacccatccacctgtccatccatccacccacccacccatccacctatccatccacccacccacccatccacctgtccatccacccacccacccatttacctatccat	0
1	15362775	15362776	insertion	cccagctccccccgccctgcccgcccagctccccctgccctgcccgcccagctccccctgccctgcccg	0
1	15551715	15551716	insertion	ggggagggtggaggggatgggagggagggggaggggaggggagggagggggaggggagggagagggaagggaggggagggagggggaggaaagcagaggggatgggaggaggagggggaggggacaggagggaagtgagggggaggggatgtgagggggagggagaggggagggggaaggggagggtgagggagggggaggggagggagggagtggggggagggagtgggggaggggagagggggagggagggagtgggggagagggggaggggagggga	0
1	15641143	15641144	insertion	gagggtgtgtgagggtgtggatgtgtgtgggtatgtggggggtgtgggagtgtggagatgtatgagtgtgggtgtgtgagagggtgtgtgtgggggtgtatgggtgtgtaagcatagggggtgtatgggtgtgagtatggggggagtatgtatgggtgtgtggggtgtgtgtggatgtgtgggtgagggtgttgggaagggtgtgtggggtgtggatatgtgtaggtgtgtgtgggtgtgtgtggatatgggtaggtgtgtgtgtgagtgtggtgtgtgggggtgtatgggtgtgt	0
1	15714832	15714833	insertion	ccctccccagcccctgccccacctccctccctccctccctccttcccttccctccccagtccctgtccaacctccctccctccctccctccctccctccctccctt	0
1	16376519	16376520	insertion	gccattattttttcctgcccagacaatgcccatgcagtgatctgggcccccaaggacccagcttcacccccacagcacc	0
1	16750701	16750702	insertion	gggaggctgaggcgggcggatcacgaggtcaggaggttgagaccatcctggctaacacggtgaaaccccgtctctactaaaaatacaaaaaaattagccgggcatggtggcgggtgcctgtagtcccagctactg	0
1	16892280	16892281	insertion	tccagcagctccctgctgagcctggaaaaggaggaaaaagtaaagaataagccaggggaaatcagacacaacagagccccaactaggtttcatgggtagcataaggaagtggttgaaaaagtaaaaggagagatccattaatgaggtaacaaattattgctttcatgttgggacagaacagggccaaatggaaaagaatgaaagagaaagacacacacacacacacacacacacacacacacacacagagaatgagctcagtgaattgtccaggtgacacactgatgagggagtaacaggacactctgagttagtgccctcaggacacacagcatacagtgatcaggaaaggactgtgctcaataattttccataaaatgtgctcaagtttccatgcag…	0
1	17012748	17012749	insertion	ctcttctggttttctttttttttttttttttttttttagtttgtaagcaaacattgatagccatgattccacagatgtggtaagtaaaccaacagccattcctaaataaaatacaagaatttccatcatgcatagtttacaggcttggtaagaagcagtctctttaggggctagatgcttaagaaatattcaacaaacaatgaaatcttggcttttttttttttttacacaaatgtttggttatttagccacattagtgataaaacatattcatattctaactgcaagtggaataaacattgcaacaaaaatgcaacccaatcaaaatcattagtaataactattactccctcttagcagtaagaaccattattcttggatttcaaacattttattttc…	0
1	17492714	17492715	insertion	catcctcactaccatccccaccaccatttccaccattcccaccacagtcaccatcacccccaccatccccatcatcatccgcaccatccccaccatccccaccaccatctccattaccatccccaccaccatctccattaccatccccaccaccatccccattaccatccccaccaccatttccaccattcccaccatcatccccaccaccatcctcgttaccatccccaccaccatccccattaccatccccaccaccatttccaccattcccaccatcatccccaccaccatccccattaccatccccaccaccatccccattaccatccccaccaccatttccaccattcccaccatcatccccaccaccatcctcgttaccatccccaccacctt…	0
1	17535068	17535069	insertion	gggctagctcaccaccctgtccaccacccaccccagtgggctagcccaccaccctgtccacccccgactccaga	0
1	17619391	17619392	insertion	ggggagggaaatgagggaggggaggggaatggggaggggaggggaatggggaggggaggggaggggaatggggaggggaatgggggag	0
1	17764170	17764171	insertion	gcatgcgccctcgcaccccgccccggcgcccgccgcccccgccttcccggcgcgcgagccggcgcagggccgcacggg	0
1	18015948	18015949	insertion	ccctccctccctccctccctgcctccctccccctccctccctccctccctgcctccctcccctccctctctccctccctgcctccttccccctccctccctccctccctgcctccttccccctccctccctccctccctgcctccttccccctccctccctccctccctgcctcctccccctccctccctccctccctgcctccctccccctccctctctccctccctgcctccttccccctccctctctccctccctgcctccttccccctccctctctccctacctgcctccctccctccctctctccctccctgcctccttccccctccctcctccctccctgcctccttcccctccctccctccctccctgcctccctccccctccctctctccc…	0
1	18094811	18094812	insertion	gtggggatttgaccttgtggcgaggcctggcctggcagtgtgcagggctc	0
1	18186162	18186163	insertion	aggggagggggacaggagagggagagggagagagagagagatgggggagggggagaggagagggagagagagatggggagggggaggggagagggcgagggagagggagaggagaagagagagaggggggagagagacagatggggaggggaggggagagggagaggaggtggagagggggagagagagatgggggag	0
1	18195126	18195127	insertion	ggtgcaaaagtaattgtggtttttgcaattaataatgcaattaacaatggcaaaaaccacaattac	0
1	18376132	18376133	insertion	tggtgatagtgatggtgatggtgctggtggtggtggtgatggtgctagtggtggtgatgttggtgatggtgctggtggtgttggtgatggtgatggtgatagtgatgctggtgatggtgatggtgctggtggtggtggtgctggtgctggtggtagtgatgataatggtgctggttgtgatgctggtgatagtgatggtgctggtgctggtggtagtgatgctggtgatagtgatggtgatagtgctggtggtgatggtgatagtgatggtgttagtgtttgttatgctggtgatggtgatggtgatggtgttggtgtttgtgatgctggtgatggtgatggtgctggtggtggtgatgctggtgatggtgatggtgctggtggtgatgctggtgatgg…	0
1	18376263	18376264	insertion	gtggtggtgatattattggtagtggtgatggtgttattggtggtggtggtgatattattggtagtggtgatggtgttattggtg	0
1	18376434	18376435	insertion	gtggtggtggtgatattattggtagtggtgatggtgttattggtggtggtggtggtgttattggtggtggtggtgatattattggtagtggtgatggtgttattg	0
1	18792554	18792555	insertion	tttcaagtcttcaaatcactcagctatcctaagaacagtttttcttttgtttttggagg	0
1	19252319	19252320	insertion	tggatggatggatggatggatggattggttggatggatggatggatggatggatggatggatggatggttggatggatggatggatgga	0
1	19252368	19252369	insertion	tggatggatggattggttggatggatggatggatggatggatggatggatggatggatggattggttggt	0
1	19252430	19252431	insertion	tggatggatggatggatggatggattggttggatggatggatggatggttggatggatggatggatggatggtggatggatggatggatggatggatggatggatggatggatggtggatggatggatggatggatggatggatggttggatggatggatggatggatggatggatggatggatggatggttggatggatggatggatggatgga	0
1	19326532	19326533	insertion	aagaggaagaagaacaagaagaagaagaagaacaagaagaagaagaagaagaag	0
1	19387912	19387913	insertion	ccaccaccaccatcatcaccatcaccaccaccaccacaaccatcatcaccatcaccaccaccaccatcatcatcatcaccaccaccatcatcatcatcaccaccaccaccatcaccaccaccaccaccatcaccaccatcaccaccaccaccaccatcaccaccaccaccatcattaccaccaccaccaccatcaccaccaccaccatcatcaccatcatcatcaccaccaccaccatcaccaccgtcatcaccatcaccaccaccaccatcaccaccaccaccaccaccaccatcatcatcaccaccaccaccacaaccatcaccatcaccaccaccaccatcatcatcaccaccaccatcatcatcatcaccactaccaccatcaccaccatcatca…	0
1	20259425	20259426	insertion	gttaccatcaccataattatcaccatcaacatcaccatcggtgccatcaacatcatcatcatcaccatcaccatcatcatcatcattaccattaccatcaccatcatcatcttcaccatcaccattgcaccatcaccattatcatcatcataatcaccatcaacatcaccataataatcatcaccattatcatcattatcaccatcaccatcatcatcatcattaccattaccatcaccatcatcatcttcaccatcaccatcaccattgcaccatcaccattatcatcatcttaatcactatcaacatcaccataataatcacc	0
1	20708962	20708963	insertion	tggtggtgatggtggtgatggtggtggtgggggggtagtgatggtggtaatgattgtggtgatggtagtggtgatgttggtggtgatggtggtgggggtagtgatggtaatgattgtggtgatgttggtggtgatggtggtggtggtggggttagtgatggtggcaatgattgtggtgatggtggtgatggtggtggtgatgatggtgttggtggtagtgatagtggtggtggtggaggtagtgatggtggtaatgattgtagtgatggtggtgatggtggtggtgatgatggtgttggtggtggaggtagtgatggtggtaatgattgtagtgatggtggtgatggtagtggtgatgttgatgatggtggtggtgatggtggtggtggaggtagtgat…	0
1	20790033	20790034	insertion	cattattatcaccaccatcaccatcatcagcattactgctacaatcaccttcatagccaccaccaccatcaccatcatcaccatcaccactaccatcatcatcattaccatcattatcaccatcatcaccatcacctctaccatcatcatcattaccatcaatatcaccatcatcaccatcaccaccaccagcctcatcaccattaccaccaccagcatcatcaccaccaccaccaacaacaacaacaataataacaacagcatcatcaccaccaccaccactaccaccaacagcatcatcaccaccaccaccaccaccaccaacagcatcatcaccaccaccaccaacaacagcatcatcactgctaccaccaccaacaacagcaacagcatcatcac…	0
1	20944738	20944739	insertion	cactgttcagtttcttttttttttttttttttttttttttttgagacggagtctcgctgtcgcccaggctggagtgcagtggcgcaatctcggctcactgcaggctccgccccctggggttcacgccattctcctgcctcagcctcccgagtagctgggactacaggcgcccgccacctcgcccggctaattttttgtatttttagtagagacggggtttcaccgtgttagccaggatggtctcgatctcctgacctcgtgatccgcccgcctcggcctcccaaagtgctgggattacaggcgtgagccaccgcgcccggcc	0
1	20950240	20950241	insertion	aagtgctgggattacaggcataagccaccgcgcctggccaagcgtgtgttctattgtccagcactgtctgtgatttttaggaccctaaagcacagtcccagattcccgtggaaattaacagaagcatgtatatgtctgctgctctggccagctgctgctaattgctcatgtaaaccatgtgactctttagtgtttccttttggcagggaggagagcacggctataactgacaggtattcggggtactttggatctctgtgtctgaaataaagccagagaacactgttcaagaataaataatggaggccgggcgcggtggctcacgcctgtaatcccagcactttgggaggccgaggcgggcggatcacgaggtcaggagatcgagaccatcctggctaa…	0
1	21039081	21039082	insertion	tatatatatagataatattatctatattatatatatagataatattatctatattatatatatagataatattatctatattatatatagataatattatctatattatatatatagataatattatctat	0
1	21039335	21039336	insertion	atattatctataatatagataatattatctatatctataatatagataatattatctatatctataatatagataatattatctatatctataatatagataatattatctatatctataatatagataatattatctatatctata	0
1	21292128	21292129	insertion	tgcctcaatacccctttccctttcattttgtgaatacccatgaaagttagatca	0
1	21315575	21315576	insertion	ggaggggaggggaggggaggggaggggaggggaggggaggggagaggaga	0
1	21492589	21492590	insertion	gactatagtcttttttttttttttttttttttttttttgagacggagtctcgctctgtcgcccaggctggagtgcagtggcgggatctcggctcactgcaagctccgcctcccgggttcacgccattctcctgcctcagcctcccaagtagctgggactacaggcgcccgccactacgcccggctaattttttgtatttttagtagagacggggtttcaccgttttagccgggatggtctcgatctcctgacctcgtgatccgcccgcctcggcctcccaaagtgctgggattacaggcgtgagccaccgcgcccggcc	0
1	21506432	21506433	insertion	aatatattatatataatatatattatatatttaatataatatatataatatatattatatattatatatatcaagc	0
1	21506565	21506566	insertion	atatattatatataatatatattacataatatattacatatattatgtaatatatgttatatattacatataatatatgtaatatataatatataatatattatatattatatattatacataatatataatatataatatatatattatatatatattatgtattatatataatatattatacataatatataatatatattacgtaatatattacatatattatatataatatatattacgtaatatattac	0
1	21902718	21902719	insertion	tggatggatggatggatggatggatggatggatgatggatggatggatggg	0
1	22696671	22696672	insertion	cctccctccctcccttcctccctccctccctcccttcctccctcccttccttccttcctt	0
1	22897000	22897001	insertion	taataatgatgatgataacgacaccaacatacttgagttctttcatgtccacgttcagcttctatggctctgaggacagaaggataataatat	0
1	22904424	22904425	insertion	atgtgtgtatgcatgtgtgtgcatgtgtgcgtatgtgtgcatgtgagtgtatgtatgtgcgcatgtgtgcatgtgtgcgtgtgtatgtgt	0
1	22904469	22904470	insertion	agtatgtgtgcatgtgtgtgcatgtgtgcgagtgtatgtgtgtgtgtatgcgtgtgtgtgcatgtgcgtgagtatgtgcattgagtgcgtgcacatgtgtgcatgagtatgtatgcgtgtattcatgtgtgtgcatgtgcgtgagtgtatgtgcatgtgtgcatgtatgcgtgtgtatgtatgcatgcgtgtgcatgtgactatgtatgcatgtgtgtatgtgcatgtatgtgagcgtatgtatgcgtgtgcctgtgtgcgagtgtacgcatatgtgcgcatgtgtgcgtgaatgtgcatgtgtgcatgtgtgcatttttgtatgcatgtgtttgcgcatgtgtgcgttgagtattgtgcatgtgtgcatgagtgtatatgtgcatgtgtacgtgtgca…	0
1	23081335	23081336	insertion	gaggtgaggggcaggggagggaaggtgaggggcaggggaggggaggtgaggggcaggggaggggaggggcaagggaggtgaggtgaggggcaggggaggtgaggtgaggggcaggggagataagaggcaggtgaggtgagatgaggggcaggtgagatgagatgaggggcagggaaggtgagatgagggacaggggaggtgaggtgagggtcaggggaggtgaagggcaggtgaggtgagatgaggggcaggggagatgagatgaggggcagagaaggtgagatgagggatggggaggtgaggtgaggggcaggggaggtgaggtgaggggcaggggaggtgaggggaggtgagatgaggggcaggtgagatgaggggcaggtgagatgaggggcaagg…	0
1	23276941	23276942	insertion	tgcagtggtgcaatcacagctcactgcagcctcgacctccggagttcaagcaatcctcccacctcagcctccccagtagctgggattataggcacacaccaccaaacctctaatttttgtattagagatgtattagagatgagggctcactctacagaagatacaaaagttagccaggtttggtggtgtgtgactataatcccagctactggggaggctgaggtgggaggattgcttgaactccggaggtcgaggc	0
1	23603766	23603767	insertion	ttgcagtgagccaggagcacaccactgcactccagcctgggcaatagagcaagactcagtctttttttaaaaaaaaaaaaaaaaaagcattattatcttctcaaacgtaagagtcacactttttggaccacaggtgaataattctgcagactataccataatggcactcatcataggtcctcctgaggactgaatctggatgaagatgttagtaactgtgaatgtgtgagttctatgaaagacacaggaaagtccagggttgtgagtagactttcccccctcactgccagtttctcatttatagggttttcccccaacaaaatatgcaggtatcatctgtttcagagaatcatacttcagataatccccaaggtccctttcagctctagactgacaccc…	0
1	23718859	23718860	insertion	acacactccacacatcatacacaaaacacactccacacatcatacacacacactccacacatcatacacaaaacacactccacacatcatacacacacactccacacatcatacacacacactccacacatcatacacacacactccacacatcatacataaaacacactccacacatcatacacaccacacacactccacacatcgtacacaaaacacactccacacatcatacacaaaacacactccacacatcatacacaccacatacactccacacatcatacacacacactccacacatcatacacacacactccacacgtcatacacacacacacactccacacatcatacacaatacacactccacacatcatacacaatacacactccaca…	0
1	23718939	23718940	insertion	atacacacacactccacacatcatgcacaatacacacacactccacacatcatacacacacactccacacatcatacacacacacacactccacacatcgtacacacacacattccacacatcatacacacactccacacactatacacaccatacacacattccttacatcatacgcaccacacacactccacacatcatacacacacacatactccacacatcatacacacacactccacacatcatacacacacactccacacatcatacacaatacacacatactccacacatcatacacactgcacacacactccacacatcatacacaccacgcacactccacacatcatacacacactccatacatcacacactccacacatcacacactcc…	0
1	23821723	23821724	insertion	gagtaacaggcttaggacaattacgatgtgaggagtaataggcctaggacaattacgatgtgag	0
1	24030268	24030269	insertion	ataaatacatatataatatataaatatatattatataaatacatatataatatataaatatatattatataaatacatatataatatataaatatatattat	0
1	24163999	24164000	insertion	tgggaagggaagagcgtggtccctataaacgataaggaaaggagggaaggaagtgc	0
1	24210836	24210837	insertion	tagaggcgtgagccactacacctggctatgtatactttagtgattatttttcctcaaaacattaaatattaaaacactaaagtagttacaattgaaaaattgaaagttaagtgtattaaaacttaaaatattactttactattattatttaaaatagaggccggatatggtagctcacacctataatcccagcactttgggaggccaacgctggcagatcacttgaggtcaggagtttgagatcagcctggccaacatggtgaaacccagtctctactaaaagtacaaaaaaagaaaaaacaattagctgagaatggtggctcatgtccgtattcccagctattccagagtctgaggcacgagaatcactggaatgtggaagggggaggttgcagtgag…	0
1	24226301	24226302	insertion	aagaaagaaagagatgaaagaaagaaagaaagaaagaaagaaagaaagaaagaaagaaagaaagaaagaaagaaagaaagaaagaaagaaagaaagaaagaaagaaagaaagaaaggaaggaaggaaggaaggaaggaaggaaggaaggaaggaaggaaggaaggaaagaaggaaagaaggaaagaaggaaagaaagaaagaaagaa	0
1	24337475	24337476	insertion	cttctcccctctcctctcctcccctcccctcccttctcctctcctcccctcccctcccctctcctcccctactctcccctcccctcccctcccttctcctctcctcccctcc	0
1	24538839	24538840	insertion	ggtgacggaggtggtgagggtgatggaggtggtgacggaggtggtgagggtgatggaggtggtgatggaggtggtgagggtgatgaaggtggtgacggaggtggtgagggtgatggaggtggtgatggaggtggtgtgagtgatggaggcagtgatagaggt	0
1	24671557	24671558	insertion	acctgtgccccctccacacctgtgccccctccacacctgtgccccctccat	0
1	24671582	24671583	insertion	ccctccacacctgtgccccctccacacctgtgcacctccacacctgtgcccctccacacctgtgccccctctacacctgtgt	0
1	24671648	24671649	insertion	cccctccacacctgtgccccctctacacctgtgcccctccacacctgtgccccctccacacctgtgcacctccacacctgtgcccctccacacctgtgccccctctacacctgtg	0
1	24671671	24671672	insertion	tacacctgtgcccctccacacctgtgccccctctacacctgtgccccctccacacctgtgccccctc	0
1	24961449	24961450	insertion	gcataatgccgcatgcctgtaatcccagctttgctcgggaggctgtggcaggagaattgcttgaacccgggagccggaggttgcagtgagccgagatcatgccactgcactccagcctgggcaacagagtgagactccatctaaaaaaaaaaaagaaaagaaaaaaaatgcagccaggcacggtggcttacatctgtaatcccagcactttgggaggccaagacgggaatatcacttgaggtcaggagttcaagaccagcctggccaacatggtgaaaccccatctctaataaaaatacaaaaattagcctg	0
1	25328560	25328561	insertion	aatatatgttatatactatattataacatatatgttatatactatattataacatatatgttatatactatattataacatatatgttatat	0
1	25371467	25371468	insertion	aggaagggagggaggaaggaaggaaggaaaggagggaaggagggaggagggaggggagagggagggagggaaggagggaggggggagggagggaggg	0
1	25380759	25380760	insertion	tccttccttccttcctctctccctccctccctcccttacttcctccctccctccctccctcccttccctttcctcccctccccctctccttccttttttccttcctctctccctcccttcctccctcccttcctccctcccttcctccctcccttcctccctcccttcctccctcccttcctccctcccttcctccctcccttcctcctttccctttcctccccttccctcccccctcctcctttctccttccttccttcctccatccttcccttcctctcttccctttcctcccctcctctccccctctcctcccttctcct	0
1	25435364	25435365	insertion	aagatggaaggaaggacggaaggaaggatggaagggcgggagggagggagagagggagggagagaggg	0
1	25732086	25732087	insertion	aatgagctatgattgtaccactgggaagtgacaaagggcaccctgggggatttcaaatggtggtggccctggtttggtgttgctgccaggtgagtccttaagctatagc	0
1	25855991	25855992	insertion	tgtttgtattgtgtgtatgagggttgtgtgctgtgtgttgtgtatatattgtatgtgttatgtgtatgtatgtcgtatgagtgtattctgtatatgtgttttgtgtggtctattatgtatgtggcatgtgttgtgtatgtgtgttgtgtgtgatgtgttgtatgtgtgttgtgcatatatgttgtttctgtgtatgtatgttatgtgtatgtgtatgttgtgttgtatgtatgggttgtgcctatgtgctgtgttgtgtgctgcatgcatgtttgtgtggtgtgtgtatttaggttgtgtgctatttatgtgtctatattgtatgtgttgtatgtgtgttgtatgtatgtgtagtgtatgtgtgttgtgtgtgatgtgtatatgtggtgtgtgtatgtc…	0
1	26077796	26077797	insertion	tttcttctgtctttttctccttccatccatccttccatcattctccttccatccacct	0
1	26726295	26726296	insertion	tatataattttatatatgtatatatatgtttatatatgtatatataattatatatgtattataatgtattatataattgtataatataatatataataatataatatataattatttattataatatataattatataatatataattatattattataatatataattatatataattatatatataattaattataattaattatatttatatattatatataattatatgtaaatataattatatatattatatataatatataataaatataattatatatataatatatattatatatatattatatatattatatatattatatattatataatatataatatacataatttatatatagtatattatataatatataatatataatatatat…	0
1	27145128	27145129	insertion	gggagggaggtgggggggtcggccccccgcccggccagccgccccgtccgggagggaggtgggggggtcggccccccgcccggccagccgccccgtcc	0
1	27230527	27230528	insertion	taaataaataaatagccgggcgcggtggctcacgcctgtaatcccagcactttgggaggccgaggcgggcggatcacgaggtcaggagatcgagaccacggtgaaaccccgtctctactaaaaatacaaaaaaattagccgggcgcagtggcgggcgcctgtagtcccagctactcgggaggctgaggcaggagaatggcgtgaacccggaaggcggagcttgcagtgagcggagatcgcgccacagcactcccgcctgggcgacagaacgagactccgtctcaaaaaaaaaaaaaaaaaaaaaaaaaaaaaaaaaaaaataaa	0
1	27356978	27356979	insertion	gctaattttgtatatttagtagagatggggtttcaccatgttgggcaggctggtctcgaactcctgacctcaagtgatctacctgtctcagcctcccaaagtgctgggattacaggcatgagccaccatgcctggccttatacactactaattttgaagaaaaaaaaaatcaatgtcctaactgaaagtaagaaaataaaagtaaaataaggccaggagcggtggctcatgcctgtaatcccagcactttgggaggccgaggcaggcagatcacaaggtcaggagtttgagaccagcctaaccaacatggtgaaaccccgtctctactaaaaatacaaaaattagctgggcctggtggtgcgtgcctgtaatcccagctactctggaggctgaagcagg…	0
1	27412987	27412988	insertion	catacaccacacaacccacacaccacaccaccacacacacacaccacacacaccatttcaccacacaacccacacaccacaccaccacacacacacaccacacacaccaaaccacacccacatcacacaccccacacacacaccacacatatgccacaccacacacacacgccacaccacacacatgccacacctcacacctccccacacaaatcacacacaccacacaccacacacacaccccacatgacacacacactacacacaccacacacaccacactccacacacaccatttcaccacacaacccacacaccacaccaccacacacacaccacacacaccctagacaccacacaaaccacacacaccacacccacaccacacaccccacacca…	0
1	27433712	27433713	insertion	acacacacccccacacacccacccagcccctccacacacacacccacacccacacacccagcccctccacacacacacacccagcccctacacacacccacacacccagcccctccacacacacacccaccccctacacacacacccacacacccagcccctacacacacacacacacacccagcccctacacacacccacacacccagcccctacacacacacacacccagccccccacacacacccacacacccagcccctacacacacacacacacccagcccctacacacacccacacacccagcccctatacacacacacccagcccctccacacacacccacacacacacccagcccctacaacacacccccacacccccacacacacccagc…	0
1	28204972	28204973	insertion	aggcgtgagccaccatgtccggccccaatgatggtttttaatatggaagtgatgtattttatatttcgagttttttttcttttgaaataatttgaaacttacagaactagaatttgctaaaactcctgtacatcctttatccagattcattaaatttttttttttttttttgagacagtcttgctgtgtcacctaggctggagtgcagtggtacaatcacggctcactaaaacctgtgcctccctggctcaagtgatcctcccacctcagcttcctgagtagctgggatttcaggtgtgggccaccacactcagccaattttttatttttattttttttgagacagagtcttgctctgttgcccaggctggattgcagtggcatgatctcagttcactg…	0
1	28680035	28680036	insertion	aagtatttggtttttagagatgacagcatgctggcagccctcacagccctcgctcgctctccgtgcctcctctgcctgggctcccactttggcggcacttgaggagcccttcagcccgccactgcactgtgggagcccctttctgggctggccaaggccagagccggctccctcagattgcggggaggtgtggagggagaggcgcgggcgggaactggggctgcgcttggtgcttgcgggccagcacaagttccgggtgggcgtgggctcggcggaccccgcactcggagccgacggccggccccgccagccccaggcagtgaggggcttagcacctgggccagcagctgctgtgctcaatttctcgccgggccttagctgccttcccgccgggcaggg…	0
1	28717652	28717653	insertion	tgtaatcccagcactttgggaggccgaggtgggtggatcatgaggtcaggagttcaagaccagcctggccaacatggtgaaaccccatctctactaaaaatacaaaatagccaggcgtggtggcgggcacctgtaatcccagctacttgggaggctgaggcaggagaattgcttgaacctcagaggcggaggttgcagtgagccgagatcatgccattgcactccagcctgagtgacaagagtgaaacttcgtctcggaaaaaaaaaaaaattatccgggcgtggtggtacacgcctatagtccagctactcgggagactgaggtgagagaatcttttgaacccaggaggtggaggttgcagtgagctgagattgtgccactgtactccagcctgggtg…	0
1	28722330	28722331	insertion	ttttttttttttttttttttttttttttgagacggagtctcgctctgtcgcccaggctggagtgcagtggcgggatctcggctcactgcaagctccgcctcccgggttcacgccattctcctgcctcagcctcccaagtagctaggactacaggcgcccgccactacgcccggctattttttgtagttttttagtagagacggggtttcaccgttttagcctgaatggtctcgatctcctgacctcgtgatccgcccgcctcggcctcccaaagtgctgggattacaggcgtgagccaccgcgcccggccttttt	0
1	28745541	28745542	insertion	ctacttttatgattttttttttttttttttttttttttttgagacggagtctcgctgtcgcccaggctggagtgcagtggcgcaatctcggctcactgcaggctccgccccctggggttcacgccattctcctgcctcagcctcccgagtagctgggactacaggcgcccgccacctcgcccggctaattttttgtatttttagtagagacggggtttcaccgttttagccaggatggtctcgatctcctgacctcgtgatccgcccgcctcggcctcccaaagtgctgggattacaggcgtgagccaccgcgcccggcc	0
1	28898299	28898300	insertion	aaaataaaaaatagggccgggcgcggtggctcacgcctgtaatcccagcactttgggaggccgaggcgggcggatcacgaggtcaggagatcgagaccatcccggctaaaacggtgaaaccccgtctctactaaaaatacaaaaaattagccgggcgtagtggcgggcgcctgtagtcccagctgcttgggaggctgaggcaggagaatggcgtgaacccgggaggcggagcttgcagtgagccgagatcccgccactgcactccagcctgggcgacagagcgagactccgtctcaaaaaaaaaaaaaaaaaaaaaaaaaaaaaaaaaaaaaaaaaat	0
1	29426826	29426827	insertion	aaaaaaattagctggggccgggcgcggtggctcacgcctgtaatcccagcactttgggaggccgagacgggcggatcacgaggtcaggagatcgagaccatcctggctaacacggtgaaaccccgtctctactaaaaatacaaaaaaaattagccgggcatggtggcgcgcgcctgtagtcccagctacacgggaggctgaggcaggagaatggcgtgaacccgggaggcggagcttgcagtgagtcgagatcgcgccactgcactccagcctgggcgacagagcgaaactccgtctcaaaaaaaaaaaaaaaaaaaaaaaaaaaaaa	0
1	29845253	29845254	insertion	tcctccttctcctcctcctcctcctccttctcctccttctccttcttctcct	0
1	30196712	30196713	insertion	caccattaccaccaccaccaccaccaccaatactgctaccatgactgtcaccaccaacaccatcaccaccatcaagagcactgccactgtcaccaccaccaccatcaccatcatcactaccaccaccaacaccatcaccacgacaaccatcaccatcatcaccaccaccaccaacaccatcaccaccatcaccaccaccaccaacatcaccaccaccaccatcaccactaccagcatcaccaaaatcaccattactaccaccaccaccaccaccaccaataccgctaccatgactgtcaccaccaacaccatcaccaccatcaagagcactgccactgtcaccaccaccaccatcaccatcaccactaccaccaa	0
1	30244160	30244161	insertion	tataaaaacatatgaatgtataatcatatataaaacatatattcatatatgtttgatatatatgaatatatattcatatgtttgatatatatattcatatatatcaaacatatgaatatatattcatatatatcaaacatatgaatatatattcatatatatcaaacatatatgaatatatattcatatatatcaaacatatatgaatatatattcatatatatcaaacatatatatgaatatatattcatatatatcaaacatatatgaatatatattcatatatatcaaacatatatgaatatatattcatatatatcaaacatatatgaatatatattcatatatatcaaacatatatgaatatatattcatatatatcaaacatatatatgaata…	0
1	30346048	30346049	insertion	agaaggaagaataaaataaagagctgatattgatgaatttaaaaacataaaaaagtagaggaaattaatgaaacaaaaagcaagtactttgaaaaaaataaaacaaaccgctagaaaaactgacaaagataaacagagaggacacaaataaccaatttcaagaataaaacagagagattacatcactttgcagtcactaaaattagagtaaggtaatagcaggaacaatttcacagccataaactggacaatttagaagaaatcaagcaattctgcaaaaaccacaaactactaaaactcagccaagatgaaatagaggagagatgaaaaaaagagaataaaagaatatttaaaggaataatggttgaaaacatcccaaatgatataggt	0
1	30569449	30569450	insertion	gggctgggcctgcacggtgccatctcaaagctcccgggtgatcctgtgtgcagctggtgaggacgctgctccaaagcgagggcctcaccagctgcacacaggatcacccgggagctttgagatggcaccgtgcaggcccagcccagccctatcatggcattag	0
1	30774247	30774248	insertion	gggaggggaggggaggggagggaagggaagggaggggaggggaggggagggaagggaggggagggga	0
1	30878814	30878815	insertion	aggttaaataactgcacccagtgaaatgttgagtccagtgctccataaatggttggtctatgctattactctgatgaaggaataacaagggcctttgctggagctcctactgtatgcctcaaggcagaagtaaggctttcccaggcccatgtgggtagtatgcccagcttgctcttcaggccagagaatatttgggaaagggtcttatctcgagagttgcagaggacagattctttaccctcatgaaagttcttctctgtctggacttctgttttcttagccagactaggatggggaaagggaggtcaatcaagaggacaagcccagactgtggcctactgtgtgctggtggaattcacagttagagctcagtaagccctgccaagcagcccagggagg…	0
1	30961640	30961641	insertion	agtgatgatgatgataacaatagtgatgacggtgatggtgatagtaatgatgatgatggtgatggtaatggtggtaatggtaatgtaatgtt	0
1	30961686	30961687	insertion	atgattatggtggtgatcataattgtaaggagtgatggtgataatggtgatgatgatggttgtggtggtgatgcagtttgtcgtaatggtgatggtgattataaggatgatg	0
1	31070636	31070637	insertion	tctctctagagttggcccttggcagctcccccaccccttactccttccctttggatcctccat	0
1	31128322	31128323	insertion	tggtggtggtgacggtggtggtggtggtggtggtgacggtggtggtgacag	0
1	31128460	31128461	insertion	tgacggtggtgatggtggtggtggtggtgacagtggtgatggtggtggtggtgacggtggtggtggtggtgacggtggtggtggtggtgacggtggtgatggtggtggtggtggtgacagtggtgatggtggtggtggtgacggtggtggtggtggtgacggtggtggtggtggtgacggtggtggtggtggtggtggtggtgacggtggtggtggtggtggtggtgacggtggtgatggtggtggtggtggtgacggtggtgatggtggtggtggtggtgacagtggtgatggtggtggtggtgacagtggtgatggtgatggtggtggtggtggtgacggtggtgatggtggtggtggtggtgacagtggtgatggtggtggtggtgacggtggtgg…	0
1	31128529	31128530	insertion	tggtggtggtggagacggtggtggtggtggtgacggtggtggtgatggtggtggtggtggagacggtggtggtggtggtgacggtggtggtgacggtggtggtggtggtggtgacggtggtgatggtggtggtggtggtgacagtggtgatggtggtggtggtgacggtggtggtggtggtgacggtggtggtggtggtgacggtggtggtgatggtggtggtggtggtgacggtggtggtggtggagacggtggtggtggtggtgacggtggtggtgacggtggtggtggtggtggtgacggtggtggtggtggtggtgacggtggtggtggtgacggtggtgatggtggtggtggtggtgacagtggtgatggtggtggtggtgacggtggtggtgg…	0
1	31205216	31205217	insertion	tgtggaggaggtgtgagtgtgtgggtatgtgggggatgtgtgggtgtgtgggggtgggggtgtgtatgtgggtgtgtgagggggtgggggtgggaatgtgtgggtgtgggggagagtgagtgtgtgggtgtgtgtggatgtgagtgcatgtgggtgtggctgtgttggatgtgtgtggggggtgtgggggtgttggtgtgtatgtgggtgtgtgtgggtatgtggggggtgggagggtgggaatgtgtgagtgtgtgtggatgtgagtgcgtgtgggtgtggctgtgtgttggatgtgtatgggggtgtgtggtggtgtgtatatgggtgtatgtgtgtgtgggtgtggggggtgttaatgtgtgtgggttgtggatgtgagtgtgtggatgtgtgtgg…	0
1	31818401	31818402	insertion	atatatatattatattatatatatatattataatatatatatataatataatatat	0
1	31905004	31905005	insertion	agggtggagagggtggatagggtggatagggtggttagggtggatagggtggatagggtggacagggtggacagggtggatagggtggatagggtggatagggtggatagggtggacagggtggacagggtggacagggtggatagggtggatagggtggatagggtggatagggtggacagggtggacagggtggacagggtggacagggtggacagggtggatagggtggagagggtggagagggtggagagggtggagagggtggttagggtggagagggtggagagggtggagagggtggagagggtggatagggtggatagggtggatagggtggatagggtggatagggtggatagggtggatagggtggagagggtggagagggtggagagg…	0
1	31981707	31981708	insertion	ttcctttcctttcctttcctttcctttcctttcctttcctttcctttcctttcctttcct	0
1	33005342	33005343	insertion	gcgccgaggcgagcgggcgccatttgcagcccggggcgcagtggcggcggcggcggcgccggctccgaggggctgtgggcggccacggaggaggcgcgggcggctgcggcggcggcggcgggcccagcccggggcggcggcgggcgttggtgggcaccggctcccggccgcccctccccgcgcccggccgcgcctcccagcccgcggggccggccctttctgc	0
1	33046784	33046785	insertion	tatatataaatatataactatattataatatagttataatatataatatatattataactatattaaatatataaattatataatatatattatatattgtatattatataatttatataatatattatatgttatataatatatattatatattgtatatattatattatatattatatattttatatatcatatatagtatgctatataatatatttttatatattatatagtatactatatatttttatatattatatataatatatataattatatatcatatatatttatataatatatgatatataatatataatatatattatgtattatataattatataaaatatatcatatattatatattataaataatatattatatatattatata…	0
1	33108379	33108380	insertion	ttttttttttttgagacggagtctcgctctgtcaccagactggagtacaatggcacaatctcggcttactgcaacttccgcctcctgggttcaagcaattcccctgcctcagcctcctgagtagctgggattacagacgtgtgccaccatgcctggctaattttttgtattttagcagagacggagtttcaccatgttggccaggatgctctcaatctccttacctcatgatccgccagccttggcctcccaaagtgctgggattattacaggcatgagccacagtcccaggtctttagacaaactcaacccattatcaatcaaaaaatgtttaaattcacttatagcatggaagctaccccacccctcccccctcccccctcccgccccccccagctt…	0
1	33452374	33452375	insertion	tcaggtgatctgcccgcctcgacctcccaaaatgctgggattacaggtgtaagccactgtgcccagccctaagagctttaaatgtagttttgggtatgtcatttccacctgactgctgactttaaaactgaaccccattaagagacaccttcattatgattataaatatgaaagagtattgaatttctacatacacatcctccacagacccaaagtcccatgataacttgtttggctcatctccctgtagccacacctagcaccatgctgggcacaaagcaggtactcagtaaatgtttattgaaggaataaatcaaacatgcttacttgtgaaaataagaccagaagtggtttgtgtgggtctaggtggctacaggtgctctcactcttcaagacaag…	0
1	33518109	33518110	insertion	ggccagccgccccgtccgggagggaggtgggggggtcggccccccgcccggccagccgccccgtccgggagggaggtggggggggtcggcccccctgcct	0
1	33652386	33652387	insertion	aatagagcgaaactccatgtctaaataaataaataaataaaacaatgttgtatgttgactggttgctaaaaatgtggccagagactcacaggagcctgatgccatagctcttttaagggctacagagagtaatgagagtcggctgtatttaaaattgttgcatgtaacagcatccaccaatacaagatacaacatccacgtcccttcctatccaggttacatttgctcaagcccacttgaaggcagaggagcagaagaaggaacattgagcaacttccgagtgccacgcactgtgctaggtgcttcatgtgtgttatttgatttgatcctcacaataggatcaaatctccagatttgacttgtttctccccattggcagatgaggaaactgtggctggg…	0
1	34330531	34330532	insertion	ggagaggggaagggaggagaagggaagggaggggaagggagggagaaggagtgggatggagggagagaagggggaggagggggagggagaggatggggagagtgaggaggggaggggaggggagggagaggaggggaagggagggagaggagggggagagaggggaagggagggagaggagggggagagaggggaagggagggaggggagggggagggag	0
1	35243314	35243315	insertion	ctccatcatcacacacattcacaaccacacatgcacacagcctcccacaccaccccagccatctccaccatcacacacattcacaaccacacatgcacacagcctcccacaccaccccagccat	0
1	35622652	35622653	insertion	aaaaaaaaaaaaaaaaaaaaaaaaaaaaaaaaaaaaaaaaaaccagtaactttctttttcttgaggctttgaaaacgacctggtctggtctttgttaaataatgaaccaagcaagtagagaaaaaaaaattattggataggtttattgaggggtgaaataaactgttattttcttgttctgatcaagaacatttaaaaacgattcctatttattaacccttgaatacatatgctattcttagaatttctagtctaccataggatactaaagacccaaactacaccagatcttcaaacatctcagcatgagcagagctcatggatcctcttcacaaattcaatgtgtgactctagttaagacattaccgcatcaaagtgtccttacctacaggagacagc…	0
1	35726135	35726136	insertion	aagttacatatgtaacttactacttctgtagtagaaagttacatatgtaacttactacttctgtagtagaaagttacatatgtaacttactacttctgtagtagaaagttacatatgtaacttactacttctgtagtagaaagttacatatgtaacttactacttctgtagtagaaagttacatatgtaacttactacttctgtagtagaaagttacatatgtaacttactacttctgtagtaga	0
1	36676328	36676329	insertion	atatatatatcatatatatatatcatatatatatcatatatatatcatatatatatatgatatatatatcatatatatatcatatatatatatg	0
1	37154101	37154102	insertion	aaaggatgtgggaaggggaaggagtatggcaaggggaaggggtgtgggaaggggaagggaaatgggaaggggaaggagtatgggaaggggaaggggtgtgggaaggggaagggaaatgggaaggggaaggagtatgggaaggggaaggggtgtgggaaggggaagggaaatgggaaggggaaggagtatgggaagggaaaggggcgtgggaaggggaaggggtatgggaaggggaagggatgtgggaaggggaaggggtgtgggaagtggaaagggatatgggaaggggaaggggcatgggaagggg	0
1	37215796	37215797	insertion	aaaaaattaaatttaggccgggcgcggtggctcacgcctgtaatcccagcactttgggaggccgaggcgggtggatcatgaggtcaggagatcgagaccatcctggctaacaaggtgaaaccccgtctctactaaaaatacaaaaaattagccgggcgcggtggcgggcgcctgtagtcccagctactcgggaggctgaggcaggagaatggcgtgaacccgggaagcggagcttgcagtgagccgagattgcgccactgcagtccgcagtccgacctgggcgacagagcgagactccgtctcaaaaaaaaaaaaaaaaaaaaaaaaaaaaaaaaaaaa	0
1	37259441	37259442	insertion	cgatggatggatggatggatggttgggtggatggatggatcggtggatggatggatggatggatgggtgggtggacggatggatcggtggatggatgaatgggtggatggatggatggatgggtggatggatggatgggtggatggacggatggatggatgggtggacagatggatgggtgggtggatggatggatgggtggatggatggatggatggatgggtggatgggtggatggatggatggatgggtggatggatggaggggtggatggatggatggatgggtgggtggatgaatgggtggttggatggatggatggatggatgggtggatgggtagatggatggatgggtgggtggatggatggctgggtggatgggtggatggatggatggg…	0
1	37568540	37568541	insertion	gaggaggaggaagaggaggaggaggaagaggaggaggaggaagaggaggaggaaaaggaggaggaggaaaaggaggaggaggaagaa	0
1	37911782	37911783	insertion	cctccctccctctttccctctttccctctctctctccctccctctcttcctctctctctccctctctctctctgtccctctctccctctctctctctccctctctctctccctctttccctttctctctccccatctctcttcctctctccctccctctctcactctctccctccctccctctctcccactgtccctccctctctccctccctctctccctccgtccctctgtctctccctctttccctctctccttccctgtctcttcctctcttcctccctctctctccctctctcccttcctctctccccctctctcccttcctctctccctctctctctccctccctgtctctgtctctcttcctccctctctccctctctctctctctccctct…	0
1	38077421	38077422	insertion	ttatccccatactagttattatcgaaaccatcagcctactcattcaaccaatagccctggccgtacgccta	0
1	38241383	38241384	insertion	ccagattgggttttttttgtttttttttttgttttgtttttttttttaaatttatttttttattgataattcttgggtgtttctcacagagggggatttggcagggtcatgggacaatagtggagggaaggtcagcagataaacaagtgaacaaaggtctctggttttcctaggcagaggaccctgcggccttccgcagtgtttgtgtccctgattacttgagattagggattggtgatgactcttaacgagcatgctgccttcaagcatctgtttaacaaagcacatcttgcaccgcccttaatccatttaaccctgagtggacacagcacatgtttcagagagcacagggttgggggtaaggtcacagatcaacaggatcccaaggcagaggaattt…	0
1	38432772	38432773	insertion	agaaaaattagaccgggcgcggtggctcacgcctgtaatcctagcactttgggaggccgagacgggtggatcacgaggtcaggagatcgagaccattctggctaacacggtgaaacctcgtctctactaaaaatacaaaaaaaatagctgggcgtggtggcgggcgcctgcagtcccagctactcgggaatgaggcaggagaatggcgtgaacccgggaggtggagcgtgcagtgagccaagatcgcgccactgcactccagcctggggacagagcgacactccgtctcaaaaaaaaaaaaaaaaaaaaaaaaaaaaaaa	0
1	38950740	38950741	insertion	ctttagtgatggggtcttgctctgtcatacaggctggagtacagtggtgcaatcatagctcactgcagcctcaaa	0
1	39411519	39411520	insertion	tcccagctactcgggaggctgaggcacaagaatcgcttgaacctgggaggctgaggttgcagtgagctgagatcgtaccactgcactccagcctgggtgacagagtgggactctgtctcaaaaaaaaaaaaagaaagaaagaaagaaaaataaaagtcatctcagaaagaatagatggcagcctgtggttgagttagtctttcctggatctggagaaaggaagtggggctcagcgaaagcctgtctgtgtatttcacaaatgtggcttttcctctacagatataaatctcctccacaaaaaagcagcttttcagggctattcctgtctgcaggccctctgaatagccatatcaaaacaagtcaaagaagtatattttggggtgaaatatttttggtttc…	0
1	39510236	39510237	insertion	ggaggagaagaagaagaggaaaaggagggggaggagaaggggagggggaggaaagaggaggagaagaaagaagaaggagaaggaagaaaggagggaggaggaggaggagaagggggagggggaggaaggaggaggagaagaatgaggagaaggagaagaagaaggaagaagaaagaaggaagaagaaggaggaggaggagggggaggagggggaggg	0
1	39700320	39700321	insertion	cccccccacctccctcccggacggggcggctggccgggcggggggctgacccccccacctccctcccggacggggcggctggccgggcggggggctgacccccccacctccctcccggacggggcggctggcctggcgggggctgaccgccccacctccctcccggacggggcggctggccgggcagggggctgacccccccgcctccctcccggacggggcggctggccgggcagaggggctcctcacttcccagtaggggcggccgggcagaggcgcccctcacctcccggacgaggcggctggctgggccgggggctgacccccccacctccctcccggatggggtggctggccgggcggggggctgacccccccacctccctcccagacggggcg…	0
1	39747158	39747159	insertion	aaaactttttttttttttttttttgagacggagtctcgctctgtcgcccaggccggactgcggactgcagtggcgcaatctcggctcactgcaagctccgcttcccgggttcacgccattctcctgcctcagcctcccgagtagctgggactacaggcgcccgccaccgcgcccggctaattttttgtatttttagtagagacggggtttcaccttgttagccaggatggtctcgatctcctgacctcatgatccacccgcctcggcctcccaaagtgctgggattacaggcgtgagccaccgcgcccggcc	0
1	40130162	40130163	insertion	cctctcctcccctcccctcccctcccctcccctcccctcccctcccctcccctcccctcccctcccctcccctcccctcccctcctctcccctcccctcccaccctccccccctccccttcccctcccctcccctcccccttccccttccctcccctcccccttcccctcccctcccccttcccttcccctcccctcccccttccccttcccctcccctccccttccccttcccctcccctcccccttccccttcccctcccctcccccttccccttcccctccccttccccttccccttccctctccccttcccttcccctcccccttcccctcccccttcccctcccccttcccctcccccttccccttccctctccccttcccc	0
1	40354430	40354431	insertion	ccaacactagctttttttttttttttttttttttttttttttttgagacggagtctcgctctgtcgcccaggctggagtgcagtggcgggatctcggctcactgcaagctccgcctcccgggttcacgccattctcctgcctcagcctcccaagtagctgggactacaggcgcccgccactacgcccggctaattttttgtatttttagtagagacggggtttcaccattttagccgggatggtctcgatctcctgacctcgtgatccgcccgcctcggcctcccaaagtgctgggattacaggcgtgagccaccgcgcccgg	0
1	40516078	40516079	insertion	gaaatatcttctgtagtctgggcacggtggctcatgcctgtaatcccagcacttggctcaccgcaattacaggcatgagccaccgtgcccagactacagaagatatttcaaag	0
1	41835544	41835545	insertion	agggctgccctgggctcctgcagtcccttggcaaggggacagagagcccagggc	0
1	41847873	41847874	insertion	gcccgcgccgggacgcccgcctacttcggcggctgcaagggcggcgcctacggcgggggcgggggcttcgggccgccggcgatgggcgctctgcgccgtctgcccatgcagaccatccaggagaacaagcaggccagcttcgtgccggccgcggcgcccttccgccctggggcgctgcccgcgctgctgccgccgccgcc	0
1	41890922	41890923	insertion	gtgtggtgtgtgtgtgcgcctgtgtggtgtgtgtgtgtgttgtgtgcatgtgtgtggtgtggtgtcaacactggacagtatggtacaggcacctcctgaagtctaatgcggaaggcccttagcaaccttatgtcccagatgaagaaagggtttggggaggtggtgtgacttatccaaggtcacacagtcacccaagaaacggcccccaggattcagacccaatctgctgactcccaaacctgcgtttgatttattgatttagatttgtacaagtttctatacacagcattaatttatatttatttatgcatttagaataagcccaacttgtgtttaaaatctctctgcttcccagattctcagtgaggtgagcaggcccaggctcagtggcctcaaagt…	0
1	41992961	41992962	insertion	caccctcacactccctcacacgttcaccctcacacactcacccttacatgctcaccctcacactcacaccctcacatgctcaccctcacacaccctcacacatacacccccacacattcgccctcacacctgctcacaggcccacactcaccctcacacacaccctcacatgctcaccctcacatgttaacctcacacatacacccccacactcacacaccctcacacctgctcacacccccactcacccacacacacaccctcacacgctcatccacacacacccacagtgctcaccctcatacacccccacacaccctcacaccttcacatgccacacccctgcactcacacactcacactccacaccccgcccttacactcaccttcacactcaca…	0
1	42010625	42010626	insertion	ctaccaccaccatcaccaccaccactatcaccacctctactaccaccatcaccaccaccaccaccatcacctctaccaccaccatcaccaccaccaccaccatcaccaccatcaccaccaccaccaccatcaccaccactaccacctctaccaccaccatcaccaccaccactaccaccaccaccaccaccaccaccaccactaccaccactaccacctctaccaccaccatcaccaccaccaccactaccacctctaccaccaccatcaccaccaccaccaccatcacctctaccaccaccatcaccaccaccaccaccaccacctctaccaccaccatcactactaccaccaccaccacctctaccaccatcgctaccatcaccaccaccaccacta…	0
1	42575872	42575873	insertion	cacacacacacacacacacacacgtatatatatgtatatatatgtatgtatatatgtttgtgtgtgtgtgtgtgtgtgtgtgtg	0
1	42789762	42789763	insertion	gtatatacacagtgtatatatagtatatacacagtgtatatatacagtatatatactgtatatacacagtgtatatatagtgtatatatacact	0
1	43001371	43001372	insertion	atatatatattatatatatataatatatatattatatatatataatatatatataatatatatataatatatatataatatatatataatatatatataatatatatattatatatatataaaatatatattatatatatata	0
1	44370615	44370616	insertion	ctccccctcctcctgctcctcttcccgccactcttcctcccccacctgctgctcctcttcccgccactcttcctcccccgcctgctgctcctcttcccaccactctccctccctctcctcctgctcctcttcccgccactcttcctccccctcctcctgctcgtcttcctgccactcttcctccctctcctcctgttcctcttcctgccactctttcccctcctcctgctcctattcctgccactcttccttcccttcctcctgctcctattcctgccactctcccttcccctcctcctgctcct	0
1	44377235	44377236	insertion	atatctgtagctatagatatctatagacatatctgtagctatagatatctatagacatatctgtagctatagatatctatagatatatctgtagctatagatatctatagatatatctgtagctatagatatctatagatatatctgtagctatagatatctatagat	0
1	45078753	45078754	insertion	gctcctcaaccccacacctgtaagcagaggccacagagcatccatggatatgcagggatgtttctagattaatagg	0
1	45342246	45342247	insertion	gggggtcagcccccgccaggccagccgccccgtccgggagggaggtgggggggtcagccccccgcccggccagccgccccgtccgggagggaggtgggggggtcagcccccgcccggccagccgccccgtccggcagggaggtgggggggtcagccccccgcccggccacccgccccgtccgggaggcaaggggcgcctctgcccggccacccctactgggaattgaggagcccctctgcccggccagctgccccgtacgggagggaggtgagggggtcagccccccgcccggccagccaccccgtccgggaggtgaggggcgcctctgcccggccgcccctactgggaagtgaggagcccctctgcccggccagccgccccatccgggagggaggtgg	0
1	45795695	45795696	insertion	aggagttcgagaccgggccgggcgcggtggctcacgcctgtaatcccagcactttgggaggccgaggcgggtggatcatgaggtcaggagatcgagaccatcctggctaacaaggggaaaccccgtctctactaaaaatacaaaaaattagccgggcacggtggcgggcgcctgtagtcccagctactcgggaggctgaggcaggagaatggcgtgaacccgggaagcggagcttgcagtgagccgagattgcgccactgcagtccgcagtctggcctgggcgacagagcgagactccgtctcaaaaaaaaaaaaaaaaaaaaaaaaa	0
1	45963316	45963317	insertion	gccaccccgtctgggaagtgaggagcgtctctgcctggccgcccatcgtctgggatgtgaggagcccctctgcctggctgcccagtctggaaagtgaggagcatctctgcccggccgccatcccatctgggaagtgaggagcgcctcttcccggccgccatcacatctaggaagtgaggagcgtctctgcccggccgcccatcgtctgggatgtggggagcccctctgcctggctgcccagtctggaaagtgaggagcgtctctgcccggccgccatcccatctgggaagtgacgagcgcctctgcccggccgccaccccgtctgggaggtgaggagcgtctctgcccggccgccccgtctgagaagtgaggagaccctccgcccggcagccgccccgt…	0
1	45963435	45963436	insertion	gtcagccccccgcccggccagccgccccatccgggaggtgaggggcgcctctgcccggccgcccctactgggaagtgaggagcccctctgcccagccagccgccccgtccgggagggaggtgggggggtcagccccccgcccggccagccgcccagtccgggagggaagtgggggggtcagccccccgccaggccagccgccccgtctgggagggaggtggggg	0
1	46169014	46169015	insertion	gcctcccaaagtgctgggattacaggtttaagtcactgcactcagccaacaatctttatttacagatgataggatcttgtatatagaaaatcctaaggactctaccaaaaaaaaactattagactatgagtgcagcaaggtcgcagaataaattgtatttctacacacgagcaatgaacaatctgaacatgaaattaataaaacaatttataacagcattaaaaggaataaaatacttctgaataaattttaaccaaaaaagtacaagaaactgaaaattataaaacattgttgaaacaatctgaagccctaactaaaaggaaagacatcctctgatgaatcaaaagacttaatactgttaagttggtgatactctccaaatggatctcaaattcaatg…	0
1	46175918	46175919	insertion	ttacaggcgtgatctaccgcacccagccagttgtggtctgtttttttgtt	0
1	46175941	46175942	insertion	ggagtgcagtggtgcgatctcagctcactgcaagctctgcctcccgggttcaggccattctcc	0
1	46176120	46176121	insertion	aatcgctgactttaaatggcttttagagtttatactatttatattctatgtaattacaaatatggtcagtttgtagactcctattttgctg	0
1	46176189	46176190	insertion	ctggtggtgcagtggcttgatctcatctcactgcaacctctgcctcccaggttcaagtgattctcctgactcagcctcctgagtagctgagattacaggtgcctgccaccatccctcctaatttttgtattttttgtaaagctgaggtttcaccatgttggtcaggccggtctagaactcctgaccttgagtga	0
1	46176242	46176243	insertion	ttgccatttgttttctgtttatgaaatccattctttgattcttttttcctcttttcgtctttatgttgattgttttagtattccattttatctcttttattgtctagttagctatatttcttcaccttttttcttggtgattgctttagagttttatgggtggaaaaaacagactcaacatgttttctactctgatctcacatcacaacaatcatcaacacagaaaacttctgtgactaaatgtgtgtgggttttcccctacacatcaagcagcag	0
1	46176264	46176265	insertion	attcaattaaattcttatactgtttacctggagatagcctcagaccccacaggttgagggctcagtccccaagactgccccctccttcaggcactattccaagtccaagcctctggaacttctgaccaactggctccaagttggggttctcacaacaccctctttggagtctgttaatttgctagagtggctcacagaactcagggaaacacttacttatgtttatcaggttattataagggatatttcaaatgatacagatgaagagatgcatatggggaggtatgggggtatggcatggtacttctatgccctctctgtttatgccaccctctaagaaccgccaggtgttcaactatcag	0
1	46176357	46176358	insertion	gttgcgatctaggctcactgcaacctccacctcccgggttcaagcaattctcctgcctcagcctcccaagtagctggaactacaggcacgcaccgccatgcccagctaatttttgtatttttagtagagacggggtttcaccatgttggccaggatggtcttgatctccctcagcctcccaaagtgctgggattacaggtgtgagccaccacttcagggctggtttttctggagactttattacatagccatgattgattaaatcattgggcatccacttaaccttcagctcctc	0
1	46679031	46679032	insertion	aagtatataaattttttttttttttttttttttttttttttttttttttttttttgagacggagtctcgctctgttgcccaggccagactgcggactgcagtggcgcaatctcggctcactgcaagctccgcttccccgggttcacgccattctcctgcctcagcctcccgagtagctgggactacaggcgcccgccaccgcgcccggctaattttttgtatttttagtagagacggggtttcaccttgttagccaggatggtctcgatctcctgacctcatgatccgcccgcctcggcctcccaaagtgctgggattacaggcgtgagccaccgcgcctggcc	0
1	47242030	47242031	insertion	tttatatatataatttatatatataaaatttatatatataatttatatatataaaaatatataaaatttatatataaattat	0
1	47242256	47242257	insertion	attatatatataatataaaattatatatataattatatatataatataaaattatatatataattatatatataatataaaattatatatataattatatatataatataaaattatatatataattatatatataatataaaattatatatataattatatatataatataaaattatatatataattatatatataatataaaattatatatatatt	0
1	47644780	47644781	insertion	tctctctctctctctctctctccccctctctccctctctctctctctccccctccccctccccctccccctccccctctctgtctctctctctctctctctctctctc	0
1	47650138	47650139	insertion	tccatcccccactaaacccatctcccaacaagctccatcccccaccaagctccatcccccactaaacccattcccactgagtccatcacccactgagtccatcctccactgagtccatcctccactgaacccatgccccactgaacccatcccccactgaaccatcccccactgaacctatcccccgctgagcccattccccactgagtccatcccccactgagtccatcccccactgagtccatccctcactgagtccatcccttgctgagcccatacccgctaagtccatcccccgctgagtccatcccccgctgagtccatcccctgctgagtccatcccccactgagctccatcccccactaagctccatcccccactaaacccatctcccaaca…	0
1	48058276	48058277	insertion	ctagcagcagccctggctgtcagctggggcagggactcaaatcccaatttgggtctttcagtgga	0
1	48208898	48208899	insertion	gtggtcatgttggtagtgatggtgttggtgatggaggtaatggtggtggtcatgttggtggaagtggtggtggtggtagtgatggtgatggtgatggaggtggtggtggtggaagtggtgatggtggtggtgatggtgatggtggtggcagtgataatagtgatggtgatggtggtggtggtggtggcaatggcaggagttgtaatggtgatggtgatggagatgatggtggtggttgtggtggtggaagtggtggtggtggtagtgatggtggtggtggtgataatggtgacggaggtgatggtggtggtggtggtggtggtagaa	0
1	48710476	48710477	insertion	atatataaattatatttatattatatataaattatatttatattatatataaattatatttatattatatataaattatatttatattatatataaattatatttatatt	0
1	50413636	50413637	insertion	atatatatatttataaatatatatttatatataaatatatatttataaatatatatatttatatatataaatatatatatttataaatatatatttatatatataa	0
1	50834986	50834987	insertion	tgatgatggtagtaatgacggtgatgatgatgatggtgatgatgatggtggtgatgatggtaatggtgatcatgatgataatggtgatggtggtggtggtgatgatggtgatggtggtggtgatcatgatggtagtgatatgatgatggcgatgatggtggtggtataatgatagtggtgatgatgatggtgctgatgatggtgatggtgatgatgatagtggtgatggtggtggtgatgatggtgatggtggtggtgatcatgatggtagtgataatgacgatgatggcgatgatggtggtggtataatgataatggtgatgatgatggtgctgatgatggtgatgatgataatggtgatggtggtggtgatgatgatggtggtgatgatgaagatgg…	0
1	50847900	50847901	insertion	atttttgtacttttcattttgttcatttttgtacttttcattttgttcttttttttgtacttttcattttg	0
1	52177161	52177162	insertion	agggcggctggccgggcggggggctgacccccccccacctccctcccggacggggcggctggccgggcggggggctgacccccccacctccctcctggacggggcggctggccgggcagaggggctcctcacttcccagtaggggcggccgggcagaggcgcccctcacctcccggacggggcggctggccgggcgggggggctgatcccccccacctccctcccggacggggcggctggccgggcagaggggctcctcacttcccagtaggggcggccgggcagaggcgcccctcacctccccgatggggcggctggccgggcggggggctgacccccccccacctccctcccggac	0
1	52270162	52270163	insertion	ctacgttcagacacatttcccaagtatctcctacgttcagatacatttcccaagtatctcctacgttcagacacatttcccaagtatctc	0
1	52318223	52318224	insertion	ttttaaactatatagtttatagttttaaactatatagtttatatatagttttaaactatatagtttatagttttaaactatatagtttatatatagttttaaactagtttatatagtttaaaactatatagtttatatagtttaaaactatatagtttatatagtttaaaactatatagtttatatagtttaaaactatagtttatatagtttaaaactatatagtttatatagttttaaactatatagtttaaactatatagttttaaactatataaactatatagttttaaactagtttatatatagttttaaactagtttaaactatatagtttatgtagttttaaactatatagtttatgtagttttaaactatatagtttatgtagttttaaac…	0
1	53564909	53564910	insertion	cctcggtacactcacactgcctcagtataatcactccaccttggtacactcacacacccct	0
1	53991137	53991138	insertion	ggctggggaggctggggaggttgggggtgctgggagtctggggaggctggggaggtggggggctggggaggctggggaggtggaggctggggaggtggggaggctgggggctgggggctggggaggctggggaggtggggggctggggaggctggggaggtggggggctgggaaggctgggaggtggggggctaagaaggctggggggctggggtgctggggaggctggggaggtgggggctggggaggctggggggctggggcgctggggaggctggggaggctgggggtgctgggcaggctgaggaggtggggaggctgggggggcaaggggtgggggaggtagggaggctggggaggctgggggcgggggagtctggggaggctgggggggtgggg…	0
1	54179108	54179109	insertion	aagaccagcctgggcaacatggtgagacctcatctcttcaagaccagcctgggcaacatggtgagacctcatctcttcaagaccagcctgggcaacatggtgagacctcatctcttcaagaccagcctgggcaacatggtgagacctcatctcttcaagaccagcctgggcaacatggtgagacctcatctcttcaagaccagcctgggcaacatggtgagacctcatctcttcaagaccagcctgggcaacatggtgagacctcatctcttcaagaccagcctgggcaacatggtgagacctcatctcttcaagaccagcctgggcaacatggtgagacctcatctcttcaagaccagcctgggcaacatggtgagacctcatctcttc	0
1	54924467	54924468	insertion	ggaaggaaggaaggagggaaggaaggaatgtgggcaggtgggaaggagggagggagggaaggaaagaaggaagaaaggaagaaaggaaggaaggagggagggaaggaaggaagaaaggaaggaaggaaggtgggcaggtgggaaggagggagggaggaaggaaggagggaaggaaggaaggtgggcaggcaggaaggagggagggagggagggagggaa	0
1	54976339	54976340	insertion	caaccaaaccaaaccaaaccaaaccaaaccaaaccaaaccaaaccaaaccaaaccaaaccaaaccaaaccaaaccaaaccaaaccaaaccaaaccaaaccaaaccaaaccaaaccaaaccaaaccaaaccaaaccaaaccaaccaaaccaaaccaaaccaaaccaaaccaaaccaaaccaaaccaaaccaaaccaaccaaaccaaaccaaaccaaaccaaaccaccaaaccaaaccaaaccaaaccaaccaaaccaaaccaaaccaaaccaaaccaaaccaaaccaaaccaaaccaaaccaaaccaaaccaaaccaaaccaaaccaaaccaaaccaaaccaaaccaaaccaaaccaaaccaaaccaaaccaaac	0
1	55027450	55027451	insertion	agaggggctcctcacttcccagtaggggcggccgggcagaggcgcccctcacctcccggacggggcggctggccgggcaggggggctgaccccccccacctccctcccggacggggcggctggccgggcggggggctgacacccccacctccctcccggacggggcggctggccgggcagaggggctcctcacttcccagtaggggcggccgggcagaggcgcctctcacctcccggacggggcagctggctgggcgggggggctgaccccccccccacctccctcccggacggggcggctggccgggcggggggctgacacccccacctccctcccggacggggcggctggccgggcagaggggctcctcacttcccagtaggggcggccgggcagag…	0
1	55274658	55274659	insertion	ggcgcgcctactcatcccacagctctcagcttccagaagccttcctcagccccgctaggtggcgtctcccttcccaggagtctccactgtggttgtgtgtttagcatccct	0
1	55468716	55468717	insertion	tgatgatgatggtgattaggagatgctgatgatgaggatggtgatggtgagaatggtaatggtgatgataatagtgatgatgataatagtgataatgatggtgaggatggtgatggtgacaatggtgatgatgatgatgatgatagtgatgatgatggtgattaggagatggtgatgatgaggatggtgatggtgagaatggtaatggtgatgataatagtgatgatgataatagtgataatgatggtgaggatggtgatggtgacaatggtgatgatgatgatgatgatagtgatgatgatggtgattaggagatggtgatgatgaggatggtgatggtgagaatggtaatggtgatgataatagtgatgatgatggtgaggatggtgatggtgaaga…	0
1	55705907	55705908	insertion	gtcctagaaatttctttgggagagctgggttcccatgtagtttagaaactgaaagggcatatagaccaagagagcactatcaagtcacctagagttcagaaacatttaagtataagtcagaggggcatgaaaggctgtttccagaaaggtagctacaatccagcttctcctctgattctgagctcagctcagaagtggcaaaattctttgaaaggcggaagagtcagagcttagggatgcataaactactaaaagctttgcctagagcacagacataaaagcacagcaagaacacagcagtgtatgtcttgaattaatcctggctcaagggaagcctcaggtctttattttacccaaacccaaagaataatcaaattgtcattattaaatgcttccatg…	0
1	55851369	55851370	insertion	cctccctcccttcctcccctcctcccctccctccctccctccctccctcccttccttcctcccctcttcccccctcccctctccctccctccctccctcccttcctcccttcctcccctcttcccccctcccctctccctccctccctccctccctcccttcctcccttcctcccctcttcccccctcccctctccctccctccctccctccctcccttcctcccttcctcccctcttcccccctcccctctccctccctccctcccttccttcctcccttcctcccctcttcccccctcccctctccctccctccctcccttccttcctcccttcctcccctcttcccccctcccctctccctccctcccttcctcccttcctcccctcttcccccct…	0
1	56128214	56128215	insertion	acggtgtgtgtatatacggtgtatatatacacggtgtgtgtatatacggtgtatatatacacggtgtgtgtatatacggtgtatatatacacggtgtgtgtatatacggtgtatatatacacggtgtgtgtatatacggtgtgtgtatatatatatacacggtgtgtgtatatacggtgtatatatacacggtgtgtgtatatacggtgtatatatac	0
1	56132003	56132004	insertion	atatatagtatacataccatatatagtatactatatatactatatatagtatactatatagtatatagtatactatatatagtatatatagtatactatatagtatatagtatacatactatatatagtatactatatagcatatagtatacatactatatatagtatagtatatatagtatacatactatatatagtatagtatatatagtatacatactatatatagtatagtatatatagtatacatactatatatagtatagtatatatagtatacatactatatatagtatagtatatatagtatacatactatatatagtatagtatatatagtatacatactatatatagtatagtatatatagtatacatactatatatagtatagtatat…	0
1	56132766	56132767	insertion	catgtatagtatacatctatacatctatacatgtatagtatacatctatacatctata	0
1	58071858	58071859	insertion	tccggtattttttttttttttttgagacggagtctcgctctgtagcccaggctggagtgcagtggcgcgatctcggctcactgcaagctccgcctcccgggttcacgccattctcctgcctcagcctcccgagtagctgggactacaggcgcccgccactacgcccggctaattttttgtatttttagtagagacggggtttcaccgtgtta	0
1	58104959	58104960	insertion	aaagaactttagtaaataactttataaagttctttataaaaagaactttagtaaataactttataaagttctttataa	0
1	59195262	59195263	insertion	tatacgttatatatgcaatagataaataaatagaattgcatatataatatataatacatattgtatctacactatatagtatatagtgtagatactatatatgtatattatatgtatatagcaatactatatagtattatattttacaaatatatgtatataaatgtatatttatattatatatgatatatatgtatttatattatatatgatatatatgtatttatattatatatacctgtatatatatacaggtatatacaaattatatatacatatgtaatataaatgtatacatatattatatacgtatatatagtacacatatattatatacgtatatatagtacacatatattatatatgcgtatatatagtacacatatatatgcgtatgta…	0
1	60530675	60530676	insertion	taaatatatatatttaatatatataaaatatatattaaatatatatatttaatatata	0
1	60551596	60551597	insertion	atatatatatatatatatatatatatatctaccagatatatatatatatatatatatctaccagatatatatatatatatatatatctaccagatatatatatatatatatatatatatatatatctctaccag	0
1	61288237	61288238	insertion	aatatcaggtgcatagtttgatgtgtctaatcaaacttatacagcacttaagtgtgtgtttcaaaataaatattcaatacatattgatatgatttattaatacctagttttcttaggaaaagaaggtgaagcagtcaggtgaagatagtaccatttgctgagctaagcaatactagcaaaagtggggaccatgagttcatttgggaatattttaagtttgggctactctaattccctgaa	0
1	61344055	61344056	insertion	gtcattgtgcatgtgtttgtaaggggaacattacaacacatgcacattacaaa	0
1	62230095	62230096	insertion	ttttttttttttttttttttttttttttttttttaaatttatttttttattgataattcttgggtgtttctcacagagggggatttggcagggtcatgggacaatagtggagggaaggtcagcagataaacaagtgaacaaaggtctctggttttcctaggcagaggaccctgcggccctccgcagtgtttgtgtccctgattacttgagattagggattggtgatgactcttaacgagcatgctgccttcaagcatctgtttaccaaagcacatcttgcaccgcccttaatccatttaaccctgagtggacacagcacatgtttcagagagcacagggttgggggtaaggtcacagatcaacaggatcccaaggcagaggaatttttcttagtgcaga…	0
1	62337072	62337073	insertion	tgtgtatatatatatacatatatatgtacatatatatgtgtatatatatatacatatatatgtacatatatatg	0
1	62603282	62603283	insertion	acacagagtgaggggggacagaggcctgagggggaaatgcctccggagggggggacacagagtgaggggggacagaggcctgagggggaaatgcctccggaggggggaacacagagtgaggggggacagaggcctgagggggaaatgcctccggaggggggaacacagagtgaggggggacagaggcctgagagggaaatgtctctggagggggaaacacagagtgaagggggacagaggcctgagagggaaatgtttctggagggggaaacacagagtgaagggggacagaggcctgagagggaaatgcctccggaggggggaacacagagtgaggggggacagaggcctgagggggaaatgcctctggagggggga	0
1	63939656	63939657	insertion	tcgcctggccagccgccccgtccgggaggtgaggggcgcctctgcccggccgcccctactgggaagtcaggagcccctctgcccggccagccgccccgtccgggagggaggcgggggg	0
1	64667315	64667316	insertion	gtccgggagggaggcgggaggtgggggggtcagccccccgcccggccagccgccctgtccgggagggaggtgggggggtcagccccccgcccggccagccgccccgtccgggaggtgaggggcgcctctgcccggccgcccctactgggaagtgaggagcccctctgcccggccagccgccccgtccgggagggaggtgggggggtcagccccccgcccggccagccgccct	0
1	64850191	64850192	insertion	ccacttttaaagaattgtcgagccgccgccgcccgaccgccgggaggatggagttcagcgggcagcggagctgtctcagtctttgccgccgcgccggcgagcgccgcccgggaggcagcggctggaggagcggacgggccccgtggggcccgagggcaaggagcagccgcctgccttggcctcccaaagtgccgagattgcagcctctgcccggctgccaccccgtctgggaagtgaggagtgtctctgcctggccgcccatcgtctgggatgtgaggagcccctctgcctggctgcccagtctggaaagtgaggagcgtctccgcccggccgccatcccatctaggaagtgaggagcgcctcttcccagccgccatcacatctaggaagtgaggagcg…	0
1	64958062	64958063	insertion	ccccctattgttttctttttttttttttttttttttttttttttttttttttttttttttttgagacggagtctcgctctgtcgcccaggccggactgcggactgcagtggcgcaatctcggctcactgcaagctccgcttcccgggttcacgccattctcctgcctcagcctcccgagtagctgggactacaggcgcccgccaccgcgcccggctaattttttgtatttttttttttagtagagacggggtttcaccttgttagccaggatggtctcgatctcctgacctcatgatccacccgcctcggcctcccaaagtgctgggattacaggcgtgagccaccgcgcccggcc	0
1	65346946	65346947	insertion	aaaaaatattaaaattttggccgggcgcggtggctcacgcctgtaatcccagcactttgggaggccgaggcgggtggatcatgaggtcaggagatcgagaccatcctggctaacaaggtgaaaccccgtctctactaaaaatacaaaaaattagccgggcgcggtggcgggcgcctgtagtcccagctactcgggaggctgaggcaggagaatggcgtgaacccgggaggcggagcttgcagtgagctgagatcgcgccactgcagtccgcagtccggcctgggcgacagagcgagactccgtctcaaaaaaaaaaaaaaaaaaaaaaaaaaaaaaaaaaaaaaaaaaaaaaaaaa	0
1	66055927	66055928	insertion	aaaattattcatattggccgggcgcggtggctcacgcctgtaatcccagcactttgggaggccgagacgggcggatcacgaggtcaggagatcgagaccatcctggctaacacggtgaaaccctgtctctactaaaaatacaaaaattagccgggcatggtggcgcgcgcctgtagtcccagctacacgggaggctgaggcaggagaatggcgtgaacccgggaggcggagcttgcagtgagtcgagatcgcgccactgcactccagcctgggcgacagagcgaaactccgtctcaaaaaaaaaaaaaaaaaaaaaaaa	0
1	66866205	66866206	insertion	ggaggaggaggagagggggaggggaggaggagagggggagggggaggaggagaggg	0
1	67624699	67624700	insertion	atcagtgattgatagtgagactatcactatcagtgattgatagtgagactatcactatcagtgattgatagtgagactatcactatcagtgattgatagtgagactatcactatcagtgattgatagtgagactatcactatcagtgattgatagtgagactatcact	0
1	69055311	69055312	insertion	catgtaggcaatgtacccttgctggagaatataccttcattgttcataaatgtattataaatattatcctccataataacagaagaagccctaaaaagcagacagttttacataaactgctaagtgattactaccttcattagagat	0
1	70091057	70091058	insertion	cagtcttaggatctttttttttttttttttttttttttttttttttttgagacggagtctcgctctgtcgcccaggctggagtgcagtggcgggatctcggctcactgcaagctccgcctcccgggttcacgccattctcctgcttcagcctcccaagtagctggaactacaggcgcccgccactacgcccggctaatttttttgtatttttagtagagacggggtttcaccgttttagccgggatggtctcgatctcctgacctcgtgatccgcccgcctcggcctcccaaagtgctgggattacaggcgtgagccaccgcgcccggcc	0
1	70381837	70381838	insertion	atacatattttatatatataatatatatattatatacatattttatatatataatatatatattatatacatattttatatatataatatatatattatatacatattttatatatataatatatattatatacatattttatatatattatatattatatacatattttatatatataatatatatattatatacatatttcatatatataatatatattatatacatatttcatatataatatatatattatatacatattttatatattatatatattatatacatattttatatattatatatattatatacatattttatatataatatatataatatacatattttatatattatatacatattttatatatataatatatataatatacata…	0
1	70912423	70912424	insertion	gaaaccccatgggccgggcgcggtggctcacgcctgtaatcccagcactttgggaggccgaggcgggcggatcacgaggtcaggagatcgagaccatcctggctaacacggtgaaaccccgtctctactaaaaatacaaaaaattagccgggcgtggtagcgggcgcctgtagtcccagctactcgggaggctgaggcaggagaatggcgtgaacctgggaggcggagcttgcagtgagccgagatcgcgccactgcactccagcctgggcgacagagcgagactccgtctcaaaaaaaaaaaaaaaaaaaaaaaaaaaaaaaaaaaaaa	0
1	71112786	71112787	insertion	agctggatatatagatatagatatctatacagatagctggattatagatatagatatctatacagat	0
1	72154105	72154106	insertion	atatatataaaagatatatataaaagatatatatataaaagatatatataaaag	0
1	72258948	72258949	insertion	tatatatatatatatacataatatatatatacacacacacatatatatacacatatatattatatatacatatataatatattatatatatataatatattatatatacatatatacatatatattatatatacatatatacatatattatatatacatatatacatatattatatatacatatatacatatattatatatacatatatatacatatatatgtatgtgtgtgtatatgtgtgtgtg	0
1	72393815	72393816	insertion	atatgtatatatacacatatgtatatatacacacatatgtatatatacacacatatgtatatatacacatatgtatatatgtatatatacacacatatgtatatatacacatatgtatatatgtatatatacacacatatgtatatatacacatatgtatatatgtatatatacacacatatgtatatatacacatatgtat	0
1	72394119	72394120	insertion	gtgtatgtatatatacacacatatgtatatatacacatatatgtatatatacacacatatgtatat	0
1	72639006	72639007	insertion	agcaatcttattttcttttttttttttttttttttttgagacggagtctcgctctgtcgcccaggctggagtgcagtggcgggatctcggctcactgcaagctccgcctcccgggttcacgccattctcctgcctcagcctcccaagtagctgggactacaggcgcccgccactacgcccggctaattttttgtatttttagtagagacggggtttcaccgttttagccgggatggtctcgatctcctgacctcgtgatccgcccgcctcggcctcccaaagtgctgggattacaggcgtgagccaccgcgcccggcc	0
1	72981491	72981492	insertion	atatatgtatacatatatatgtacatatatatgtatacatatatatgtgtatatatgtatacatatatatgtacatatatatgtatacatatatgcacatatatatgtatacatatatatgtacatatatatgtatacatatatacacgt	0
1	73595392	73595393	insertion	gatggaacatacaatcgagttttatactgagacattccattgcccagggatgggcaggagacagatgccttcctcttgtctcaactgcaaagaggcatgccttcctcttatactaatcctcctcagcacagaccctttacgggtgtcgggctgggggacggtcaggtctttcccttcccacgaggccatatttcagactatcacatggggagaaaccttggacaatacctggctttcctaggcagaggtccttgcggctttccacagtgtattgtgtctctgggtacttgagattagggagtggtgatgactcttaaggagcatgctgccttcaagcatctgtttaacaaagcacatcttgcacagcccttaatccatttaaccctgagttgacacagc…	0
1	73600018	73600019	insertion	tatatatatatatatatatatatatatatatatatatatatatatatatata	0
1	73648812	73648813	insertion	aaaaattcaaaaactagaaaaaagtttattctaaaaacaaaactaaatgattattctgaaacttccttttgaaaacaaattc	0
1	74437726	74437727	insertion	taaatatatataaatatatattaaatatatataaatatatataaatatatat	0
1	75192890	75192891	insertion	ccgtattagttcattttcttttttttttttttttttttttattatactctaagttttagggtacatgtgcacattgtgcaggttagttacatatgtatacatgtgccatgctggtgcgctgcacccactaatgtgtcatctagcattaggtatatctcccaatgctatccctcccccctcccccgaccccaccacagtccccagagtgtgatattccccttcctgtgtccatgtgatctcattgttcaattcccacctatgagtgagaatatgcggtgtttggttttttgttcttgcgatagtttactgagaatgatggtttccaatttcatccatgtccctacaaaggatatgaactcatcattttttatggctgcatagtattccatggtgtatatg…	0
1	75745816	75745817	insertion	tatatatatatatattgtatatctaatatatattatatatattttatattgtatatataatatatatagtatatattatatattgtatataatatatatagtatatattatatattgtatataatatata	0
1	75745961	75745962	insertion	atatatatattgtatatattatatatatatatatattgtatatattatatattgtatataat	0
1	75746121	75746122	insertion	atatattgtatatataatatatatattgtatatattatatattgtatatataatatatatattgtatatattatatattgtatatataatatatatattgtatatattatatattgtatatataatatatatattgtatatattatatattgtatatataatatatatattgtatatattatatattgtatatataatatatatattgtatatattatatattgtatatataatatatatattgtatatattatatattgtatatataatatatatattgtatatattatatattgtatatataatatatatattgtatataatatatattgtatatataatatatatattgtatataat	0
1	76351354	76351355	insertion	tattatatattataatatattatatattataatatatattatatattatatattataatatatatacctgatatatttaaggtattatatataataccttatatattatatatataataccttataaggtattatatataatattatatattatatataatatatatattatatataatatataaatgtatatattatatattatacatatatattatatacatatatataatatatattttatatattatatatgtatatatgtaatatatataaccttcacatttatttcagttatataatgtgaaggtaatatatatatgttattttgtgtatatataaagtatta	0
1	76372146	76372147	insertion	atatatattatatataatattatatatattatatataatatatatacaatattatatatattatatataatatatatacaatattatatatattatatatatatacatatatatgtatatatacatatataatatgtatatatgtatatatatatgtataatatatatattgtatatatatattatacatatgtatatatatattatacatatatatgtataatatatataatgtatatatatatacatattatatattatatataatatatac	0
1	76372185	76372186	insertion	tatataatatatatacatattatattatatataatatatatacatattacatatattatatataatat	0
1	77305418	77305419	insertion	atatatatatatatatataaagatatatatatataaagatatatatatatataaagatatatatatatatataaagatatatatatatatataaagatatatatatatatatatatatatatatat	0
1	77468965	77468966	insertion	taaagtctgttttttttttttttttttttttttttttttttttttttttttttttttttgagacggagtctcgctctgtcgcccaggtcggactgcggactgcagtggcgcaatctcggctcactgcaagctccgcttcccgggttcacgccattctcctgcctcagcctcccgagtagctgggactacaggcgcccgccaccgcgcccggctaattttttgtatttttagtagagacggggtttcaccttgttagccaggatggtctcgatctcctgacctcatgatccacccgcctcggcctcccaaagtgctgggattacaggcgtgagccaccgcgcccggcc	0
1	77833531	77833532	insertion	ttatatgttatatatattatatataatatgttatatatattatatataacatatattatatataatatatatgttatatataacatatgttatatatattatatataacatatgttatatataatatatataacatatgtt	0
1	77938469	77938470	insertion	ggaggctgaggtgagagaatcacttgactctgggtagcagaggttgcagtgaactgagatgatgccactgcactccagcctgggtgacacagttgagaccctgtctcaaaaaaaaaaagggaggaagacggaggaagactaggcatctagaagtgtctgccaaagaggtcactgagggaggaagaagaatggcccttggcagggctctggagccacccattccaccttcaccaatagtagcccccattcatatcagtctaatatgttacacttccctgtgagattgtgtttgaccaaaagcttccatggataaaatcatttgcaaatcttgattttggcacacactcaaatacctaataaactcagtgactcaaaactgactgctccccattccattcc…	0
1	78942232	78942233	insertion	tgaagacctagtaagagtatgggttttgtggtcagatggacgtggttttgtcatatgtgctagtcattccaaccagc	0
1	79582076	79582077	insertion	gatttttttttttttttttgagacggagtctcgctctgtcgcccaggcgggactgcggactgcagtggcgcaatctcggctcactgcaagctccgcttcccgggttcacgccattctcctgcctcagcctccccagtagctgggactacaggcgcccgccaccgcgcccggctaattttttgtatttttagtagagacggggtttcaccttgttagccaggatggtctcgatctcctgacctcatgatccacccgcctcggcctcccaaagtgctgggattacaggcgtgagccaccgcgcccggcc	0
1	79650145	79650146	insertion	aacttggatcagtggagtcagaaggttacatttgttacagagctgaggaatgaaaaaagagtagagtaatactgtcaaaacaaaacaaaacaaaaagaagaattaaactgcatctacttttgctgcagaa	0
1	80545257	80545258	insertion	ttaaattatataatgcttacattccagttagtttatattacaaaatatattacaaaagaatgtggctgaccatgctcaaaatgacacaatttttcaattatataaatatttgaaaattgtctaagggagttggaacagcaaaagaaatcacaggccggtgcagaatctttctgagtaacaatcacttatatttactcatcatt	0
1	81660352	81660353	insertion	aaagaaaaacaggatatcggcatagcctcaaaatgtctaccttcaaatatttattaattattacaagatatttgatactccttcctccaggagggggagcttgcttcctcattccttgagtatgtactgaatttagtgacttgcttccaaagattagcaaatggaaagggaaaaatcgtggagattttttaataattt	0
1	82464682	82464683	insertion	tacctatgtatagacctatatatacctatgtatacacctatatatacctatgtatacacctatatatacctatgtatacacctatata	0
1	82721720	82721721	insertion	gtaccctaaaacttaaagtataataataaaaaaaaaggccaacatcaaagtcttttggtattttaagaattcttctataaaaactacatagtcaacatttttgatggtacaaaggatgatagtgaggaaaaacatcaatagtaagacttagtcaaataagtgatttgcaacatcagattctgaatttgaaaaaaatactaggtatacctttaacaatttactttgctcatatttttatgttgatcaagaatgatacattataaaatttatttatggttaattctaaaaaacttctttcagtaaaaagtctatgtgatgaaaaacttttgtgtcatagttaattagcataatttttctttctcagtggtacatacaatgatagtatatcttaaaatcaat…	0
1	83132034	83132035	insertion	ctcagcctcccaaggagctgggactacaggcacatgccaccaaactcagctagtttttgcattttttgtagagatagggac	0
1	83202381	83202382	insertion	cctttctttctttttctttctttctttctttctttctttctttctttctttctttctttctttctttctttctttcttt	0
1	83484798	83484799	insertion	acacacatatatgtatatacatgtgtacatatatacatgtgtacatatat	0
1	84913264	84913265	insertion	gaaaaacattcggccgggcgcggtggctcacgcctgtaatcccagcactttgggaggccgaggcgggtggatcatgaggtcaggagatcgagaccatcctggctaacaaggtgaaaccccgtctctactaaaaatacaaaaaattagccgggcgcggtggcgggcgcctgtagtcccagctactcgggaggctgaggcaggagaatggcgtgaacccgggaggcggagcttgcagtgagccgagattgcgccactgcagtccgcagtccggcccgggcgacagagcgagactccgtctcaaaaaaaaaaaaaaaaaaaagaaagaaaa	0
1	85620125	85620126	insertion	tctgccgcccgggttcacgccattctcctgcctcagtctcccgagtagctgggactacaggcgcccgccatcacacctggctaattttttgtatttttagtagagacggggtccagacagttattatgtgggactttaaatatatatgaagtcttgctgggcgcggtggctcacgcctgtaatcccagcacttaggggggccaaggctggcagatcacgaggtcaggagatcgagaccatcctggctaacacagtgaaacccccgtctctactaaaaaacaaaaaaccaaacaaacaaagaaacaaaaaaaaaaccacaaaaaatgagcctggcatggtggcaggcgcctgtagtcccagctactcgggaggctgaggcaggcgaatggcgtgaacccg…	0
1	86682343	86682344	insertion	gcccggccgcccctactgggaagtgaggagcccctctgcccggccagccgccccatccgggagggaggtggggggggtcagcccccccgcccggccggccaccccgtccgggaggtgaggggcgcctctgcccggccgcccctactgggaagtgaggagcccctct	0
1	87263049	87263050	insertion	ataatataatatatataatatataatatatataatatataatatataatatataatatatataatatatataatatataatatatattatataatatatataatatataatatatataatatataatatataatatatataatatataatataatatataatatatataatatataatatataatatataaatatataatatattatatataatatattatatataatatattatatataatatattatatataatatataatatattatatataatatattatatataaaatatataatatattatatataatatattatatataaaatatataatatattatatataatatattatatataaaatatataatatattatatataatatataatatat…	0
1	87512436	87512437	insertion	caggctggagtgcaatggtgcgatctcggctcactgcaacctctgcctcgcaggttcaagtgattctcctgcctcagcctcccaagtagctgggattacaggttcccaccaccacgcccagctgatttttgtatttttagtagagacggggtttcgccgtgttgaccaggctggtctcgaactcctgacctcaggcagtccgtgcgcctcggcctcccaaattgctcagattacaggcgtgagccatcgcacccggcctaccattaccatttctatcttcattatttttattttatcgattccctagaaagcaaacataggaagacagcaactagacaactaggcatgaaatgtcaatgtatatttctgccttcacacataagtgagggatgtttttaa…	0
1	88860718	88860719	insertion	aggggaaaaaaacatatttataaatggaaaaagaaatagtttataattaagcagaactgaatgttctgacagacaatatgcaaggaataaacatg	0
1	88923363	88923364	insertion	cacacagtacacacactatgcactaccacacgccacactcacacacaccacacacccatacacactctacacaccacacccccaaaaacaccacacaccacacacaccatgcacacaccatgcacacaccacacacacaccacacaggcaccacacataccacacgccccatgcacacaccacacacca	0
1	90370561	90370562	insertion	ggaggttttttttttttttttttttttttttttttttttttttgagacggagtctcgctctgtcgcccaggctggagtgcagtggcgggatctcggctcactgcaagctccgcctcccgggttcacgccattctcctgcctcagcctcccaagtagctaggactacaggcgcccgccactacgcccggctattttttgtagttttagtagagacggggtttcaccgttttagccgggatggtctcgatctcctgacctcgtgatccgcccgcctc	0
1	90649427	90649428	insertion	ttatataaaaatataaattatataaatataattatataaaaatataaattatataaatataattatataaaaatataaattatataaatataattatataaaaatataaattatataaatataattatataaaaatataaattatataaatataa	0
1	90844323	90844324	insertion	tatgtgtatatatacacatacatatatgtgtatatatacacatacacttatatgatgtattgtatatatacacatacacttatatgat	0
1	90844681	90844682	insertion	cacttatatgatgtatgtgtatatatacacatacacttatatgatgtatgtgtatatatacacatacacttatgtgtgtgtatatatacatatacttatatacttatatgtatatgtacatatatacttatatgtacatacatatatacttatataagtatatatgtgtatgtacatacacatacttatatgcatgtatatatacatatatacttatacgcatgtatatatacatatatacttatacgcatgtatatatacatatatacttatacgcatgtatatatacatatatact	0
1	91415846	91415847	insertion	ggggaggggaggggaggggagggcagggcaggggaggggaggggaggggaggggagggga	0
1	91634119	91634120	insertion	atgtctacatgtctacacgtgtacacatatgtctacatgtctacacgtgtacacatatgtctacatgtctacacgtgtacacat	0
1	91924942	91924943	insertion	atattatatatgatatatattatatattatatatgatatatattatatattatatatgatatatattatatatt	0
1	91925019	91925020	insertion	ataatattatatatcatatataatattataaatatataatattatatatcatatataatattat	0
1	91925262	91925263	insertion	tgtatatgatatataatattatatacattgtatatgatatataatattatatacattgtatataatatataatgtatataat	0
1	91934280	91934281	insertion	atatatatacatgtatatatatatatatatatacatgtgtatatatatatatatatatatacagtgtatatatatat	0
1	93167520	93167521	insertion	tgtatgttattttttttttttttttttttttttttttttgagacggagtctcgctctgtcgcccaggctggagtgcagtggcgggatctcggctcactgcaagctccgcctcccgggttcacgccattctcctgcctcagcctcccaagtagctgggaccacaggcgcccgccactacgcccggctaattttttgtattttttagtagagacggggtttcaccgttttagccgggatggtctcgatctcctgacctcgtgatccgcccgcctcggcctcccaaagtgctgggattacaggcgtgagccaccgcgcccggcctactg	0
1	93312437	93312438	insertion	tacacacacacgtatatatatatatacacacacgtatatatatatacatatatatatgtgtgtatatatatatatatatata	0
1	93498213	93498214	insertion	agattcctttttctttttctttttttttttttttttttttttttttttttttttttgagacggagtctcgctctgtcgcccaggctggagtgcagtggcgggatctcggctcactgcaagctccgcctcccgggttcacgccattctcctgcctcagcctcccaagtagctgggactacaggcgcccgccactacgcccggctaatttttttgtatttttagtagagacggggtttcaccgttttagctgggatggtctcgatctcctgacctcgtgatccgcccgcctcggcctcccaaagtgctgggattacaggcgtgagccaccgcgcccggcc	0
1	93810416	93810417	insertion	atatatatataaatatatattatatatatataatatatattatatatatataaatatatattaatatatataaatatatattatatatatataatatatataaatatatattatatatatataatatatataaatatatattatatatatataa	0
1	94341678	94341679	insertion	attttttcttttctttttttttgtagagacagagtctcaatatgttgcccaaactggtcttaaactcctgtaaatattttcaatctagtaaagtcatttagaagaaactctggatgaacaatgaattaaacaaaaaaggttttgggggaacacatccaaatttattctccagattttctttcttttttttttttttctttttgagacagagtctggttctgtcgcccaggctggagtgcagtggcgcgatctcggctcactgcaagctccgcctcccaggttcacgccattcttctgcctcagcctccggagtagctgggactacaggtgcccgccaccacacctggctaattttttttgtatttttaatagagacggggtttcaacgtgttagccacg…	0
1	95423038	95423039	insertion	ggaataattctttttttttttttttttttttttttttttttttggttcccaagttttattcaagaactcatacaaaattttccagataaatgaaatttaatcctcgtcttcctcctcttcttcgtcctggttaatctggaagtaacgtaattcgtaactctctttgctgttagcaactacgcgcaaccagtcacgtagattattcttcttcaaatattttttggtgagatatttcaaataccttttggagaaaggcacctcggatgtcacggtgatcttgctcttgctcctttcgatggtcaccacccctccaccaaggttcccagcttttccgttcactttgatcctttcttgcaaaaactgctcaaaattggcagcatccatgattccatcttctac…	0
1	96731247	96731248	insertion	aaaatgaattttatattatatataaaatgaattttatatataatatataaaatgaattttatatataatatataaaatgaattttatatataatatataaaatgaattatatatattatatatataaaatgaattatatatattatatataaaatgaattatatatattatatata	0
1	96731407	96731408	insertion	atgaattatatatattatatataaaatgaattatatatattatatataaa	0
1	97788978	97788979	insertion	atacatatgtgtatatgtacacgtatatatacatatgtgtatatgtacacgtatatatacatgtgtatatgtacacgtatatatacatgtgtatatgtacacgtatat	0
1	98605282	98605283	insertion	tcaaaaatatttcttttttttttttttttttttttttttttttttttttttttgagacggagtctcgctctgttgcccaggccggactgcggactgcagtggcgcaatctcggctcactgcaagctccgcttcccgggttcacgccattctcctgcctcagcctcccgagtagctgggactacaggcgcccgccaccgcgcccggctaattttttgtatttttagtagagacggggtttcaccttgttagccaggatggtctcgatctcctgacctcatgatccacccgcctcggcctcccaaagtgctgggattacaggcgtgagccaccgcgcccggcc	0
1	98969126	98969127	insertion	tatatatatatacatatatatgtatatatatatacatatatatgtgtatatatgtgtatatatatgtatatatatacacatatatatgtgtatatatgtatatatatgtatatatacacatatatatgtgtatatatgtatatatatgtatatatatacatatatatgtgtatatatatacatatatatgtgtatatatatatacacacatatatatgtgtatatatatataca	0
1	98978045	98978046	insertion	ggggtggctggccggtcaggggggctgaccccccccacctccctcccggat	0
1	98978579	98978580	insertion	gcagagacgctcctcacctcccagatggggtcgcggccgggcagaggcactccccacatctcagatgatgggcagccgg	0
1	99577591	99577592	insertion	attatataataatatataattatattatatattattatatttattatataattatataatatattgaataagtatatataattatataatatataattatatatacatatataattataaaatatatatgta	0
1	100994211	100994212	insertion	aaaatttcatggccgggcgcggtggctcacgcctgtaatcccagcactttgggaggccgaggcgggtggatcatgaggtcaggagatcgagaccatcctggctaacaaggtgaaaccccgtctctactaaaaatacaaaaaattagccgggcgcggtggcgggcgcctgtagtcccagctactggggaggctgaggcaggagaatggcgtgaacccgggaagcggagcttgcagtgagccgagattgcgccactgcagtccgcagtccggcctgggcgacagagcgagactccgtctcaaaaaaaaaaaaaaaaaaaaaaaaaaaaaaaaa	0
1	101719129	101719130	insertion	aatatttatttatattatataatattatatattatatataaatatatatttatatatttatatatatttatatataataaatatatatattattatatatttatatatcatatatataaatatataaaaatatatatatttataaatatttatatataaaaatatatatttataaatatatataaatatatatataaatatatataaatatatatgtaaatatataaatatatatataaatatatataaatatatataaatatatatataaatatatataaatatatataaatatatataaatatatatataaatatatataaatatatataaatatatataaatatatatataaatatatataaatatatatataaatatatataaatatatataaat…	0
1	101770053	101770054	insertion	aaaaattaatttatgggccgggcgcggtggctcacgcctgtaatcccagcactttgggaggccgaggcgggcggatcacgaggtcaggagatcgagaccatcctggctaacatggtgaaaccccgtctctactaaaaatacaaaaaattagccgggcgtggtggcgggcgcctgtagtcccagctactcgggaggctgaggcaggagaatggcgtgaacccgggaggcggagcttgcagtgagccgagatcgcgccactgaactccagcctgggcgacagagcgagactccgtctcaaaaaaaaaaaaaaaaaaaaaaa	0
1	102018586	102018587	insertion	atatacatgtatattatagatatatacatgtatatacatgtatatattatagaatatacatgtatatacatgtatatatctatagatatatacatgt	0
1	102511095	102511096	insertion	acatatatatatatacacatatatatatacatatatatatacacatatatatatacatatatatatacacatatatatatac	0
1	102512642	102512643	insertion	acctttgtcttccttggacgtgcctgggcaccacttctgccaacctgtgaagccatcctgccctgac	0
1	103638744	103638745	insertion	tatatagatatatatatactatatatagtatatctatactatatatactatatatagtatatatatatatatctatatactagatatacactatatatta	0
1	103737777	103737778	insertion	aagatgaaatcagtctactactccagaatggaggtaagaaagagtatgcatggagtacaggagatccattagggtgtcccttagtattaccatgccctgtgatt	0
1	103948048	103948049	insertion	ttttttttttgttttgttttttttttttttttttttttcttcaaaatattttatttagttctttgttaagccatcacttcaactccccttccctaattaccacctaccacctgcctaccacctaagtaagtactcaataactaatatgataataaataaacgatcaatctattgtcaaggtcttaccacatttttcacttccaaagcttatacagatagatttatacaacataagtct	0
1	104275259	104275260	insertion	atgttttatgtaaatgtctcattccttatcctacagaaattgcatttttaattaaatcttccattaattttctaacgaataagatgatattttataggcatataagtattgatgtacctcctggtaaatgaaaggtttacttcctgcagggaaccagttactgtttagattatgcagtttgtccaaaattgcctttatgtctccaggccacatgtgcttggaagcatcaagtctgaaccctgcaacaccaatgtcaatgagatggttcatatattcggcaatcttagaacgcacgtaatccttctccagtgcaagatcaagaagaccagtcagacgacaatctctgacctgttgaggtaaaaatgttatgattgattcataaaacctcatttttctcct…	0
1	104480854	104480855	insertion	tgtttaaaagtttgtagcacctcctccctctctctcagttctgctcctgccacgtaaaatgattgttctcactttgtcttctgccatgagtaaaagctccctgatatctccccagaagcagacgctgccatgcttcctgtacagccagaggaacatgaaccaattaaaccacttttctttataaattacctagttttagatatttccttatactaatgcaagaacagaccgatatagaaaattggtactgtggaatgggacattgctataaatataccagaaaatgtggaagcagctttggaattgggtaatgggcagaagttggaagagtttggagggctcagaagaagacaggaagattaggaaaaatttggaacttcctagagacttgttgaattg…	0
1	104513428	104513429	insertion	aatgataaaaaaattttgattatcttaattgatgcagaaaaaatctatgatattcaacatattttcatgataaaaacactttaaaaagtagaagggaactacttcaatttacatatgaaaaattcatagtaaacattatacttaatattgaaagatggaaagttttccctctaacatcagaaacaatgcaggaataccctcttcaacatagtcctgtatgtcctagctgaa	0
1	104932185	104932186	insertion	gagtttaatatccaaaatatgtatgaaacaaaagaaaacaatcaacagggtgaagtaaagcctacataatgaaacaaaatattaacaaactatacatctgattatctgatag	0
1	104990674	104990675	insertion	tatgaataagcaagttttccctaagtttaaagtgcctttccaaaaatataggatttgtagatagaaataaatttaaaagacagggcctcctggcctagaactgagtaaattaactgtttgcatttcagaggaaacaaaatattggctagtagcaagagcataaaagacaaagttggcagcagaaaactatttagtaaatttgcacaagtgaacatactgaagtgagaagttttaggatgaaaatataggggaaattcaactaaattatcctagtatcaaggtatgtaatattaattgtattttcaataaataagaatgttgagattattcctttaggctaagtttaaaaatg	0
1	105054072	105054073	insertion	aagaatagccctggccgggcgcggtggctcacgcctgtaatcccagcactttgggaggccgaggcgggcggatcacgaggtcaggagatcgagaccatcccggctaaaatggtgaaaccccgtctctactaaaaatacaaaaaattagccgggcgtagtggcgggcgcctgtagtcccagctacttgggaggctgaggcaggagaatggcgtgaacccgggaggcggagcttgcagtgagctgagatcccgccactgcactccagcctgggcgacagagcgagactccgtctcaaaaaaaaaaaaaaaaaaaaaaaaaaa	0
1	105138642	105138643	insertion	ccatttttttttttttttttttttttttttttttttttttgagacggagtctcgctctgttgcccaggccggactgcggaccgcagtggcgcaatctcggctcactgcaagctccgcttcccgggttcacgccattctcctgcctcagcctcccgagtagctgggactacaggcgcccgccaccgcgcccggctaatttttcgtatttttagtagagacggggtttcaccttgttagccaggatggtctcgatctcctgacctcatgatccacccgcctcggcctcccaaagtgctgggattacaggcgtgagccaccgcgcccggc	0
1	105508917	105508918	insertion	ctccctccctccccctctccctcccttcctgcctccttccttccttccttcctttcttt	0
1	105617949	105617950	insertion	tacatatatgtatacatacatatatgtatacatacatatatgtatacatatatgtatacatatatgtatacatacatatatg	0
1	106113956	106113957	insertion	atatggaccatattcagttaatctttccattataaggttgtattaaattaagttgcattaataagaatacttacataatttatatatttcctaagagtattaatgatagaggcctttaaagttttcacttacatttttgatctttgctctgtttgcacactaatctagaaggtaaatatgtatagctatatttttgtgagtgatgttatcaaatggcttgatattttaaaaatgagagtatactacacaattattctggtttgttgtacttgttgttgctattttaacttaagaatacattcttgtccttgcgatagtttgctgagaatgatggtttccagcttcatccatgtccctacaaaggacatgaactcatcattttttatggctgcatagtat…	0
1	106330920	106330921	insertion	gtatttttttttttttttttttttttttttttttttttttttttttgagacggagtctcgctctatcgcccaggctggagtgcagtggcgcgatctcggctcactgcaagctccgcctcccgggttcacgccattctcctgcctcagcctcccgagtagctgggactacaggcgcccgccactacgcccggctaatttttt	0
1	106504018	106504019	insertion	atatatattatatatattatatatattatatatataatatatataatatatattatatatattatatatattatatatataatatatattatatatataatatatataatatatataatatatataatatatataatatatataatatatataatatatataatataatatatataatatatataatatatataatatatattatatatattatatattatataatatatataatatatattatatatattatatataatataatatatataatatatatattatattatatataatatatattatataatatatatattatataatatataatatatataatatattatatatattatatattatatatataatatatataatagataaaatatatat…	0
1	106505930	106505931	insertion	tatatgtgtgtgtatatatacgtatatatacgtatatatgtgtatatatacgtatatatatacgtatatatgtgtgtatatatacgtatatatatacgtatatatgtgtgtatatatacgtatatatatacgtatatatgtgtgtatatatacgtatatatacgtatatatgtgtgtatatatacgtatatatatacgtatatatgtgtgtatatatacgtatatatacgtatatatgtgtgtatatatacgtatatatacgtatgtgtgtatatatacgtatatatacatatatatgtgtgtatatatacgtatatacacatatatatgtgtatatatgtatatacacatatatatgtgtgtatatatgtatatacacatatatatgtgtgtatatat…	0
1	106973710	106973711	insertion	ctatatattgcatataatatgcattatatactatatattgcatataatatgcattatatactatatattgcatataatatgcattatata	0
1	106973807	106973808	insertion	ttgcatataatatgcattatatattatatttgcatataatatgcattatatattatatg	0
1	106973891	106973892	insertion	tatatattgcatataatatgcaatatataatatataatatatacacatagaatatattatat	0
1	108097956	108097957	insertion	tttacattttattttattttattttttttttcctttcttttttttttttat	0
1	108142467	108142468	insertion	ctgaactattcttttttttttttttttttttttttttgagacggagtctcgctctgtcgcccaggtcggactgcggactgcagtggcgcaatctcggctcactgcaagctccgcctcccgggttcacgccattctcctgcctcagcctcccgagtagctgggactacaggcgcccgccaccgcgcccggctaattttttgtatttttagtagagacggggtttcaccttgttagccaggatggtctcgatctcctgacctcatgatccacccgcctcggcctcccaaagtgctgggattacaggcgtgagc	0
1	108565804	108565805	insertion	tatattatatataatacatatattatatatattatatataatacatatattatatatattatatataatacatatattata	0
1	109016691	109016692	insertion	tatttccatgccctgacctcttatctctgcaccctgatcccttatttccacaccccgacctcttatctctgcgccccatccct	0
1	109218676	109218677	insertion	gccgccccgtccgggagggaggtgggggggtcagccaccccgtccgggagggaggtgggggggtcagctccccgcccggccagccgccccgtctgggaggtgaggggcgcctctgcccggccgcccctactgggaagtgaggagcccctctgcccggcca	0
1	109232231	109232232	insertion	aacattatatatatatatatatatatatatatatatatatatatatatatatatatatatatatatataatgtg	0
1	109314111	109314112	insertion	taatatataaatatatatgatatatatatctatatatatataatatataaatatatatgat	0
1	109719800	109719801	insertion	gcggccgggcagaggcgcccctcacctcccggacggggcggctggccgggtggggggctgaccacccccccacctccctcccggacggggcggctggccaggcagaggggctcctcacttcccagtaggg	0
1	109719969	109719970	insertion	gctgccgggcagagacgctcctcacttcccagacggggcagctgccgggcggaggggctcctcacttctcagacggggcg	0
1	110267710	110267711	insertion	gggaagggaagggagaggaggggaggggagggaggggaggggaggggaggggaggggaagggaagggaagggaagggaagggaagggaagggaagggaa	0
1	110663129	110663130	insertion	ccaccaccaccactaccaccaccaccatcaccaccaccactaccaccaccaccatcaccatcaccatcaccatcaccaccatcaccaccaccaccaccatcaccattaccatcaccatcaccaccaccaccaccaccatcaccatcaccaccaccaccaccaccaccactaccaccatcaccaccaccaccaagaccatcaccaccaccaccaccagcatcaccaccgccaccaccaccatcaccaccaccgccaccgccaccaccatcaccaccagcaccaccagcaccaccaccatcaccaccagcatcaccaccaacaccaccatcaccaccagcatcagcaccaccaccaccaccaccactaccgtcaccaccaccaccaccaccaccaccagca…	0
1	110663169	110663170	insertion	tcaccatcaccaccatcaccaccaccaccatcatcaccaccatcaccaccaccaccaccatcaccattaccatcaccatcaccaccaccaccaccaccaccatcaccatcaccatcaccaccaccaccatcaccatcaccaccaccaccaccaccaccactaccaccatcaccaccaccaccaagaccatcaccaccaccaccagcatcaccactaccaccatcaccaccaccaccaagaccatcaccaccaccaccagcatcaccaccaacaccccaccaccaccatcaccaccaccaccatcaccaccaccatcaccatcaccaccaccaccaccaccaccactaccaccatcaccaccaccaccaagaccatcaccaccaccaccagcatcaccac…	0
1	111802591	111802592	insertion	aaaaaagtgtaggggtgggttgcccctacacacctgtgggtgtttctcataaggtgggacgagagatttggaaaagaaaaagacacagagacaaagtatagagaaagaaataaggggacccggggaaccagcgttcagcatatggaggatcccgccagcctctgagttcccttagtatttattgatcatccgtgggtgtttctcaaagagggggatgtgtcagggtcacaagacaattgtggggagagggtcagcagacaaacacgtgaacaaaggtctttgcatcatagacaatgtaaaggattaagtgctgtgctttagatatgcatacacataaacatctcaatgctttacaaagcagtattgctgcccgcaggtcccacctccagccctaaggcg…	0
1	111896174	111896175	insertion	aaaagaataaaaacctctcccgtctccctctccctctcccgtctccctctccctctccctctcccgtctccctctccctctcctttccacggtctccctctcaagccgggccaaagctggactgtactgctgccatctcggctcgctgcagcctccctgcctgattctcctgcctcagcctgcggagtgcctgcgattgcaggcgcgcgccgccatgcctgactggttttcgtgtttttttggtggggacggggtttcgctgtgttggccggactggtctccagctcctagccgcgagtgatccgccagcctcggcctcccgaggtgccgggattgcagacggagtctcattcactcagtgctcaatggtgcccaggctggagtgcagtggcgtgatct…	0
1	112032269	112032270	insertion	tgaagagcctgaggctgccgggcgcggtggctcacgcctgtaatcccagcactttgggaggccgaggcgggcggatcacgaggtcaggagatcgagaccatcctggctaaaacggtgaaaccccgtctctactaaaaatacaaaaaattagccgggcgtagtggcgggcgcctgtagtcccagctacttgggaggctgaggcaggagaatggcgtgaacccgggaggcggagcttgcagtgagccgagatcccgccactgcactccagcctgggcgacagagcgagactccgtctcaaaaaaaaaaaaaaataaaaaaaaaataaaataaaataaaa	0
1	112103095	112103096	insertion	ccaataaatactttttttttttttttttttttttttttttttttttttttttttttgagacggagtctcgctctgtcgcccaggccggactgcggactgcagtggcgcaatctcggctcactgcaagctccgcttcccgggttcacgccattctcctgcctcagcctccccagtagctgggactacaggcgcccgccaccgcgcccggctaattttttgtatttttagtagagacggggtttcaccttgttagccaggatggtctcgatctcctgacctcatgatccacccgcctcggcctcccaaag	0
1	112991995	112991996	insertion	ccagacacgttattttttttttttttttttttttttgagacggagtctcgctctgtcgcccaggctggagtgcagtggcaggatctcggctcactgcaagctccgcctcccgggttcacgccattctcctgcctcagcctcccaagtagctgggactacaggcgcccgccactacgcccggctaattttttgtatttttagtagagacggggtttcaccattttagccgggatggtctcgatctcctgacctcgtgatccgcccgcctcggcctcccaaagtgctgggattacaggcgtgagccaccgcgcccggc	0
1	113542275	113542276	insertion	agaatcacttgaacctgggaggcagaggttgcggtgagccaagatcgcgccattgcactccagcctgggcaacaacagcaaaactccgtctcaaaaaaaaaaaaaaagtttaggaagacagaatgtctcagaggcaaatgctgttggtgtttatccaagtgtttgtaggtaagaggtttcactagcctgttccattctggaagtggctgctttggagttgaatgggtttgaatctatcatggcctgtaaatatttattaaataggccaggcacggtggctcatgcctgtaatcccagcattctggaagccaaagtgggcagatcacttgaggtcaggagttcaagaccagcctggccaacatagtgaaaccccatctctatcaaaagaaaaaaacacaa…	0
1	113958785	113958786	insertion	attatgtgtaattaatgacacatattattatgtgtaattaatgacacatatta	0
1	113958833	113958834	insertion	taattatgtaattaatgacacatattaattatgtaattaatgacacatattattatgtaattaatgacacatattattatgtaattaatgacacatattatgtaattaatgacaca	0
1	113959088	113959089	insertion	gaattaattttatatattaattctatatagttaattatatattaattacagttaatatatattaatatataactatatattaattatatatattaatatatattaatatatattaatatatatattaatatatattaattatatatattaattatatatattaatatatattaattatatatattaattatatatatttat	0
1	114747924	114747925	insertion	aattatataaatatatataattatataatatataattatataaatatatataattatataatatata	0
1	116304110	116304111	insertion	ggaaggggaaggggaaggggaaggggaaggggagggagggggagggggagggggaggggagggggagggggagggggagggggagagggagagggagagggagaggaagaaggagaaggagaaggagaggaagaagaagaagaagaagaagaagaagaagaagaagaagaagaaggagaaggagaaggagaaggagaaggaga	0
1	116695305	116695306	insertion	gggaggggaggggaggggaggggaggggaggggaggggaggggggggaggggggaggggaggggag	0
1	116848521	116848522	insertion	atatatatatacgtatatatatatatatatacacatatatatatacatat	0
1	116979673	116979674	insertion	gaaatatatatataggaaatatatatatattagaaatatatatataggaaatatatatatattagaaatatatatataggaaatatatatatattagaaatatatatataggaaatatatatatattagaaatatatatataggaaatatatatatattagaaatatatatataggaaatatatatatattagaaatatatatataggaaatatatatatattagaaatatatatataggaaatatatatatattagaaatatatatataggaaatatatatatattagaaatatatatataggaaatatatatatattagaaatatatacataggaaatatatatatattagaaatatatacataggaaatatatatatattagaaatatatacatag…	0
1	117972160	117972161	insertion	cccccacctccctcctggacggggcggctggccgggcggggggccgaccccccccacctccctcccagacggggcggctggccgggcaggggggccgaca	0
1	117972689	117972690	insertion	ggccgggcagaggggctcctcacttcccagtaggggcggccgggcagaggcgcccctcacctcccagacggggcggctggccgggcggagggctgacccccccacctccctcccggacggggcggctggccatgcggggggctgacccccccacctccctcccggacggggcggct	0
1	118861486	118861487	insertion	agatattatatatacatgttatatatatataacatagatattatatatacatgttatatatatataacatggatattatatatacgttatatatataacacggatattatatatacgttatatataacacggatattatatatccatgttatatatataacacggatattatatatccatgttatatatataaaacacggatattatatacacatgttatatatataaaacacggatattatatacacgttatatatataaaacacggatattatatacacatgttatatatatataacacggatattatatacacatgttatatatataacacggatattatatacacatgttatatatataacacggatattatatacacatgttatatatataaca…	0
1	118861555	118861556	insertion	cattatatatacatgttatatatataacagatattatatatacatgttatatatataacatagatattatatata	0
1	118861632	118861633	insertion	agatattatatatacatgttatatatataacatagatattatatatacatgttatatatataacatagatatatataacat	0
1	118861700	118861701	insertion	tatatatacatgttatatataacatagatattatatatacatgttatatataacatagatattatatatacgttatatataacatagatattatatatacatgttatatataacataga	0
1	118862018	118862019	insertion	atatataacatatattgtatacgttatatgtaatatataacatatattgtatacgttatatgta	0
1	118930073	118930074	insertion	atatatgtatacatatatatgtatacatatatacacatacatatatgtatacatatatatgtatacat	0
1	118931731	118931732	insertion	cgtaccatatgtgtgcttaggaactgggtcttacagtggtattttacaaataaggaatattgcttaatttctgtggacttatgtttaattctataaaatccctttatttaacatttttgaaacatttaggctgtgaaaagccttgtgagtcataggtgtgggaaatataaaaattaattagttgaaataaagataataaagagattataatctagtgagggaaatagatttgccaaacaatgcaaagaaacaacatggggtgggaaaagggaataaaactaagtaatgaattgcagcatctggggttccaacaggagcaaaggctgatgttgaggtatggtgggatctcctttttgattctgattaggaagcacagtgaccattaatcctacccaactc…	0
1	119931766	119931767	insertion	tatatatatatatatatatatatatatatatatatacacgtatatatatatgtgtatatatatatgtgtatatatatatatata	0
1	142850482	142850483	insertion	gcagcagccaggattaccacccaggggactcggccttctgtggccctggccagacttagaatttggcccaagacaaacttactcggagcagcttctcagtacctggggcctgtgcataccaggcaaggccaagctggctcaaagagaaccagccacctctgcaagggtatgccagtagcaggtggagcagtcaccaacctcacgcactcaaggaaacagggatggccagtttcccacagtctgagtgaccaccacctgacagctgatggagtggaggcctgaggaaaagcagatggcactggggctccacctccagggcagaataactgatttaccctgactggcagggagtgacgttggtggctggtccactggctcctggcacacccttgcagaggt…	0
1	143239800	143239801	insertion	tgtatacattcattttttttttttttttttgagacggagtctcgctctgtcgcccaggctggagtgcagtggcgggatctcggctcactgcaagctccgcctcccgggttcacgccattctcctgcctcagcctcccaagtagctgggactacaggcgcccgccactacgcccggctaatttttttgtatttttagtagagacggggtttcaccgttttagccgggatggtttcgatctcctgacctcgtgatccgcccgcctcggcctcccaaagtgctgggattacaggcgtgagccaccgcgcccggc	0
1	143239815	143239816	insertion	aaaatgaatgtatacggcggcgcggtggctcacgcctgtaatccagcacttggaggcgaggcgggcggatcacgagtcaggagatcaaaccatcccggctaaaacggtgaacccgtctctactaaaaatacaaaaaaattagccgggcgtagtggcgggcgcctgtagtccagctacttggaggctgaggcaggagaatgggtgaaccgggagcggagcttgcagtgagccgagatcccgccactgcactccagcctgggcgacagagcgagactccgtctcaaaaaaaaaaaa	0
1	144860883	144860884	insertion	atatatgtacatgtatatgtgtacatatatatgtacatgtatatgtgtgcacatatatatgtacatgtatatgtgtgcacatatatatgtacatgtatatgtgtgcacatatatatgtacatgtatatgtgtgcacatatatatgtacatgtatatgtgtgcacatatatatgtacatgtatatgtgtgcacatatatatgtacatgtatatgtgtgcacatatatatgtacatgtatatgtgtgcacatatatatgtacatgtatatgtgtaca	0
1	146465785	146465786	insertion	aaactcttccttatgttagccatgaaatctagctggggctgtgtggtttctgattcccctggcttattctttactttttcccactttccaggctcagcagggagctgctggatgagaaagggcctgaagtcttgcaggactcactggatagatgttattcaactccttcaggttatcttgaactgactgactcatgccagccctacagaagtgccttttacatattggagcaacagcgtgttggctgggctcttgacatggatggtgagtacctttctatgaaggtgataaggatccactgagtcttctggttagggtcatattcctactgcaaatggcccttactgagctgagagatgtcattgccacagggaggacctataggcacatgtaggttga…	0
1	147421680	147421681	insertion	ccacctccttcccggacggggcggctggctgggcagaggggctcctcacttcccagtaggggcggccgggcagaggcgtccctcacctcccggacggggcggctggccgggccagggg	0
1	150716118	150716119	insertion	atgtatattatgtatacataatatattatatattatatgtatattatgtatacataatatattatatattatatgtatattatgtatacataatatattatatattatatgtatattatgtatacataatatattatatattatatgtatattatgtatacataatatattatat	0
1	150716798	150716799	insertion	atatttatatattatatgtatattatgtatacataatatttatatatttttttttttttttttatatgtatattatgtatacataatatttatatattatatgtatattatgtatacat	0
1	150754011	150754012	insertion	gtgaggagcgcctcttcccggccgccatcccatctaggaagtgaggagcgcctcttcccggccgccatcccatctaggaa	0
1	150962719	150962720	insertion	agaagttacaggccgggcgcggtggctcacgcctgtaatcccagcactttgggaggccgaggcgagtggatcatgaggtcaggagatcgagaccatcctggctaacaaggtgaaaccccgtctctactaaaaatacaaaaaattagccgggcgcggtggcgggcgcctgtagtcccagctactcgggaggctgaggcaggagaatggcgtgaacccgggaagcggagcttgcagtgagccgagattgcgccactgcagtccgcagtccggcctgggcgacagagcgagactccgtctcaaaaaaaaaaaaaagaaaaaaaaaaaaaaaaaaaaaaaaaaaaa	0
1	151741763	151741764	insertion	ctgccccccacctccctcccggacggggcggctgacccggcgggggctgccccccacctccctcccggacggggcggctgaccgggcggggg	0
1	152188213	152188214	insertion	gtagctggaagactgcccagaaccagacccatgtcggccacggctagggctaggagactggccagatccagacccatgttggccgtggcccaaagactgacgggagccagacccatgctgaccatagctggaagatgaacctgagctagatccgtgttgttcacccctagatgactgtcctgacctagagccgtgttgttcgtagctggaggagtgacctgagccagatccatgctgagtgtaaccagaggactgccatgagctagactcatggtgaccaaatccagaagactgacctgagccagacccatgtcggccactgctggaagaccaaccggagccagacccatgttggccgtagctggaagagtgcccggaaccggacccatgtcggccgcg…	0
1	152853456	152853457	insertion	cctccttcccagagaaagtctcaggatttctctgtgggaaggaggcccctggcatatggccaagccttctcaggcatatgccagggg	0
1	152989727	152989728	insertion	gtatatacgtgtatatatatatacatatacacgtatatacgtgtatatatatacatatacacgtatatacgtgtatatatatatacatatacacgtatatacgtgtatatatatacatatacacgtatatacgtgtatatatatacac	0
1	153060769	153060770	insertion	ggggaaaaattggaggcataccagcacaagtgaaggggtggcctgcccctccacacctgtgggtgtttttagtcgg	0
1	153229232	153229233	insertion	taaaactatatatagtcacatatgtatataaaactatatatagtcacatatgtatataaaactatatatagtcacatatgtatataaaactatatatagtcacatatgtatataaaactatatatagtcacatatgtatataaaactatatatagtcacatatgtatataaaactatatatagttatatgtatataaaactatagtcatatatgtatataaaactatatatagtcatatatgtatataaaactatatacagtcatatatgtatataaaactatatacagtcatatatgtatataaaattatatacagtcatatatgtatataaaactatatacagtcatgtatgtatataaaactatacagtcatatatgtatataaaactatacagtc…	0
1	154098214	154098215	insertion	gaaggaaggaaggaaggaaggaaggaaggaaggaaggaaggaaggaagggag	0
1	154511329	154511330	insertion	aaaaaaaaaaaaaaaaaaaaaactgccttaggagattctgaataaaaaggcaccttatgtgcttgcctacaggggaccaatttttagcaccgtg	0
1	154686453	154686454	insertion	tgtgtgtgtgtgtgtgtgctctgtgtgtgtgtggtgtgtgttctgtgtgtggcatgtgtgtggattttgtgtgtggtttgtgtggtgtgttttgtgtgttgcgtgtgtgtgttgtgtgtgggggcgtgtgtgtggtgtgtgtttgggggcatgtggtgtgtgtgtggtttgtgtgtgtggtgtgtgggggggccatgtgtgtgtgggggtatgtggtgtgtgtggtttgtgtgtgtgtggtatggtgtttgtgtgtgttgtgtgtatggggtgtgtgtggtgtgtgtgtggtgtgtatgggtgtgtttgtagtgtgcgtggtgtgtgtcatatgtgtgatgtgtgtgtgtggtgcgtgtaatgtgtgtggtatgtgtgtggcgtgtgtggtatgtgtgg…	0
1	154686531	154686532	insertion	tgtgtgtgtgtggtgtttgtgtgtggtgtgtatggtgtgtgtgatgtgtggtgtgtgcggggtg	0
1	155119826	155119827	insertion	atttaaatatgtatctatttaatagatacataaatatgtatctatttaatagatacataaatatgtatctatttaatagatacataaatatgtatctatttaatagatacacatttaaatatgtatctatttaatagatacataaatatgtatctatttaatagatacataaatatgtatctatttaatagatacataaatatgtatctatttaatagatacacatttaaatatgtatctatttaatagatacac	0
1	155670698	155670699	insertion	ctgggaggtgaggggcgcctctgcccggccgcccctactgggaagtgaggaacccctctgcccggccagccgccccgtccgggagggaggtgggggggtcagccccccgcccggccagccgccccgtccgggagggaggtgggggggtcagccccccgcccggccagccgccccgtccgggagggaggtggggggggtcagcccccctgcccggccagccgc	0
1	155670760	155670761	insertion	ctgcccggccagccgccccgtccgggagggaggtggggggggtcagcccccccacccggccagccgccccgtccgggaggtgaggggcgcctctgcccggccgcccctactgggaagtgaggagcccct	0
1	155924381	155924382	insertion	tctacttcctttttttttttttttttttttttgagacggagtctcgctctgtcgcccaggccggactgcggactgcagtggcgcaatctcggctcactgcaagctccgcttcccgggttcacgccattctcctgcctcagtctcccgagtagctgggactacaggcgcccaccaccgcgcccggctaattttttgtatttttagtagagacggggtttcaccttgttagccaggatggtctcaatctcctgacctcatgatccacccgcctcggcctcccaaagtgctgggattacaggcgtgagccaccgcgcccggccc	0
1	155974395	155974396	insertion	ctcctgcctcagcctcctgagtagaagggagcatgatttacccaaggtcatacagccagtgagtggtggagttggggcgggacccagtactcctgcctctggcatacgttgcttcccccactcttagctgctctctcaagggactaagccttggtaacttctcatcctttcactgaatcgctccattacttccagctttgtagaaattcttttttttttttttgagatggagtttcacttttttatccaggctggagtgcaacggcatgatcttggctcactgcaacctccgcccaccgggttcaagtgatt	0
1	156297837	156297838	insertion	cagccccccacccggccagccgccccgtccgggaggtgaggggcgcctctgcctggcctcccctactgggaagtgaggagcccctctgcccggccagccgccccgtccgggagggaggcgggggggtcagccccccgcccgg	0
1	156705349	156705350	insertion	taggcaggcatggtagctcatacttgtagacccagctacttgggaggctgaggtgggaggattgaggtgtttgaggctacagtgagctatgattgccctgctgctctccagcctgggtgacaggaagaccctgtctttaaaaatatatatttgggatgccgaggctggcagatcacaaggtcaggagatcaagaccatcctggtgaacatggtgaaaccccgtctctactaaaaatacaaaaaaattagctgggcgtggtggcgagtacctgtagtcccagctactcgggaggctgaggcaggagaatggcgtgaaaccgggaggcggagcttgtagtgagccgagattgtgctactgcactccagcctgggcaacagagcgagacgccatctcaaaaa…	0
1	157235732	157235733	insertion	gggactgtttttttttttttttttttttttttttgagacggagtctcgctctgtcgcccaggccggactgcggactgcagtggcgcaatctcggctcactgcaagctccgcttcccgggttcacgccattctcctgc	0
1	157270239	157270240	insertion	gtgtatatatacatatgtgtgtatatatacatatatatgtatatatacacacatatatatgtatatatacatacatatatatgtgtgtatatatacatatatatgtatatatacacacatatatatgtatgtatatatacatatatatgtgtgtatatatacatatatatgtatatatacacacatatatgtgtatatatatacatatatatgtatatatatacatatatatgtatatatacacacatatatgtgtgtatatatacatatatatgtatatatatacatatatatgtatatatatacatatatatgtatatatacacacatatatgtgtatatatatacatatatgtgtgtatatatacatatatatgt	0
1	157363488	157363489	insertion	ccatgcatgagttttttttttttttttttttttttttttgagacggagtctcgctctgtcgcccaggctggactgcggactgcagtggcgcaatctcggctcactgcaagctccgcttcccgggttcacgccattctcctgcctcagcctcccgagtagctgggactacaggcgcccgccaccgcgcccggctaattttttgtatttttagtagagacggggtttcaccttgttagccaggatggtctcgatctcctgacctcatgatccacccgcctcggcctcccaaagtgctgggattacaggcgtgagccaccgcgcccggc	0
1	159419783	159419784	insertion	ccgcctggccagccgccccgtccaggagggaggtggggggcagcccccgcccggccagccgcccagtccgggagggaagtggggggcacct	0
1	161005684	161005685	insertion	cagaagactagaagacttaagacaaaacaaagaaggaaataggccccagaagaaacttcccaacctttctgaaaaccaaaacgttttgggtatttggggaaagggtaactgacactatttgccagactctcggttagactctttcatgtatttcaactttatctccaaattcaacaatgtctggctaaactcagacagtaatgtggtaagatgagcccagggagaaagtgggatagctctgtgacagggaagctggagagcccagaggaatagcagatttcattgtgtatggagtgcatactgtgagataaaagatgtaggaggggccaggtgcggtagctcactcctgtaatctcagtactttgggaggcagaagcaggcggatcacctgaggtcggg…	0
1	162234256	162234257	insertion	ttctcttctcttctcctctcctctcctctcctctcctctcctctcctctcctctcctctcctctcctctcctctcctctcctcccctccc	0
1	162697032	162697033	insertion	gacatatatttatattttgtaaatatagacatatatttatattttgtaaatatagacatatatttatattttgtaaatatagacatatatttatattttgtaaatatagacatatatttatattttgtaaatatagacatatatttatattttgtaaatatagacatatatttatattttgtaaatatagacatatatttatattttgtaaatata	0
1	162761309	162761310	insertion	catttggcattttttttttttttttttttttttttttttttttttttttggagacggagtctcgctctgtcgcccaggctggagtgcagtggcgggatctcggctcactgcaagctccgcctcccgggttcacgccattctcctgcctcagcctcccaagtagctgggaccacaggcgcccgccactacgcccggctaattttttgtattttttagtagagacggggtttcaccgttttagccgggatggtctcgatctcctgacctcgtgatccgcccgcctcggcctcccaaagtgcggggattacaggcgtgagccaccgcgcccggcca	0
1	162838486	162838487	insertion	ggaggaggcagtggagaggtcctgggggcccactggagaaactgaaggcctctttgtgggagaagttacctggagttgagtcaatttggagagccaagtgaaatacaggggt	0
1	164032881	164032882	insertion	ataatatatataaaatatatatattatatataatatatatataatatatatattttatatata	0
1	164204716	164204717	insertion	taactgccttggcctagactgtctctaacagtaagtacaatgatgtataatttgcgagca	0
1	164409234	164409235	insertion	gggaggggaggagggaaggggaggagggtaggggaggaggggagcagatgggaggggaggggaggggaggggagggggaggggaggaggggaggggaggaggggaggggaggaggggaggggagggggtagagggaggggaggaggggaggggaggaggggagagggagtggaggatgggagggaaggaggggaggggaggaggggagggagggaggaggggaggaaaggaggggaggggaagagaggaggggaggggaggagggaggggaggtgagaaagggaggggaggggaaaaagggaggggaggaggggaggggaggaggggaggaggggaggggaggagggaggaggggaggggaggaggggaggaggggaggggaggaggggaagaggggag…	0
1	165505879	165505880	insertion	atttggaatgagacaaaaggaccaaggtgagaattaggtgaggactgcgcctctgactcc	0
1	165552465	165552466	insertion	taggtaggggataaagccaagtaattctgattcagattttaaaagtatgtatgtatatgtatatatacgtatacacatatatgtatatacgtatacatatacacatata	0
1	165604008	165604009	insertion	ctccctccctctccctccctccctccctctccctccctctccctccctccctccctctccctccctccctccctctccctccctctccctcc	0
1	165677432	165677433	insertion	tctctgcctctctccccgtctctctctctctgcctctctccccgtctctctctctctgcctctctccccgtctctctc	0
1	166709255	166709256	insertion	taattatattatatatattatataattatatattaatatatattaattatattatatatattatataattatatattaatatata	0
1	167025981	167025982	insertion	tttctgggttgtgtgtggtatgggggtggtgaatgtgtatttgtggtgtgtggtgtgtgtgtggtatgtgaatgtgtgtaaagtgtgggaggtatatgtgtgtggtgtggggggcagtgagtgtgtgtggtgtgtgtagtgtgtatgtgtagagtgtgtagtgtgtggtgtatgtggtgtgtgtggtgtatgtggtgtgtgtggtgtgtgtatggcgtgtgtgtggtgtatggtgttttggggtgcctgggaagtatatgtgtgtggtatggggggcagtgtgtgtgttgtgtgtagtgtatggtatgtgaggggtgtgtgtatggtgtgtgtagtgtgtgtgatgtggtgtgtgttgtaagtgtgtgatgtgtgtggtgtgtgtagtgtgtgtggtgc…	0
1	167175227	167175228	insertion	gtgtgtgtgtgtgtgtgtatgtataaaggcttctactctgaaagtaggaataattctacaataatttatataaatggggaaatatatatctctaattagtatcttctacttatagggactagtagggaataggaacaatgagaagaaaggaaaaacagaaaatttaaatcctcattagtctttgttgctaaaatgtagaacccagcatgaatgtcttttactttaccagggcacccgaatgcatttttggatatggaaaggtggaccagagttgagtctgggaagtgtagagtgaaattactctaaatatataataaagagaggaaataggaaaagaggttaacttccacttatgtggcctgtgggttgtttaggttgttgtgaagaaaagaagaagag…	0
1	167506095	167506096	insertion	aaaatttcattgagggtcctggctaacacggtgaaaccccgtctctactaaaaatacaaaaaattagccgggcgaggtggcgggcgcctgtagtcccagctactcgggaggctgaggcaggagaatggcgtgaaccccagggggcggaggctgcagtgagccgagattgcgccactgcactccagcctgggcgacagcgagactccgtctcaaaaaaaaaaaaaaaaaaaaaaaaa	0
1	168088473	168088474	insertion	tatacgtgtatatatatacgtatatatatacatatatatatacgtgtatatatacatatatatacacgtatatatatacatatatatgtatacatatatatacacata	0
1	168131244	168131245	insertion	acttccaatcagccagctgtgtctacgctgccctattcgacttccaatcagccagctgcctctacactgccctattcg	0
1	168379695	168379696	insertion	tggaggggctggtggtggtggtgggggtaggtggcagagtgagtggggtggtgagggtgggggctgatgtggtggtgggggctggtggttgggggtgttgggggtggtgatggtggtggtggttgggggggaggtgtggtggtggggatgagggtagggagctggagatggtggtggggtggtcggggtggggggtaatggtgaggggtgatggtgggggtggtggtgtgagggtggggttggtggtggtggtagtggtgggggctggtggtagggggtggtgggggtggtgatgatgggtggtggtgggggctggtgatggtgggggttgatggtggtggggggtagtgggggtggtgatggtggtggtggggattggtgggggtggtgggggtggtg…	0
1	168441205	168441206	insertion	atatatataaatatatgtaaatatatataaatatataaatatatataaataaatataaatatatataaatatatatgaatatataaatatataaatatatataaatatatacatatataaatatataaatatatataaatatatacatatataaatatataaatatatatataaatatatataaatatataaatatatataaatatatatataaatatatataaatatatataaatatataaatatataaatatatatataaatatatatataaatatataaatatataaatatatatataaatatatataaatatataaatatataaatatatataaatatatatataaatatataaaaatataaaaatatataaatatatatataaatatatatata…	0
1	168694463	168694464	insertion	tttcctttcctttcctttcctttcctttcctttcctttcctttcctttcctttcc	0
1	169058955	169058956	insertion	ttaatataaatatatatttatattattttataataatatattaatataaatatatatttatattattttataataatatattaatataagtatatatttatattattttataataatatattaatataagtatatatttatattattttataataatatattaatataagtatatatttatattattttataataatatattaatataagtatatatttatattattttataataatatattaatataagtatatatttatattattttataataatatattaatataaatatatatttatattattttataataatatattaatataaatatatatttatattattttataataatata	0
1	169324419	169324420	insertion	tatatattatagatataatatataatatactatatattatagatataatatataatatactatatattatagatataatatataatatactatatattatagatataatatataatatactatatattatagatataatatataatatac	0
1	169523398	169523399	insertion	gacctccctagccctccctgaatttttaatagaaagtacattcacgtaatttttattacagagaaaactctcacttttctctgataaccctcaatg	0
1	169962743	169962744	insertion	tcaagaggtctttcaagcatcacgcctgtaatcccagcactttgggaggctgaggcaggcggatcgcttgaggtcaggagttcaaggccagcctggctaacatggaaaccctgtctctactaaaaatataaaaattagctggatgtggtggtgtgcacctgtaa	0
1	170102072	170102073	insertion	tctagtgcagtgtctggatcatgggtgataatagaaaaactatttttggtctctgttg	0
1	170612460	170612461	insertion	agatctttttatatagatactttttttatcttttatatagataaaaagtatcttatatagatactttttata	0
1	171785675	171785676	insertion	tcccttcccttccctcccctcccctcccctctcctcccctcccctcccctcctgttcccttcccttcccttcccttcccttcccttcccttccct	0
1	172541076	172541077	insertion	tcagcccccgccaggccagccgccccgtccgggagggaggtggggggatcagccccccgcccggccagccgccccgtccgggagggaggtgggggggtcagcccccggcccggccagccgccccgtctgggaggtgaggggcgcctctgcccggccgcccctactgggaagtgaggagcccctctgcccggccagccgccccgtccgggagggaggtgggggggtcagccccctgcccggccagctgccccgtccgggaggtgaggggcgcctctgcccggccgcccctactgggaagtgaggagcccctctgcccggccagccgccccctctgggaaggaggtgggggggtcagccccccgcccggccagccaccccatcgggagggaggtggggg	0
1	172663273	172663274	insertion	tatatactataagtatatatacttatatatatactataagtatatatacttatatatatacataagtatatatacttatagtatatatgtaagtatatatactataagtatatatact	0
1	172663452	172663453	insertion	atatatatttccatatatatatttccatatatatatttccatatatatatttccatatatatatttcc	0
1	172663584	172663585	insertion	atatatatatatttccatatatatatttccatatatatatatttccatatatatatttccatatatatatttccatatatatatttccatatatatatttccatatatatatttccatatatatatttccatatatatatttccatatatatatttccatatatatatttccatatatatatttccatatatatatttccatatatatatttccatatatatatttccatatatatattt	0
1	172663860	172663861	insertion	atatatatttccatatatatatatttccatatatatatttccatatatatatatttccatatatatatttccatatatatatattttatatatatttccatatatatatttccatatatatatatttccatatatatttccatatatatatatttccatatatatttccatatatatatttccatataaatatttccatatatatatatttccatagatatatatatttccatatatatatatccatatatatatatttccatag	0
1	174105324	174105325	insertion	tatatatatataactttctgttatatatatatatttgttatatatatataactttctgttatatatatatataactttctgtta	0
1	174906885	174906886	insertion	gtgcagtggcacgatctcagctcactgcaacctccacctcccaggttcaagcaattctcctgcctcagcctcctgagtagctgggattacaggcatgtgccaccagacccagctaatttttttttgtatttttagtagagatggagtttcaccatgttggtcaggttggtctcaaactcctgacctcaaatgatccacctgcctcagcctcccaaagtgctaagattacaggcatgagccacagtgcccagcctggtgctggttgataagtaggttctcaacatgtgcttcttgaaataaacagaatcagactatactaaaatccacagtgaaaaaccagaggtcctaacttggagctcctccagtttgttctcctccagtttgttcttgtcttggaaa…	0
1	175200930	175200931	insertion	cacacgtatatatacatgtatgtgtatatatacacacacgtatatatacatgtatgtgtatatatacacacacgtatatatacatgtatgtgtatatatacacacacgtatatacatgtatgtgtatatatacacatgtatatatacatgtatgtgcatatatacatacatgtgtatatacacatgtatatata	0
1	175209712	175209713	insertion	tgtgtatatatatatataccatatatatctcatatatatggtatatatatatatataccatatatatctcatatatatggtatatatatatataccatatatatct	0
1	175619854	175619855	insertion	cacctcactactaatccctcctcccccacctcattattacccttctcaacctcattattacccttccccagatcattactaccccaccccaccccacctcactaataacccctctcccacctgattactagccctcccatacctcattgctcctcctccccacctcataactcgtcctccccacctcccccacatcattactgcccctcctcgcttcattactacacctcccccacctcattactacccctctcccacctcattactcctcctccccacctcattactaccccatcccacctcattactcctccttccccatctcattactaccttgccccacctcattactacccctatccaacctcattactccttctccctcatctcattactacc…	0
1	175811999	175812000	insertion	agggagggagggagggaggaaggaatgaagggagtgagggagggaggaggggagggagggagggaggaaggaaggaaagaagagagggagggagggaggaaggaaggaaaaaaagaaggaaatgagggaaggaaggaggaaggaaggaagtgggggaggaaggaaggaaagaagagagggagggaggagggaaggaaggaaggaagagagggagggagggaggaaggaaggaaaaaaagaaggaaatgagggaaggaaggaggaaggaaggaagtggggaaggaaggaaggaaagaagggagggagggaggagggaaggagggaaggaaggaaggaaggaagagagggagggagggaggaagggagggagggaggaagggagggaggaaggaaggggga…	0
1	176365845	176365846	insertion	ggggcggctggccgggcggggggctgagccccccacctccctccctgagggggcagctggccaggccgaggggctcctcacttcccattaggggcagccgggcagaggcgcccctcacctcccggat	0
1	177368380	177368381	insertion	atatattatatataatatatatatatatatatatatatatataatatatattatatatatatatataatatatattatatatatataatattatatatatatatatatatattatatatatatataattatatatattatatatatatatataattatatatattatatatataatatatattatatattaaatatatattataaattatattatataataaa	0
1	177368478	177368479	insertion	attatatatatatataattatatatattatatatatatatataattatatatattatatatataatatatattatatattaaatatatattataaattatattatataataaaatatattatatattaaatatatattatatatataat	0
1	177388366	177388367	insertion	ttaaaagtcccacagaccaagggctgtagttcaatatctgtgcttgttagatcctggaccttgaccggaaatgcaataaccaatggagaatctgaacatatgttaaaatgcctatatccaagaatttttcccaaggaatgatggcctggcaagcctagtgtaggtgctgacttgctgtctgccctgttttgctttgtagacagacaattcaatttgtagacagtattcaa	0
1	179575362	179575363	insertion	ctggtatatcttctttttttttttttttttttcagaattctaacagataatttttttttttctttttttttttttttttttttattatactctaagttttagggtacatgtgcacattgtgcaggttagttacatatgtatacatgtgccatgctggtgcgctgcacccactaatgtgtcatctagcattaggtatatctcccaatactatccctcccccctcccccgaccccaccacagtccccagagtgtgatattccccttcctgtgtccatgtgatctcattgttcaattcccacctatgagtgagaatatgcggtgtttggttttttgttcttgcgatagtttactgagaatgatggtttccaatttcatccatgtccctacaaaggatatgaa…	0
1	179651097	179651098	insertion	acagagtctcactctgttgcccaagctggagtgcagtggtgcaatttcggctcactgcaacctccgcctcccaagttcaagtgattctcccacctcagcctcccgagtagctgagattacaggcatgtgccactacgtccagctaattttttaagtttttggtagagacagggtttcaccaccttggctaggctggtctggaactcctgacctcaggtgatccgcccacctctgcctcccaaaagtgctgggattacaggcgtgagccatggcacctggcccagtgtgtttttcttctctagaggtttgacttgggtcttttttatatcttccatttttttccacattatagtcaggtttttctacctgactataaagagtgtttaaagagcactttat…	0
1	180625629	180625630	insertion	tttatatataatatatatatattatatataatatttatatattatatataatatatatattatatataatatatattatataatatattatattatatataatatttatatattatatataatat	0
1	180670942	180670943	insertion	ttgtacctctggtagaattcggctgtgaatccatctggtcctggactctttttggttggtaaactattgattattgccacaatttcagagcctgttattggtctattcagagattcaacttcttcctggtttagtcttgggagagtgtatgtgtcgaggaatgtatccatttcttctagattttctagtttatttgcgtagaggtgtttgtagtattctctgatggtagtttgtatttctgtgggatcggtggtgatatcccctttatcattttttattgt	0
1	180828204	180828205	insertion	taaattattaccagaagagaaaggttttaggtgaaaagaaaaccattccat	0
1	181047411	181047412	insertion	aaaaaaaaaaaaaaaaacaaggccgggcgcggtggctcacgcctgtaatcccagcactttgggaggccgaggcgggcggatcacgaggtcaggagatcgagaccatcctggctaacacggtgaaaccccgtctctactaaaaaaaaaatacaaaaaattagccgggcgtggtagcgggcgcctgtagtcccagctactcgggaggctgaggcaggagaatggcgtgaacccgggaggcggagcttgcagtgagccgagatcgcgccactgcactccagcctgggcgacagagcgagactccgtctcaaaaaaaaaaaa	0
1	181093654	181093655	insertion	ccccctcctcctcctccttctttgtccctcctcctcctccccttctcctccccctcctccttccatgtccctcctcctcctcc	0
1	181105991	181105992	insertion	agacacaccacacacagagacataccacacacacacagacacaccacacacacagacacaccacagacagacacaccacacacatagacacaccacacacatggacataccacacacacaaagagacaccacacacacaaacacaccacagacacaccacacacacagacacaccacacatacagacacaccacacacacagacacaccacacacagacacgcaccacacacagacataccacacagagacacagcacacacac	0
1	181395841	181395842	insertion	ctcaaccccttcccatctcaaccccttcacaactcagccccttcccatctcaatccctgtccatctcaaccccttcacaa	0
1	182038127	182038128	insertion	ggagggagggagggaaggaaggaaggaaaaagaaaaagaaaagaaaaaagaaagagaaagaaagaggcaagacaatacagaaaagaaagaaggaaggaaaaagaaagagaaagaggaaagagagaaggaaggaaggaaagaagaaaagaagacgaggggagcggggagaggaggtgggaggggagggggaagaggaggggagtggaaggaggggacgggagtggaaaagaagggggaggggagaaggggaggggggaggggagagagaaggggagagggaggggtgaggggaggcggggggggaggggggaggcgggaggggaggggaggagaggggaggagag	0
1	182107606	182107607	insertion	aatgacagattggaattttttttttaatgaccctttaccacagatagtttgagaagtgctgttttaggctgtatctgaacttccccttaaggaaatgccagtgtcacaatgggtggagaagccataggaaaacaaggaactgttttctacaccaaaaatacagtgacttactatctcaaaaataggtctccattatgcagccgttacattaattctcttgaaaaataaaaatatacctcctattctaaggggaaaaaaatagaaaactaagttgcatataatcaactggttatttccattagacgtaattgcccactgacctatctcagttgggttaggactaaattcaaatggatttaagggccaggtgcagtggctcatgcctgtaatctcagcact…	0
1	182274316	182274317	insertion	gaaaaatcctctccctctccctccccctccccctccccctccccctccccctctccgtctccgtctccctctccctcctctccacggtctccctctgatgccgagccgaagctggactgtactgctgcgatctcggctcactgcaacctccctgcctgattctcctgcctcagcctgccgagtgcctgcgattacaggcgcgcgccgccacgcctgactggttttcgtttttttttggtggagacggggttttgctgtgttggccgcgctggtctccagctcctaaccgcgagtgatccgccagcctcggcctcccgaggtgccgggattgcagacggagtctcgttcactcagtgctcaatggtgccaaggctggagtgcagtggcgtgatctcggct…	0
1	182420841	182420842	insertion	gacatcaaggagattttttttttttttttttttttttttttttttttgagacggagtctcgctctgtcgcccaggctggagtgcagtggcgcaatctcggctcactgcaagctccgcctcccgggttcacgccattctcctgcctcagcctcccaagtagctgggactacaggcgcccgccactacgcccggctaattttttgtatttttagtagagacggggtttcaccgttttagccgggatggtctcgatctcctgacctcgtgatccgcccgcctcggcctcccaaagtgctgggattacaggcgtgagccaccgcgcccggc	0
1	183118515	183118516	insertion	cctctcctgctcacacaccacacagctcacacccctgtcctcctcacacaccacacagcccacacccctctcctcacaccacacagctcacacccctctcctcacacaccacacagctcacacccctctcctcctcacaccacacagctcacacccctctcctcctcacaccacagagcccacacccctctcctcacacaccacacagctcacacccctctcctcacacaccacacagctcacatcccctctcctcctcacaccacacagcccacacccctctcctgctcacacaccacacagcccacacccctctcctcctcacacaccacacagctcacacccctctcctcacacaccacacagcccacacccctctcctcacacaccagacagctc…	0
1	183119078	183119079	insertion	cacccctctcctgctcacacaccacacagctcacacccctctcctcacacaccacacagctca	0
1	183583814	183583815	insertion	ccctcaaccccttctccttcacccttagcggcaagtcccacttttctgggggaggggcaagtac	0
1	183856341	183856342	insertion	cctgtccctccctccctccctccctccctccctcccttccttccttccttccttccttccttccttccttccttccttccttccttccttctttcctccctccctccctccctccctctctttctttgtttctctctttctctctc	0
1	186245995	186245996	insertion	tatatatatatatatatatatatatatatatatatatatatatatatatata	0
1	186296325	186296326	insertion	aaatatatatatatatatataatatataatatatatatatataatatatataaatatataa	0
1	186743197	186743198	insertion	tatatatatactttatatatactgtatgtgtatatataaagtatatatatagtg	0
1	186826313	186826314	insertion	taatatatattattatataatatataatattataatacataatattatatatatatac	0
1	187635547	187635548	insertion	tatatttgaatatttcataattcaaatataatttatatttgaatatttcataattcaaatataatttatatttatatttataatttatatttgaatatttcataattcaaatataatttatatttgaatatttcataattcaaatataatttatatttgaatatttcataattcaaatataatt	0
1	188207961	188207962	insertion	atatttaatatataatatatattatatatataatatatatattatatatattaaatatatattatatatatattatatattaaatatatattatatattatatataaatatatatattttatatatattatatatattatatatattatatatatta	0
1	188389732	188389733	insertion	tccctccctccttccctccctccctcttcctccctccctcccttctttccttttcccttccctttcctttcttcct	0
1	188832840	188832841	insertion	tcttctttctttttttttttttttttttttttttttttttttttttttttttttttttttgagacggagtctcgctctgtcgcccaggccggactgcggactgcagtggcgcaatctcggctcactgcaagctccgcttcccgggttcacgccattctcctgcctcagcctcccgagtagctgggactacaggcgcccgccaccgcgcccggctaattttttgtatttttagtagagacggggtttcaccttgttagccaggatggtctcgatctcctgacctcatgatccacccgcctcggcctcccaaagtgctgggattacaggcgtg	0
1	189247028	189247029	insertion	aaaaaatattcaggccgggcgcggtggctcacgcctgtaatctcagcactttgggaggccgaggcgggcggatcacgaggtcaggagatcgagaccatcccggctaaaatggtgaaaccccgtctctactaaaactacaaaaaatagccgggcgtagtggcgggcgcctgtagtcctagctacttgggaggctgaggcaggagaatggcgtgaacccgggaggcggagcttgcagtgagccgagatcgcgccactgcactccagcctgggcgacagagcgagactccgtctcaaaaaaaaaaaaaaaaaaaaaaaaaa	0
1	189531320	189531321	insertion	taatataaattatataatataaattatatatataatttatattatataatttatat	0
1	189531823	189531824	insertion	aaaatatataatttatatcgtaagatataaaatatataatttatatcgtaagatataaaatatataatttat	0
1	189766171	189766172	insertion	ttatatatgtatatatatatatatacatatatacatacatatatacatatacat	0
1	189883335	189883336	insertion	aagaaaaaggatttgagccgggcgcggtggctcacgcctgtaatcccagcactttgggaggccgaggcgggcggatcacgaggtcaggagatcgagaccatcccggctaaaacggtgaaaccccgtctctactaaaaatacaaaaaattagccgggcgtagtggcgggcgcctgtagtcccagctacttgggaggctgaggcaggagaatggcgtgaacccgggaggcggagcttgcagtgagccgagatcccgccactgcactccagcctgggcgacagagcgagactccgtctcaaaaaaaaaaaaaaaaaaaaaaaaaaaaaaaaaaaa	0
1	190002853	190002854	insertion	ttataagatgtatgtagtgggttgtatctctttagcctataaaagagggatatttctttctgtctttgcaatcttttagtggattgcctatgatgcacatcacattctgttttaatgc	0
1	190796661	190796662	insertion	atcttcacaaaaatatataattgttcttttttatttttgtaaattgttttaattggcaagttatacatgtttatggggta	0
1	191088690	191088691	insertion	tggtgaaacttcgtctctactaaaaataccaaaattaattgggtgcagtggcacatgcctgtaatcccagctacatgggaggctgaggcaggcagatcacctgaggtcaggagttcaagaccaacccggttaaca	0
1	191203758	191203759	insertion	tacatatatatatatattatatatatatatattatatatatataatatatatatatataatatat	0
1	191203816	191203817	insertion	atatatatatatatattatatatatattatatatatatatattatatatatataatata	0
1	191580769	191580770	insertion	taaaataaaagtaggccgggcgcggtggctcacgcctgtaatcccagcactttgggaggccgaggcgggcggatcacgaggtcaggagatcgagaccatcccggctaaaacggtgaaaccccgtctctactaaaaatacaaaaaattagctgggcgtagtggcgggcgcctgtagtcccagctacttgggaggctgaggcaggagaatggcgtgaacccgggaggcggagcttgcagtgagccgagatcccgccactgcactccagcctgggcgacagagcgagactccgtctcaaaaaaaaaaaaaataaaaaataaaataaaa	0
1	191876656	191876657	insertion	tttctttctttctttctttctgtctttctttctttctttctttctttctttctttctttctttc	0
1	192192266	192192267	insertion	tatgtgtatatatgtatatatgtgtatatatgtatatatgtgtgtatatatatatgtgtatatatgtgtatatatgtatatatgtgtgtatatatgtgtatatatgtgtgtatatatgtgtatatatgtatatatatgtgtatatatgtgtatatatgtatatatgtttatatatgtatatatatgtgtatatatgtatatatgtgtgtgtatatatgtatatatgtatatatgtgtgtgtgtatatatgtatatatgtatatatgtgtatgtatatatgtatatatgtgtatatatgtatatatgtgtatatatgtatatgtgtgtatatatg	0
1	192826848	192826849	insertion	gggtcagccccccgcccggccagccgccccatctgggaggtgaggggcgcctctgcctggccgcccctactgggaagtggggagcccctctgcccggccagccgccccgtccgggagggaggtgggggggtcagcccccccaccggccagccgccccgtccgagagggaggtggggg	0
1	193533521	193533522	insertion	tatgtgtatatgtatctttatatacacatatatgtgtatatgtatctttatatacacatatatgtgtatatgtatctttatatacacata	0
1	193997579	193997580	insertion	ccccctctcccctcccctccccttcccccctcccctccccttcccccctttccctccccccttcccct	0
1	194068136	194068137	insertion	atatttaaatatataaaatatatataaatatataaaaatatataaatataaatataaatatataaaaatatatataaatatataaatatatatttatataattatatatttatataaatatataaatatatatataaatatataaatat	0
1	194272955	194272956	insertion	attcttatgtattatatatttgtacatatataaatatattcttatgtattatatatttgtacatatataaatatattcttatgtattatatatttgtacatatataaatatattcttatgtattatatatttgtacatatataaatatatttttatgtattatatatttgtacatatataaatatatttttatgtattatatatttgtacatatataaatatatttttatgtattatatatttgtacatatataaatttttatgtattatatatttgtatatata	0
1	194445320	194445321	insertion	gaatttgtaccctttatttaaagaacaagttaaaaatcttttaacttgcttcctactgtggtgttgtgtt	0
1	194451025	194451026	insertion	gtatatattatgtatattatatataatatatattatgtatattatatataatatatattacaatatatattatgtatattatatataatatatattatgtatattatatataatatatattatgtatattatatataatatatattatgtatattatatataatatatattatgtataatatatataatatatattacaatatatattatgtatattatatataatatatattataatatatataatatatattatatatcatataatatatataatatatattatatatcatataatatatattatacatattatatatcatataatatatattatacatattatatatcatataatatatattatacatattatatatcatataatatatattatat…	0
1	194595948	194595949	insertion	aaaagacaaagaactacttgggaggctgaggcaggagaatggcgtgaacccgggaggcggggcttgcagtgagccgagatcccgccactgcactccagcctgggcgacagagcgagactccgtctcaaaaaaaaaaaaaaaaaaaaaaaaaa	0
1	194638711	194638712	insertion	acacacacatatatgtgtatatatacacacacatatatgtgtatatatacacacacacatatgtatatatatacacacacatatatgtatatatacacacatatacatatatgtgtgtgtgtatatatatacgtgtgtgtgtatatatatacacatatatgtgtgtgtatatatatatatatgagaaattctttggtaatttgagaagatccattgttagtgaaatatacctaagacagttgtagatgagtgtatatatatatatacat	0
1	194741637	194741638	insertion	caaaatgatttctttttttttttttttttttttttttttttttttttttttttttttttttttttttttttttttttttttttttttttagtagattttatctcattttattgttatttttttttttttttttttattatactctaagttttagggtacatgtgcacattgtgcaggttagttacatatgtatacatgtgccatgctggtgcgctgcacccactaatgtgtcatctagcattaggtatatctcccaatgctatccctcccccctcccccgaccccaccacagtccccagagtgtgatattccccttcctgtgtccatgtgatctcattgttcaattcccacctatgagtgagaatatgcggtgtttggttttttgttcttgcgatagtt…	0
1	195084409	195084410	insertion	cttgctattattaaaacaataataatagttttaatgatatttaatgagttatttaattacacatgatatataaataaatgcttacatgatatattaagtagaacagagcattttaaattttgtaattaagcctatacatatacaaatttgaaatatgtatccctgtcaa	0
1	195541011	195541012	insertion	tatatatgtgattcatatcatatattatatatgtgattcatatcatatattatatatgtgattcatatcatatattatatatgtgattcatatcatatatta	0
1	196153532	196153533	insertion	atatttttgtatttttttttttttttttttttttttttttttttttttttgagacggagtctcgctctgtcacccaggccggactgcggactgcagtggcgcaatctcggctcactgcaagctccgcttcccgggttcacgccattctcctgcctcagcctcccgagtagctgggactacaggcgcccgccaccgcgcccggctaattttttgtatttttagtagagacggggtttcaccttgttagccaggatggtctcgatctcctgacctcaagtgatccacccgcctcggtctcccaaagtgctgggattacaggcgtgagccaccgcgcccggcc	0
1	196406225	196406226	insertion	atatacataaatatatttatatataaatatatatttttatatatatttatgtatatatttatatataaatatatatttatatatttatatatatttatatatatacataaatatatatttatatatatttatatataaatatatatttatatatttatatatatttatgtatatttatatacataaatatatatttatatacataaatatatatttatatatatttatatacataaatatatatttatatatatttatatacataa	0
1	196779189	196779190	insertion	tgcggcttcattctttttttttttttttttttttttgagacggagtctcgctctgtcgcccaggctggagtgcagtggcgggatctcggctcactgcaagctccgcctcccgggttcacgccattctcctg	0
1	196780912	196780913	insertion	aaaaaatgtaaatacttcagctacttgggaggctgaggcaggagaatggcgtgaacccgggaggcggagcttgcagtgagccgagatcccgccactgcactccagcctgggcgacagagcgagactccgtctcaaaaaaaaaaaaaaaaaaaaaaaa	0
1	197011859	197011860	insertion	aagaatctcttgacccagcactttgggaggccgaggcgggcggatcacgaggtcaggagatcgagaccatcccggctaaaacggtgaaaccccgtctctactaaaaatacaaaaaattagccgggcgtagtggcgggcgcctgtagtcccagctacttgggaggctgaggcaggagaatggcgtgaacccgggaggcggagcttgcagtgagccgagattgcgccactgcactccagcctgggcgacagagcgagactccgtctcaaaaaaaaaaaaaaaaaaaaa	0
1	197514067	197514068	insertion	aggaagaagaaggaggaaggaggaggaaggaggaaggaggaggaggaggagaaggaggaggagaaggaggaggagaaggaggagaaggaggaggagaaggaggaggagaaggaggagggagaaggg	0
1	197683036	197683037	insertion	atatattatatattatatatattaaaatatatatatgtaatatataattatatattacatattatgatatataatatataattatatattatatattatatgatatacatatatattatatgcatataatatatacatatattatatgcatataatatatacatatattatatgcatataatatatacatatattatatgcatataatatatacatatattatatgcatataatatatac	0
1	197962795	197962796	insertion	tatattatatataagatatatcttttatataatatataagatatatcttttatattatataagatatatcttttatataatatataagatatatcttttatatataatatataagatatatcttttg	0
1	198366608	198366609	insertion	tccttccctccctccctccctccctcctttccttcctaccttccttctttccctcccttccttccttccctccctccctccttccctccctccttccctccctcctttccttcctaccttccttctttccttcccttccttccttccctccctctctccttccctccctcctttccttccttccttctttccttcctaccttccttctttccctccctccctcccttcctatctaccttccctctctccttccctccctcccttccttcctaccttccttcttttcctccctcctgccctaccttccctccctccttccctccgttctttccttcctaccttccttctttccctccctaccttcctagcttccttctttccctccctccctcccttcct…	0
1	198925742	198925743	insertion	tatattgaaaatatgctattgtgagcagtattcacaatagcatattttcaatatactatactataa	0
1	199130175	199130176	insertion	ggaaggaaggaaggaaggaagaaggaaggaaggaaggaaggaagaaggaaggaaggaaggaaggaaggaaggaaggaaggaagaaggaaggaaggaaggaaggaagaaggaaggaaggaaggaaggaaggaaggaaggaaggaaggaagaaggaaggaaggaaggaaggaaggaaggaaggaagaa	0
1	200882967	200882968	insertion	atgattatgttttttttttttttttttttttttttttttttttttttttttttttttttttttttttttttttttatttatttatttatttatttttattatactctaagttttagggtacatgtgcacattgtgcaggttagttacatatgtatacatgtgccatgctggtgcgctgcacccactaacgtgtcatctagcattaggtatatctcccaatgctatccctcccccctcccccgaccccaccacagtcccagagtgtgatattccccttcctgtgtccatgtgatctcattgttcaattcccacctatgagtgagaatatgcggtgtttggttttttgttcttgcgatagtttactgagaatgatggtttccaatttcatccatgtcccta…	0
1	201178789	201178790	insertion	ggttctggagaaatggggtcagtgaatgaaacaggttataggaaggacttgggggttcctgagggaataggttcagggagtaaggcaggttttagggatggtttaggg	0
1	201180101	201180102	insertion	ggtcaatggatgaggcaggttataggaaggatttgggggttcctaagggaatgggttcaggcagtaaggcaagttttagggatggtttagggggttctggagaaatggggtcagtgaatgaagcaggttataggaaggatttgggggctcctaagggaatgggttcagggagcaaggcaggttttagggatggtttagggagttctggggaaatgg	0
1	201227044	201227045	insertion	agatggactgatggagtgagatggaatgatggagtgatgcagtgagatggagtgatggagtcaggtggagcattggagtgagatggagtgatgaagtgaaatggagtgagatggagtgatgtagtgagatggagtgatgaagtaagatggagtgatggagtgagatggagtgatggagtgagatggagtgatgaagta	0
1	201227143	201227144	insertion	tggagtgagatggagtgatggagtgagatggagtgatggagtcagatggagtgatggagtgatggagtgagatggagtgatggagtgagatggagtgatggagtgatgtagtgagatggagtgatggagtgagatggagtgatagagtgagatggagtgatggagtgatggagtgagatggagtgatggagtgatggagtgagatggagtgatggaatgagatggagtgatggagtgagatggagtgatggagtgatggagtgagatggagtgatggagtgtcatggagtgatggagtggcatggagtgatggagg	0
1	202173885	202173886	insertion	acacccctaacacacacctcctccaaacacaaacctccaaacacacacacacctccaaacacacacacacctaacacacacctcctccaaacacacacacacttccaaacacacacacacctccaaacacacatacatctccaaacacacacacacctaacacacgcacctaacacacacttccttcaaacacacacacctccaaagacacacacacacctaacacacacctccttcaaacacacacacctaacacacacctccttcaaacacacacacacacctccaaacacacacacacctaacacacacctccttcaaacacacacacacctccaaacacacacacctaacacacacctccttcaaacacacacacacctctccaaacacacacac…	0
1	202174279	202174280	insertion	cacacacacacacctaacacgcacctcgttcaaacgcacacacccccttcaaacacacacacctccttcaaacacacacacacctccaaacacacacacacctaacacacaccttcaagcacacactcctccaaacacacacacacctaacacacacctcctccaaacacacacacacctccaaacacacacacacctaacacacacctccttcaaacacacacacctaacacacccgtccttcaaacacacacacaccacacacacatctaacacacacctccttcagacacacacctccaaacacacacacaccttacacacaccttcaaacacacacacacacctaacacacacctccttcaaacacacacacctccaaacacacacatctaacac…	0
1	202174413	202174414	insertion	acacacacctcctccaaacacacacacacctccaaacacacacacacctaacacacacctcctccaaacacacacacctccaaacacacacacacctccaaacacacacacacctaacacacacacctaacacacacctccttcaaacacacacacacctccaaagacacacacacacctatcacaccttcaaacacac	0
1	202174538	202174539	insertion	aacacacccgtccttcaaacacacacacaccacacacacatctaacacctccttcagacacacacctccaaacacacacacaccttacacacaccttcaaacacacacacacctccacacacacacctaacacacacctccttcaaacacacacacctccaaacacacacacctaacacacacctccttcaaacacacacacctccaaacacacacacctaacacacacctccttcaaacacacacctccacacacacacacacctaacacacacctccttcaaacacacacacacacctccaaacacacacacacctaacacacagcttcttcaaacacacacacacctccaaacacacacacacctaacacacacctccttcaaacacacaaacctc…	0
1	202641895	202641896	insertion	gagggaggggggagggggagagagagggggagggggagagagagggggagggggagagagtggggagggagagagagaaggggaggcggagagggagggaggggggagagagagggggagggagggagggggagagagggggagggggggagagagggggagggaggggggagagggggggagggaggggggagagagagggggagggaggggggagagagagggggagggaggggggagagagagggggagggaggggggagagaggggggggagagagagggggagg	0
1	202758729	202758730	insertion	aggggaaaggggaagggaagagaaagaaaaagagaaagggaagggaagagaaatgggggaggtgaggggaggggaagggaagaggggaaggggagggaaggcaggggaggggacgagaagggaagaggggaaggggaaaggggaagggagagggaagggagaagggatgggaggggaaggggggaggggaggcggaaggtagaggaggaggaaaggaaggcaagggagagggtaatgggaaagttaaggaaaggggaagggaaggtgagagggaggggaggggaaggggtaatgagaaggttaggggaagggaaagggaaaaggaaggggagagggaggggaggggaagggggagggtaggggaaggggaagggaaggggaggagaaaggaaaagggaa…	0
1	203469200	203469201	insertion	cctctaccacccacctccacctccagcacccaccccacccctaccaccacccaccaccaccaccaccacccacctacaccacctaccactaccaccaccacctacctccatcacctaccaccaccaccaccacccacctccacctccaccacacacctccaccacctaccactgccaccaccaccacctacctccaccaccacccacctccacctccagcacccacctccacccctaccaccacccaccaccaccaccacccacctccaccacctaccaccaccaccaccacctacctccaccaccacccacctccaccaccaccaccacccacctccacc	0
1	203888305	203888306	insertion	ggctggccgggtggggggctgacccccccccaactccctcccggacggggcggctggccgggcagaggggctcctcacttcccagtaggggtggccgggcaaaggcgcccctcacctcccggacggggc	0
1	203979812	203979813	insertion	aggtgattggatcatggggtggatttctccctgcccaaatctcatatggaaatgtaatccccaatgttgaaggtggggcctggaggg	0
1	204164353	204164354	insertion	acacacacatcatacacacacacaccacacacatatatacgcacacacccatacacacacacaccacacacaccacacatgcacaccacacacatatacacacatacacccatacacacacatcatacacacacacaccacacacatacaccacacacaccacacatgcacacacaccacacacatatatacgcatacacccatacacacatcatacacacaccacacacaccacacatgcacaccacacacatacacgcatacacccatacacacacatcatacacacacacaccacacacaccacacacatatacgcatacacccatacacacacatcatacacacacatacaccacacacaccacacacgcacaccacacacatatacacacatac…	0
1	205572773	205572774	insertion	ggtaatgtagcaccataaagaaacatacatacagggaatatggaataggatatgggaatgccacagggtgagg	0
1	206287259	206287260	insertion	aggaatggttatcttcaaaaaaaaaaaaagtggggggagacagaatttatgtaaaaagagtgttatatggtaaattcttgtcctgaaataaactaactggtgtttaaagaaaaaaaatgtttgtaataagtcagaaagttgagacacattgaagaattgtcggcaaaagtcgtgaaagaaaaaatgttataaaaaaatttatgcaaaaaatgttgtataatttaaaagtaataaggcctcctgagtactattaaaaaaacagtttatgtgcaaggtgtataagaaaagtaaaacatacctttggtaaaaagattataaaggggcataagaatgtggatttttacctacattaaaaggttaaaaacaattattgttttaaaagtttaagcaagttttaaa…	0
1	207033952	207033953	insertion	atatatatatatatatatatataaatatgcatatatatatatatatatatatat	0
1	207097957	207097958	insertion	gagtgtgtgagtgtgtggtgtgtagttatgagtgtgtgtgttctctgtctagtgtgtgtgtggttatgtgtgtgtgattgtgtgtgtggtgtgtgtccatgagtgtgtgtgtgctctgtagagtgtgtaagtgtgtggcgtgtggctatgagtgtgtgtgtgcactgtggagtgtgtgtgtggtgtgtggctatgagtgtgtgtgtgctctgtggagtgtgtgtgtggtgtgtggctatgagtgtgtgtgtgtgctctgtggagtgtgtgtgtggtgtgtggctatgagtgtgtgtgctctgtctagtgtgtgtgtggtgtgtggttatgtgtgtgtgattgtgtgtgtgatgtgtgtccatgagtgtgtgtgtgctccgtggagtgtgtgaatgtgtg…	0
1	207859462	207859463	insertion	tccctccctcccttccttccttcctccctccctccatccctccctccctccctccctccctcctttccttccttcctccctccctccctccctcccttccttccttcctccctccctccatccctccctccctccctccctccctcccttccttccttccttcctccctccctcccttccttcctccctccctccctcccttccttccttcctccctccctcccttccttccttcctccctccctccatccctccc	0
1	210163894	210163895	insertion	atacgtatatatatgtatatatatatacgtatatatatacgtatatatatgtatatatatatacgtatatatatacgtatatatatgtatatatatacgtatatatacgtatatatat	0
1	210244610	210244611	insertion	taagtagtataatttatatatatatatatatatatataagtagtataaaa	0
1	210827292	210827293	insertion	agcggaatagtgtgaaagtggaatagtgtgacagtggaatagtgtgatgggaatagtgtgacagtggaatagtgtgaaagtggaatagtgtgaaagtggaatagtgtgacagtggaatagtgtgacgggaatagtgtgacagtggaatagtgtgaaagtggaatagtgcgaaagtggaatagtgtgacagtggaatagtgtgatagtggaatagtgtgatgggaacagtgtgacgggaatagtgtgatgggaatagtgtgacagtggaatagtgtgacgggaatagtgtgacagtggaatagtgtgaaagtggaatagtatgacgggaacagtgtgacgggaatagtgtgatgggaatagtgtgacagtggaatagtgtgacgggaatagtgtgacagt…	0
1	211634014	211634015	insertion	tccgggaggtgaggggcgcctcttcccggccgcccctactgggaagtgaggagcccctctgcccggccagtcgccccgtccgggagggaggtggggggatcagccccccacccggccagccgcccca	0
1	211634192	211634193	insertion	cgggagggaggtgggggggtcagccccccacccggccagccgccccgtccaggagagaggtgggggggtcagccccccgcccggccagccgccccgtccgggagggaggtgggggggtcagccccccgcccggccagccgccccatccaggaggtgaggggcgcctctgcccggccgcccctactgggaagtggggagcccctctgcccggccagccgccccgtc	0
1	211782425	211782426	insertion	tatatatatatatatatatatgtacatatatatatatatgtacatatatatacg	0
1	212641806	212641807	insertion	tcccttcccctcccctcccccctcccctcccctcccctcccccctccccctcccctcccctccctatcccctccccctcccctcccctccctatcccctcccccctcccctctcctcccctccctatcccctcccctcccccccctccccctcccctccccctcccctcccctccccctccccctccccctcccctcccccctcccctccccccctcccctccccctcccctccccctcccctccccctcccctccccctcccctcccccccctccccctcccctccctcccctccccctcccctcccctcccctccccctcccctcccccctccctcccctccccctcccctccccctcccctcccctcccctccctcccctccccctcccctccccc…	0
1	212974639	212974640	insertion	gtaaatagcctttttttttttttttaatttatttttttattgataattcttgggtgtttctcacagagggggatttggcagggtcatgggaccatagtggagggaaggtcagcagataaacaagtgaacaaaggtctctggttttcctaggcagaggaccctgcggccttcggcagtgtttgtgtccctgattacttgagattagggattggtgatgactcttaacgagcatgctgccttcaagcatctgtttaacaaagcacatcttgcaccgcccttaatccatttaaccctgagtggacacagcacatgtttcagggagcacagggttgggggtaaggtcacagatcaacagtatcccaaggcagaggaatttttcttagtgcagaacaaaacgaa…	0
1	213714502	213714503	insertion	cctaatgacatctaaaatggtgaatcctttccagaaggttttctatttactttgcccagatccaaaagaggaatcactgtctatgggagctctagctctgtgagatgtattttgtaaataataagccttgaaagttgactttactcgttggtctatcagctacaggattgatgttgtgttagcaggcatgaaaatctcctgtatatctccatcagagctcctgggtgaccaggtgcattgtcaatgagcagtaatcatttgaaaagaataacctttttttctgagcaataggtcttaacagtgggcttaaaatattcagtaaaccatgctataaacagatgtgctgtcatacaggctttgtttttccatccatagagcacaggcagagtagagttaaca…	0
1	214882227	214882228	insertion	cttcataaagttttaattttttaaactttcaataataaattaaccatagcttgctgtaggttttta	0
1	214911000	214911001	insertion	gaaaaaacttaaattggccgggcgcggtggctcacgcctgtaatcccagcactttgggaggccgagacgggcggatcacgaggtcaggagatcgagaccatcctggctaacacggtgaaaccctgtctctactaaaaatacaaaaattagccgggcatggtggcgcgcgcctgtagtcccaactacacgggaggctgaggcaggagaatggcgtgaacccgggaggcggagcttgcagtgagtcgagatcgcgccactgcactccagcctgggcgacagagcgaaactccgtctcaaaaaaaaaaaaaaaaaaaaaaaaaaaaaaa	0
1	215007393	215007394	insertion	atataatatatagttatatagtatatataatatatataatatatactatagtatatataatatatataatatatactatagtatatataatatataattatatataatatatataatatagtatatattatatatatattatatatataatatatatataatatatataatatagtatatataatatataattatatataatatataatatagtatatataatatataatatatatataattatatactat	0
1	215007440	215007441	insertion	attatatataatagatataatatatataattattatataatatagtatatataatatataattatatataatagatataatataatataattatatataa	0
1	215007476	215007477	insertion	atataatatataattatattatattatatataatatataattatattatattatatataatatataattatattatataatatatataatatataattataatatataattatattatataatatatataatatataattataatatataattatataatatatataatatataattatattatataattatattatataatatatataatatataattatattatataattatattatataatatatataatatataattatattatataatatatatattatattatataatatatatattatataattatattatataatatatataatatataattatattatataatatatataatatataattatattatataatatatat	0
1	215042687	215042688	insertion	tccctcccggacggggcggctggccgggcggggggccgacccccccacctccctcccggacggggcggctggccgggcggggggccgacccccccacc	0
1	215382911	215382912	insertion	aaaatagatattatatataaaatatataaaatagatatatataaaatatataaaatagatattatatataaaatatatataatatatatataaaatagatattatatataaaatagatattatatattatataaaatatatattatatattatataatatataatatatattatatatattatatattatataatatataatatatattatatatattatatattatatattaaatatatattatatatatataatatatattaaatatatattatat	0
1	215383087	215383088	insertion	aaaatatatattatatataaaatatatattatatataaaatatatattatatataaatatataatatata	0
1	216223902	216223903	insertion	ctttcttcctttcctttcctttcctttcctttcctttcctttcctttcctttcctttcctttcctttcctttcctttcctttcctttcctttcctttcctttcctttcctttcctttcctttcctttcctttcctttcctttcctttcctttcctttcctttcctttcctttcctttcctttcctttcctttcctttc	0
1	216404583	216404584	insertion	tatatatatattatatatataatatatatatattatatatataatatatatattatatatataata	0
1	216952861	216952862	insertion	tataaatataaatatatttatatatataaatatatatttatatatataaatataaatatatatttataaatataaatataaatatatatttatatatataaatataaatatatatttataaatataaatataaatataaatttatatatataaatataaatatatatttatatatataaatataaatatatatttatatatataaatataaatatatatttataaatataaatatatatttataaatataaatataaatatatatttatatatataaatataaatatatatttatatatataaatataaatatatatttataaatataaatataaatatatatttataaatataaatataaatatatatttataaatataaatataaatatatatttat…	0
1	219161611	219161612	insertion	tcctatatgggagatatatatatatatatatatatatatatatatcattttaaggaatatatatattattttaagaaagaaccatatatatactatattatatatgtatactatagtatatatgatatatatactgtattatatatatactatatatatactatatatgatatatatattatatcatatatatagtatatatatcatatatatagtatatgggatatatatatcattttaaggaatatatatatattattttaagaaagaaccatatgatatattatatatatcatatatactatagtatatatgatagtatatatatactatatatgatatatatatacatagtatatatgatactatatatataatatattatatatatcatatata…	0
1	219247375	219247376	insertion	cagggcaagggaggcactgaagaaaaacttgttaagtaagaaaaatttgagcatgtgcttttcctcagtgggagatgggaaggaataaaaataatagagttatcctctctctctctaactctattatttttattccttcccatctcccactgaggaaaagcacatgctcaaatttttcttacttaacaagtttttctt	0
1	219648990	219648991	insertion	agagagagagagagagagagagagagagagagagagagagagaaagaaagagagaagaaagagagaaagaaagagagaaagaaagagag	0
1	220074347	220074348	insertion	gggagggaggtggggaggagggagggggagggaggaaggtggggagggagggagtggggagggagggaaggagggaaagagggaggaaggaaggcaggaaggcaggaagacaggaagggagggagggagggaggga	0
1	220186126	220186127	insertion	tgttttatttattgcggtttaattctggtagcactaagtggagggggaaggaccagagggcctccagatccccttcacatacttcaaccagaacagctatgtttc	0
1	220639900	220639901	insertion	ggcggggggctgaccccccccacctccctcccggatggggcggctggccgggcggggtgctgacccccccacctccctcccggacggggcggctggcca	0
1	220749347	220749348	insertion	ctccctccctccccctccctccctccctccttcccccctcccccctttcccccttccctccttccctccttcccacctcctttcctccttccctccttccctcctccttctccccttcctgtccttccttccttcctccctccctccctccctccttccctccttccctcctctttctctcctttcctccttccctcctacttctctccttccttccctcctccttctctccttccttccctccttccctcttccttccttctttccttccttccttccctccctccttcctttcttctttccttccttccttc	0
1	221969156	221969157	insertion	aagaaattcatttttatttttattttttttttttattttttttttttttttgagacggagtctcgctctgtcgcccaggctggagtgcagtggcgcgatctcggctcactgcaagctccgcctcccgggttcacgccattctcctgcctcagcctcccgagtagctgggactacaggcgcccgccaccacgcccggctaattttttgtatttttagtagagacggggtttcaccgtgttagccaggatggtctcgatctcctgacctcgtgatccgcccgcctcggcctcccaaagtgctgggattacaggcgtgagccaccgcgcccggcc	0
1	222311957	222311958	insertion	acacatatatgcatgcatgcacgtatatgtgtatatacacatatatgcatgcatgcacgtatatgtgtatatacacatatatgcatgcatgcacgtatatgtgtatatacacatatatgcatgcatgcacgtatatgtgtatatacacatatatgcatgcatgcacgtatatgtgtatatacacatatatacatgcatgcacgtatatgtgtatatacacatatatacatgcatgcacgtatatgtgtatatacacatatatacatgcatgcacgtatatgtgtatatacacatatatacatgcatgcacgtatatgtgtatat	0
1	222312211	222312212	insertion	gcgtatatgtatatacacatatatacacatgcgtatatgtgtatatgtatatacacatacatatatgtgtatatgtatatatacacat	0
1	223124811	223124812	insertion	ccaggggtaaaattatagctctgagcatcatttcccaaagtgtcttacttcgctgcacatggcctatggtgacccac	0
1	223254531	223254532	insertion	gtgttttggcatatgtgtattgcgtgtggtgggtatatattgcatggtgtgtggtatgtagatatgcgggtgtggcgtgaggtgttggtgtgtatgtgggtgtgttgtgtgtggtgggtagacactgtgcagtgggtgagtgtggtgtgaggtgtgagtatgtggggtgtggtgtgcatgtggcgggtatgtactgtgtggtgtgtgtgtggggtatatgtggtgggtatatattgtgtggtgtgtggcatgcagatgtgtaggtgtggcatgggtagctgtgtatgtgggttgtagtgtgtggtctatggtgtgtgtggtgggtacatattgtatgatgtgtggtgtgtagatgtgtgggtgtgtatatggggtgtgctgtgtgatgtgtgtgtggtg…	0
1	223293321	223293322	insertion	aaaataaaataaaataaaataataaaataaaataaaataaaataaaataaataaaataaaataaaataaataaaataaataaaataaataaaataaaataaaataaaataaaataaaa	0
1	224125235	224125236	insertion	tattatatatctattatatatatatatattatatatctattatatataatatattatatatc	0
1	224201467	224201468	insertion	gaatggaatggaatggaatggaatgaatggaatggaatggaatggaatggaatggaatggaatggaatggaatgaatggaatggaatggaatggaatggaatggaatggaatggaatggaatggaatggaatggaatgggaatggaatggaatggaatggaatggaatggaatggaatggaatggaatggaatggaatggaatggaatggaatggaatggaatggaatggaatggaatggaatggaatggaatggaatgggaatg	0
1	224566233	224566234	insertion	tcgttcagggtgttgtaactgggaacatctgaatgctgaggcctagagatcgttcagggtgttgtaactgggaacatctgaatgctgaggcctagagatcgttcagggtgttgtaactgggaacatctgaatgctgaggcctagagatcgttcagggtgttgtaactgggaacatctgaatgctgaggcctagagatcgttcagggtgttgtaactgggaacatctgaatgctgaggcctagagatcgttcagggtgttgtaactgggaacatctgaatgctgaggcctagaga	0
1	225272512	225272513	insertion	ttagagtataataaaaaaaaaaaattaaaaaataaataaataaataaataaaataaaataaaataaaataaaattaaattaaaaa	0
1	226152228	226152229	insertion	tacacacacacatatatatgtgtgtatatatatatacacacatatatatgtgtgtatatatatatgcacatatatatgtgtgtatatatacacacatatatatgtgtgcatatatatacacacatatatatgtgtgtatatatatacacacatatatatg	0
1	226415473	226415474	insertion	ttagtagagacagggtttcaccatgttggccaggctggtctcgagctcctgacctcaggtcatctgcctgccttggcctcccaaagtgctgggattacaggtgtgagccaccacgcctggcctttacttttcagggtagcaaatccacca	0
1	226810421	226810422	insertion	ctccagttggtaacctgcactctccagttggtaacctgcactctccagttggtaacctgcact	0
1	226810497	226810498	insertion	ctccagttggtaacctgcactccagttggtaacctgcactctccagttggtaacctgcactctccagttggtaacctgcactctccagttggtaacctgcactctccagttggtaacctgcactccagttggtaacctgcactccagttggtaacctgcactccagttgtaacctgcactccagttggtaacctgcactctccagttggtaacctgcactccagttggtaacctgcactccagttggtaacctgcactccagttggtaacctgcactccagttggtaacctgcactccagttggtaacctgcactcccagttggtaacctgcactccagttggtaacctgcactccagttggtaacctgcactccagttggtaacctgcactccagttg…	0
1	227143274	227143275	insertion	gttcacactctccctggctcccactctccctggttcacactctccctggctcccactccctggttcacactctccctggctctcactctccct	0
1	227148093	227148094	insertion	gtggtacttggtggtggtggtggtgcttggtggtggtggtacttggtggtggtggtggtacttggtggtgatggtacttggtggtggtggtacttggtggtggcagtggtacttggtggtggtacttggtggtacttggtggtg	0
1	227148116	227148117	insertion	tggtacttggtggtgctggtggtgcttggtggtggtggtggtacttggtggtggtgatggtacttggtggtggtggtggtggtacttggtggtggtacttggtggtacttggtggtggtggcggtacttggtggtggtggcggtggcacttggtggtggtggtgcttggtggtggtgatggtacttggtggtggtgatggtacttggtggtggtggtggtggtacttggtggtggtggtggtacttggtggtggcgg	0
1	227462941	227462942	insertion	agaaagcagagggcatggccgggcgcggtggctcacgcctgtaatcccagcactttgggaggccgaggtgggcggatcacgaggtcaggagatcgagaccatcctggctaacacggtgaaaccccatctctactaaaaatacaaaaaaaaaattagccgggcgtggtagcgggtgcctgtagtcccagctacttgggagcctgaggcaggagaatggcgtgaacccgggaggcggagcttgcagtgagccgagatcgcgccactgcactccagcctgggcgacagagcgagactccgtctcaaaaaaaaaaaaaaaaaaaaaaa	0
1	227502453	227502454	insertion	ggtggcgcgcgcctgtagtcccagctacacgggaggctgaggcaggagaatggcgtgaacccgggaggcggagcttgcagtgagtcgagatcgcgccactgcactccagcctgggcgacagagcgaaactccgtct	0
1	227602263	227602264	insertion	aagaaggctctttgtggccgggcgcggtggctcacgcctgtaatcccagcactttgggaggccgaggcgggcggatcacgaggtcaggagatcgagaccatcccggctaaaatggtgaaaccccgtctctactaaaaatacaaaaaattagccgggcgtagtggcgggcgcctgtagtcccagctacttgggaggctgaggcaggagaatggcgtgaacccgggaggcggagcttgcagtgagccgagatcccgccactgcactccagcctgggcgacagagcgagactccgtctcaaaaaaaaaaaaaaaaaaaa	0
1	228097423	228097424	insertion	aggaggggaggagggaaggaaggaggggaagaggtaagggaggaaggaggggaggagggaaggaaggaggggaagaggtaagggaggaaggaggggaagaggtaagggaggaaggaggggaagaggtaagggagga	0
1	228097564	228097565	insertion	ggcaggagggaaggaaagaggggaggagggaaggaaggaggggaggaaaggggagaaaggaaggaagggaggagg	0
1	229763988	229763989	insertion	tatacatatacatattatatatgtatatatattatacatatacatattatatatgtatatatat	0
1	230006666	230006667	insertion	acaacacacacacaacacacaacacacaacatacacataacaacacacatatatacacaacacacagaacacatacacataacacaacatacatatgcatacaatacaggtaacaatatacataaacaacacagaaacatacatataacacaacacatgtatacatacaatacacatgacatgcaacacacaacacacatgacacacacagcacacaacacaatacatatgcctacaacacacacctgcacacataacacaggtgaaacacatgcaaacacatatacactcaacacac	0
1	230107769	230107770	insertion	cacatgtacatacacatgcactccacccacatatatacacctcacacacatacatccacacaccatcctcacataaatacatccacaccacaccctcatacatgctaacgtcctccacactgcacacatataccacacacacatgcatacacacacctcatgaccccacacatacgcatatatgcacatactccacacacagcccacatacatacacaaacactccattcacatacatacatcccaca	0
1	230334058	230334059	insertion	gggcaggacagcagcccaggagagtacgaggagtgtcaggggcaggaccagcagcccaggagtgtacgaggagtggcag	0
1	230467787	230467788	insertion	cacaccacacacacacacacaccatacccataacatagacatgcacgtgtatacacaccacacaaacatacagactacacacaccacactatgtaaacatacatatacacacaccacacagaccacaccatgcccataacatagacaaacacgtgtatacacaccacacaacatacagaccacacacaccatacaaacttaccacacaacaatacacacacaccacacccaccataccacacataccataccacatacacactccacaccacagtacaccacaccaatatagacacacaccacacccactataccacacataccataccacatacacactccacaccacagtacaccgcgccaatatatacacacaccacacccaccataccacaaata…	0
1	230471527	230471528	insertion	aaacagatgcacacacagacacagccacacatagacacacagagatgcacacatggacacacacagatgcgcacagacacgcag	0
1	230691080	230691081	insertion	gcgtggtggcactcgcctgtaatcccagcactttgggaggctgaggcaggcagatcacaaggtgaagaatcgagaccatgctggccaacacgatgaaaccccatctctactaaaaatacaaaaattagctgg	0
1	230702152	230702153	insertion	atatatagatatctatatctagatatatatctagatatctatatctagatatatatctagatatctatatctagatat	0
1	230702225	230702226	insertion	tatatatatctagatatctatatctatatatatatctagatatctatatctatatctatatctagatatctatatcta	0
1	230724597	230724598	insertion	gcaggtaagtaggtaggtgtgtaggtaagcaggtaggtgtgtggataagtagtaggtgt	0
1	231085151	231085152	insertion	aaaaaaaaaaaggccgggcgcggtggctcacgcctgtaatcccagcactttgggaggccgaggcgggtggatcatgaggtcaggagatcgagaccatcctggctaacaaggtgaaaccccgtctctactaaaaatacaaaaaattagccgggcgcggtggcgggcgcctgtagtcccagctactcgggaggctgaggcaggagaatggcgtgaacccgggaagcggagcttgcagtgagccgagattgcgccactgcagtccgcagtccggcctgggcgacagagcgagactccgtctcaaaaa	0
1	231146975	231146976	insertion	tgctgatagcacagactgagttatgataatgcagactgagtgatgatcatgtagactgagtgatgatggcatacattcagtgatgatagcacacattgagtgatgatagggcagattgagtgatgatggtatacattgagtgatgatgctgtacattgagtaatgatagcacagattgagtgatgatagtgcagattgagtgatgatcatgtagattgagtgacgatggtgcacactgagtgattatagcacagaatgagtgatgatggcatacagaatgatgatagcagagattgagtgatgatagtgcagactgagtgatgatggtgcacagtgagtgatgatagcacagaatgagtgatgatggtgcagactgagtgatgatggtgtagactgagg…	0
1	231183406	231183407	insertion	ccttcctcctctctcctttcctttctattctccctcctttcctacctccagccccttccttccctcctttcttccttcctcctctctcctttcctttctattctccctcctttcctacctccagccccttccttccctcctttcttccttcctcctctctcctttcctttctattctccctcctttcctacctccagccccttccttccctcctttcttccttcctcctctctcctttcctttctattctccctcctttcctacctccagccccttccttccctcctttctt	0
1	231257704	231257705	insertion	taaaaatgaatttaattaaatgaatttaattaaaaatgaatttaattaaatgaatttaattaaaaatgaatttaattaaatgaatttaattaaaaatgaatttaattaaatgaatttaattaaaaatgaatttaattaaatgaatttaattaaaaatgaatttaattaaatgaatttaattaaaatgaatttaattaaatgaatttaattaaaatgaattta	0
1	231257829	231257830	insertion	aataaatttaattaaataaatttaattaaaaataaatttaattaaataaatttaattaaataaatttaattaaataaatttaattaa	0
1	231337817	231337818	insertion	gaggaggaggggtagtggaggaggaggacatagtggaggaggaggaggaggtggaagaggaggaggtggtggctgagataatggaggaggaggaggaagtggtggcagaggaggaggaggtagaggaggtagtcatggaggaggagatggaggaggaggaggaggtggaaaaggaggaggtggtggctgagataatggagaaggaggaggagatggaggaggaggaagaggtagcggagaaggaggaggtagtggaggaggaggaggaggtggaagaggaggaagtggtggctgagatagtggaggagaaggaggtagtagagcaggagaagggggtaatggaggaggaggacatagtggaggaggaggaggtggaa	0
1	231526784	231526785	insertion	tcaccacgaccgatgcgtgtgtgtgtgtgtgagagagacagggaactcattctggtgtgtgtgtgtgtgtgtgtgtgtgtgtgtgtgtgtgtgagagacagggaactcattctgttgcccaggctggtctcaaactcatgggc	0
1	232252263	232252264	insertion	gggttcaagcgattctcctgcctcaacctcccaagtagctgggattacaggcatgtgccaccacgcctggctaattttttctatttagtagagacggggtttcaccatgttggtcaggctggtctcaaactcctgacctcaggtgatccaccctcctcagcctcccaaagtgctgggattacaggcatgagccactgcgcctgggcccctatgtttaactttgaggctccaccaaactgttttccacagcagctgcaccatttcacattctcaccagtaacatatgagggttccaattgttttacatgttcactaacacttttggttagttattttttattttattttatttacttatcttttgagatggagttttgctgttgttgcccaggctggagt…	0
1	232447859	232447860	insertion	gacattatgacagaatttgaaccattataggaatttcttcaggtgattcacatagttaaaattatattttgaaagtatcctgt	0
1	232587761	232587762	insertion	aaaaatgtggcattgccgggcgcggtggctcacgcctgtaatcccagcactttgggaggccgaggcgggcggatcacgaggtcaggagatcgagaccatcctggctaacacggtgaaaccccgtctctactaaaaatacaaaaaattagccgggcgtggtagcgggcgcctgtagtcccagctactcgggaggctgaggcaggagaatggcgtgaacccgggaggcggagcttgcagtgagccgagatcccgccactgcactccagcctgggcgacagagcgagactccgtctcaaaaaaaaaaaaaaaa	0
1	232869263	232869264	insertion	taataccagcattttgggaggccaaggcaggtggaccagctgaggtcaaaagatcaagtccatcctggccaacatggtgaagcctggtctctactaaaaatacaaaaatcagctgggtgtggtggcgtgtgcccgtggtcccagctactcaggaggctgaggcaggagaattgcttgaacctgggaggcggaggttgcagtgagctgagatcgcgccactgcactccagcctggcgacagaatgagactccatctcaaaaaaaaaaaaaaaattctctagagtttctttttaccattaggatatatcccacttgggacagtcagtcaagttactgtattttaaatcacttgaaatactttaacccttgtgtggttaagtggctatttatttttaaccct…	0
1	233808371	233808372	insertion	gtatgtatatatatacatatgtatatatatgtatgtatatatatacatatgtatatatatatatgtgtatatatatatatatacgtatatatatgtgtatat	0
1	234070553	234070554	insertion	aaacaatgtttcggccgggcgcggtggctcacgcctgtaatcccagcactttgggaggccgaggcgggcggatcacgaggtcaggagatcgagaccatcccggctaaaacggtgaaaccccgtctctactaaaaatacaaaaaaattagccgggcgtagtggcgggcgcctgtagtcccagctacttgggaggctgaggcaggagaatggcgtgaacccgggaggcggagcttgcagtgagccgagatcccgccactgcactccagcctgggcgacagagcgagactccgtctcaaaaaaaaaaaaaaaaaa	0
1	234343189	234343190	insertion	ccttctttcttcctccctccctccttccttcctccctccgtccttccttccttcctcccttcctcctccctccttcctccctccctccttcctgttttcttctttctttccttccttcttccttcctcccccctccttccttcctccctccctccttcctgttttcttctttctttccttccttcttccttcctcccccctccttccttcctccctccctccttcctgttttcttctttctttccttccttcttccttcctcctccctccttcctccctccctccttcctgttttcttctttctttccttccttcttccttcctccccccctccttccttcctccctccctctctccctcctcctacttccttccccactccctccctccttcctcttt…	0
1	234384056	234384057	insertion	cattgtttggtgggttggttggttggtccattgcttggtgggttggttggttggtccattgcttggtggattgcttggctggtccattgttcagtaggttggttgactggttcgttgttcggtgggttgattggctggtccattgtttggtgggttgaatggctggtctgttgttcagtaggttggttggctggtccattgtttggggggctggttggctggtcagttgttctgtgggtcggttggctggtgcattgttcagtgggttggttggctggtccattgtttgatgggtcagttggctggtgcatcgtttggtgggttggttggctcgtccattgtttgatgggtcagttggctggtg	0
1	234444372	234444373	insertion	cacccccagagtatccatcctcctccattaccgtccttctcccacaacccccacccccagagtatccatcctcctccattaccgtccttctcccacaacccg	0
1	235131434	235131435	insertion	agatatatatgtatatatgtatatataggtatatatgtatatatagatatatatgtatatatag	0
1	235161779	235161780	insertion	ataaatatataatatatataataaatatataatatatattataaatatataatatatataataaatatataatatatattataaatatataatatatataataaatatataatatatattataaatatataatatatataataaatatataatatatattataaatatataatatatattatatatattatatatataatatatattataaatatataatatatattatatatttataatatatattatatatttataatatatatt	0
1	235573140	235573141	insertion	tcgagaccagtctgtccaacatgacgaaaccccgtgtctactaaaaatgcaaaacttagccgggcgtggtggtgggcacccataatcccagctacttgggaggctgaagcacgagaatcgcttgaacccaggagacagaggttgcagtcagctgagattgtgccactgcactccagcctgggtgacagagcgagactccatctcaaaaataaataaacaaataaataaaaagtgtaaatttaggacagaaatgcaaaccatgatattttcattttgcattgttttctcatttatcgttattataaatgtattagttgagcttttacactttttcactgaaatcaaataatgtttgaaaaataaatttttctatttctagttccaccaccccatgttact…	0
1	235750935	235750936	insertion	tgtgtgtgtgagagtatgggtgtgtgtgggtgtgtgtctgggtgtggggtagggggtgagcgtgagtgtgggagggtgtggggtgggggtgagtgtgagtgtgggagggtgtggggtggggtgagtgtgtgggagggtgtggggtgggggtgagcatgagtgtgggagggtgtgggggtgtgagtgtgggagggtgtggggtggggtgagagcatgggagggtgtggggtgggggtgagtgtgactgtgggagagtgtggggtgggggtgaatgtgagtgtgggagggtgtggggtgggggtgtgagtgtgggagggtgtggggtggggtgtgtgaatgtgtggggtggatgtgtgtgtgagcgtgggtttgtgggtgtgtgtcagggtgtgtggtgtgg	0
1	236260439	236260440	insertion	tggccaggggtgactcagaatggagcaggtggccaggggtgactcagaatggagcagg	0
1	236260681	236260682	insertion	tgactcagaatggagcaggtgaccaggggtgactcagaatggagcaggcggccaggggtgactcagaatggagcaggtggccaggggtgactcagaatggagcaggtgaccaggggtgactcagaatggagcaggcggccaggggtgactcagaatggagcaggtgaccaggggtgactcagaatggagcaggcggccaggggtgactcagaatggagcaggtgaccaggggtgactcagaatggagcaggtggccaggggtgactcagaatggagcaggtgaccaggggtgactcagaatggagcaggcggccaggggtgactcagaatggagcaggtgaccaggggtgactcagaatggagcaggtggccaggggtgactcagaatggagcaggcgg…	0
1	236349570	236349571	insertion	aataatataaataatatataatatatattatatataataatataaataatatataatatatattatatataataatataaataatatataatatatattatatataataatataaataatatataatatatattatatataataatataaataatatataatatatattatatataataatataaataatatataatatatattatatataataatataaataatatataatatattatatataatatatat	0
1	236403110	236403111	insertion	tgtatatatatatatatatatgtgtgtatatatatatatgtgtatatatatgtatatatatatgtgtatatata	0
1	236661498	236661499	insertion	agttctgggattacaggtgtgagccacctcacctgacttcttcttgtctcctttttggcccctctttctcatttttcttcttaaaggttggtggccctcaacattgcatttttccttcccctcccttctcatatttcatctctgtggcttaaattaccacctagatgctgtccataagtgtttgttttttttttagagatgaggtcttgctatatttttcaggctggtctcaaattcctgggcttaagccatcctcctgcttcggcctcctaaagtgctgggattacaggtgtgagccacactgcacccaaccaaaagcaattttatttcctacctctgacagcctcttatgctgctcttaagaggtcccagatgcttcaaccacagtacatctcaaat…	0
1	236878337	236878338	insertion	atatgcaagagactgatagcttcattcctcactgtgtgtttatgtatacacagataccactgaagggatatgcaagagactgatagcttcattcctcactgtgtgtttatgtatacacagataccactgaagggatatgcaagagactgatagcttcattcctcactgtgtgtttatgtatacacagataccactgaagggatatgcaagagactgatagcttcattcctcactgtgtgtttatgtatacacagataccactgaagggatatgcaagagactgatagcttcattcctcactgtgtgtttatgtatacacagataccactgaagggatatgcaagagactgatagcttcattcctcactgtgtgtttatgtatacacagataccactgaa…	0
1	237679031	237679032	insertion	ttctcctcctcgtccttctccgtctcctccttctccctcttctcctcctccctcttctccttcttctcctcctccctcttctcctcatcccttttctcctcctccctcttctctttctccctcttcttctccctattcttcttctctctg	0
1	237952806	237952807	insertion	catggctgcaggtatagttctattaattataggtcatggctgcagatatagttctattataggt	0
1	238214973	238214974	insertion	gtggtgtgatgtgtgcagtgtatgcgtgtgttgtatatttgtgtggtgaatgtgtggtatatgtactgtgtgtgtgttttgtgtgtggatggtatgtgtggtgtgtggagtgtatgtgaggtatgtgcatgtaggtatgtggtatatgtgtctgtggtgtgtgtggtgtatttgtgtggtgtatgtatttgtgttatatgtgttcgtgtgtgtatagtgtggtgtgtgtgtggtgtacatgtagtgtgtgtgtggtatgtagtgtgtgtattg	0
1	238805081	238805082	insertion	atagtattaatataatagcgtataacattaatataacatagtattaatataatagcgtataacattaatataacatagtattaatataatagcgtataacattaatataacatagtattaatataatagcgtataacattaatataacatagtattaatataatagcgtataacattaatataacatagtattaatataatagcgtataacattaatataacatagtattaatataatagcgtataacattaatataacatattattaatataatagcgtataacaataatataacatagtattaatataatagcgtataacattaatataacatagtattaatataatagcgtataacattaatataacatagtattaatataatagcgtataacatt…	0
1	238805199	238805200	insertion	tataatagtatataatattaatataatataatatcaatataatagtatataatattaatataatataatatcaatataatagtatataatattaatataatataatatcaatacaatagtatatattaatataatataatatcaatacaatagtatatattaatataatataatatcaatacaatag	0
1	239575606	239575607	insertion	cctcccttccttcccccacctctttcctccctccctgtcttcccttcctcttccccattcccttcccttcccttccctccccttcccttccctccctcccctccccatctcttctccttccttccttcctccctccctccctcccttcctgcctccctcccttcctgccctccctccctccctccctcccttcctgccctccctccctccctccctccctcccttcctgcctccctccctcccttcctgcctccctccctccctccctcccttcctccctccctcccttcctccctccctccctccctcccttcctccctccctccctcccttcctgcctccctcccttcctgcctccctccctccctccctcccttcctgcctccctcccttcctgcc…	0
1	239780146	239780147	insertion	aaaaatattccaggccgggcgcggtggctcacgcctgtaatcccagcactttgggaggccgaggcgggtggatcatgaggtcaggagatcgagaccatcctggctaacaaggtgaaaccccgtctctactaaaaatacaaaaaattagccgggcgcggtggcgggcgcctgtagtcccagctactcgggaggctgaggcaggagaatggcgtgaacccgggaagcggagcttgcagtgagccgagattgcgccactgcagtccgcagtccggcctgggcgacagagcgagactccgtctcaaaaaaaaaaaaaaaaaaaaaa	0
1	240348476	240348477	insertion	ccccttctctttctccctcctataccttccccttctctttctccctcctataccttccccttctctttctccctcctataccttccccttctctttctccctcctatacctgccccttctctttctccctcctataccttcccccttctctttctccctcctatacct	0
1	240699868	240699869	insertion	gagtttaagacaaaatggcagcgggggctgtagatctggaagccatctgta	0
1	242083983	242083984	insertion	gggatcaagcaatactcccaccttggccttccaaagtgctgggattataggcatgagccactgcgcccagccaattttttatactttttttggaaggaacaggatcttgctaagttgcccaggctggtctcacactcct	0
1	242311562	242311563	insertion	gaaaattaatcggcttgggggaggagccaagatggccgaataggaacagctccggtctacagctcccagcgtgagcgacgcagaagacgggtgatttctgcatttccatctgaggtaccgggttcatctcactagggagtgccagacagtgggcgcaggccagtgtgtgtgcacactgtgcgcgagccgaagcagggcgaggcattgcctcacctgggaagcgcaaggggtcagggagttccctttccgagtcaaagaaagggttgacggacgcacctggaaaatcgggtcactcccacccgaatattgcgcttttcagaccggcttaaaaaacggcgcaccacgagactatatcccacacctggctcggagggtcctacgcccacggagtctcgctga…	0
1	242558284	242558285	insertion	tatatgaatatataatatatatgaatatatatgaatatatatgaatatatatgattataatatgaatatatatgaatatatatgattatatatatgaatatatatgaatatatatgattatatatgaatatatatgaatatatatgattatatatgaatatatatgaatatatatgattatatatgaatatatatgaatatatatgattatatatatgaatatatatgaatatatatgtatatatgaatatatgaatatatatgaa	0
1	242607995	242607996	insertion	atattatataattatatattatatatgtaattatattttattatatattataataattatatataatata	0
1	243114974	243114975	insertion	aaggaaggaaggaaggaaggaaggaaggaaggaaggaaggaaggaaggaaggaaggaaggaaagaaagaaagaaagaaagaaagaaagaaggaaagaaagaaggaaggaaggaaggaaggaaggaaggaaagaaagaaagaaagaaagaaagaaagaaagaaagaaagaaaggaaagaaagaaagaaagaaagaaagaaagaaagaaagaaagaaggaaggaaggaaggaaagaaagaaagaaagaaaggaaagagacagagagagagagaaagagagagagaaagagaaaggaaaagaaaggaaaga	0
1	243119890	243119891	insertion	gacggagcgagactccatcagaaaggaaaggagaggaaaggagagggaaggggaaggggaagggaagggaaccaaagtagaaagatatctcttataaaacctaaggaatagatggcacatcagaaaatcattttcaggccgggcgcggtggctcacgcctgcaatcccagcactttgggaggccaaggcgggcggatcaagaggtcaggagatggagaccatcctggctaacacggtgaaaccccgtctctactaaaaatacaaaaaattagccgggcgtggtgcgggcgcctgtagtcccagctactcgggaggctgaggcaggagaatggcatgaacccgggaggcggagcttgcagtgagccgagatcgcgccactgcagtccagcctgggc	0
1	243265156	243265157	insertion	gcccttgtgacgtcacggaaggcgcgcccttgtgacgtcacggaaggcgcgcccttgtgacgtcacggaaggcgcgcccttgtgacgtcacggaaggcgcg	0
1	243490562	243490563	insertion	taaaattataatttataattttatagaaattaaaattataatttataattttatagaaat	0
1	243643907	243643908	insertion	tggatggatggatgggtggatggatggatgggtgggtgggatggatgggtggatgggtgggatggatggatggatgggtgggatggatgggggatggatggatgggtgggatggatggatggatgggtgggatggatgaatgggggatggatggatggatgggtgggatggatggatgggtgggatggatggatggatgggtgggatggatggatggatgggatggatgggtgggatggatggatgggtgggtgggatggatgggtggatggatggatgggtgggatggatggatgggtgggatggatggatggatggttgggatggatggatggatgggtgggatggatggatggatggg	0
1	243643986	243643987	insertion	atggatggatgggtgggatggatggatggatggatggatgggatggatgaatgggggatggatggatgggggatggatggatggatgggtgggatggatggatgggtgggatggatggatggatggatggatggatgggtgggatggatggatggatgggtgggatggatggatggatgggtggatggatgggtgggatggatggatggatgggtggatggatggatgggtggtatggatggatgggtgtgatggatggatggatgggtgggatggatggatggatgggtggg	0
1	244008708	244008709	insertion	ccagcctgggcaacaaagtgagactatgtccgtacaaaaaggaaaaaaaaaaagaaaaatttacaattagctgggcatcatggcatgcacctgcagtcccagctgcttgggaggctgaggtgggagaaatcacttgagcccagaagtttaaagctgcggtgagctatgactgcaccaccacactctggcctgggcaacagagcaagaccctgtctcttttttaaaaaaaagggggtattagaatctggatgtattttcccaaaatacatttgtttgacagaatgctaaattagagaaattctagaaaaaaaatgaaaataaaaagagaaattctgtgggctagttagtgagatattccacaaatcatactcttgaaacgtcactattggcatattaaag…	0
1	244162051	244162052	insertion	cacatccacacaaagactcacatacacacgtagacacacacagacatacacacatccacacaaagactcacatacacacgtagacacacacagacataca	0
1	244426730	244426731	insertion	ggagggaggaaggaaataccggagggaggaaggaaataccggagggaggaaggaaaggggggagggaggaaggaaatacc	0
1	244881964	244881965	insertion	atatatatatacacacacacacacacacacacacacatatacacatacacacacacacacacac	0
1	245266220	245266221	insertion	tggtcaggaggggggaccagagaggccaagcattgtttatttcagtcctccaccctgtgaggctgacgaggatgagaggtggtcctctg	0
1	245266818	245266819	insertion	gaggatcagaggtggtcctctgtggtcaggaggggggaccagagaggccaagcattgtttatttcagtcctccaccctgtgaggctgaggaggatgagaggtggtcctctgtggtcaggaggggggaccagagaggccaagcattgtttatttcagtcctccaccctgtgaggctgacgaggatgagaggtggtcctctatggtcaggaggggggaccagagaggccaagcattgtttatttcagtcctccaccctgtgaggctgaggaggatgagaggtggtcctctatggtcaggaggggggaccagagaggccaagcattgtttatttcagtcctccaccctgtgaggctgacgaggatgagaggtggtcctctatggtcaggagggagaccagag…	0
1	245362249	245362250	insertion	gggggaggtgggagagtgtggttgctgagctgagctgagctgaggctgcagtcccaagcgggggtgggggaggtgaggggggtggggggtgggggggggtgggggatggtggggggtggggtgggggtggggggtgggcggtgggggggt	0
1	245719585	245719586	insertion	cctcctccttcctccctcctcctccttcctccctcctcctcctccttcttcttcttcctccttcttcctccttcctccctcctcctcctcttcttcttcctcctccttcctc	0
1	245823597	245823598	insertion	ggcatgcattagtgctctaaggagaggccttcgctggttaatgtccccaggtttgggttggtagcctaccatttggtatcatactgagctccctaattttgagctacatctagaagaccacgtgcctggtgccaagaaggacacttagactatgtgtggatggagcttcatcagctgttctaatgaacgttttgcaaaagaccattgtgagtgagatgggagtttctctgttttcaagcccagggccctgcctgctggtgtgtccctcttctgagtcattcagccttgacccactctagggaaccggaggaatccacagcccagagctctcccatggtggcctgtttgacagtcacattctgaaaaagcaaacctcttggcttgatttcttgctggaat…	0
1	245961701	245961702	insertion	cacaccacacatacacacacacacacatacacacacaaacacacacacatacacaccacacacacatacccacacacacacatacatacacacacaccacacacccccacacacatacacacacacaaaaatacacatacacacaaacacacaaatacacacatacacacaaaaatacacatacacacaaacacacaaatacacacacagaaatacacatacacacacacacccacatacccacacacacatacccacacacccacaaacacacatacacacacacacacacaaatacacacacatacataacacacccacacacatacacacacaatacacatacacacaaacacacaaatacacacatacacatacaaaaatacacacatacacaca…	0
1	245989313	245989314	insertion	gctgctttctttttttttttttttttttttttttttttgagacggagtctcgctctgtcgcccaggctggagtgcagtggcgggatctcggctcactgcaagctccgcctcccgggttcacgccattctcctgcctcagcctcccaagtagctgggactacaggcgcccgccaccacgcccggctaattttttgtatttttagtagagacggggtttcaccgttttagccgggatggtctcgatctcctgacctcgtgatccgcccgcctcggcctcccaaagtgctgggattacaggcgtgagccaccgcgcccagcctagcatg	0
1	246173275	246173276	insertion	cccagctaatttttgtgtttttagtagagacggggtttcaccatgttggccaggctggtcttgaactgacctcatgatctgcctgcctcggcctcccaaagtgctgggattacaggcgtgaaccactgtgcccggccaagatcatgtttatataaagtttgttataaagttctcttggtattatccccaataacaaaaactttaagaaaaaaaaaacagtatttttggccgggcacagtggctcatgcctataatcccagcactttgggaggccgaggcgggtggatcatttgaactcaggagttcaagaccagcctaggcaacatggtgaaatccatctctactaaaaatacaaaaattagccgggcatggtggcacacggctgtaat	0
1	246187710	246187711	insertion	agagatacagcaagtggacagcatctaggaaaacagatacagcaagtggacagcatctaggaagacagatacagcaagtggacagcatctaggaaggaagatacaggaagtggacagcatctaggaaga	0
1	246187869	246187870	insertion	agagatacaggaagtggacagcatctaggaagggagatacaggaagtggacagcatctaggaaga	0
1	246219963	246219964	insertion	gataaatgttctggccgggcgcggtggctcacgcctgtaatcccagcactttgggaggccgaggcgggcggatcacgaggtcaggagaccgagaccatcctggctaacacggtgaaaccccgtctctactaaaaatacaaaaaattagccgggcgcggtggcgggcgcctgtagtcccagctactcgggaggctgaggcaggagaatggcgtgaacccgggaggcggagcttgcagtgagccgagatcgcaccactgcactccagcctgggcgacagagcgagactccgtctcaaaaaaaaaaaaaaaaaaaaaaaaaaaaaaa	0
1	246363420	246363421	insertion	tccactgtaatagagaagatagaggacagtgtagacgctgagcaagaatgtacacagacacccactgtgatagagaagatagagaacagtgtagatgctgagcaagaatgtacacagatgtccactgtgatagagaagatagaggagaacagtgtagataatgagcaagaatgtacagagatt	0
1	246396163	246396164	insertion	tcaattcacactgtgatgaacatataccacacagaggagaagcactcctcaattcacactgtgatgaacatataccacacagaggagaagcactcctcaattcacactgtgatgaacatataccacgcagaggagaagcgctccttcaattcacactgtgatgaacatataccacacaggggagaagcactccttcaattcacactgtgatgaacatataccacacagaggagaagcactccttcaatccacactgtgatgaacatattccacacagaggagaagcactcct	0
1	246592331	246592332	insertion	gagtctcacttttttttttttttttttttttttttttttgagacggagtctcgctctgtcgcccaggctggagtgcagtggcgcgatctcggctcactgcaagctccgcctcccgggttcacgccattctcctgcctcagcctcccgagtagctgggactacaggcgcccgctaccacgcccggctaattttttgtatttttagtagagacggggtttcaccttgttagccaggatggtctcgatctcctgacctcgtgatccgcccgcctcggcctcccaaagtgctgggattacaggcgtgagccaccgcgcccggcc	0
1	246593061	246593062	insertion	taactcctgcctcaaggatatgactggcaagtactaaataatcatacgagaaacggtaactcctgcctcaaggatatgactggcaagtactaaataatcatacgagaaacggtaactcctgcctcaaggatatgactggcaagtactaaataatcatacgagaaacgg	0
1	246739519	246739520	insertion	aagagcgagactctgtctcaaaaaaaaaaaaaaaaaaaaaaaagatttcagtgctcaaggttgtatttctgtttataactggtgggggggggggagttaaattaattttgcctttgggacaacatcacatcatgttttagaaacaaacatttctcggccgggcgcggtggctcacgcctgtaatcccagcactttgggaggccgaggcgggcggatcacgaggtcaggagatcgagaccatcgtggctaacacggtgaaaccccgtctctactaaaaatacaaaaaattagctgggcgtagtggcgggcgcctgcagtcccagctactcgggaggctgaggcaggagaatggcgtgaacccgggaggcggagcttgcagtgagccgagatcccgccact…	0
1	246776959	246776960	insertion	ctctccccccttctctccctctccctcacctcctctctctctccccctctccctctctccctctctccctctcctcctctccctctccctccccctccctctcccctctccctctcccctctccctctcccccatccccctccccctctctccctctctcctcctccccctctcccccctcccccttcccctctccccctgtctccccctctccttctctccctctccctcacatcctctctctccccctctccccctctccctctcccccctccctctctccctctccctcacgtcctctctctctcccccctccccctccctctccccttcctctccccctctccccctcctcctccccctctccctctctcctctaatccctctccctcacgtcct…	0
1	246806140	246806141	insertion	gtggtggtgatgatgatgatgatgatggtgatgatgatgatgatggtgatgatgatggtgatgatggtgatgatgatggtgatgatgaggatgatgatgatgatgatggtgatgatgatggtgatgatgatggtgatggtgatgatgacggtgatgatggtgatggtgatgatggtggtgatgaggatgatgatggtgatgatgatgatggtgatgatgaggatgatgatggtgatgatggtgatgatggtgatggtgatgatggtgatggtgatgatggtgatgatgaggatgatgatggtgatgatgatggtgatgatgatgatggtggtgatgatgatggtgatggtgatgatggtgatgatggtgatgatgatgatggtggtgatgatggtgatg…	0
1	246816169	246816170	insertion	ggtggcgggcgcctgtaatcccagcactttgggaggctgaggcggcgaatcatgaggtcaggagatcgagaccatcctggctgacacggtgaaaccccgtctctactaaaaatacaaaaaattagccgggcag	0
1	246873720	246873721	insertion	aagagggagcaggcacatcacatggcgagaagcttaccatcatggcggaaggcg	0
1	246949067	246949068	insertion	gtccccgtggatcctcacctcctgggtcccgtccccgtggatcctcacctcctgggtcccgtccccgtggatcctcacctcctgggtcccatccccgtggatcctcacctcctgggtcccgtccccgtggatcttcacctcctgggtcccgtccccgtggatcctcacctcctgggtcccgtccccgtggatcctcacctcctgggtcccgtccccgtggatcctcacctcctgggtcccgtccccgtggatcctcacctcctgggtcccgtccccgtggatcttcacctcctgggtcccgtccccgtggatccttacctcctgagtcccgtccccaagatcctcacctcctgagtcccgtccccatggggcctcatctcctgagtccc	0
1	246949095	246949096	insertion	ccgtccccgtgcggcctcacctcctgagtcccgtccccatggatcttcacctcctgagtcccgtccccgtggatcctcacctcctgagtcccgtccccgtggatcttcacctcctgagtcccgtccccgtggatcctcacctcctgagtcctgtccccgtggatcctcacctcctgagtcccgtccccgtggatcttcacctcctgagtcccgtccccgtggatcctcacctcctgggtcccgtccccgtggatcctcacctcctgggtcccgtccccgtggatcttcacctcctgagtcccgtccccgtgcggcctcacctcctgagtcccgtccccgtggatcctcacctcctgagtcctgtccccgtggatcctcacctcctgagtc	0
1	246949224	246949225	insertion	tggatcctcacctcctgagtcccgtccccatggatcctcacctcctgagtcccgtcccca	0
1	246982576	246982577	insertion	gtggttggggagtatggggggaaggtactgtggttggggagtatggggggaaggtactgtggttggggagtatggggggaaggtactgtggttggggagtatggggggaacgtactgtggttggggagtaggtgggggaatgtactgtggttggggagtatggggggaaggtactgtggttggggagtatggggggaaggtactgtggttggggagtatgggggggaaggtactgtggttggggagtatgggggggaaggtactgtggttggggagtatggggggaaggtactgtggttggggagtatggggggaaggtactgtggttggggagtatgggggggaaggtactgtggttggggagtatggggggaaggtactgtggttggggagtatggg…	0
1	246982614	246982615	insertion	gaattgcttttgcagaagagacaaaccaaaattatttttaaatatggagatggctaccagggcaaacagtgaaaaggttgaagaaagtaactggagaatagagggaaaggggagaggatgggcaggagactggtggtttccattataagcctttcagaacaatttgtagtttgacagcttaattgagatataactcacataccatataattcaccaacttaaaatgttccatgcgatggtttttagtatattcatagagctgtgaaactgtcaacaacctaaatttagaatattttgtttactgacaaaagaaaactgttactcccctttctctaccttgtcccctcccctcccctcccctcccctcccctcccct	0
1	247252121	247252122	insertion	cccccaactccacaagctgctgacctccatcatagtgccatgccacgtgccaacacccca	0
1	247292153	247292154	insertion	gggagggtggacattgagtacttccccgagcaggatggggtgggaggattcaggagatgagagggagggtggacattgagtacttcccccagcaggatggggtgggaggattcaggagatgaga	0
1	247526624	247526625	insertion	ctctctctctccccttctcctctcccctctctcactctctctctccccttctcctctcccctctctcactctctctctccccttctcctctccccctctctctctctctctctccccttctcctctccccctctctcactctctctctccccttctcctctcccctctctcactctctctctccccttctcctctcccctctctcactctctctctccccttctcctctccccctctctctctctctctctccccttctcctctccccctctctcactctctctctccccttctcctctcccctctctctcactctctctctccccttctcctctcccctctctctcactctctctctccccttctcctctcccctctctcactctctctctccccttc…	0
1	247568973	247568974	insertion	gaactcctggccttaaatgatccagctaatttttaaattttttgtagagagggagtctcgctacattgcccaggctggtctt	0
1	247590884	247590885	insertion	tggcacctgccttactctgaggacagactctcactgaagccccggtaggaggctcagcacccatttctctagatagcaccttccttcctctgaggacagactctgactggaaccctggtagggggctcagcacccatccctctagg	0
1	247752621	247752622	insertion	aaaaaaagggccgggcgcggtggctcacgcctgtaatcccagcactttgggaggccgaggcgggcggatcacgaggtcaggagatcgagaccatcctggctaaaacggtgaaaccccgtctctactaaaaatacaaaaaattagctgggcgtagtggcgggcgcctgtagtcccagctactcgggaggctgaggcaggagaatggcgtgaacccgggaggcggagcttgcagtgagccgagatcccgccactgcactccagcctgggcgacagagcgagactccgtctcaaaaaaaaaaaaaaaaaaaataaaaaaaaaaaaaaataataaaaa	0
1	248057716	248057717	insertion	gagtactgctttttacctgcacatacatacttatatctatttatattaatttgg	0
1	248057902	248057903	insertion	acatgcttatatctatttatattaatttgggagtactgctttttacctgcacatacatacttatatctatttatattaatttgggagtactgctttttacctgcacaa	0
1	248100758	248100759	insertion	ctcctcccctcccatcagcagctcagggatggggctggctctggggcctcctcttccatcaacccctcagctacggggctggttcagggga	0
1	248248739	248248740	insertion	aaaataaaataaaataaaataaaataaaataaaataaaataaaataaaataataa	0
1	248546601	248546602	insertion	gtgtttcctaatgttattgtcatgggtaaagcactgcactagcctgagtgtgctcatcctatcctgatgtgtttcctagtgttatcatcatggagaaagcactgcactagcctgagtgtgctcatcctatcctgatgtgtttcctagtgttatcatcatggagaaagcactgcactagcctgagtgtgctcatcctatcctggtgtgtttcctagtgttatcatcatggagaaagcactgcactagcctgagtgtgctcatcctctcctgaagtgtttcctaatgttattgtcatgggtaaagcactgcactagcctgagtgtgctcatcctatcctgaa	0
1	248567497	248567498	insertion	gtgtgtgtgtgtgtgtataaaatgggagtaaccgtgaacagacagcagaggctattacaaatacgtgtgtgtgtataaaatgggagtaagcgtgaacagagagcagagggcgctactacatatacgtgtgtgtgtataaaatgggagtaagggtgaacagacagcagaggccgctattacatatacgtgtgtgtataaaatgggagtaagcgtgaacagacagcagaggccgctattacatatatgtgcgtgtgtataaaatgggagtaagcgtgaacagagagcagaggccgctattacatatatgtgtgtgtgtataaaatgggagtaagcgtgaacagagagcagagggtgctattacatatacgtgtgtgtgtataaaatgggagtaagcgtgaa…	0
1	248571430	248571431	insertion	ggagtttagcttgggctagcgcatttgactgtagatagtggcagatggtcacgggagtttagcttgggctagagcatttgactgtagatagtggcagatggtcacgggagtttagcttgggctagcgcatttgactgtagatagtggcagatggtcacgggagtttagcttgggctagcgcatttgactgtagatagtggcagatggtcata	0
1	248674196	248674197	insertion	attaagtttaattgcattttctcacattttgttttatgttatattccctct	0
1	248677503	248677504	insertion	aggggttattggttagaagtctctcacagaggtccaggcagaaaacggtgtgctaagataaagaggtagtggaagaggcaa	0
1	248838525	248838526	insertion	catagtgctccccaaacacagaatacatacctatgacactgctgagtagaagcagtctcc	0
1	249069955	249069956	insertion	tatctgacgccccaactcaagttaatcagtcttatgcaaagaagacattggctcctgccag	0
1	249097778	249097779	insertion	tctctgatgtcctggtcacctacgaggccttcctcttctcgtctctgatgtcccggtcacctacgaggctttcctcttcttgtctctgatgtcctggtcacctacgaggctttcctcttctcatctctgatgtcctggtcacctacgaggccttcctcttctcgtctctgatgtcccggtcacctacgaggctttcctcttctca	0
1	249191462	249191463	insertion	aagaaagttcttaatccagtctatcattgttggacatttgggttggttccaagtctttgctattgtgaatagtgccgcaataaacatacgtgtgcatgtgtctttatagcagcatgatttatactcatttgggtatatacccagtaatgggatggctgggtcaaatggtatttctagttctagatccctgaggaatcgccacactgacttccacaatggttgaactagtttacagtcccaccaacagtgtaaaagtgttcctatttctccgcatcctctccagcacctgttgtttcctgactttttaatgattgccattctaactggtgtgagatggtatctcatagtggttttgatttgcatttctctgatggccagtgatgatgagcatttcttcat…	0
1	249205843	249205844	insertion	gacggggcggctggccgggcaaaggggctcctcacttcccagtaggggcagccgggcagaggcgcccctcacctcccaggcgggtcggctggccaggcggggggctgacccccccacctccctcctg	0
1	249239195	249239196	insertion	ggcgcgccgcgcctctctgcgcctgcgccggcgcgccgcgcctctctgcgcctgcgccggcgcgccgcgcctctctgcgcctgcgccggcgcgccgcgcctctctgcgcctgcgccggcgcgccgcgcctctctgcgcctgcgccggcgcgccgcgcctctctgcgcctgcgccggcgcgccgcgcctctctgcgcctgcgccggcgcgccgcgcctctctgcgcctgcgcccggcccctgcgccgccggcgcccgcgcctctctgcgcctgcgccggcgcgccgcgcctctctgcgcctgcgcc	0
1	249239900	249239901	insertion	ggttagggttagggtcagggtcagggtcgggttagggtcagggtcagggtcagggtcagggtcagggttagggttaag	0
2	158188	158189	insertion	tcctccttccgctgcttggagagggcataattggggaatattggcaccctttggttcattgtttacccctttgtctatcttcttttggaccatttgggttgaagcggggggtccttattagttgggaaagaagtcggggggatgctggtgtagggaggtagactctgagggctacctgtagggcataaatcacactttttacataattgcgagttgtctcttaatgaaaggagtttgtacatatggcacttcactccatttgccttcttttctacaaaagagatctagctgtaagatggtgttataatttattcttccctcaggaggccaggtttctcccccttgaagaggatatcatggccaggaggtactgcagaagaatataagtcatttctttct…	0
2	207724	207725	insertion	ggagggaggaaggaggaagggaggaaggaaggaaggaagggaggaagggaggaagggaggaagggaggaagggagggagggagggaggaagggagggagggaggaggaagggagggagggaggaagaga	0
2	398869	398870	insertion	cggggccacacggctatggaacaggctggggttacatggctatagaacaggccagggccacatggctatggaacaggttggggttacgtggctatagaacaggccagggccacacggctatggaacaggt	0
2	399087	399088	insertion	tggctacagaacaggccagggccacagggctatggaacaggctggggttacatggctatagaacaggccggggccacacggctatggaacaggctggggttacatggctatagaacaggccagggccacatggctatggaacaggttggggttacgtggctatagaacaggccagggccacacggctatggaacaggttggggttaca	0
2	399111	399112	insertion	cacggctatggaacaggctggggttacatggctatagaacaggccagggcca	0
2	604796	604797	insertion	agacacacacacaacacaacacatacaccacacaccacacacactacacaccacacacaatgaacacaccacacaccagacacacacacaacacaacacatacaccacacacca	0
2	604850	604851	insertion	acaacacacacaccacacatgccacacacaccacacacaaaacacaacacacaatgcacaacacacacaatgaacacaccacacaccagacacacaca	0
2	644357	644358	insertion	tggaggatacaatatgcaatcataggtgaatgaagatatggagattacagtaggcaattgtagagtgaatgaagggctggaggatacagtatgcgattgcagtgtgaatgaatggatggaggatacagtaggcaattgtagagtgaatgaagggc	0
2	644414	644415	insertion	attgtagagtgaatgaatggatggaggatacagtatgcgattgcagtgtgaatgaatggatggaggatacagtatgcgattgcagtgtgaatgaatggatggaggatacagtaggca	0
2	644529	644530	insertion	cgattgcagtgtgaatgaatggatggaggatacagtatgcgattgcagtgtgaatgaatggatggaggatacagtatgcgattgcagtgtgaatgaatggatggaggatacagtatgcgattgtagagtgaatgaagggctggaggatacagtatgcgattgcagtgtgaatgaatggatggaggatacagtatgcgattgcagtgtgaatgaatggatggaggatacagtatg	0
2	665623	665624	insertion	ccactcactcagagcaacaaccccacatacaacagaacccagagatgcagatgcc	0
2	829846	829847	insertion	acctcaggtgatccacccaccttggcctcaccatgttggccaggctggtcttgaactcctg	0
2	843072	843073	insertion	ctagggctcagtctactgcacactgaggctctagggctcagcctactgcacacagaggctctggggctcagcctactgcacactgaggctctggggctcagtctactgcacactgaggctctgggactcagcctactgcacactgaggctctggggctcagcctactgcacactgaggctctggggctcagcctactgcacatcgaggctctggggctcagtctactgcacacagcagcc	0
2	845337	845338	insertion	ctgtggggcatttccaatgagtgtctgcaggtgcacagaaacacaggtcatgggacatttcccacgagtgttcacaaggggaataaaaacacaggctgtggggcatttcccacgagtgttcacaaggggagtaaaaacacaggctgtggggcatttcccacgagtgttcacaaggggaataaaaacacaggttgtggggcatttcccacgagtgttcacaaggggaataaaaacacaggctgtggggcatttcccacgagtgttcacaaggggagtaaaaacacaggctgtggggcatttcccacgagtgttcacaaggggaataaaaacacaggctgtggggcatttcccacgagtgttcacaaggggaataaaaacacaggctgtggggcatttccc…	0
2	859604	859605	insertion	cctgcccccagccgtccttccctggtgcacagcccacgcctggggtccagccacgccctc	0
2	864555	864556	insertion	gtggactcgggagctctgaggtaaacgcgctgcctgcaaggtgctgtggactcgggcgctctgacgtaaacgcgctgcctgcgaggtc	0
2	874811	874812	insertion	gtttgttcccgtaggttctgagagagtttggtttgttcccgtaggttctgagagagtttggtttgttcccgtaggttctgagagagtttg	0
2	927467	927468	insertion	ggaggcagaggcctgggcacggatgctgaaggccgccctggggggcattgt	0
2	1095366	1095367	insertion	gcgatggtcaggtcctctgaaggtgggtgtagtgagggcagtgatggtcaggtcctctgaaggtgggtgcagtgagggcagcgatggtcaggtcctctgaaggtgggtgtagtgagggcagtgatggtcaggtcctctgaaggtgggtgcggtgagggcagcgatggttcggtcctctgaaggtgggtgcagtgagggcagtgatggtcaggtcctctaaaggtgagtgtggtgagggcagtgatggtcaggtcctctgaaggtgggtgtggtgagggcagtgatggtcaggtcctctgaaggtgggtgtggtgagggcagtgatggtcaggtcctctgaaggtgggtgcggtgagggcagcgatggtcaagtcgtctgaaggtgggtgtggtgagggca	0
2	1146936	1146937	insertion	tcccatctgtgccagctctggagtcaaggtgtgcacaggaccctggtgccggcgggctgtctccggggggtgtctgcga	0
2	1193150	1193151	insertion	tatatatatgtgtatatatatgtgtatatatatatgtgtatatatatatgtgtatatatatatgtgtatatatatatgtgta	0
2	1194853	1194854	insertion	aaaaaggtaacacggccgggcgcggtggctcacgcctgtaatcccagcactttgggaggccgaggcgggcggatcacgaggtcaggagatcgagaccatcctggctaacacggtgaaaccccgtctctactaaaaatacaaaaaattagccgggcgtggtagcgggcacctgtagtcccagctactcgggaggctgaggcaagagaatggcgtgaacctgggaggcggagcttgcagtgagccgagatcgtgccactgcactccaggctgggcgacagagcgagactccgtctcaaaaaaaaaaaa	0
2	1285013	1285014	insertion	gtgtggtgtggtgtgtgtatgtggtatggtgtgtgtgcttgtatatttggtgtttatgctgtatgtggtgtgtggagtgtgtgtatgtggtgtgtggtgtggtgtgtgtgtttgtgtggtgtgtgtgtgtatgtggcgtgtgtgtgcttgtgtatttggtgtttatggtgtatgtggtgtgtggtgtgtgtgtttgtgtg	0
2	1285061	1285062	insertion	atggtgtatatggtgtgtggtgtgtgtgtttgtgtggtgtggtgtgtgtgtggtggtatgtgtgtgcttgtgtatttggtgttt	0
2	1285140	1285141	insertion	ttatggtgtatgtggtgtgtggtgtgtgtgtgtggtgtggtgtgtgtgtggtggtgtgtgtgtgcttgtgtatttggtgt	0
2	1365641	1365642	insertion	gagtcactgaggctgagcatttcagtagaacttccatgaaagtcactgatgctgagcatttcagtagaacttccatgaaggtcaccgacgctgagcatttcagcagaacttccatga	0
2	1366311	1366312	insertion	cgacgctgagtgtttcagtagaacttccgtgaaagtcaccgacgctaagcatttcaatagaacttccatgaaggtcaccaacactgagcatttcagtagaacttccgtgaaagtcaccgacgctgagcatttcaatagaacttctgtgaaggtcaccaacgctgagcatttcagtagaacttccacaaaggtcactaacgctgagcatttcagtagaacttccgtgaaggtcaccgatgctgagcatttcagtagaacttccacgaaggtcaccgacgctgagcatttcagtagaacttccgtgaaagtcac	0
2	1426069	1426070	insertion	gcaggcgcctctcctggacagacctcgtgcaggcgcctctcctggaccgacctcgt	0
2	1471715	1471716	insertion	ccctctttgtcttttttttttttttttttttttttttttttttttgagacggagtctcgctctgtcgcccaggcgggactgcggactgcagtggcgcaatctcggctcactgcaagctccgcctcccgggttcacgccattctcctgcctcagcctcccgagtagctgggactacaggcgcccgccaccgcgcccggctaattttttttttgtatttttagtagagacggggtttcaccttgttagccaggatggtctcgatctcctgacctcatgatccacccgcctcggcctcccaaagtgctgggattacaggcgtgagccaccgcgcccgg	0
2	1493697	1493698	insertion	cacacaggaggagtcacgacacagcagtgtaagagccgccacgagggtcc	0
2	1493763	1493764	insertion	cgacacagcagtgtaagagccgccacgagggtcccacacagggggagtcg	0
2	1533430	1533431	insertion	catcaaattttcccactgtgtgcaacttccctaagtcgtccaactgttcaacctgcc	0
2	1599529	1599530	insertion	acacacacgcaaacacaccacagatggacacacacagatcagacacacacacgcaaacacacacaccacagatgcacacacacagatcagacacacacacgcacacacaccacagatgcacacacatcagacacacacgcaaaaacacacaccacagatgtgagcacacagatcagaaacacacgcaaacacacacatgcacacgcacagatcagacacacgcaaacacacacaccacagatgcacacgcacaaatcacacatgcaaacacacaccacagatgcacatgcacacagatcagacacatgcaaacacacacaccacagatgcacgcgcacagatcagacacacacgcaaacacacacaccacagattcacacacacagatcag	0
2	1599713	1599714	insertion	acacacacacgcaaacacaccacagatgcgagcacacatatcagaaacacacacgcaaacacaaacaccacagatgcacgcacacagatcagacacacacacgcaaacacacacaccacagatgcacgcacacagatcagacacacacacgcacacacaccacagatgtacgcacacaggtcagacacacacacgcaaacac	0
2	1599838	1599839	insertion	cacacaccacaggtgcgagcacacagatcacacacacgcaaacacacacacctcagatgcacacacacagatcagacacacccacgcaaacacacaccacagatgcacgcacacagatcagacacacacatgcaaacacacacaccacagatgcacgcacacaggtcagacacacacacgcaaacacacacaccacagatgcgagcacatagatcacacacatgcaaacacacacaccacagatgcagacacacagatcagacacacacgcaaacacacacaccacagataaacacacacagatcagacacacacacatgcaaacacacccaccactgatgcacacacagagatcagacacagacatgcacaca	0
2	1641218	1641219	insertion	tgcagaaggaggaagacctgccacacgctgtccactctgacagctgctgggggatgtgcacctggtctctaggctgcagggggaggaagacctgccacacgctgtccactctgacagctgccaggcaatgtacacctagtctctaggt	0
2	1641450	1641451	insertion	gaaggacttgccacacgctgtccactctgacagctgcctgggggatgtacacctggtctctaggctgcggaggga	0
2	1683662	1683663	insertion	aaatggtgtgtgtgtaaatggtgtgtgtggatggcacgtgtgtggtctgtgtctgcatgtgtgtctataaatgctgtgtgtgtgtggatggtgtgtgcgtgtatgtgcgtgtgtgtggtttgtatctgcatgtgtgtgtctataaatggtgtgtgtaaatggtgtgtgtgtaaatggtgtgtgtgtggatggtgtgtgtgtgtatgtgtgtgtgtgtggtttgtgtctgcatgtgtgtgtctat	0
2	1687243	1687244	insertion	ttgtctgagccacatgtttttcattttgctctctaatggattcaatccaccctccatatattctcattctttc	0
2	1833027	1833028	insertion	tcccatacacctgtgaactgaccctcccatacacctgtgaactgaccctcccatacacctgtgaactgaccc	0
2	1865722	1865723	insertion	tgcagcctgtgtaatcctggatactcctccagcctgtgtaatcctggatctgcctgcagcctgagtaatcctagatctgcctgcagcctgtgtaatcctggatcctcctgcagcctctgtaatcctggatctgcctgcagcctgtgtaatcctagatccgcctgcagcctgtgtaatcctggatcctcctgcagcctgtgtaatcctggatctgcctgcagcctgtgtaatcctagatccgcctgcagcctgtgtaatcctggatctgcctgcagcctgagtaatcctagatctgcctgcagcctgtgtaatcctggatcctcctgcagcctctgtaatcctggatctgcctgcagcctgtgtaatcctagatccgcctgcagcctgtgtaatcctgga…	0
2	1956490	1956491	insertion	ccttccttccctccctccctcccccttcctccctctctccctccctccttctcttccctccctccctcccccttcctccctctctccctccctccttctcttccctccctccctcccccttcctccctctctccctccctccttctcttccctccctccctcccccttcctccctctctccctccctccttctcttccctccctccctcccccttcctccctctctccctccctccttctcttccctccctccctcccccttcctccctctctccctccctccttctcttccctccctccctcttcctccctctctccctccctccttctcttccctccctccctttctttccttccctccttcctttccttcccttctttccctccttccttcctttc	0
2	2299310	2299311	insertion	agagagagagatagagagacagacagacagagagagagagagagacagacagacagagagagagagagagacagacagagagagagagagagacagacagagagagagagatagagagacagacagacag	0
2	2299535	2299536	insertion	cagagagagacagacagacagagagagagagagagacagacagacagagagagagagagagacagacagacagagagagacaga	0
2	2299566	2299567	insertion	acagagagagagagatagagagacagacagacagagagagagagagagacagacagacagagagagagagagagacagacagacagagacagacagagagagagagatagagagacagacagacagagagagagagatagagagacagacagacagagagagagagagagacagacagacagagagagagagagagagacagacagacagagagagagagagagacagacagacagagagagagagagacagacagacagagagagagatagagagacagacagacagagagagagagagagacagacagagagagagagagagacagacagacagagagagagatagagagacagacagacagagagagagagacagacagacagacagagagagaga…	0
2	2523850	2523851	insertion	cgcaacccagcacgactcaggacgaacaatagcccaaaagaaggtgcctcct	0
2	2539935	2539936	insertion	tcagcgggtatttttttttttttttttttttttttttttgagacggagtctcgctgtcgcccaggctggagtgcagtggcgcaatctcggctcactgcaggctccgccccctggggttcacgccattctcctgcctcagcctcccgagtagctgggactacaggcgcccgctaccacgcccggctaattttttgtatttttagtagagacggggtttcaccgtgttagccaggatggtctcgatctcctgacctcgtgatccgcccgcctcggcctcccaaagtgctgggattacaggcgtgagccaccgcgcccggtc	0
2	2648899	2648900	insertion	cagccaccacctcccctccacctctgggcaccctgtccgccgttccagccacaaactcccctccacctctgggcaccctgtccgccgttccagccacaacctcccctccacctctgggcaccctgtccgccgttctagccaccacctcccctccacctctgggcaccctgtccgccattc	0
2	2754166	2754167	insertion	gtggtgtgtgtatggtgtgtgtatatatgtgtggtgtgtgtgaggtgatgtgtgtatggtgtgtgtagatgtgtatggtgtgtgtgaggtgatgtgtgtatggtgtgtgtagatatgtgtggtgtgtgaggtggtgcatgtatggcacgtgtagatatgtgtggtgtgtggggggtggtgtatgtatggtgtgtgtatatatgtgtgtggtgtgtgtgaggtggtgtgtgtatgctgtgtgtacatatgtgtgtggtgtgtgtggggtggtgtatgtatggtgtgtgtatatatgtgtgtgatgtgtgtgaggtggtgtgtgtatggtgtgtgtatatatgtgtgtgatgtatgtgcaatggtgtgtgtatggtgtgtgtagatatgtgtgcggtgtgt…	0
2	2910403	2910404	insertion	ttcccagcccgcagccactcaccctacaccttcctccaccgcctcttccccagcccacagccactcacccctacaccttcctccatcccct	0
2	3038954	3038955	insertion	tctgctcagctcctgtcctcagcgtctcctcccaacccctgccctgcgctgtgtggggccgcacctgtgtcctcacctcgcctcccagcacctctgctcaactcctgtcctcagcgtctcctcccagcccctgccctgcactgtatggggccgaacctgggtccttgcctcccagcacc	0
2	3047288	3047289	insertion	gggacagagagaggaaaaaagagacagagattgaggggaagaaagagagacagggacagacagggagggagggagga	0
2	3049792	3049793	insertion	tgcgtgtatgtatgctgtgtatgtgtgctgtgtatgtgtatgtgtgtggatttgtggtgtgtatgtgtgtggtgtgtgtatgtaggtgtggagtgcatgtgtgtggtgtgtatgtgtggtatgtatttgtgctgtgtgtatgcatgtgtctgtatgtatgtgtggtatgtgtatggtgtgtatgtgtgtggtgtgtgtgcatgtgtatgtgtggtgtgtatgtgtatggtatatgtgtatgtgtgtggatatgtggtgtgtgtgtacgtgtgtatgtaggtgtggtgtgca	0
2	3049933	3049934	insertion	gtgtgtagtgtgtatgtgcatggggtgtgtgcatgtgtgtagatatatgatgtgtggtgtgtgtgtgtggtgtgtatctgcatagtgtgtgtgcatgtgtgtatgttgagtgtgtgtgcgcatgtgtgtttccaagtctctcgccagctgttctgatgcagcatctgtggccataccttggcgtgcgttgcctgctgtgaatcgtgtctagctgatgctgagcctccccaggtgctggttcaaagagaacccgatagggagcctttggtcactgctgtttggtttttaaatggaagatagagaccgaaatttcaggtaggtcttgaggcagtcagtgcatggaaactactcacaaaaaagcacagaacttggagttagcttgggcccagatcattcact…	0
2	3061583	3061584	insertion	tggcaaagatgatggtggtggtgatggtgatggcgatgatgatgatgaagacaaggattatgataatggtagtggtga	0
2	3174812	3174813	insertion	ctgccacagcgcacacacatggggatcgcctgccacggtgcacacacgggaaccc	0
2	3184202	3184203	insertion	tcactattccagcaccgacgcggggcagcgacatgaggatgctcaccattccagcaatgacacggggacgctcactattccagcaccgacacagggacgctcactattgcagcaccgacacggggatgctcactgttccagcaacgacacggggatgctcactattccagcaccgacacggggacgatcactattccagcaccgacacggggacgctcactattccagcaccgacaaggggcaccgacatggggacgctcactattccagcaccgacacggggacgctcactattccagcaccgagacggggaggctcactattccagcacccacacgagacaccgacccggggacgctcactattccagcacccacatggggacgctcactattccag…	0
2	3203467	3203468	insertion	catctgggcagaggtgacatgggtgtgtctgcatctgggcacgcatggggaggggtgtccacatctgggcagaggtgacggggtgtgtctg	0
2	3225537	3225538	insertion	acgcacacaatggccgaggtacactctagagcactcacagtgagtcgggaacacacgcacacaatggccgaggtacactctagagcactcacagtgagtcgggaacacacgcacacaatggccgaggtacactctagagcactcacagtgagtcgggaacacacgcacacaatggccgaggtacactctagagcactcacagtgagtcgggaacacacgcacacaatggccgaggtacactctagagcactcacagtgagtcgggaacacacgcacacaatggccgaggtacactctagagcactcacagtgagtcgggaacacacgcacacaatggccgaggtacactctagagcactcacagtgagtccggaacacacgcacacaatggccgaggta…	0
2	3243825	3243826	insertion	agacccttcctaaagcaaagccagcagatccctcctaaagcaaagccagc	0
2	3244008	3244009	insertion	tttcctaaagcaaagccagcagatccctcctaaagaaaagccagcagact	0
2	3244132	3244133	insertion	ccttcctaaagcaaagccagcagatccttcctaaagcaaagccagcagat	0
2	3244420	3244421	insertion	agccagcagatccttcctaaagaaaagccagcagactcttcctcaggaac	0
2	3244713	3244714	insertion	aaagcaaagcagcagatccttcctcaagaaaagccagcagactcttcctaaag	0
2	3291637	3291638	insertion	gcatgctccagaaagctcattcaccatgctccagaaagctcattcagcatgctccagaaagctcattca	0
2	3333019	3333020	insertion	ctgggctcccctgaatcagagcccacccatcacgctctaatgatctcagggcaccagctgggctcccctgaatcagagcccacccaccatgctctaatgatctcagggtgccagc	0
2	3333076	3333077	insertion	ctgggctcccctgaatcagagcccacccaccatgctctaatgatctcgggatgccagc	0
2	3334347	3334348	insertion	agacagtgtgagcagaggcaggtatgcactcgtgagatggtgtgagtggaggcaggagcacacagtcata	0
2	3441832	3441833	insertion	atcacccctggattaatcccccaatcacccctggattaatccccccatcagccctggattaatacccc	0
2	3452497	3452498	insertion	gttactcgagggtagggcgtctagagcagccggttactcgagggtagggcgtggcgagcagccggttacgcgagggtagggcgtggagagcagccggttacgcgagggtagggcgtggagagcagcc	0
2	3638120	3638121	insertion	ggggctgaccccccccacctccctcccggacggggcggctggccgggcggggggctgacccccccacctccctcccggatggggcggctggccaggcgg	0
2	3718451	3718452	insertion	acattagaaggggccgggcgcggtggctcacgcctgtaatcccagcactttgggaggccgaggcgggtggatcatgaggtcaggagatcgagaccatcctggctaacaaggtgaaaccccgtctctactaaaaatacaaaaaattagccgggcgcggtggcgggcgcctgtagtcccagctactcgggaggctgaggcaggagaatggcgtgaacccgggaagcggagcttgcagtgagccgagattgcgccactgcagtccgcagtccgacctgggcgacagagcgagactccatctcaaaaaaaaaaaaaaaa	0
2	4457788	4457789	insertion	ttcctccctccctccctctctctcccctccctccctctcttcctccctccctccctctcttcctccctccctccctctctctccctccctccctctctcctcctccctccctctcttcctccctccctccctctcttcctccctccctccctctcttcctccctccctccctctctcctccctccctccctctcttcctccctccctccctctcttcctccctccctccctctcttcctccctccctccctctcttcctccctccctccctctcttcctccctccctccctctcttcctccctccctccctctcttcctccctccctccctctcttcctccctccctccctctcttcctccctccctctctctccctccctccctctcttcctccctcc…	0
2	4496681	4496682	insertion	tatatgtattccatatatatattccatatatatgtattccatatatatattccata	0
2	4499989	4499990	insertion	ttcttcctcttattctccttcttcctcctcttctccttcttccttctcctcctcttcctcctcgttgttcttgtcattgttgtttttgttgttcttcctcctcttctctctcctccttctcctcctcctcctccttcttcttctccttgtcctcctcctctgtctctgtcttcttctttttcttcttgttcctcttcttcttcctcttattctccttcttcttcctccccttctccctcttccgtcttctcctcctcctccctcttccttcttctcctcctcctccttctttttctttcttcttctttcttcttgttcttgttcttcttcttcttcctcctcctcatccttcttctcttcttctgcttttcttctgttcttcttcttctttccctccct…	0
2	4648929	4648930	insertion	ataatatactatattatattatatatagtatacataatatactatagtatattatatatggtatacataatatactatagtatattatatatggtgtacataatatactatagtatattatatatggtgtacataatatactatagtatattatgtatggtgtacataatatactatagtatattatgtatggtgtacataatatactatagtatattatgtatggtgtacataatatagtatagtatattatgtatggtgtacataatatagtatagtatattatgtatggtgtacataatatactatagtatattatgtatggtgtacataatatagtatagtatattatgtatggtgtacataatatactatagtatattatgtatggtgtacata…	0
2	4649552	4649553	insertion	tatatatatttatatatattatatataatatatatataaaataaatatatatatttatttatttttatttttttatttatttatttattttattttatttattatttattatatatattattatatatataatatatataatatatatattttatatatataatatatataatatatatat	0
2	4660175	4660176	insertion	cccatatatatatatatatgtacatatatatgtacatatatatacatatatgtgtatatatatgtatatatata	0
2	5562896	5562897	insertion	aaaaaattctgagtggtggccgggcgcggtggctcacgcctgtaatcccagcactttgggaggccgaggcgggtggatcatgaggtcaggagatcgagaccatcctggctaacaaggtgaaaccccgtctctactaaaaatacaaaaaattagccgggcgcggtggcgggcgcctgtagtcccagctactcgggaggctgaggcaggagaatggcgtgaacccgggaagcggagcttgcagtgagccgagattgcgccactgcagtccgcagtccgacctgggcgacagagcgagactccgtctcaaaaaaaaaaaaaaaaaaaaaaaaaaa	0
2	5628689	5628690	insertion	aaaatagatactttgagaaagctcagtgaaatccaagataacagagagaaaaaattctgaattatattagataactttaacaaagagattgaaatatttttttaaaaatcaagcgggaatcctggagctgaaaaatgcaatttacatattgaagaatgcatcaaaatctcttaaaagtacgactggtcacgaagaagaaagaattggtgagcttgaagacaagctatttgaaaacacacaacagtcagagtagacagacaaaagaataaaaatgaataaaagaagcctacaagatctagaaagtagcctcaaaagagcaaatctaagagttattggccttaaagagggggcagagagagagattggggtagaaagtttattaaagagaaaatatcaaag…	0
2	6063407	6063408	insertion	ttcgcatgccgcatctcacatatccaccatatccaccatctttacggcttcccaacaccatttcgcatgccgcatctcacatatccaccatatccaccatctttacggcttcccaacaccacttcgcatgccgcatctcacatatccaccatatccaccatctttacggcttcccaacaccac	0
2	6207465	6207466	insertion	tgtcctttcaggacacaggtgtgtcctgatgtcctttcaggacacaggtgtgtcctga	0
2	6368699	6368700	insertion	tcccctcccctcccctcccctttcctctcacctcccctcccctcccctttcctc	0
2	6378271	6378272	insertion	ctgtacctccaccgccacagtgaacggtgacgctgtacctccaccgccgcagtgaacggtgacgctgtacctccaccgccgcagtgaacggtgacg	0
2	6636077	6636078	insertion	gcttcgttaaacttcactcggaagtgcttcgttaaacttcactcggaagtgcttctttaaacttcactcggaagt	0
2	7734060	7734061	insertion	tatatatatttatatatatttatataaatatatatatttatatatttatataaatatatatatttatatatatttatataaatatataaatatatatatttatataaatatatatatttatatatttatatatatttatatttatatatttttatataaatatatatttatatttatatatttttatataaatatatttatatatttatataaatatatatttatatatttatataaatatatatttatataaatatatatttatatatttatataaatatatatttatatttatatatttttatatatatttatatattaatataaatatatatttatattaatatatgaatatatttatatataaatatataaatatatttatatataaatatataa…	0
2	7734273	7734274	insertion	atataaatatataaaatatataaatatataaaatatataaatatatttatatataaatatataaaatatataaatatatttatatataaatatataaaatatataaatatatttatatataaatatatttatatataaatatataaaatatataaatatatttatatataaatatatttat	0
2	8117068	8117069	insertion	agagaaatataactgaaaactttcataaataatcttatcaaaggaaaaaaagaaaaaatggagtccataaaagaacagatgacaaagagctaatttggtctgggg	0
2	8208104	8208105	insertion	gtgctcccctctgcaggagcacgtgctcccctctgcaggagcacgtgctcccctctgcaggagcacgtgctcccctctgcaggagcacgtgctcccctctgcaggagcacgtgctcccctctgcaggagcacgtgctcccctctgcaggagcac	0
2	8602236	8602237	insertion	acaaaaatggagcttgggagactattctctttgggagaataagactggggac	0
2	9253506	9253507	insertion	ttcccatcctccctgcatccttcccatcctccctgcatccttcccatcctccctgcatccttcccatcctccctgcatccttcccatcctccctgcatccttcccatcctccctgcatccttcccatcctccctgcatccttcccatcctccctgcatccttcccatcctccctgcatcc	0
2	9445648	9445649	insertion	attggtggagaggctgtagtagtggggtatagatattggtggagaggctgtagtggtggggtatagata	0
2	9445823	9445824	insertion	agaggctgtagtagtggggtatagatattggtggagaggctgtagtagtggggtatagatattggtggaggggctgtaatagtggggtacagatattggtggaggggctggagtagtgaggtatagatattggagggtctggagtagtgaggtatagatattggttgacaggctggagtagtggggtatacatattggtggaggggctgtaatagtggggtatagatgttggtgt	0
2	9880176	9880177	insertion	aacccatccatccattcatccactcatccatccacccactcatccactcatccatccacccacccatcc	0
2	9888790	9888791	insertion	cacgggtgtgttttttttttttttttttttttttttttgagacggagtctcgctctgtcgcccaggccggactgcgaactgcagtggcgcaatctcggctcactgcaagctccgcttcccaggttcacgccattctcctgcctcagcctcccgagtagctgggactacaggcgcccgccaccgtgcccggctaattttttgtatttttagtagagacggggttttaccttgttagccaggatggtctcgatctcctgacctcatgatccacccgcctcggcctcccaaagtgctgggattacaggcgtgagccaccgcgcccggc	0
2	9917083	9917084	insertion	tggatggatggatgcatggatggatgcatggatggatggatgggtggatggatgggtggatggatgggtgggtggatggatgggtggatggatgggtgggtgggtggatggatggatggatggatggatggatggatggatggatgaatgcatggatggatggatgggtggatggatgggtggatggatgggtgggtggatggatgggtgggtggatggatggatgggtggatcgatggatggatggatggatggatggatggatggatggatggatgtgtgaatgggtggatggacggatggacgggggaacaggtgaacgggtggatggatggatgggtggatgggtgggtgggtggatgggtggatggatggatggatggatggatggatggatgg…	0
2	10155407	10155408	insertion	ggtggacaggcgtgcatgtgggagagtcaggtgggcaggtgtgcatgtgggcgagtcaggtggacaggattgaatatgggcgggtcaggtgcgcagacatgcgtatggtcgggtcacgtgggcaggcgtgcgtatggggggtcaggtgggcaagtgtgcatatgggcgggtcaggtggacaggcacgcgtatgggcgagtaaggtggacaggcatgtatgtgggagagtcaggtgaacaggattgcttatgggctagtcaggtggacaggtgtgcgtacgggtgtgcctatgggagagtcaggtggacaggattgcgtatagccggatcaggtgggcaggcatgcgtatgagcgagtcaggtgggcagacatgcgtacgggcgggtcaggtggacaggc…	0
2	10539407	10539408	insertion	caccaccaccatcaccatcatcaccaccaccaccaccaccaccaccaccaccatcaccaccaccac	0
2	10539462	10539463	insertion	accaccaccaccaccaccaccaccaccatcaccaccatcaccatcaccaccaccaccaccaccaccaccaccatcaccaccaccatcaccatcaccaccaccaccaccatcaccaccaccatcaccatcatcaccgccaccaccaccaccaccaccatcatcaccgccgccaccaccaccaccatcatcaccaccatcaccatcaccaccaccaccaccatcaccaccatcaccaccatcaccatcaccaccaccaccaccatcaccaccaccatcaccatcatcaccaccaccaccaccaccaccatcaccaccatcaccatcaccaccaccaccaccatcaccaccaccatcaccatcatcaccaccaccaccaccaccaccatcaccaccaccacc…	0
2	10539572	10539573	insertion	caccactaccatcatcaccaccaccaccaccaccaccaccatcaccatcatcaccaccatcaccatcaccaccaccaccaccatcaccatcatcaccaccaccaccatcaccaccaccaccaccaccaccaccatcaccaccaccaccaccaccaccatcaccaccaccaccaccaccaccaccaccatcaccaccaccaccaccatcaccatcaccatcatcaccaccatcaccaccaccatcaccatcaccaccaccgccgccaccaccaccatcaccatcatcaccgccgccaccaccaccaccatcaccatcatcaccgccgccaccaccaccaccatcaccaccaccaccaccatcaccatcaccaccaccaccaccatcatcaccgccaccac…	0
2	10676366	10676367	insertion	ttcgggggatcctgtgtattggggtgtttcggggatcctgtgtattggggtgtttcgaggggtcctgtgtattggggtgtttcggggatcctgtgtattggggtgtttcgggggatcctgtgtattggggtgtttcggggggatcctgtgtattggggtgtttcgggggatcctgtgtattggggtgtttcggggatcctgtgtattggggcgtttcggggggtcctgtgtattggggcgtttcggggatcctgtgtattggggcgtttcgggggatcctgtgtattggggcgtttcgggggatcctgtgtattggggcgtttcggggatcctgtgtattggggtgtttcggggatcctgtgtattggggtgtttcgggggatccggtgtattggggtg…	0
2	10683346	10683347	insertion	ttttttttttttttttttttttttgagacggagtcttgctctgtcgcccaggctggagggcagtggcgccatctcggctcactgcaagctccgcctcccgggttcacgccattctcctgcctcagcctcccgagtagctgggactacaggcgcccgctaccacgcccggctaattttttgtatttttaatagagacggggtttcaccgtgttagccaggatggtctcgatctcctgacctcgtgatccgcccgcctcggcctcccaaagtgctgggattacaggcgtgagccaccgcgcccggcctgttgatctaactt	0
2	10694545	10694546	insertion	taagtgaaaaaaccagacacaaagggacagactcctcgacaacactacat	0
2	10826039	10826040	insertion	cgtagagaagcctctacgtttactcccctggtgatcctaggcagtctcctggctttaagcacatctgcatatcgataactatcacattgatgtttctagcccttacctctactctgaactggacttgtgtatccaactgtttcttgacatccccgcttggatg	0
2	10946776	10946777	insertion	gaaggaaggaaggaaggaaggaaggaaggaaggaaggaaggaaggaaaagaaagaaagaaagaaagaaagaaagaaagaaagaaagaaagacagacagaca	0
2	11094264	11094265	insertion	tgtggatgtggttgtggatgtggatgtggatgtggttgtggatgtggatgtggatgtggttgtggttgtggttgtggatgtggatgtggttgtggatgtggttgtggatgtggatgtggttgtggatgtggatgtggatgtggatgtggttgtggatgtggatgtggatgtggttgtggatgtggttgtggatgtagttgtggatgtggatgtggatgtggatgtggttgtggatgtggatgtggatgtggttgtggatgtggatgtggttgtggatgtggatgtggatgtggatgtggatgttgttgtggatgtggatgtggttgtggatgtggatgtggatgtggatgtggttgtggatgtggatgtggttgtggatgtggttgtggatgtggatgt…	0
2	11252910	11252911	insertion	aggaaggaaggaaggaaggaaggtgaggaaggaaagaaggaagtacggtgaggaaggaaggaagtatggca	0
2	11252956	11252957	insertion	aggaaggaagtatggtgaggaaggaaggaaggaaggtgaggaaggaaagaaggaagtacggta	0
2	11253040	11253041	insertion	aggaaggaaggaaggaaggtgaggaaggaaagaaggaagtacggtgaggaaggaaggaagtatggca	0
2	11426361	11426362	insertion	taagcagatgtttttttttttttttttttttttttttttttttttttgagacggagtctcgctctgtcgcccaggctggagtgcagtggcgggatctcggctcactgcaagctccgcctcccgggttcatgccattctcctgcctcagcctcccaagtagctgggactacaggcgcccgccactacgcccggctaattttttgtatttttagtagagacggggtttcaccgttttagctgggatggtctcgatctcctgacctcgtgatccgcccgcctcggcctcccaaagtgctgggattacaggcgtgagccaccgcgcccggcc	0
2	11471067	11471068	insertion	gggaggaggggggaggaggagggaggatggagtaggaggggggaggacgcagtaggaggggggaggaggggggaggaggagggggaggagggagtaggagggggaggaggacgagggaggaagaggaaagaggagggagtaggaggggaggaggagggag	0
2	11758263	11758264	insertion	actcctgggacaggtcactcctgggatgggtgactcctgggacaggtcactcctgggatgggtgactcctgggacaggtcactcctgggatgggtgactcctgggacaggtcactcctgggatgggtg	0
2	12263090	12263091	insertion	atatatatatacccatatgtatattcccatatatatatacccatatgtatattcccatatatatacccatatgtatattcccat	0
2	12498337	12498338	insertion	catttttgtaactcaaaaaatgacttttttgtcatagcaatatatatatacacacacacaaatatatacatatatgtatatatgtgtatacatagctatatatatattgctatgacaaaaaagt	0
2	12578106	12578107	insertion	atatatacatatatacatatatatacacatatatatacatatatacatatatatacacatatatatacatatatacatatatacacac	0
2	12607550	12607551	insertion	cttccttccttccatccttccttccttccttccttccttccttccttccttccttccttccttcctatcttc	0
2	13428550	13428551	insertion	atatatatatatatatatatatatatatatccatatatatattcatatatatatatcc	0
2	13428702	13428703	insertion	atatatatatatccatatatatatatccatatatatatatccatatatatatatccatatatatatccat	0
2	13502627	13502628	insertion	atatatgtatgcatacatgtgtgcatatatgtatacatacatgcgtgtgtatatgtatacatacatgcatgtatatatgtatatatgtatacatacatgcatgtatatatgtatacacac	0
2	13959962	13959963	insertion	tatatattatatatataatatatattatatatattatatatataatatatattatatatattatatatataatatatattatatatattatatatataatatatattatatatattatatatataatatatatta	0
2	14414603	14414604	insertion	gaggaacaacacattttaaataagaaagttacttgtcaaacttatacttacacaaaacatagtgatctttctaaactgtgaatctgatcatattatctccttgtttggaatactctatgctgaagaaaaaaactcaaagttcttgtaatggtatggaaattcatgatctagtcactccagcacctagaacaacctcatttatgatggctgaggctacttacggtttctttaaaggattaaaagaataaatcacttcaagtgatcaaaaaatattcacaatagtttctattgtggttaatttgccttgctgctcttgcctccagccccttgaagatattatttatcccctctgcctgaaatgccttgcacccactccattccattctacctgcctaattc…	0
2	15238415	15238416	insertion	tgtgtatactatattatatattatatattgtatacaatatatcatatatgatatattgtatacaatatatcatatatgatatatacaatatatcatatatgatatattgtatatatcatatatgatatattgtatac	0
2	15519540	15519541	insertion	aagaagctgatggaggccgggcgcggtggctcacgcctgtaatcccagcactttgggaggccgaggcgggcggatcacgaggtcaggagatcgagaccatcctggctaacacggtgaaaccccgtctctactaaaaatacaaaaaattagccgggcgtggtagcgggcgcctgtagtcccagctactcgggaggctgaggcaggagaatggcgtgaacccgggaggcggagcttgcagggagccgagatcgcgccactgcactccagcctgggcgacagagcgagactccgtctcaaaaaaaaaaaaaaaag	0
2	15682036	15682037	insertion	cagccacccgcctggccagccgccccgtccggtagggaggtgggggggtcagccccctgcccggccagccgccccatccgggaggtgaggggcgcctctgcccggccgcccctactgggaagtgaggagcccctctgcccggccagccgccccgtccggtagggaggtgggggggtcagccccctgcccggccagccgccccatccgggaggtgaggggcgcctctgcccggccgcccctactgggaagtgag	0
2	15931111	15931112	insertion	caagcagggtgttggagggttccagggccagggcaagcagggtgttggagggttccagggccaggg	0
2	16406393	16406394	insertion	agggaactgctggaagccacggagatcagcagggaccgcaccatccccagaagtgtggatccacccgagggtcacgtggatcctcaaggagtggagagtagaccctgagccacgtgggcttctagcagttccctgggcctgctggcaccaagatgggctccctgtcacaggcctgacgggacctctgtgagggtcccaggagatgaagcacatgaagagggttggtgcaccaagcaggctcaccaaatattcactccctgacccctttccccacgcaagctgtggtggggaaggagtgtttcatggtgggcagcccaggtgccagtcccccccttccccagtgatggggtaccattacccccacgacagcccagcttggtgccagcaggccc	0
2	16576593	16576594	insertion	cctcacacaccatagagacacacacacaccacatacactgcacacaccatagat	0
2	16576654	16576655	insertion	cacctcacacaccacagagacacacacacctcacacaccatagagacacacacacctcacacaccatagagacacacacacctcacacaccatagagacacacacacacaccacaca	0
2	17934592	17934593	insertion	ggggacggccgcctgggaggggacggccgcctgggaggggacggccgcctgggaggggacggccgcctggga	0
2	18475986	18475987	insertion	gtgtgcgtatactatatagtatatatagtgtgcgtatactatatagtatatatagtgtgcgtatactatatagtatatatagtgtgcgtatactatatagtatatatagtgtgcgtatactatatagtatatata	0
2	18477048	18477049	insertion	agtagtgtatactatatacactgtatatagtagtgtatactatatacactgtatatagtagtgtatactatatacactgtatatagtagtgtatactatatacactgtatat	0
2	18937067	18937068	insertion	atatattatatataacttataatatatatcatatattatatataactttataatatatatc	0
2	19683072	19683073	insertion	tatattgtatatacaattgtatatatacaatatagtatattgtatatatacaattgtatatatacaatatagtatattgtatatatacaattgtatatatacaatatac	0
2	19803366	19803367	insertion	ggagggaggaaaggaaggaaggaaggaaggagggagggagggagggagggaaggaaggaaggaagggaggaaggaaggaaggaaggagggagggagggaggaaaggaaggaaggaa	0
2	19984094	19984095	insertion	cactgcccaaccacaacagataaatacaccccacacataccatatccacactacacacaccatacacatactacatacaaacataccaagtataccatgtacacactgcacacaaatacataccatatacatattatacacaaacaacatacatgcagtatacacaccacacacctaatacacaaagcacatgcaatacacacagtacacacaaacaccacgaaaacgtatacacgtgacacacacactataca	0
2	21381166	21381167	insertion	aaaaattacatgtatggccgggcgcggtggctcacgcctgtaatcccagcactttgggaggccgaggcgggtggatcacgaggtcaggagatcgagaccatcctggctaacaaggtgaaaccccgtctctactaaaaatacaaaaaattagccgggtgcggtggcgggcgcctgtagtcccagctactcgggaggctgaggcaggagaatggcgtgaacccaggaagcggagcttgcagtgagccgagattgcgccattgcagtccgcagtccggcctgggcaacagagcgagactccgtctcaaaaaaaaaaaaaaa	0
2	21796811	21796812	insertion	aaaagaatagcattcctggccgggcgcggtggctcacgcctgtaatcccagcactttgggaggccgaggcgggcggatcacgaggtcaggagatcgagaccacggtgaaaccccgtctctactaaaaatacaaaaaattagccgggcgcagtggcgggcgcctgtagtcccagctactcgggaggctgaggcaggagaatggcgtgaacccggaaggcggagcttgcagtgagcggagatcgcgccacagcactcccgcctgggcgacagaacgagactccgtctcaaaaaaaaaaa	0
2	22046510	22046511	insertion	acatcactgggcagcattagagcatggggactctcaggtggacaggttctgtggtcctcaagatgttctgggcctctgaaggcctgcccaggcctgggcctcttggagaatcactgggggactagatggggcctgtcctaacccctcttctgcaggaagtgggactagtgtcttttcgctttctctctctctcatttgctaaatttaaattaaagcacacactgaatgccagcccagatcatccaccacctattttgagaactgtgtacttactgtgtttctgctggtgggtacgtgtctttcatctgggattgtgccctcgttagatactagtgctactgccaagagacctgaatggcttttggatattgcattcccacttgcagtaaacaagtgggt…	0
2	22595890	22595891	insertion	aatatatatatatgttgctatgtactttttatatcaattttattactaaaattttcagttgcttctagtactttgccctgcaaaaaaaattatatatatatatatatatatat	0
2	24189499	24189500	insertion	ttttagtagagacggggtttcaccgtgttggccagatggtcttgatctcttgacctcgtgatccgcccaccttggcctcccaaagtgctaggattacaggcgtgagccaccgcacctggcctggtagatattttctttttttcttttttttttttttgagacagagtctcgctctgttgcccaggctggagtgcggtggcgcgatctcagctcactgcaagctctgcctcccaggttcacgccattcttctgcctcagcctcccgagtagctgggactacaggcacctgccaccacacctggctaatttttgtat	0
2	24487550	24487551	insertion	gaaaatctgttgtttatacacacacacacacacacacacacacacaaacacacgtagcatgaatctatttacctactctgttccacctgtc	0
2	24739847	24739848	insertion	atatacgtatatatacgtgtatatatacgtatatatacacatatacgtatatatacgtgtatatatacgtatatatacacatatacgtatatatacgtgtat	0
2	25408824	25408825	insertion	gtctctactaaaaatacaaaattagccaggtgtggtggcgcaggtctgtaatcttaggtacttgggaggctgaggcaggagaaccgcttaaacctgggaggcagaggttgcagtgagccgagattacaccaccgcactccagcctgggcgacaaagcaaaactccatctcaaaataaataaataaataaataaatagttttaagcttttccagtcatgttcattgggaagggagttcaaggtaccttgtctgccatactgagggacatagaagtttcacatggtaactttctgcccaggatgcacattccttttttcaaatacatttattgtttatttagaggcatttctaaacaactctttctgaggcttttttttttttcggagacggagtctcact…	0
2	26556299	26556300	insertion	aggattagtttggacctgtatctcagaactaaagaataaatcccaccagccgggcatgatggctcaagtctgtaatcccagcactttgggaggccgaggcgggcagatcgcctgagctcaggagttcgtgaccagcatgggcaacaccgtgaaaccctatctctactaaaatacaaaaaattagccaggcatggtggcatgcgcctttagtcccagctacttgggaggctgaggcaggggaatcgcttgaacctggaaggtgaaagttgcagtgagccgagatcgtgccactgcactccagcctgggcaacagagtgagactctgtcccccgctgccgcaaaaagaaaagaaaaaaaagaataaatcccaccaaataggagttttcagtcaaatgaatt…	0
2	26623669	26623670	insertion	ggaagaactgatttttttttttttttttttttttttttttttttttgagacggagtctcgctctgtcgcccaggccggactgcggactgcagtggcgcaatctcggctcactgcaagctccgcttcccgggttcacgccattcattctcctgcctcagcctcccgagtagctgggactacaggcgcccgccactgcgcccggctaatttttttgtatttttagtagagacggggtttcaccttgttagccaggatggtctcgatctcctgacctcatgatccacccgcctcggcctcccaaagtgctgggattacaggcgtgagccaccgcgcccggccaa	0
2	26937337	26937338	insertion	ggggccctccatctggagtggctggggcatagacagggcacagtgcccctttggaccagagcaagtataggggacttctgaaaggaaacagtgccacatagctaacgtcaaaggccagcaggcagaagcccagccctctccctcccgtccctcaggctgcattgttcctgtctctgccttgctctgcctttctcgggcttctcttcccccgcatgtggcttgggcttaccctggtcccagccaggactcacctctttctaaccctgcagctcagcccctcacagctgacccagcccctcagcccatcacaattcctggaagagagaatgtgaattgctaagcccagccaagtcctctcagcccaggtgcccaaccctggtccaatctgctctggtgcca…	0
2	27074204	27074205	insertion	gtttttacagggatcttggagagaaagcagcctccctctcccaccttctgctggtgatgctccagtaaaacacctggaagacagaactcagaaaggggagaggcaggtggccccagagaaggactttgtgtccccagaattccggggtgccattcttgagcttggggacctaggctaggtacacaaagatgttcatgg	0
2	27527255	27527256	insertion	ccagcctgggcgacagagcgagacctccatgtctaaaaaaaaattttttttttttagagatggaggtctcgctctgtcgcccaggctggagtgcagtgtagtgatctcggctcactgcaagctccacctcctgggttcacgccattgtcctgcctcagcctcctgagtagctggaactacaggcgcccaccaccacgcccagctaattttttgtatttttagtagagacagggtttcaccgtgttagccaggatggtcttgatctcctgacctcgtgatccgcccgcttccgcctcccaaagtactgggattacaggcgtgagccaccgcgcccggactaaaacaatgtttttgttttaattagttgggagtggtggcatgtgcctgtaatcccagcta…	0
2	27762801	27762802	insertion	cctcccggacagggcggctggccgacccccccccccccccgcccccccgcctccctcccggacggggcggctggccgggcagaggggctcctcacttcccagtaggggcggccgggcagaggcgcccctca	0
2	27972088	27972089	insertion	tgagggattgcaaaggaagggttcagtgagggattgcaaaggaaggattcag	0
2	28683836	28683837	insertion	agactgaaccaggatcacgaagcgcagagagcctatgccatcattttaccactgttcacatgaccctctctacaacagtctgactccttcacagatggagatctcactacctggggagctttgaatctcaagtgggaaaacctgcgctggcacctgggcgctaagcctcagcttcctcacatctcaaatggaagaagtagcacttgcgcagtcctacctcacagagccgccatgaggatcaatgaggtaataagcggaaaaatacttttaaaccctaaagcactctgaacagataagggattattagcattattataattgcccacgtaggtcatcggctccattaggggatcgttctgattgctgggaagttccggcagagttgtgaagtagcaaagt…	0
2	29423627	29423628	insertion	gtatatatatacgtatatatatacgtatatatgtatatatatacgtatatatatacgtatatataatatatacgtatatatatacgtatatattatatatacgtatatatatacgtatatatgtatatatatacgtatatatatacgtatatatgtatatatatac	0
2	29847002	29847003	insertion	tataaaccacggtcactgcagggcaggagggtcgaggtaggagagtgtgtgacaggaaaataa	0
2	30164723	30164724	insertion	catcatcaccatcatcatcacaatcattatcaccactatcaccatcaccatcatcaccatcatcaccatcgtcatcaccatcatcaccatcatcaccaacgtcatcaccaacgtcatcaccatcatcaccaacgtcatcaccatcatcaccatcatcatcacaatcaatatcaccactatcaccatcaccatcatcaccatcataaccatcacaatcactatcaccactatcaccatcatcaccattatcgccatcatcatcatcatcatcgccatcatcatcaccat	0
2	30316427	30316428	insertion	tgctagcaggccaggtctttttttgggaggggggtggggaggtggggagacagggtct	0
2	31559688	31559689	insertion	ggaagccccggccgggcgcggtggctcacgcctgtaatcccagcactttgggaggccgaggcgggcggatcacgaggtcaggagatcgagaccatcccggctaaaacggtgaaaccccgtctctactaaaaatacaaaaaattagccgggcgtagtggcgggcgcctgtagtcccagctacttgggaggctgaggcaggagaatggcgtgaacccgggaggcggagcttgcagtgagccgagatcccgccactgcactccagcctgggcgacagagcgagactccgtctcaaaaaaaaaaaaaaaaaaaaaaaaaaaaaga	0
2	31952197	31952198	insertion	aaaaagtagaatgggccgggcgcggtggctcacgcctgtaatcccagcactttgggaggccgaggcgggcggatcacgaggtcaggagatcgagaccatcccggctaaaacggtgaaaccccgtctctactaaaaatacaaaaaaattagccgggcgtagtggcgggcgcctgtagtcccagctacttgggaggctgaggcaggagaatggcgtgaacccgggaggcggagcttgcagtgagccgagatcccgccactgcactccagcctgggcgacagagcgagactccgtctcaaaaaaaaaaaaaaaaaaaaaaaaaaa	0
2	32046161	32046162	insertion	catgatccaatcaatcccaccaggtcctacctccaatactacggactacaattcaacatgaaatttgggctgggacacatatccaaactatatcactgtcttttccctaatctatgttcttgacaactgtgtcaaaaatgagttcattgtaggtatatgaattagtttctgggttgtctttgctgttccattggtctatgtgtctatttttatgccagtaccatgttgttttggtgactatagttttagaatataatttgacgtcaggtaatgtgattcctccagtttcattcattttgctcaggatagttttggctattgtaggacttctgcaattccatgtaaaggttaggattgtttattctatttctgtgaagaatgtcactgggcttttgatag…	0
2	32048479	32048480	insertion	atcagcagcaaggcgggcattgtcaatctgcagaacgatgtgggcattatccacagtatttgcgaagatctgggccctcaggtcctccatagtcttgaagtaatggctccagtctctgtccggggatcccttcttctccaggtgctcccggattttgctctccagcctccagttctcattctccagcctcctcactctgtccaggtaggagggcaggcagtcgttcaggctttgtatggtctccttctcgttctggatgcctcccattcctgccagacccccggccatccccgtgcccaggcccccggaacatcatgccgtcccggaagctggtggagcaggacatagagatccgggaacgagagcccccggcacatgcatagactctggccgagctgc…	0
2	32335948	32335949	insertion	gtgtgtatagagtatatatacagtatactatatagtgtgtatagagtatatatacagtatactatata	0
2	33849463	33849464	insertion	gctggagtgcagtggcgccatcttggctcactgcaacctccacctcccaggtccacgccattctccagcctcagcctcccgagtagctgggtctacaggcacaggccaccacgctcggctaattttgtttttgtatttttagtagagatggggtttcactgtgttagccaggatggtcttgatctcctgacctcatgatttgccctcctgagcctcccaaagtgctgggattacaggtgtgagccaccacacccggccagagttattgttttatatttactcagggtgccattactaagccttcctaagatagaaatttgtagtaagagttattcctcttgaataacatggataattcagttggccaattacttgttaaaaaaatgtgccaattaaaaa…	0
2	33892479	33892480	insertion	attcgataaagaatattgaggcgccattggcgtgaaggtagcggatgattcagccatgatttacgtctcgggtgatatgggcgattgatgaaaaggcggttgaggcgtctggtgagtagtgcatggctaggaatagtcctgtggtgatttggaggatcaggcaggcgccaaggagtgagccgaagtttcatcatgcggagatgttggatggggtggggaggtcgataaatgagtggttaattaattttat	0
2	34775697	34775698	insertion	tatatatatattatatatattatatatataatatatatattatatatatattatatatattatatatatattatatatattatatatataa	0
2	36181464	36181465	insertion	atttatataatatatattatatataatttatataatatatatattatatatataatatatattatatatataatttatataatatatattatatatataatttatataatatatattatatatataatttatataatatatattatatatataatttatataatatatattatatatataatttatataatatatattatatatataatttatataatatatattatatatataatatatattatatatattatatatata	0
2	36181487	36181488	insertion	taatttatataatatatatattatatatataatttatataatatatattatatatataatttatataatatatattatatatataatttatataatatatattatatatataatttatataatatatattatatatataatttatataatatatattatatatataatttatataatatatattatatatataatttatataatatatattatatatatatatatattatatatattatatataatttatataatatatattatata	0
2	36410199	36410200	insertion	caggtatatatatctatcgatacacaggtatatatctatatctatcgatacacaggtatatatctatatctatcgataca	0
2	36831937	36831938	insertion	tctcagctactcaggaggctgaggcaggagaatcccttgaacctggaaggcagaggttgcagtgagccaagattgcgccattgtactccagcctgggcgacagagctaggctcagtccaaaaaaaaaaatttttttttttttgagacggagtcttgctgtgtcgcccaggctggagtgcagtggcacgatctcggctcactgcaacctccgcctcccaggttcacgccattctcctg	0
2	37194043	37194044	insertion	cacacacacacacacacacacacacacacacacacacacacacacacacacacacacacacacacacacacacacacacacacacacacacacacacacacacacacacacacacacacacacacacacacacacacacacacacacacaca	0
2	37745148	37745149	insertion	tagaatatatattctagaatattctaatatagatatattctagaatattctaatattagaatatatattctagaatattctaatattagaatatatattctagaatattctaatattagaatatatattctagaatattctaatattagaatatatattc	0
2	38562055	38562056	insertion	taaatatatttatatattataatatataaatatatttatatattataatatataaatatatttatatattataatata	0
2	38938958	38938959	insertion	cataccaccaccatcatcaccatccctaccatcatcactacaaccaccatcatcaccatcaccatcaccatcatcatcaccagcaccaccatcaccatcaccatcattactacaaccaccatcactacaaccaccatcatcaccatcaccatcactattatcatcatcaccagcaccatcatcactattaccaccaccatcatcatcaccatcactatcaccaccatcatcatcaccatcactatcatcaccatcatcaccatcactatcaccaccatcatcaccatcactataaccaccatcatcactatcaccatcatcaccatcactatcaccaccatcatcaccatcactatcaccatcatcatcaccaccactatcaccaccatcatcaccatc…	0
2	39306296	39306297	insertion	cagtaatgcttaaaaagcaaaacttgtaaacaaccagaatgtccatcaacattagaatggac	0
2	39315325	39315326	insertion	atatcagtggttctttttttttttttttttttttttttttgagacggagtctcgctctgtcgcccaggctggagtgcagtggcgggatctcggctcactgcaagctccgcctcccgggttcacgccattctcctgcctcagcctcccgagtagctgggactacaggcgcccgccactacgcccggctaattttttgtatttttagtagagacggggtttcaccgttttagccgggatggtctcgatctcctgacctcgtgatccgcccgcctcggcctcccaaagtgctgggattacaagcgtgagccaccgcgcccgg	0
2	39714002	39714003	insertion	tctttctctctctctctctctttctctctctctctctctttctctctttctc	0
2	40424956	40424957	insertion	aggatctattgacaaagctccagagtggtagtatctgtgaggttcaagac	0
2	42241785	42241786	insertion	acctccctcccggacggggcagctggccaggcagaggggctcctcacttcccagtaggggcgtccgggcagaggcgcccctcacctcccggacggggcggctggccaggcggggggctgacacccccacctccctcccggacggggcggctggcctggcggggggctgaccccccc	0
2	42775951	42775952	insertion	aaatatatatatatataatatatatatatataatatatatatatataatatatatatataatatatata	0
2	42776805	42776806	insertion	tacatatataatatataatatattatatacatatacatatataatatataatatattatatacatatacatatataatatataatatattatatacata	0
2	43024068	43024069	insertion	cattttttcttttttttttttttttttttttttttttttttttttttgagacggagtctcgctctgtcgcccaggctggagtgcagcggcgcgatctcggctcactgcaagctccgcctcccgggttcacgccattctcctgcctcaggctcccgagtagctgggactacaggcgcccgccactacgcccggctaactttttgtatttttagtagagacggggtttcaccttggtctcgatctcctgacctcgtgatccgcccgcctcggcctcccaaagtgctgggattacaggcgtgagccaccgcgcccggcca	0
2	44637358	44637359	insertion	agcttagcataaaccataaattgaaatgtcatcagtagattagtaaatatgagtcaggtatcagtatatatatatagtctatagactata	0
2	44816132	44816133	insertion	actgggaagtgaggacccctctgcccggccagccgccccgtccgggagggaggcgcggggggggggtcggccagccgccctg	0
2	45309233	45309234	insertion	aataaattaaaccgcgcagccgccgccgcccgaccgccgggaggatggagttcagcgggcagcggagctgtctcagtctttgccgccgcgccggcgagcgccgcccgggaggcagcggctggaggagcggacgggccccgcggggcccgagggcaaggagcagccgcctgccttggcctcccaaagtgccgagattgcagcctctgcccggctgccaccccgtctgggaagtgaggagtgtctctgcctggccgcccatcgtctgggatgtgaggagcccctctgcctggctgcccagtctggaaagtgaggagcgtctccgcccggccgccatcccatctagaaagtgaggagcgcctcttcccagccgccatcatatctaggaagtgaggagcgtct…	0
2	45338981	45338982	insertion	tagagaaggcattccaggtgaggagagttaagtgaacaagaggctgagagatc	0
2	47996051	47996052	insertion	ttgcagtgagccaagatcatgccactgcactccagcctgggcaacagagcgagatgccatctccaagaaaaaaaaaaaaagaaagaaaaaacaaaacacgaagggcagtaccaggagggaactcattattaaaaccagccagcgtgagtccctttctggggtggaagactggtgtgaattgggttgatcatacagggtccacatgtaccccttctgggacacattccttccccagactttcactgtgcccccctgtgccccaggatatttcaaattctgaaggtgtgaaggttgtgtaggggagaaaaagtgtatttgcctcacccatcgtgaagttcatgcctataacaaaagacattaactggagaaaagcatcataaatttgtttttttgtttttg…	0
2	48782452	48782453	insertion	ggggggggggctgaccccccccacctccctcccggacggggctgctggccg	0
2	49061409	49061410	insertion	gaaaagtttggaacttcctagagacttggagggctcagaagaagacaggaagatgtg	0
2	49087916	49087917	insertion	cctgtgggcctttgctaaggcagggaggacgctttcattttaaatgacaatttgataccaaaaataggaagtgaaacaaagcctgacaatcaagctgggattctaagctaggtgaatgggaaatcttcttggctctgggtgctaattagttcttgtgaccttgggcgaatggtcaccatctctgggcctcagtttcccagtatgcacatttagaagaaggaaatacatgatttccaaagtctattccgagatttgttctctatactgctctgctaccgtgcctcttagacagatgttacttttctggttgcta	0
2	49862552	49862553	insertion	aactaatttattagtcgactaataaattagataactaatttattagtcgactaataaattagat	0
2	50602630	50602631	insertion	aattctgaagctcttttttttttttttttttttttttttttttgagacggagtctcgctctgtcgcccaggccggactgcggactgcagtggcgcaatctcggctcactgcaagctccgcttcccgggttcacgccattctcctgcctcagcctcccgagtagctgggactacaggcgcccgccaccgcgcccggctaattttttgtatttttagtagagacggggtttcaccttgttagccaggatggtctcgatctcctgacctcccgatccacccgcctcggcctcccaaagtgctgggattacaggcgtgagccaccgcgcccggcc	0
2	51776596	51776597	insertion	tattatatattatatatttatatattatatataatataatatatatattatatattatatatatattatatgttttatatatattatataatacatattatatattttatatatattttatattttacatataatatataatatatattatatataaaatatataatatatattatatataaaatatataatatatattatatataaaatatataatatatattatatataaaatatataatatatatta	0
2	52654978	52654979	insertion	cgtgtatatatacacgtttatatatacacgtttatacaaacgtgtatatatacacgtttatataaa	0
2	53117375	53117376	insertion	tatacgtatatacgtatatacatatatacgtatatacgtatatacatatatacgta	0
2	56000885	56000886	insertion	cccacctccctcccggacggggcggctggctgggcggggggctgacccccccacctccctcccggacggggcggctggctgggcggggggctgaccccc	0
2	56731732	56731733	insertion	aagagactgcaagagagtttggatagctaatattggaagcaagggacaaggacatgcaagagagagttagggacactaaaaacaaacagttccatttcgctaagtgccagctctgaatatctcactcaatctccttaaaggggaaacttggatactagtgctaatgtggatacactga	0
2	57418377	57418378	insertion	tatagatataagatatattatagatattatagatataatagatatagatatagatattatagatataatagatatattatagatactatagatataatagatatattatagatactatagatataatacatatattatagatactatagatataatagatatattatagatactatagatataatagatatattatagatactatagatataatagatatattatagatactatagatataatagatatattatagatactatagatataatagatatattatagatactatagatataatagatatattatagatactatagatataatagatatattatagatactatagatataatagatatattatagat	0
2	57456202	57456203	insertion	tacacatataatatatacatacatgtctatataatataaaatatatatatgtgaatatataatatatattataatatatacataaaatgtattataacatattatatgtaattatatattataaatataattatatatatcataacagattatatacataattatatataattaaatattataaatataagtatatataattaaatattatatataattataattatatattatataaaattatatataattaaatatttataattacatatataattataatatatcatatatatactatattatgttatacctatttatatataatatgtacttattacatatataaaatatacatatatatttatatatgaaatatacatattatatatttatata…	0
2	58060067	58060068	insertion	cagtgctatccccgtcaagctaccattgattttcttcacagaattagaaaaaacttctttaaatttcatacggaaccaaaaatgagcctgcatagctaagacaatcctaaaccaaaagaataaagctggaagcatcatgctacctgacttcaaactatactacaatgccacagtaaccaaaacagcatggtactggtaccaaaacagagatacagaccaacggaatagaacagaggcctcagaaataatgccacacatctacaagcatctgatctttgacaaacctgaccaaaacaagcaataggggaaggattccctatttaataaatggtgttgggaaaacaggctagccataggcagaaaattgaaacttggccccttccttaccccttatacaaa…	0
2	58364318	58364319	insertion	atatatgatacatatatcatatatatcatatatgatacatatatcatatatatgatacatgtatcatatatgatacatatatatcatatatatgatacatatgtatcatatatatgatacatatgtatcatatatatgatacatatgtatcat	0
2	59313215	59313216	insertion	tatataatatatatataatatatatataatatatattttatataatatatatatataatatatatataatatatattttatataatatatatataatatatatatataatatatattttatataatatatatatataatatatatataatatata	0
2	59769589	59769590	insertion	atggattaattgactggttgtccttcatatcctgcactaacctctattacagcatggagaggtacttttgt	0
2	60695161	60695162	insertion	gtgatggtggtagtggtgatggtactggtggtgatggtggtggtggtagtgatggtggtggtaatggtggtggtggtggtggtggtggtggtagtgatggtggtggtggtgatggtactggtggtgatggtggtggtggtagtgatggtggtggtaatggtggtggtggtgatggtggtggtggtggtagtgatggtgctggtggtcatggtactttgtggtgatggtgatggtggtggtgatggtggtggtggtggtggtggtggtggtagtgataatggtggtg	0
2	61859135	61859136	insertion	aagataggaaccaggccgggcgcggtggctcacgcctgtaatcccagcactttgggaggccgaggcgggtggatcatgaggtcaggagatcgagaccatcctggctaacaaggtgaaaccccgtctctactaaaaatacaaaaaattagccgggcgcggtggcgggcgcctgtagtcccagctactcgggaggctgaggcaggagaatggcgtgaacccgggaagcggagcttgcagtgagccgagattgcgccactgcagtccgcagtccgacctgggcgacagagcgagactccgtctcaaaaaaaaaaaaaaaaaaaaaaaaaaaaaaaaaaaaaaaa	0
2	62958005	62958006	insertion	acaggcagagaaagagagtaagccagaaggcagacacacacacacacacagagagagacagagacagatggagagacagagagaaagagacagagagaggcagaaacagacagaaagagagagacacagagagagagacagagacagagagagagacagagacagggagagagagagacagagagagacagacagacaggcagagaaagacagtaagatagaagacagacacagagagagagagagacagacagacaggcagagaaagacagtaagacagaagacagacccagagagagagagacaggtggagagagagagagagagacagagacaggcagagagagagacagagagacggacagagagagagacaggcagagagagagagacagagag…	0
2	63779222	63779223	insertion	ggccctgctttcttttttttttttttttttttttttttgagacggagtctcgctctgtcgcccaggtgggactgcggactgcagtggcgcaatctcggctcactgcaagctccgcttcccgggttcacgccattctcctgcctcagcctcccgagtagctgggactacaggcgcccgccaccgcgcccggctaattttttttgtatttttagtagagacggggtttcaccttgttagccaggatggtctcgatctcctgacctcatgatccacccgcctcggcctcccaaagtgctgggattacaggcgtgagccaccgcgcccggcc	0
2	63802665	63802666	insertion	tatacagtgtatgcactgtatatacagtatatacagtgtatgcactgtatatacagtatatacagtgtatgcactgtatatacagtatatacagtg	0
2	64602865	64602866	insertion	caccatcaccaccataccactaccaccatcaccaccatcaccatcaccaccatcaccaccataccactaccaccaccaccaccatcaccatcaccaccataccactaccaccaccaccaccatcaccatcaccatcaccaccataccactaccaccaccaccaccat	0
2	64739445	64739446	insertion	agaggggctcctcacttcccagtaggggcggccgggcagaggcgcccctcacctcccagacggggcggctggccgggcggggcgctgacccccccacctccctcccggacggggcggctggccaggcggggggctgacccccccacctccctcccggacggggcggctggccgggctgaggggctcctcacttcccagtaggggcggccgggcagaggcgcccctcacctcccggacggggcggctggccgggcggggggctgacccccccacctccctcctggacggcacggctgtccgggcgggggggctgaccccccacctccctcccggatggggcggctggccgggt	0
2	65100037	65100038	insertion	cacctggctaattttttttttttttttttgagacggagtctcgctctgtcgcccaggccggactgcggactgcagtggcgcaatctcggctcactgcaagctccgcttcccgggttcacgccattctcctgcctcagcctcccgagtagctgggactacaggcgcccgccaccgcgcccggctaattttttgtatttttagtagagacggggtttcaccttgttagccaggatggtctcgatttcctgacctcatgatccacccgccccggcctcccaaagtgctgggattacaggcgtgagccaccgcgcccggcc	0
2	65746461	65746462	insertion	agaatgttgtcatatggctccccctccccctccccctccccctccctctcgtctccgtctccccatggtctccctctcatgcggagccgaagctggactgtactgctgccatctcggctcactgcaacctccctgcctgattctcctgcctcagtctgccgaatgcctgcgagcaggcacgcaccgccacgcctgattggttttggtggagacggggtttcgctgtgttggccgggccggtctccagcccctaaccgcgagtgatccgccaacctcggcctcccgaggtgccgggattgcagacggagtctcgttcactcagtgctcaatggtgcccaggctggagtgcagtggcgtgatctcggctcactacaacctacacctcccagccgcctgcct…	0
2	65827807	65827808	insertion	ggtggggggctgaccccccccacctccctcccggacggggcggctggccgggcggggggctgacccccccacctccctcccggacggggcggctggccaggtggggggctgacccccccacctccctcccggacggggcggctgtccgggcggggggctgaccccccacctccctcccggacggggcggctggccaggcggggggctgacccccccaccttcctcccggacgggcggctggccgggtggggggctgaccccccacctccctcccggacggggcggctggccg	0
2	65827875	65827876	insertion	cacctccttcccggacggggcggctggccaggcggggggctgaccccccacctccctcccggacggggcggctggccaggcggggggctgaccccccacctccctcccggacggggcggctggccgggtggggggctgaccccccacctccctcccggacggggcggctggccgggtggagggctgacccccccacctcccttccggacggggcggctggccgggcggggggctgacccccc	0
2	65828050	65828051	insertion	ccacctccctcccggacggggcggctggccggacggggggctgacccccccacctccctcccggacggggcggctggccaggtggggggctgacccccccacctccctcccggacggggcggctgtccgggcggggggctgaccccccacctccctcccggacggggcggctggccaggcggggggctgacccccccaccttcctcccggacgggcggctggccgggtggggggctgaccccccacctccctcccggacggggcggctggccgggtggagggctgacccccccacctccctcccggacggggcggctggccgggcggggggctgacccccccacctccttcccggacggggcggctggccaggcggggggatgaccccccacctccctc…	0
2	65828096	65828097	insertion	ccccacctccctcccggacgggcggctggccgggcggggggctgacccccccacctccctcccggacggggcggctggccaggtggggggctgacc	0
2	66658978	66658979	insertion	agaaaacaaaagaaggccgggcgcggtggctcacgcctgtaatcccagcactttgggaggccgaggcgggcggatcacgaggtcaggagatcgagaccatcctggctaacacggtgaaaccccgtctctactaaaaatacaaaaaattagccgggcgaggtggcgggcgcctgtagtcccagcttctcgggaggctgaggcaggagaatggcgtgaaccccagggggcggagcctgcagtgagccgagattgcgccactgcactccagcctgggcgacagcgagactccgtctcaaaaaaaaaaaaaaaaaaaaaaaaaaaaaaaaaaaaaa	0
2	66990145	66990146	insertion	atatacgcgcgtatatgtgtgtatatatatacgcgcgtatatgtgtgtatatatatacgcgcgtatatgtgtgtatat	0
2	67002265	67002266	insertion	ataaatgtatatatacatatacatttatacatgtataaatgtatatatacatatacatttatacatgtataaatgtatatatacatatacatttatacatgtatatatgtatatatacatatacatttatacatgtatatatgtatatatacatatacatttatacatgtatatatgtatatatacatatacatttatacatgtatatatgtatatatacatatacatttatacatgtatatatgtatatatacatatacatttatacatgtatatatgtatatatacatatacatttatacatgtatatatgtatatatacatatacatttatacatgtatatatgtatatatacatatacatttatacatgtatatatgtatatatacatatacatt…	0
2	68678590	68678591	insertion	ttatattatatataatatgtatattatatataattttatattatatatata	0
2	68678731	68678732	insertion	tatattatatataaaatgtatattatatatattatatataaaatgtatattatatatattatatataaaatgtatattatatatattatatataaaatgtatattatatatattatatataaaatgtatattatatatattatatataaaatgtatattatatatattatatataaaatgtatattatatatattatatataaaatgtatattatatatattatatataaaatgtatattatatatattatatataaaatgtatattatatatattatatataaaatgtatattatatatattatatataaaatgtatattatatatattatatataaaatgtatattatatatattatatataaaatgtatattatatatattatatataaaatgtat…	0
2	68678839	68678840	insertion	tatattatatataaaatgtatattatatatatatatataaatgtatattatatatattatatataaaatgtatattatatatattatatataaaatgtatattatatatattatatataaaatgtatattatatatattatatataaaatgtatattatatatattatatataaaatgtatattatatatattatatataaatgtatattatatatattatatataaaatgtatattatatatatatattatatatattatatataaaatgtatattatatatattatatataaaatgtatattatatatattatatataaaatgtatattatatatattatatataaaatgtatattatatatattatatataaaatgtatattatatatattatata…	0
2	68679006	68679007	insertion	atatataatgtatattatatattataatatataatgtatattatatattataatatataattatattatatattataatatataatatatattatatattataatatataatatatattatatattaatataatatataatatataatatatattatatattatattatatatattatatattatatatatatattatatattatatattatatattatatattatatattataatatatatatatattatataatatataatatatattatatattatatataatatataatatatattatatatattatatataatatattttatatataatataaaatatattatataatatataatatattttatattatataatatatattatatattatataa…	0
2	70797700	70797701	insertion	ccctccttctaattcttttttttttttttttttttttttttttttttttttgagacggagtctcgctctgtcgcccaggctggagtgcagtggcgggatctcggctcactgcaagctccgcctcccgggttcacgccattctcctgcctcagcctcccaagtagctgggactacaggcgcccgccactacgcccggctaatttttttgtatttttagtagagacggggtttcaccgttttagccgggatggtctcgatctcctgacctcgtgatccgcccgcctcggcctcccaaagtgctgggattacaggcgtgagccaccgcgcccggccc	0
2	71564856	71564857	insertion	tttgtattctggtttttgtcaattgaccctccacctgtctcggcctcccaaagtagtaagattacgtgcatgagccaatgcgcagcctataaaattattcagtctacta	0
2	71706293	71706294	insertion	caacccaaatacgtggtagcgggcgcctgtagtcccagctactcgggaggctgaggcaggagaatggcgtgaacccgggaggcggagcttgcagtgagccgagatcgcgccactgcactccagcctgggcgacagagcgagactccgtctcaaaaaaaaaaaaaaaaaaaaaaaaaaaaaagagc	0
2	71845282	71845283	insertion	gtgtgtgtgtgtgtggtagaggtggggtataagtgtgtgtggtagagatggggtgtgtgtgtgtggtagaggtggggtgtgtgtgtggtagaggtggcgtgtgtggtagaggtggtgt	0
2	71845368	71845369	insertion	gtgtggtagaggtggcgtgtgtggtagaggtggtgtgtgtgtgtgtgtgtgtgtggtagaggtggggtataagtgtgtgtggtagagatggggtgtgtgtgtgtggtagaggtggggtgtgt	0
2	71845543	71845544	insertion	tgtgtgtggtagaggtgtgtgtgtgtggtagaggtggtgtgtgtgtggtagagtgtgtgtggtagaggtgtgtgtgtggtagaggggtatatgtgtgtgtggtagaggtggcgtatatgtgtgtgtggtagaggtggggtgtgtgtgtggtagaggtgtgtgtgtggtagaggtggtatgtgtggtagaggtgtgtgtgtggtagaggtggtgtgtgtgtttggtagaggtgtgtgtgtggtagaggtggagtgtgtttgtgtggggtagagttgtgtgtggtaaaggtggtgtgtgtgtgtgtggtagaggtggggtgtgtgtgtggtagaggtggggtgtgtgtggtagagggtgtgtgtgtgtggtagaggtgtgtgtgtggtagagatgatgtgt…	0
2	71890138	71890139	insertion	tatttgtgtatgtttacgtgtgtgtgtgtgtgtgtgtgcatatttgtgtgtgtatgtctgtgtccatgtgtctgcatatgtgtgtggtgtgtgta	0
2	72244732	72244733	insertion	tgtatcctcttttttttttttttttttttttttttttttgaggcggagtttcgctctgtcgcccaggctggagtgcagtggcgcgatctcgactcactgcaagctccgcctcccgggtttacgccattctcctgcctcagcctcccgtgtagctgggactacaggcgcgcgccaccatgcccggctaatttttgtattttttttttagtagagacggggtttcaccgtgttagccaggatggtctcgatctcctgacctcgtgatccgcccacctcggcctcccaaagtgctgggattacaggcgtgagccaccgcgcctggcc	0
2	72441361	72441362	insertion	aaagtcaccccaaacttagtgactttaagtaacaaccattttatttgttcattattctgtgggtcaggaatttggccagggctcagctaggcagttttacgtggtattagctagcatctctcatgaggttgcaatcggatggttgctggggcttaaataccaggatggcttcactcacaagtctggtgccttggcagggttggctgggaggctgagacctctctttacctctccagatggctagcttaaccttctttatttggcaactggatttcaggagtcagcattccaaatggtgaagcagaagctagtagtatctgttaaggcccagcct	0
2	73409949	73409950	insertion	aaagaaagaaagaaagaaagaaagaaagaaagaaagaaagaaagaaagaaagaaagaa	0
2	74034202	74034203	insertion	ggaggctgaggcacgagaatggtgtgaacctgggaggcagagcttgaagctagcagagatcggccactgccctccagcctgggtgacagagagagactctgtctcaaaaaaaaaaaaaaaagaattgtctattttgttaatacaaaataggtatgttgaattgtttgtcacagaaaccaaaaaatccacataaatctcttttttcctgtaccctcaccttgcctgtttcctattctccactaaatgctttaactcttcattttgcctggcccttgcacccaagcatggctgacagaaaatcctaaaggcccaagattctatagtggctgtttgcaagggagacgaggctataagtaactgccacactggatcctcttatgtgagaagaaagaaagtatc…	0
2	74125480	74125481	insertion	gcaccttttctttttttttttttttttttttttttttttttttttttgagacggagtctcgctctgtcgcccaggctggagtgcagtggcgcaatctcggctcactgcaagctccgcctcccgggttcacgccattctcctgcctcagcctcccaagtagctgggactacaggcgcccgccactacgcccggctaattttttgtatttttagtagagacggggtttcaccgttttagccgggatggtctcgatctcctgacctcgtgatccgcccgcctcggcctcccaaagtgctgggattacaggcgtgagccaccgcgcccggcc	0
2	74557996	74557997	insertion	ggtgagggtggtgaggtgtacatggtggtgatgaggtctagatggaggtggtgatgtctagct	0
2	75387901	75387902	insertion	agaggccgggcgcggtggctcacgcctgtaatcccagcactttgggaggccgaggcgggcggatcacgaggtcaggagatcgagaccatcctggctaacacggtgaaaccccgtctctactaaaaatacaaaaaattagccgggcgtggtagcgggcgcctgtagtcccagctactcgggaggctgaggcaggagaatggcgtgaacccgggaggcggagcttgcagtgagccgagatcgcgccactgcactccagcctgggcgacagagcgagactccgtctcaaaaaaaaaaaaaaaaaaaaaaaaagacataac	0
2	76050435	76050436	insertion	atatgtatataaaatatttattttatatatgtatataaaatatttattttat	0
2	76297511	76297512	insertion	tagaatatatattatattatatattatattatatattatataatatatattatattatatattatataatatatattatatataataatatagaatatataattatatatta	0
2	76784103	76784104	insertion	caggagttgggctgagattaaaacataaagttactagatccacagtcaattcattgaccatgctcttcatttgagaaaacacttaatgcttgtttcccactttgttcctttaaattgctacaattccagggttatttcagagaactctcttttcgcaataattataagaatt	0
2	78558069	78558070	insertion	gtctcccaatgttttagacaaaatgttgagcttagtgacacttactactgaaagtaatagaactca	0
2	78606528	78606529	insertion	gagaagagaagagaagagaagagaagagaagagaagagaagagaagagag	0
2	78965411	78965412	insertion	aaaacaatgttttacaggccgggcgcggtggctcacgcctgtaatcccagcactttgggaggccgaggcgggcggatcacgaggtcaggagatcgagaccatcccggctaaaacggtgaaaccccgtctctactaaaaatacaaaaaaattagccgggcgtagtggcgggcgcctgtagtcccagctacttgggaggctgaggcaggagaatggcgtgaacccgggaggcggagcttgcagtgagccgagatcccgccactgcactccagcctgggcgacagagcgagactccgtctcaaaaaaaaaaaaaaaaa	0
2	81074626	81074627	insertion	tatatatatatatatatatatatatatatatatatatatattcctatatatatatatatatatattccta	0
2	81159196	81159197	insertion	atatgtgcatatacgtatatatgtacatatgtgcatatacgtatatatgtacatatgtgcatatacgtatatatgtacatatgtgcatatacgtatatatgtacatatgtgcatatacgtatatatgtacatatgtgcatatacgtatatatgtacatatgtgcatatacgtatatatgtacatatgtgc	0
2	81586308	81586309	insertion	gaattttgttgaaagccttttgtgcatctattgagataagaatgtggattttgtctttggttctgtttatgtgatagatagatagata	0
2	81800539	81800540	insertion	aaaaattaacttatggccgggcgcggtggctcgtgcctgtaatcctagcactttgggaggccgagacgggcggatcacgaggtcaggagatcgagaccatcttggctaacacggtgaaaccccgtttctactaaaaatacaaaaaattagccgggcgtgttggcgggcgcctgtagtcccagctacttgggaggctgaggcaggagaatggcatgaacccgggaggcggagcttgcagtgagccgagatcgcgccactgcactccagcctgggcgacagagcgagactccgtctcaaaaaaaaaaaaaaaaaaaaaa	0
2	82414329	82414330	insertion	aaagtatatataacatatatacatatataaagtatatataacatatatacatatataaagtatatataacatatatacatatataaagtatatataacatatatacatatat	0
2	82414572	82414573	insertion	gtatatataacatatatacatatatacatgaagtatatataacatatatacatatatacatgaa	0
2	82621993	82621994	insertion	taagtctaaaagatttttgttggagtcttcagggtttatactatcatatgccagtgtaactcatgaacacaactgatttttgcatgttgacttttgtcttacaactttactcaaattgtcta	0
2	83114068	83114069	insertion	atacatgtatgcataatatatacatacatgtatgtatgcataatatatacatacatgtatgtatgcataatatatacatacatgtatgtatgcataatatatacatac	0
2	83114202	83114203	insertion	catgtatgtatgcattatatatacatacatgtatgtatgcattatatatacatacacatgcatgtatgcattatatatacatgca	0
2	83568064	83568065	insertion	tataatatattttaatattatattatattataatatattttaatattatattatattataatatattttaatatattataatatattttaatattatattatattataatatattattaatattatattataatatattattaatattatattatattataatatattattaatattatattatattataatatattattaatattatattatattataatatattattaatattatattatattataatatattattaatattataatacatattgtatataatgttatatataatatattatgttatatatattattattatataacataatatattatatataatatatataattattcatattaatattattaatatataatatattagagatat…	0
2	83569681	83569682	insertion	ttatataatatctaatatatattagatatctaatagatattatataatatctaatatatattagatatctaatagatatataatatctaatatatattagatatctaatagatatataatatctaatatctattagatatctaatagatattatataatatctaatatctattagatatctaatagatattatataatatctaatatctattagatatctaatagatattatataatatctaatatctattagatatctaatagatattatataatatctaatatctattagatatctaatagatattatataatatctaatatctattagatatctaatagatattatataatatctaatatctattagatatctaatatataatatctaatatctaa…	0
2	84424370	84424371	insertion	atatataaaatatatatattttatatattaaaatatatatatattttaatatataaaatatatatattttatatattaaaatatatatatattttatattaaatatatatattttatatattaaatatatatatatttt	0
2	84728754	84728755	insertion	aaggccgggcgcggtggctcacgcctgtaatcccagcactttgggaggccgaggcgggcggatcacgaggtcaggagatcgagaccatcctggctaacacggtgaaaccccgtctctactaaaaatacaaaaattagccgggcatggtggcgcgcgcctgtagtcccagctacacgggaggctgaggcaggagaatggcgtgaacccgggaggcggagcttgcagtgagtcgagatcgcgccactgcactccagcctgggcgacagagcgaaactccgtctcaaaaaaaaaaaaaaaaaaaaaaaaaaagtttggta	0
2	85119741	85119742	insertion	tatatataatatatataaattatatatagaatatatattatgtataatatatataaattatatatagaatatgtatataatttatataatttatatatattatacataatatatattc	0
2	85235478	85235479	insertion	atatataatatgatatataatatatatcatatataatatatcatatgatatataatatatatcatatataatatataatgatatatattatatatg	0
2	85337499	85337500	insertion	cacccggcctctttcttttctttctttttttttttttttttttttttttttttaaatttatttttttattgataattcttgggtgtttctcacagagggggatttggcagggtcatgggacaatagtggagggaaggtcagcagataaacaagtgaacaaaggtctctggttttcctaggcagaggaccctgcggccttccgcagtgtttgtgtccctgattacttgagattagggattggtgatgactcttaacgagcatgctgccttcaagcatctgtttaacaaagcacatcttgcaccgcccttaatccatttaaccctgagtggacacagcacatgtttcagagagcacagggttgggggtaaggtcacagatcaacaggatcccaaggcagag…	0
2	85535536	85535537	insertion	ccccctccctccctccctttccccctccctccttttctccctcccttcctttctccctccctcccattctccttccctcccttt	0
2	85994704	85994705	insertion	ccttccctcccctgccctcccctcacttcctccctccctccccactcccctcccctctccttccctcccctgccctcccctcacttcctccctccctccctccccctcccctcccctcccccctcccctcccctcccctcccctcccctcccctcccctcccctcccctcccctcc	0
2	87141768	87141769	insertion	ggcggcggcggcggcggcggcggcctcgacctggccgggcggcggcggcggcggcggc	0
2	87475035	87475036	insertion	tttctttctttctttctttctttctttctttctttctttctttctttctttctttc	0
2	87628804	87628805	insertion	cttgaaccgggaggtggaggctgcagcaagccaagattacaccactgcactccagcctgggcaacagggcgagactccatctgaaaaaaaaaaaaaaaagaccagcctggccaacatgttgataccctgtctctactaaatatataaaaaaattagctgggcatggtggcacacggctgtaatcccagctactcgggaggcccaggcaggaggatcgcttgaacccgggaggtggaggctgcagtgagccaagatagcaccactgaactccagcctgggcaacagggtgagactccatctcagaaaagagaaaaaaaaaaaaaaaaagaccagcttggccgacatggtgaaacctcatctctactaaacatacaaaagtattagctgggcgtggtggca…	0
2	87634980	87634981	insertion	agcaagccagccagccaagacagccaagccagtcaagccaggcaagccagcgagccagccaagccagccaacccagccagccaagccagccaagacagccagcc	0
2	87644191	87644192	insertion	gccagcccagccagcccagccagcagccaacccagccaccacagccagcccagccagccagcaca	0
2	88270955	88270956	insertion	tatatataatatgaatattatatataagtatatataatatgaatattatatataag	0
2	88430153	88430154	insertion	caagagaagggcagctccctcatgcaggagaccaggagaggctgggtgtgtcttcctgtccctcccccagactg	0
2	89001140	89001141	insertion	tttgctccagtattttgaaactacatgcttttcttgctgtttttaaatttttctgaactaggttgacccaaaaggtta	0
2	89564977	89564978	insertion	aatgtatatatataatgtttatatatataatgtttatatatataatgttatatataatgtttatat	0
2	89565070	89565071	insertion	tgtgtatatatataatgtttatatatataatgtgtatatatataatgtttatatatataat	0
2	89956993	89956994	insertion	atataatatatatattatatattatatatactattattatatatgatactattatatattaatataattatatataatatatatattatataatatactattatatattatatataatagtatattatataatatatatattatatataatagtattatatatactattatatattatatatattatatatatataaatataatataatatatataatatataatattaatattatatatatataatataatataatatataatata	0
2	90383954	90383955	insertion	catcgaatggaatagaatggaatcatcattgaatgggatcaaatagaatcattggataaaagtgaatggaataatcatctaatggaatcgaatggaatcat	0
2	90450073	90450074	insertion	cgccgcggctttttgcccgccccggctttttgccccccagccaccgcggcttattgacccccccgcctgccgcggctttttgccccccccgccaccgcggctttttgccccctgccgccgcggctttttgcttgacccagctttttgctcctcccaccgccgcggctttttgccccccacccgccccggtgccgcggttatttgcccgtcgcggctttttgcacccccgtcgccgcggctttttgcccctcttccgccgcggctttttccccgccccggctttttgccccgccgccgccgccgcggcgttttgctccccgccgccgccgccgccgcggcgttttgctccccgccgccgccgccgccgccgcggcgttttgctccccgccgccgccgccg…	0
2	92079427	92079428	insertion	aaaaatttgcgagtgctcaatggtgcccaggctggagtgcagtggcgtgatctcagctcgctacaacccccacctcccagccgcctgccttggcctcccaaaatgccgagattgcagcctctgcccggccgccaccccgtctgggaagtgaggagcatctctgcctggccgcccatcgtctgggatgtgaggagcccctcagcctggctgcccagtctggaaagtgaggagcgtctctgcctggccgccatcccatctaggaagtgaggagcgcttctgcccggccgcccatcttctgagatgtggggagcgcctctgccctgccaccccatctgggatgtgaggagcacctctgcccggccgcgaccccgtctgggaggtgaggagcttctctgcccg…	0
2	96211323	96211324	insertion	aataaattagggagatatgactcctaatattacagtgagtgtacactctgtgatattatttgtaatgtcctaggaagttattactcctaatatcagtgtgggtgtagaccttgtgtatacactctgtgatataattcgt	0
2	96862819	96862820	insertion	taacataaaataaaattaaaattaaaataaaataaaataaaataaaataaaataaaataaaataaaataaaataaaataaaataaaataaaataaaataaaataaaataaaataaaataaaaataaaataaaataaaataaaataaaataaaataaaataaaataaaataaaataaaataaaataaaataaaataaaataaaataaaataaaataaaataaaaataaaataaaataaaataaaataaaataaaataaaataaaataaaataaaataaaataaaataaaaataaaataaaataaaataaaataaaataaaataaaataaaataaaataaaataaaataaaataaaataaaataaaataaaataaaataaaataaaataaaataaaataaa…	0
2	97325218	97325219	insertion	ctttctttctttctttctttctttctttctttctctttctttctttctttctttctttctttctttctttctttctttctttctttctttctttctttctttctttctttctttctttctttctttctttctttctttctttctttctttctttctttctttctttctttcttt	0
2	97601449	97601450	insertion	caacctctgcctcctgggttcaagcaattctcctgcctcggcctcccaagcagctgggattacaggcgcacaccaccacgcctggctaatttttttgtatttttaatagagacagggtttcaccatgttggccaggctggtctttaactcctgacctcaggtgatccacccacctcagcctcccaaagtgctaggattacaggcgggtgccactgcgccctgccagccccagtttggatttttgaactgaacggttttggaatatgcctgatctctggaataatatgaaacagagacatcaaatgctagcaggaaagtggagcaacaggaactttcattcattgctggtgagaatgtaaaatggaactttggaaaatagtctggttgcttcttacaaag…	0
2	97935255	97935256	insertion	gatttgaattctccctggcatggaggtcttggggtatcgcccagtgaaggacctcccaaccggggcctccggccacccccgcctttattctgggactgacagagatttgaattctccctggcatggaggtcttggggtatcgcccagtgagggacctcccaaccggggcctccggccacccccgcctttattctgggactgacagagatttgaattctccctggcatggaggtcttggggtatcgcccagtgagggacctcccaaccggggcctccggccacccccgcctttattctgggactgacagagatttgagttctccctggcatggaggtcttggggtatcgcccagtgaaggacctcccaaccggggcctccggccacccccgcctttattc…	0
2	98166718	98166719	insertion	gtttcttcatccagtcgtggcaccaaaggataatatattagcctcaataaaaatatcatcaattatcaattttgacatacctatacaaagtaaaactgctacaagcattagatattgatcagtttctctttcagaaatcactgcaatattcattgaaaatgaccattttaggagttaattagaatccagcataatttttgtttctaaaatagccttgttgggagtatcatgttgttctctaaagaagtttcatgaaatagctattgtatccaagaggtagctccttcaacaaggaagccaatgtgttcatattcaagtttgtctcatttctataactaaaatcaacaaaacatgtatctctgatgcctaatagtaacaaagaggagtaatgactcagtg…	0
2	98582147	98582148	insertion	aaaaatttcctggccgggcgcggtggctcacgcctgtaatcccagcactttgggaggccgaggcgggcggatcacgaggtcaggagatcgagaccatcccggctaaaacggtgaaaccccgtctctactaaaaatacaaaaaaaattagccgggcgtagtggcgggcgcctgtagtcccagctacttgggaggctgaggcaggagaatggcatgaacccgggaggcggagcttgcagtgagccgagatcccgccactgcactccagcctgggcgacagagcgagactccgtctcaaaaaaaaaa	0
2	99516586	99516587	insertion	aggaggggaggcagggggacagaggctcagtgggaaggggaggcagatggacagaggctcagcaggaggggaggcagggggacagaggctcagtgggaaggggaggcagatggacagaggctcagt	0
2	99737914	99737915	insertion	gaagtatctcttcatgtgttttgctcattttctaactgaattgtttgcttttcactattcaactttaagagttcttcatttgatacaataggtatgagtcctttagcaaatatgtggcttgtagttagtcttttcaacatcttagcaggtcttctgcaaagtaaaagactaactacaaaccacatattttctaaaggactcatacctattgcatcaaatgaagaactcttaaaattgaatagtgaaaagcaaacaattcagttagaaaatgagcaaaacacatgaagagatacttcaca	0
2	100437211	100437212	insertion	ggtttttaaatttttttttttttttttttttttttttttttttttttttttttttttgagacggagtctcgctctgtcgcccaggctggagtgcagtggcgcaatctcggctcactgcaagctccgcctcccaggttcacgccattctcctgcctcagcctcccaagtagctgggactacaggcgcccgccactacgcccggctaattttttgtatttttagtagagacggggtttcaccgttttagccgggatggtctcgatctcctgacctcgtgatccgcccacctcggcctcccaaagtgctgggattacaggcgtgagccaccgcgcccggcct	0
2	102969306	102969307	insertion	aatatgtattttatatattatattatataaaatatagtatattatatataatataataaataatataatatataatatataatataataaataatataatatataatataatatataataaataatataatatataatatataatatataatatataatataatatataatataatatataatataatatataatatataatatataatatataatatataatatataatatataatataatatataatgtaatatataatatataatataatatataatatataatatataatataatatataatatataatatataatataatatataatatacaatacataatatataatgtataatataatatataatataatataaaatatataatatataata…	0
2	102969494	102969495	insertion	ataatttataaattatatataatataatttattatattatatattataga	0
2	103066667	103066668	insertion	tgaaaatataggatattttcaaggtctcatatgcctctgttgactatattattttacgtattatataaatcattattttataatatagtcaacagaggcatatgagacct	0
2	104043243	104043244	insertion	atatatattatatattatataataatatatattatatatattatatatataatatatattatatatattatatatatataatatatattatatatattatatataataatataatatatattatatatattatatataatatatattatattattatatataatatatattatattattatatataatatatattatatattatatatataatatatattatatattagtatatataatatatattatatattagtatatataatatatattatatattagtatatataatatatattatatattagtatatataatatatattatatattagtatatataatatatattatatattatatatatatatattatatattatatatatatatatattata…	0
2	104043361	104043362	insertion	atatatattatatatatatttatatatatatatatatatatatatatatatatatatatatattttatatatataatatatatatattatatatatattttatatatataatatatatatattatatatatattttatatatataatatat	0
2	105440834	105440835	insertion	tggtggtggtggtggtggtgatggtggtagtggtggtggtggtggtggtggtggtagtgatggtggtgatggtggtggtggtggtggtgatggtggtggtggtggtggtggtggtagtgatggtggtgatggtggtggtggtgatgatggtggtggtggtgatggtggtgatggtgatggtggtggtggtgatggtggtggtggtggtggtgatggtggtgatggtggtggtggtgatggtggtggtggtgacggtggtagtggtggtggtgacggtggtggtgctggtggtggtgatggtggtggtggtgctggtggtggtgatgatggtggtggtgacggtggtggtgatgatggtggtggtgatggtggtggtgacggtggtggtgacagtggtgg…	0
2	105440962	105440963	insertion	gtagtgatggtggtgatggtggtggtggtgatggtggtggtggtgatggtggtggtggtggtggtgatggtggtgatggtggtggtgatggtggtgacggtggtagtggtggtggtgacggtggtggtggtgatggtggtagtggtggtggtggtggtggtggtggtagtgatggtggtgatggtggtggtggtggtggtggtgatggtggtggtggtggtggtggtggtggtgatggtggtagtggtggtggtggtggtggtggtagtgatggtggtgatggtggtggtggtggtggtggtgatggtggtggtggtggtggtggtagtgatggtggtgatggtggtggtgatggtggtggtggtgatggtggtagtggtggtggtggtggtggtggtg…	0
2	105563633	105563634	insertion	cagaaagaaagaaagaaagatagaaagaaagaaacaaagaaagaaagaaagaaagaaagatagaaagaaagaaagaaagaaagaaagaaagaaagagaaaagaaagaaaaga	0
2	106147262	106147263	insertion	tttattttattttattttattttattttactttattttattttattttattttattttattttat	0
2	106451848	106451849	insertion	tatatatacatatatatatatgtatgtatatatatgtatatatatatatacgtatatatatatatatata	0
2	106553279	106553280	insertion	catccatacacacacccctacccaacacacacacacatccatacacacacccctacccaacacaaacacacatccatacacacacccctacccaacacaaacaca	0
2	107083915	107083916	insertion	acagagcatgccagggagcagcgcccgtcgggagccatgatgcctgagccatcaaggcagccgccgggccaggtcgaggccgccgcctcc	0
2	108444753	108444754	insertion	cgcgctctgttgaggcggcggcctcgacccggcccggcggctgcctcgatggctcaggcgtcatggctcccgacgggcgctgctccctga	0
2	108445499	108445500	insertion	ctcccgacgggcgctgctccctggaacgctctgttgaggcagcggcctcgacctggccgggcggcagcctcgatggctcaggcgtcatgc	0
2	108797702	108797703	insertion	ataatatattatatatgatatatcatataaaatatatatatgatatatcatatataaaatatatatatgatatatcatatataaaatatatatgatatatcatatataaaatatatatatgatatatcatataaaatatatatatgatatatcatataaaatatatatatgatatatcatatataaaatatatatatgatatatcatatataaaatatatatgatatatcatatataaaatatatatgatatatcatatataaaatatatatgatatatcatatatataatatattatatgatatatataatatattatatataatatatcatatatataaaatatatatgatatat	0
2	110552151	110552152	insertion	cccggccggggggggggggggggcggcggcggcggcctcggcccggccggggggcggcggcggcggcggcggccccggccccggcccggccccggcccggccggggggcggcggcggcggcggcggcggcggcggcccggccccggccccggccccggcccggccggggggcggcggcggcggcggcggcggccccggccccggccccggccccggcccggccggggggcggcggcggcggcggcggcggcggcggccccggccccggcccggccggggggcggcggcggcggcggcggcggcggcggcggccccggcccggccgggggggcggcggcggcggccggccggcgggcggcggcggcggcggcctcgg	0
2	110753437	110753438	insertion	aagtgggctcaggaggtctggatctgtgatgagatgggggaagtgggctcaggaggtctggatctgtgatgagatgggga	0
2	110848754	110848755	insertion	gtatatatgtatatatacgtatatatacatatatacgtatatatgtatatatacgtatatatacatatatacgtatatatgtatatatacgtatatatacatatatacgtatatatgtatatatacgtatatatacatatatacgtatatatgtatatatacgtatat	0
2	111037766	111037767	insertion	tatatatgtatatatacgtatatatacatatatacgtatatatgtatatatacgtatatatacatatatacgtatatatgtatatatacgtatata	0
2	111334473	111334474	insertion	ccccgccgccgccgccgccgccgtcgccgccccccggccgggccgaggccgccgccgccgccgccccggccggcggccgccgccgccgccgccccccggccgggccgggccgccgccgccgccgccgccgccgccgccccccggccgggccggggccggggccgccgccgccgccgccgccgccgccccccggccgggccggggccggggccggggccggggccggccggccgccgccgccgccgccccccggccgggccggggccgggccgccggggccgggccggggccgccgccgccgccgccgccgccgccgccccccggccgggccggggccgggccgccgccggggccggggccggccgccgccgccgccgccccccggccgggccgaggccg…	0
2	112009108	112009109	insertion	atcacgatgactgctaccaccaccaccatcaccaccaccaccaccaccaccacaaccagcaccatcaccaccatcaccgccaccaccatcaccaccaccaccatcaccaccaccaccatcaccaccaccaccaccatcaccaccaccaccaccaccatcaccaccaccaccaccatcactgccaccaccaccaccatcaccatcaccaccatcaccaccaccaccatcaccaccatcaccaccaccaccaccaacaccaccaccatcaccaccaccaccaccaccaccatcaccaccaccatcaccaccatcaccgccactaccgtcaccatcaccaccaccaccgtcaccaccaccaccactatcatcaccaccaccaccaccatgatgaccaccacc…	0
2	112447423	112447424	insertion	cccaaatgattttctttttcttttttttttttttttttttttttttgagacggagtctcgctctgtggcccaggtgggagtgcagtggcgcaatctcggctcactgcaagctccgcctccagggttcacgccattctcctgcctcagcctcccgagtagctgggactacaggcgcccaccatcacgcccggctaatttttttttgtatttttagtagagacggggtttcaccgtgttagccaggatggtctcgatctcctgacctcatgatccgcccgcctcggcctcccaaagtgctgggattacaagcgtgagccaccgcgcccggcc	0
2	112522413	112522414	insertion	acatatatatatatacacatatatatatacacgtatatatatacggatatat	0
2	112702076	112702077	insertion	attccttaaaataattcctctgttttaaggaattattccttaaaataattcctctgttttaaggaattattccttaaaataattcctctgttttaaggaattattccttaaaataattcctctgttttaaggaattattccttaaaataattcctctgttttaaggaattattccttaaaataattcctctgttttaaggaattattccttaaaataattcctctgttttaaggaattattccttaaaataattcctctgttttaaggaattattccttaaaataattcctctgttttaaggaattattccttaaaataattcctctgttttaaggaattattccttaaaataattcctctgttttaaggaattattccttaaaataattcctctgttt…	0
2	112812153	112812154	insertion	cggccccgcctccacgcggccccgcctccacgcggccccgcctccacgcggccccgcctccacgcggccccgcctccacg	0
2	113103866	113103867	insertion	caccatcaccaccatcaccaccaccaccactgccaccgtcaccaccatcaccaccaccaccaccaccatcaccaccaccaccatcaccaccac	0
2	113489894	113489895	insertion	caggggcaggttctccagtaaatcccaggtctcactggcctgtgtcttta	0
2	114012700	114012701	insertion	aaggaggaaggaaggaaggaaggaaagaaagaaggaagaaaaaaaggaaggagggagagaggaatagaggg	0
2	114106433	114106434	insertion	aagaaatcagaaaaggccgggcgcggtggctcacgcctgtaatcccagcactttgggaggccgaggcgggcggatcacgaggtcaggagatcgagaccatcccggctaaaacggtgaaaccccgtctctactaaaaatacaaaaaattagccgggcgtagtggcgggcgcctgtagtcccagctacttgggaggctgaggcaggagaatggcgtgaacccgggaggcggagcttgcagtgagccgagattgcgccactgcactccagcctgggcgacagagcgagactccgtctcaaaaaaaaaaaaaaaaaaaaaaaaaa	0
2	114280645	114280646	insertion	ctttgtgtttatctgtggtggctccgctcgcccacctgggtagcgggcacccta	0
2	114360475	114360476	insertion	ggggttggggttggggttaggggtaggggtaggggtagggttagggttagggtaagggttaagggttggggttggggttg	0
2	114706551	114706552	insertion	tactgtccgattctttattttggtgatcatcttccaatagagttccttttagggtgcatgagagaggaaaatgtctgaagtgtattcattttatcttcacacttgttgatagtttgggtatagaattctaggttggaaataattttccttcagcattttgaaaccattgcttaattgctttccattataacttgaagttaataaaagctgatttatatgtataggacctagtttttttttttttcccctgtacaaatgcttttaggatcttccctttgtcccctagcatctgtgtgtgtgtgtgtgtgtgtgtgtgtgttttttttttgtctttttgttttaatctgtaggttatttcttcaactttacctactgagttttctattggatttttaaaat…	0
2	114737191	114737192	insertion	gccgccccctggtggccggaggccgttactgtcgcggctgaggaggcgtcccggtgtatccgcagcgcgccctg	0
2	114737462	114737463	insertion	gtcccggtgtatccgcagcgcgccctggctgccccctggtggccggaggccgttactgtcgcggctgagggggc	0
2	115129555	115129556	insertion	tcatatgaatatatacatttctgcatgcattcatatgaatatatacatttctgcatgcat	0
2	115129708	115129709	insertion	tataaatttatatatttatataaatacatacatttatatatgtatttatataaatacatacatttatatatgtattcatataaatacatacatttatatatgtatttatatatgtatttatataaatacatatataaatatatgtatttatataaatacatatataaatatatgtatttatatatgtatttatataaatatatgtatttatatttatataaatacatatatttatatatgtatttatataaatacatatatttatatatgtatttatatgtgtatttatataaatatatgtatttatataaatacatatatttatataaatatatgtatttatataaatatatatatttatatatgtatttatataaatatatatttatatatgtattt…	0
2	117587550	117587551	insertion	tatatattatatataatatatatataatatataatatataatatattatatataata	0
2	117801036	117801037	insertion	tatactatatagtatattatatatactatatatactatatagtatattatatatactata	0
2	117802044	117802045	insertion	atggtatatacagtatatatgcactatatggtatatacagtatatatgcactat	0
2	117834910	117834911	insertion	ctatcccatcccaccccatgctatcctattctatcctattccatcctatcctatcccatcccattgcatcccaccccatcccatcccttcctttcctttcctttcctatcctatcttatgctagc	0
2	118035926	118035927	insertion	atatatatatatatacacacacatatatatatacacatatatatatacacatatatatatatatatatatatatatacacatatatat	0
2	118305090	118305091	insertion	gtatgtgtgaatatacatactcacacatgagtatgtgtgaatatacatactcacacatga	0
2	118629379	118629380	insertion	ttataatcctttgggtatatacccagtaatgggatggctgggtcaaatggtatttctagttctagatcccggaggaatcgccacactgacttccacaatgat	0
2	119453483	119453484	insertion	gagaagagaaagagagggagggagggagagaaggaaggaaggaaagaaggaaggaaggaaggaagggagggagggaaagaaagaaggaaggaaagaagaaagaaagagagaaagagaaagagaaagaaagaaagacgtaaagaaagaaagaaagaaatatagaaagaaagaaagaagagag	0
2	119625355	119625356	insertion	tattatattatatataatataacatatattatattatatataacatataacatatattatattatatataacatataacatatattatattatatataacatataacatatattatattatatataacatataacatatattatatt	0
2	119625422	119625423	insertion	ttatatataacatataacatatattatattatatataacatataacatatattatattatatataacatataacatatattata	0
2	120283034	120283035	insertion	tggaggaggattcattacatgtctgggtactgcaactcagaggctcagacaggaaagcctgaatctacccttacatggctgacccgactctctgtaactggcccttacgcagggctcaagagatcctctcacctcggcctcccaaagtgctgggattacaggcatgagccactgggcccagcactagatgggtcttgcaaactcaattttccttagtctgcactggtgcccactcccttccttcttctctctcctcctttcttgatctttctcccaggcactttaagtacatcagctcatttaattctcccccacacccctaggtgatacgatgtccatttgacagaggagggcattggagg	0
2	120451522	120451523	insertion	cacacacacacgacacacaaacacataccacatacacattacacataccacacacatcacacataccgtacacaaacacaccacacaacataccacacacacagcacacaaacacatactgcatacacataccacataaccacatatgcacaacatatatcacatacacatcacacataccacacacatcacacataccatacacacaacacaaacataccacacacatgcaacatggcatacacacataaaacacaaacaccacacatgcaacatactgtacacacaacacaaacaccacagaaacacaacataccccacacacagacaacacacaaacacaccacacacatcacacataccccacacacaacacacaaacacac	0
2	120601498	120601499	insertion	ggggggctgacccccccccacctccctcccggacggggtggctggccgggcg	0
2	120601535	120601536	insertion	gctggctgggcggggggccgacatccccacctccctcccggacggggcggctggccgggcagggggccgacccccccacctccctcccggacggggcggctggccgggcggggggccgatccctccacctccctcccggacagggcggctggccgggcagaggggctcctcacttcccagtaggggcagccgggcagaggcgcccctcacctcccagacggggcggctggccgggcgggggggctgacccccccccacctccctcccggacggggcggctggccgggcggggggctgacccccccacctccctcccggacggggcggctggccgggcggggggccgacatccccacctccctcccggacggggcggctggccgggcggagggctgaccc…	0
2	120601689	120601690	insertion	cacctccctcccggacggggcggctggccgggcggggggccgacccccccacctccctcccggacggggcggctggccgggcagaggggctcctcacttcccagtaggggcggccgggcagaggcgcccctcacctcccagacggggcggctggccgggcggagggctcatccccccacctccctcccggacggggcggctggccaggcggggggctgacccccc	0
2	121148966	121148967	insertion	catgagacatgagacattgacatgagccatgagacatgagacatgagacattgacatgagacatgagacattgacatgagacatgagacatgagacatgagacattgacatgagccatgagc	0
2	121149120	121149121	insertion	gacatgagacatgagacatgagacatgagacattgacatgagccatgagacatgagacatt	0
2	121149255	121149256	insertion	gacatgagccatgagacatgagacattgacatgagacatgagccatgagacatgagacatgagacattgacatgagccatgagacatga	0
2	121149288	121149289	insertion	gacatgagccatgagacatgagacattgacatgagccatgagacatgagacattgacatgagccatgagacgtg	0
2	121149430	121149431	insertion	gacatgagacatgagacatgagacattgacatgagccatgagacattgacatgagccatgagacatgagacatgagacattgacatgagacatgaggcatgagacattgacatgagacatga	0
2	121481249	121481250	insertion	atatatattatataatatataattatataatattatatatattatagaatatattatatataatattatataattatatattatata	0
2	121639348	121639349	insertion	ggacagtgggggaaggacagtggagggagggcaggtggggggaggacagtggggagaagacagccgggggaggacagagtggggaggacagtggggagaggacagtggtggggagggcaggtggggggaaggtaggtggggggaaggtaggtggggggaaggtaggtgggggaggacagtgggggaggac	0
2	121782435	121782436	insertion	tatacacatgtacgtgtacaggtgtatacacatgtacgtggtgtacaggtgtatacacatgtacgtggtgtacaggtgtatacacatgtacgtggtgtacaggtgtatacacatgtacgtggtgtacaggtgtatacacatgtacgtggtgtacaggtgtatacacatgtacgtggtgtacaggtgtatacatgtacgtggtgtacaggtgtatacacatgtacgtggtgtacaggtg	0
2	122085248	122085249	insertion	catacacttttttttttttttttttttttttgagacggagtctcgctctgtcgcccaggctggagtgcagtggcgggatctcggctcactgcaagctccgcctcccgggttcacgccattctcctgcctcagcctcccaagtagctgggactacaggcgcccgccactacgcccggctaattttttgtatttttagtagagacggggtttcaccgttttagccgggatgttctcgatctcctgacctcgtgatccgcccgcctcggcctcccaaagtgctgggattacaggcgtgagccaccgcgcccggcc	0
2	122369177	122369178	insertion	gttggaggagttacaggaggaagaggaactggaggaggaggagttggaggagttacaggaggaagaagaactggaggaggaggtgttggaggagttacaggagaaagaggaactggaggaggaggaggagttacaggagaaagaggaactggaggaggaggc	0
2	122816924	122816925	insertion	atatatatatgtatatatacagatatataggatatatatatgtatatatacagatatataggat	0
2	122817092	122817093	insertion	tgtacagatatataggatatatatgtatatgtacagatatataggatatatata	0
2	122817652	122817653	insertion	tacagatatataggatatatatatgtatatgtacagatatataggatatatatatgtatatgtacagatatataggatatatatatgtatatg	0
2	122902359	122902360	insertion	ataaatatagtatatataaatatatagtatatataaatatagtatatataaatatatagtatatataa	0
2	123330646	123330647	insertion	aagaaaaatccactgaggccgggcgcggtggctcacgcctgtaatcccagcactttgggaggccgaggcgggcggatcacgaggtcaggagatcgagaccatcccggctaaaacggtgaaaccccgtctctactaaaaatacaaaaaattagccgggcgtagtggcgggcgcctgtagtcccagctacttgggaggctgaggcgggagaatggcgtgaacccgggaggcggagcttgcagtgagccgagatcccgccactgcactccagcctgggcgacagagcgagactccgtctcaaaaaaaaaaaaaaaaaaaaaa	0
2	123983771	123983772	insertion	atatatatatccggatatatatatttatatatggatatatatatccggatatatatatttatatatggatatatatatccggatatatatatttatatatggatatatatatccggatatatatatttatatatggatatatatatccggatatatatatttatatatgg	0
2	124114453	124114454	insertion	atatatataaattatatattatacatatataatatatatataaattatatattatacatatataatatatatataaattatatattatacatatataatatatatataaattatatattatacatatataatatatatataaattatatattatacatatataatatatatataattatatattatacatatatatatatatatattatatattatacatatataatatatatatattatatattatacatatataatatatatatattatatattatacatatataatatatatatattatatattatacatatataatatatatataaattatatattatacatatataat	0
2	124440204	124440205	insertion	tctctctctctctctctctctctctctctctctctctctctctctctctctctctctcctctctctctctctctctcctctctctctctctctctctcctctctctctctctctctctcctctctctctctctctctctctctcctctctctctctcctctctctctctctctcctctctctctctcctctctttctctctctctctctgtctctctctcctctctctctctctctctcctctctctctctcccctctctctctcccctctctctctctctctcctctctgtctctctctctctctctcctctctcctctctgtctctctctctctcctctctctctgtctctctctgtctcctctctctctctctcctctctcctctctctctctcct…	0
2	124542133	124542134	insertion	acatacatatatatacatatatatacacatacatatatatacatatatatacacatacatatatatacatatatatacacatacatatatatacatatatatac	0
2	124713564	124713565	insertion	acacatatatacacatgtgtatatacacatatatacacatgtgtatatacacatatatacacatgtgtatatacacatatatacacatgtgtatatacacatatatacacatgtgtatatacacatatatacacatgtgtatatacacatgtgtatacatat	0
2	125051757	125051758	insertion	ttgttcctttactttcctgacaaaatatttgttgtaagcactaattatttttaagtcaattaatgaaaactcgtttgtatcacacagaaacaacatctataaatacacagacagaagaagatccacactcaattttgtctcccagacctattcaatggtcaccaggtgatttcgctgacctcagtaaccactgccataaggacaatcagaaggaaaattaactcatttctcaaataatattgtactgaaagaaaagtcagaaagtcttctctatatattcgagcatacaaggctgaaactgaggtatctacctggtaggcctctggt	0
2	125569583	125569584	insertion	tatataatttatatttatatattatataatatataatttatatttatatattatataatatatatttatattatatattatataatatataatttatatttatatattatataatatataatttatatatatattatataatatataatttatattatatattatataatatattttatatttgtatattatataatatataatatatattatatattatatatataatttatattatatatataatatataatatatattatatat	0
2	125569641	125569642	insertion	tatatatttatattatatattatataatatataatttatatttatatattatataatatataatttatatatatattatataatatataatttatattatatattatataatatattttatatttgtatattatataatatataatatatattatatattatatatataatttatattatatatataatatataatatatattatatat	0
2	126180360	126180361	insertion	tgtttagctcaaggtttgtgagtgcaccagtccacactctgtatctagctgctctggtggggccttggagaacctttatgtctagctcagggattgtaaatacaccaatcagcaccctg	0
2	126492149	126492150	insertion	tacatacgtgtacacgtatacatacgtgtacacgtatacgtgtacacgtg	0
2	126492428	126492429	insertion	atatatacgtatatgtgtgtatgtatacatatatacgtatatgtgtgtatgtatacatatatacgtatatgtgtgtatgtatacatatatacgtatatgtgtgtatgtatacatatatacgtatatgtgtgtatgtatacatatgtgtatatatgcatatatatgtatat	0
2	127877491	127877492	insertion	gggtgggggggctgacccccccatctccctcccggacggggtggctggccgggctgaggggctcctcacttcccagtaggggcggccgggcagaggcgcccctcacctcccggacggggcggctggccgggcggggggctgacccccccacctccctcccggacggcac	0
2	127877514	127877515	insertion	ccccccacctccctcccggacggcacggctggccgggcggggggctgacccccccacctccctcccggacggggcggctggccgggcggggggctgacccccccacctccctcccggacggcacggctggccgggcggggggctgacccccccacctccctcccggacggcacggctggccgggtggggggctgacccccccacctccctcccggatggggcggctggccgggcggggggctgacccccccacctccctcccggacggcacggctggccgggcggggggctga	0
2	128083864	128083865	insertion	gaaaacattttagactccgtctcaaaaaaaaaaaaaaaaaaaaaaaaaaaaaa	0
2	128638893	128638894	insertion	gagactgctattttttttttttttttttttttgagacagagtctcgctctgtcgcccaggctggagtgcagtggcgcgatctcggctcactgcaagctccgcctcctgggttcacgccattctcctgcctcagcctcccgagtagctgggactacaggcgcccgccaccacgcccggctaattttttgtatttttagtagagacggggtttcaccgtgttagccaggatggtctcgatctcctgacctcgtgatccgcccgcctcggcctcccaaagtgctgggattacaggcgtgagccaccgcgcccggcc	0
2	128649688	128649689	insertion	ggcccagcgctgagaagagtgggcttggcctgagcaagaataggtaaataagggcatagccatcacctcaaggtgtgaccaaagtgagaagattgcatctggcttttctgggaatatgccaggagcagctccttctggcttggttgaaaccttggaagttctgggcctactcccaataatgctgaaaactcaccgtccctagactggcagctcagggcttgctgtgatcctggactcctggttcctagcatacagcagggggaggaaagagcccatctcagccacactttcccttctgagccctctctgaggtcaatgagatacattccaagaattaatgcc	0
2	128738927	128738928	insertion	acccccgactcagctcccccaccccgacccagtcctcctgcacccctgactcagctcccccaccccgatccagtcctcctgcaccccgactcagctcccccaccccgacccagtcctcctgc	0
2	128839973	128839974	insertion	ggtttcactatgttggccaagctggtcttgaactcctgacctcaggtgatctacctgcctcggccttccaaagttctgggattacaggcatgagccaccatgcctggcttgctactataagtcttttatgtacagttgagatacagggtagttgttttatgcccaattttccatctccaaacctccccattacctcctgaagcaatctggcatatagggtagatctaaatgatggttcaaggttctgtaaaaatgtaactgaaatcagcctaggaatgagaggatgcctaattgctgaacccatattgcaagaacagtaaaaaattgttatgacttggatgccttattaaacaaagaaccttaggatataggagtacttaaaattaagacttggaaacc…	0
2	128965937	128965938	insertion	gcctctgcctggctgcccaccctctgggaagtgaggagcgcctctgcccagctgcccaactgtctgggaagtgaggaga	0
2	129098762	129098763	insertion	tgatggtgatagtggtggtgatggtggtagtggtggtgatggtgatggtggtggtgatggtgatagtggtggtgatggtggtggtgatggtgatgatggtggtgatggtgatggtggtggtggtgatggtgatggtggtggtgatggtggtagtggtggtgatggtgatggtggtggtgatggtgatagtggtggtgatggtggtggtgatggtgatgatggtggtgatggtgatggtggtggtggtggaagtggtgatgatggtgaaagtggtggcggaag	0
2	129370742	129370743	insertion	tgccctcataaaacaaccaagcttcacaggaaggagctctttctgccgtggcttgcctttcttcttgtttcctgtgatggaggatgtaatgcagccattctgtgctcataaggagaaaggcaagtgacccagagccctgaaccaagagccgagagccactcacttccagatttcttgacaaaacccagtaaatattctaaagggtgactgttactcttctgttacttgtacccaacacaccctgaatgtgctgcccctcacgcccactccaggctgagctggaaagaagaaggggctcatggtctcatctaaaattccaaccctgcccttgatgggggtgtttgaaagctgtggacacaacaggaaactctctgctgggtgtggggatgaggttgcctt…	0
2	129550053	129550054	insertion	cagtgtctcacacacacatccacacacagtgtctctcacaaagacctctcacacacacacatccacacacatgcacagtgtcacacacatctcacacacgcacagtgtctcacacacacatgcacacacaacacctcacacatccaca	0
2	129628825	129628826	insertion	gagaagtgcagctctcactgcctgatgcttctctggcttgcaaagttttgcaggtgtttcctaaagacaatgatgaggtgtccttcttcaga	0
2	129697651	129697652	insertion	caccctctacccccacataaatctataaaacacgcaccctctacccccacataaatctatacaacact	0
2	129929426	129929427	insertion	gaaagaggataagagggctgtctgggtccctttcgcaagagcactaatcccatccatgcaggctccattctatgaactaatcacctctcagaggccccacctcctaataccatcaaattgagagttagattttcaacatgtgagttttggaagaacataaacatttagtccattgcacaagtcaagccagctttctttggaaagaaagacctttatccaaagatagctttcaagtttttgaggaaagtgtgctttctggaggcagggttattcagtctttgctattcctgttcaaacgctttcccccatgtgactccctacacaccccatttacagaaaagtccctttacagctcaaagtcttaggaagctcaggcccatcctgggccagctgctcagg…	0
2	130443482	130443483	insertion	ttgatttggggtggagagttctgtagatgtctattaggtctgcttggtgcagagctgagttcaattcctgggtatccttgttgactttctgtctcgttgatctgtctaatgttgacagtggggtgttaaagtctcccattattaatgtgtgggagtctaagtctctttgtaggtcactgaggacttgctttatgaatctgggtgctcctgtattgggtgcataaatatttaggatagttagctcctcttgttgaattgatccctttaccattatgtaatggccttctttgtctcttttgatctttgttggtttaaagtctgttttatcagagactaggattgccacccctgcctttttttgttttccattggcttggtagatcttcctccatcctttta…	0
2	130810702	130810703	insertion	ctgaccaggtccttactgacaaggccccactgacaaggcctcactgacaaggtccttattgacaaggcctca	0
2	131425926	131425927	insertion	gccatgtgtggcagcaagtgaggttggtggctggtgcagcggctcctggcacaccctcgcagaggtgactggttgctctttgagccaggttggccttgcccggcgtgaacaagcctcagtgcaacctctctgctacatatgga	0
2	131426325	131426326	insertion	ccatgtccggccactagttggtgactggtgcacctgctcctggcacacccttgcagaggtggctggttgctgtttgagccagcttgg	0
2	131721479	131721480	insertion	gcccggagcggcggccgcgcggcgacgaggatggggccgaggacgccgcgcggcc	0
2	132042117	132042118	insertion	gtaaggacctggtccgtgaggccttgtcaataaggtcctggtctgtgaggccttgtca	0
2	132522417	132522418	insertion	tgagaagggtcctcaggctccaggtggatatcaggcgccaggtgaacatccagcactcagatgaacattaagcttcaggtggacattgtgcctcaggtgaactccaggccccagctgaacatcaggccccaggtggatgcccaggatccgggtgcacatctggccacagttggacattcaaccccaggtgaccatcaggccatgggtgaatacagggtttccaggtggacatcagatcaaaggtgaacatcagtcccccagtgggcaccaggaccaaggtggacactgaactagaggtttacatcaggccacatgatgacacctagtcccaggtggacatcaggccccaggtggatacctaggctcccagtgaatttcagacaccaggttgacattcag…	0
2	132523485	132523486	insertion	acaaaaaacaaacaaggtcaggaaatcgagaccatcctggctaacacagtgaaaccccatctctactaaaaatacaaaaattacccggacgtagtgctgggcgccagtagtcccagctactcgggaggctgaggcaggagagtggcacgaacccgggacgcggagcttgcagtgagccaagatcgcgccactgcactccatccagcctgggcgacagagcgaaactctgtctcaaaacaaacaaacaaacaaacaaacaaacaaacaa	0
2	132528909	132528910	insertion	tatatatgtagatatacatatatacacatatatgtgtatgtgtgtatgtatacatatacatatatatgtgtatgcgtgtatgtatacatatacacatatatgtgtatgcgtgtatgtatgcatatacacatatgtgtatgcgtgtatgtatacatacacaca	0
2	132528947	132528948	insertion	tatgtgtgtatgtatacatatacatatgtgtgtatgtgtgaatgtatacatatacatatgtgtgtgtatgtatacatatacaca	0
2	132783601	132783602	insertion	agaataaaaagcaattatttcacaaggagaacatgtgtatgacatgacataaacatctagggttaggatgtgtatgtcgtgtcatacacatgttctccttgtgaaataattgctttttattctctggat	0
2	133028363	133028364	insertion	agacagacaggcagagaaagagagtaagacagaagacaggcacagacagagagacaggcacagagagagagagacagagagagagagaaaaagaaagagagagacagacagacagagacagacacagagagaaagaaacacaaagagagagagagaaacagacaggaagagagagagagagacagacaggcagagaaggagagtaagagagaagacagacacagtgagacaggcagagagagagacagagacagagagaaagaaagagacagacagagaaagagacagacaaagacagagacagacagagagagaaagagagaaacagacagacagagagagaaagagagaaacagacagaaagagagagagagagagaaacagaaagggagggagaga…	0
2	133151414	133151415	insertion	ctcctgaacatcaccctactatttcccccactgctcctgaacacacccactgtacttcccactg	0
2	134261901	134261902	insertion	ggcacccctgtccagcactttaggatcctcattggatgtctcatcaaagcacagaggaaggtttctttgcacaagagagattaagttgctatttaaatcaaaggaccccaagcagaggggggacatgtttgagaagagcaactgtaaaatagccactgaagctatggcactgaaccctaaggaagatggtacctgggagtaaccaacccatcaccataggaaaggaaaaccacgcagctcctctcaactctgaaacgtgcatgagatatgtgtggatggtgcaaatattagcaacatgagctttgcagcaagacagaccttgctgtttacaagtcctatgactttgaacaagttatttaattcttgagcctcagtttcttcatctgtacaatgaagata…	0
2	134650574	134650575	insertion	aaaggggccccagtgccctccagctgtcctctgcaggcacccagagctggtc	0
2	134653089	134653090	insertion	gaagagagaggggaggaagagagaggggaggaagagagaggggaggaagagagaggggaggaagagagaggggaggaagagagaggggaggaagagagaggggaggaagagagaggggaggaagagagaggggaggaagagagaggggaggaagagagaggggag	0
2	136591103	136591104	insertion	gcctcctgggttaatgccattctcctgcctcagcctcctgagtagctgggactacaggtgcccaccaccacgcccggctaattttttgtatttttagtagagatggggtttcaccgtgttagccagaatagtctcgatctcctgacctcgtgatctgcccgcctcggcctcgcaaagtgctgggtttacaggcataagccactgcgaccggcctctttttttttttttttgaaacagggtcttgctgtcgcccaggctggagtgcagtggcgcaatcttggctcattgcagtctctgcctctcaggctcaaaatccttctgcctcagcctcctgagtagctgggactataggcatgtgcttccatgcctggctagtttttaaattttttgtagagatat…	0
2	136879051	136879052	insertion	aaagtgaatgcccaggccgggcgcggtggctcacgcctgtaatcccagcactttgggaggccgagacgggcggatcacgaggtcaggagatcgagaccatcttggctaacacggtgaaaccccgtttctactaaaaatacaaaaaattagccgggcgtgttggcgggcgcctgtagtcccagctacttgggaggctgaggcaggagaatggcgtgaacccgggaggcggagcttgcagtgagccgagattgcgccaccgcactccaacctgggagacacagcgagactccgtctcaaaaaaaaaaaaaaaaaaaaaaaaaaaaaa	0
2	137103366	137103367	insertion	tatatgtagaatatatatatagaatatatattctatatatagaatatatagaatatatattctatatatataatatatatagaatatatattc	0
2	137103390	137103391	insertion	tatattctatatataatattctatatataaatatatataaaatatatattc	0
2	137103565	137103566	insertion	atatataaatatatattctatatatataaaatatatataaaatatatattctatatatatagaatatatattctatatatataaaatatatataaaatatatattctatatataaaatatatataaaatatatattttatatatataaaatatatataaaatatatattctatatatataaaatatatataaaatatatattctatatatataaaatatatataaaatatatattctatatatataaaat	0
2	137104983	137104984	insertion	ttcatatatatttcatatataaaatatatatacaatatatatttcatatataaaatatatatacaatatatatttcatatataaaatatatatacaatatatatttcatatataaaatatatatacaatatatatttcatatataaaatatatatacagtatatatttcatatataaaatatatatacagtatatatttcatatataaaatatataaatctatatttcatatataaaatatatataaatctatatttcatatataaaatatatataaatctatatttcatatataaaatatatataaatctatatttcatatataaaatatatataaatatatatttcatatataaatatatatttcatatataaaatatatataaatatatatttcat…	0
2	138176947	138176948	insertion	tttttttttttttttttttttttttttttgagacggagtctcgctctgtcg	0
2	141370996	141370997	insertion	ataattatatacatataaatatatatataattatatacatataaatatatat	0
2	141852908	141852909	insertion	gataggttctctttatttttttttttttatttttttttttttttgatcttaaatattttaatagctgcattaaaaaagtaaaaaaagaataagtcaatttagtaatacatttaattttacccaatatgaaaatatattacaacgtaatgataagtatgtgaggcgaaggatatgttaattagcctaatttaatcataccacattgtatacatgtatcattttttttttttttaattttttttttttattatactctaagctttagggtacatgtgcacattgtgcaggttagttacatatgtatacatgtgccatgctggtgcgctgcacccactaacgtgtcatctagcattaggtatatctcccaatgctatccctcccccctcccccgaccccacc…	0
2	145346753	145346754	insertion	aataaatatttacaaggccgggcgcggtggctcacgcctgtaatcccagcactttgggaggccgaggcgggtggatcatgaggtcaggagatcgagaccatcctggctaacaaggtgaaaccccgtctctactaaaaatacaaaaaattagccgggcgcggtggcgggcgcctgtagtcccagctactcgggaggctgaggcaggagaatggcgtgaacccgggaagcggagcttgcagtgagccgagattgcgccactgcagtccgcagtccgacctgggcgacagagcgagactccgtctcaaaaaaacaaaaaaacaaaaca	0
2	145953808	145953809	insertion	agaatactctacagcatcatagtttttgttttacctccttgtagctttaatcatgtgtatttactagttatctattggtaag	0
2	146346967	146346968	insertion	taacacagttgagaagacttgagttggccggctgtgatggctcacacctgtaatcccagcactttgacaggctgaggcaggtggatcacttgaggttaggagttcgagagcagcctggccaatatggcaaaaccccgtctctactaaaagtacaaaaa	0
2	146357909	146357910	insertion	atataatatatatatattatatatatattatatatattatatatataatatatatattatatatatataatatatatatattatatatataatatatatattatatatatattatatatatatattaatatataatatatatatattatatatattatatatatatattaatatataatatatatatattatatatatattatatatatattatatatataatatatatatatattatat	0
2	146374993	146374994	insertion	gaaagaaagaaagaaaggaaggaaggaaggaagaaagaaagaaagaaagaaagaaagaag	0
2	146589312	146589313	insertion	tatagtattatagtatatataatattatattatttattatattatattatatatactataatactatagtattatagtatatataatactatagtattatattatatatactataatactatagtattatatataatataatactatagtattatagtatatataatataatattataataatac	0
2	146771329	146771330	insertion	aggaacttacttttttttttttttttttgagacggagtctcgctctgtcgcccaggctggagtgcagtggcgcgatctcggctcactgcaagctccgcctcccgggttcacgccattctcctgcctcagcctcccaagtagctgggactacaggcgcccgccactacgcccggctaattttttgtatttttagtagagacggggtttcaccgttttagccgggatggtctcgatctcctgacctcgtgatccgcccgcctcggcctcccaaagtgctgggattacaggcgtgagccaccgcgcccggcc	0
2	147020925	147020926	insertion	agcaatcctaagccaaaagaacaaagctggaggcatcacactacctgacttcaaactatactacaaggctacagtaaccaaaacagcatggtactggtaccaaaacagagatatagatcaatggaacagaacagagccctcagaaataatgccgcatatctacaactatctgatctttgacaaacctgagaaaaacaagcaatggggaaaggattccctatttaataaatggtgctgggaaaactggctagccatatgtagaaagctgaaactggatcccttccttacaccttatacaaaaatcaattcaagatggattaaagatttaaacgttaaacctaaaaccataaaaaccctagaagaaaacctaggcattaccattcaggacataggcgtgtg…	0
2	148650064	148650065	insertion	aactttttttttttttttttttttttttttttttttgagacggagtctcgctctgtcgcccaggccggactgcggactgcagtggcgcaatctcggctcactgcaagctccgcttcccgggttcacgccattctcctgcctcagcctccccagtagctgggactacaggcgcccgccaccgcgcccggctaattttttgtatttttagtagagacggggtttcaccttgttagccaggatggtctcgatctcctgacctcatgatccacccgcctcggcctcccaaagtgctgggattacaggc	0
2	149490644	149490645	insertion	aagattttattttttatttttattttttttttttttttgagacggagtctcgctcggtcgcccaggccggactgcggactgcagtggcacaatctcggctcactgcaagctccgcttcccgggttcacgccattctcctgcctcagcctccccagtagctgggactacaggcgcccgccaccgcgcccggctaattttttgtattttttagtagagacggggtttcaccttgttagccaggatggtctcgatctcctgacctcatgatccacccgcctcggcctcccaaagtgctgggattacaggcgtgagccaccgcgcccggcc	0
2	150881008	150881009	insertion	aaatataaatatatgtattaaatatatatattaaatataaatatatgtattaaatatatattaaatatgaatatatgtattaaatatatattaaatataaatatatgtattatatatata	0
2	151926092	151926093	insertion	aaaaattctcttctttttttttttttttttttttttgagacggagtctcgctctgtcgcccaggctggagtgcagtggcgggatctcggctcactgcaagctccgcctcccgggttcacgccattctcctgcctcagcctcccaagtagctgggaccacaggcgcccgccactacgcccggctaattttttgtattttttagtagagacggggtttcaccgttttagccgggatggtctcgatctcctgacctcgtgatccgcccgcctcggcctcccaaagtgctgggattacaggcgtgagccaccgcgcccggcc	0
2	152931232	152931233	insertion	caccatcaccccctcaccattaccacctccaccatcaccatcaccccctcaccattaccacctccaccat	0
2	153102291	153102292	insertion	gggaggggagggagggaaggaagggaaaagagagggagggaggggagggagggaaggaagggaaaagagagggagggaggggagggagggaaggaagggaaaagagagggagggagggga	0
2	154160671	154160672	insertion	cactgttctgtttttttttttttttttttttttttttgagacggagtctcgctctgtcgcccaggctggagtgcagtggcgggatctcggctcactgcaagctccgcctcccgggttcacgccattctcctgcctcagcctcccaagtagctgggactacaggcgcccgccactacgcccggctaatttttttttttgtatttttagtagagacggggtttcaccgttttagccgggatggtctcgatctcctgacctcgtgatccgcccgcctcggcctcccaaagtgctgggattacaggcgtgagccaccgcgcccggcc	0
2	154752582	154752583	insertion	ggatgattttatatatatatatatatttttttttttttttttttttttttttttgagacggagtctcgctctgtcgcccaggctggagtgcagtggcgggatctcggctcactgcaagctccgcctcccgggttaatgccattctcctgcctcagcctcccaagtagctgggactacaggcgcccgccactacgcccggctaattttttgtatttttagtagagacggggtttcaccgttttagccgggatggtctcgatctcctgacctcgtgatccgcccgcctcggcctcccaaagtgctgggattacaggcgtgagccaccgcgcccggcc	0
2	155200876	155200877	insertion	cagtgttaaaggatatcagaatttttctgcagaaaacagccctgagctgacatcaatgcttt	0
2	155795558	155795559	insertion	tattcatattatatatttatatataaataatgtatattcatattatatatttatatataaataatgta	0
2	155795716	155795717	insertion	tatttatatataatatatatattatattatatttatatatataaatatatatattcatat	0
2	155795796	155795797	insertion	taatatatattcatattatttatatatataaataatatatattcatattatttatatatataaataatatatattcatattatttatatatatgaataatatatattcatattatttatatatatgaataatatatattcatattatttatatatatgaataatatatattcatattatttatatatatgaataatatatattcatattatttatatatatgaataatatatattcatattatttatatatatgaataatatatattcatattatttatatatatgaa	0
2	158510356	158510357	insertion	aagaaagtaagagagagggccgggcgcggtggctcacgcctgtaatcccagcactttgggaggccgaggcgggtggatcatgaggtcaggagatcgagaccatcctggctaacaaggtgaaaccccgtctctactaaaaatacaaaaaattagccgggtgcggtggcgggcgcctgtagtcccagctactcgggaggctgaggcaggagaatggcgtgaacccgggaagcggagcttgcagtgagccgagattgcgccactgcagtctgcagtctggcctgggcgacagagcgagactccgtctcaaaaaaaaaaaaaaaaaaaa	0
2	158773971	158773972	insertion	ctgcactccagcctgggctacagagcaagactctgtctcaaaaaaaaaaaaaaaaaaaaaaaaagaaaagaaaagaaaagaaaagaaaaaagaaaaattgcctcattgaaacctgaagaaacaggactaggtttccacccaccaatcctccgatttaattcattaatgttgctcttaaagtatgtgcccctaaatgggcagattactccagacaatgtggtaccattaactcccacccagcacagtgcctgccaatggaatacatgctaaacaagtatttgttgaacaaatgcagctggagactgcactaacatttttagcagatgcataataattatatccagttcaggtgaactaaaaatccgtagaagagccgggcgcggtggctcacgccagtaa…	0
2	160010198	160010199	insertion	gaagagcttccttttttttttttttttttttttttttttttttttttttttttttttttttttttgagatggagtctcgctctgtcgcccaggctggagtgcagtggcgggatctcggctcactgcaagctccgcctcccgggttcacgccattctcctgcctcagcctcccgagtagctgggactacaggcgcccgccactacgcccggctaattttttgtatttttagtagagacggggtttcaccgttttagccgggatggtctcgatctcctgacctcgtgatccgcccgcctcggcctcccaaagtgctgggattacaggcgtgagccaccgcgcccggcc	0
2	160376321	160376322	insertion	ctacaggcacccgccaccacgcccggctaatttctttttgtctttttagtagagacggagcttcactgtgttagccaggatggtctcgacctcctgacctcgtgatccgccctccttggcctcccaaagtgctgggattacaggcgtgagccaccacgc	0
2	160730831	160730832	insertion	ttttgtaaatatatataaatatatatatgttttgtaaatatatataaatatatatgttttgtaaatatatataaatatatatgttttgtaaatatatataaatatatatgttttgtaaatatatataaatatgttttgtaaatatataaatatatattttgtaaatatatatatattttgtaaatatatattgtaaatatatataaatatatattttgtgaattatatatatattgtaaattatatatatattttgtaaatatatatagtaaatatatatattttgtaaatatgtatatatattttgtaaatatatatattttgtaaatatgtatatatattttgtaaatatatacattttgtaaatatataaatatatacattttgtaaatatataaa…	0
2	161446966	161446967	insertion	cctgactcactgtctctccatcactacatggtgattccgtattgacataagtgatcaatctaacaatctggactcttggttcctctactgctcctcagctacccacatccatgctcataactgagatatgatcattgtcaaaaactgctcccctttcctgacctcatttttaagcaacccccgttttaacggggttttaaccccttttaaggtagtcccctctccctcccctccccctccccctcccctccccctccccttcccctcctccccctctcccctccccctctccctcccctccccctctcccctcccctccccctctcccctccccctcccccctcccctcccctcccctcccccttccccctccctcctcccccttcccctcctcccctt…	0
2	161952317	161952318	insertion	aaaaaaaaaaaaaaaaaaggcctgcgtggtggctcacgcctgtaatcccagcactttgggaggctgaggcgggcaaatcacaaggtcaggagttcgagaccagcctggtcaacatagtgaaaccctgtctctactaaaaatacaaaaaattagctgggcatggtggcgggcgcctgtaatcctaactacttgggaggttgaggcaggagaattgcttgaacccaggagacagaggttgcagcaagccgagattgcaccactggataccagtccaggcaacaatgtgagactgtctcaaaa	0
2	163609513	163609514	insertion	gaaaagaaaagaaaagaaaagaaaagaaaagaaaagaaaagaaaagaaaagaaaagaaaagaaaagaaaagaaagaaaagaaaagaaaagaaaagaaaagaaaagaaaagaaaagaaaagaaaagaaaagaaaagaaaagaaaaagaaaagaaaa	0
2	163793279	163793280	insertion	atattgtatatataatatacatattatatattgtatatataatatacatattatatattgtatatataatatacatattatatattgtatatataatatacatattatatattgtatatataatatacatattatatattgtatatataatatacatattatatattgtatatataatatacatattatatattgtatatataatatacatattatatattgtatatataatatacatattatatattgtatatataatatac	0
2	163793313	163793314	insertion	atattgtatatataatatacatattatatattgtatatataatatacatattatatattgtatatataatatacatattatatattgtatatataatatacatattatatattgtatatataatatacatattatatattgtatatataatatacatattatatattgtatatataatatacatattatatattgtatatataatatac	0
2	163793381	163793382	insertion	atattgtatatataatatacatattatatattatatataatatacatattatatattatatattgtatatataatatac	0
2	163793415	163793416	insertion	atattgtatatataatatacatattatatattatatatataatatacatattatatattatatattgtatatataatatac	0
2	165894036	165894037	insertion	cttagctcccacttaagtgagaacatacgacatgtggttttccattcctgagttacttcacttagaataatggtatccaattc	0
2	167681503	167681504	insertion	tatatacaatatatattatatatagtatatacaatatatattatatatag	0
2	168735521	168735522	insertion	ttgttttttttttttgttttttttttttttgttttttttttttttattatactctaagttttagggtacatgtgcacattgtgcaggttagttacatatgtatacatgtgccatgctggtgcgctgcacccactaatgtgtcatctagcattaggtatatctcccaatgctatccctcccccctcccccgaccccaccacagtccccagagtgtgatattccccttcctgtgtccatgtgatctcattgttcaattcccacctatgagtgagaatatgcggtgtttggttttttgttcttgcgatagtttactgagaatgatggtttccaatttcatccatgtccctacaaaggatatgaactcatcattttttatggctgcatagtattccatggtgt…	0
2	169488087	169488088	insertion	atatatttaatatttatatattaaatataatatatatttaatatttatatattaaatataat	0
2	169726726	169726727	insertion	ttaaagacttacatgtcagacctaaaaccataaaaaccctagaagaaaacctaggcaataccattcaggacataggcatgggcaaggacttcatgtctaaaacaccaaaagcaatggcaacaaaagccaaaattgacaaatgggatctaattaaactaaagagcttctgcacagcaaaagaaaccaccatcaaagtgaacaggcaacctacagaatgggagaaaatttttgcaacctactcatctgacaaagggctaatatccagaatctacaatgaactcaaacaaatttacaagaaaaaaacaaacaaccccatcaaaaagtgggcgaaggatatgaacagacacttgtcaaaagaagacatttatgcagccaaaaaacacatgaaaaaatgctcat…	0
2	169831771	169831772	insertion	atatttatcgataaatatataaatatttatatatttataaatatataaatatttatatatttataaatatataaatatataaatatttatatatttataaatatataaatatataaatatttat	0
2	169831798	169831799	insertion	tatatatttatagataaatgtataaatatttttatatttatagataaatgtataaatatttttatatttatagataaatgtataaatatttttatatttatagataaatgtataaatatttttatatttatagataaatgtataaatatttttatatttatagataaatgtataaatatttttatatttatagataaatgtataaatattttatatttatagataaatgtataaatatttttatatttatagataaatgtataaatatttttatatttatagataaatgtataaatatttttatatttatagataaatgtataaatatttttatatttatagataaatgtataaatatttttatatttatagataaatgtataaatatttttatattta…	0
2	169831873	169831874	insertion	ataaatatttttatatttatagataaatatataaatatttttatatttatagataaatatataaatatttttatatttatagataaatatatcaatatataaatatttttatatttatagataaatatatcaatatataaatatttttatatttatagataaatat	0
2	169831948	169831949	insertion	tataaatatttttatatttatagataaatatataaatatttttatatttataaatatataaatatttttatatt	0
2	170036323	170036324	insertion	aaaaatctattgcggccgggcgcggtggctcatgcctgtaatcccagcactttgggaggccgaggcgggcggatcacgaggtcaggagatcgagaccatcctggctaacacggtgaaaccccgtctctactaaaaatacaaaaaattagccgggcgtggtagcgggcgcctgtagtcccagctactcgggaggctgaggcaggagaatggcgtgaacccgggaggcggagcttgcagtgagccgagatcgcgccactgcactccagcctgggcgacagagcgagactccgtctcaaaaaaaaaaaaaaaaaaaaaa	0
2	170322630	170322631	insertion	atatatttaaattaaatatatatttatatttaatatatttatatttaatatatatttatattaaatatatatttatatgaa	0
2	170323553	170323554	insertion	tacagttatataaatacatttatattttatacagttatataaatacatttatattttt	0
2	170323707	170323708	insertion	atttatatttaatgtatatttatatataaatatatatttatatttaatatatatttatatataaatatatatt	0
2	170323785	170323786	insertion	atatatatttatatataaatatatattgatatttaatatgtttatatataaat	0
2	170324642	170324643	insertion	tttatattttatatataaatatatatatttatatatacattttatatataaatatatatt	0
2	170606479	170606480	insertion	atatgtgtatatatacgtatgtatgtatacatatatgtgtatatatacgtatgtatgtatacatatatgtgtatatatacgtatgtatacatatatgtgtatatatacgtatgtatac	0
2	170606607	170606608	insertion	tgtatatatacgtttgtatgtatacatatatgtgtatatatacgtttgtatgtatacatatatgtgtatatatacgtgtgtatgtatacatata	0
2	171905141	171905142	insertion	tctctaatatcacaaggacattattgtgatatcacaataatcacacaataatcaaacaagagtttgatatct	0
2	172295420	172295421	insertion	agagataggggtctcagtctacggccataccaccctgaacgcgcccgatctcgtctgatctcggaagctaagcagggtcgggcctggttagtacttggatggg	0
2	172627665	172627666	insertion	gagccaagatcacgccactgcactccagcatggcttgaacccaggaggtggaggttgcagt	0
2	172723137	172723138	insertion	gggcggggggctgacccccccacctccctcccggacggggcggctggccgggcggggggctgacccccccacctccctcccggacggggcggctggccgggcggggggctgacccccctacctccctcccggaaggggcggctggccggggggggggggctgacccccccacctccctcccggacgttgggggctggccgggcggggggctgacccccccacctccctcccggacggggcggctggccgggccgggggctgacccccccacctccctcccagacggggcggctcgccgggcggggggctgacccccccacctccctcctggacggggcggctggccggccagaggggctcctcacttcccagtaggggcggccgggcagaggcgcccct…	0
2	172832579	172832580	insertion	agctgggactataggcaggggccactgcacccagctcatttttgtatttttggtagagacagggcttcgctttgttggccaggctcgtcttgaactcctggcctcaaatgattggaccactttgacctcccaaagtggtgagatgacaggtgtgagccaccatgcctggcctttcttttctaatatagacatttaaatacctaaatatttacacataatatacatttatatataaatataagcgttgatgtagctgcatcacaagtttttagaaattgtgctttcattttcattcagttcaaaatatgttttaattttccttgtgatttcttttttgatccatggattatttaaaagcttgttgttcaatttctaaataatgtggattcccatgtttcc…	0
2	173522158	173522159	insertion	tcgatactgcttttttttttttttttttttttttttttttgagacggagtctcgctctgtcgcccaggctggagtgcagtggcgggatctcggctcactgcaagctccgcctcccgggttcacgccattctcctgcctcagcctcccaa	0
2	174602569	174602570	insertion	caagaaggaaggaaggaaataaggaaggaaggaaggaaggaaataaggaaggaaggaaggaaggaaataaggaaggaaggaaggaaataaggaaggaaggaaggaaggaaggaaataaggaaggaagg	0
2	174602755	174602756	insertion	aaggaaagaaggaaggaaggaaataaggaaggaaggaaggaaggaaataaggaaggaaggaaggaaagaaggaagatagg	0
2	174602797	174602798	insertion	ggaaataaggaaggaaggaaagaaggaaggaaggaaataaggaaggaaggaaggaaagaaggaagataggaag	0
2	174952220	174952221	insertion	ctataatgttctttttttttatttatttattttttttatttttattgatcattcttgggtgtttctcgcagagggggatttggcagggtcataggacaatagtggagggaaggtcagcagataaacaagtgaacaaaggtctctggttttcctaggcagaggaccctgcggccttccgcagtgtttgtgtccctgggtacttaagattagggagtggtgatgactcttaacgagcatgctgccttcaagcatctgtttaacaaagcacatcttgcaccgcccttaatccatttaaccctgagtggacacagcacatgtttcagagagcacagggttggggataaggtcacagatcaacaggatcccaaggcagaagaatttttcttagtacagaacaaa…	0
2	175118710	175118711	insertion	ttataatatataatatataatatattttataaaatattataaattatatattatatattatatattaatataatatatattatattatatattaatatattat	0
2	175118758	175118759	insertion	tatatattatattaatatataatatatattatattaatatataatataatatatattatattaatat	0
2	175319533	175319534	insertion	aagggaaggaagggaaaggaaggaaagggaaggaaagggaaggaagggaaggaagggaaggaagggaagggaaggaaaagaaaggaaggaaaaggaaggaagggaaggaagggaaaggaaggaaggaaaaggaaggaagggagaggaaggaagggaaaggaaggaaagggaaggaaagggaaggaagggaagggaaggaagggaaaggaaggaaaggga	0
2	178318714	178318715	insertion	cccctctggctacttttttttttttttttttttttttttttttttttttttttttgagacggagtctcgctctgtcgcccaggtcggactgcggactgcagtggcgcaatctcggctcactgcaagctccgcttcccgggttcacgccattctcctgcctcagcctcccgagtagctgggactacaggcgcccgccaccgcgcccggctaattttttgtatttttagtagagacggggtttcaccttgttagccaggatggtctcgatctcctgacctcatgatccacccgcctcggcctcccaaagtgctgggattacaggcgtgagccaccgcgcccgg	0
2	178351455	178351456	insertion	ctatatgtatatatatatatttttttttttttttttttttttttttttttttttggagacggagtctcgctctgtcgcccaggcgggactgcggactgcagtggcgcaatctcggctcactgcaagctccgcttcctgggttcacgccattctcctgcctcagcctcccgagtagctgggactacaggcgctcgccaccgcgcccggctaattttttttgtatttttagtagagacggggtttcaccttgttagccaggatggtctcgatctcctgacctcatgatccacccgcctcggcctcccaaagtgctgggattacaggcgtgagccaccgcgcccggcc	0
2	179621933	179621934	insertion	ttgctttaagtacagtaagtaatactgtacttgctttaagtacagtaagtaatactgtacttgctttaagtacagtaagtaatactgtacttgctttaagtacagtaagtaatactgtacttgctttaagtacagtaagtaatactgtacttgctttaagtacagtaagtaatactgtacttgctttaagtacagtaagtaatactgtacttgctttaagtacagtaagtaatactgtacttgctttaagtacagtaagtaatactgtacttgctttaagtacagtaagtaatactgtacttgctttaagtacagtaagtaatactgtac	0
2	179880279	179880280	insertion	atatatctcatatatatgatatatatctcatatatctcatatatatgatatatatatctcatatatctcatatatatgatatatatatctcatatatctcatatat	0
2	180340455	180340456	insertion	gctaactttatgtggcactagaccataagcatccttagaagtggacacaggctgggcacggtgtcccagcttgggattacaggcatgaaccactgcgcccagcctgtgtccacttctaaggatgcttatggtctagtgccacataaagttagccttatagtataat	0
2	180358479	180358480	insertion	tatgtatatatgtatacatatatgtatatgcatatatgtatacatatatgta	0
2	181000556	181000557	insertion	agcaccatttattaaatagggaatcctttccccattgcttgtttttctcaggtttgtcaaagatcagatagttgtagatatgcggcattatttctgagggctctgttctgttccattgatctatatctctgttttggtaccagtaccatgctgttttggttactgtagccttgtagtatagtttgaagtcaggtagtgtgatgcctccagctttgttcttttggcttaggattgacttggcaatgcgggctcttttttggttccatatgaactttaaagtagttttttccaattctgtgaagaaagtcattggtagcttgatggggatggcattgaatctgtaaattaccttgggcagtatggccattttcacgatattgattcttcctacccatgagc…	0
2	181546936	181546937	insertion	ataaatacacaggcatactgtatgtgtaataaatacacaggcatactgtatgtgta	0
2	181738261	181738262	insertion	ggccggccggggtgggggacgagcgccgggttccgtccaagccctgttgaagcag	0
2	181829096	181829097	insertion	attaggttatgtttcaataacctaataattaggttatgtttcaataacctaata	0
2	181886279	181886280	insertion	ctcccttccttccttccttccttcctccctccctccctcccttctttccttccttccttcctccctcc	0
2	181886317	181886318	insertion	tcctccctccctcccttccttccttcctccctccctcccttccttcctccctccctccctccctcccttccttcctccctccctcccttccttcctccctccctcccttccttcctccctccctcccttccttccttcctccctccctcccttccttcctccctccctcccttcctcctccctcccttccttcctccctccctcccttccttccttcctccctccctcccttccttcctccctccctccctcccttcctccctccctcccttccttcctccctccctcccttccttcctccctccctccctcccttccttcctccctccctcccttccttcctccctccctccctcccttccttccttcctccctccctcccttccttcctccctccct…	0
2	181988169	181988170	insertion	tataatatatttatttatatataaatatagaatatataattatataaatatataatatatttatatataatacataattttattatatattaattatatatatgataaatatatataatattatataatcatattatatacattatatataaatataaatatttatataatatataa	0
2	182153603	182153604	insertion	atatttatattatttatataaatattatatttatattatttatataaatattatatttatattatttatataaatattatatttatattatttatataaatattatatttatattatttatataaatattatatttatattatttatataaatattatatttatattatttatataaatattatatttatattatttatataaatattatatttatattatttatataaatattatattatatattatattatttatataaatattatatttatattatttatataaatatta	0
2	183491736	183491737	insertion	ttatattttatatataaatataataatatattaaatatatattgttatatttatatataaatatattaatatatatttaatatatta	0
2	187470600	187470601	insertion	taatacatatattcttatgtatatgtataatacatatattcttatgtatatgta	0
2	187663837	187663838	insertion	tatatataataatatatataataattattatatatattattatatataataatatatatataattatatatataatatataataatatataattattatatatattattatatataataatatataataataattatatattat	0
2	189126397	189126398	insertion	tatatatatataatatatatatctaatatataatatgtattattttatatatattatatattatatatattatatatataaaatatatataatatatatattatatatataatatatattatatatattatatataatatatattatatatattatatataatatatattatatatattatatataatatatattatatatattatatataatatatattatatatattatatataatatatattatatattatatatataatattatatattttatatataatattatatattttatatataatattatatattt	0
2	189575930	189575931	insertion	taaattgtgaagatttcatggacatttattagttccccaaattaatacttttataatttcttatgcctgtctttactgcaatctctgaaca	0
2	189959401	189959402	insertion	acacacataaatgttatagatgttaagatctagtatatttcccattttacagatcaagaaacataccaggccgggcgcggtggctcacgcttgtaatcccagcactttgggaggccgaggcgggcggatcacgaggtcaggagatcgagaccatcccggctaaaacggtgaaaccccgcctctactaaaaatacaaaaaattagccgggcgtagtggcgggcgcctgtagtcccagctactcgggaggctgaggcaggagaatggcgtgaacccgggaggcggagcttgcagtgagccgagatcccgccactgcactccagcctgggcgacagagcgagactcc	0
2	190706550	190706551	insertion	attttattactcagtttccttagcttggttcactgaaaaccttttttcagtgaaccaagctaatgaaactgagtaataaaattctgct	0
2	191002599	191002600	insertion	taaggcagtactaaatattttgctttttagtgattatttggattatttggattccagttgtaaggtacagtttttcttagcaactct	0
2	191478701	191478702	insertion	tctttcctttttctttttttttttattttttattttttttttttattatactctcagttttagggtacatgtgcacattgtgcaggttagttacatatgtatacatgtgccatgctggtgcactgcacccactaatgtgtcatctagcattaggtatatctcccaatgctatccctcccccctcccccgaccccaccacagtccccagagtgtgatattccccttcctgtgtccatgtgatctcattgttcaattcccacctatgagtgagaatatgcagtgtttggttttttgttcttgcgatagtttactgagaatgatggtttccaatttcatccatgtccctacaaaggatatgaactcatcattttttatggctgcatagtattccatggtgta…	0
2	191554739	191554740	insertion	tatacatatatgtatagtatacatatatgtatagtatacatatatgtatactatacgtatagtatacatatatgtatactatacgtatagtatacatatatgtatactatacgtatag	0
2	192840040	192840041	insertion	aagattttattctcggccgggcgcggtggctcacgcctgtagtcccagcactttgggaggccgaggcgggtggatcatgaggtcaggagatcgagaccatcctggctaacaaggtgaaaccccgtctctactaaaaaatacaaaaaattagccgggcgcggtggcgggcgcctgtagtcccagctactcgggaggctgaggcaggagaatggcttgaacccgggaggcggagcttgcagtgagccgagattccgccactgcagtccgcagtccggcctgggcgacagagcgagactccgtctcaaaaaaaaaaaaaaaaaaaaaaaaaaaaaaaaaaaaaaaaa	0
2	192995870	192995871	insertion	tgtctctaccccttctctgcttttctggggaaggggcaagtaccccaaccccttctctcct	0
2	192995964	192995965	insertion	gggcaagtaccccaaccccttctctccttgtctctaccccttctctgcttttctgggaaaagggcaagtaccccaaccccttctctccttgtctctaccccttctctgcttttctggggaaggggcaagtaccccaaccccttctctccttgtctctaccccttctctgcttttctgggaaaagggcaagtaccccaaccccttctctccttgtctctaccccttctctgcttttctggggaaggggcaagtaccccaaccccttctctccttgtctctaccccttctctgcttttctggggaaa	0
2	194545028	194545029	insertion	ggatctcgcaaattttattttttttttatttttattttttttttttttttagtattgatgatttattgatttctgagaagctcacagctgttctttgtgccatgaaatcattgtactgcatttagaaagctattcttttgttttttatgattggaaaccttttatattccattttgtgtaatacagaacattttaaaatacatttcacaatttctaaatttcaatataattattaaaaaatgattacttcagactagtctcttacaaatgttactaaacacaaatattatacataaaaggccatcttcattaaatagattagaatgaattactccttcagctacattcccactgtaagagaatacattcttggggaatatattctgtgtatatgtatta…	0
2	194923102	194923103	insertion	aaatagagaagcatgcctattcatggattggaatgcctgatataagaaagagctaattctcccaaatgtatctataggtttattgtaattaatttctttcaagctccctgaaagtctcttatgtaaatagatagtaaatacataaatttactctaaaatgtacgtggaaggacaaaggtcctagaatagctgaacattgacataactcacattttatgcaaaaatagattcacaatcaaccatggagtttaatgtgaaatgttaatgtataaaatttagaaaaacatatgagaaaagcttcaggaaaaagggctaagcaaatggttcttagatttgacaccaaattcattactgataaaaggcaaaataagttggagttcaggaaaattaaaaacattt…	0
2	194971486	194971487	insertion	acatatatgtgtatatatacacatatatgtgtatatacacatatatatgtatatatacacatatatatgtatatatacacatatatatgcgtatat	0
2	194974337	194974338	insertion	tatatgtgtgtgtatatatatgtgtgcacacatatatatgtgtacacacacacaca	0
2	195196979	195196980	insertion	agatatatatatacatatatatacacacagatatatatatacatatatatacacac	0
2	195218705	195218706	insertion	taggatttctagacttactctgggccataatgcggaagaacaacaagtaggtactagggccttggattttgga	0
2	195227031	195227032	insertion	tgtctcttttgaattatagctcttctttcctcatattttccatattgtcttatatttatcatcatctactatactacacttctttatttatatactttaagttctggggtacatgtggagagtgtgcaggtttgttacataggtatacatgtgccatggtggtttgctgcaaccatcaacc	0
2	195329418	195329419	insertion	atataatagatattatatataatatctattatatataatagatattagatataatagatattatatataatataaattatatataatttatattatacataatatctattatatataatttatattatatattatatattagatataatagatattatatataatatctattatatataatatattatatattatatgcagctgttattatattatatatcatataatatataatataatatataatatatataatacattatatatgatgtattatatataacacattatatataacacattatatataacatatatatatatatatatataacattatatatataacacattatatataacacatatataatataatatatataatatattatatat…	0
2	195356999	195357000	insertion	ttatatattatatataatatatacattatatatataatatatacatattatatatataatatataatatatacatattatatatataatatgtacatattatatatataatatgtacatattatatatataatatgtacatattatatatattatatataatatgtacatattatatatatta	0
2	195357091	195357092	insertion	tatatacatattatatattatatatatattatatataatatataaatatatattatatataatattaatatatatgatatatattatatataaatattaatatatattatatataatatataaatattaatatatataatatataatatatattataatatatattatatataatattatatataatataaatatatatattatatataaatattatatataatatataaatatatattatatataaatgttatatatattatatataatatatatattatatataatatatatattatatataatatataatatatattatatataaatatttataatatataatataaatatttatataatatatatattatatataatatataatatatattatat…	0
2	195568702	195568703	insertion	agaatatacatatagaatatacatatagaatatacatatagaatatacatatagaatatacatatagaatatacatatagaatatacatatagaatatacatatagaat	0
2	195578280	195578281	insertion	aataacacagagatggccgggcgcggtggctcacgcctgtaatcccagcactttgggaggccgaggcgggtggatcacgaggtcaggagatcgagaccatcccggctaaaacggtgaaaccccgtctctactaaaaatacaaaaaattagccgggcgtggtggcgggcgcctgtagtcccagctactcgggaggctgaggcaggagaatggcgtgaacctgagaggcggagcttgcagtgagccgagatcccgccactgcactccagcctgggcgacagagcgagactccgtctcaaaaaaaaaaaaaaaaaaaa	0
2	195611700	195611701	insertion	aaaaacttgttttccggccgggcgcggtggctcacgcctgtaatcccagcactttgggaggccgaggcgggcggatcacgaggtcaggagatcgagaccatcccggctaaaacggtgaaaccccgtctctactaaaaatacaaaaaattagccgggcgtagtggcgggcgcctgtagtcccagctacttgggaggctgaggcaggagaatggcgtgaacccgggaggcggagcttgcagtgagccgagatcccgccactgcactccagcctgggcgacagagcgagactccgtctcaaaaaaaaaaaaaaaaaaaaaaaaaaaaaaaaaaaaaaaaa	0
2	195810918	195810919	insertion	ttcttcttcttcttcttcttcttcttcttcttcttcttcttcttcttcttc	0
2	196073115	196073116	insertion	ctcactactgtttttttttttttttttttttttttttttttttttgagacggagtctcgctctgtcgcccaggccggactgcggactgcagtggcgcaatctcggctcactgcaagctccgcttcccgggttcacgccattctcctgcctcagcctccccagtagctgggactacaggcgcccgccaccgcgcccggctaattttttgtatttttagtagagacggggtttcaccttgttagccaggatggtctcgatctcctgacctcatgatccacccgcctcggcctcccaaagtgctgggattacaggcgtgagccaccgcgcccggc	0
2	196751881	196751882	insertion	aaaaagcttgcagggccgggcgcggtggctcacgcctgtaatcccagcactttgggaggccgaggcgggcggatcacgaggtcaggagatcgagaccatcccggctaaaacggtgaaaccccgtctctactaaaaatacaaaaaattagccgggcgtagtggcgggcgcctgtagtcccagctacttgggaggctgaggcaggagaatggcgtgaacccgggaggcggagcttgcagtgagccgagatcccgccactgcactccagcctgggcgacagagcgagactccgtctcaaaaaaaaaaaaaaaaaaaaaa	0
2	197586086	197586087	insertion	atatatgtatatatatatatatatatatatatatatatatatatatatatatacacacacatatatac	0
2	198763449	198763450	insertion	ttcctagtttctttcttttttctttttcttttttcttttttttttttttttttttgagacggagtctcgctctgtcgcccaggctggagtgcagtggcgcgatctcggctcattgcaagctccgcctcccgggttcacgccattctcctgcctcagcctcccaagtagctgggactacaggcgcccgccaccacgcccggctaatttttgtatttttagtagagacggggtttcaccgtttttttagccgggatggtctcgatctcctgacctcgtgatccgcccgcctcggcctcccaaagtgctgggattac	0
2	199287526	199287527	insertion	ttatgttattttatgttattttatgttattttatgttatgttatgttatgttatgttatgttatgttatgttatg	0
2	199713807	199713808	insertion	atatatattttatatatataattccatcatatatatattttatatatataattccatcatatatatattttatatatataattccatcat	0
2	199882061	199882062	insertion	ttttatatgtgtgtatatacatatatatgtatatatgtgtgtatatacata	0
2	200778045	200778046	insertion	ataatatatattctattataatatatattatatataatatatattctattataatatatattatat	0
2	202149419	202149420	insertion	gggagagggagagggagagggagacggggagagggagagggagacggggagagggagagggagagggagacggggagagggagagggagacggggagagggagagggagagggagacgggagacggggagagggagagggagacggggagagggagagggagacggggagagggagagggagagggagacggggagagggagagggagacggggagagggagagggagacggggagagggagagggagagggagacggggagagggagagggagacggggagagggagagggaggcggggagagggagagggagacggggagagggagagggagacggggagagggagagggagacgagagggagagggagagggaga	0
2	202279655	202279656	insertion	attattaatattaatatttattatttaattttataattaaataattataattatataattaaattttataattaatataattatataattaaattttataattaatataatttaat	0
2	202915711	202915712	insertion	cctcccttccttccttcctccctccctctctcccttcctccctccctccctccctc	0
2	203199396	203199397	insertion	tagctgggattacaggcatgtgccaccacacccaactaattttgtatttttagtagagatggagtttctccatgttggtcaggctggtctcgaactcccaacctcaggtgatttatccacctcgacctcccaaagtgctgggattataggcgtgaaccaccgcacccagccatgtgt	0
2	203409936	203409937	insertion	tcccctccccctccacctccccctctgcctccccctcccctccgcttccccccacctcttcccccttccctctgcttccctctctcccctcctccccacttcccctccttccccccttcccctccttcccccct	0
2	203442262	203442263	insertion	ccctcccctcccctcccctcccctcccctccccccctcccctcccctcccctcccccctcccctcccctcccctccccctcccctcccctcccctcccccctcccctccccttccctcctctcccttcccctcccttc	0
2	203851613	203851614	insertion	acatatatatatacatatatatatatatatacatatatatatatatatac	0
2	204116517	204116518	insertion	tatatatatatatatatatatatatatatatatatatatatatatatatatgtgtatatatatatatatatatatatgtgtatatatatatatatatatatgtgtatatatatatatatatatatatgtgtatatatatatatatatatatgtgtatatatatatgtgtatatatatatatatatgtgtatatatatatatatatatatatgtgtatatata	0
2	204122685	204122686	insertion	cacaattatagctcactggagcatcgaatgcctgggctcaagtgcagtggcacaattatagctcactggagcatcgaatgcctgggctcaagtgcagtgg	0
2	205138874	205138875	insertion	taaggaataaaacaggaaataacttgcaaatcaagatagtgcttaaaagcctgctgatttttccaagaattctgccctgtatcagagagaggcaagcacttatgaatggcatgaggtacacagggagacaaatactttggcttgcaccttcttaccttccttaagcaaagccctttattctggtgcaggccaaagtatttgtctccctgtgtacctcatgccattcataagtgcttgcctctgtctgatacagagcagaattcttggaaaaatcagcaggcttttaagcactatcttgatttgcaagttatttcctgttttattccttacc	0
2	205513453	205513454	insertion	atatcatataaataatatatatttataatatatatcatataaataatatatatttataatat	0
2	206245315	206245316	insertion	taatatataaagaatatatattatatataatatataaagtatatattatatataatatataaagtatatattatatataatatataaagtatatattatatataatatataaagtatatattatatataatatataaagtatatattatata	0
2	208472402	208472403	insertion	atcatacatacatttttttttttttttttttttttttttttttttttttgagacggagtctcgctctgtcgcccaggctggagtgcagtggcgcgatctcggctcactgcaagctccgcctcccgggttcacgccattctcctgcctcagcctcccgagtagctgggactacaggcgcccgccaccacgcccggctaatttttttgtatttttagtagagacggggtttcaccgtgttagccaggatggtctcgatctcctgacctcgtgatccgcccgcctcggcctcccaaatgctgggattacaggcgtgagccaccgcgcccggcccc	0
2	208532592	208532593	insertion	gcctcccaaagtgctgggattacaggagtgagccaccacgcccggccctctatttgctttatatttatctttccaaactctctctcccacccttcttttaaaattttgtttcaaattcatgattttgttttagataagcttcttttattattattattatttttctttttttttttttattttgagacagagtctccctctcttcccaggctgtggtgtgatctcagctcactgcaacctctggctcactgcaacctccgcctcccaggttcaagcaaatctcctgcctcagcctcccgagtagctggactataggcatgcgccaccatgcccagctaatttgtatttttagtagagatggggtttctccatgttggtcaggctggtctcaaactcccg…	0
2	208963322	208963323	insertion	tgggtggctcctctctgccggcagatcatcctgatgagtgttcagctctcagcagagaggaggccctggagagggtggctcctttctgcaggtggtcatcctgacatcttctctgctctggcagaatggtacaatcttgggttttatgcacttcagtggggaagtgcatactgattggtgcacgggcagccatgggctggcccaggcaaaagcaccatgagctctccctccagtctgcaggactggcagcctgccctccaggcttcagcccttctttggactgaaggtggggcatcactcaggacccattcccttcctcccaggagcctgtctgcctcccgccgccattcatggagtgtaggctgtttgtgccgagtgcctgcaggccagtgctgagct…	0
2	209041690	209041691	insertion	tatatacatatctgtatacatatgtatacatatctgtatacatatgtatatacatatctgtatacatatgtatatacatatctgtatacatatgtatacatatctgtatacatatgtgtatacatatctgtatatacatatgtgtatacatatctgtatatacatatgtgtatacatatctgtatacatatctgtatacatatgtgtatacatatctgtatacatatctgtatacatatgtatacatatctgtatacatatgtgtatacagatctgtatacatatgtatacagatctgtatacatatgtgtatacatatctgtatacatatgtgtatacagatctgtatacatatgtgtatacatatctgtatacatatgtatacatatctgtatacat…	0
2	209398875	209398876	insertion	cagatatatatatatatatatatcttatattcagatatatatatatatatatatcttatatt	0
2	209502215	209502216	insertion	tctgtgtgcatacatatatatgtgtatatctgtgtgcatacatatatatgtgtatatctgtgtgcatacatatatatgtgtatatctgtgtgcatacatatatatgtgtatatctgtgtgcatacatatatatgtgtatatctgtgtgcatacatatatatgtgtatatctgtgtgcatacatatatatgtgtatatctgtgtgcatacatatatatgtgtatatctgtgtgcatacatatatatgtgtatatctgtgtgcatacatatatatgtgtatatctgtgtgcatacatatatatgtgtatatctgtgtgcatacatatatatgtgtatatctgtgtgcatacatatatatgtgtata	0
2	210651882	210651883	insertion	atgtccctgcatggaagtacttgggctgtttacctcacccttcttttgtttctggatgatattcacagtgggtttattttccctctgcctgatggacttgaagcagtgcccagcatctgaggggaaatt	0
2	210768279	210768280	insertion	atatatactatatatattatatatagtatatatgtaatatatatactatatatattatatatagtatatatgtaatatatatactatatatagtatatatgtaatatatatactatatatagtatatatgtaatatatatataatatatatatatatatatgtaatatatatactatatatagtatatatgtaatatatactatatatagtatatatgtaatatatatactatatatagtatatatgtaatatatatactatatatagtatatatg	0
2	210820235	210820236	insertion	aaggagaaatagttttctatgctattgctgatggtttcatgaaagtcccagaagaatatcct	0
2	210821030	210821031	insertion	attccctaatttctaatttctccacattcctagtttctttatcttatgacaaaagaaatttaacaattatataagtagtattacataaatatatcacaagtgcattagttttaactgttgtataacacattactacaaacttagagcctttaaacaaaacccatttattatctcacagttgtgtaggccaggagtccaggtaggctcagctgg	0
2	211656302	211656303	insertion	atatgttatatattatatatgtaatatatgttatatattatatatgtaat	0
2	212708333	212708334	insertion	aaaaatgtttttctagacatccttggccgggcgcggtggctcacgcctgtaatcccagcactttgggaggccgaggcgggcggatcacgaggtcaggagatcgagaccatcccggctaaaacggtgaaaccccgtctctactaaaaatacaaaaaattagccgggcgtagtggcgggcgcctgtagtcccagctacttgggaggctgaggcaggagaatggcgtgaacccgggaggcggagcttgcagtgagccgagatcccgccactgcactccagcctgggcgacagagcgagactccgtctcaaaaaaaaaa	0
2	212925313	212925314	insertion	aagagtatgtgggccgggcgcggtggctcatgcctgtaatcccagcactttgggaggccgaggcgggcggatcacgaggtcaggagatcgagaccatcccggctaaaatggtgaaaccccgtctctactaaaaatacaaaaaattagccgggcgtagtggcgggcgcctgtagtcccagctacttgggaggctgaggcaggagaatggcgtgaacccgggaggcggagcttgcagtgagccgagatcccgccactgcactccagcctgggcgacagagcgagactccgtctcaaaaaaaaaaaaaaaaaaaaaaaaaaaaaaaaaaaaaaa	0
2	213195783	213195784	insertion	tatatatatatatatatatatacacatatatatatatatatatacacgtatatatatatatatatatatatacacgtatatatatatata	0
2	213413806	213413807	insertion	atgttcataaatatgtgaatatacatatttatgtcataaatatacatattcacatatttatgttcataaatatgtgaatatacatattcacatatttatgttcataaatatgtgaatatacatattcacatatttatgttcataaatatgtgaatatacatattcacatattt	0
2	213413846	213413847	insertion	gttcataaatatgtgaatatacatattcacatatttatgttcataaatatgtgaatatacatattcacatatttatgttcataaatatgtgaatatacatattcacatatttatgttcataaatatgtgaatatacatattcacatatttat	0
2	214171089	214171090	insertion	atatttattaggttttgtttactcttactttgctagttctttaaaatgactcagtaggtaatttatttaaagtttttctttattattggtgtaggcacttgaagagagccggcaaagggatcatgacaactcaacattccaatggagggtatatgatcaaacagcaaactgtttatcatgaatgcaggatgtgggcaaacttatgactgcgcctgccactagaaggtttgctgaaggcaatcactccctggtgccgtgctcgttgaggttatctactgggacgtctatagcctattgtttgaagaatgcaatcttgcaagcctgctgtaaatcaaactgccgactgatagtcacccaacgatcacctcctcttcttgctatctcttttaccgaataaat…	0
2	214698179	214698180	insertion	tattatatatattataatatatataatatattatatatattataatatatatataatatatatatatattatatatatatattata	0
2	215201632	215201633	insertion	aaagactaaggccgggcgcggtggctcacgcctgtaatcccagcactttgggaggccgaggcgggcggatcatgaggtcaggagatcgagaccatcctggctaacaaggtgaaaccccgtctctactaaaagtacaaaaaattagccgggcgcggtggcgggcgcctgtagtcccagctactcgggaggctgaggcaggagaatggcgtgaaccccgggaggcggagcttgcagtgagccgagattgcgccactgcagtccgcagtccggcctgggcgacagagcgagactccgtctaaaaaaaaaaaaaaaaaaaaaaaaaaaaaaaaaa	0
2	215700107	215700108	insertion	cctcccgggcggggcggctggccgggcagaggggctcctcacttcccagtaggggcggccgggcagaggcgcccctcacctcccggacggggcggctggccgggcggggggctgaccccccacctccctcccggactgggcggctggccgggcggggggctgacccccccacctc	0
2	215700203	215700204	insertion	cggccgggcggggggctgacccccccacctccctcccggacggggcggctggccgggcagaggggtcctcacttcccagtaggggcggccgggcagaggcgcccctcacctcccggacggggcggccggccgggcggggggctgaccccccacctccctcccggacggggcgactggccgtgcagaggggctcctcacttcccagtaggggcggccgggcagaggtgcccctcacctcccggacggggcggc	0
2	216083011	216083012	insertion	aaaaataataaaattagggccgggcgcggtggctcacgcctgtaatcccagcactttgggaggccgaggcgggtggatcatgaggtcaggagatcgagaccatcctggctaacaaggtgaaaccccgtctctactaaaaatataaaaaattagccgggcgcggtggcgggcgcctgtagtcccagctactcgggaggctgaggcaggagaatggcgtgaacccgggaagcggagcttgcagtgagccgagattgcgccactgcagtccgcagtccggcctgggcgacagagcgagactccgtctcaaaaaaaaaaaaaaaaaaaaa	0
2	216144560	216144561	insertion	gaggaaaggaaaggaaaggaggaaggaaagggaaggaaggaagaagcaaagggaaggggag	0
2	216473717	216473718	insertion	tcaaatatatatatttaatgtatatttgaatcaaatatatatatttaatgtatatttgaatcaaatatatatatttaatgtatatttgaatcaaatatatatatttaatgtatatttgaatcaaatatatatatttaatgtatatttgaatcaaataaatatatatatttaatgtatatttgaatcaaatatatatatttaatgtatatttgaatcaaatatatatttaatgtatatttgaatcaaatatatatatttaatgtatatttgattcaaatatatatattttatatatttgaatcaaatatatatattttatatatttgattcaaatatatattttatatatttgattcaaatatatattttatatatttgaatcaaatatatatattttat…	0
2	216548419	216548420	insertion	aaaaaatcagtaaattcggccgggcgcggtggctcacgcctgtaatcccagcactttgggaggccgaggcgggtggatcatgaggtcaggagatcgagaccatcctggctaacaaggtgaaaccccgtctctactaaaaatacaaaaaattagccgggcgcggtggcgggcgcctgtagtcccagctactcgggaggctgaggcaggagaatggcgtgaacccgggaagcggagcttgcagtgagccgagattgcgccactgcagtccgcagtccggcctgggcgacagagcgagactccgtctcaaaaaaaaaaaaaaaaaaaaaaaa	0
2	216586288	216586289	insertion	atatatatatatagatcatatatatatatagatcatatatatatgatctat	0
2	217247501	217247502	insertion	atatatgcgtgtatgcatacatatatgcgtgtatatgtatacatatatgcgtgtatgcatacatatatgtgtatatgtatacatacatgcgtgtatgcatacatatatgtgtatatgtatacatgcatgcgtgtatgcatacatatatgtgtatatgtatacatacatgcgtgtatgcatacatatatgtgtatatgtatacatacatgtgtgtatgcatacatatatgtgtatatgtatacatacatgtgtgtatgcatacatatatgtgtatatgtatacatacatgtgtgtatgcatacatatatgtgtatatgtatacatatatgtgtgtgcatgtatacatatatgtgtgtatatgtatacatatatatgtgtatgtatacatttgtgtacatat	0
2	217424829	217424830	insertion	cccttcccctcccctctcttccccatccccttcccctcccctctcttccccatc	0
2	218180758	218180759	insertion	aaaagaaagagcctttcacgcctgtaatcccagcactttgggaggccgaggcgggtggatcatgaggtcaggagatcgagaccatcctggctaacaaggtgaaaccccgtctctactaaaaatacaaaaaattagccgggcgcggtggcgggcgcctgtagtcccagctactcgggaggctgaggcaggagaatggcgtgaacccgggaagcggagcttgcagtgagccgagattgcgccactgcagtccgcagtccgacctgggcgacagagcgagactccgtctcaaaaaaaaaaaaaaaaaaaaaaaaaaaaaaaaaaaaaaa	0
2	218265081	218265082	insertion	aagactggtggggccgggcgcggtggctcacgcctgtaatcccagcactttgggaggccgaggcgggtggatcatgaggtcaggagatcgagaccatcctggctaacaaggtgaaaccccgtctctactaaaaatacaaaaaattagccgggcgcggtggcgggcgcctgtagtcccagctactggggaggctgaggcaggagaatggcgttgaacccgggaagcggagcttgcagtgagccgagattgcgccactgcagtccgcagtccagcctgggcgacagagcgagactccgtctcaaaaaaaaaaaaaaaaa	0
2	218305715	218305716	insertion	tttctttctctctctctctctctctctctctctccctccctccctccctccctccctccctccctctctctctctctctctctctctttctttctttctttctttcttt	0
2	218513369	218513370	insertion	cacggtggctcacgcctgtaatcctaacagcagagtctttaagaagtgtttggcccggg	0
2	218670316	218670317	insertion	caccacacaccacacacaccaccacacacacaccaccacacacaccaccacacacacaacaccacacaccacacacacaccaccacacaccaccacacaccacacacaccaccacacacacaccaccacacacacaccacacaccacacacacatacaccaccacacaccaccacacacaccacacacacaacacacaccaccacacaccacacacaccaccacacacaccaccacacacacaccacacaccatacacacactaccacacaccaccacacaccaccacacacacaccacacacacagcaccacacacacaccaccacacacaacacacaccacacacaccaccacacacataccaccacacacaccaccacacacatacacaccacacc…	0
2	218674034	218674035	insertion	ggatgcatggatggatggatggatgcatggatggatggatggatggatggatggatggatgcatggatggatggatggatggatgcatggatggatggatggatggatggatggataggtgcatggat	0
2	218674264	218674265	insertion	atggatggatggatggatggatgcatggatggatggatggataggtgcatggatggatgcatgg	0
2	218947679	218947680	insertion	tgtgtgttgtgtatatgttgtgttgcgttttgtgttgtattgcatgtgtgttgtgttgtgtatgtgttgtgtgtgtattgtgagtgcatgttatgcatgtgcattgtgttgtatgattgtgattgtgtgtggtgtgtacgatgtgttgttatgtgtgcgttatgaatgtaggtagtgttgcgctgtctctgtgtatgttgtgttgtatgtgttgtactgtgtgttttgtgttgtgcacatatgttgtgtttttgtgctgtgttatgtgtatgggttacatgtgtgttgtgtatatattgagttgtgtgtatgtgttatgctgtgtgttgtgtatgtgttgcgttgtctatatgtgttgtgtgtgtgccgtgtgttgtattgtgtgcgttataatatgta…	0
2	219198694	219198695	insertion	tggtagggccgggcgcggtggctcacgcctgtaatcccagcactttgggaggccgaggcgggtggatcatgaggtcaggagatcgagaccatcctggctaacaaggtgaaaccccgtctctactaaaaatacaaaaaattagccgggcgcggtggcgggcgcctgtagtcccagctactcgggaggctgaggcaggagaatggcgtgaacccaggaagtggagcttgcagtgagccgagattgcgccactgcagtccgcagtctggcctgggcgacagagcgagactccgtctcaaaaaaaaaaaaaaaaaaaaaaaaattagc	0
2	219422392	219422393	insertion	ctgtaatcccagcactttgggaggctgaggcaggtggatcacaaggtcaagagatcgagaccatcctggctaacacggtgaaaccccatctctactaaaaatacaaaaaattagctgggcatggtggcaggcgcctgtagtcccagctactcgagaggctgaggcaggaggatggtatgaacccaggaggcagggtttgcagtaagccgagatcacaccaccgcactccagcctgggcaacagagcgagactccgtctcaaaaaacaaaacaaaaagcaaaaaaaccccatatatatatatatatgatcttaaagtgcagaaaaacataaaacattatgttcttaacttcaactcatatcaagatgagtaacttggttgcataagagaagcaataaaga…	0
2	219711538	219711539	insertion	ggtcagccccccgcccgaccagccgccccatctgggagggaggtggggggttcagccccccgcctggccagccgtgccgtccgggagggaggtgggggggtcagccccctgcccggccagccgccccgtccgggaggtgaggggcgcctctgcccggccgcccctactgggaagtgaggagcccctcagcccggccagccaccccgtccgggagggagatgggggggtcagcccccccacccggccagccgccccatccgggagggaggtgggggggtcagccccccgcattgccagccgccccgtccgggagggaggtgggggggtcagccctccgcccggccagccgccccgtctgggaggtgaggggcgcctctgcccggctgcccctactgggaa…	0
2	219711630	219711631	insertion	gggtcggccccccgcccggccagccgccccatccgggagggaggtgggggtgtcggccccccgcccggccagccgccccgtccgggagggaggtgggggggtcggccccccgcccggccagccgccccgtccgggagggaggtgaggggggcctctgcccggccgcccctactgggaagtgaggagcccctcagcccggccagccaccccgtccgggagggagatgggggggtcagcccccccacccggccagccgccccatccgggagggaggtgggggggtcagccccccgcatggccagccgccccgtccgggagggaggtgggggggtcagccctccgcccggccagccgccccgtctgggaggtgaggggcgcctctgcccggccgcccctact…	0
2	220801885	220801886	insertion	aaaaagtcaggaaacaggctgggcgcggtggctcacgcctgtaatcccagcactttgggaggccgaggcgggcggatcacgaggtcaggagatcgagaccatcccggctaaaatggtgaaaccccgtctctactaaaaatacaaaaaattagccgggcgtagtggcgggcgcctgtagtcccagctacttgggaggctgaggcaggagaatggcatgaacccgggaggcggagcttacagtgagccgagatcccgccactgcactccagcctgggcgacagagcgagactccgtctcaaaaaaaaaaaaaaaaaa	0
2	221097912	221097913	insertion	ttatataaattatatttataattatataattatataaattatatttattatatttatatact	0
2	221388501	221388502	insertion	atagttatctatgtaccactatatagatacttggatagatatatagatatataaaatagatagatatagtgcctataaaatagttactat	0
2	221401667	221401668	insertion	ttatatatatataatatatatatattatatatatataatatatatattatatatataatatatatatattatatatatataatatatatatataatatat	0
2	221688419	221688420	insertion	ctccctcctttccttcctccctccctttccttcctccctccctcctttccttcctccctccctttccttcctccctccctcctttccttcctct	0
2	222981066	222981067	insertion	aaagaaagaaagaaagaaagaaagaaagaaagaaagaaagaaaggaaaagaaagaaggaaagaaagaaagaaagaaag	0
2	223421593	223421594	insertion	tcctccccatccaccctcactcctccccatccaccctcactccttccccatccacccttag	0
2	223681353	223681354	insertion	cctactgggaagtgaggagcccctctgcccggccagccgccccctccgggagggaggtgggggggtcggccccccgccgggccagccgccccgtccgggagggaggtgggggggtcagccctccgcccggccagccgccccgtctgggaggtgaggggcgcctctgcccggccgcccctactgggaagtgaggagcccctctgccaggccagccgccccgtccgggagggaggtggggggatcggccccccgcccggccagccgccccgtccgggagggaggtggggtggtcagccctccgcccggccagccgccccgtccgggagggaggtggggatgtcggccccccgcccggccagccgccccgtccgggagggaggtggggggtcagccctccgc…	0
2	223681520	223681521	insertion	ccccccccccggccagccgccccgtccgggagggaggtgggggggtcagc	0
2	223882869	223882870	insertion	aagagttcctcaggtggccgggcgcggtggctcacgcctgtaatcccagcactttgggaggccgaggcgggcggatcacgaggtcaggagatcgagaccacggtgaaaccccgtctctactaaaaatacaaaaaattagccgggcgcagtggcgggcgcctgtagtcccagctactcgggaggctgaggcaggagaatggcgtgaacccggaaggcggagcttgcagtgagcggagatcgcgccacagcactcccgcctgggcgacagaacgagactccgtctcaaaaaaaaaaaaaaaaaaaaaaa	0
2	224176036	224176037	insertion	tggttttattttctttttttttttttttttttttttttgagacggagtctcgctctgtggcccaggtgggagtgcagtggcgcaatctcggctcactgcaagctccgcctcccgggttcacgccattctcctgcctcagcctcccgagtagctgggactacaggcgcccgccaccacgcccggctaatttttttttgtatttttagtagagacggggtttcaccgtgttagccaggatggtctcgatctcctgacctcgtgatccgcccgcctcggcctcccaaagtgctgggattacaagcgtgagccaccgcgcccggcc	0
2	224611717	224611718	insertion	ggagggagggagggagggatggagggaggaaggaaggaaggaaggaagagaagggaagaga	0
2	225774510	225774511	insertion	aacatgcagtgtttttttttttttttgttttttgttttttgagacagagtctcgctctgtcgcccaggctggagtgcagtggcgggatctcggctcac	0
2	225839523	225839524	insertion	atattatatatataatatatatatattatatatattatatatataatatatatatattatatatattatatatataatatatatatattatatatattatatatataatatatatatattatat	0
2	226753682	226753683	insertion	ctgctttttttttttttttctttttttttgagacggagtctcgctctgtcgcccaggtcggactgcggactgcagtggcgcaatctcggctcactgcaagctccgcttcccgggttcacgccattctcctgcctcagcctcccgagtagctgggactacaggcgcccgccaccgcgcccggctaattttttgtatttttagtagagacggggtttcaccttgttagccaggatggtctcgatctcctgacctcatgatccacccgcctcggcctcccaaagtgctgggattacaggcgtgagccaccgcgcccggcctattg	0
2	227318082	227318083	insertion	atacttatatgtgtatatatacatgtatgtgtatatatacacatacttatatgtgtatatatacacatacttatatgtgtatatatacacatacttatatgtgtatatatacacatacttatatgtgtatatatacacatatgtgtatatatacacatacttatatgtgtatatatacacatatgtgtatatatacacatacttatatgtgtatatatacacatacttatatgtgtatatatacatatatgtgtatatatacacatacttatatgtgtatatatacat	0
2	227521142	227521143	insertion	attttgattgccccagtctttaagtactcagaaaagacactttactgtttgtgcgcacagggaaattattgtggtt	0
2	227580483	227580484	insertion	tgtggggtgtgtgtggtggtgtgtgtggtgtgtgtgggcatgggaggagtgggttgtgtgtgtggtgtgtgtgtgtggtggtgtgtggtgtgtgtatgtggggtgtgtgtggtatgtggtggtgtgagtgtggtgtgtgtggttgtaggaggagtgggttgtgggtgtgtgtggtggtgtgtgtgtggtggtgtgtgggtggggggtgggttgcgtgtgtggtggtatgtgtatgtggggtgtgtgtgtgtgggtgtgggtgtggtgtgtatgggtgtgggagggtgggttatgggagtgtgtatgtggtggtgtgtgtagtatgtgtgtgatgtgtgtatatggcatgtgtgtgcatatgtggtgtgtgtattgggagtgtgtgtgtggtgtgtggtg…	0
2	227910644	227910645	insertion	tatatatgtatatatttatatatatgtatatatgtatatatttatatatatgta	0
2	227910708	227910709	insertion	tatatatgtatatatgtatatatatgtatatatgtatatatatatgtatatatgtatatatgta	0
2	228058770	228058771	insertion	aggagaaggagaagggaaatagggagggaggaaggaaggaaggaaggggagagaaggagaggagaaggagaagggaaatgagagagggagggaggaaggaaggaaggaaggggagagaaagagaaggagaggaga	0
2	230049358	230049359	insertion	tatatatatatatcccgtatatatatatatcccgtatatatatatatatcccgtatatatatatatatccg	0
2	230608248	230608249	insertion	cctggccagccgccccgtccgggagggaggtggggggttcagccccccgcccggccagccgccccgtccgggagggaggtggtggggccagccccccg	0
2	230983719	230983720	insertion	tatatataacttaataagttatatataactattatatataacttaagttatatataactatta	0
2	230983758	230983759	insertion	cttaataagttatatataactattatatataacttaataagttatatataactattatatataacttaataagttatatataactattatatataacttaataagttatatataactattatatataacttaataagttatatataactattatatataacttaataagttatatataactattatatataacttaagttatatataactattatatataacttaagttatatataactattatatataacttaagttatatataactattatatataacttaagttatatataactattatatataacttaagttatatataactattatatataa	0
2	230983841	230983842	insertion	atataacttatatataacttaataagttatatataactatatataacttatatataacttaataagttatatataactatatataacttat	0
2	231301592	231301593	insertion	tacacacacatatatgtgtatacacacacatatatgtgtatacacacacatatatgtgta	0
2	231364216	231364217	insertion	tatatataaatatatatagatagatatatatttttatatatatatttatatatataaatatatatagatagatatatatctatctatatatatttatatatataaatatatatatttattttttatatataaaatatatatatttatatatatattttatatatatagatatatatatctatatatttatttcctttggctatgaattcccccactagaa	0
2	231870261	231870262	insertion	atcaccaccaccaccatcaccatcatcatcaccatcaccaccaccaccatcatcaccaccaccatcaccatcatcaccaccaccatcaccaccaccatcaccatcatcaccaccaccatcaccatcatcatcatcatcaccaccaccaccatcatcaccaccaccaccatcatcacatcactatcatcaccaccaccatcaccatcatcatcaccatcaccatcatcaccatcaccatcaccaccatcaacatcaccatcatcaccatcatcaccaccatcatcaccatcaccatcaccaccatcatcatcaccatcaccatcatcatcatcaccaccatcatcaccaccattaccatcatcatcactatcaccaccaccaccatcaccatcaccacca…	0
2	232423000	232423001	insertion	agaattatttggctttaggccgggcgcggtggctcacgcctgtaatcccagcactttgggaggccgaggcgggtggatcatgaggtcaggagatcgagaccatcctggctaacaaggtgaaaccccgtctctactaaaaatacaaaaaattagccgggcgcggtggcgggcgcctgtagtcccagctactcgggaggctgaggcaggagaatggcgtgaacccgggaagcggagcttgcagtgagccgagattgcgccaccgcactccaacctgggagacacagcgagactccgtctcaaaaaaaaaaaaaaaaaaaaaaaa	0
2	232444173	232444174	insertion	tcattatcatcaccgtcaccatcattatcatcatcactatcatcatcaccataatcatcatcactatcatcaccatcacca	0
2	232734681	232734682	insertion	tctctccctccctccttccctcctctctccctccctccttccctcctctctccctccatccttccctcctctctccctccctccttccctcctctctccctccatccttccctcctctctccctccctccttccctcctctctccctccatccttccctcctctctccctccatccttccctcctctctccctccctccttccctcctctctccctccctccttccctcctctctccctccatccttccctcctctctccctccctccttccctcctctctccctccctccttccctcctctctccctccctccttccctcctctctccctccctccttccctcctctctccctccctccttccctcctctctccctccatccttccctcctctctccc…	0
2	233111619	233111620	insertion	tgcttgcagttgacagagaagttgcaagggtagtaaagagtggtcccatacccggttcctccatgttaacatcttacgtgactacgcttcatgtgtcctaactcagaaactgacattggaatattacta	0
2	233771252	233771253	insertion	ggtcagccgccccgtccgggaggtgaggggcacctccctccggccacccctactgggaagtgaggagcccctctgcccggccagccgccccgtctgggagggaggtggggg	0
2	233845877	233845878	insertion	aaaaagtataactgaggccgggcgcggtggctcacgcctgtaatcccagcactttgggaggccgaggcgggcggatcacgaggtcaggagatcgagaccatcccggctaaaacggtgaaaccccgtctctactaaaaatacaaaaaattagccgggcgtagtggcgggcgcctgtagtcccagctacttgggaggctgaggcaggagaatggcgtgaacccgggaggcggagcttgcagtgagccgagatcgcgccactgcactccagcctgggcgacagagcgagactccgtctcaaaaaaaaaaaaaa	0
2	233860049	233860050	insertion	tgtatatgtgtacagtatgtgtactgtatatgtgtacagtatgtgtactgtatatgtgtacagtatgtgtactgtatatgtgtacagtatgtgtactgtgtacagtatgtgtactgtatatgtgtacagtatgtatactgcgtacagcatgtatactgtatatatgtacagtatgtatactgtatatatgtacagtatgtatactgtatacagcatgtatactgtatacagcatgtatactgtatacagcatgtatactgtatacagcatgtatactgtatacagcatgtatactgtatatatgtacagtatgtataccgtatacagcatgtatactgtatatatgtacagtatgtataccgtatacagtatgtataccgtatacatatacag	0
2	234085139	234085140	insertion	atagatggatggagggacggatggatgaatgggtaggtgggtgggcggatgggtgaatgggtaggtgggtgggcggatggatggatggatgagtagatggatggatgaacaggagaatgggtggatggatggatggatggatgaatggatgaacagatggttggatggatgaataggcgaatggataggtgggtgggtggatggatggatagatggatggatgtgtgggtggg	0
2	234085195	234085196	insertion	atggataggtgaatgggtaggtgggtgggcagatggatggatggatggatggatgagtagatgaatggatgaataggagaatgggtagatgggtgggtggatggatggatgtgtgggtgggtggagggaaggatggatggatggataaatggatggataggtggatgggtggatggagggatggatggatggataggtaaatgggtaggtgggtgggcggagggatggatggatggatggatggatggatggataggtgaaggttagatgggtgggcggagggatggatggatggatggataggtggatgaatggatgaatagatggatggatgaataggcaaatgggtgggtaggtgggtggatggatggatggatggatggatggatggatgtgtgg…	0
2	234305545	234305546	insertion	agaggacaccagaggggaccagggtggctggggggggcagagcgagaggactccagaggggaccagggtggctggggggggcgccagagtgagaggactccagaggggaccagggtggctggtagaggccagagtgagaggacaccagaggggaccagggtggctggcagaggccagagtgagaggacaccagaggggagcagggtggctggcagaggccagagtgagaggacaccagaggggaccagggtggctggcagaggccagagtgagaggacaccagaggggagcagggtggctggcagaggccagagtgagaggacaccagaggggaccagggtggctgcggggggggccagagcgagaggactccagaggggaccagggtggctggggggg…	0
2	234372162	234372163	insertion	tcctcactccacgcatctcctcactccacgcatctcctcactccacgcatctcctcactccacgcatctcctcactccccactccccacgcatctcctcactccacgcatctcctcactccacgcatctcctcactccacgcatctcctcactccacgcatctcctcactccacgcatctcctcactccacgcatc	0
2	234696530	234696531	insertion	atacatatatattatatatatacatatatattatatatacatatatattatatatacatatatatatatatacatatatattatat	0
2	234696581	234696582	insertion	atatacatatatattatatatatacatatatattatatatacatatatattatatatacatatatattatatatatacatatatattatatatacatatatattatatatacatatatattat	0
2	234696604	234696605	insertion	atatatattatatatatacatatatattatatatacatatatattatatatacatatatattatatatatacatatatattatatatacatatatattatatatacatatattatatatacatatatattatatatacatatatattatatatatacatatatattatatatacatatatattatatatacatatatattatatatacatatatattatatatacatatattatatatacatatatattatatatac	0
2	234804727	234804728	insertion	gcacacacacaccaaattatggtatatatatatatatatatatatatatatatacacacacacacacacacatatatacaagttgtggtgtgtgtatatatatatgtgtatatatatatatacaaattgcagtgtgtgtat	0
2	235423390	235423391	insertion	gtgtggtgtgtgtgtggtaggtagtgtgtgtggtgtgtgtgtggtgtggtgtgtgtgtggggggtgtggtgtgtgtgtgtagtgtggtgtgtattcaaccaattcataaggatggttgaattccaggaaacagtaatgtaatgccatgctcagtggtgtgtttgtgtgtgtgggggtggtggtgtgcgtgtgtgtgtggcgtagtgtgtatgtgtgtgtggtaggttatgtgtgtgcatgtggtgtatgcatgtggtgagtgtgccatgctcagtggtgtgtttgtgtgagtgtggagtgtggtgtgtatgtgtggtgcagtgtatgtggtgtggtatgtacgtgtgtgtggggtatgtatgtgtgtggggggtgtgtgtgtgttgtgtgtgtgtaagt…	0
2	235449512	235449513	insertion	atacatatatacatatataagtatatatgtatatatacatgtatatatgtacatatatacatatataa	0
2	235449536	235449537	insertion	atacacatatacatatataagtatatatacatatatatgtatatatatgtatatgtgtatatgtgtatatatatacatatatatgtatatatacatatatatgtatatatatgtatatatgtgtatatatatacatatacgtatatatacgtatatgtgtatatatatacatatatacat	0
2	235546736	235546737	insertion	tattttttttttttttttgagacggagtctcgctctgtcgcccaggccggactgcggactgcagtggcgcaatctcggctcactgcaagctccgcttcccgggttcacgccattttcctgcctcag	0
2	235946891	235946892	insertion	ttatatataatatatagtatatataatatatagtatatataatatatattatatataatata	0
2	236077959	236077960	insertion	tgatgatggtgatggtgatggtgatagtggtgatggtgatggtggtgatggtggcagtgatggtggtgatggtgatagtaatggtggagatggttatgataatgttgatggtgctgatggtgatggtgatgatgatggtgtttatggtgatgatgatgatggtggtgatggtgctggtgatggtgatagtgatggtggtgacggtgatagtgatgatgatggtaatggtggtgatgatggtgatgatggtgaatggtgatggtggtggtgatggtaatggtggtgatggtgatagtgatggtgatgacggtgatagtgatgatggtggtaatggtggtggtgatgatggtggtgatggtgatgatggtgatggtggtgatggtgatggtgatagtgatg…	0
2	236444804	236444805	insertion	cacacacacacacacacacacagcaggaccctggggtttgtgtgtggcatccta	0
2	236506429	236506430	insertion	tgtttcctttgtgtggagcgtgcacgcgctcccgtgtttcctttgtgtggagcgtgcacgcgctcccgtgtttcctttgtgtggagcgtgcacgcgctcccgtgtttcctttgtgtggagcgtgcacgcgttcccgtgtttcctttgtgtggagcgtgcacgcgctcccgtgtttcctttgtgtggagcgtgcacgcgctcccgtgtttcctttgtgtggagcgtgcacgcgctccct	0
2	236711640	236711641	insertion	tggtgatggttgtggttgtgatggtgatggtgatggctgtggtgatgatggttgtgatggtggtgatgatggtcgtggtgatggttgtgatggtggtgatgattgtggttgtgatggtgatgatggttgtggttgtggtggtgatgattgtgatggtgatgatgctggttgtggttgtggtgatggtgatggttgtgatggtggtgatggttgtggtgatgatggttgtggtgatgatggttgtggtgatggttgtgatgatggttgtgatggtgatgatggttgtgatggtgatgatggttgtggttgtgatggtggtggtgatggttgtgatgatggttgtggttgtgatgatggttgtgattgtggtgatggtgatggttgtgatggtggtgatga…	0
2	236908295	236908296	insertion	gaggtggtggtggtgatgatggtggtggtagtgattgtggtgacgatggtga	0
2	237368245	237368246	insertion	tgtatacgtatatacgtatatacgtacgtatatacgtatatacgtatatacgtatatacgtatatacg	0
2	237615567	237615568	insertion	catacacatacacatgcacacatgcacacacatacacacatgcacacatgcacacaca	0
2	237757879	237757880	insertion	tctattatttattttattttattttattttattttttatttttttttttttgagacggagtctcgctctgtctcccaggctggagtgcagtggcgggatctcggctcactgcaagctccgcctcccgggttcacgccattctcc	0
2	237796239	237796240	insertion	gcttatttttttcgggacatatttctaggggtgaggctgcgtggatcaaggaatattggctttttttctgggatcttaacacatagtgctaaaaatatgtctatagagtgcccaaccaatgtgctaatttaccaggaaaaataatcagactcattgtgtagacctccagattccagttgtttgatttacgtttctttaaaacttttgaacaaatgttggcttgaaatagacaagaagtgaaataaaaagttctgccacagatatatacaagattcactctttcttacactttctattttatgaggtaacatttttcaatttgccaaactgcataatgctagattgcactgcatgaaaatgatttaaaagagcttcagactcctaagtacttaggcaagt…	0
2	237800782	237800783	insertion	catgaaatattaagtaaaatgccaacaggatactttggaattttacaaaatgatattaagtctcatgtgggaaaaagtgtatgggaatgatcgggggattg	0
2	238563746	238563747	insertion	tatgtgagatctaaaagtcacagtcaaagaaacagagttgaatggtgataaccagagaatggggcgtggcagggttgggtagatgtcagtcaaacagcacacaatctcagttacacaggaagagtgagttcaagagatctattgtacatcatgttgaccataattaataacagcgttattaattataacaataattactattactaaataattataacaattattatacttgtatccttgaaacttactgagagtagattttaaatgttctcaccacaaaacagataaatatgtgaaatggtgcacatatcaattagcttgatttagccattccataatatatatatatcaagacattatgttgcacaccataaaaatacataatttcttatttttaat…	0
2	239019388	239019389	insertion	cccttttctgtcccaggatcccatttaggatgccatatgttaccgagtgtcccttttctgtcccaggatcccatttagggtgccatatgttaccgagtgtcccttttctgtcccaggatcccatttagggtgtcatatgttaccgagtgtccgtttactgtcccaggatcccatttagggtgccatatgttaccgagtgtcccttttctgtcccaggatcccatttaggatgccatatgttaccgagtgtcccttttctgtccaggatcccatttaggatgccatatgataccgagtgtcccttttctgtcccaggatcccatttaggatgccatatgataccgagtgt	0
2	239028029	239028030	insertion	ggaggagggcgaatggaggaggtgaacggaggagggtggatggaggagggtgaatggaggaggtggatggaggagggtggatggaggaggtggatggaggagggtgaatggaggaggtggatgaaggacgtggatgaaggagttggatgg	0
2	239140353	239140354	insertion	ggcctccgggccgcggtggcctccgggccgcggtggcctccgggccgcggc	0
2	239205336	239205337	insertion	cgtgtgccctcctgctgcagagtcagtcgtgtgccctcctgctgcagagtcagtcgtgtgccctcctgctgcagagtcagtcgtgtgccctcctgctgcagagtcagtcgtgtgccctcctgctgcagagtcagtcgtgtgccctcctgctgcagagtcagtcgtgtgccctcctgctgcagagtcagtcgtgtgccctcctgctgcagagtcagtcgtgtgccctcctgctgcagagtcagtcgtgtgccctcctgctgcagagtcagtcgtgtgccctcctgctgcagagtcagtcgtgtgccctcctgctgcagagtcagtcgtgtgccctcctgctgcagagtcagtcgtgtgccctcctgctgcagagtcagtcgtgtgccctcctgctgcaga…	0
2	239306782	239306783	insertion	gggggccctgcagcaggaggagaggtgggggggtagcagggggataatggggaggaggccctgcagcaggagcagaggcggggggtagcagggggtagtaatggggagggggccctgcagcaggaggagaggtggggggtagtaatgggggggtgccctgcagcaggagcagagttggggggtagcaggagggtaatggggagggt	0
2	239484599	239484600	insertion	gcattctcccgtgtccctttagccgctgccccattcccctgcatccttcagccgctgcc	0
2	239676227	239676228	insertion	ctctgtttcagtgagttcttgtctattacacaggtgcacattgattactcctctgtttcagtgagttcttgtctgttacacagatacacattgattgctcctctgtttcagtgagttcttgtctattacacaggtgcacattgattgctcctctgtttcagtgagttcttgtctattacacaggtacacattgattactcctctgtttcagtgagttcttgtctgttacacaggtgcacattgattactcctctgtttcagtgagttcttgtctgttacgcaggtacacattgattactcctctgtttcagtgagttcttgtctattacacaggtgcacattgattctcctctgtttcagtgagttcttgtcttttacacaggtacacattgagtactc	0
2	239778818	239778819	insertion	cacacacaccacacacccccccacaccacaccccatacacaccacacaccacaccccacacacaccacaccccacacacaccacaccccacacacaccacacaccccacacacaccacaccccacacacaccacacaccccccacacaccacaccccatacacaccacacaccacaccccacacacaccacaccccacacacaccacaccccacacacaccacacaccccccacacaccacaccccacacacaccacacaccccccacacaccacacaccatacacaccacaccccacacacaccacaccccccacacaccacaccccacacaccacaccccacacacaccacacaccacacacaccacaccccatacacaccacaccccatacacacc…	0
2	239778961	239778962	insertion	acacacaccacacaccccccacacaccacaccccatacacaccacaccccacacacaccacacaccccacacacaccacaccccacacacaccacaccccacacacaccacaccccacacacaccacacaccccacacacaccacaccccatacacaccacaccccacacacaccacacaccccacacacaccacaccccatacacaccacacacaccacacaccccacacacaccacaccccacacaccccacacacaccacaccccatacacaccacaccccacacacaccacacaccacaccccatacacaccacaccccacacaccccccacacaccacaccccatacacaccacaccccacacaccccccacacaccacaccccatacacacca…	0
2	239779025	239779026	insertion	ctacacaccccacacacaccacacacacacatcacataccacacacacaccacacaccccacacacaccacacaccccacacacaccacaccccatacacaccacaccccacacacaccacacaccccacacacaccacacaaaccacacaccctacacaccccacacacaccacacaaaccacacaccctacacaccccacacacaccacacacacacatcacataccacacacaaaccacacaccacacacaca	0
2	239779098	239779099	insertion	acatcacacaccacacacaccacacacaccccacacacaccacacacacatcacacaccacacacaccacacacacaccacacacacacatcacacaccacacacaccacacacaccccacacacaccacacacacacatcacat	0
2	239886793	239886794	insertion	cctccctcctctgtcctccctcctccctcttccctcttgcctcacttctgtttcctcctccctcctgcctcctccctcctgcttcctccctccttcctctttcctccttcctcctccctcctcctt	0
2	240046466	240046467	insertion	cggtgtgccggcgtgtggccgcgttatatgacattccagtgtgccggcgtgtggccgcgttatatgacattccggtgtgccagcgtgtggccgtgttatatgacattccatgttatgtgacattctggtgtgctggcgtgtggctacgttatatgacattccacgttatatgacattccggtgtgccggcgtgtggccgcattatatgacattctggtgtgccggcgtgtggccgcgttatatgacattccacgttatgtgacattccggtgtgctggcgtgcggccgtgttatatgacattccacgttatgtgacattccggtgtgctggcgtgcggccgcgttacatgacattccacgttatgtgacattccggtgtgctggcgtgcggccgcgtta…	0
2	240268701	240268702	insertion	ccccatcacacgcacacaccctaacacacatacaccctgattcacacacatacaacctgtctaaaacacacacaccctaacacacact	0
2	240398603	240398604	insertion	tggtcagctgggggacagcccaaggtcagcagggagatggtccaaggtcagcagggagacggcccaaggtcagctggcggacagcccaaggtcagcagggagatggtccaaggtcagctggggaacagcccaaggtcagcagggagacggcccaaggtcagctggcggacagcccaaggtcagcagggagatggtccaaggtcagctggggaacagcccaaggtcagcagggagatggtccatggtcagctgggggacagcccaaggtcagcagggagatggtcca	0
2	240449063	240449064	insertion	ggtgcaccatcacgaaggcatgccatcacgagggtgcaccgtcacgagagtgcactgtcacgag	0
2	240449136	240449137	insertion	tcacgaaggcgtgccatcacgagggtgcaccgtcacgagagtgcactgtcacgagggtgcaccatcacgaaggcgtgccatcacgagggtgcaccgtcacgagagtgcactgtcacgagggtgcaccatcacgaaggcgtgccatcacgagggtgcaccgtcacgagagtgcactgtcacgagggtgcaccatcacgaaggcgtgccatcacgagggtgcaccgtcacgagagtgcactgtcacgagggtgcaccctcacgaaggcgtgccatcacgagggtgcaccgtcacgagagtgcactgtcacgagggtgcaccctcacgaaggcgtgccatcacgagggtgcaccgtcacgagagtgcactgtcacgagggtgcaccc	0
2	240511589	240511590	insertion	aggctggggagctggctgaaggatagtcaggctctatcggcagggatggaggtaggggtga	0
2	240524520	240524521	insertion	tccagcaccctccctgggacgaggccatcctgttagacacagcagcgaggggctccctcagcctctgt	0
2	240565119	240565120	insertion	ggtgtgtgaggtgtgtgtgtggtgtgattgtgtgtggtgtgtatgtgtgtgatgtgtgtgattgtgtgtcatgtgtatgtgtgtggtgtgtgtgattgtgtgtggtgtgtgtgattgtgtttggtgtgtgattgtgtgtggtgtgtgtgatcatg	0
2	240566098	240566099	insertion	cacagtttgggacgtttgatgtctgcgtagatagacacaggtgaagccgtccatccagttatgac	0
2	240641562	240641563	insertion	tctagctgggtgaccatctatccaggtgaacatccatccaggtgactgtctagccaggcgaccatctgtccaggtgactgtccatccaggtgactatctagccaggtgaccatctatccaggtgaacatatatccaggtgactg	0
2	240645589	240645590	insertion	gtgtgtgagcattgtgagtgtacgtgtgtgagtgtccgactgcatgagtgtgcataagtgtgtgagcatgtgtgtgcatgtgcatgaacatgcatatgagcatgcataagtgtgtgagcatgtga	0
2	241012419	241012420	insertion	gctctgtcaccaggctggagtgcagtggtacgatcctggctcactgcaacctccacctcccaggttcaagcaattctcctgcctcagcctcccgagtacatgggactacaggtggccaccaccacgcccag	0
2	241248638	241248639	insertion	tgtgtttctgtgtgtgtctctgtgtgtgtctgtgtctataatgtgtgtctgtgtgtctttgtgtatgtgcctatgtgtgtctgtgtgtgtctttgtgtgtgtgtctctgtgtgtatgtctgtgtgtgtctctgcatgtgtgcctgtgtgtgtctataatgtgtgtctgtgtgtatctctgtgtgtgtgtctgtgtgtgtgtgtctatgatgggagtgtgtatctgtgtgtgtgtctctgtgtgtatgtctatgatgggtgtgtgtatctctgtgtgtgtgtctctgtgtgtgtgtctatgatgggtgtgtgtgtctctgtgtgtatctgtgtgtgtgtgtctctgtgtgtgtctatgatgggtgtctgtgtgtatctctgtgtgcatgtctatgatggg…	0
2	241258075	241258076	insertion	ggggaagtactgagcactgaccgagtactggggagtggggcacttggtggagagagaaactcggggaagtactgagcactgaccgagtactggggagtggggcacttggtggagagagaaactc	0
2	241293827	241293828	insertion	agaggggctatgactcggccgagtccaggtgggagaggggctatgactcggccgagtccaggtggg	0
2	241294417	241294418	insertion	tgggagaggggctatgacttggctgagtccaggtgggagaggggctatgacttggcagagtccaga	0
2	241352658	241352659	insertion	caagtccggaggaggctgagctgcagtaccccccaagtccggagtaggctgagctgcagtaccccc	0
2	241467181	241467182	insertion	ggtaggtgtgtgggtggatggctggatgaatggatgggtgggtgggtggatgaatgttgcatgagtaggttgatggatgaatggatgggtgggtgggtgaatgggtaggtagggggatagatgaatggatggctggatgaatggatgtggcatgggtggattgatggatgactggatgggcgggtgagtggatgaatgggcaggtaggtgggtagatgaatggatggttggttggatgaatgaatgttacatgggtggattgatggatgaatggatgggtgggtggatgaatgttgcatgagtagactgatgaatggatgggtgggcaggtgaatgggtaggtgggtgggtagatgaatgtctggctagatgaatggatgttgcatgggtggattgatg…	0
2	241565055	241565056	insertion	cgaggctgtgatgggggtctcagagcagggtgaggctatgatggggtctcagagtgggg	0
2	241565392	241565393	insertion	gggggtctcagagtggggtgaggctgtgacgggggttctcagagcgaggtgaggctgtgacggggtctcagagcgaggtgaggctgtgatgggggtctcagagtggggtgaagctctgatggggtctcagagcggggtgaggctgtgatggggtctcagagtggggtgaggctgtgacgggggttctcagagtgaggtgaggctgtgacggggtctcagagcgaggtgaggctgtgatgggggtctcagagtggggtgaagctctgatggggtctcagagcggggtgaggctgtgatggggtctcagagtggggtgaggctgtgacgggggttctcagagcgaggtgaggctgtgacggggtctcagagcgaggtgaggctgtgacggggtctcagagt…	0
2	241565450	241565451	insertion	gggggtctcagagtggggtgaagctctgatggggtctcagagcggggcgaggctgtgaggggttctcagagcggggcgaggctgtgacggggtctcagagcggggcgaggctgtgacggggtctcagagcggggcgaggctgtgacggggtctcagagcggggtgaggctctgacggggtctcagagcggggtgaggctctgacggggtctcagagcggggtgaggctgtgatgggggtctcagagcggggtgaggctgtgatg	0
2	241581312	241581313	insertion	cgctcggtcggggcccagtggcaccccgaagctcctacacgctcggtcggggcccagtggcaccccgaagctcctacacgctcggtcggggcccagtggcaccccgaagctcctacacgctcggtcggggcccagtggcaccccgaagctcctacacgctcggtcggggcccagtggcaccccgaagctcctacacgctcggtcggggcccagtggcaccccgaagctcctacacgctcggtcggggcccagtggcaccccgaagctcctacacgctcggtcggggcccagtggcaccccgaagctcctacacgctcggtcggggcccagtggcaccccgaagctcctacacgctcggtcggggcccagtggcaccccgaagctcctacacgctcggtc…	0
2	241726186	241726187	insertion	gccatcaggacccctgagtgagggggtgggggacgccatcaggacccctgagtgagagggtgggggcc	0
2	241752342	241752343	insertion	gccttcacctcggggatcagccttcacctcggggatccgccttcacctcggggatccgccttcacctcggagatctgccttcacctcggggatccgccttcacctcggggatccgccttcacctcggggatctgccttcacctcaaggatccgccttcacctcaaggatccaccttcacctcagggatcagccttcacctcgagatccaccttcacctcaggcagggatcagccttcacctcagggatctgccttcacctcggggatccgccttcacctcgggatctgccttcacctctgggtccgccttcacctcaagatccaccttcacctcagggatcagccttcacctcggggatctgccttcacctcggggatcagccatcactcggggatccg…	0
2	242118108	242118109	insertion	gctcactgcaacctccgcctcccgggttcacgccattctcctgcctcagcctcccaagtagctggggctacaggcatccgccaccatgcccagctagttttttgtatttttagtagagacagggtttcactgtgttagccaggatggtctcgatctcctgacctcgtgatccgccctccttggcctcccaaagtgctgggattacaggcgtgagccaccgcgcccggcctccttccaatcttttctctggtgtctacatgcactgagtttaagaatagctagatctcggccgggtgcggtcaggagatcgagaccatcctggctaacaccatcgctactaaaactacaaaaatattagccgggcgtggtggcaggcgcctgtagtctcagctacttggg…	0
2	242157542	242157543	insertion	agcgggggcgcgcaggggcggagcgggggggcagcgggggcgctcaggggcggggcgggggggc	0
2	242427031	242427032	insertion	gagatcacaccactgcactccagcctgggaggcggaggttgcactgagcc	0
2	242456532	242456533	insertion	ccaacacacacaaacacacccaacacacacccccccaacacacacacccaacatacacactgaacacacacacacccaacacacacccaacacatgcacacatacccaacacacgcacacacacccaacacacgcacacacccaacacacacactgaacacacacatatacccccaacacacacacatccaacacacacccccaatacacacactgaacacacacacccaacacacacactgaacacacacatacacacccaacacacacacacccaacagacacccaacacacacgctgaacacacacacccaacatacagaaacccccaacacatacccaacacacacactgaacacacacccaacacacacacacccaacacacacgctgaacaca…	0
2	242530369	242530370	insertion	cggctgacgatgatgggcactaggacactcagagctgcttggctgatgatgatgggcactaggacacgcagagctgctcggctgatgatgatgggcactaggacactcagagctgctcggctgatgatcatgggcactaggacacacagaactgcccggctgatgatgaggggcactaggacacacagaactgcccggctgatgatgaggggcactaggacactcagaagtgcccggctgatgatgaggggcactaggacactcagaagtgcccggctgatgatgaggggcactaggacactcagagctgcccgggtgatgataatgggcactaggacacgcagagctgctcggctgatgataatgggcactaggacactcagagctgctcggctgatg…	0
2	242535945	242535946	insertion	ggcgcggtggctcatgcctgtaatcccaacactttggggaggctgaggtgggcagatcacttgaggtcaggagttggagaccagcctggccaacatggtgaaaccctgtctctactaaaaatacaaaaattagccagacatggtgtcgcatgcctgtaatcccagctactcgggaggctgaggcaggagaatcgcttgaagccaggaggcggaggttgcagtgagctgagatcatgccattgtatgccagcctgggcgacagaccgagactccgtctcaaaaaaaggcagcttggaaggaatacaggtatggtggaggaagaagaaaaccaaagtctaccattaatgtccttggggaggtagagaaattgttgtgtccatgaatgaaatgagaacagga…	0
2	242634308	242634309	insertion	gcctgtagtcccacctactcaggagggtgaggcaggagaatcacttgaatctgggaggcagaggttgcagtgagctgagatcgcaccactgcactccagcctgggcaacacagtgagacaatgtctcaaaaaaaaaaaaaaaaaaaaaagtgcagtactctctgagcctgcagtaccatttctttttttcttttcttttctttttttttttttttttttaatgagacagagcctcgctccgtcgcccaggctgatcaatggcgtgatctcggctcactgtaacctccgcctcctgggttcagcgattctgcctcagcctcccaagtagctgggactacaggcacgtaccaccatgcccggctaatttattgtatttttagtagagacggggttttacca…	0
2	242744526	242744527	insertion	ggctgagaccccagcagtggatctaggcctgcaggtctaggtgtgtccacgcttttttggggacgggaaaccagcatttcaaagaagggagagaaccggaaaccgcagcgtaggcagctccctcggaccccagtgtaatggg	0
2	242753626	242753627	insertion	gaggacacggaggctctgtggaacccagggaactggccacactaactggggctggcctccgagacaggggaggtcct	0
2	242755076	242755077	insertion	gatcccctgtccccagagagccccgtgactcccccgatgacgttcaggaagtgggagcg	0
2	242756592	242756593	insertion	caaatccctctccccaggaccgtcctgcacctcccgtcccagacaaatccctctccccaggaccgtcctgagcctcccgtcccagacaaatccctctccccaggaccgtcctgagcctcccgtcccaga	0
2	242760796	242760797	insertion	tgtgtgtcctggctcgtggcccgtgtgtaggtcgcgtgctgggtgcatcctctcatg	0
2	242760909	242760910	insertion	atgtgtgtgtcctggctcgtggcccgtgtgtaggtcgtgtgctgggtgcatcctgtcatgcgtgtgtcctggctcatggtgtgtgtgtaggtcgtgtgctgggtgcatcctgtcat	0
2	242762243	242762244	insertion	gtgtgtgtaggttgtgtgctgggtgcatcctgtcatgcgtgtgtcctggctcgtggcccgtgtgtaggtcgtgtgctgggtgcatcctgtcatgcgtgtgtcctggctcatggcccgtgtgctgggtgtgtgctgggtgcatcctgtcatgcgtgtgtcctggctcgtggcccgtgtgtaggtcgtgtgctgggtgcatcctctcatgtgtgtgtcctggctcgtggccc	0
2	242817100	242817101	insertion	aaatgcagggacgggggtcctaggagaaaccccaatccaggtctcaggggcca	0
2	242820828	242820829	insertion	cctgagctctcatctgaggctgcacctgagcccacacctgagctctcgtctgaggctgcacctgagcccaca	0
2	242830045	242830046	insertion	gggggatgtgggggctctgagggggtggcggggcctctgaggggcatgtcggggggctctgaggggcatgtggggggctctgagggggaggcgggggctctgacgggcaggcgagggggctctgagggggatgtggggaggctctgagggggaggcgagggctctgacggggagggcggggttctgagggggaggcgagggggctctgaggaggaggcgagggggctctgagggggacgcgtggggagctctgagggggaggcgagggctctgacggggagggcggggttctgagggggaggcgggggtctctgagggggaggcgagggggctctgagggggacgcgtggggagctctgagggggaggcggggggctccgagggggatgtgtgggggct…	0
2	242838851	242838852	insertion	ggggtgtgggtgaagggggtgtgggtgttggggtgtgggtgttggggtgtgtgtgttggggtgtgggtgttggggtgtgggtgttggggtgtgggtgaaggggtgtgggtgttggggtgtgggtgaagggggtgtgggtgttggggtgtgggtgttggggtgtgggtgttggggtgtgggtgaaggggtgtgggtgttggggtgtgggtgaaggggtgtgggtgaaggggtgtgggtgttggggtgtgggtgttggggtgtgggtgttggggtgtgggtggggggtgtgggtgttggggtgtgggtgaagggggtgtgggtgtgggggtgtgggtgttggggtgtgggtgttggggtgtgggtgttggggtgtgggtgaagggggtgtgggtgttgggg…	0
2	242838962	242838963	insertion	gttggggtgtgggtgttggggtgtgggtgttggggtgtgggtgaaggggtgtgtgtgttggggtgtgggtgaaggggtgtgggtgaaggggtgtgggtgttggggtgtgggtgttggggtgtgggtgttggggtgtgggtgtgggg	0
2	242839008	242839009	insertion	gtgtgttggggtgtgggtgaaggggtgtgggtgtgggggtgtgggtgttggggtgtgggtgtgggggtgtgggtgttggggtgtggtgaaggggtg	0
2	243072744	243072745	insertion	tatatataatagatatataatattatatatataatagatatataatatatataatagatatataatatatatataatagatatatatatatataatagatatataatattatatataatagatatataatatatatataatagatatataatatatatataatagatatataatatatatataatagatatataatatatataatagatatataataatatataatagatatataatattatatatataatagatatataatatta	0
2	243098655	243098656	insertion	catgcaatgtgacttcactactcctttcatcagaaaggagcctcttggtcgggcgcggtggctcacgcctgtaatcccagcactttgggaggcaaggcaggcgga	0
2	243159582	243159583	insertion	cagccatgaatcaggcataaatattctgatggttaattgtagacatctacttgactggattgagagacacacatagctggtcaaacacgatttcagccatgaatcaggcataaatattctgatggttaattttagacatctacttgactggattaagggacacacacagctggtcaaacacaatttcagccatgaatcaggcataaatattctgacagttaattttagacatctacttgactggattaagagacacacatagctggtcaaacacgatttcagccgtgaagcaggcataaatattctgatggttaattgtagacatctacttgactggattgagagacacacatagctggtcaaacacgatttcagccgtgaatcaggcgtaaatattct…	0
2	243159613	243159614	insertion	agagacacacatagctggtctaacacgatttcagccatgaatcaggcataaatattctgatggttaactttaggcatctacttgattggattg	0
3	481964	481965	insertion	atatattgtatatatacaatatattatattgtatatatacaatatattatattgtatatatacaatata	0
3	561908	561909	insertion	tatatattttatatatattatatattatatattatatatattttatatataatatatattatatatattttatatataatatatatattatatatataaatatatataatatatattt	0
3	561997	561998	insertion	tatatatataatatatatattatatatattttatatatataatatatatattatatatattt	0
3	918143	918144	insertion	ctcgagttgctgacagggcaatggtccctctgatgtatatagaggaacccttccttgc	0
3	918201	918202	insertion	ctcgagttgctgacagggcaatggtccctctggtgtatatagaggaacccttccttgactcgagttgctgacagggcaatggtccctctggtgtatatagaggaacccttccttga	0
3	918395	918396	insertion	atggtccctctggtgtatatagaggaacccttccttgcctcgagttgctgacagggcaatggtccctctggtgtatatagaggaacccttccttgcctcgagttgctgacagggcaatggtccctctggtgtatatagaggaacccttccttgcctcgagttgctgacagggcaatggtccctctggtgtatatagaggaacccttccttgactcgagttgctgacagggcaatggtccctctggtgtatatagaggaacccttccttgactcgagttgctgacagggca	0
3	1032380	1032381	insertion	ggatggatggatggatggatggatggatgggttcatggatgcatgaatgaatggatagatgcatgaatgaatagatggatgcatggatggatggatgcacaaatggatgaatgaatgcatggatgggtggatgaatggatggatggatggttggatggatggatggatggatggatgcatggatgcacaaatggatgaatgaatgaatgcatgaatggatggatggatgggtggatggatggatggatgcatggatgcacaaatggatgaatgaatgaatgcatgaatggatggatgagtggatggatggatgcat	0
3	1069602	1069603	insertion	ccttccttccttccttccttccttccttccttccttccttccttccttccttccttccttccttcctttctttctttctttctttctttctttctttctttcttctttctttaacaatataacagagaaagtctccaatctgagtaaaaagaaacgatccagctctggagcctacgtaacactaaaataatgtgtcacaacagcaccacaacagcaaaagtaattaatcacttactttaagaaccctaggaaacctaagacagtaatttcaaatggagttcactgcaaaagcagccaaaatgctgccataaaacgttttaatattcaaattaaacttgaaatattttttaccagactgaaacaagtgtaattaaacaccacacaagcacacacacaaca…	0
3	1217421	1217422	insertion	gagaattaaaaggcagtcatagaaatcaattaaaaggcaatcatagaaagtgagactttgtctcaaaaaaaaaaaaaaaaaaaaagacatatctttaagagcatgtaaaaggaaaattccacttgatctaaggagttcaaataacactaccataaaaaattgactttctaactaaaatgtgaataaaattttaccaatgattagatacagtggagaagaggcatttagggtataggcaaaaacaaacaaacaaaagaacaaagtgaggtatgggagaaaacagtctactcaaggctaacagcaggttagccaattgcagatagcaactgggagcacagcagatgaggcagcagggagaggcagggaccaaactatataggactttgtaggtccttttac…	0
3	1286892	1286893	insertion	aaatatatatatataatatatatataacatatatatataatatatatataacatatatataatatatatataacatatatataatatatatataacatatataatatatatataacatatatatataata	0
3	1286996	1286997	insertion	aacatatatatattatatatataacatatatatattatatataacatatatatattatatataacatatatatatatatatataacatatatattatatatataacatatatattatatatataacatatatattatatatataacatatatattatatatataacatatatattatatatataacatatatattatatatataacatatatatataatatatatataacatatatatataatatatataacatatatatataatatatataacatatatatataatatatatataacatatatatataatatatatataacatatatatataatatatatataacatatatatataatatatatataacatatatatataatatatatataacatata…	0
3	1749874	1749875	insertion	atgtacatatgtacatatacacatataaatttcatttatatatgtacatatgtacatatacacatataaatttcatttatatatgtacatatgtacatatacacatata	0
3	1750222	1750223	insertion	taaatttcatttatatatgtatatatgtacatatacacatataaatttcatttatatatgtatatatgtacatatacacatataaatttcatttatatatgtatatatgtacatatacacatataaatttcatttatatatgtatatatgtacatatacacatataaatttcatttatatatgtatatatgtacatatacacataaatttcatttatatatgtatatatgtacatatacacatataaatttcatttatatatgtatatatgtacatatacacatataaatttcatttatatatgtatatatgtacatatacacatataaatttcatttatatatgtatatatgtacatatacacatataaatttcatttatatatgtatatatgtacat…	0
3	2125911	2125912	insertion	gaacctttatgtctagctcagggattgtaaatacaccaatcggcaccctgtgtctagctcagggtttgtgagtgcaccaatggacactctgtatctagctactctggagggaccttggagaacctttatgtctagctcagggattgtaaatacaccaatcggcaccctgtgtctactcagggtttgtga	0
3	2747194	2747195	insertion	tatataaatatatatataattttatataaatatatataaatatatataattttatataaatatataaatatataaaattttatatatttatatataaacatatataactttatatataaatatatataattttatatataaatatatatataattttatatatttatatataaatataattttatgtataaatatatataattatatatatatttatatataattttatatataaatatatataattatatatatttatgtataaatataactttatatataaatatatataattttatatatataattttatatataaatatatataattatatatattatatataaatatatataattttatatataatatatataattttatatatttatatataa…	0
3	2787779	2787780	insertion	acacacccacacacacattttaaatagaatgtgtataagcaagcaattgaacaaatttt	0
3	2961992	2961993	insertion	aaagaggctggattggccgggcgcggtggctcacgcctgtaatcccagcactttgggaggccgagacgggcggatcacgaggtcaggagatcgagaccatcctggctaacacggtgaaaccccgtctctactaaaaatacaaaaattagccgggcgtggtggcgggcgcctgtggtcccagctacttgggagactgaggcaggagaatggcgggaacccgggaggcggagcttgcagtgagccgagatcgcgccaccgcactccagcctgggcgacagagccagactccgtctcaaaaaaaaaaaaaaaaaaaaaaaaaaaag	0
3	3232434	3232435	insertion	gcttgagcccaggaggttgaggttgcagtgagccatgattgcaccactgcactccagcctgggtgacagagtgagactccatctcagaaaaaaaaaaggatgcaggagggtcagagacagagatgtgacagcagaagcagaggtccagtgatgtgggaccaccatgagccaaggaatgcaccagcctccagaagcagagaaaggcaaggcaaggattctctcaagagcctccagaagggctgcagccttgccaacaccttgatttttgctgactgagactaaatttagacttctgatctccagaactataaagacaaatttgttttgtattaagccaccaagcttgtggttgttatagtggcacaagaaaacgaatgcagggaagaatgtgactataca…	0
3	3275712	3275713	insertion	tacatatatatatatgtgtatatatatatacatatatatatatgtgtatatatatatacatatatatatgtgtatata	0
3	3639480	3639481	insertion	tatatatatatgtgtgtgtgtatatatatgtgtgtgtatatatatgtgtgtgtatatatatatgtgtgtgtgtatatatatgtgtgtgtgtatatatatgtgtgtgtgtatatgtgtgtgtgtatatatgtgtgtgtgtatatatgtgtgtgtatatatgtgtgtgtatatatgtgtgtgtgtatatatgtgtgtgtgtatatatgtgtgtgtgtatatgtgtgtgtgtatatatgtgtgtgtatatatgtgtgtatatgtgtgtgtgtatatatatgtgtgtgtatatatatgtgtgtgtgtatatatgtgtgtg	0
3	3801082	3801083	insertion	taaagaagcttatactgaccaacttaaggtaacttgaggatcaaaaagagaaaaataattatggctaaatggaaccagtttgagtctgtgaaa	0
3	3832289	3832290	insertion	acgtatatacatatacatatatacatatatacatacgtatatacatatacatatatacatatatacat	0
3	4164321	4164322	insertion	aagaatccaaaaagtgggcgaaggacatgaacagacacttctcaaaagaagacatttatgcagtcaaaaaacacatgaagaaatgctcatcatcactggccatcagagaaatgcaaatcaaaaccactatgagatatcatctcacaccagttagaatggcaatcattaaaaagtcaggaaacaacaggtgctggagaggatgcggagaaataggaacacttttacactgttggtgggactgtaaactagttcaaccattgtggaagtcagtgtggcgattcctcagggatctagaactagaaataccatttgacccagccatcccattactgggtatatacccaaatgagtataaatcatgctgctataaagacacatgcacacgtatgtttattgcgg…	0
3	4205151	4205152	insertion	aagaaaatctcggccgggcgcggtggctcacgcctgtaatcccagcactttgggaggccgaggcgggcggatcacgaggtcaggagatcgagaccatcccggctaaaacggtgaaaccccgtctctactaaaaatacaaaaaattagccgggcgtagtggcgggcgcctgtagtcccagctacttgggaggctgaggcaggagaatggcgtgaacccgggaggcggagcttgcagtgagccgagatcccgccactgcactccagcctgggcgacagagcgagactccgtctcaaaaaaaaaaaaaaaaaaaaaaaaaaa	0
3	4259198	4259199	insertion	atatatatatatatattatatattatatatatatattatatatatatataatatatatatattatatatatataatatatatattatatatataatatatatatataatatatatattatatatataatatatatatataatatatatattatatatatataatatatatatattatatatatatattatatatatataatatatatatataatatatatatataatatatatattata	0
3	4498507	4498508	insertion	tatatatacgtgtatatatatacgtgtgtgttttgtgtatatatacgtgtatatatacgtgtatatatatacgtgtgtgtatatatacacgtgtatatatatacgtgtgtgtatatatacacgtgtatatatatacgtgtgtgtatatatacacgtgtatatatatacgtgtgtgtatatatacacgtgtatatatatacgtgtgtgtatatatacacgtgtatatatatacgtgtgtgtatatatacacgtgtatatatatacgtgtgtgtatatatacacgtgtatatatatacgtgtgtgtatatatacacgtgtatatatatacgtgtgtgta	0
3	4923959	4923960	insertion	attttatttttaaaaataaaattttacattttatttttaaaaataaaattt	0
3	5121222	5121223	insertion	tgtgtgtgtatatatatatatatatatatatatatatatatatatatatatatatgtatatgtatatacacacacacacatatatatatacacacacacacacatatatacacacacatatatgtacgtgtatatatatgtgtgtgtatgtgtatatatatgtgtgtgtgtg	0
3	5582793	5582794	insertion	tatatacgcgtatatacacctatgtgtgtgtatatacgcgtatatacacctatgtgtgtg	0
3	5606952	5606953	insertion	aaggacagaatgaaacattctgacgcccaggctaaaggagcagcagctcctagaggaagctcttctcacacagtggtggaaggacagaatgaaacattctgaggcccaggctaaaggagcagcagctcctagaggaagctcttctcacacagtggtggaaggacagaatgaaacattctgacgcccaggctaaaggagcagcagctcctagaggaagctcttctcacacagtggtggaaggacagaatgaaacattctgaggcccaggctaaaggagcagcagctcctagaggaagctcttctcacacagtggtggaaggacagaatgaaacattctgacgcccaggctaaaggagcagcagctcctagaggaagctcttctcacacagtggtggaagg…	0
3	6009248	6009249	insertion	tccctcccccttccttccttcttccctcccttcctcccttgatccttccttcccttctttctttccttccttccttcc	0
3	6291934	6291935	insertion	ttataaaataataaatatatttattatttataaaataataaatatatttattat	0
3	6353059	6353060	insertion	ctccttatcccgaaacccattaaaacctgaaatcccgaatagagatggaatcacagcattcgttttggagtcaggaacctcagtaagtttgagttctttac	0
3	6430374	6430375	insertion	gctcaccggctcatgttgctttcaggatcaccctgaatgagcaggaaggctgctgtccatgcaccacagcat	0
3	6430662	6430663	insertion	gctcaccggctcatgttgctttcaggatcaccctgaatgagcaggaaggctgctgtccatacaccacagcacgctcaccggctcatgttgctttcaggatcaccctgaatgagcaggaaggctgctgtccatgcaccacagcacgctcaccggctcatgttgctttcaggatcaccctgaatgagcaggaaggctgctgtccatgcaccacagcac	0
3	6741850	6741851	insertion	gctccatcaaccaaacacaacttttaccagtccagggatgccgagctgagccctggtccatgaaagcacccagaaatgagctccatcaaccaaacacaacttttaccagtccagggatgccgagctgagccctggtccatgaaagcacccagaaatgagctccatcaaccaaacacaacttttaccagtccagggatgccgagctgagccctggtccatgaaagcacccagaaatga	0
3	7318473	7318474	insertion	cctccctccctccctccctccctcccttcccttcccttccttccttccctccctccctccctcctc	0
3	7614549	7614550	insertion	cccagcactttgggaggccgaggcaggcggatcacgaggtcaggagatcgagaccatcctggctaacacggtgaaaccccgt	0
3	7614570	7614571	insertion	aaattagccgggcgtggtggcgggcacctgtaatcccagctacttgggaggctgaggcaggagaatggcgtgaacccgggaggcggagcttgcagtgagcagagatcgcgccactgcactccagcctgggcaaaagagcgagactctgtctcaaaaaaaaaaaaaaaaaaaaaaaaaaaaaaa	0
3	7821263	7821264	insertion	gagtcaggtcattttttccataaacagccaggcagtagatatttcaggctttgtgggccagtctccactgcaactacacaactctgccatggtagcacaaaatcagcaaaggacaatgcacaaacacacgaacgtggccatgtgccatttgaagattcatttactgaaatgggacacagacattgttttccggcccctgacctacagaatacatattaagcacttaacataatctagcaaactgtaaactcagtaaacggt	0
3	7970297	7970298	insertion	aagggagaaagaaagaaaggaagggagaaagaaagaaagaaagaaagaaagaaagaaaga	0
3	8115860	8115861	insertion	atacatattatatgtacacatgtatatatgtatatatacatattatatgtacacatgtatatatgtatatatacatattatatgtacacatgtatatatgtatatatacatattatatgtacacatgtatatatgtatatatacatattatatgtacacatgtatatatgtatatatacatattatatgtacacatgtatatatgtatatatacatattatatgtacacatgtatatatgtatat	0
3	8135466	8135467	insertion	tatatatatatatagatatctatatatatatctatatatatagatagatatctatatatatatc	0
3	8292429	8292430	insertion	ggaggtggaggtagagatagagatggagagggagatgaagatagaaatactgatggagattgagatggaggtgaggt	0
3	8453699	8453700	insertion	gtggcccctgtctcacttggggtgaaagcatgggggaaaactccccctctgtggcccctgtctcacttggggtgaaagcatgggggaaaactccccctcggtggcccctgtctcacttggggtgaaagcatgggggaaaactccccctcagtggcccctgtctcacttggggtgaaagcatgggggaaaactccccctcggtggcccctgtctcacttggggtgaaagcatgggggaaaactccccctcagtggcccctgtcacacttggggtgaaagcatgggggaaaactccccctcggtggcccctgtctcacttggggtgaaagcatgggggaaaactccccctcagtggcccctgtcacacttggggtgaaagcatgggggaaaactccccctc…	0
3	8453861	8453862	insertion	tcacttggggtgaaagcatgggggaaaactccccctcggtggcccctgtctcacttggggtgaaagcatgggggaaaactccccctcggtggcccctgtctcacttggggtgaaagcatgggggaaaactccccctcggtggcccctgtctcacttggggtgaaagcatgggggaaaactccccctcagtggcccctgtcacacttggggtgaaagcatgggggaaaactccccctcggtggcccctgtatcacttggggtgaaagcatgggggaaaactccccctcagtggcccctgtctcacttggggtgaaagcatgggggaaaactccccctcagtagcccctgtatcacttggggtgaaagcatgggggaaaactccccctcggtggcccctgt…	0
3	8481938	8481939	insertion	cgtccgggaggtgaggggcgcctctgcccggccacccctactgggaagtgaggagcccctctgcccggccagctgccccgtccgggaggtggggggcgcctctgcccggccgcccctactgggaagtgagcagcccctctgcccggccagccgccccgtccgggagggaggtggggggtcagccctctaccctgccagccgccccatccgggagggaggtgggggtgtcagccccctgcccggccagccgccccgtccgggaggtgaggggcgcctctgcccggccacccctactgggaagtgaggagcccctctgcccggccagccgccc	0
3	8814932	8814933	insertion	tatatctatatctatataatctatatatatctatatctatataatctatatatatctatatcta	0
3	9341859	9341860	insertion	catcaccaccaccaccatcatcactactgccaccatcatcttcatcatcaccaccaccatcatcttcatcaccaccaccaccatcatcttcatcaccaccaccatcatcactactgccaccatcatcatcataaccaccatcatcactaccaccaccaccacctccaccattattatcaccaccaccaccacaaccactatcaccaccactaccatcatcatcattaccatcatcatcactaccatcaccaccaccaccaccatcatcaccaccactaccatcatcatcattaccaacatcatcaccaccatcaccacctccaccatcaccatcaccaccaccaccatcatcattaccaacatcatcaccaccatcaccaccaccaccacctccaccat…	0
3	10112161	10112162	insertion	gccagccaccctgtccgggagggaggtggggggctcagccccccgcccggccagccgccccgtccgggaggtgaggggcgcctctgcccggccgcccctactgggaagtgaggagcccctctgcccggccagccgccccgtccgggagggaggtgggggggtcagtcccccgcccggccagccgccccgtccgggagggaggtgggggggtca	0
3	10175819	10175820	insertion	ggaggctgaggcaggagaatcgcttgaacccaggaggcggaggttgcagtgagctgagatcatgtcactgcactcctcttgggcaacaagagtgaaactccgtctcaaaaaaaaaaaaaagaaagaaaaagaaaaaaagaagataaatactgcatgttctcacttatatgtggaatttttttttttttttttttgagacagagtctcactctatcacccaggctgaagtgcagtggcgtgatctcagctcaccgccacctctgctgcctgggttcaagcgattcttctgcctcagcctcctgagtagctgggattacaggcgcctgccacagcgcctggctaatttttgtatttttagtagagacggggttccaccatcttggccaggctggtcttgaa…	0
3	10266421	10266422	insertion	catccacccacccacccacccatccatccacccacccacctgtccacccatccatccacccacccacctgtccacccatccatccacccacccacccacccatccatccacccacccacccacccatccatccacccacccacccacccatccatccacccacccacccacccatccatccacccacccacctgtccacccatgtacccaccctcccaccaacccacccacccatccatttatccacctacccaca	0
3	10282977	10282978	insertion	ctcacgcctgtaatcccagcactttgggagccccaggcgggtggatcacttgaggtcaggagttcgagactagcctggccaatgtcgtgaaaccctgtctctactaaaaatacagaaaaaaaaaaaaaaaaaggccaggcctggtgg	0
3	10407515	10407516	insertion	atgtgcacagtaggtggtgtacacgtgttgtgtgtttgatgtgtgtgatatgcggtgtatatgtgttgtgcagtgtgtgtgatgagtggtgtgtatggtgtatgttgtatgtgtgtggtgagtgttgtgtttgtgtgtgatgagtggtgtgtgtggtgtgtgttgtatgtgcatgacatgtgtggtctgtgtgttgtatgtgtggtgagtggtatgtgtgatgtgtttgtgacgtgtattgtgtgtggtgagtggtgtgtgtatgctgtgtgtggagtgttgtgtgtggtgtttttttgtgtggtaatgtggtatatgtgtgttgtgtgtgatgagtggtgtatgtattttgtgtatgtagtgtgtgttgttatgtgcatggtaggtgctgtatgtgtg…	0
3	11186123	11186124	insertion	gtatagacatacgtctataggtatatatacctatagacgtatagacatacgtctataggtatatatacctatagacgtatagacatacgtctataggtatatatacctatagacgtatagacatacgtctataggtatatatacctatagacgtatagacatacgtctataggtatatatacctatagacgtatagacatacgtctataggtatatatacctatagacgtatagacatacgtctataggtatatatacctatagacgtatagacatacgtctataggtatatatacctatagacgtatagacatacgtctataggtatatatacctatagacgtatagacatacgtctataggtatatatacatatagac	0
3	11529039	11529040	insertion	gacggggcggctggccaggcaggggggctgaccccccccacctccctcccggacggggcggatggctgggcggggggctgacacccccacctccctctcggacggggcggctggccgggcagaggggctcctcacttcccagtaggggcggccgggcagaggcgcccctcacctcccggacggggcggctggctgggcaggggggctgacccccccacctccctcccggacggggcggctggccgggcggggggccgacacccccacctccctcccggacggggcggcaggccgggcggggggccgacacccccacctccctcccggacggggcggctggccgggcggggggccgacacccccacctccctcccggacggggcggctgtccgggcgggg…	0
3	11529091	11529092	insertion	ggggcggctggccgggcagagggtctcctcacttcccagtaggggcggctgggcagaggcgcccctcacctcccagacggggcggctggccgggtgggggggctgacccccccatctccctcccggacggggtggctggccgggctgaggggctcctcgcttcccagtaggggcggccgggcagaggcgcccctcacctcccggac	0
3	11641075	11641076	insertion	ctccgactcccgcattcacgccattctcctgcctcagcctcccgagtagctgggactacaggcgcccgccaccacgcccggctaattttttgtatttttagtagagacggggtttcaccgtgttagccaggatggtcttgatctcttgacctcgtgatccgcccgcctcagcctcccaaagtgctgggattacaggcgtgagccaccgcgcccagccttctttttttttttttttttttaagacagagtcggccgggcgcagtggctcacgcctgtaatcccagcactttgggaggccgaggcgggcggatcacgaggtcaggagatcgagaccatcctggctaacacggtgaaaccccgcctccactaaaaatacaaaaaattagccgggtgtggtgg…	0
3	11911947	11911948	insertion	tgatgcttttcatcatctatagtaccaatacccagacaaagaagtacattgacagggtgctaagaagtaagattcgatcaggctgcattcaagaacagctgctccagagtacattctctgttcattatttattgtcagagattattgatttttaatctaaaaaggaaagctttacagctcccatgtaaaatttcatcttatttcagtccattgttcaaacccattgagattttcgaattttatttttgcattattttaattgtctatctcaatgcagtttgcaactttgacaaactgaccttccatatcctattctaagtagcttataaaaaccttgaggggaataggaccaacctgtagaaaccagtataaacataaatatgaacctatttgaactat…	0
3	12137036	12137037	insertion	agactctgtctcaaaaaaaaaaaaaaaaaaaaaaaaaaaaaaaaaaaaaaaaaaaacattggccgggcacggtggcttacgcctgtaatcccagcactttgggaggccaaggcaggcggatcacgaggtcaggagatcaagaccatcctggctaacatggtgaaaccccatctctactgaatattaaaaaaaaaaaaaaaagccgggcgttgtggcaggtgcctgtagtcccagctactcgggaggctgaggcaggagaatgatgtgaacccgggaggtggagcttgcagtgagccgagattgtgccactgcactccagcctgggcgacgcagca	0
3	12605268	12605269	insertion	tgagccaccatgccctgctgggccccagatttttaaagtacatgtatgtatatatttataatcttttaccaaaatgagatcatactgtatatactggtttaaaaaattttatgtgggctgggcgcagtagctcacttctgtaatcccagcactctgggaggccaaggtgggcagatcacgaggtcaggagttcaagaccagcctggccaacatggtgaaaccccatctttactaaaaatacaaaaattagctgggcgtggtggcgggtgcttgtaatcccagctacttcggaggctgaggcaggtgaacgcttgaacttgggaggcggaggttgcagtgagccaagatcatgtcactacactccagcctgggtgacagagcaagactccatctcaaaaa…	0
3	12818453	12818454	insertion	ggggctattgtttatttatttatttatttatttatttttttatttttttttgagacggagtctcgctctgtcgcccagtccggactgcggactgcagtggcgcaatctcggctcactgcaagctccgcttcccgggttcacgccattctcctgcctcagcctcccgagtagctgggactacaggcgcccgccaccgcgcccggctaattttttgtatttttagtagagacggggtttcaccttgttagccaggatggtctcgatctcctgacctcatgatccacctgcctcggcctcccaaagtgctgggattacaggcgtgaggcaccgcgcccggct	0
3	12934474	12934475	insertion	ccaacccctgcaccccacgcacaacctccacagggactccccaccctctcccactgtgcacccccccaaccc	0
3	13753250	13753251	insertion	gagggaactgaggggacccccatgtgaagaatctgatctaccactgtgatgggagcatgt	0
3	13997551	13997552	insertion	cctctctccctcccttcctccctccctccctgcccttcctccctccctccctccctgcccttcctccctccctgcccttcctccctccctccctgcccttcctccctccctccctgcccttcctccctccctccctgcccttcctccctccctccctccctgcccttcctccctccctgcccttcctccctccctgcccttcctccctccctccctgcccttcctccctccctccctccctgcccttcctccctccctccctgcccttcctccctccctccttgcccttcctccctgcccttcctcccttcctccctgcccttcctccctccctccctctctgcccttcctccctccctccctgccctccctccctccctgcccttcctccctccctcc…	0
3	14438304	14438305	insertion	ccacctcaccccaccccaccccatcctccaccctaccccccaccccacctcaccccacctcaccccaccccaccccaccccatctcccaacccaccctcccaccccacctcatcccagcccaccccatctcccatcccacccccccacttcacctcaccccatcccacctcatcccacccactccaccccatcccacaccccaccccacaccccaccccatctcccatcccaccccccaccccacctcatcccaccccaccccatctcccaccccacctcacctcaccccaccccaccccaccccatcccacaccccaccccatcccatcccaccccacctcaccccaccccaccccatcctccaccccaccccccaccccacctcatcccacccccca…	0
3	15779030	15779031	insertion	aagaaatactgacaactattattcaaaaacattcatttcttatatcttatttttctaggtaacaagatacaatttatactttgaataaatagttttttggttttgttttttggtcttgctctgttgcccaggctggagtgcagt	0
3	15784189	15784190	insertion	cgccccgtccgggagggaggtgggggggtcagccccccgcccggccagccgcaccgtctgggagggaggtggggggggtcagtctccccccggccagccgccccgtccgggaggtgaggggcgcctctgcccggccgcccctactgtgaagtgaggatcccctctgcccggccagccgccccatccgggaaggaggtgggggggtcagccccccgcccggccagccgccccatctgggagggaggtgggggggtcagccccccgcccggccagccgccccgtccaggagggaggtggggggtcagccccccgcccggccagccgccccgtctgggaggtgaggggcacctctgcccggccgcccctactgggaagtgaggagcccctctgcccggccag…	0
3	16197526	16197527	insertion	aagacttgcggccgggcgcggtggctcacgcctgtaatcccagcactttgggaggccgaggcgggcggatcacgaggtcgggagatcgagaccatcctggctaacacggtgaaaccccgtctctactaaaaatacaaaaaattagccgggcgtagtggcgggcgcctgtggtcccagctactcgggaggctgaggcaggagaatggcgtgaacccgggaggcggagcttgcagtgagccgagatcgcgccactgcactccagcctgggcgacagagcgagactccgtctcaaaaaaaaaaaaaaaaaaaaaaaaaaaaaaaa	0
3	16351115	16351116	insertion	tagcattttttttcctaaggtattttagccatccttatttcttcttttcagaatggtatattcctgttgtatatccattttgatatcttaatgatttataaccctttataaaaatagaatgagtgctaatcctttgttatgtgtactacaaatacatatttttttccagtctgttaccagttcctgaattctgtttgttgtaacttataacagagttttaaagttatatataatcatatatgttggtcttttccttcagcttttatggatatattttcttctgatacttctatagaatagaactccaat	0
3	16445176	16445177	insertion	tataatatataatatatatataatatatattttatgtatataatatataatatatatataatatatattttatgtatataatatataatatatatataatatatattttatgta	0
3	17021594	17021595	insertion	ccccacctccctcccggacggggcggctggccgggtgggggggctgaccc	0
3	17021631	17021632	insertion	gggggctgacccccccacctccctcccagacggggcggctggccgggcgggggggctgaccccaccacttccctcccggacggggcggctggccgggcagagtggctcctcacttcccagcaggggcggccgggcagaggcgcccctcacttcccggatggggcggctggctgggcggggggctgaccccccccacctccctcccggacagggcggctggccgggcggggggctgacccccccacctccatcccagacggggcggctggccgggtggggggctgacccccccacctccctcccggacggagcggctggccgggcagagcggctcctcacttcccagtaggggtggccggccagaggcgcccctcacttcccggacggggcagctggccg…	0
3	17104745	17104746	insertion	cctccctccctccctccctccctgccttcctccctccctccctcccttcctccctccctccctccctccctgccttcctcccttcctccctccctccctccctccctgccttcctcccttcctcccttcctccctccctccctccctccctccctcccttcctccctccctccctccctccctgcctccctccctccctgccttcctccctccctccctccctccctccctgcctccctccctccctccctcccttcctcccttcctccctccctccctccctgcctg	0
3	17545681	17545682	insertion	caaactgataaaacaacacagtttgctcgttcatcatttactgagcagtgcccatgtgccaagtactaggtatacatacatttccaacacaattcctgccctcataaagctcacatttgagaccaggagacaaaaaataaacaaggaaacaaattaatatagattatatattgagaacatcttaatatatatatatagagacaatataatctatattaatttgtttccttgtttattttttgtctcctggtctcagatgtgagctttatgagggcaggaattgtgttggaaatgtatgtatacctagtacttggcacatgggcactgctcagtaaatgatgaacgag	0
3	17817486	17817487	insertion	tgtttctgctgctgtgttgatgagcacaactattccaatcagcagggtccagggaccattgtgggttcttgggcaagaga	0
3	18638209	18638210	insertion	tataatatataattatatattatagtataatatataattatatattatactataatatataattatatattatactataatatataattatatattatactataatatataaagtatatatatac	0
3	18829546	18829547	insertion	aattatattattatatattatatataataattatattattatatattatatataataattatattattatatattatatataataattatattattatatattatatataat	0
3	18829999	18830000	insertion	tatataaaatatataacataaacattgtatataaaatatataacataaacattgtatataaaatatataacataaacattgtatataaaatatataacataaacattgtatataaaatatataacataaacattgtatataaaatatataacataaacattgtatataaaatatataacataaacattgtatataatatatataacataaacattgtatataatatatataacataaatattatataatatatataacataaatattatataatatataacataaatattatataatatatataatataaatattatatataatataaatattatataatatatataatataaatatatataatataaatattacataatatatctaatataaatatta…	0
3	18830091	18830092	insertion	ttataatatataatatattatataaaaatatattataatataatatataatataaaaatatattataatataatatataatatattatataaaaatatattatattataatatataatatattatataaaaatatattatattataatatataatatattatataaaaatatattata	0
3	18868670	18868671	insertion	tatattaatatatttatattataattatatttataattatatttataattataa	0
3	18868695	18868696	insertion	ttatatattatatataatatattatatataatatatatattatattatatatatataatatatatataatatatataatatattata	0
3	18868746	18868747	insertion	aatatattaatatattctatatttatattatatattatacaaatatatatatattatacaa	0
3	19035439	19035440	insertion	aaaaccaaggtcatggccgggcgcggtggctcacgcctgtaatcccagcactttgggaggccgaggcgggtggatcatgaggtcaggagatcgagaccatcctggctaacaaggtgaaaccccgtctctactaaaaatacaaaaaattagccgggcgcggtggcgggcgcctgtagtcccagctactggggaggctgaggcaggagaatggcgtgaacccgggaagcggagcttgcagtgagccgagattgcgccactgcagtccgcagtccggcctgggcgacagagcgagactccgtctcaaaaaaaaaaaaaaaaaaaaaaaaaaaaaaaaa	0
3	20342690	20342691	insertion	tgaacaacatatttttaaaaagatattactgtttcgatcgcttttagaagggttttatttttatcactagatgtagaatttaacttgaggaggcacctaatgagattgatgagctctctcatctcttaaatagggataataatatctatttcgtaatcttgttttgaaaataaaatgagtgctgtgtgtaatcaaagcatgtaacccagtgcctggctatagagtaagatttcaacaaattataataataataattattattatcaaccattcagctaatataaataaactaggtttaaaaatgtgcattgctcattattaaaggaatgatcaaagtgaaaagactcctgcatctggcttattgttaattaaaatggtaaaaattttttaggaaggcat…	0
3	20342966	20342967	insertion	tagactggtacctggtagtggcctgttaggaactgggccacacagcaggaggttaatggccagcaagaaagcattaccacctgagctccacctcctttcagatcagcagtggcattagcttctcataggagcacgaactctattgtggactgcacatgtgagggatctaggttacttgctccttatgagaatctaatgcctgataatctgaggtggaacagtttcatcctgaaactacccctcacttctccaactccaggatgcaccatctgtgga	0
3	20484410	20484411	insertion	aattgctgctgaaagagcattttatcaattttagcatcccctatcataaagggatgctaaaattgataaaatgctctttcagcagcaattg	0
3	21185050	21185051	insertion	atatataaatatatataaatatatataaatataaatatatataaatatatataaacatatataaatatatatacatataaatatatatttatatataaatacatataaatatatatttatatataaatatatataaatatacatataaatatatatttatatatatacatataaatatatatttatatatacatataaatatacatataaatatatatttatatatacatataaatatacatataaatatatatttatatatatacacataaatatacatataaatatatatttatatatatacatataaatatatatttatatatatacatataaatatacatataaatatatatttatatatatacatataaatatacatataaatatatatttata…	0
3	21185094	21185095	insertion	tatatataaatatatatttaaatataaatatataaatatatatatttaaatataaatatataaatatatatatttaaatataaatatataaatatatataaatatataaatatatataaatatatatttaaatataaatatataaatatatatatttaaatataaatatataaatatatatatttaaatataaatatataaatatatataaatatataaatatatataaatatatatttaaatataaatatataaatatatataaatatatatttaaatataaatatataaatatatataaatatatatttaaatataaatatataaatatatataaatatatatttaaatataaatatataaatatatataaatatatatttaaatataaatatataa…	0
3	21185394	21185395	insertion	atatataaatatatataaatatatatttatatattaatatataaatatatataaataaatatatatttatatatttatatataaatat	0
3	22135890	22135891	insertion	atatcaacaatatatattgttgatatatatatatatatcaacaatatatattgttg	0
3	22207598	22207599	insertion	gtataatttcagaccaaaccaatatgacctaagatgaccaagtattcccagtaaccatggttgtttttcgtg	0
3	22466556	22466557	insertion	tgcaaaaggtgaaataaacagaactgagagaagaagccagccacccttacctgtatttgtttcatgcaaaattcctcattgtgtattctaaattactgttagaaggtaatgtatctgatgatttagccaaaaggaacaaaggaggctgaagtacattctcaagaccacagactaagaaaaaacccatccccttctaatggcttctgtaatctcagcaaaccacc	0
3	23135987	23135988	insertion	tggggtggggtgggctggggtgggataggatggggtggggtgggctggggtgggatgggatggggtgggtggggtggggtggggtgagatggggtgggatgggatgggatgggatggggttggg	0
3	26524447	26524448	insertion	aaatagccacgtttttctttttttttttacatctggtttatctttatttttttttaatttttttttaatgttttttttttattatactttaagttttagggtacatgtgcacattgtgcaggttagttacatatgtatacatgtgccatgctggtgcgctgcacccactaacgtgtcatctagcattaggtatatctcccaatgctatccctcccccctcccccgaccccaccacagtccccagagtgtgatattccccttcctctgtccatgtgatctcattgttcaattcccacctatgagtgagaatatgcggtgtttggttttttgttcttgcgatagtttactgagaatgatggtttccaatttcatccatgtccctacaaaggacatgaactc…	0
3	28280422	28280423	insertion	ttttatatattttatatataaaaatataataaaatataatataatattttattatat	0
3	31881383	31881384	insertion	agaagaatgggtttcaggccgggcgcggtggctcacgcctgtaatcccagcactttgggaggccgaggcgggtggatcatgaggtcaggagatcgagaccatcctggctaacaaggtgaaaccccgtctctactaaaaatacaaaaaattagccgggcgcggtggcgggcgcctgtagtcccagctactcgggaggctgaggcaggagaatggcgtgaacccgggaagcggagcttgcagtgagccgagattgcgccactgcagtccgcagtccgacctgggcgacagagcgagactccgtctcaaaaaaaaaaaaaaaaaaaaaaaaaaa	0
3	31899282	31899283	insertion	gagagtgggggagagacgaggaggtgggggagggggggagggggggagagggaggaaggggttaggggaagagggagaggagagagagggagtaaaggggagggggggagagagagacggggggagagagagggagaaaaggagaggggggagagaga	0
3	32007130	32007131	insertion	tatataaattatatattatataatatattatataaattatatattatatattatataaattatatattatataatatat	0
3	32716395	32716396	insertion	gcttgaacctgtgagaagaaggttgcagtgagccgagattgggccactgcactccagcctaggcgacagagcaagattccgtctcaaaaaaaaaaaaaagtaaagggattgggagaagtggctcacgcccctaatcccagcactttgggaagctgaagtgggcggatcacctgaggttaggaattcaagaccagcctgggaagcatggcaaaacctcgtctgcacaaaaaatttaaaaataagctggacatggtggcacatgcatgtaatcccagctactcaggaggctgaggtgggaggatgcttgggcctgggagatcgaggctgcagtgagccatgaccacgccactgcgctctaagtggcagagagagatcctgtctcaaaaaaaaaaaaaaaaa…	0
3	32987114	32987115	insertion	tggagtgcagtggcatgatcatggctcactgcagcctcaacctcctgggctcaagcagtcctcccctctcagcccccgaactagctgggactgcaggtgaacactacaacgtctggctaatttttttgtattttttgtagaaacggggtttggccatgttgccgatgttggtctcaaactcctgagctcgagcgatccgccctccttggcctgccttggcctcccaaagtgctgggagtacaggtgtgagccaccgtgctcagctgattaaattttttaaatggtcagccaggcgcagtggcttacacctgtactcccagcactttgggaggcggaggcgggcagatcacctgaggtcgggagttcgagaccagcctgaccaacatggagaaacccccg…	0
3	33085266	33085267	insertion	agatacctcagaaaaataccaagcaaaagatacctcagaaaaataccaagcaaaagatacctcagaaaaataccaagcaaa	0
3	34859778	34859779	insertion	atgataaacatagatataaaacttatcagtgagatactagcaaatcaaatttacagcacattataagaatcatgcatcaggatgaaatgaaatttatcctgaag	0
3	34892005	34892006	insertion	aaagataagatatatcttatcttaagatatatcttaagataagatatatcttatctttaagatatatcttaagataagatgtatcttatcttaagatatatctta	0
3	34892097	34892098	insertion	aagatatatcttaaagataagatacatcttatcttaagatatgtcttaaagataagatatatcttatctta	0
3	35409266	35409267	insertion	cttcctggagagcaggaagtcaagcattttagactcaccctgatcccataggatcttaaagacctttaagatctttaatcttaaaggtctttaagatcctatgggatcagggtgagtctaaaatgcttga	0
3	35510596	35510597	insertion	agtgctaattggtccattcttacagagtgctgattggtgcatttacaaacctttagctagacacaa	0
3	35581394	35581395	insertion	atatatataagttttatatatatttacatatatataagttttatatatatttac	0
3	35952442	35952443	insertion	gctctactgatttcttttttttttttttttttttttttttttttttttttttttttttttgagacggagtctcgctctgtcgcccaggctggagtgcagtggcgggatctcggctcactgcaagctccgcctcccgggttcacgccattctcctgcctcagcctcccaagtagctgggactacaggcgcccgccactacgcccggctaatttttttgtatttttagtagagacggggtttcaccgttttagccgggatggtctcgatctcttgacctcgtgatccgcccgcctcggcctcccaaagtgctgggattacaggcgtgagccaccgcgcccggcc	0
3	36085644	36085645	insertion	gtatatacgtacgtatatacatgtacatatatacatgtatatacgtacgtatatacatgtacatatatacatgtatatacgtacgtatatacatgtacatatatacatgtatatacgtacatatatacgtacatatatacatgtatatacgtacgtatatacatgtacatatatacatgtatatacgtacgtatatacatgtacatatatactgtatatacgtacgtatatacgtacatatatacatgtatatatgtacgtatatacatgtacatatatac	0
3	36342039	36342040	insertion	tgtacatacacatatatacatatgtgtgtgtgtgcatgtacatacacatatatacatgtgtg	0
3	36742378	36742379	insertion	tgtatatatatatatgtgtgtgtatatatatatatatatgtatatatatata	0
3	36839146	36839147	insertion	gaaatcagtctttttttttttttttttttttttttttttttgagacggagtctcgctctgtcgcccaggcgggagtgccgtggcgcgatctccgctcactgcaagctccccctcccgggttcacgccattctcctgcctcagcctcccgagtagctgggactacaggcgcccgccaccacgcccggctaattttttgtatttttagtagagacggggtttcaccgtggtctcgatctcctgacctcgtgatccgcccgcctcggcctcccaaagtgctgggattacaggcgtgagccaccgcgcccggc	0
3	37750144	37750145	insertion	acaatgcacaggacagctccccacacaacaaggaattatccaacaatgcacaggacagctccccacacaacaaggaattatccaacaatgcacaggacagctccccacacaacaaggaattatccaacaatgcacaggacagctccccacacaacaaggaattatccaacaatgcacaggacagctccccacacaacaaggaattatccaacaatgcacaggacagctccccacacaacaaggaattatccaacaatgcacaggacagctccccacacaacaaggaattatccaacaatgcacaggacagctccccacacaacaaggaattatccaacaatgcacaggacagctccccacacaacaaggaattatccaacaatgcacaggacagctccc…	0
3	38126071	38126072	insertion	ggggtggtagtagtagtggtagtagtagtagtggtagtagtagtagtggtggtggtagtagtggtggtagtagtggtagtagtagtagtggtggtagtagtggtggtagtagtggtaatagtagtagtggtggtggtagtagtagtagtggttgtggtggtagtagtagtggtagtagtagtagtggtagtagtagtagtggtggtggtagtagtggtggtagtagtggtaatagtagtggtggtggtggtagtagtagtggtggttgtggtagtagtagtggtagtagtagtagtggtagtagtagtagtggtggtggtagtagtggtggtggtagtagtggtagtagtagtagtggtggtggtagtagtggtggtggtagtagtggtggtggtagta…	0
3	38399698	38399699	insertion	aaaggtttggtcccagcactttgggaggccgaggcgggtggatcatgaggttaggagatcgagaccatcctggctaacaaggtgaaaccccgtctctactaaaaatacaaaaaattagctgggcgcggtggcgggcgcctgtagtcccagctactcgggaggctgaggcaggagaatggcgtgaacccgggaagcggagcttgcagtgagccgagattgcgccactgcagtccgcagaccgacctgggcgacagagcaagactccgtctcaaaaaaaaaaaaaaaaaaaaaa	0
3	38626066	38626067	insertion	agaatgagtaaataatggaggggaggagccaagatggccgaataggaacagctccggtctacagctcccagcgtgagcgacgcagaagacggtgatttctgcatttccatctgaggtaccgggttcatctcactagggagtgccagacagtgggcgcaggccagtgtgtgtgcgcaccgtgcgcgagccgaagcagggcgaggcattgcctcacctgggaagcgcaaggggtcagggagttccctttccgagtcaaagaaaggggtgacggacgcacctggaaaatcgggtcactcccacccgaatattgcgcttttcagaccggcttaagaaacggcgcaccacgagactatatcccacacctggctcggagggtcctacgcccacggaatctcgctg…	0
3	39216020	39216021	insertion	gaggccgagatgggcggatcacgaggtcgggagatcgagaccatcttggctaacacggtgaaaccccgtttctactaaaaatacaaaaaattagccgggcgtgttggcgggcgcctgtagtcccagctacttgggaggctgaggcgggagaatggcatgaacctgggaggcggagcttgcagtgagccgagatcgcgccactgcactccaacctgggagacacagcgagactccgtctcaaaaaaaaaaaaaaaaaaaaaaaaaaaaaaaaaaaaaaaaaaaaactgtggatctgcttttttatttttattttttgaaatggagtcttgctctgtcacccaggctggagtacaatggttcgatctcggctcactgcaacctccgcctcccgggttcaag…	0
3	39288962	39288963	insertion	agacttgggggaatgacttatgtttattgtcaacccatgaatagtcatgggttgacaaactatagtccatgagccaaatctggccctccacctacttttgtaaataaaattttattggaacccagctagatcctttcatttacttattgtctatggctgctttcatactgcaatggcagagttgagtagaag	0
3	39761968	39761969	insertion	atatataaatatataagtatataatatattatattatatataagtatataa	0
3	39762234	39762235	insertion	tattatatataagtatataatatattatattatatataagtatataatatattatattatatataagtatataatatattatattatatataagtatataatatattatattatatataagtatataatatattatattatatataagtatataatatattatattatatataagtatataatatattatatataagtatataatatattatatataagtatataatatattatattatatataagtatataatatatatataatatataatatatta	0
3	40126009	40126010	insertion	tagataatacacatctatgtattatatatcgatagataatacacatctatgtattatatatcga	0
3	40126131	40126132	insertion	tatcgatagataatacacatctatgtattatctatcgatagataatacacatctatgtattatctatcgatagataatacacatctatgtattatatatcgataatacgcatctatgtattatatatcgataatacacatctatgtattatatatcgataatacacatctatgtattatatatcgatagataatacacatctatgtattatatatcgatagataatacacatctatgtattatatatcgatagataatacacatctatgtattatatatcgatagataatacacatctatgtattatatatcgatagataatacacatctatgtattatatatcgatagataatacacatctatgtattatatatcgatagataatacacatctatgta…	0
3	40126545	40126546	insertion	tctatgtgttatatatccacagataatatgtgtctatgtgttatatatccacagataatatgtg	0
3	40245260	40245261	insertion	atttatatatttatatagtatatatttatgtatttatatataaatatatattatatatttatatataaatatttgtattttatatatttatctattttatatattaatatataaatatttatattttatatatttatattttatatatttatatattttatgattttataaaatatataatttatataataattttataaattatataatttatatattatatataatatatttatattaaatattatatagttatatattatatataatatatttatattaaatatatatttatatattatatataatatatttatattaaatatatatttatatattatatataatatatttatattaaatatatataatatatataatatatttatattaaatata…	0
3	40245443	40245444	insertion	acatataatatatattatataacatataattatatataatatatattatat	0
3	40938105	40938106	insertion	tcatgtattatatgatatatattatatatcatgtattatatatatatatattatatgatatatattatatatcatgtattatatgatatatattatatatcatgtattatatgatatatattatatatcatgtattatatgatatatattatatatcatgtattatatgatatatattatatatcatgtattatatgatatatattatatatcatgtattatatgatatatattatatatcatgtattatatgatatatattatatatcatgtattatatgatatatattatatatcatgtattatatgatatatattatatatcatgtattatatgatatatattatatatcatgtattatatgatatatattatata	0
3	41332955	41332956	insertion	ggaggggagggaagaggaggagagggaagaggaggggagggagggagagggaggaaaggaaggaggggaggggaggg	0
3	41601191	41601192	insertion	ttcgcccactttttgatggagctgtttgtttttttcttgtacatttgtttgagttcattgtagattctggatattagcccttatctacaaccatctcatctttgacaaacttgacaaaaaccagaaatggggaaatgattccctatttaataaatggtgctgggaaaactggctagccatatgtagaaagctgaaactggatcccttccttacaccttagacaaaaattaattcaagatggattaaagacttaaatgttagacctaaaaccataaaaaccctagaagaaaacctaggtaataccattcaggacataggcatgggcaaggacttcatgtctaaaacaccaaaagcaatggcaacaaaagccaaaattgacaaatgggatctaattaaact…	0
3	42388451	42388452	insertion	aaaagtgagggacagggtgacgacatgagggtttctaaaaatgatcagtattgatctaatatcatcaaatgttatttatgtttattttactaattggtgcttttctaccaaacaatcatttccatcaacttccctctcctggcccagaattggcttcttgttactaaggtgaagcatctccatccccagctaggggtggtgtcccttacttgagattgtttatgacatttaagggaaattctgagctgctttcactgttctcaagctggatggaaaaatacttgtaacaaatatgaaattccagccctggcttcaagatcccaccagggtattcgttattacattttcgctgtggactttaaacattgggtcccttacttaaaaagcacccttgggttt…	0
3	43565781	43565782	insertion	cacagatcatgtttattcttcctcccatgcttttgttccagtagttctcacacagataatgatgaaatttcaagtttctataaaggtggtgtaaacatgtttctaattaagagtattttttctacccagttttaaagacccaggtt	0
3	43835992	43835993	insertion	tgctatggtatgctatggtatgctatggtatgccatgcggagggcactagaggctggggaggggctgctacagcccaagaggacttctgagaaagaggggaggtcaccagagaaagactgcccgctttccaaatgtgtagggaggcatgggcccctgaaagccgtctcatcttctgtgttcagtctgtgcattcaccctggttgctgctcttcagcctcatgttccaggtcctggacgtttcagtttatactggggctggtgatccaggttcagctataccacacctgtccctgcagaggatacagttcctcacacacaggtggccacattctacattgcatctccactctgcttctcatgccctgcccccacctctatagccacactgattaaaccag…	0
3	43972635	43972636	insertion	cctcagcagaccctacatcccatggagatggaaattgtgacaccttactcacctctgcatcctcta	0
3	45150382	45150383	insertion	tatatatgcatgtatatatatatatgcatgtatacatatatatgcatgtatatatatatgcatgtatacatatatatgcatgtatatatatatatgcatgtata	0
3	45175227	45175228	insertion	gaaagaaaaaatatatatacttttttaaagaagaaaaccaatacagaactcttaactagatggggtaccaggcagggaaagatggggtggtttttgtaggacctgccgagctgctcaaggaaagaagtttggacaaatacaaagtattgtttgggatgctgagcctccccttctgagctgaattaccagatggaaggtgttatatagataagccagcctttatgaaaatattatatcaacaaggatttctaaaacattggatttactgtaaaactttaatgtccaggtactggaaggtgacaggagggaggcaaataagtgggtcagagagaaggtgatgatatggccaagagagtttggctgggaccaagtgtttgccctgaagcccagctagagaag…	0
3	45931811	45931812	insertion	atataaatatatatataacatatatatatatttatataaatatatatataacatatatatatttatataaatatatatataacatatatatatttatataatatatatataacatatatatatttatataaatatatatataacatatatatatttatataaatatatatataacatatatatatttatataaatatatatataacatatatatatattt	0
3	46661843	46661844	insertion	agaaagaagctattgacggccgggcgcggtggctcacgcctgtaatcccagcactttgggaggccgaggcgggcggatcacgaggtcaggagatcgagaccatcccggctaaaacggtgaaaccccgtctctactgaaaatacaaaaaaatagccgggcgtagtggcgggcgcctgtagtcccagctacttgggaggctgaggcaggagaatggcgtgaacccgggaggcggagcttgcagtgagccgagatcccgccactgcactccagcctgggcgacagagcgagactccgtctcaaaaaaaaaaaaaaaaaaaaaaaaaa	0
3	46881776	46881777	insertion	agggagggagggagggagggaggaaggaaggaaggaaggaaggaaggaaggaaggaaggaaggaaggaaaagaaaggaaagaaagaaagacagacggatggacggaaggaaggaaagaaagaaagggaaagagaagaagggaaggaagggagggaggaaggaagaaaggaaggaagggagggagggaggaggagggagggaggaaggaagaaaagagggaggcaggaaggaaggaaggaagggaaagaaagggaaagggaaaggaaagaaaggaaaggaaaagaggaaatccagccaatcaagaggg	0
3	47358225	47358226	insertion	acatatatacgtatatatgtatatgtgtgtatatatatacatatatacgtatgtgtgtgtatatatacatatatacgtatatatgtatatgtgtgtatatatacatatatacgtatatatgtatatgtgtgtatatatacatatatacgtatatatgtatatgtgtgtatatatacatatatacgtatatatgtatatgtgtgtatatatacatatatacgtatatatgtatatgtgtgtatatacacatatatacgtatatatgtatatgtgtgtatatacacatatatacgtatatatgtatatgtatatatgtgtatatatacacatatatacgtatatatgtgtatatatac	0
3	47472758	47472759	insertion	acttaatattcaagagagaaacggacatggaaacactggtatcttgagtgggtgatggaggaagtaagggccagtggggtccagatgcccctaggcaaaagactcctaactagagagaggctgtggtaggcagccttctaacacggtccccaacagtccacacctcctggtgctcatgcccttgtgtaatcccatccccttaacagtgggctggacctaatgatttgcttctgacaaataaatacagccaaagcaataagaaatcacttttccaattaggttacaaaagactatgactccttctcccaccctggcccccttcttttgggagccaccgctctgatgaaaccagccaccacattgtgagctgctcagggaaggcctatgtggcaaggaatt…	0
3	47591459	47591460	insertion	cttcttcttttcttcttcttcttcttcttcttcttcttcttcttcttcttcttcttcttcttcttcttcttcttcttctt	0
3	47782860	47782861	insertion	aaaaattattgctagggccgggcgcggtggctcacgcctgtaatcccagcactttgggaggccgaggcgggcggatcacgaggtcaggagatcgagaccatcctggctaacacggtgaaaccccatctctactaaaaatacaaaaaattagccgggcgtggtagcgggcgcctgtagtcccagctactcgggaggctgaggcaggagaatggcgtgaacccgggaggcggagcttgcagtgagccgagatcgcgccactgcactccagcctgggcgacagagcgagactccgtctcaaaaaaaaaaaaaaaaaaaaaaaa	0
3	47825835	47825836	insertion	gatcatgaggtcaggagatcgagaccatcctggctaacacggtgaaaccctgtctctactaaaaatacaaaaaattagccgggcgtggtggcgggcacctgtagtcccagctactcgggagtctgaggcaggagaatggcgtgaacctgggaggcggagcttgcaatgagctgagctcacaccactgcactgtagcctgggtgacagagcgagactctgtctcaaaaaaaaaaaaaaaaaaaaaaaaagaaagtatattaaggcctggtgtggtggcccacgcctgtaatcccagcactttgggaggctgaggcaggcggattacctgaggtcaggagttaaagaccagcctgaccaacatggagaaaccccatctctactaaaaatacaaaattaacc…	0
3	48527612	48527613	insertion	atatattatatactatatatatattatatatattatatattatatactatatatattatatatactatagtatatattatataatatatataatatagtatatattatataatatatactatattatatatagtatataatacattatatgttatataacatataatgtattatatattatatgttatataatatataatacattatatgttatataacatataatgtatt	0
3	48537217	48537218	insertion	gaacctgggaggtggaggttgcagtgagccaagatcgcacgattgcactccagtctagatgccagagcaagactctgtctcaaaaaaaataaaaataaaaacgaaatacaagtttttttgttttttgttttttttttgagacagagtctcttgctctgtcacccagccaggagtgcaatggtgcaatctcggctcactgcaatctccgcctcccgggttccagcgattctcctgcctcagcctcccgagtagctggggttacagaaacccaccaccacgtccggctagttttttgtgtttttagtagagatggggtttcaccatgttggccaggctggtcttgaactcccgacctcaggtgatctgcctgcctggacctcccaaagtgctggcattaca…	0
3	48867024	48867025	insertion	tatacacacataaatgtgtgtgtttgtgtatacacaaatgtgtgtgtatgtg	0
3	48867107	48867108	insertion	ataaatgtgtgtgtgtatacgtgtgtatacacacacataaatgtgtgtgtgtatacgtgtgtatacacacac	0
3	49237927	49237928	insertion	agagagagagagagagagagagagagagagagagagagagagagagagagagagagagagagagagagagagagagagagagagagagagagagagagagagagagagagagagagagagagagagagagaaagaagagaagagaagagaagagaagagaagagaagagaagagaagagaagagaaa	0
3	49342781	49342782	insertion	gattacaggcatgagccaccgcgcctggccaacttttttgttgtttttaaagaaacagagatttggttgggcacagtggctcatgcctataatcccagcactttgggaggctaaggcaggcagatcacctgagatcaggagtttgagaccagcctggccaacatggcaaaaccccgtctctactaaaaatactaaaattagccaggcatggtggcgcacacctgtagtcttagctactcaggaggctgaggcatgagaatcgcctgcacccgggaggtgtaggctgcagtgagccaagatcatgccactgcactccaaactgggcaagagagtgagactctgtctcaaacaaaacaaaacaaaaacagagtctcactatgttttccaggctggtctcaa…	0
3	49643729	49643730	insertion	attaaaaatatatataatatatattaaaaatatatattatatatattaaaatatatatataatatat	0
3	49783866	49783867	insertion	aggccgaggcaggcagatcacgaggtcaggagatcaagaccatcctggctaacacggtgaaaccctgtctctaataaaaatacaaaaaaattagccagacgtggtggtgggtgcctgtagtcccagctactcgggaggctgaggcaggagaatggtgtgaatccaggaggcagagcttgcagtgagccaagatcgcaccactgcactccagcctgggcgacagagctagactccgtctcaaaaaaaaaaaaaaaaaaaaaaaaaaagaagtgttgtttttttttttttttgagacagtctcactctgttgcccaggctacagtgcagtggcacaatcttggctcaccgtaacctccacctcctgggttcaagagattctcctgcctcagccttccaagt…	0
3	50063026	50063027	insertion	ttttttttttttttttttttttttgagacggagtctcgctctgtcgcccaggctggagtgcagtggcgggatctcggctcactgcaagctccgcctcccgggttcacgccattctcctgcctcagcctcccaagtagctgggactacaggcgcccgccactacgcccggctaattttttgtatttttagtagagacgaggtttcaccgttttagccgggatggtctcgatctcctgacctcgtgatccgcccgcctcggcctcccaaagtg	0
3	50122398	50122399	insertion	gagcggctggccgggcagaggggctcctcacttcccagtaggggcggccgggcagaggcgcccctcacctgctggacggggtggctggccgggcggggggctgatccccccacctccctcccagacggggcggctggccaggcggggggctgacccccccacctccctcccggact	0
3	50165003	50165004	insertion	ggggtaaacaggcatcgggggaaggatacatgtatgtctcccaggctctcggccagtggaatg	0
3	50349541	50349542	insertion	gcggggggctgaccccccaacctccctcccggacggggcggcaggccgggcgtggggctgatccccccacctccctcacggacggggcggctggctgggcagaggggctcctcacttcccagtaggggtggccgggcagaggcgcccctcacctcccggatggggcggctggccaggcggggggctgacccccccacctccctcccggacggggcggctggccgggcggggggctgatcccccccccctcacggatggggtggctggccggccagaggggctcctcacttcccagtaggggcggccgggcagaggcgcccctcatctcccggacggggcggctggccgggtgggaggctgtcccccccacctccctcccggacggggcggctggccggg…	0
3	50879160	50879161	insertion	tattgttaccttttctttttcttttttttttttttttttttttttttttttttttttttttttttttttttgagacggagtctcgctctgtcgcccaggccggactgcggactgcagtggcgcaatctcggctcactgcaagctccgcttcccgggttcacgccattctcctgcctcagcctcccaagtagctggactacaggcgcccgccaccgcgcccggctaattttttgtatttttagtagagacggggtttcaccttgttagccaggatggtctcgatctcctgacctcatgatccacccgcctcggcctcccaaagtgctgggattacaggcgtgagccaccgcgcccggcc	0
3	51053212	51053213	insertion	atatatatgatatatatatcatatatatgatatatatatcatatatatgatatatatatcatatttcatatatatgatatatatatcatatatatgatatatatttca	0
3	51053268	51053269	insertion	atatatatgatatatatatcatatatatgatatatatatcatatatatgaaatatatgatatatatatcatatatatgatatatatgatatatatatcatatatgatatatatatcatatatatcatatatatcatatatatgatatatatatcatatatatcatatatatgatatatatatcatatatatcatatatatcatatatatcata	0
3	51287119	51287120	insertion	cgggaggtgaggggcgcctctgcccggccgcccctactgggaagtgaggagcccctctgcccggccagctgccctgtccgggagggaggtgggggggtcagccccccgcccggccagccgccccatc	0
3	51622428	51622429	insertion	gtagttccagctactcgggaggctgaggcgggaggatcacctgaggtcaggagttagaaaacagcctggccaacatggtaaaaccccgtctctgctaaaaatacaaaaattagctgggtgtggtggtgcacacct	0
3	51630103	51630104	insertion	cccagctaatttttaaaattttttaaaaattattattttattttattttattttgagatggagtctcactctgttgcctgggctggagtacagtggagctatctcagctcactgcaacctctgcctcccaggttcaagcgattctcctacctcagcctcctgagtagttgggattacaggcatgtgccactatgcctggctaatttttgtgtgtatgtgtttttttttagtagagccggggtttcaccatgttggctaggctggtctcgaacttctgacctcaaatgatccacccacctcagcctcccaaactgctgggattacagccttttaaatttttttttaaaaaatagacacagggtctctctatgttgccaggctgctcttgaactcctggcc…	0
3	51743736	51743737	insertion	cacacccacacacccccccacacacaccccacgcacccccccacacaaccccacacaaccacacccctacacacacccacacacccacataaccccccacacacccatacaccccccacacccacaacccccacacccacacccctacacacacacccatacacgccccacacacacccacaccccccacacacccacccctacacacacccacacacacccacacactccccacacacacccatacaccccacacacccatgcacccacacccccacacacacccacacaccccacacgcacaccctcacacacatcccacacacacacaccccacacacacaccctcacacacatgcccacaccccacacacacccatacacccccccacacccata…	0
3	52730947	52730948	insertion	accctctaaatacactggtgaagaaaaggagtcaaagtgacggtaccaacagagtaatctcttatctacagactgacttcttaattc	0
3	52866675	52866676	insertion	cctagtgcagtgcagggagaggggttttgaggtccctagtgcagtgcagggagaggggttttgaggtccctagtgcagtgcagggagaggggttttgaggt	0
3	53499999	53500000	insertion	cagtttagctccttttttttttttttttttttttttttttttttttttttttttgagacggagtctcgctctgtcgcccaggccggactgcggactgcagtggcgcaatctcggctcactgcaagctccgcttcccgggttcacgccattctcctgcctcagcctcccgagtagctgggactacaggcgcccgccaccgcgcccggctaatttttttttgtatttttagtagagacggggtttcaccttgttagccaggatggtctcgatctcctgacctcatgatccacccgcctcggcctcccaaagtgctgggattacaggcgtgagccaccgcgcccggc	0
3	54025271	54025272	insertion	ttgaggcaattctcatgcctcagcctcccacatagctggggttacaggcgcctaccaccacacccagctaatttttgtatttttagtagagagggggtttcaccacgttgaaggctggtctagaacttctgacctcaggtgatccacccacctcagccaaagtgctgggattacaggcgtgagccaccgcacccggccttcttatattttttgagacagcatcccactctgtcatccaggctgtggtgtagtggcccagtctcagctcactgcaacctccacctcccagg	0
3	54553048	54553049	insertion	tgccacctgcacacggaaggcatggtgatgaacatgctctgtgcatgtctgcctgcagggaggggcctctaggtgccaactgtca	0
3	54797761	54797762	insertion	tgtgtatatatgtatatatatgtacatatatacatatatatgtgtatatatgtacatatatatacatat	0
[truncated: 8,291 more rows]
