# Supplementary material for: Tradeoffs in alignment and assembly-based methods for structural variant detection with long-read sequencing data
Source: Nat Commun. 2024 Mar 19;15:2447. doi: 10.1038/s41467-024-46614-z (PMC10951360; doi:10.1038/s41467-024-46614-z)
Supplement: Supplementary file 4 — Source Data [file 41467_2024_46614_MOESM4_ESM.zip › Source Data/Figure7/PBSIM3_simulation/VISOR_HACK/sim_dup.bed]

1	11100	29200	tandem duplication	2	0
1	33700	36300	tandem duplication	2	0
1	106800	112800	tandem duplication	2	0
1	122200	125000	tandem duplication	2	0
1	231100	267600	tandem duplication	2	0
1	640000	647400	tandem duplication	2	0
1	657800	686600	tandem duplication	2	0
1	724100	728000	tandem duplication	2	0
1	991818	991894	tandem duplication	2	0
1	1070128	1070186	tandem duplication	2	0
1	1238973	1239037	tandem duplication	2	0
1	1413220	1413353	tandem duplication	2	0
1	1530300	1532700	tandem duplication	2	0
1	1571000	1583600	tandem duplication	2	0
1	2454148	2454251	tandem duplication	2	0
1	2583500	2631900	tandem duplication	2	0
1	2685700	2689900	tandem duplication	2	0
1	3092626	3092849	tandem duplication	2	0
1	3186275	3186350	tandem duplication	2	0
1	3252700	3253900	tandem duplication	2	0
1	3418554	3418613	tandem duplication	2	0
1	3501300	3502900	tandem duplication	2	0
1	4124400	4127700	tandem duplication	2	0
1	4204541	4204676	tandem duplication	2	0
1	4709240	4709332	tandem duplication	2	0
1	4999501	4999561	tandem duplication	2	0
1	5220219	5220290	tandem duplication	2	0
1	5274584	5274851	tandem duplication	2	0
1	5447229	5447439	tandem duplication	2	0
1	5559590	5559708	tandem duplication	2	0
1	5663300	5664600	tandem duplication	2	0
1	5729700	5736000	tandem duplication	2	0
1	5855862	5855947	tandem duplication	2	0
1	6081600	6082800	tandem duplication	2	0
1	7163384	7163482	tandem duplication	2	0
1	7662300	7664800	tandem duplication	2	0
1	7715013	7715115	tandem duplication	2	0
1	8404851	8404951	tandem duplication	2	0
1	8446627	8448679	tandem duplication	2	0
1	9318300	9320800	tandem duplication	2	0
1	11790384	11790448	tandem duplication	2	0
1	12845000	12855200	tandem duplication	2	0
1	12924300	12927700	tandem duplication	2	0
1	12930300	12937700	tandem duplication	2	0
1	12943300	12945500	tandem duplication	2	0
1	12985400	12990300	tandem duplication	2	0
1	16376519	16386339	tandem duplication	2	0
1	16832600	16843500	tandem duplication	2	0
1	16857700	16865700	tandem duplication	2	0
1	16866800	17000900	tandem duplication	2	0
1	17006800	17071900	tandem duplication	2	0
1	17072300	17125600	tandem duplication	2	0
1	17176000	17180800	tandem duplication	2	0
1	17184800	17186500	tandem duplication	2	0
1	17189600	17221500	tandem duplication	2	0
1	17222400	17275700	tandem duplication	2	0
1	17461278	17461363	tandem duplication	2	0
1	18792539	18792605	tandem duplication	2	0
1	19127900	19129400	tandem duplication	2	0
1	22183117	22194430	tandem duplication	2	0
1	22489139	22489229	tandem duplication	2	0
1	22757738	22757792	tandem duplication	2	0
1	22904200	22906100	tandem duplication	2	0
1	23718938	23719135	tandem duplication	2	0
1	25610200	25614300	tandem duplication	2	0
1	27913800	27916300	tandem duplication	2	0
1	28232336	28232432	tandem duplication	2	0
1	28736599	28736724	tandem duplication	2	0
1	30244273	30244337	tandem duplication	2	0
1	30298533	30298627	tandem duplication	2	0
1	30961585	30961677	tandem duplication	2	0
1	31724888	31724986	tandem duplication	2	0
1	31838700	31845300	tandem duplication	2	0
1	32281376	32281446	tandem duplication	2	0
1	37593865	37593924	tandem duplication	2	0
1	42458367	42483970	tandem duplication	2	0
1	46046557	46047179	tandem duplication	2	0
1	46054386	46055992	tandem duplication	2	0
1	47413499	47419680	tandem duplication	2	0
1	47539200	47541600	tandem duplication	2	0
1	50341100	50347300	tandem duplication	2	0
1	53557900	53567600	tandem duplication	2	0
1	54021300	54022700	tandem duplication	2	0
1	55468568	55468730	tandem duplication	2	0
1	56127800	56132200	tandem duplication	2	0
1	58019056	58019136	tandem duplication	2	0
1	59194500	59197100	tandem duplication	2	0
1	60529913	60529989	tandem duplication	2	0
1	61056111	61069856	tandem duplication	2	0
1	64844703	64844777	tandem duplication	2	0
1	69055310	69055457	tandem duplication	2	0
1	72393758	72394086	tandem duplication	2	0
1	77476395	77476725	tandem duplication	2	0
1	77833280	77833980	tandem duplication	2	0
1	79650144	79650274	tandem duplication	2	0
1	79985719	79985845	tandem duplication	2	0
1	80036964	80037028	tandem duplication	2	0
1	81855700	81857200	tandem duplication	2	0
1	82464648	82464714	tandem duplication	2	0
1	83022782	83022896	tandem duplication	2	0
1	84358224	84358404	tandem duplication	2	0
1	85978069	86005692	tandem duplication	2	0
1	86875100	86879300	tandem duplication	2	0
1	90241792	90241982	tandem duplication	2	0
1	90844599	90844667	tandem duplication	2	0
1	91152900	91153600	tandem duplication	2	0
1	91544697	91544768	tandem duplication	2	0
1	92679004	92679066	tandem duplication	2	0
1	92911082	92911270	tandem duplication	2	0
1	95511463	95511525	tandem duplication	2	0
1	101719129	101719187	tandem duplication	2	0
1	101816354	101816411	tandem duplication	2	0
1	104147300	104152100	tandem duplication	2	0
1	104166300	104219600	tandem duplication	2	0
1	104228100	104260600	tandem duplication	2	0
1	104260800	104303500	tandem duplication	2	0
1	105098817	105098888	tandem duplication	2	0
1	105617725	105617811	tandem duplication	2	0
1	105628573	105628635	tandem duplication	2	0
1	106138114	106138195	tandem duplication	2	0
1	106944823	106944895	tandem duplication	2	0
1	108995800	109001600	tandem duplication	2	0
1	109313979	109314045	tandem duplication	2	0
1	112044689	112044834	tandem duplication	2	0
1	116466260	116466320	tandem duplication	2	0
1	118861485	118861549	tandem duplication	2	0
1	118929992	118930083	tandem duplication	2	0
1	120532200	120538000	tandem duplication	2	0
1	120538600	120543700	tandem duplication	2	0
1	120544300	120671400	tandem duplication	2	0
1	120694000	120696400	tandem duplication	2	0
1	120749000	120773400	tandem duplication	2	0
1	120785600	120793200	tandem duplication	2	0
1	121109900	121148200	tandem duplication	2	0
1	121351600	121382700	tandem duplication	2	0
1	121391300	121396500	tandem duplication	2	0
1	121396900	121402700	tandem duplication	2	0
1	121417700	121421000	tandem duplication	2	0
1	121478369	121482936	tandem duplication	2	0
1	121484050	121485434	tandem duplication	2	0
1	142535400	142677300	tandem duplication	2	0
1	142677500	142725500	tandem duplication	2	0
1	142781100	142822800	tandem duplication	2	0
1	142826900	142873500	tandem duplication	2	0
1	142874400	142967700	tandem duplication	2	0
1	143117800	143199900	tandem duplication	2	0
1	143200400	143233100	tandem duplication	2	0
1	143233500	143238000	tandem duplication	2	0
1	143239000	143272200	tandem duplication	2	0
1	143273000	143276500	tandem duplication	2	0
1	143276800	143292800	tandem duplication	2	0
1	143343000	143383300	tandem duplication	2	0
1	143384000	143524000	tandem duplication	2	0
1	143524600	143544500	tandem duplication	2	0
1	143726100	143733300	tandem duplication	2	0
1	143745900	143750100	tandem duplication	2	0
1	143755400	143766300	tandem duplication	2	0
1	143766900	143769500	tandem duplication	2	0
1	143906000	143977700	tandem duplication	2	0
1	143978800	143999400	tandem duplication	2	0
1	143999800	144037200	tandem duplication	2	0
1	144041000	144064600	tandem duplication	2	0
1	144064800	144074100	tandem duplication	2	0
1	144158800	144224300	tandem duplication	2	0
1	144333500	144336800	tandem duplication	2	0
1	144526000	144549300	tandem duplication	2	0
1	144589700	144622300	tandem duplication	2	0
1	144672600	144710700	tandem duplication	2	0
1	144810800	144894100	tandem duplication	2	0
1	144906800	145252100	tandem duplication	2	0
1	145252400	145257400	tandem duplication	2	0
1	145257900	145308600	tandem duplication	2	0
1	145309500	145311600	tandem duplication	2	0
1	145312700	145333400	tandem duplication	2	0
1	145334100	145335900	tandem duplication	2	0
1	145337000	145345100	tandem duplication	2	0
1	145345400	145350700	tandem duplication	2	0
1	145351400	145355200	tandem duplication	2	0
1	145362300	145371900	tandem duplication	2	0
1	145373800	145382600	tandem duplication	2	0
1	146468400	146486400	tandem duplication	2	0
1	146960345	146960449	tandem duplication	2	0
1	147390800	147391900	tandem duplication	2	0
1	147393300	147394500	tandem duplication	2	0
1	147752800	147757100	tandem duplication	2	0
1	147916000	147921000	tandem duplication	2	0
1	147970700	147976300	tandem duplication	2	0
1	147996000	148004600	tandem duplication	2	0
1	148004800	148025900	tandem duplication	2	0
1	148176600	148184500	tandem duplication	2	0
1	148201000	148215100	tandem duplication	2	0
1	148215800	148222900	tandem duplication	2	0
1	148243300	148259300	tandem duplication	2	0
1	148259800	148296100	tandem duplication	2	0
1	148298700	148300500	tandem duplication	2	0
1	148300800	148319600	tandem duplication	2	0
1	148320400	148327900	tandem duplication	2	0
1	148341400	148360400	tandem duplication	2	0
1	148511400	148521000	tandem duplication	2	0
1	148535400	148571700	tandem duplication	2	0
1	148594800	148596000	tandem duplication	2	0
1	148598200	148601300	tandem duplication	2	0
1	148637400	148640200	tandem duplication	2	0
1	148657000	148680500	tandem duplication	2	0
1	148790100	148800200	tandem duplication	2	0
1	148825700	148829800	tandem duplication	2	0
1	148841900	148954400	tandem duplication	2	0
1	149019900	149035800	tandem duplication	2	0
1	149222100	149226600	tandem duplication	2	0
1	149232300	149236400	tandem duplication	2	0
1	149266900	149318800	tandem duplication	2	0
1	149653300	149660900	tandem duplication	2	0
1	149661300	149671000	tandem duplication	2	0
1	149681100	149706000	tandem duplication	2	0
1	149727300	149730900	tandem duplication	2	0
1	149731100	149732800	tandem duplication	2	0
1	149735100	149753300	tandem duplication	2	0
1	152243200	152246000	tandem duplication	2	0
1	152263400	152267000	tandem duplication	2	0
1	152278200	152279500	tandem duplication	2	0
1	152322000	152328000	tandem duplication	2	0
1	153229142	153229222	tandem duplication	2	0
1	153798693	153798775	tandem duplication	2	0
1	155961045	155961115	tandem duplication	2	0
1	156745601	156745677	tandem duplication	2	0
1	161031104	161031226	tandem duplication	2	0
1	161410500	161442300	tandem duplication	2	0
1	162386144	162386236	tandem duplication	2	0
1	162838401	162838513	tandem duplication	2	0
1	163684671	163684786	tandem duplication	2	0
1	169058928	169058983	tandem duplication	2	0
1	169523322	169523422	tandem duplication	2	0
1	169962798	169962962	tandem duplication	2	0
1	171343300	171348500	tandem duplication	2	0
1	175209597	175209712	tandem duplication	2	0
1	177532300	177535400	tandem duplication	2	0
1	178664844	178665228	tandem duplication	2	0
1	182420486	182420607	tandem duplication	2	0
1	182977652	182977725	tandem duplication	2	0
1	185589403	185589463	tandem duplication	2	0
1	185675900	185681000	tandem duplication	2	0
1	186109000	186111900	tandem duplication	2	0
1	193533132	193533202	tandem duplication	2	0
1	195352491	195352557	tandem duplication	2	0
1	195540693	195540790	tandem duplication	2	0
1	195540843	195540935	tandem duplication	2	0
1	201225000	201227700	tandem duplication	2	0
1	202174534	202174587	tandem duplication	2	0
1	203979751	203979838	tandem duplication	2	0
1	205521051	205521127	tandem duplication	2	0
1	205572698	205572770	tandem duplication	2	0
1	206112800	206124700	tandem duplication	2	0
1	206282700	206288500	tandem duplication	2	0
1	206482900	206490800	tandem duplication	2	0
1	206493500	206501200	tandem duplication	2	0
1	206507800	206533100	tandem duplication	2	0
1	206558100	206582000	tandem duplication	2	0
1	207097716	207097969	tandem duplication	2	0
1	207667444	207667501	tandem duplication	2	0
1	210390369	210390439	tandem duplication	2	0
1	210827225	210827285	tandem duplication	2	0
1	210918376	210918498	tandem duplication	2	0
1	218848464	218848541	tandem duplication	2	0
1	222312135	222312195	tandem duplication	2	0
1	222771611	222771695	tandem duplication	2	0
1	224199000	224204300	tandem duplication	2	0
1	224735200	224738500	tandem duplication	2	0
1	224738700	224741100	tandem duplication	2	0
1	225522600	225523700	tandem duplication	2	0
1	228744200	228782900	tandem duplication	2	0
1	229284958	229285066	tandem duplication	2	0
1	230410600	230411900	tandem duplication	2	0
1	231257826	231257898	tandem duplication	2	0
1	231337914	231337976	tandem duplication	2	0
1	232504844	232504934	tandem duplication	2	0
1	232890300	232897200	tandem duplication	2	0
1	234383657	234384077	tandem duplication	2	0
1	234912100	234948800	tandem duplication	2	0
1	236796220	236796290	tandem duplication	2	0
1	236877000	236878400	tandem duplication	2	0
1	237219100	237220300	tandem duplication	2	0
1	237447898	237447974	tandem duplication	2	0
1	237764000	237768200	tandem duplication	2	0
1	238805198	238805374	tandem duplication	2	0
1	240135210	240135293	tandem duplication	2	0
1	242083867	242084006	tandem duplication	2	0
1	242556600	242558400	tandem duplication	2	0
1	244533002	244533086	tandem duplication	2	0
1	245825325	245825472	tandem duplication	2	0
1	246407292	246410714	tandem duplication	2	0
1	246873694	246873748	tandem duplication	2	0
1	246948946	246949006	tandem duplication	2	0
1	247992685	247992759	tandem duplication	2	0
1	248266412	248266485	tandem duplication	2	0
1	248567482	248567546	tandem duplication	2	0
1	248599100	248611400	tandem duplication	2	0
1	249069884	249069945	tandem duplication	2	0
1	249232800	249240600	tandem duplication	2	0
2	388700	390600	tandem duplication	2	0
2	641138	641234	tandem duplication	2	0
2	644255	644332	tandem duplication	2	0
2	644413	644557	tandem duplication	2	0
2	665605	665660	tandem duplication	2	0
2	1095275	1095355	tandem duplication	2	0
2	1146929	1146994	tandem duplication	2	0
2	1426081	1426163	tandem duplication	2	0
2	1444457	1444590	tandem duplication	2	0
2	1461300	1462600	tandem duplication	2	0
2	1599000	1601700	tandem duplication	2	0
2	1683429	1683675	tandem duplication	2	0
2	1687242	1687315	tandem duplication	2	0
2	2310800	2314400	tandem duplication	2	0
2	2576600	2578000	tandem duplication	2	0
2	2726188	2726280	tandem duplication	2	0
2	2754027	2754177	tandem duplication	2	0
2	2784645	2784716	tandem duplication	2	0
2	2862900	2864600	tandem duplication	2	0
2	3047236	3047318	tandem duplication	2	0
2	3334200	3335800	tandem duplication	2	0
2	4316048	4316116	tandem duplication	2	0
2	5311900	5313200	tandem duplication	2	0
2	6207425	6207483	tandem duplication	2	0
2	10373664	10373993	tandem duplication	2	0
2	11252906	11253036	tandem duplication	2	0
2	12293401	12293486	tandem duplication	2	0
2	12846304	12846371	tandem duplication	2	0
2	13502758	13502818	tandem duplication	2	0
2	14886400	14887800	tandem duplication	2	0
2	15238605	15238714	tandem duplication	2	0
2	16253834	16253976	tandem duplication	2	0
2	16329724	16329785	tandem duplication	2	0
2	16406392	16407988	tandem duplication	2	0
2	18477193	18477317	tandem duplication	2	0
2	22595832	22595891	tandem duplication	2	0
2	24487544	24487632	tandem duplication	2	0
2	24640590	24640687	tandem duplication	2	0
2	27417064	27417127	tandem duplication	2	0
2	31473200	31475500	tandem duplication	2	0
2	31801854	31816793	tandem duplication	2	0
2	35040900	35043000	tandem duplication	2	0
2	36411292	36411348	tandem duplication	2	0
2	36411618	36411676	tandem duplication	2	0
2	37959500	38002600	tandem duplication	2	0
2	42051400	42052600	tandem duplication	2	0
2	42668872	42668926	tandem duplication	2	0
2	42776526	42776595	tandem duplication	2	0
2	42776644	42776879	tandem duplication	2	0
2	43024067	43025655	tandem duplication	2	0
2	44082300	44098700	tandem duplication	2	0
2	45322952	45323093	tandem duplication	2	0
2	45641868	45641937	tandem duplication	2	0
2	46582700	46585900	tandem duplication	2	0
2	47396046	47396113	tandem duplication	2	0
2	48183105	48183240	tandem duplication	2	0
2	50600764	50600837	tandem duplication	2	0
2	57233802	57233876	tandem duplication	2	0
2	57394700	57394759	tandem duplication	2	0
2	58364308	58364359	tandem duplication	2	0
2	59769588	59769659	tandem duplication	2	0
2	68743800	68746100	tandem duplication	2	0
2	68841000	68845700	tandem duplication	2	0
2	71265700	71268300	tandem duplication	2	0
2	71280000	71281400	tandem duplication	2	0
2	71890066	71890161	tandem duplication	2	0
2	74557995	74558132	tandem duplication	2	0
2	76298112	76298164	tandem duplication	2	0
2	81586307	81586387	tandem duplication	2	0
2	81789691	81789752	tandem duplication	2	0
2	82417710	82417784	tandem duplication	2	0
2	83569648	83569709	tandem duplication	2	0
2	83854002	83854065	tandem duplication	2	0
2	84432631	84432887	tandem duplication	2	0
2	84825235	84825314	tandem duplication	2	0
2	86715039	86715099	tandem duplication	2	0
2	87293700	87299700	tandem duplication	2	0
2	87567600	87572200	tandem duplication	2	0
2	87576200	87605300	tandem duplication	2	0
2	87606100	87610800	tandem duplication	2	0
2	87618500	87627500	tandem duplication	2	0
2	89072200	89075700	tandem duplication	2	0
2	89075900	89079300	tandem duplication	2	0
2	89079600	89083900	tandem duplication	2	0
2	89830400	89890800	tandem duplication	2	0
2	90285200	90289100	tandem duplication	2	0
2	90295104	90295325	tandem duplication	2	0
2	90310200	90318400	tandem duplication	2	0
2	90371700	90377000	tandem duplication	2	0
2	90385200	90433100	tandem duplication	2	0
2	90433600	90447900	tandem duplication	2	0
2	90450700	90483400	tandem duplication	2	0
2	90485000	90505500	tandem duplication	2	0
2	90509300	90512800	tandem duplication	2	0
2	90522900	90526900	tandem duplication	2	0
2	91595200	91696000	tandem duplication	2	0
2	91702400	91703700	tandem duplication	2	0
2	91708000	91741000	tandem duplication	2	0
2	91741500	91886300	tandem duplication	2	0
2	91887000	91925100	tandem duplication	2	0
2	91970800	92026600	tandem duplication	2	0
2	92032000	92036800	tandem duplication	2	0
2	92037300	92039500	tandem duplication	2	0
2	92043400	92046300	tandem duplication	2	0
2	92052300	92060800	tandem duplication	2	0
2	92061200	92093600	tandem duplication	2	0
2	92095000	92100300	tandem duplication	2	0
2	92101600	92108900	tandem duplication	2	0
2	92119400	92260500	tandem duplication	2	0
2	92281461	92281579	tandem duplication	2	0
2	92286900	92301300	tandem duplication	2	0
2	92303700	92326100	tandem duplication	2	0
2	95376200	95384200	tandem duplication	2	0
2	95503300	95510700	tandem duplication	2	0
2	95511400	95515600	tandem duplication	2	0
2	95966700	95967800	tandem duplication	2	0
2	96523700	96527800	tandem duplication	2	0
2	96596700	96622700	tandem duplication	2	0
2	96725100	96733600	tandem duplication	2	0
2	97826700	97835700	tandem duplication	2	0
2	97860300	97870100	tandem duplication	2	0
2	97873800	97897200	tandem duplication	2	0
2	97905000	97909600	tandem duplication	2	0
2	98269600	98272300	tandem duplication	2	0
2	102146200	102147800	tandem duplication	2	0
2	102250853	102250934	tandem duplication	2	0
2	102618700	102620300	tandem duplication	2	0
2	110777600	110784200	tandem duplication	2	0
2	110804000	110812400	tandem duplication	2	0
2	110830400	110835200	tandem duplication	2	0
2	111081200	111089800	tandem duplication	2	0
2	111122500	111125300	tandem duplication	2	0
2	112178100	112189400	tandem duplication	2	0
2	113120800	113125300	tandem duplication	2	0
2	114176600	114180600	tandem duplication	2	0
2	114262200	114272100	tandem duplication	2	0
2	114325700	114329800	tandem duplication	2	0
2	114337800	114354200	tandem duplication	2	0
2	114354700	114359800	tandem duplication	2	0
2	114361600	114369600	tandem duplication	2	0
2	115130059	115130119	tandem duplication	2	0
2	115591500	115593000	tandem duplication	2	0
2	117798800	117801000	tandem duplication	2	0
2	117802018	117802072	tandem duplication	2	0
2	118893989	118894101	tandem duplication	2	0
2	120282782	120283144	tandem duplication	2	0
2	120417080	120418492	tandem duplication	2	0
2	121149207	121149302	tandem duplication	2	0
2	122367900	122370500	tandem duplication	2	0
2	123031700	123033900	tandem duplication	2	0
2	123992546	123992624	tandem duplication	2	0
2	125766561	125768401	tandem duplication	2	0
2	126649200	126651100	tandem duplication	2	0
2	126652508	126652578	tandem duplication	2	0
2	126931000	126932100	tandem duplication	2	0
2	127494666	127494744	tandem duplication	2	0
2	129546328	129546697	tandem duplication	2	0
2	129549861	129549948	tandem duplication	2	0
2	129550019	129550123	tandem duplication	2	0
2	130671800	130673100	tandem duplication	2	0
2	131001800	131009600	tandem duplication	2	0
2	131196900	131200700	tandem duplication	2	0
2	131338500	131367600	tandem duplication	2	0
2	131381900	131385100	tandem duplication	2	0
2	131389200	131399000	tandem duplication	2	0
2	132026500	132031500	tandem duplication	2	0
2	132446800	132453300	tandem duplication	2	0
2	132514700	132524700	tandem duplication	2	0
2	132528800	132528932	tandem duplication	2	0
2	132620200	132621800	tandem duplication	2	0
2	132767800	132777300	tandem duplication	2	0
2	132778400	132836300	tandem duplication	2	0
2	132961900	132977800	tandem duplication	2	0
2	132980400	133018300	tandem duplication	2	0
2	133018800	133022900	tandem duplication	2	0
2	133023100	133037700	tandem duplication	2	0
2	133038200	133045700	tandem duplication	2	0
2	133045900	133121600	tandem duplication	2	0
2	133249100	133251100	tandem duplication	2	0
2	135138935	135139004	tandem duplication	2	0
2	135408300	135414200	tandem duplication	2	0
2	136456565	136456645	tandem duplication	2	0
2	137103727	137103819	tandem duplication	2	0
2	137236800	137238800	tandem duplication	2	0
2	138956834	138956902	tandem duplication	2	0
2	139141348	139141422	tandem duplication	2	0
2	139658500	139660400	tandem duplication	2	0
2	140723545	140723632	tandem duplication	2	0
2	145655500	145664400	tandem duplication	2	0
2	146375007	146375090	tandem duplication	2	0
2	150759309	150764264	tandem duplication	2	0
2	150880878	150880998	tandem duplication	2	0
2	152733174	152733249	tandem duplication	2	0
2	152733251	152733325	tandem duplication	2	0
2	153576548	153576617	tandem duplication	2	0
2	154670670	154671984	tandem duplication	2	0
2	155155025	155155429	tandem duplication	2	0
2	155795096	155795411	tandem duplication	2	0
2	155795589	155795676	tandem duplication	2	0
2	159707900	159709300	tandem duplication	2	0
2	159718400	159722700	tandem duplication	2	0
2	160094293	160094377	tandem duplication	2	0
2	160880600	160882500	tandem duplication	2	0
2	162083371	162083433	tandem duplication	2	0
2	162133200	162139100	tandem duplication	2	0
2	165027200	165032200	tandem duplication	2	0
2	166601371	166601448	tandem duplication	2	0
2	169753901	169753965	tandem duplication	2	0
2	169831986	169832046	tandem duplication	2	0
2	170322849	170323001	tandem duplication	2	0
2	173522157	173533914	tandem duplication	2	0
2	175118649	175118769	tandem duplication	2	0
2	176555600	176559100	tandem duplication	2	0
2	178677710	178677768	tandem duplication	2	0
2	178909077	178909131	tandem duplication	2	0
2	179621873	179621938	tandem duplication	2	0
2	180262259	180262354	tandem duplication	2	0
2	180883300	180886400	tandem duplication	2	0
2	182258602	182262199	tandem duplication	2	0
2	186007300	186011900	tandem duplication	2	0
2	187844500	187849200	tandem duplication	2	0
2	189575833	189575924	tandem duplication	2	0
2	191002547	191002633	tandem duplication	2	0
2	191962332	191985487	tandem duplication	2	0
2	193547310	193547372	tandem duplication	2	0
2	194079400	194083500	tandem duplication	2	0
2	195218653	195218726	tandem duplication	2	0
2	198763448	198764634	tandem duplication	2	0
2	199207311	199207367	tandem duplication	2	0
2	200090500	200094200	tandem duplication	2	0
2	204122662	204122726	tandem duplication	2	0
2	205028641	205028741	tandem duplication	2	0
2	206245638	206245719	tandem duplication	2	0
2	207773800	207778400	tandem duplication	2	0
2	208963254	208963326	tandem duplication	2	0
2	210483500	210485800	tandem duplication	2	0
2	213056164	213056255	tandem duplication	2	0
2	213238550	213238640	tandem duplication	2	0
2	213290061	213290121	tandem duplication	2	0
2	213663637	213663722	tandem duplication	2	0
2	215540900	215542700	tandem duplication	2	0
2	216784507	216784625	tandem duplication	2	0
2	217669113	217669198	tandem duplication	2	0
2	219945298	219945396	tandem duplication	2	0
2	221388437	221388527	tandem duplication	2	0
2	226528390	226528523	tandem duplication	2	0
2	227318022	227318104	tandem duplication	2	0
2	227521141	227521217	tandem duplication	2	0
2	228772100	228781800	tandem duplication	2	0
2	229453300	229455200	tandem duplication	2	0
2	230983718	230983782	tandem duplication	2	0
2	232687900	232699000	tandem duplication	2	0
2	232704000	232706100	tandem duplication	2	0
2	233762100	233765500	tandem duplication	2	0
2	235797700	235804000	tandem duplication	2	0
2	236077906	236077983	tandem duplication	2	0
2	236252900	236254700	tandem duplication	2	0
2	236818860	236818924	tandem duplication	2	0
2	238037100	238040400	tandem duplication	2	0
2	238120200	238121900	tandem duplication	2	0
2	239034400	239035700	tandem duplication	2	0
2	239393900	239395500	tandem duplication	2	0
2	239441300	239460500	tandem duplication	2	0
2	239542437	239542520	tandem duplication	2	0
2	239787800	239790200	tandem duplication	2	0
2	239939141	239939813	tandem duplication	2	0
2	240268688	240268773	tandem duplication	2	0
2	240561800	240564800	tandem duplication	2	0
2	240853700	240855700	tandem duplication	2	0
2	241631700	241633100	tandem duplication	2	0
2	242888101	242888187	tandem duplication	2	0
2	242890583	242890663	tandem duplication	2	0
2	242929500	242929562	tandem duplication	2	0
2	242948600	242952800	tandem duplication	2	0
2	242961274	242961348	tandem duplication	2	0
2	243060553	243060655	tandem duplication	2	0
2	243152500	243160700	tandem duplication	2	0
3	624300	629100	tandem duplication	2	0
3	640600	646000	tandem duplication	2	0
3	651700	656200	tandem duplication	2	0
3	1032377	1032713	tandem duplication	2	0
3	2787721	2787788	tandem duplication	2	0
3	3832230	3832298	tandem duplication	2	0
3	4498481	4498540	tandem duplication	2	0
3	5495298	5495375	tandem duplication	2	0
3	5606877	5606956	tandem duplication	2	0
3	6009211	6009295	tandem duplication	2	0
3	8735900	8743900	tandem duplication	2	0
3	12730472	12730967	tandem duplication	2	0
3	13910171	13910268	tandem duplication	2	0
3	13910485	13910718	tandem duplication	2	0
3	20387835	20387919	tandem duplication	2	0
3	20896499	20896565	tandem duplication	2	0
3	22207597	22207669	tandem duplication	2	0
3	23105202	23128887	tandem duplication	2	0
3	24854867	24855063	tandem duplication	2	0
3	29039173	29039251	tandem duplication	2	0
3	30177800	30182200	tandem duplication	2	0
3	33714300	33718900	tandem duplication	2	0
3	38201800	38203400	tandem duplication	2	0
3	40241608	40272611	tandem duplication	2	0
3	40938066	40938133	tandem duplication	2	0
3	43053200	43059400	tandem duplication	2	0
3	47358067	47358139	tandem duplication	2	0
3	49723800	49729300	tandem duplication	2	0
3	51053854	51053908	tandem duplication	2	0
3	54024995	54025285	tandem duplication	2	0
3	54553047	54553131	tandem duplication	2	0
3	56548730	56548818	tandem duplication	2	0
3	57522646	57524045	tandem duplication	2	0
3	60266720	60266772	tandem duplication	2	0
3	60845736	60845799	tandem duplication	2	0
3	61420219	61420297	tandem duplication	2	0
3	62106035	62106137	tandem duplication	2	0
3	66763772	66763909	tandem duplication	2	0
3	66965903	66965957	tandem duplication	2	0
3	66967472	66967604	tandem duplication	2	0
3	69881700	69883700	tandem duplication	2	0
3	70891600	70892300	tandem duplication	2	0
3	72638089	72639513	tandem duplication	2	0
3	73067559	73067616	tandem duplication	2	0
3	75271000	75275200	tandem duplication	2	0
3	75693400	75696800	tandem duplication	2	0
3	75728200	75749800	tandem duplication	2	0
3	75809700	75829200	tandem duplication	2	0
3	75840300	75842900	tandem duplication	2	0
3	75904500	75913600	tandem duplication	2	0
3	75978240	75978340	tandem duplication	2	0
3	75983600	75996900	tandem duplication	2	0
3	76199570	76199641	tandem duplication	2	0
3	76252499	76252739	tandem duplication	2	0
3	76337129	76337214	tandem duplication	2	0
3	77596400	77598300	tandem duplication	2	0
3	79663985	79664064	tandem duplication	2	0
3	81063100	81064700	tandem duplication	2	0
3	82514964	82515053	tandem duplication	2	0
3	85677707	85677759	tandem duplication	2	0
3	90460600	90486400	tandem duplication	2	0
3	95468116	95471000	tandem duplication	2	0
3	96392247	96392367	tandem duplication	2	0
3	97968395	97968453	tandem duplication	2	0
3	98407038	98407129	tandem duplication	2	0
3	98428829	98428906	tandem duplication	2	0
3	98966282	98966349	tandem duplication	2	0
3	102205049	102206557	tandem duplication	2	0
3	106589779	106589839	tandem duplication	2	0
3	112245100	112246300	tandem duplication	2	0
3	113852462	113852518	tandem duplication	2	0
3	117535443	117535502	tandem duplication	2	0
3	119941801	119941935	tandem duplication	2	0
3	126253915	126254012	tandem duplication	2	0
3	126275669	126275743	tandem duplication	2	0
3	126871500	126874900	tandem duplication	2	0
3	127403400	127407500	tandem duplication	2	0
3	128413139	128413926	tandem duplication	2	0
3	129799500	129803800	tandem duplication	2	0
3	132479800	132485200	tandem duplication	2	0
3	132873000	132874900	tandem duplication	2	0
3	138609326	138617882	tandem duplication	2	0
3	139310500	139314200	tandem duplication	2	0
3	139670611	139674454	tandem duplication	2	0
3	140434676	140434749	tandem duplication	2	0
3	140621107	140622358	tandem duplication	2	0
3	141687188	141687252	tandem duplication	2	0
3	144223800	144225400	tandem duplication	2	0
3	145733195	145733344	tandem duplication	2	0
3	146390404	146395165	tandem duplication	2	0
3	151571869	151571932	tandem duplication	2	0
3	157947006	157947078	tandem duplication	2	0
3	159023976	159024108	tandem duplication	2	0
3	162037087	162037147	tandem duplication	2	0
3	163625438	163631491	tandem duplication	2	0
3	167919500	167923000	tandem duplication	2	0
3	169394500	169403000	tandem duplication	2	0
3	170597500	170601900	tandem duplication	2	0
3	171228175	171228338	tandem duplication	2	0
3	173804024	173804084	tandem duplication	2	0
3	174730853	174730968	tandem duplication	2	0
3	175388300	175388381	tandem duplication	2	0
3	175499700	175506700	tandem duplication	2	0
3	176015672	176015745	tandem duplication	2	0
3	176470284	176470447	tandem duplication	2	0
3	177175149	177175207	tandem duplication	2	0
3	179679802	179679863	tandem duplication	2	0
3	181870921	181871051	tandem duplication	2	0
3	182371588	182371660	tandem duplication	2	0
3	183251861	183251919	tandem duplication	2	0
3	184012144	184012242	tandem duplication	2	0
3	185171600	185173800	tandem duplication	2	0
3	185256457	185256555	tandem duplication	2	0
3	186072983	186073043	tandem duplication	2	0
3	187101501	187101565	tandem duplication	2	0
3	189218860	189218944	tandem duplication	2	0
3	189295570	189295814	tandem duplication	2	0
3	190881200	190882900	tandem duplication	2	0
3	193713387	193713472	tandem duplication	2	0
3	194543309	194546429	tandem duplication	2	0
3	194566100	194567400	tandem duplication	2	0
3	195211500	195215200	tandem duplication	2	0
3	195216100	195234000	tandem duplication	2	0
3	195346400	195358400	tandem duplication	2	0
3	195407600	195411900	tandem duplication	2	0
3	195418500	195444200	tandem duplication	2	0
3	195539285	195539363	tandem duplication	2	0
3	195667400	195672200	tandem duplication	2	0
3	195681500	195723300	tandem duplication	2	0
3	195976600	195978200	tandem duplication	2	0
3	196625612	196625777	tandem duplication	2	0
3	197110900	197119200	tandem duplication	2	0
3	197370400	197373200	tandem duplication	2	0
3	197404400	197406300	tandem duplication	2	0
3	197485600	197488500	tandem duplication	2	0
3	197798912	197799006	tandem duplication	2	0
3	197900700	197912600	tandem duplication	2	0
3	197946700	197959300	tandem duplication	2	0
4	11800	68700	tandem duplication	2	0
4	549056	549131	tandem duplication	2	0
4	555500	559400	tandem duplication	2	0
4	672946	673059	tandem duplication	2	0
4	794260	794517	tandem duplication	2	0
4	862901	862977	tandem duplication	2	0
4	1019870	1020075	tandem duplication	2	0
4	1366496	1366583	tandem duplication	2	0
4	1652129	1652187	tandem duplication	2	0
4	2338654	2338746	tandem duplication	2	0
4	2962946	2963028	tandem duplication	2	0
4	3572600	3613300	tandem duplication	2	0
4	3619500	3634900	tandem duplication	2	0
4	3817094	3817199	tandem duplication	2	0
4	3817346	3817417	tandem duplication	2	0
4	4070371	4070432	tandem duplication	2	0
4	6311154	6311216	tandem duplication	2	0
4	7132300	7133700	tandem duplication	2	0
4	7364400	7366000	tandem duplication	2	0
4	7726360	7726556	tandem duplication	2	0
4	8235406	8235472	tandem duplication	2	0
4	8554103	8554227	tandem duplication	2	0
4	8625500	8637200	tandem duplication	2	0
4	8819203	8819258	tandem duplication	2	0
4	8844314	8844380	tandem duplication	2	0
4	8916100	8919800	tandem duplication	2	0
4	9142191	9142257	tandem duplication	2	0
4	9214700	9225300	tandem duplication	2	0
4	9226200	9230500	tandem duplication	2	0
4	9235000	9272500	tandem duplication	2	0
4	9324700	9359500	tandem duplication	2	0
4	9359800	9369000	tandem duplication	2	0
4	9494116	9506210	tandem duplication	2	0
4	9982809	9982905	tandem duplication	2	0
4	10669365	10669466	tandem duplication	2	0
4	12109800	12111200	tandem duplication	2	0
4	12715609	12715676	tandem duplication	2	0
4	12716038	12716129	tandem duplication	2	0
4	12716891	12716945	tandem duplication	2	0
4	13063422	13063498	tandem duplication	2	0
4	13064040	13064104	tandem duplication	2	0
4	14788391	14788444	tandem duplication	2	0
4	14835563	14835689	tandem duplication	2	0
4	14838861	14838957	tandem duplication	2	0
4	14922600	14928400	tandem duplication	2	0
4	16443487	16445275	tandem duplication	2	0
4	17578814	17578872	tandem duplication	2	0
4	20135939	20136023	tandem duplication	2	0
4	20937545	20937618	tandem duplication	2	0
4	22043200	22050721	tandem duplication	2	0
4	22127944	22151087	tandem duplication	2	0
4	23129612	23132012	tandem duplication	2	0
4	23845300	23848000	tandem duplication	2	0
4	25810428	25810518	tandem duplication	2	0
4	26122577	26122642	tandem duplication	2	0
4	26245877	26245956	tandem duplication	2	0
4	27071153	27071289	tandem duplication	2	0
4	27208003	27208187	tandem duplication	2	0
4	28923841	28923897	tandem duplication	2	0
4	31816500	31819000	tandem duplication	2	0
4	31841766	31841891	tandem duplication	2	0
4	33326866	33326932	tandem duplication	2	0
4	33837200	33845700	tandem duplication	2	0
4	37709595	37709665	tandem duplication	2	0
4	38772361	38772418	tandem duplication	2	0
4	40297377	40297521	tandem duplication	2	0
4	43398525	43399986	tandem duplication	2	0
4	44965905	44965979	tandem duplication	2	0
4	45025466	45025529	tandem duplication	2	0
4	45026777	45026837	tandem duplication	2	0
4	46233039	46233097	tandem duplication	2	0
4	48070930	48071067	tandem duplication	2	0
4	49093200	49194600	tandem duplication	2	0
4	49195100	49240400	tandem duplication	2	0
4	49240600	49303800	tandem duplication	2	0
4	49304900	49338900	tandem duplication	2	0
4	49494500	49594000	tandem duplication	2	0
4	49604600	49606700	tandem duplication	2	0
4	49618600	49620800	tandem duplication	2	0
4	49631500	49660100	tandem duplication	2	0
4	52664900	52681700	tandem duplication	2	0
4	52948111	52948258	tandem duplication	2	0
4	57552058	57552120	tandem duplication	2	0
4	59428997	59435797	tandem duplication	2	0
4	64066800	64068400	tandem duplication	2	0
4	66630116	66630182	tandem duplication	2	0
4	67080093	67106616	tandem duplication	2	0
4	67359626	67359882	tandem duplication	2	0
4	68264212	68266766	tandem duplication	2	0
4	70128000	70130000	tandem duplication	2	0
4	71202404	71202624	tandem duplication	2	0
4	71488029	71488138	tandem duplication	2	0
4	72550794	72550870	tandem duplication	2	0
4	75054389	75054463	tandem duplication	2	0
4	75054497	75054556	tandem duplication	2	0
4	75514758	75514832	tandem duplication	2	0
4	76413024	76413080	tandem duplication	2	0
4	79061775	79061855	tandem duplication	2	0
4	80273700	80274900	tandem duplication	2	0
4	80848036	80848089	tandem duplication	2	0
4	82627145	82630148	tandem duplication	2	0
4	82709501	82709571	tandem duplication	2	0
4	85220500	85228900	tandem duplication	2	0
4	86617367	86617499	tandem duplication	2	0
4	88535400	88538200	tandem duplication	2	0
4	88632700	88636300	tandem duplication	2	0
4	93567300	93568500	tandem duplication	2	0
4	96290548	96290616	tandem duplication	2	0
4	100783908	100783988	tandem duplication	2	0
4	103329700	103332000	tandem duplication	2	0
4	104571861	104571917	tandem duplication	2	0
4	108086873	108086931	tandem duplication	2	0
4	109922528	109922579	tandem duplication	2	0
4	110375144	110375210	tandem duplication	2	0
4	111154848	111155000	tandem duplication	2	0
4	112730083	112730200	tandem duplication	2	0
4	113008100	113012400	tandem duplication	2	0
4	114716263	114716341	tandem duplication	2	0
4	119538700	119542100	tandem duplication	2	0
4	121924598	121924651	tandem duplication	2	0
4	135482425	135482501	tandem duplication	2	0
4	135877608	135877687	tandem duplication	2	0
4	138088500	138090400	tandem duplication	2	0
4	138267373	138299005	tandem duplication	2	0
4	140775820	140775951	tandem duplication	2	0
4	141208000	141210200	tandem duplication	2	0
4	142443042	142443188	tandem duplication	2	0
4	143206574	143206635	tandem duplication	2	0
4	144925800	144927900	tandem duplication	2	0
4	147093246	147093316	tandem duplication	2	0
4	148016910	148016990	tandem duplication	2	0
4	149287576	149287632	tandem duplication	2	0
4	149428900	149430400	tandem duplication	2	0
4	155110633	155110692	tandem duplication	2	0
4	157581699	157581836	tandem duplication	2	0
4	159007000	159011000	tandem duplication	2	0
4	159178281	159178354	tandem duplication	2	0
4	161495300	161500800	tandem duplication	2	0
4	161508105	161508183	tandem duplication	2	0
4	163373500	163374700	tandem duplication	2	0
4	163617257	163617344	tandem duplication	2	0
4	163685112	163685178	tandem duplication	2	0
4	164128200	164133400	tandem duplication	2	0
4	167585800	167587700	tandem duplication	2	0
4	168030146	168030211	tandem duplication	2	0
4	168725647	168725726	tandem duplication	2	0
4	168780900	168784700	tandem duplication	2	0
4	168826340	168826439	tandem duplication	2	0
4	170701400	170708500	tandem duplication	2	0
4	174320678	174320818	tandem duplication	2	0
4	176102169	176102232	tandem duplication	2	0
4	177728895	177728987	tandem duplication	2	0
4	178891889	178891945	tandem duplication	2	0
4	179253758	179254831	tandem duplication	2	0
4	184474965	184475059	tandem duplication	2	0
4	186609642	186609910	tandem duplication	2	0
4	186748832	186748901	tandem duplication	2	0
4	186954900	186956500	tandem duplication	2	0
4	187219052	187219121	tandem duplication	2	0
4	187386635	187386699	tandem duplication	2	0
4	187461909	187461982	tandem duplication	2	0
4	187633979	187634049	tandem duplication	2	0
4	187742436	187742523	tandem duplication	2	0
4	187879267	187879319	tandem duplication	2	0
4	189152820	189152892	tandem duplication	2	0
4	189294186	189294265	tandem duplication	2	0
4	189412545	189412624	tandem duplication	2	0
4	189425900	189429300	tandem duplication	2	0
4	189790615	189790708	tandem duplication	2	0
4	190193900	190204000	tandem duplication	2	0
4	190512900	190523300	tandem duplication	2	0
4	190539900	190607000	tandem duplication	2	0
4	190608700	190624600	tandem duplication	2	0
4	190625000	190684500	tandem duplication	2	0
4	190690443	190690520	tandem duplication	2	0
4	190790381	190790549	tandem duplication	2	0
4	190815300	190832800	tandem duplication	2	0
4	190854900	190862400	tandem duplication	2	0
4	190876100	190882600	tandem duplication	2	0
4	190895800	190901700	tandem duplication	2	0
4	191004400	191013800	tandem duplication	2	0
4	191014700	191041000	tandem duplication	2	0
5	80303	80383	tandem duplication	2	0
5	255156	255223	tandem duplication	2	0
5	343507	343581	tandem duplication	2	0
5	376618	376672	tandem duplication	2	0
5	542311	542405	tandem duplication	2	0
5	635908	635987	tandem duplication	2	0
5	648700	651600	tandem duplication	2	0
5	686900	689600	tandem duplication	2	0
5	693700	797600	tandem duplication	2	0
5	807700	811600	tandem duplication	2	0
5	825300	834900	tandem duplication	2	0
5	844300	848800	tandem duplication	2	0
5	878300	880400	tandem duplication	2	0
5	1042675	1042743	tandem duplication	2	0
5	1043501	1043825	tandem duplication	2	0
5	1044770	1046896	tandem duplication	2	0
5	1130617	1130708	tandem duplication	2	0
5	1198300	1199900	tandem duplication	2	0
5	1230022	1230240	tandem duplication	2	0
5	1333729	1333883	tandem duplication	2	0
5	1867380	1867517	tandem duplication	2	0
5	1928500	1930500	tandem duplication	2	0
5	1981147	1981211	tandem duplication	2	0
5	2206900	2213100	tandem duplication	2	0
5	2677768	2677973	tandem duplication	2	0
5	5931136	5931224	tandem duplication	2	0
5	6313907	6314000	tandem duplication	2	0
5	6322255	6322320	tandem duplication	2	0
5	7741652	7741734	tandem duplication	2	0
5	7741737	7741863	tandem duplication	2	0
5	7757705	7757769	tandem duplication	2	0
5	8050203	8050375	tandem duplication	2	0
5	8543516	8543616	tandem duplication	2	0
5	8918318	8918386	tandem duplication	2	0
5	10345878	10345952	tandem duplication	2	0
5	11285981	11286054	tandem duplication	2	0
5	11312062	11312164	tandem duplication	2	0
5	12426740	12426812	tandem duplication	2	0
5	14348776	14348911	tandem duplication	2	0
5	14348978	14349054	tandem duplication	2	0
5	17517700	17530500	tandem duplication	2	0
5	17583600	17587200	tandem duplication	2	0
5	17589800	17599600	tandem duplication	2	0
5	17920745	17920799	tandem duplication	2	0
5	21478000	21497100	tandem duplication	2	0
5	21511600	21522300	tandem duplication	2	0
5	21523100	21573400	tandem duplication	2	0
5	22529132	22529195	tandem duplication	2	0
5	23633402	23633492	tandem duplication	2	0
5	26896598	26896666	tandem duplication	2	0
5	28797100	28805000	tandem duplication	2	0
5	29424200	29434300	tandem duplication	2	0
5	34178600	34197400	tandem duplication	2	0
5	34559800	34563400	tandem duplication	2	0
5	35127455	35127520	tandem duplication	2	0
5	35840857	35842286	tandem duplication	2	0
5	37686296	37686718	tandem duplication	2	0
5	43718400	43720900	tandem duplication	2	0
5	45738193	45738316	tandem duplication	2	0
5	46093996	46095503	tandem duplication	2	0
5	49405700	49442600	tandem duplication	2	0
5	51521287	51521343	tandem duplication	2	0
5	52206400	52208800	tandem duplication	2	0
5	52819249	52819305	tandem duplication	2	0
5	54498663	54498767	tandem duplication	2	0
5	57892888	57893160	tandem duplication	2	0
5	58109532	58109604	tandem duplication	2	0
5	59911100	59916700	tandem duplication	2	0
5	66621800	66624800	tandem duplication	2	0
5	67558557	67558935	tandem duplication	2	0
5	68261408	68261859	tandem duplication	2	0
5	68897000	68899100	tandem duplication	2	0
5	68928300	68936900	tandem duplication	2	0
5	69077700	69082700	tandem duplication	2	0
5	69091400	69098800	tandem duplication	2	0
5	69115800	69118500	tandem duplication	2	0
5	69201100	69205300	tandem duplication	2	0
5	69209900	69212200	tandem duplication	2	0
5	69231200	69233000	tandem duplication	2	0
5	69453200	69463300	tandem duplication	2	0
5	69788000	69791200	tandem duplication	2	0
5	70071300	70075300	tandem duplication	2	0
5	70105700	70109900	tandem duplication	2	0
5	70515800	70520100	tandem duplication	2	0
5	70627000	70635800	tandem duplication	2	0
5	70649500	70651300	tandem duplication	2	0
5	72461400	72465400	tandem duplication	2	0
5	73983961	73984072	tandem duplication	2	0
5	74799655	74799742	tandem duplication	2	0
5	74968648	74968783	tandem duplication	2	0
5	75462315	75462393	tandem duplication	2	0
5	76771600	76775400	tandem duplication	2	0
5	79825726	79825786	tandem duplication	2	0
5	79896118	79896192	tandem duplication	2	0
5	79988896	79988960	tandem duplication	2	0
5	85807600	85812200	tandem duplication	2	0
5	86214400	86218100	tandem duplication	2	0
5	90219800	90225100	tandem duplication	2	0
5	91417253	91417341	tandem duplication	2	0
5	92549300	92554600	tandem duplication	2	0
5	96232568	96232668	tandem duplication	2	0
5	96850048	96866422	tandem duplication	2	0
5	97145900	97149800	tandem duplication	2	0
5	98529300	98531600	tandem duplication	2	0
5	99200013	99207024	tandem duplication	2	0
5	99723900	99731600	tandem duplication	2	0
5	100261129	100261221	tandem duplication	2	0
5	103360760	103360819	tandem duplication	2	0
5	104002706	104002766	tandem duplication	2	0
5	104849500	104853400	tandem duplication	2	0
5	105411288	105411360	tandem duplication	2	0
5	106349268	106349326	tandem duplication	2	0
5	108179764	108179851	tandem duplication	2	0
5	112857409	112857499	tandem duplication	2	0
5	113608019	113608098	tandem duplication	2	0
5	115465086	115465139	tandem duplication	2	0
5	117309153	117309330	tandem duplication	2	0
5	117876096	117876171	tandem duplication	2	0
5	119384663	119384728	tandem duplication	2	0
5	121330500	121333900	tandem duplication	2	0
5	121422647	121422775	tandem duplication	2	0
5	126582549	126582617	tandem duplication	2	0
5	131256592	131256686	tandem duplication	2	0
5	134609085	134609149	tandem duplication	2	0
5	135088200	135094800	tandem duplication	2	0
5	135125600	135128700	tandem duplication	2	0
5	135137800	135143900	tandem duplication	2	0
5	142094685	142094750	tandem duplication	2	0
5	142812964	142813024	tandem duplication	2	0
5	143512488	143515051	tandem duplication	2	0
5	150583415	150583477	tandem duplication	2	0
5	155188727	155188799	tandem duplication	2	0
5	155655814	155655892	tandem duplication	2	0
5	158851339	158851404	tandem duplication	2	0
5	159349000	159351100	tandem duplication	2	0
5	162208531	162209014	tandem duplication	2	0
5	164315703	164315897	tandem duplication	2	0
5	164772392	164772488	tandem duplication	2	0
5	171117381	171117500	tandem duplication	2	0
5	172214218	172214312	tandem duplication	2	0
5	173948999	173949279	tandem duplication	2	0
5	173949313	173949473	tandem duplication	2	0
5	174226931	174227040	tandem duplication	2	0
5	174477806	174477878	tandem duplication	2	0
5	174764927	174765023	tandem duplication	2	0
5	175345700	175368300	tandem duplication	2	0
5	175442200	175449300	tandem duplication	2	0
5	175466700	175475400	tandem duplication	2	0
5	175491200	175496600	tandem duplication	2	0
5	175532700	175542100	tandem duplication	2	0
5	177095700	177098900	tandem duplication	2	0
5	177215500	177221700	tandem duplication	2	0
5	177268700	177288900	tandem duplication	2	0
5	177784917	177785227	tandem duplication	2	0
5	178012441	178012504	tandem duplication	2	0
5	178012518	178012598	tandem duplication	2	0
5	178012670	178012742	tandem duplication	2	0
5	178650200	178651200	tandem duplication	2	0
5	179452844	179452901	tandem duplication	2	0
5	179676524	179676620	tandem duplication	2	0
5	180042336	180042497	tandem duplication	2	0
5	180203518	180203584	tandem duplication	2	0
5	180434560	180454291	tandem duplication	2	0
5	180565900	180567000	tandem duplication	2	0
5	180606600	180608100	tandem duplication	2	0
5	180897100	180903300	tandem duplication	2	0
6	69200	72000	tandem duplication	2	0
6	321000	326700	tandem duplication	2	0
6	994255	994466	tandem duplication	2	0
6	1053972	1054144	tandem duplication	2	0
6	1291796	1291902	tandem duplication	2	0
6	1402800	1404000	tandem duplication	2	0
6	1515568	1515635	tandem duplication	2	0
6	1674193	1683072	tandem duplication	2	0
6	2200500	2202600	tandem duplication	2	0
6	2940839	2940909	tandem duplication	2	0
6	7442112	7442471	tandem duplication	2	0
6	8597456	8597524	tandem duplication	2	0
6	8902167	8902223	tandem duplication	2	0
6	9100823	9100911	tandem duplication	2	0
6	9146900	9151600	tandem duplication	2	0
6	14693133	14693195	tandem duplication	2	0
6	17586952	17587304	tandem duplication	2	0
6	18847983	18848080	tandem duplication	2	0
6	19137093	19155965	tandem duplication	2	0
6	20112035	20112109	tandem duplication	2	0
6	21456695	21456751	tandem duplication	2	0
6	26673300	26676100	tandem duplication	2	0
6	26677700	26683700	tandem duplication	2	0
6	26684400	26710800	tandem duplication	2	0
6	26727600	26742800	tandem duplication	2	0
6	26760900	26775100	tandem duplication	2	0
6	27313816	27313884	tandem duplication	2	0
6	34039200	34040600	tandem duplication	2	0
6	35754560	35766785	tandem duplication	2	0
6	39813049	39813140	tandem duplication	2	0
6	42903834	42903910	tandem duplication	2	0
6	42926603	42926667	tandem duplication	2	0
6	43319924	43319994	tandem duplication	2	0
6	43765770	43765856	tandem duplication	2	0
6	44012342	44012542	tandem duplication	2	0
6	44012545	44012740	tandem duplication	2	0
6	49564016	49564071	tandem duplication	2	0
6	53210326	53210457	tandem duplication	2	0
6	53924657	53928709	tandem duplication	2	0
6	56701366	56702722	tandem duplication	2	0
6	57205200	57297000	tandem duplication	2	0
6	57301600	57317100	tandem duplication	2	0
6	57322100	57423100	tandem duplication	2	0
6	57429100	57568200	tandem duplication	2	0
6	57573700	57583500	tandem duplication	2	0
6	57591500	57598300	tandem duplication	2	0
6	57603700	57608400	tandem duplication	2	0
6	58145500	58148700	tandem duplication	2	0
6	58249900	58255600	tandem duplication	2	0
6	58773600	58779400	tandem duplication	2	0
6	61880166	61894600	tandem duplication	2	0
6	65022876	65023184	tandem duplication	2	0
6	65396753	65396830	tandem duplication	2	0
6	66152815	66152878	tandem duplication	2	0
6	67782340	67782400	tandem duplication	2	0
6	67827964	67828020	tandem duplication	2	0
6	70630866	70630961	tandem duplication	2	0
6	70631250	70631361	tandem duplication	2	0
6	72282234	72282287	tandem duplication	2	0
6	73990764	73990836	tandem duplication	2	0
6	74271522	74273177	tandem duplication	2	0
6	74295005	74301250	tandem duplication	2	0
6	78194500	78195400	tandem duplication	2	0
6	81331235	81331327	tandem duplication	2	0
6	81351070	81351167	tandem duplication	2	0
6	82177782	82177861	tandem duplication	2	0
6	83407723	83407791	tandem duplication	2	0
6	84427000	84428100	tandem duplication	2	0
6	90002369	90002437	tandem duplication	2	0
6	91673394	91673451	tandem duplication	2	0
6	92949004	92949080	tandem duplication	2	0
6	96641315	96669213	tandem duplication	2	0
6	101056274	101056335	tandem duplication	2	0
6	106929726	106930227	tandem duplication	2	0
6	108178300	108181600	tandem duplication	2	0
6	113359114	113359190	tandem duplication	2	0
6	113943035	113943095	tandem duplication	2	0
6	117137700	117141300	tandem duplication	2	0
6	117798629	117798740	tandem duplication	2	0
6	117846442	117850464	tandem duplication	2	0
6	118392175	118392235	tandem duplication	2	0
6	119261990	119262318	tandem duplication	2	0
6	120764816	120764918	tandem duplication	2	0
6	120825241	120825421	tandem duplication	2	0
6	122161670	122161774	tandem duplication	2	0
6	122701232	122701350	tandem duplication	2	0
6	126472949	126473044	tandem duplication	2	0
6	129521296	129521386	tandem duplication	2	0
6	129619209	129619293	tandem duplication	2	0
6	132922157	132922249	tandem duplication	2	0
6	136352637	136367046	tandem duplication	2	0
6	136472850	136472919	tandem duplication	2	0
6	137400462	137400526	tandem duplication	2	0
6	141033474	141033534	tandem duplication	2	0
6	141034591	141034649	tandem duplication	2	0
6	141677608	141677671	tandem duplication	2	0
6	143693463	143693552	tandem duplication	2	0
6	150590164	150590249	tandem duplication	2	0
6	154421359	154421429	tandem duplication	2	0
6	155350835	155350890	tandem duplication	2	0
6	155767037	155767130	tandem duplication	2	0
6	157731400	157735400	tandem duplication	2	0
6	158154867	158154951	tandem duplication	2	0
6	159149689	159166298	tandem duplication	2	0
6	159346273	159346347	tandem duplication	2	0
6	160025795	160025886	tandem duplication	2	0
6	160757900	160759900	tandem duplication	2	0
6	160877820	160877903	tandem duplication	2	0
6	160956039	160956241	tandem duplication	2	0
6	161033700	161054800	tandem duplication	2	0
6	161055600	161067800	tandem duplication	2	0
6	161149332	161149421	tandem duplication	2	0
6	161268200	161279700	tandem duplication	2	0
6	161785073	161785363	tandem duplication	2	0
6	161795637	161795724	tandem duplication	2	0
6	162150500	162153000	tandem duplication	2	0
6	162295690	162295758	tandem duplication	2	0
6	162295780	162295848	tandem duplication	2	0
6	163368505	163368588	tandem duplication	2	0
6	166162670	166162741	tandem duplication	2	0
6	166371982	166372236	tandem duplication	2	0
6	166829611	166829687	tandem duplication	2	0
6	168634400	168638600	tandem duplication	2	0
6	169025333	169025424	tandem duplication	2	0
6	169114600	169116400	tandem duplication	2	0
6	169266869	169266930	tandem duplication	2	0
6	169314417	169314491	tandem duplication	2	0
6	169370359	169370438	tandem duplication	2	0
6	169776762	169776856	tandem duplication	2	0
6	170410402	170410473	tandem duplication	2	0
6	170456198	170456462	tandem duplication	2	0
6	170574141	170574234	tandem duplication	2	0
6	170707100	170709400	tandem duplication	2	0
6	170783995	170784069	tandem duplication	2	0
6	170804000	170805900	tandem duplication	2	0
6	170810100	170813900	tandem duplication	2	0
6	170925600	170929500	tandem duplication	2	0
7	132967	133045	tandem duplication	2	0
7	288143	288211	tandem duplication	2	0
7	293568	293628	tandem duplication	2	0
7	373762	373872	tandem duplication	2	0
7	390985	391072	tandem duplication	2	0
7	395821	395912	tandem duplication	2	0
7	397186	397262	tandem duplication	2	0
7	628093	628162	tandem duplication	2	0
7	628201	628489	tandem duplication	2	0
7	651641	651926	tandem duplication	2	0
7	945642	945845	tandem duplication	2	0
7	1176063	1176207	tandem duplication	2	0
7	1358800	1360700	tandem duplication	2	0
7	2206937	2207018	tandem duplication	2	0
7	2354600	2356400	tandem duplication	2	0
7	2530754	2530862	tandem duplication	2	0
7	3008800	3010300	tandem duplication	2	0
7	4179077	4179155	tandem duplication	2	0
7	4624300	4628600	tandem duplication	2	0
7	5900284	5900362	tandem duplication	2	0
7	6015200	6022200	tandem duplication	2	0
7	6916900	6919100	tandem duplication	2	0
7	9801400	9805500	tandem duplication	2	0
7	11920199	11920287	tandem duplication	2	0
7	15223989	15224048	tandem duplication	2	0
7	15463157	15463292	tandem duplication	2	0
7	16436400	16440200	tandem duplication	2	0
7	17515532	17515604	tandem duplication	2	0
7	19981756	19981828	tandem duplication	2	0
7	20319241	20319409	tandem duplication	2	0
7	20720655	20751401	tandem duplication	2	0
7	21764330	21764396	tandem duplication	2	0
7	24068314	24068520	tandem duplication	2	0
7	25783800	25790000	tandem duplication	2	0
7	32393112	32393201	tandem duplication	2	0
7	33991911	33991972	tandem duplication	2	0
7	37651400	37657100	tandem duplication	2	0
7	37827300	37833300	tandem duplication	2	0
7	40812104	40812184	tandem duplication	2	0
7	40955350	40955593	tandem duplication	2	0
7	41815527	41815609	tandem duplication	2	0
7	44224534	44224632	tandem duplication	2	0
7	45844200	45851300	tandem duplication	2	0
7	47708718	47709529	tandem duplication	2	0
7	52730000	52745000	tandem duplication	2	0
7	52786654	52786742	tandem duplication	2	0
7	53570695	53570745	tandem duplication	2	0
7	54376300	54386100	tandem duplication	2	0
7	54817063	54817148	tandem duplication	2	0
7	55271054	55271126	tandem duplication	2	0
7	56437900	56442400	tandem duplication	2	0
7	56558400	56564100	tandem duplication	2	0
7	56871700	56881800	tandem duplication	2	0
7	56886200	56889200	tandem duplication	2	0
7	57123300	57135100	tandem duplication	2	0
7	57545800	57556800	tandem duplication	2	0
7	57606700	57616300	tandem duplication	2	0
7	57619400	57621700	tandem duplication	2	0
7	57624500	57640300	tandem duplication	2	0
7	57648700	57651800	tandem duplication	2	0
7	57656000	57663900	tandem duplication	2	0
7	57669700	57688500	tandem duplication	2	0
7	57688800	57726200	tandem duplication	2	0
7	57727100	57747100	tandem duplication	2	0
7	57762500	57769600	tandem duplication	2	0
7	57774100	57776700	tandem duplication	2	0
7	57883900	57919500	tandem duplication	2	0
7	57920600	57924300	tandem duplication	2	0
7	57933700	57938600	tandem duplication	2	0
7	57992797	57993971	tandem duplication	2	0
7	61076900	61081600	tandem duplication	2	0
7	61095300	61103600	tandem duplication	2	0
7	61123900	61125600	tandem duplication	2	0
7	61127800	61129200	tandem duplication	2	0
7	61168200	61171500	tandem duplication	2	0
7	61187400	61193700	tandem duplication	2	0
7	61237900	61243500	tandem duplication	2	0
7	61510500	61514400	tandem duplication	2	0
7	61526300	61560500	tandem duplication	2	0
7	61601900	61604000	tandem duplication	2	0
7	61727100	61826400	tandem duplication	2	0
7	61826900	61834200	tandem duplication	2	0
7	61834800	61838200	tandem duplication	2	0
7	61845695	61845806	tandem duplication	2	0
7	61857600	61917100	tandem duplication	2	0
7	61968672	61969011	tandem duplication	2	0
7	61969057	61976824	tandem duplication	2	0
7	61980000	61991100	tandem duplication	2	0
7	62236053	62236182	tandem duplication	2	0
7	62748900	62755900	tandem duplication	2	0
7	62776600	62779400	tandem duplication	2	0
7	62979500	62985500	tandem duplication	2	0
7	63024800	63041500	tandem duplication	2	0
7	63217600	63220200	tandem duplication	2	0
7	63485000	63492100	tandem duplication	2	0
7	64560300	64567300	tandem duplication	2	0
7	64567500	64571200	tandem duplication	2	0
7	64604700	64607600	tandem duplication	2	0
7	64953800	64962500	tandem duplication	2	0
7	65012000	65023700	tandem duplication	2	0
7	65037700	65060900	tandem duplication	2	0
7	65102900	65107700	tandem duplication	2	0
7	65113300	65118900	tandem duplication	2	0
7	65132900	65134600	tandem duplication	2	0
7	65136600	65139300	tandem duplication	2	0
7	65249100	65288300	tandem duplication	2	0
7	67132892	67132967	tandem duplication	2	0
7	67218095	67218185	tandem duplication	2	0
7	68414169	68414306	tandem duplication	2	0
7	69960500	69962100	tandem duplication	2	0
7	71067900	71069400	tandem duplication	2	0
7	73463100	73465000	tandem duplication	2	0
7	74141170	74141237	tandem duplication	2	0
7	74180100	74182200	tandem duplication	2	0
7	74184700	74190300	tandem duplication	2	0
7	74545400	74554100	tandem duplication	2	0
7	75082700	75086400	tandem duplication	2	0
7	75353569	75371757	tandem duplication	2	0
7	75438336	75451936	tandem duplication	2	0
7	76018141	76018207	tandem duplication	2	0
7	76066600	76072300	tandem duplication	2	0
7	76618800	76625500	tandem duplication	2	0
7	76675900	76680900	tandem duplication	2	0
7	76846600	76847800	tandem duplication	2	0
7	80312390	80312441	tandem duplication	2	0
7	82259713	82259773	tandem duplication	2	0
7	87009561	87009711	tandem duplication	2	0
7	88790858	88790931	tandem duplication	2	0
7	88849228	88849284	tandem duplication	2	0
7	89979790	89989030	tandem duplication	2	0
7	91019200	91022700	tandem duplication	2	0
7	97195965	97196033	tandem duplication	2	0
7	97208598	97208739	tandem duplication	2	0
7	99184300	99195900	tandem duplication	2	0
7	100547300	100554700	tandem duplication	2	0
7	100607100	100609100	tandem duplication	2	0
7	100634900	100647400	tandem duplication	2	0
7	100675300	100687100	tandem duplication	2	0
7	101987600	101998100	tandem duplication	2	0
7	102121700	102134000	tandem duplication	2	0
7	102134700	102141300	tandem duplication	2	0
7	102148000	102170000	tandem duplication	2	0
7	102181100	102227500	tandem duplication	2	0
7	102231500	102232700	tandem duplication	2	0
7	102236700	102251400	tandem duplication	2	0
7	102252500	102287400	tandem duplication	2	0
7	102291500	102293500	tandem duplication	2	0
7	102302000	102307800	tandem duplication	2	0
7	102312500	102315500	tandem duplication	2	0
7	103021200	103022500	tandem duplication	2	0
7	104573527	104573619	tandem duplication	2	0
7	109539731	109539787	tandem duplication	2	0
7	112436869	112436926	tandem duplication	2	0
7	112438033	112438097	tandem duplication	2	0
7	116028394	116028457	tandem duplication	2	0
7	116241031	116241126	tandem duplication	2	0
7	116358800	116366300	tandem duplication	2	0
7	122853210	122853345	tandem duplication	2	0
7	126441504	126441592	tandem duplication	2	0
7	128167283	128167400	tandem duplication	2	0
7	129233922	129234013	tandem duplication	2	0
7	130262400	130266800	tandem duplication	2	0
7	130908897	130909042	tandem duplication	2	0
7	131553250	131553472	tandem duplication	2	0
7	131560100	131562400	tandem duplication	2	0
7	131618249	131618304	tandem duplication	2	0
7	133875630	133875698	tandem duplication	2	0
7	136510498	136510614	tandem duplication	2	0
7	136552533	136552612	tandem duplication	2	0
7	140181586	140189182	tandem duplication	2	0
7	141743300	141745900	tandem duplication	2	0
7	141919300	141924100	tandem duplication	2	0
7	142098195	142128793	tandem duplication	2	0
7	142162268	142180820	tandem duplication	2	0
7	142459347	142480828	tandem duplication	2	0
7	142588157	142588321	tandem duplication	2	0
7	143294000	143298100	tandem duplication	2	0
7	143446000	143450200	tandem duplication	2	0
7	143539400	143550300	tandem duplication	2	0
7	143878100	143887100	tandem duplication	2	0
7	143911700	143914600	tandem duplication	2	0
7	143932500	143970700	tandem duplication	2	0
7	143977000	143983200	tandem duplication	2	0
7	143998400	144009300	tandem duplication	2	0
7	144021300	144056600	tandem duplication	2	0
7	144058400	144069800	tandem duplication	2	0
7	146200600	146208200	tandem duplication	2	0
7	146602900	146607600	tandem duplication	2	0
7	148292399	148292488	tandem duplication	2	0
7	148641889	148641961	tandem duplication	2	0
7	150285596	150285714	tandem duplication	2	0
7	151571209	151571301	tandem duplication	2	0
7	151932600	151943300	tandem duplication	2	0
7	151970700	151974100	tandem duplication	2	0
7	151974800	151983700	tandem duplication	2	0
7	152075300	152080900	tandem duplication	2	0
7	152098100	152113500	tandem duplication	2	0
7	153961858	153961951	tandem duplication	2	0
7	155109894	155109946	tandem duplication	2	0
7	155126000	155128400	tandem duplication	2	0
7	155140177	155140261	tandem duplication	2	0
7	155526131	155526188	tandem duplication	2	0
7	155652203	155652413	tandem duplication	2	0
7	155727284	155727711	tandem duplication	2	0
7	155750500	155752500	tandem duplication	2	0
7	156057500	156060000	tandem duplication	2	0
7	156124557	156124787	tandem duplication	2	0
7	156290700	156292100	tandem duplication	2	0
7	156774700	156776300	tandem duplication	2	0
7	157056924	157056982	tandem duplication	2	0
7	157488500	157490700	tandem duplication	2	0
7	157612600	157616400	tandem duplication	2	0
7	157643027	157643135	tandem duplication	2	0
7	157784485	157784568	tandem duplication	2	0
7	157841760	157841852	tandem duplication	2	0
7	157923000	157925500	tandem duplication	2	0
7	157939800	157941900	tandem duplication	2	0
7	157948212	157948278	tandem duplication	2	0
7	157963847	157963958	tandem duplication	2	0
7	158054800	158056200	tandem duplication	2	0
7	158115222	158115320	tandem duplication	2	0
7	158117735	158117817	tandem duplication	2	0
7	158180207	158180267	tandem duplication	2	0
7	158203530	158203624	tandem duplication	2	0
7	158387925	158387979	tandem duplication	2	0
7	158430203	158430268	tandem duplication	2	0
7	158448369	158448436	tandem duplication	2	0
7	158510151	158510211	tandem duplication	2	0
7	158513200	158515000	tandem duplication	2	0
7	158779500	158781700	tandem duplication	2	0
7	158834266	158834369	tandem duplication	2	0
8	107200	112300	tandem duplication	2	0
8	1204888	1204946	tandem duplication	2	0
8	1365794	1365854	tandem duplication	2	0
8	1404897	1404995	tandem duplication	2	0
8	2031568	2031662	tandem duplication	2	0
8	2164844	2164927	tandem duplication	2	0
8	2195300	2284800	tandem duplication	2	0
8	2322128	2322204	tandem duplication	2	0
8	2726854	2726930	tandem duplication	2	0
8	2933848	2933910	tandem duplication	2	0
8	3067945	3068004	tandem duplication	2	0
8	3381000	3382400	tandem duplication	2	0
8	3527973	3528037	tandem duplication	2	0
8	3528286	3528416	tandem duplication	2	0
8	4357620	4357719	tandem duplication	2	0
8	5969600	5971400	tandem duplication	2	0
8	6506506	6506972	tandem duplication	2	0
8	7206500	7228100	tandem duplication	2	0
8	7241800	7252700	tandem duplication	2	0
8	7273400	7282000	tandem duplication	2	0
8	7437000	7439800	tandem duplication	2	0
8	7621900	7626500	tandem duplication	2	0
8	7874400	7878400	tandem duplication	2	0
8	8001500	8007100	tandem duplication	2	0
8	8012800	8017800	tandem duplication	2	0
8	8018500	8053800	tandem duplication	2	0
8	9247093	9277571	tandem duplication	2	0
8	9643093	9665672	tandem duplication	2	0
8	11774590	11774669	tandem duplication	2	0
8	11979400	12008700	tandem duplication	2	0
8	12342400	12350300	tandem duplication	2	0
8	12364400	12370000	tandem duplication	2	0
8	12379800	12381100	tandem duplication	2	0
8	12384400	12388600	tandem duplication	2	0
8	12394900	12456100	tandem duplication	2	0
8	12574300	12577300	tandem duplication	2	0
8	13076889	13076942	tandem duplication	2	0
8	13337275	13337402	tandem duplication	2	0
8	15436400	15438100	tandem duplication	2	0
8	16047075	16047131	tandem duplication	2	0
8	16154697	16154771	tandem duplication	2	0
8	16565025	16565247	tandem duplication	2	0
8	23203581	23203644	tandem duplication	2	0
8	23384167	23384237	tandem duplication	2	0
8	25074532	25074589	tandem duplication	2	0
8	26093567	26093701	tandem duplication	2	0
8	27518168	27518254	tandem duplication	2	0
8	29154300	29156400	tandem duplication	2	0
8	29162168	29169377	tandem duplication	2	0
8	29178200	29186400	tandem duplication	2	0
8	33065059	33065153	tandem duplication	2	0
8	34099668	34099745	tandem duplication	2	0
8	36431600	36433900	tandem duplication	2	0
8	42308500	42310100	tandem duplication	2	0
8	42734621	42734702	tandem duplication	2	0
8	43092800	43097500	tandem duplication	2	0
8	43510756	43514715	tandem duplication	2	0
8	43781423	43781935	tandem duplication	2	0
8	43818800	43838800	tandem duplication	2	0
8	46839000	46868000	tandem duplication	2	0
8	49086557	49086642	tandem duplication	2	0
8	54859700	54861900	tandem duplication	2	0
8	58116371	58126659	tandem duplication	2	0
8	58172427	58172897	tandem duplication	2	0
8	60135459	60136732	tandem duplication	2	0
8	60672193	60672267	tandem duplication	2	0
8	62908800	62912600	tandem duplication	2	0
8	63009061	63015458	tandem duplication	2	0
8	65555655	65555727	tandem duplication	2	0
8	70143044	70143124	tandem duplication	2	0
8	71352907	71352975	tandem duplication	2	0
8	73763368	73763455	tandem duplication	2	0
8	74044095	74044179	tandem duplication	2	0
8	76769974	76770774	tandem duplication	2	0
8	77356851	77356911	tandem duplication	2	0
8	77974077	78003629	tandem duplication	2	0
8	79505518	79508635	tandem duplication	2	0
8	82596724	82596795	tandem duplication	2	0
8	84526666	84526719	tandem duplication	2	0
8	85376600	85381300	tandem duplication	2	0
8	86555100	86576200	tandem duplication	2	0
8	86726500	86840900	tandem duplication	2	0
8	90210003	90210068	tandem duplication	2	0
8	90641044	90641131	tandem duplication	2	0
8	94676000	94679800	tandem duplication	2	0
8	94683400	94686700	tandem duplication	2	0
8	96642775	96642871	tandem duplication	2	0
8	102635300	102637000	tandem duplication	2	0
8	103644010	103644111	tandem duplication	2	0
8	110077362	110077472	tandem duplication	2	0
8	110692687	110692756	tandem duplication	2	0
8	111281700	111284100	tandem duplication	2	0
8	111780360	111780449	tandem duplication	2	0
8	112845399	112845467	tandem duplication	2	0
8	118110102	118110204	tandem duplication	2	0
8	123603947	123604051	tandem duplication	2	0
8	129882831	129882900	tandem duplication	2	0
8	135533415	135533471	tandem duplication	2	0
8	137968035	137968097	tandem duplication	2	0
8	139078487	139078579	tandem duplication	2	0
8	139703941	139704025	tandem duplication	2	0
8	139704396	139704517	tandem duplication	2	0
8	139763251	139763338	tandem duplication	2	0
8	140604200	140606900	tandem duplication	2	0
8	140842452	140842509	tandem duplication	2	0
8	142256583	142256701	tandem duplication	2	0
8	142357699	142357765	tandem duplication	2	0
8	142527362	142527437	tandem duplication	2	0
8	142642700	142644800	tandem duplication	2	0
8	142935619	142935718	tandem duplication	2	0
8	143094299	143094519	tandem duplication	2	0
8	143203998	143204086	tandem duplication	2	0
8	143243800	143246200	tandem duplication	2	0
8	143516695	143516841	tandem duplication	2	0
8	143610400	143611500	tandem duplication	2	0
8	143640300	143642200	tandem duplication	2	0
8	144031790	144031918	tandem duplication	2	0
8	144204100	144206600	tandem duplication	2	0
8	144829900	144831800	tandem duplication	2	0
8	145180611	145180671	tandem duplication	2	0
9	11300	35500	tandem duplication	2	0
9	170900	178400	tandem duplication	2	0
9	182000	291000	tandem duplication	2	0
9	293100	304400	tandem duplication	2	0
9	322300	355500	tandem duplication	2	0
9	3039480	3039550	tandem duplication	2	0
9	7035335	7068091	tandem duplication	2	0
9	8102139	8102216	tandem duplication	2	0
9	9425358	9425444	tandem duplication	2	0
9	11543859	11571541	tandem duplication	2	0
9	21178300	21181900	tandem duplication	2	0
9	22554006	22554224	tandem duplication	2	0
9	22903887	22903983	tandem duplication	2	0
9	24908453	24908664	tandem duplication	2	0
9	25776934	25777005	tandem duplication	2	0
9	26645181	26645235	tandem duplication	2	0
9	27811905	27812021	tandem duplication	2	0
9	28355299	28355352	tandem duplication	2	0
9	29867829	29867890	tandem duplication	2	0
9	30674449	30681837	tandem duplication	2	0
9	33126592	33126658	tandem duplication	2	0
9	33385200	33394000	tandem duplication	2	0
9	34169253	34169371	tandem duplication	2	0
9	34681480	34681976	tandem duplication	2	0
9	35018976	35019040	tandem duplication	2	0
9	35372700	35374800	tandem duplication	2	0
9	35914280	35914395	tandem duplication	2	0
9	35952888	35952944	tandem duplication	2	0
9	36606385	36606442	tandem duplication	2	0
9	36762600	36764700	tandem duplication	2	0
9	38933400	38940400	tandem duplication	2	0
9	38966500	38988300	tandem duplication	2	0
9	39029900	39065800	tandem duplication	2	0
9	40032900	40035500	tandem duplication	2	0
9	40054500	40056200	tandem duplication	2	0
9	40076800	40091100	tandem duplication	2	0
9	40095600	40098200	tandem duplication	2	0
9	40104000	40111800	tandem duplication	2	0
9	40116400	40118400	tandem duplication	2	0
9	40125300	40132100	tandem duplication	2	0
9	40153300	40165000	tandem duplication	2	0
9	40170500	40173600	tandem duplication	2	0
9	40177000	40181200	tandem duplication	2	0
9	40185200	40187100	tandem duplication	2	0
9	40283600	40298800	tandem duplication	2	0
9	40300000	40324200	tandem duplication	2	0
9	40351000	40358800	tandem duplication	2	0
9	40369600	40412400	tandem duplication	2	0
9	40413600	40425700	tandem duplication	2	0
9	40476400	40637100	tandem duplication	2	0
9	40741800	40756700	tandem duplication	2	0
9	40776400	40798500	tandem duplication	2	0
9	41245100	41250700	tandem duplication	2	0
9	41271900	41274700	tandem duplication	2	0
9	41854700	41868300	tandem duplication	2	0
9	41899500	41905300	tandem duplication	2	0
9	41905600	41927800	tandem duplication	2	0
9	41931400	41941600	tandem duplication	2	0
9	41945400	41949100	tandem duplication	2	0
9	41953800	41968200	tandem duplication	2	0
9	41993800	41994800	tandem duplication	2	0
9	42000100	42021200	tandem duplication	2	0
9	42033200	42035600	tandem duplication	2	0
9	42041000	42047500	tandem duplication	2	0
9	42054700	42078100	tandem duplication	2	0
9	42088000	42090800	tandem duplication	2	0
9	42146000	42161300	tandem duplication	2	0
9	42183751	42183843	tandem duplication	2	0
9	42232900	42240400	tandem duplication	2	0
9	42246200	42251500	tandem duplication	2	0
9	42259100	42283400	tandem duplication	2	0
9	42365100	42374900	tandem duplication	2	0
9	42382500	42385500	tandem duplication	2	0
9	42407400	42414100	tandem duplication	2	0
9	42420800	42435400	tandem duplication	2	0
9	42435600	42450300	tandem duplication	2	0
9	42466100	42503900	tandem duplication	2	0
9	42515300	42516700	tandem duplication	2	0
9	42520000	42526300	tandem duplication	2	0
9	42540200	42542000	tandem duplication	2	0
9	42594700	42598900	tandem duplication	2	0
9	42664000	42668200	tandem duplication	2	0
9	42728300	42731800	tandem duplication	2	0
9	42748500	42755800	tandem duplication	2	0
9	42841000	42848900	tandem duplication	2	0
9	42866800	42880700	tandem duplication	2	0
9	42882100	42888600	tandem duplication	2	0
9	42896800	42918300	tandem duplication	2	0
9	42945700	43020500	tandem duplication	2	0
9	43020700	43041800	tandem duplication	2	0
9	43050300	43054100	tandem duplication	2	0
9	43055700	43057200	tandem duplication	2	0
9	43061300	43070500	tandem duplication	2	0
9	43071100	43079700	tandem duplication	2	0
9	43095900	43102200	tandem duplication	2	0
9	43140100	43143200	tandem duplication	2	0
9	43152000	43158400	tandem duplication	2	0
9	43192100	43194900	tandem duplication	2	0
9	43392300	43404000	tandem duplication	2	0
9	43439900	43446600	tandem duplication	2	0
9	43454200	43465900	tandem duplication	2	0
9	43468200	43473600	tandem duplication	2	0
9	43489800	43502800	tandem duplication	2	0
9	43542500	43606200	tandem duplication	2	0
9	43724500	43744200	tandem duplication	2	0
9	43771800	43776300	tandem duplication	2	0
9	43790200	43794800	tandem duplication	2	0
9	43802900	43808100	tandem duplication	2	0
9	43809700	43817200	tandem duplication	2	0
9	43846100	43855300	tandem duplication	2	0
9	43855700	43863800	tandem duplication	2	0
9	43868600	43871100	tandem duplication	2	0
9	43877400	43895900	tandem duplication	2	0
9	44286500	44289300	tandem duplication	2	0
9	44302100	44308900	tandem duplication	2	0
9	44311600	44317400	tandem duplication	2	0
9	44326000	44330700	tandem duplication	2	0
9	44339000	44345900	tandem duplication	2	0
9	44351600	44353800	tandem duplication	2	0
9	44358400	44375500	tandem duplication	2	0
9	44381200	44387400	tandem duplication	2	0
9	44387700	44399600	tandem duplication	2	0
9	44409000	44411300	tandem duplication	2	0
9	44418000	44420800	tandem duplication	2	0
9	44427300	44428700	tandem duplication	2	0
9	44741900	44778100	tandem duplication	2	0
9	44791100	44811700	tandem duplication	2	0
9	44832700	44841800	tandem duplication	2	0
9	44854100	44861600	tandem duplication	2	0
9	45022700	45034600	tandem duplication	2	0
9	45048000	45051900	tandem duplication	2	0
9	45096300	45099900	tandem duplication	2	0
9	45113600	45124200	tandem duplication	2	0
9	45127500	45132200	tandem duplication	2	0
9	45139200	45141300	tandem duplication	2	0
9	45143500	45166400	tandem duplication	2	0
9	45350400	45360600	tandem duplication	2	0
9	45360800	45385600	tandem duplication	2	0
9	45386100	45390000	tandem duplication	2	0
9	45398000	45480000	tandem duplication	2	0
9	45603300	45606500	tandem duplication	2	0
9	45644700	45646800	tandem duplication	2	0
9	45714700	45726400	tandem duplication	2	0
9	45735000	45737900	tandem duplication	2	0
9	45741400	45755300	tandem duplication	2	0
9	45765300	45771900	tandem duplication	2	0
9	45783800	45791800	tandem duplication	2	0
9	46029700	46031800	tandem duplication	2	0
9	46054800	46062200	tandem duplication	2	0
9	46066700	46069900	tandem duplication	2	0
9	46078700	46096400	tandem duplication	2	0
9	46136800	46141500	tandem duplication	2	0
9	46169000	46172500	tandem duplication	2	0
9	46209400	46214400	tandem duplication	2	0
9	46279400	46284700	tandem duplication	2	0
9	46328600	46335600	tandem duplication	2	0
9	46409000	46412800	tandem duplication	2	0
9	46417100	46439500	tandem duplication	2	0
9	46620400	46908400	tandem duplication	2	0
9	46925600	46934300	tandem duplication	2	0
9	46936200	46943600	tandem duplication	2	0
9	47165900	47171200	tandem duplication	2	0
9	47183600	47223700	tandem duplication	2	0
9	65597700	65613200	tandem duplication	2	0
9	65626100	65628200	tandem duplication	2	0
9	65638200	65643400	tandem duplication	2	0
9	65735600	65748300	tandem duplication	2	0
9	65777300	65798000	tandem duplication	2	0
9	65989200	66021100	tandem duplication	2	0
9	66242300	66250900	tandem duplication	2	0
9	66312400	66324100	tandem duplication	2	0
9	66454700	66544100	tandem duplication	2	0
9	66563300	66588900	tandem duplication	2	0
9	66664300	66703000	tandem duplication	2	0
9	66708600	66711600	tandem duplication	2	0
9	66724900	66788900	tandem duplication	2	0
9	66791400	66806300	tandem duplication	2	0
9	66814900	66863300	tandem duplication	2	0
9	66915800	66918400	tandem duplication	2	0
9	66938400	66941900	tandem duplication	2	0
9	66943900	66957100	tandem duplication	2	0
9	66976000	66981400	tandem duplication	2	0
9	67014300	67016900	tandem duplication	2	0
9	67017900	67025700	tandem duplication	2	0
9	67040800	67043200	tandem duplication	2	0
9	67047100	67055200	tandem duplication	2	0
9	67056000	67060300	tandem duplication	2	0
9	67087000	67093000	tandem duplication	2	0
9	67210100	67240700	tandem duplication	2	0
9	67246100	67328900	tandem duplication	2	0
9	67329400	67366200	tandem duplication	2	0
9	67621200	67671900	tandem duplication	2	0
9	67689800	67705500	tandem duplication	2	0
9	67745900	67747900	tandem duplication	2	0
9	67757600	67759800	tandem duplication	2	0
9	67783900	67786800	tandem duplication	2	0
9	67792900	67797500	tandem duplication	2	0
9	67803000	67804200	tandem duplication	2	0
9	67828200	67903200	tandem duplication	2	0
9	67909500	67914800	tandem duplication	2	0
9	67915000	67920200	tandem duplication	2	0
9	67922700	67925000	tandem duplication	2	0
9	67936600	67953900	tandem duplication	2	0
9	67973900	67979900	tandem duplication	2	0
9	68306100	68314400	tandem duplication	2	0
9	68349600	68363300	tandem duplication	2	0
9	68363600	68367300	tandem duplication	2	0
9	68368300	68376900	tandem duplication	2	0
9	68377400	68437100	tandem duplication	2	0
9	68437300	68440000	tandem duplication	2	0
9	68446600	68496800	tandem duplication	2	0
9	68664200	68781600	tandem duplication	2	0
9	68833100	68838900	tandem duplication	2	0
9	68989000	69005600	tandem duplication	2	0
9	69006400	69202800	tandem duplication	2	0
9	69205000	69213300	tandem duplication	2	0
9	69223500	69229500	tandem duplication	2	0
9	69246300	69275600	tandem duplication	2	0
9	69328500	69332400	tandem duplication	2	0
9	69346100	69354900	tandem duplication	2	0
9	69408500	69415900	tandem duplication	2	0
9	69462400	69564000	tandem duplication	2	0
9	69592200	69595300	tandem duplication	2	0
9	69626500	69629700	tandem duplication	2	0
9	69638800	69644600	tandem duplication	2	0
9	69645000	69670400	tandem duplication	2	0
9	69672700	69673900	tandem duplication	2	0
9	69728500	69740900	tandem duplication	2	0
9	69756700	69759600	tandem duplication	2	0
9	69765800	69781200	tandem duplication	2	0
9	69781400	69785300	tandem duplication	2	0
9	69787700	69919000	tandem duplication	2	0
9	69923600	69927300	tandem duplication	2	0
9	69928100	69933700	tandem duplication	2	0
9	69944700	69954300	tandem duplication	2	0
9	69956500	69966600	tandem duplication	2	0
9	69967100	69969300	tandem duplication	2	0
9	69972000	69976500	tandem duplication	2	0
9	69985300	69995000	tandem duplication	2	0
9	70094000	70097100	tandem duplication	2	0
9	70133500	70171800	tandem duplication	2	0
9	70341600	70349000	tandem duplication	2	0
9	70386800	70398100	tandem duplication	2	0
9	70411000	70418600	tandem duplication	2	0
9	70477400	70503500	tandem duplication	2	0
9	70624800	70629700	tandem duplication	2	0
9	70651800	70678800	tandem duplication	2	0
9	70694600	70706700	tandem duplication	2	0
9	70835600	70842700	tandem duplication	2	0
9	70843200	70845200	tandem duplication	2	0
9	70847900	70852000	tandem duplication	2	0
9	70853600	70864700	tandem duplication	2	0
9	70891700	70896300	tandem duplication	2	0
9	70909000	70912000	tandem duplication	2	0
9	70920500	70944500	tandem duplication	2	0
9	73946741	73946792	tandem duplication	2	0
9	76860921	76860989	tandem duplication	2	0
9	77952772	77952833	tandem duplication	2	0
9	80530235	80530361	tandem duplication	2	0
9	81404137	81404390	tandem duplication	2	0
9	85738545	85738789	tandem duplication	2	0
9	85835165	85835259	tandem duplication	2	0
9	87686300	87692300	tandem duplication	2	0
9	88816567	88816655	tandem duplication	2	0
9	89417700	89418800	tandem duplication	2	0
9	91728600	91732500	tandem duplication	2	0
9	91869154	91869428	tandem duplication	2	0
9	93603200	93605000	tandem duplication	2	0
9	93646532	93646632	tandem duplication	2	0
9	95884675	95884736	tandem duplication	2	0
9	95973313	95973405	tandem duplication	2	0
9	95973413	95973533	tandem duplication	2	0
9	96503021	96503079	tandem duplication	2	0
9	99667800	99671600	tandem duplication	2	0
9	100504384	100504480	tandem duplication	2	0
9	101339409	101339490	tandem duplication	2	0
9	103429903	103429973	tandem duplication	2	0
9	105775470	105775681	tandem duplication	2	0
9	105834214	105834303	tandem duplication	2	0
9	106152398	106152468	tandem duplication	2	0
9	106782500	106784200	tandem duplication	2	0
9	107722832	107722893	tandem duplication	2	0
9	109101759	109101903	tandem duplication	2	0
9	109788600	109790600	tandem duplication	2	0
9	111262200	111267900	tandem duplication	2	0
9	111988975	111989033	tandem duplication	2	0
9	112285845	112286562	tandem duplication	2	0
9	115824400	115849700	tandem duplication	2	0
9	117085000	117096700	tandem duplication	2	0
9	119778938	119778994	tandem duplication	2	0
9	121931700	121934900	tandem duplication	2	0
9	125536084	125536145	tandem duplication	2	0
9	126666100	126669500	tandem duplication	2	0
9	126734000	126736400	tandem duplication	2	0
9	128720400	128722300	tandem duplication	2	0
9	129359479	129359542	tandem duplication	2	0
9	129576544	129576604	tandem duplication	2	0
9	130892600	130900600	tandem duplication	2	0
9	132410085	132410153	tandem duplication	2	0
9	133830578	133830692	tandem duplication	2	0
9	133847351	133847496	tandem duplication	2	0
9	133871767	133871956	tandem duplication	2	0
9	134245594	134245660	tandem duplication	2	0
9	134664462	134664610	tandem duplication	2	0
9	135252400	135254300	tandem duplication	2	0
9	136798555	136798829	tandem duplication	2	0
9	137200891	137200951	tandem duplication	2	0
9	137260802	137260971	tandem duplication	2	0
9	137568479	137568551	tandem duplication	2	0
9	138016443	138016499	tandem duplication	2	0
9	138142489	138142542	tandem duplication	2	0
9	138226214	138226334	tandem duplication	2	0
9	138587951	138588009	tandem duplication	2	0
9	138657088	138657189	tandem duplication	2	0
9	138874502	138874575	tandem duplication	2	0
9	139650167	139650232	tandem duplication	2	0
9	139996500	139998500	tandem duplication	2	0
9	140222430	140222493	tandem duplication	2	0
9	140240977	140241058	tandem duplication	2	0
9	140411500	140413600	tandem duplication	2	0
9	140563795	140564031	tandem duplication	2	0
9	140777200	140785300	tandem duplication	2	0
10	463840	463992	tandem duplication	2	0
10	464054	464130	tandem duplication	2	0
10	489300	495300	tandem duplication	2	0
10	505821	505923	tandem duplication	2	0
10	624700	626600	tandem duplication	2	0
10	702085	702201	tandem duplication	2	0
10	713000	714600	tandem duplication	2	0
10	724452	724531	tandem duplication	2	0
10	1057331	1057433	tandem duplication	2	0
10	1417944	1418141	tandem duplication	2	0
10	2090932	2091150	tandem duplication	2	0
10	2138900	2140200	tandem duplication	2	0
10	2434574	2434647	tandem duplication	2	0
10	2568716	2568771	tandem duplication	2	0
10	2709206	2709260	tandem duplication	2	0
10	2949037	2949394	tandem duplication	2	0
10	3284470	3284604	tandem duplication	2	0
10	3498200	3500400	tandem duplication	2	0
10	4491299	4491382	tandem duplication	2	0
10	5411800	5413700	tandem duplication	2	0
10	6877600	6879900	tandem duplication	2	0
10	6936542	6936606	tandem duplication	2	0
10	7606800	7607900	tandem duplication	2	0
10	7686459	7686546	tandem duplication	2	0
10	8311868	8311945	tandem duplication	2	0
10	9510981	9520121	tandem duplication	2	0
10	9531200	9534100	tandem duplication	2	0
10	10365481	10365652	tandem duplication	2	0
10	12455509	12455613	tandem duplication	2	0
10	12817100	12818000	tandem duplication	2	0
10	14610366	14610419	tandem duplication	2	0
10	15016100	15032600	tandem duplication	2	0
10	17596929	17597018	tandem duplication	2	0
10	18841600	18862300	tandem duplication	2	0
10	19604436	19604498	tandem duplication	2	0
10	20835156	20835241	tandem duplication	2	0
10	24846853	24846908	tandem duplication	2	0
10	29570753	29570857	tandem duplication	2	0
10	30399000	30400200	tandem duplication	2	0
10	31067912	31067980	tandem duplication	2	0
10	31395600	31402200	tandem duplication	2	0
10	31443286	31443368	tandem duplication	2	0
10	34299290	34299342	tandem duplication	2	0
10	35866395	35871067	tandem duplication	2	0
10	37456500	37477900	tandem duplication	2	0
10	38560700	38569700	tandem duplication	2	0
10	38772500	38818800	tandem duplication	2	0
10	38868900	38907900	tandem duplication	2	0
10	38918300	38926400	tandem duplication	2	0
10	38952100	38992500	tandem duplication	2	0
10	39037500	39042300	tandem duplication	2	0
10	39049000	39057800	tandem duplication	2	0
10	39074500	39154900	tandem duplication	2	0
10	42355000	42403400	tandem duplication	2	0
10	42408252	42408368	tandem duplication	2	0
10	42527957	42532607	tandem duplication	2	0
10	42596700	42600700	tandem duplication	2	0
10	42608700	42628000	tandem duplication	2	0
10	42634600	42654400	tandem duplication	2	0
10	42654700	42672500	tandem duplication	2	0
10	42673600	42685000	tandem duplication	2	0
10	42696400	42699400	tandem duplication	2	0
10	42709200	42713000	tandem duplication	2	0
10	42713400	42728800	tandem duplication	2	0
10	42746300	42754100	tandem duplication	2	0
10	42755400	42772100	tandem duplication	2	0
10	42773700	42789700	tandem duplication	2	0
10	42790300	42818200	tandem duplication	2	0
10	43418951	43419008	tandem duplication	2	0
10	43829758	43829823	tandem duplication	2	0
10	45422941	45424134	tandem duplication	2	0
10	46686700	46691900	tandem duplication	2	0
10	46906700	46913500	tandem duplication	2	0
10	46926300	46934400	tandem duplication	2	0
10	46946900	47151600	tandem duplication	2	0
10	47152200	47153900	tandem duplication	2	0
10	47337600	47368800	tandem duplication	2	0
10	47397900	47429000	tandem duplication	2	0
10	47534900	47654300	tandem duplication	2	0
10	47654500	47704300	tandem duplication	2	0
10	48409733	48409818	tandem duplication	2	0
10	48558966	48559078	tandem duplication	2	0
10	48873300	48883400	tandem duplication	2	0
10	48993800	48995000	tandem duplication	2	0
10	49883516	49883615	tandem duplication	2	0
10	50454200	50458500	tandem duplication	2	0
10	54004497	54004582	tandem duplication	2	0
10	54594571	54595102	tandem duplication	2	0
10	56091991	56092041	tandem duplication	2	0
10	57660400	57665200	tandem duplication	2	0
10	57717798	57717874	tandem duplication	2	0
10	58003155	58003230	tandem duplication	2	0
10	58303090	58303277	tandem duplication	2	0
10	58776100	58777500	tandem duplication	2	0
10	63217943	63218016	tandem duplication	2	0
10	64130079	64130135	tandem duplication	2	0
10	66720348	66720451	tandem duplication	2	0
10	69147900	69151300	tandem duplication	2	0
10	69487591	69487657	tandem duplication	2	0
10	70119216	70119293	tandem duplication	2	0
10	72384818	72384884	tandem duplication	2	0
10	73180142	73180229	tandem duplication	2	0
10	73932540	73932618	tandem duplication	2	0
10	74878977	74903100	tandem duplication	2	0
10	79230800	79232300	tandem duplication	2	0
10	79897900	79898900	tandem duplication	2	0
10	81463800	81471300	tandem duplication	2	0
10	81611400	81614100	tandem duplication	2	0
10	82415500	82418500	tandem duplication	2	0
10	83353688	83353769	tandem duplication	2	0
10	85572800	85575100	tandem duplication	2	0
10	85667207	85667415	tandem duplication	2	0
10	86041400	86045100	tandem duplication	2	0
10	86361667	86361720	tandem duplication	2	0
10	86801776	86802603	tandem duplication	2	0
10	88284470	88284563	tandem duplication	2	0
10	88986100	88990100	tandem duplication	2	0
10	89116600	89120200	tandem duplication	2	0
10	89121700	89126600	tandem duplication	2	0
10	89225000	89228200	tandem duplication	2	0
10	89449053	89449276	tandem duplication	2	0
10	89894308	89894371	tandem duplication	2	0
10	91756200	91758300	tandem duplication	2	0
10	91763601	91763677	tandem duplication	2	0
10	92404056	92404169	tandem duplication	2	0
10	97206785	97208020	tandem duplication	2	0
10	98680392	98680488	tandem duplication	2	0
10	99478600	99478673	tandem duplication	2	0
10	102273415	102273486	tandem duplication	2	0
[truncated: 1,712 more rows]
