# Supplementary material for: Tradeoffs in alignment and assembly-based methods for structural variant detection with long-read sequencing data
Source: Nat Commun. 2024 Mar 19;15:2447. doi: 10.1038/s41467-024-46614-z (PMC10951360; doi:10.1038/s41467-024-46614-z)
Supplement: Supplementary file 4 — Source Data [file 41467_2024_46614_MOESM4_ESM.zip › Source Data/Figure7/PBSIM3_simulation/VISOR_HACK/sim_inv.bed]

1	26965827	26975245	inversion	None	0
1	44059327	44059885	inversion	None	0
1	92131804	92132639	inversion	None	0
1	227680281	227696482	inversion	None	0
2	139004397	139009203	inversion	None	0
3	44741016	44742260	inversion	None	0
3	82203562	82203614	inversion	None	0
3	187131545	187146603	inversion	None	0
4	49517107	49517891	inversion	None	0
4	88847176	88858698	inversion	None	0
4	130067087	130067305	inversion	None	0
4	146614988	146615694	inversion	None	0
4	188869439	188877818	inversion	None	0
5	8257566	8257910	inversion	None	0
5	29069349	29069629	inversion	None	0
5	179067682	179085566	inversion	None	0
6	107168565	107171535	inversion	None	0
6	130848198	130852294	inversion	None	0
6	131884811	131884960	inversion	None	0
7	40879388	40880463	inversion	None	0
7	70426197	70438886	inversion	None	0
7	101727550	101727698	inversion	None	0
7	107058488	107063731	inversion	None	0
8	6154258	6158424	inversion	None	0
8	103435479	103436000	inversion	None	0
10	37391357	37402762	inversion	None	0
10	59257672	59257944	inversion	None	0
10	67428636	67428736	inversion	None	0
10	75419726	75419909	inversion	None	0
10	93199940	93211269	inversion	None	0
10	132635712	132636045	inversion	None	0
11	49733452	49752861	inversion	None	0
12	12544766	12546624	inversion	None	0
12	87239345	87249814	inversion	None	0
14	65842590	65843134	inversion	None	0
14	106160222	106162734	inversion	None	0
16	75238588	75257561	inversion	None	0
16	85188726	85189795	inversion	None	0
17	28943175	28958351	inversion	None	0
17	41381602	41382752	inversion	None	0
19	39259983	39273607	inversion	None	0
21	41394841	41411076	inversion	None	0
X	6137059	6138383	inversion	None	0
X	75361715	75373075	inversion	None	0
