# Supplementary material for: Tradeoffs in alignment and assembly-based methods for structural variant detection with long-read sequencing data
Source: Nat Commun. 2024 Mar 19;15:2447. doi: 10.1038/s41467-024-46614-z (PMC10951360; doi:10.1038/s41467-024-46614-z)
Supplement: Supplementary file 4 — Source Data [file 41467_2024_46614_MOESM4_ESM.zip › Source Data/Figure7/PBSIM3_simulation/VISOR_HACK/VISOR_HACK_template.sh]

# Replace SV with tra, dup or inv
# command to download ref was in hs37d5_download.txt
ref=hs37d5.fa
bed=sim_SV.bed
out_dir=simulated_genome_SV

VISOR HACk -g ${ref} -b ${bed} -o ${out_dir}
