# Supplementary material for: Tradeoffs in alignment and assembly-based methods for structural variant detection with long-read sequencing data
Source: Nat Commun. 2024 Mar 19;15:2447. doi: 10.1038/s41467-024-46614-z (PMC10951360; doi:10.1038/s41467-024-46614-z)
Supplement: Supplementary file 4 — Source Data [file 41467_2024_46614_MOESM4_ESM.zip › Source Data/Figure7/Simulation_eval/bin/bnd_format.txt]

@FF
S1	N[S2[
S1	]S2]N
E1	]E2]N
E1	N[E2[
@RR
S1	N]E2]
S1	[E2[N
E1	N]S2]
E1	[S2[N
@FR
S1	N]E2]
S1	]S2]N
E1	N[E2[
E1	[S2[N
@RF
S1	N[S2[
S1	[E2[N
E1	]E2]N
E1	N]S2]
