# Supplementary material for: Tradeoffs in alignment and assembly-based methods for structural variant detection with long-read sequencing data
Source: Nat Commun. 2024 Mar 19;15:2447. doi: 10.1038/s41467-024-46614-z (PMC10951360; doi:10.1038/s41467-024-46614-z)
Supplement: Supplementary file 4 — Source Data [file 41467_2024_46614_MOESM4_ESM.zip › Source Data/Figure7/Simulation_eval/bin/plot_heatmap.py]

from argparse import ArgumentParser
parser = ArgumentParser(description="",usage='use "python3 %(prog)s --help" for more information')
parser.add_argument('--workdir','-w',help = "working dir, this is input dir and also output dir")
parser.add_argument('--tool_folder_name_list','-tfl',help = "tool folder names, required,seperated by comma")
parser.add_argument('--tool_name_list','-tl',help = "tool names, seperated by comma,optional, if None, equal to tool_folder_name_list")
parser.add_argument('--datakey','-key',help = "f1; f1_gt")
args = parser.parse_args()
workdir = args.workdir
tool_folder_name_list =  args.tool_folder_name_list
tool_name_list = args.tool_name_list
datakey = args.datakey

if tool_folder_name_list is None:
	print("tool_folder_name_list must be provided")
	exit()

if tool_name_list is None:
	tool_name_list = tool_folder_name_list

tool_folder_name_list = tool_folder_name_list.split(',')
tool_name_list = tool_name_list.split(',')


print("tool_folder_name_list is")
print(tool_folder_name_list)
print("tool_name_list is")
print(tool_name_list)

import numpy as np
import pandas as pd
import os
import matplotlib
matplotlib.use('agg')
import matplotlib.pyplot as plt
import seaborn as sns
import matplotlib as mpl
from collections import OrderedDict


# datakey = 'f1'
# tools=["NanoSV","Sniffles","SVIM","cuteSV","NanoVar","pbsv","SKSV","Sniffles2","DeBreak","SVIM-asm"]
dc = {}
dc['tool'] = tool_name_list
if datakey == 'f1':
	svtype_list = ['Translocation','Inversion','Duplication']
else:
	svtype_list = ['Inversion','Duplication']

for dtype in ['Hifi','CLR','ONT']:
	for svtype in svtype_list:
		m_list = []
		for i in range(len(tool_folder_name_list)):
			tool_folder_name = tool_folder_name_list[i]
			tool_name = tool_name_list[i]
			sumfile = workdir + svtype + '/'+\
			dtype+'/'+tool_folder_name+'/summary.txt'
			if os.path.exists(sumfile):
				with open(sumfile,'r') as f:
					m = eval(f.read())[datakey]
					# m = dc1[datakey]
			else:
				m = np.nan 
			m_list.append(m)
		dc[dtype+'_'+svtype] = m_list 

df = pd.DataFrame(dc)
heatmap_df = df.set_index('tool')
csvfile = workdir + "/heatmap_data_%s.csv"%datakey
heatmap_df.to_csv(csvfile)
print(f"csv file is saved to {csvfile}")

heatmap_df.replace(0, np.nan, inplace=True)


fig, ax = plt.subplots(figsize=(len(heatmap_df.columns)+1,len(heatmap_df.index)))
#sns.heatmap(heatmap_df, annot=True, ax=ax,cmap='viridis',vmin=0, vmax=1,fmt='.1f',mask=heatmap_df.isnull())
sns.heatmap(heatmap_df, annot=True, ax=ax,cmap='viridis',vmin=0, vmax=1,mask=heatmap_df.isnull())
ax.xaxis.tick_top() # x axis on top
plt.xticks(rotation=45)
plt.yticks(rotation=0)
#plt.title(data_key)
mpl.rcParams['pdf.fonttype'] = 42
pdffile = workdir+"/simulator_heatmap_%s.pdf"%datakey
plt.savefig(pdffile,bbox_inches='tight')
# plt.show()
plt.close()

print(f"pdf file is saved to {pdffile}")
