# Supplementary material for: Tradeoffs in alignment and assembly-based methods for structural variant detection with long-read sequencing data
Source: Nat Commun. 2024 Mar 19;15:2447. doi: 10.1038/s41467-024-46614-z (PMC10951360; doi:10.1038/s41467-024-46614-z)
Supplement: Supplementary file 4 — Source Data [file 41467_2024_46614_MOESM4_ESM.zip › Source Data/Figure7/Somatic/bin/reformat_dipcall.py]

from argparse import ArgumentParser
parser = ArgumentParser(description="",usage='use "python3 %(prog)s --help" for more information')
parser.add_argument('--input_path','-i')
parser.add_argument('--output_path','-o')
parser.add_argument('--delete_temp_file','-d', action='store_true')
args = parser.parse_args()
input_path = args.input_path
output_path = args.output_path

extraheader = '##ALT=<ID=DEL,Description="Deletion">\n'+\
'##ALT=<ID=INV,Description="Inversion">\n'+\
'##ALT=<ID=DUP,Description="Duplication">\n'+\
'##ALT=<ID=DUP:TANDEM,Description="Tandem Duplication">\n'+\
'##ALT=<ID=DUP:INT,Description="Interspersed Duplication">\n'+\
'##ALT=<ID=INS,Description="Insertion">\n'+\
'##ALT=<ID=BND,Description="Breakend">\n'+\
'##INFO=<ID=SVTYPE,Number=1,Type=String,Description="Type of structural variant">\n'+\
'##INFO=<ID=END,Number=1,Type=Integer,Description="End position of the variant described in this record">\n'+\
'##INFO=<ID=SVLEN,Number=1,Type=Integer,Description="Difference in length between REF and ALT alleles">\n'

header = []
body = []
with open(input_path,'r') as f:
	for line in f:
		if line[0]=='#':
			header.append(line)
		else:
			data = line.split()
			if ('[' in data[4] ) or (']' in data[4] ):
				svtype = 'BND'
				svinfo = 'SVTYPE=BND'
			elif len(data[4])>len(data[3]):
				svtype = 'INS'
				svlen = len(data[4]) - len(data[3])
				end = int(data[1])+1 
				svinfo = 'SVTYPE=%s;SVLEN=%d;END=%d'%(svtype,svlen,end)
			else:
				svtype = 'DEL'
				svlen = len(data[4]) - len(data[3])
				end = int(data[1]) + abs(svlen)
				svinfo = 'SVTYPE=%s;SVLEN=%d;END=%d'%(svtype,svlen,end)

			data[7] = svinfo 
			line = '\t'.join(data)+'\n'
			body.append(line)

header = header[:-1] + [extraheader]  + header[-1:]

with open(output_path,'w') as f:
	f.writelines(header+body)
