# Supplementary material for: Tradeoffs in alignment and assembly-based methods for structural variant detection with long-read sequencing data
Source: Nat Commun. 2024 Mar 19;15:2447. doi: 10.1038/s41467-024-46614-z (PMC10951360; doi:10.1038/s41467-024-46614-z)
Supplement: Supplementary file 4 — Source Data [file 41467_2024_46614_MOESM4_ESM.zip › Source Data/Figure7/Somatic/bin/reformat_debreak_vcf.py]

from argparse import ArgumentParser
from joblib import Parallel, delayed
from tqdm import tqdm
from subprocess import Popen
parser = ArgumentParser(description="",usage='use "python3 %(prog)s --help" for more information')
parser.add_argument('--input_path','-i')
parser.add_argument('--output_path','-o')
args = parser.parse_args()
input_path = args.input_path
output_path = args.output_path 

lines = []
with open(input_path,'r') as f:
	for line in f:
		if line[0]!='#':
			data = line.split()
			if 'SVTYPE=TRA' in line:
				chrom2 = data[7].split('CHR2=')[1].split(';')[0]
				pos2 = data[7].split('END=')[1].split(';')[0]
				data[4] = 'N[%s:%s['%(chrom2,pos2)
				data[7] = data[7].replace("TRA",'BND')
			line = '\t'.join(data)+'\n'
		lines.append(line)

with open(output_path,'w') as f:
	f.writelines(lines)
