# Supplementary material for: Tradeoffs in alignment and assembly-based methods for structural variant detection with long-read sequencing data
Source: Nat Commun. 2024 Mar 19;15:2447. doi: 10.1038/s41467-024-46614-z (PMC10951360; doi:10.1038/s41467-024-46614-z)
Supplement: Supplementary file 4 — Source Data [file 41467_2024_46614_MOESM4_ESM.zip › Source Data/Figure7/Somatic/bin/run_suvivor.py]

from argparse import ArgumentParser
from joblib import Parallel, delayed
from tqdm import tqdm
import os
parser = ArgumentParser(description="",usage='use "python3 %(prog)s --help" for more information')
parser.add_argument('--normalvcf','-nvcf')
parser.add_argument('--cancervcf','-cvcf')
parser.add_argument('--output_dir','-o')
parser.add_argument('--survivor_dir','-s')
parser.add_argument('--n_thread','-t',type = int)

args = parser.parse_args()
normalvcf = args.normalvcf
cancervcf = args.cancervcf
output_dir = args.output_dir
survivor_dir=args.survivor_dir
n_thread = args.n_thread

import logging
from subprocess import Popen
## set logger
logging.basicConfig(
format='%(asctime)s %(levelname)-8s %(message)s',
level=logging.INFO,
datefmt='%Y-%m-%d %H:%M:%S')
logger = logging.getLogger(" ")

with open(normalvcf,'r') as f:
	nvcf_list = [line for line in f.read().split('\n')[:-1] if  line[0]!='#']

with open(cancervcf,'r') as f:
	cvcf_list =  [line for line in f.read().split('\n')[:-1] if  line[0]!='#']


os.system("mkdir -p "+output_dir )

import os
code_dir = os.path.dirname(os.path.realpath(__file__))+'/'

def one_run(n_path,c_path,idx,survivor_dir,code_dir):
	cmd = code_dir + "/get_somatic.sh "+\
	n_path+' '+c_path+' '+output_dir+'/out%d/'%idx + ' ' + survivor_dir
	Popen(cmd, shell=True).wait()
	return 

# for i in range(len(nvcf_list)):
# 	one_run(nvcf_list[i],cvcf_list[i],i)

sequences = Parallel(n_jobs=n_thread)\
(delayed(one_run)(nvcf_list[i],cvcf_list[i],i, survivor_dir, code_dir)\
	for i in tqdm(range(len(nvcf_list))))
