# Supplementary material for: Tradeoffs in alignment and assembly-based methods for structural variant detection with long-read sequencing data
Source: Nat Commun. 2024 Mar 19;15:2447. doi: 10.1038/s41467-024-46614-z (PMC10951360; doi:10.1038/s41467-024-46614-z)
Supplement: Supplementary file 4 — Source Data [file 41467_2024_46614_MOESM4_ESM.zip › Source Data/Figure7/Somatic/bin/plot_real_data.py]

from argparse import ArgumentParser
parser = ArgumentParser(description="",usage='use "python3 %(prog)s --help" for more information')
parser.add_argument('--input_path','-i', help = "a csv file containing lib,tool,path 3 columns")
# parser.add_argument('--tool_list','-tl', help = "tool list, seperated by comma, must be in the same order as in the csv file. required")
parser.add_argument('--outdir','-o')
parser.add_argument('--metric','-m',help = "precision; recall")

args = parser.parse_args()
input_path = args.input_path
# tool_list = args.tool_list.split(',')
outdir = args.outdir
metric = args.metric

from joblib import Parallel, delayed
from tqdm import tqdm
from subprocess import Popen
import pandas as pd
from collections import defaultdict
import matplotlib
matplotlib.use('agg')
import matplotlib.pyplot as plt
import seaborn as sns
import matplotlib as mpl
import numpy as np
import os 

os.system("mkdir -p "+outdir)
df = pd.read_csv(input_path)
# if tool_list is None:
tool_list = sorted(list(set(df['tool'].tolist())))
# else:
# 	tool_list = tool_list.split(',')
print("tool_list is ")
print(tool_list)
svtypes = ['DEL','INS','TRA','INV','DUP']
# tool_list = ["NanoSV","Sniffles","SVIM","cuteSV","NanoVar","pbsv","Sniffles2","Debreak","SVIM-asm","PAV"]
lib_list = ["CLR","ONT"]

dc = {}
for i in range(df.shape[0]):
	file = df['path'][i]+'/'+metric+'.txt'
	tool = df['tool'][i]
	lib = df['lib'][i]
	if os.path.exists(file):
		with open(file,'r') as f:
			dc_m = eval(f.read())
	else:
		dc_m = {}
		for svtype in svtypes:
			dc_m[svtype] = np.nan

	dc[(lib,tool)] = dc_m
# print(dc)
dc_eval = defaultdict(list)
dc_eval['tool'] = tool_list
for lib in lib_list:
	for svtype in svtypes:
		for tool in tool_list:
			if svtype in dc[(lib,tool)]:
				if not dc[(lib,tool)][svtype]:
					dc[(lib,tool)][svtype] = np.nan
				dc_eval[(lib,svtype)].append(dc[(lib,tool)][svtype])
			else:
				dc_eval[(lib,svtype)].append(np.nan)

# print(dc_eval)
# for key in dc_eval:
# 	print(key,len(dc_eval[key]))
df1 = pd.DataFrame(dc_eval)
heatmap_df = df1.set_index('tool')
heatmap_df.to_csv(outdir+'/real_data_heatmap_%s.csv'%(metric))
fig, ax = plt.subplots(figsize=(len(heatmap_df.columns)+1,len(heatmap_df.index)))
#sns.heatmap(heatmap_df, annot=True, ax=ax,cmap='viridis',vmin=0, vmax=1,fmt='.1f',mask=heatmap_df.isnull())
sns.heatmap(heatmap_df, annot=True, ax=ax,cmap='viridis',vmin=0, vmax=1,mask=heatmap_df.isnull())
ax.xaxis.tick_top() # x axis on top
plt.xticks(rotation=45)
plt.yticks(rotation=0)
#plt.title(data_key)
mpl.rcParams['pdf.fonttype'] = 42
plt.savefig(outdir+'/real_data_heatmap_%s.pdf'%(metric),bbox_inches='tight')
plt.show()
plt.close()


			
