# Supplementary material for: Tradeoffs in alignment and assembly-based methods for structural variant detection with long-read sequencing data
Source: Nat Commun. 2024 Mar 19;15:2447. doi: 10.1038/s41467-024-46614-z (PMC10951360; doi:10.1038/s41467-024-46614-z)
Supplement: Supplementary file 4 — Source Data [file 41467_2024_46614_MOESM4_ESM.zip › Source Data/Figure7/Somatic/bin/get_somatic.sh]

#### input #####

vcffile_normal=${1}
vcffile_cancer=${2}
outdir=${3}/
survivor_dir=$4


mkdir -p ${outdir}
prefix=variants
prefix_normal=${prefix}_normal
prefix_cancer=${prefix}_cancer

######### split normal vcf #########

grep "#" ${vcffile_normal}>${outdir}header
cat ${vcffile_normal} | grep -w "SVTYPE=BND\|SVTYPE=TRA" > ${outdir}${prefix_normal}_BND.body
cat ${outdir}header ${outdir}${prefix_normal}_BND.body > ${outdir}${prefix_normal}_BND.vcf
cat ${vcffile_normal} | grep -w -v "SVTYPE=BND\|SVTYPE=TRA" > ${outdir}${prefix_normal}_noBND.vcf
"${survivor_dir}"/SURVIVOR filter ${outdir}${prefix_normal}_noBND.vcf NA 50 100 0 -1  ${outdir}${prefix_normal}_noBND_50_100.vcf
"${survivor_dir}"/SURVIVOR filter ${outdir}${prefix_normal}_noBND.vcf NA 101 500 0 -1  ${outdir}${prefix_normal}_noBND_101_500.vcf
"${survivor_dir}"/SURVIVOR filter ${outdir}${prefix_normal}_noBND.vcf NA 501 1000 0 -1  ${outdir}${prefix_normal}_noBND_501_1000.vcf
"${survivor_dir}"/SURVIVOR filter ${outdir}${prefix_normal}_noBND.vcf NA 1001 30000 0 -1  ${outdir}${prefix_normal}_noBND_1001_30000.vcf
"${survivor_dir}"/SURVIVOR filter ${outdir}${prefix_normal}_noBND.vcf NA   30000 -1 0 -1  ${outdir}${prefix_normal}_noBND_30000_.vcf


######### split cancer vcf #########

grep "#" ${vcffile_cancer}>${outdir}header
cat ${vcffile_cancer} | grep -w "SVTYPE=BND" > ${outdir}${prefix_cancer}_BND.body
cat ${outdir}header ${outdir}${prefix_cancer}_BND.body > ${outdir}${prefix_cancer}_BND.vcf
cat ${vcffile_cancer} | grep -w -v "SVTYPE=BND" > ${outdir}${prefix_cancer}_noBND.vcf
"${survivor_dir}"/SURVIVOR filter ${outdir}${prefix_cancer}_noBND.vcf NA 50 100 0 -1  ${outdir}${prefix_cancer}_noBND_50_100.vcf
"${survivor_dir}"/SURVIVOR filter ${outdir}${prefix_cancer}_noBND.vcf NA 101 500 0 -1  ${outdir}${prefix_cancer}_noBND_101_500.vcf
"${survivor_dir}"/SURVIVOR filter ${outdir}${prefix_cancer}_noBND.vcf NA 501 1000 0 -1  ${outdir}${prefix_cancer}_noBND_501_1000.vcf
"${survivor_dir}"/SURVIVOR filter ${outdir}${prefix_cancer}_noBND.vcf NA 1001 30000 0 -1  ${outdir}${prefix_cancer}_noBND_1001_30000.vcf
"${survivor_dir}"/SURVIVOR filter ${outdir}${prefix_cancer}_noBND.vcf NA   30000 -1 0 -1  ${outdir}${prefix_cancer}_noBND_30000_.vcf


######### merge normal and cancer #########

rm ${outdir}vcflist_50_100.txt
echo ${outdir}${prefix_normal}_noBND_50_100.vcf >> ${outdir}vcflist_50_100.txt
echo ${outdir}${prefix_cancer}_noBND_50_100.vcf >> ${outdir}vcflist_50_100.txt
"${survivor_dir}"/SURVIVOR merge ${outdir}vcflist_50_100.txt 50 1 1 0 0 50 ${outdir}${prefix}_noBND_50_100_merged.vcf


rm ${outdir}vcflist_101_500.txt
echo ${outdir}${prefix_normal}_noBND_101_500.vcf >> ${outdir}vcflist_101_500.txt
echo ${outdir}${prefix_cancer}_noBND_101_500.vcf >> ${outdir}vcflist_101_500.txt
"${survivor_dir}"/SURVIVOR merge ${outdir}vcflist_101_500.txt 101 1 1 0 0 101 ${outdir}${prefix}_noBND_101_500_merged.vcf


rm ${outdir}vcflist_501_1000.txt
echo ${outdir}${prefix_normal}_noBND_501_1000.vcf >> ${outdir}vcflist_501_1000.txt
echo ${outdir}${prefix_cancer}_noBND_501_1000.vcf >> ${outdir}vcflist_501_1000.txt
"${survivor_dir}"/SURVIVOR merge ${outdir}vcflist_501_1000.txt 501 1 1 0 0 501 ${outdir}${prefix}_noBND_501_1000_merged.vcf


rm ${outdir}vcflist_1001_30000.txt
echo ${outdir}${prefix_normal}_noBND_1001_30000.vcf >> ${outdir}vcflist_1001_30000.txt
echo ${outdir}${prefix_cancer}_noBND_1001_30000.vcf >> ${outdir}vcflist_1001_30000.txt
"${survivor_dir}"/SURVIVOR merge ${outdir}vcflist_1001_30000.txt 1001 1 1 0 0 1001 ${outdir}${prefix}_noBND_1001_30000_merged.vcf

rm ${outdir}vcflist_30000_.txt
echo ${outdir}${prefix_normal}_noBND_30000_.vcf >> ${outdir}vcflist_30000_.txt
echo ${outdir}${prefix_cancer}_noBND_30000_.vcf >> ${outdir}vcflist_30000_.txt
"${survivor_dir}"/SURVIVOR merge ${outdir}vcflist_30000_.txt 10000 1 1 0 0 10000 ${outdir}${prefix}_noBND_30000_merged.vcf


rm ${outdir}vcflist_BND.txt
echo ${outdir}${prefix_normal}_BND.vcf >> ${outdir}vcflist_BND.txt
echo ${outdir}${prefix_cancer}_BND.vcf >> ${outdir}vcflist_BND.txt
"${survivor_dir}"/SURVIVOR merge  ${outdir}vcflist_BND.txt 1000 1 1 0 0 0 ${outdir}${prefix}_BND_merged.vcf


######### merge all size #########


cat ${outdir}${prefix}_noBND_50_100_merged.vcf \
    ${outdir}${prefix}_noBND_101_500_merged.vcf \
    ${outdir}${prefix}_noBND_501_1000_merged.vcf \
    ${outdir}${prefix}_noBND_1001_30000_merged.vcf \
    ${outdir}${prefix}_noBND_30000_merged.vcf \
     |grep -v "#"> ${outdir}${prefix}_noBND_merged.body
cat ${outdir}header ${outdir}${prefix}_noBND_merged.body > ${outdir}${prefix}_noBND_merged.vcf

grep "SUPP_VEC=01" ${outdir}${prefix}_noBND_merged.vcf > ${outdir}${prefix}_noBND_somatic.body
cat ${outdir}header ${outdir}${prefix}_noBND_somatic.body > ${outdir}${prefix}_noBND_somatic.vcf

grep "SUPP_VEC=01"  ${outdir}${prefix}_BND_merged.vcf > ${outdir}${prefix}_BND_somatic.body
cat ${outdir}header ${outdir}${prefix}_BND_somatic.body > ${outdir}${prefix}_BND_somatic.vcf 

cat ${outdir}header ${outdir}${prefix}_noBND_somatic.body  ${outdir}${prefix}_BND_somatic.body > ${outdir}${prefix}_all_somatic.vcf


### clean file
find ${outdir} -type f ! -name '*somatic*.vcf' -delete
