# Supplementary material for: Tradeoffs in alignment and assembly-based methods for structural variant detection with long-read sequencing data
Source: Nat Commun. 2024 Mar 19;15:2447. doi: 10.1038/s41467-024-46614-z (PMC10951360; doi:10.1038/s41467-024-46614-z)
Supplement: Supplementary file 4 — Source Data [file 41467_2024_46614_MOESM4_ESM.zip › Source Data/Figure4/HG002_analysis/bin/combine_vcf.py]

from argparse import ArgumentParser
parser = ArgumentParser(description="",usage='use "python3 %(prog)s --help" for more information')
parser.add_argument('--vcf_with_seq','-vcfseq')
parser.add_argument('--vcf_no_seq','-vcfnoseq')
parser.add_argument('--output_path','-o')
args = parser.parse_args()
vcf_with_seq = args.vcf_with_seq
vcf_no_seq = args.vcf_no_seq
output_path = args.output_path

line_list = []
ins_cnt=0
with open(vcf_with_seq,'r') as f:
	for line in f:
		if "SVTYPE=INS" in line:
			line_list.append(line)
			ins_cnt+=1

del_cnt =0
with open(vcf_no_seq,'r') as f:
	for line in f:
		if "SVTYPE=DEL" in line:
			line_list.append(line)
			del_cnt+=1


print("%d INS; %d DEL"%(ins_cnt,del_cnt))

cnt = 0
for i in range(len(line_list)):
	data  = line_list[i].split()
	if data[2]=='.':
		data[2] = "force_index_%d"%cnt 
		cnt+=1
	line_list[i] = '\t'.join(data) + '\n'

with open(output_path,'w') as f:
	f.writelines(line_list)
