# Supplementary material for: Tradeoffs in alignment and assembly-based methods for structural variant detection with long-read sequencing data
Source: Nat Commun. 2024 Mar 19;15:2447. doi: 10.1038/s41467-024-46614-z (PMC10951360; doi:10.1038/s41467-024-46614-z)
Supplement: Supplementary file 4 — Source Data [file 41467_2024_46614_MOESM4_ESM.zip › Source Data/Figure4/HG002_analysis/bin/get_var_padding.py]

from collections import defaultdict
from tqdm import tqdm 
import pickle
import os 
from argparse import ArgumentParser
parser = ArgumentParser(description="",usage='use "python3 %(prog)s --help" for more information')
parser.add_argument('--vcf_path','-vcf',help = 'input VCF file')
parser.add_argument('--out_dir','-o', help = 'output directory')
parser.add_argument('--ref_path','-ref',help="optional; reference file that original VCF is based on; default=/data/maiziezhou_lab/Softwares/refdata-hg19-2.1.0/fasta/genome.fa",default = "/data/maiziezhou_lab/Softwares/refdata-hg19-2.1.0/fasta/genome.fa")

args = parser.parse_args()
vcf_path = args.vcf_path
out_dir = args.out_dir
ref_path = args.ref_path


import logging
## set logger
logging.basicConfig(
        format='%(asctime)s %(levelname)-8s %(message)s',
        level=logging.INFO,
        datefmt='%Y-%m-%d %H:%M:%S')
logger = logging.getLogger(" ")


#vcf_path = "/data/maiziezhou_lab/CanLuo/LRSV_Project/Downstream_Analysis/T2T_analysis/Multi_SV_Caller_Merged.vcf"
#ref_path = "/data/maiziezhou_lab/Softwares/refdata-hg19-2.1.0/fasta/genome.fa"
readlen = 20000

def par_vcf(vcf_path):
	ins_list = []
	del_list = []
	with open(vcf_path,'r') as f:
		for line in f:
			if line[0]!= '#':
				data = line.split()
				chrom = data[0]
				pos = int(data[1]) - 1
				ref = data[3]
				alt = data[4]
				index = data[2]
				# print(line)
				svlen = abs(int(line.split('SVLEN=')[1].split(';')[0].split('\t')[0]))

				if "SVTYPE=INS" in line:
					### insertion
					ins_list.append((chrom, pos,  ref, alt,index,svlen))
				elif "SVTYPE=DEL" in line:
					del_list.append((chrom, pos,  ref, alt,index,-svlen))
	return ins_list, del_list 


def parse_ref(ref_path):
	# if os.path.exists("genome.p"):
	# 	dc = pickle.load(open("genome.p",'rb'))
	# 	return dc
	dc = defaultdict(list)
	i = 0
	with open(ref_path,'r') as f:
		for line in f:
			if line[0]=='>':
				name = line[1:-1]
				i +=1
				print(name)
				if i>=23:
					break
			else:
				seq = line[:-1]
				dc[name].append(seq)
	for key,val_list in dc.items():
		dc[key] = ''.join(val_list)
	print("len dict:",len(dc))
	# with open("genome.p",'wb') as f:
	# 	pickle.dump(dc, f)
	return dc 


def get_one_read_ins(ins_tuple,dc, readlen):

	padding = int( readlen /2)
	ref_seq = dc[ins_tuple[0]]
	#print(ins_tuple[2])
	#print(ref_seq[ins_tuple[1]-1],ref_seq[ins_tuple[1]],ref_seq[ins_tuple[1]+1])
	# assert ref_seq[ins_tuple[1]].lower() == ins_tuple[2].lower()
	start = max(0, ins_tuple[1] - padding)
	end = min(len(ref_seq),ins_tuple[1] + padding)
	left_seq = ref_seq[start:ins_tuple[1]]
	right_seq = ref_seq[ins_tuple[1]:end]
	# print(ins_tuple[2],ins_tuple[3])
	read = left_seq + ins_tuple[3][1:] + right_seq 
	ins_tuple1 = list(ins_tuple)
	ins_tuple1.extend([read, len(left_seq), len(right_seq)])
	return ins_tuple1


def get_one_read_del(del_tuple,dc, readlen):

	svend = del_tuple[1] - del_tuple[5]
	padding = int( readlen /2) 
	ref_seq = dc[del_tuple[0]]
	# assert ref_seq[del_tuple[1]].lower() == del_tuple[3].lower()
	start = max(0, del_tuple[1] - padding)
	end = min(len(ref_seq),svend + padding)
	left_seq = ref_seq[start:del_tuple[1]]
	right_seq = ref_seq[svend:end]
	read = left_seq + right_seq 
	del_tuple1 = list(del_tuple)
	del_tuple1.extend([read, len(left_seq), len(right_seq)])
	return del_tuple1


## process vcf
ins_list, del_list = par_vcf(vcf_path)

## process reference
dc_ref = parse_ref(ref_path)

## get read ins
ins_list_read = [get_one_read_ins(ins_tuple, dc_ref, readlen) for ins_tuple in tqdm(ins_list)]

## get read del
del_list_read = [get_one_read_del(del_tuple, dc_ref, readlen) for del_tuple in tqdm(del_list)]

### write down pickle
os.system("mkdir -p "+out_dir)
#with open( out_dir + "/ins_reads.p",'wb') as f:
	# pickle.dump(ins_list_read, f )

#with open( out_dir + "/del_reads.p",'wb') as f:
	# pickle.dump(del_list_read, f )


### write down fasta file
fw = open(out_dir + "/reads_var.fa",'w')
fw_ins = open(out_dir + "/reads_ins.fa",'w')
fw_del = open(out_dir + "/reads_del.fa",'w')
for ins_tuple in tqdm(ins_list_read):
	chrom, pos, ref_allele, alt_allele, index,svlen, readseq, leftlen, rightlen = ins_tuple
	readname = "%s_%d_(1based)_ID%s_INS_svlen%d_leftpadlen%d_rightpadlen%d_readlen%d"%(
		chrom,
		pos+1,
		index,
		svlen,
		leftlen,
		rightlen,
		len(readseq)
		)

	fw.write(">"+readname+'\n')
	fw.write(readseq+'\n')

	fw_ins.write(">"+readname+'\n')
	fw_ins.write(readseq+'\n')


for del_tuple in tqdm(del_list_read):
	chrom, pos, ref_allele, alt_allele, index,svlen, readseq, leftlen, rightlen = del_tuple
	readname = "%s_%d_(1based)_ID%s_DEL_svlen%d_leftpadlen%d_rightpadlen%d_readlen%d"%(
		chrom,
		pos+1,
		index,
		svlen,
		leftlen,
		rightlen,
		len(readseq)
		)
	fw.write(">"+readname+'\n')
	fw.write(readseq+'\n')
	fw_del.write(">"+readname+'\n')
	fw_del.write(readseq+'\n')

fw.close()
fw_ins.close()
fw_del.close()
