# Supplementary material for: Tradeoffs in alignment and assembly-based methods for structural variant detection with long-read sequencing data
Source: Nat Commun. 2024 Mar 19;15:2447. doi: 10.1038/s41467-024-46614-z (PMC10951360; doi:10.1038/s41467-024-46614-z)
Supplement: Supplementary file 4 — Source Data [file 41467_2024_46614_MOESM4_ESM.zip › Source Data/Figure4/HG002_analysis/bin/plot_HG002.py]

import os
from matplotlib.lines import Line2D
import pandas as pd
import matplotlib.pyplot as plt
import numpy as np
from collections import Counter
import matplotlib
from argparse import ArgumentParser
from matplotlib.patches import Patch
parser = ArgumentParser(description="",usage='use "python3 %(prog)s --help" for more information')
parser.add_argument('--tsv_path','-tsv',help = "tsv files that containing all information")
parser.add_argument('--vcffile','-vcf',help = "combined vcf file")
parser.add_argument('--figure_dir','-figd', help = "figure output directory")
parser.add_argument('--prefix')
parser.add_argument('--asm_name','-asm', help = "the name of bench asm", default = "HG002 ASM")
# parser.add_argument('--config_path','-cf')
args = parser.parse_args()

tsv_path = args.tsv_path
vcffile = args.vcffile
figure_dir = args.figure_dir
prefix = args.prefix
global asm_name
asm_name = args.asm_name
# config_path = args.config_path

matplotlib.rcParams['pdf.fonttype'] = 42
matplotlib.rcParams['ps.fonttype'] = 42
# tsv_path = "info_variant_only_final.tsv"
# figure_dir = "./figure/"
os.system("mkdir -p "+ figure_dir)

############## statistics ###################


def SVCount_supported(df):
    def svcount_bytool(df):
        tools = []
        used_rnames = []
        for i in range(df.shape[0]):
            rname = df.readname[i]
            if rname not in used_rnames:
                tl = df['support_tool'][i]
                tools.extend(tl.split(','))
                used_rnames.append(rname)
            
        return Counter(tools)

    df_ins = df[df['svtype']=='INS'].reset_index(drop = True)
    df_del = df[df['svtype']=='DEL'].reset_index(drop = True)
    svcounter_overall = svcount_bytool(df)
    svcounter_ins = svcount_bytool(df_ins)
    svcounter_del = svcount_bytool(df_del)
    tool_list = sorted(list(svcounter_overall.keys()))
    return svcounter_overall,svcounter_ins,svcounter_del,tool_list


def SVCount_overall(vcffile):

    
    def svcount_bytool_vcf(vcffile,svtype = None):
        tools = []

        with open(vcffile, 'r') as f:
            for line in f:
                if line[0]!='#':
                    data = line.split()
                    vartype = data[7].split('SVTYPE=')[1].split(';')[0]
                    if (svtype is None) or (vartype == svtype):
                        tools.extend(data[7].split('SC=')[1].split(';')[0].split(','))
        # for tl in df['support_tool']:
        #     tools.extend(tl.split(','))
        return Counter(tools)


    svcounter_overall = svcount_bytool_vcf(vcffile)
    svcounter_ins = svcount_bytool_vcf(vcffile, 'INS')
    svcounter_del = svcount_bytool_vcf(vcffile, 'DEL')
    tool_list = sorted(list(svcounter_overall.keys()))
    return svcounter_overall,svcounter_ins,svcounter_del,tool_list


def get_count(counter, tool_list):
    cnts = []
    for tool in tool_list:
        if tool in counter:
            cnts.append(counter[tool])
        else:
            cnts.append(0)
    return cnts
            
df = pd.read_csv(tsv_path, sep = '\t')
svcounter_overall,svcounter_ins,svcounter_del,tool_list = SVCount_overall(vcffile)
df_sup = df[df['support']==1].reset_index(drop=True)
svcounter_overall_sp,svcounter_ins_sp,svcounter_del_sp,_ = SVCount_supported(df_sup)

# df_config = pd.read_csv(config_path)
# tool_list = list(df_config['prefix'])
svcount_overall = get_count(svcounter_overall, tool_list)
svcount_ins = get_count(svcounter_ins, tool_list)
svcount_del = get_count(svcounter_del, tool_list)

svcount_overall_sp = get_count(svcounter_overall_sp, tool_list)
svcount_ins_sp = get_count(svcounter_ins_sp, tool_list)
svcount_del_sp = get_count(svcounter_del_sp, tool_list)

df1 = pd.DataFrame([svcount_overall,
 svcount_ins,
 svcount_del,
 svcount_overall_sp,
 svcount_ins_sp,
 svcount_del_sp,],columns = tool_list)
df2 = df[df['support']==1]
# df1['Total'] = [df.shape[0],
# (df.svtype=='INS').sum(),
# (df.svtype=='DEL').sum(),
# df2.shape[0],
# (df2.svtype=='INS').sum(),
# (df2.svtype=='DEL').sum(),]
df1['Category'] = ["svcount_overall",
 "svcount_ins",
 "svcount_del",
 "svcount_overall_supported",
 "svcount_ins_supported",
 "svcount_del_supported",]
df1 = df1 [ ['Category'] + tool_list ]
df1.to_csv(figure_dir + '/T2T_support_statistics_%s.csv'%prefix,index = False)


############## supported sv len dist ###################

df = pd.read_csv(tsv_path, sep = '\t')
df['svlen']= df['svlen']/1000
svlen_list_del = df[(df['support'] ==1)&(df['svtype']=='DEL')]['svlen']
svlen_list_ins = df[(df['support'] ==1)&(df['svtype']=='INS')]['svlen']

right_limit = 10
left_limit = -10

def limit_array(a, left_limit, right_limit):
    b = []
    for x in a:
        if left_limit<= x <= right_limit:
            b.append(x)
        elif x< left_limit:
            b.append(left_limit)
        else:
            b.append(right_limit)
    return b

svlen_list_del =   np.array(limit_array(svlen_list_del, left_limit, right_limit)  )
svlen_list_ins =   np.array(limit_array(svlen_list_ins, left_limit, right_limit)  )

bin_width = 0.1
bins_del = np.arange(np.round(svlen_list_del.min()/bin_width)*bin_width,bin_width,bin_width)
bins_ins = np.arange(0,np.round(svlen_list_ins.max()/bin_width)*bin_width,bin_width)
        
plt.hist(svlen_list_del,bins = bins_del ,color = 'blue')
plt.hist(svlen_list_ins,bins = bins_ins ,color = 'red')
plt.xlabel("SV length (kb)",size = 15)
plt.ylabel("Supported SV Count ",size = 15)
legend_elements = [
                   Line2D([0], [0], color='b', lw=4, label='DEL'),
                    Line2D([0], [0], color='r', lw=4, label='INS'),
                   ]
plt.legend(handles = legend_elements,bbox_to_anchor=(1.2, 1), loc="upper right")
plt.xticks(list(range(-10,11,2)),['<-10']+list(range(-8,9,2))+['>10'])
plt.savefig(figure_dir + "/Supported_SV_len_dist_%s.pdf"%(prefix), bbox_inches = 'tight')
plt.close()


############## total sv len dist ###################

df = pd.read_csv(tsv_path, sep = '\t')
df['svlen']= df['svlen']/1000
svlen_list_del = df[(df['svtype']=='DEL')]['svlen']
svlen_list_ins = df[(df['svtype']=='INS')]['svlen']

right_limit = 10
left_limit = -10

def limit_array(a, left_limit, right_limit):
    b = []
    for x in a:
        if left_limit<= x <= right_limit:
            b.append(x)
        elif x< left_limit:
            b.append(left_limit)
        else:
            b.append(right_limit)
    return b

svlen_list_del =   np.array(limit_array(svlen_list_del, left_limit, right_limit)  )
svlen_list_ins =   np.array(limit_array(svlen_list_ins, left_limit, right_limit)  )

bin_width = 0.1
bins_del = np.arange(np.round(svlen_list_del.min()/bin_width)*bin_width,bin_width,bin_width)
bins_ins = np.arange(0,np.round(svlen_list_ins.max()/bin_width)*bin_width,bin_width)
        
plt.hist(svlen_list_del,bins = bins_del ,color = 'blue')
plt.hist(svlen_list_ins,bins = bins_ins ,color = 'red')
plt.xlabel("SV length (kb)",size = 15)
plt.ylabel("Supported SV Count ",size = 15)
legend_elements = [
                   Line2D([0], [0], color='b', lw=4, label='DEL'),
                    Line2D([0], [0], color='r', lw=4, label='INS'),
                   ]
plt.legend(handles = legend_elements,bbox_to_anchor=(1.2, 1), loc="upper right")
plt.xticks(list(range(-10,11,2)),['<-10']+list(range(-8,9,2))+['>10'])
plt.savefig(figure_dir + "/Toatl_SV_len_dist_%s.pdf"%(prefix), bbox_inches = 'tight')
plt.close()

# ############## supported sv count by tool stack bar plot ###################

df = pd.read_csv(figure_dir + '/T2T_support_statistics_%s.csv'%prefix)
df1 = df.transpose()
df1.columns = df1.iloc[0,:]
df2 = df1[['svcount_ins','svcount_ins_supported']]
df2 = df2[df2['svcount_ins']!=0].iloc[1:,:]
df2['INS not supported by T2T']=df2['svcount_ins'] - df2['svcount_ins_supported']
df2['INS supported by T2T'] = df2['svcount_ins_supported']
df2 = df2.sort_values('svcount_ins',ascending = False)
df2['ins_support_rate'] = df2['svcount_ins_supported'] / df2['svcount_ins'] * 100
# df2 = df2.sort_values('ins_support_rate',ascending = False)

df3 = df1[['svcount_del','svcount_del_supported']]
df3 = df3[df3['svcount_del']!=0].iloc[1:,:]
df3['DEL not supported by T2T']=df3['svcount_del'] - df3['svcount_del_supported']
df3['DEL supported by T2T'] = df3['svcount_del_supported']
df3 = df3.sort_values('svcount_del',ascending = False)
df3['del_support_rate'] = df3['svcount_del_supported'] / df3['svcount_del'] * 100
# df3 = df3.sort_values('del_support_rate',ascending = False)
tool_list = ['VolcanoSV' if tool == 'DipPAV' else tool for tool in list(df2.index)]
print(df2)
print(tool_list)
tool_list1 = ['VolcanoSV' if tool == 'DipPAV' else tool for tool in list(df3.index)]
# fig, axes = plt.subplots(1, 2, 
#                              sharey=True,figsize = (20,5))
print(df3)
print(tool_list1)

# data_list = [overall_counter, ins_counter, del_counter]
title_list = ['Overall','INS','DEL']
f, (a1, a0) = plt.subplots(1, 2, gridspec_kw={'width_ratios': [7, 3]},figsize = (df2.shape[0]*3.3,5))

# ax = axes[0]
xloc = np.arange(df2.shape[0])
barWidth = 0.5
# tool_list = ['VolcanoSV' if tool == 'DipPAV' else tool for tool in list(df2.index)]
p1 = a0.bar(tool_list, df2['INS supported by T2T'], width=barWidth, color='red')
p2 = a0.bar(tool_list, df2['INS not supported by T2T'], bottom=df2['INS supported by T2T'], width=barWidth, color='red',alpha = 0.2)
legend_elements = [
                   Patch(facecolor='red', edgecolor='white',
                         label=f'Supported by {asm_name}'),
                   Patch(facecolor='lightgray', edgecolor='white',
                         label=f'Not supported by {asm_name}')
                   ]

a0.set_title("INS",size = 15)
# plt.xlabel("Tool",size = 20)
# plt.xticks(size = 20,rotation = 90)
# labels = df2.index
# labels = ['VolcanoSV' if tool == 'DipPAV' else tool for tool in list(df2.index)]
a0.set_xticklabels(tool_list, rotation=90, ha='center',size = 15)
a0.set_ylabel("INS count",size = 20)
# for i in range(df2.shape[0]):
#     a0.text(i-0.2,df2['INS supported by T2T'][i]/2,'%.1f%%'%(df2['ins_support_rate'][i]),size = 12,color = 'white')
# for i in range(df2.shape[0]):
#     a0.text(i-0.2,df2['INS supported by T2T'][i] + df2['INS not supported by T2T'][i]/2,'%.1f%%'%(100-df2['ins_support_rate'][i]),size = 12)
    
a0.set_ylim(0,df2['svcount_ins'].max()*1.2)

for i in range(df2.shape[0]):
    a0.text(i-0.2,df2['svcount_ins'][i]*1.05,'%.1f%%'%(df2['ins_support_rate'][i]),size = 12,color = 'red')

    
    
xloc = np.arange(df3.shape[0])
# plt.figure(figsize=(14, 4), dpi=80)
# barWidth = 0.5
# tool_list = ['VolcanoSV' if tool == 'DipPAV' else tool for tool in list(df3.index)]
p1 = a1.bar(tool_list1, df3['DEL supported by T2T'], width=barWidth, color='blue')
p2 = a1.bar(tool_list1, df3['DEL not supported by T2T'], bottom=df3['DEL supported by T2T'], width=barWidth, color='blue', alpha = 0.2)
legend_elements = [Patch(facecolor='red', edgecolor='white',
                         label=f'INS supported by {asm_name}'),
                   Patch(facecolor='red', edgecolor='white',alpha = 0.2,
                         label=f'INS not supported by {asm_name}'),
                   Patch(facecolor='blue', edgecolor='white',
                         label=f'DEL supported by {asm_name}'),
                   Patch(facecolor='blue', edgecolor='white',
                         label=f'DEL not supported by {asm_name}', alpha = 0.2)
                   ]

a1.legend(handles = legend_elements,bbox_to_anchor=(2, 1), loc="upper right",prop = {'size' : 15})
a1.set_title("DEL",size = 15)
# plt.xlabel("Tool",size = 20)
# a1.set_xticks(rotation = 90)
# labels = df3.index
# lables = tool_list
a1.set_xticklabels(tool_list1, rotation=90, ha='center',size = 15)
a1.set_ylabel("DEL count",size = 20)
a1.set_ylim(0,df3['svcount_del'].max()*1.2)
for i in range(df3.shape[0]):
    a1.text(i-0.3,df3['svcount_del'][i]*1.05,'%.1f%%'%(df3['del_support_rate'][i]),size = 12,color = 'blue')
f.suptitle(prefix, fontsize=30)
    
plt.savefig(figure_dir + '/SV_supported_by_T2T_by_tool_stackbarplot_%s.pdf'%(prefix),bbox_inches = 'tight')
    
# data = data_list[0]
# ax.bar(data.keys(),data.values(),color = 'gray')
# ax.set_title(title_list[i],size = 25)
# #     ax.set_xlabel('Tool', size = 20,)
# ax.set_ylabel('Supported SV count', size = 20)
# labels = data.keys()
# ax.set_xticklabels(labels, rotation=90, ha='center',size = 15)
# ax.set_yticklabels(ax.get_yticks().astype(int),size = 15)


# ############## supported sv count by tool bar plot ###################


# colors=['#e6194b', '#3cb44b', '#ffe119', '#4363d8', '#f58231', '#911eb4', '#46f0f0', '#f032e6', '#bcf60c', '#fabebe', '#008080', '#e6beff', '#9a6324', '#800000', '#808000', '#ffd8b1', '#000075', '#808080', '#ffffff', '#000000']
# tls=['pbhoney','nanosv','smartie-sv_aln','sniffles','svim','cutesv','nanovar',
#      'pbsv','sksv','sniffles2','mamnet','debreak','dipcall', 'pav','smartie-sv_asm','svim-asm']
# color_dict = dict()
# for i in range(len(tls)):
#     color_dict[tls[i]]=colors[i]
    

# df1 = df[df['support']==1].reset_index(drop = True)
# ins_tools = []
# del_tools = []
# for i in range(df1.shape[0]):
#     tools = df1['support_tool'][i].split(',')
#     svtype = df1['svtype'][i]
#     if svtype == 'INS':
#         ins_tools.extend(tools)
#     else:
#         del_tools.extend(tools)
        
# def sort_dict(dc):
#     return {k: v for k, v in sorted(dc.items(), key=lambda item: item[1])[::-1]}

# ins_counter = sort_dict(Counter(ins_tools))
# del_counter = sort_dict(Counter(del_tools))
# overall_counter = sort_dict(Counter(ins_tools + del_tools))


# fig, axes = plt.subplots(1, 3, 
#                              sharey=True,figsize = (20,5))


# data_list = [overall_counter, ins_counter, del_counter]
# title_list = ['Overall','INS','DEL']
# all_label = []
# for i in range(len(data_list)):
#     ax = axes[i]
#     data = data_list[i]
#     labels = data.keys()
#     c = [color_dict[t.lower()] for t in labels]
    
#     ax.bar(data.keys(),data.values(),color = c)
#     ax.set_title(title_list[i],size = 25)
# #     ax.set_xlabel('Tool', size = 20,)
#     ax.set_ylabel('Supported SV count', size = 20)
    
#     ax.set_xticklabels(labels, rotation=90, ha='center',size = 15)
#     ax.set_yticklabels(ax.get_yticks().astype(int),size = 15)
#     all_label.extend(labels)

# plt.savefig(figure_dir + "/Supported_SV_count_by_tool_%s.pdf"%(prefix), bbox_inches = 'tight')
# plt.close()
