# Supplementary material for: Tradeoffs in alignment and assembly-based methods for structural variant detection with long-read sequencing data
Source: Nat Commun. 2024 Mar 19;15:2447. doi: 10.1038/s41467-024-46614-z (PMC10951360; doi:10.1038/s41467-024-46614-z)
Supplement: Supplementary file 4 — Source Data [file 41467_2024_46614_MOESM4_ESM.zip › Source Data/Figure4/HG002_analysis/bin/select_HG002_support_var.py]

# ### ins


# 100% match percentage
# <5% del percentage


# ### del

# 100% match percentage
# del_len / abs(svlen) < 5% 

import pandas as pd 
from collections import Counter
from argparse import ArgumentParser
import numpy as np
parser = ArgumentParser(description='''use set criterion to decide if a variant is supported or not''',
usage='use "python3 %(prog)s --help" for more information')
parser.add_argument('--input_path','-i',help = "raw cigar tsv file; info_variant_only.tsv from get_cigar_var.py")
parser.add_argument('--output_path','-o', help = "tsv file containing SV support information and more features")
parser.add_argument('--vcf_path','-vcf', help = "original VCF file")
args = parser.parse_args()
input_path = args.input_path
output_path = args.output_path
vcf_path = args.vcf_path


def parse_vcf(vcf_path):
	dc ={}
	dc_tool ={}
	with open(vcf_path,'r') as f:
		for line in f:
			if line[0]!='#':
				data = line.split()
				index = data[2]
				num_support = len(data[7].split("SC=")[1].split(';')[0].split(','))
				dc[index] = num_support 
				dc_tool[index] = data[7].split("SC=")[1].split(';')[0]
	return dc ,dc_tool


df = pd.read_csv(input_path, sep = '\t')
#vcf_path = "Multi_SV_Caller_Merged.vcf"
dc,dc_tool = parse_vcf(vcf_path)
readname_list = df.readname.values
index_list = []
svlen_list = []
svtype_list = []
for readname in readname_list:
	if 'DEL' in readname:
		index = readname.split('ID')[1].split('_DEL')[0]
		svtype = "DEL"
	else:
		index = readname.split('ID')[1].split('_INS')[0]
		svtype = 'INS'
	# print(index)
	svlen = int(readname.split('_svlen')[1].split('_')[0])
	index_list.append(index)
	svlen_list.append(svlen)
	svtype_list.append(svtype)

df['svlen'] = svlen_list
df['SV_index'] = index_list 
df['svtype'] = svtype_list 


ins_index_list = []
del_index_list = []
ins_cnt =0
del_cnt = 0
num_chrom_match = 0
diff_list = []
abs_diff_list = []
support_list = []
num_tool_support_list = []
chrom_match_list = []
tool_list = []
for i in range(df.shape[0]):
	name = df.readname[i]
	chrom_hg19 = name.split('_')[0]
	pos_hg19 = int(name.split('_')[1])
	chrom_T2T = df['chrom_T2T'][i]
	pos_T2T = df['pos_T2T'][i]
	diff = pos_T2T - pos_hg19
	diff_list.append(diff)
	abs_diff_list.append(abs(diff))


	# if chrom_hg19 == chrom_T2T:
	# 	chrom_match = 1
	# 	chrom_match_list.append(1)
	# 	num_chrom_match+=1

	# else:
	# 	#not_match+=1
	# 	chrom_match = 0
	# 	chrom_match_list.append(0)

	support = 0
	num_tool_support = dc[df['SV_index'][i]]
	num_tool_support_list.append(num_tool_support)
	if df['svtype'][i] == 'INS':
		ins_cnt+=1
		if (df['match_perct'][i] >= 0.95) and (df['del_perct'][i] <= 0.05) :
			# and (chrom_match) and (abs(diff)<1e7):
			ins_index_list.append(df['SV_index'][i])
			support = 1
			
	else:
		del_cnt+=1
		if (df['match_perct'][i] >= 0.95 ) and ( df['del_len'][i]/abs(df['svlen'][i]) <= 0.05) :
			# and (chrom_match) and (abs(diff)<1e7):
			del_index_list.append(df['SV_index'][i])
			support = 1
	tool_list.append(dc_tool[df['SV_index'][i]])
	support_list.append(support)


df['support_tool'] = tool_list
# df['chrom_match'] = chrom_match_list
df['support'] = support_list
# df['diff'] = diff_list
# df['abs_diff'] = abs_diff_list
df['num_tool_support'] = num_tool_support_list
df1 = df[df.support==1]
print("All variants: %d out of %d (%.2f%%) variants are supported by HG002 asm"%(df1.shape[0], df.shape[0],df1.shape[0]/df.shape[0]*100))
print("INS: %d out of %d  ( %.2f %%) are supported by HG002 asm "%(len(ins_index_list), ins_cnt, len(ins_index_list)/ins_cnt*100 )) 
print("DEL: %d out of %d ( %.2f %%) are supported by HG002 asm "%(len(del_index_list), del_cnt,len(del_index_list)*100/ del_cnt)) 


ins_support_cnt_list = [  dc[index]   for index in ins_index_list]
del_support_cnt_list = [  dc[index]   for index in del_index_list]

print("num of tool support for INS: \n",Counter(ins_support_cnt_list))
print("num of tool support for DEL: \n",Counter(del_support_cnt_list))
df.to_csv(output_path,sep = '\t')

# print("%d out of %d (%.2f%%) variants are mapped to the same chromosome"%(num_chrom_match, df.shape[0],num_chrom_match/df.shape[0]*100))

# print("for all variants that are mapped to the same chromosome, the position difference is listed as below:")
# diff_list = df[df['chrom_match']==1]['diff'].values
# abs_diff_list = df[df['chrom_match']==1]['abs_diff'].values
# for i in range(1,10):
# 	k = i/10
# 	print(k,"quantile:",int(np.quantile(diff_list,k)/1000),'kb')


# print("for all variants that are mapped to the same chromosome, the absolute position difference is listed as below:")
# for i in range(1,10):
# 	k = i/10
# 	print(k,"quantile:",int(np.quantile(abs_diff_list,k)/1000),'kb')
# print("mean absolute difference: %dkb"%(abs_diff_list.mean()/1000))
# print("max absolute difference: %dkb"%(abs_diff_list.max()/1000))


# df1 = df[df.support==1]
# diff_list1 = df1['diff'].values
# abs_diff_list1 = df1['abs_diff'].values
# print("%d out of %d (%.2f%%) variants are supported by T2T"%(df1.shape[0], df.shape[0],df1.shape[0]/df.shape[0]*100))
# print("for variants that are supported by T2T, the position difference is listed as below:")
# for i in range(1,10):
# 	k = i/10
# 	print(k,"quantile:",int(np.quantile(diff_list1,k)/1000),'kb')


# print("for variants that are supported by T2T, the absolute position difference is listed as below:")
# for i in range(1,10):
# 	k = i/10
# 	print(k,"quantile:",int(np.quantile(abs_diff_list1,k)/1000),'kb')


# print("mean absolute difference: %dkb"%(abs_diff_list1.mean()/1000))
# print("max absolute difference: %dkb"%(abs_diff_list1.max()/1000))
