# Supplementary material for: Tradeoffs in alignment and assembly-based methods for structural variant detection with long-read sequencing data
Source: Nat Commun. 2024 Mar 19;15:2447. doi: 10.1038/s41467-024-46614-z (PMC10951360; doi:10.1038/s41467-024-46614-z)
Supplement: Supplementary file 4 — Source Data [file 41467_2024_46614_MOESM4_ESM.zip › Source Data/Figure4/HG002_analysis/bin/get_cigar_var_HG002.py]

import pysam
from tqdm import tqdm
import pickle
import pandas as pd
import numpy as np
import os
# for deletion: want to know left and right 100 bp, what happened 
# for insertion: left and right 100 bp, what happened
from argparse import ArgumentParser
parser = ArgumentParser(description="extract alignment cigar information around the breakpoint of variants on the reads",
usage='use "python3 %(prog)s --help" for more information')
parser.add_argument('--bam_path','-bam')
parser.add_argument('--output_dir','-o')
parser.add_argument('--restart_mode','-rs', action='store_true',
help = '''if provided, this scrpit will check if there is already 
a info_variant_only.tsv in the output folder and not to overwrite it. 
By default, the script is on overwirte mode''')
args = parser.parse_args()
bam_path = args.bam_path
output_dir = args.output_dir
# overwrite = args.overwrite
restart_mode = args.restart_mode


# match; ins; soft; hard
# global dc_name
# with open("/data/maiziezhou_lab/Softwares/refdata-T2T-CHM13v2.0/ncbi-genomes-2023-01-17/chrom_name.json",'r') as f:
# 	dc_name = eval(f.read())

def parse_events(events):
	str_list = []
	for event in events:
		cig, read_cor, read_cor_new, pos, pos_new = event
		str_ = "op%d_len%d_startRead%d_endRead%d_startRef%d_endRef%d"%(cig[0],cig[1],read_cor,read_cor_new, pos, pos_new)
		str_list.append(str_)
	return (";").join(str_list)

def process_read(read,flanking):
	readname = read.qname
	cigar = read.cigar
	read_len = int(readname.split("readlen")[1])
	left_pad = int(readname.split("leftpadlen")[1].split('_')[0])
	right_pad = int(readname.split("rightpadlen")[1].split('_')[0])
	svlen = int(readname.split("svlen")[1].split('_')[0])
	
	break_point = left_pad
	start_read = left_pad - flanking
	if 'INS' in readname:
		end_read = left_pad + svlen + flanking
	else:
		end_read = left_pad + 1 + flanking
	read_cor = 0
	cig_list = []

	# chrom = dc_name[read.reference_name]
	chrom = read.reference_name
	pos = read.pos
	for cig in cigar:
		if cig[0] in [0,1,4,5]:
			read_cor_new= read_cor + cig[1]
		else:
			read_cor_new = read_cor 

		if cig[0] in [0,2]:
			pos_new = pos+cig[1]
		else:
			pos_new = pos


		cig_list.append([cig, read_cor, read_cor_new, pos, pos_new])
		read_cor = read_cor_new
		pos = pos_new
	events = []
	for info in cig_list:
		cig, read_cor, read_cor_new, pos, pos_new = info
		if not ((read_cor_new<start_read)| (read_cor > end_read)):
			## count as overlap
			events.append(info)
	# events = parse_events(events)
	return readname, chrom, read.pos, break_point,svlen,start_read,end_read, events
os.system("mkdir -p " + output_dir)
out_path = output_dir+"/info_variant_only.tsv"
# if (not os.path.exists(out_path)) or overwrite:
if (not os.path.exists(out_path))  or (not restart_mode):
	samfile = pysam.AlignmentFile(bam_path)
	read_list = []
	for read in samfile.fetch():
		if read.mapq >= 30:
			read_list.append(read)

	print(len(read_list))

	info_list = []
	flanking = 100
	for read in tqdm(read_list):
		info_list.append(process_read(read,flanking))

	final_list = []
	for info in info_list:
		readname, chrom, read_pos, break_point,svlen,start_read,end_read, events = info 

		if 'INS' in readname:
			left_end = 10000 - 100
			right_end = 10000 + svlen  + 100
		else:
			left_end = 10000 - 100 
			right_end = 10000 + 100 

		dc_op = {}
		dc_op[0] = 0
		dc_op[1] = 0
		dc_op[2] = 0
		dc_op_cnt = {}
		dc_op_cnt[0] = 0
		dc_op_cnt[1] = 0
		dc_op_cnt[2] = 0
		break_point_read = 10000
		break_point_T2T = read_pos + 10000
		for event in events:
			cig, read_cor, read_cor_new, pos, pos_new = event
			# if not ((read_cor_new<left_end)| (read_cor > right_end)):
			if (read_cor==break_point_read):
				break_point_T2T = pos 
			elif  (read_cor_new==break_point_read):
				break_point_T2T = pos_new 
			elif (read_cor < break_point_read < read_cor_new):
				if cig[0] == 0:
					break_point_T2T = pos + (break_point_read - read_cor)
				else:
					break_point_T2T = pos 

			overlap = min(read_cor_new, right_end) - max( read_cor, left_end)
			if overlap > 0 :
				if cig[0] in dc_op:
					dc_op[cig[0]] += overlap
					dc_op_cnt[cig[0]] +=1
				else:
					dc_op[cig[0]] = overlap
					dc_op_cnt[cig[0]] = 1 

			if ((read_cor_new == read_cor) and (left_end <= read_cor_new < right_end)):
				if cig[0] in dc_op:
					dc_op[cig[0]] += cig[1]
					dc_op_cnt[cig[0]] +=1
				else:
					dc_op[cig[0]] = cig[1]
					dc_op_cnt[cig[0]] = 1


		checking_span_read = right_end - left_end 
		match_len = dc_op[0]
		ins_len = dc_op[1]
		del_len = dc_op[2]
		match_op_cnt = dc_op_cnt[0]
		ins_op_cnt = dc_op_cnt[1]
		del_op_cnt = dc_op_cnt[2]
		match_perct = match_len/checking_span_read
		ins_perct = ins_len / checking_span_read 
		del_perct = del_len / checking_span_read

		final_list.append([readname, chrom,read_pos, break_point_T2T, checking_span_read,
			match_len,match_op_cnt,match_perct,
			ins_len,ins_op_cnt,ins_perct,
			del_len,del_op_cnt,del_perct ])


	### write result

	df = pd.DataFrame(final_list, columns = ["readname", "chrom_T2T", "pos_T2T","breakpoint_T2T","checking_span_read",
			"match_len","match_op_cnt","match_perct",
			"ins_len","ins_op_cnt","ins_perct",
			"del_len","del_op_cnt","del_perct"])
	df.to_csv(out_path,sep = '\t', index = False)


else:
	df = pd.read_csv(out_path,sep = '\t')

print("====matching percent quantiles====")
match_perct_list = df.match_perct.values
for i in range(1,10):
	k = i/10
	print(k,np.quantile(match_perct_list,k))

diff_list = []
abs_diff_list = []
not_match = 0
for i in range(df.shape[0]):
	name = df.readname[i]
	chrom_hg19 = name.split('_')[0]
	pos_hg19 = int(name.split('_')[1])
	chrom_T2T = df['chrom_T2T'][i]
	pos_T2T = df['pos_T2T'][i]
	# if chrom_hg19 == chrom_T2T:
	# 	diff = pos_T2T - pos_hg19
	# 	diff_list.append(diff)
	# 	abs_diff_list.append(abs(diff))
	# else:
	# 	not_match+=1


# print("%d out of %d (%.2f%%) variants are not mapped to same chromosome on T2T compared to hg19" %(
# 	not_match, df.shape[0],not_match*100/ df.shape[0] ))

# print("for variants that are mapped to the same chromosome, the position difference is listed as below:")
# for i in range(1,10):
# 	k = i/10
# 	print(k,int(np.quantile(diff_list,k)/1000),'kb')


# print("for variants that are mapped to the same chromosome, the absolute position difference is listed as below:")
# for i in range(1,10):
# 	k = i/10
# 	print(k,int(np.quantile(abs_diff_list,k)/1000),'kb')
