# Supplementary material for: Tradeoffs in alignment and assembly-based methods for structural variant detection with long-read sequencing data
Source: Nat Commun. 2024 Mar 19;15:2447. doi: 10.1038/s41467-024-46614-z (PMC10951360; doi:10.1038/s41467-024-46614-z)
Supplement: Supplementary file 4 — Source Data [file 41467_2024_46614_MOESM4_ESM.zip › Source Data/Figure4/HG002_analysis/bin/create_header.sh]

cat /lio/lfs/maiziezhou_lab/maiziezhou_lab/Yichen/Projects/LRSV_Project/nc_review_analysis/T2T/Hifi/overlap_fn_p0_all_with_seq_ALNandASM/Multi_SV_Caller_Merged.vcf|grep '#' > header
