# Supplementary material for: Tradeoffs in alignment and assembly-based methods for structural variant detection with long-read sequencing data
Source: Nat Commun. 2024 Mar 19;15:2447. doi: 10.1038/s41467-024-46614-z (PMC10951360; doi:10.1038/s41467-024-46614-z)
Supplement: Supplementary file 4 — Source Data [file 41467_2024_46614_MOESM4_ESM.zip › Source Data/Figure2/F1_in_different_SV_size_range/bin/create_jobs.py]

from argparse import ArgumentParser
import os
parser = ArgumentParser(description="",usage='use "python3 %(prog)s --help" for more information')
parser.add_argument('--vcflist','-v')
parser.add_argument('--outdir','-o')
parser.add_argument('--submit','-s', action='store_true')
args = parser.parse_args()
vcflist = args.vcflist
outdir = args.outdir
submit = args.submit

code_dir = os.path.dirname(os.path.realpath(__file__))+'/'

with open(vcflist,'r') as f:
	vcfs = f.read().split('\n')[:-1]
	tool_list = []

	for vcf in vcfs:
		if "Smartie-sv" not in vcf:
			tool = vcf.split('/')[-1].split('_')[0] 
		else:
			if "assembly_based" in vcf:
				tool = vcf.split('/')[-1].split('_')[0] +'_asm'
			else:
				tool = vcf.split('/')[-1].split('_')[0] +'_aln'
		tool_list.append(tool)


	vcfname_list = [vcf.split('/')[-1][:-4] for vcf in vcfs]
	vcfdir_list = [os.path.abspath('/'.join(vcf.split('/')[:-1]))+'/' for vcf in vcfs]

print(tool_list)
print(vcfname_list)


with open(code_dir +"/temp.sh",'r') as f:
	temp = f.read()

# outdir = os.getcwd() + '/experiment/'
os.system("mkdir -p "+outdir)
for i in range(len(tool_list)):
	tool = tool_list[i]
	vcfname = vcfname_list[i]
	vcfpath = vcfs[i]
	vcfdir = vcfdir_list[i]
	assert os.path.exists(vcfpath)
	if tool == 'Dipcall':
		dipcall_flag = '--dipcall'
	else:
		dipcall_flag = ''

	p = 0
	P = 0.5
	O = 0
	r = 500
	s = temp.replace('<code_dir>',code_dir)\
            .replace('<outdir>',os.path.abspath(outdir)).replace('<tool>',tool)\
	.replace('<vcfname>',vcfname)\
	.replace('<p>',str(p))\
	.replace('<P>',str(P))\
	.replace('<O>',str(O))\
	.replace('<r>',str(r))\
	.replace('<dipcall>',dipcall_flag)\
	.replace("<vcfdir>",vcfdir)
	
	filename = 'submit_%s_p%.1f_O%.1f_r%d.sh'%(tool, p , O , r)
	outfile = outdir+'/'+filename
	with open(outfile,'w') as f:
		f.write(s)
	if submit:
		os.system("cd %s; sh %s"%(outdir,filename))
