# Supplementary material for: Tradeoffs in alignment and assembly-based methods for structural variant detection with long-read sequencing data
Source: Nat Commun. 2024 Mar 19;15:2447. doi: 10.1038/s41467-024-46614-z (PMC10951360; doi:10.1038/s41467-024-46614-z)
Supplement: Supplementary file 4 — Source Data [file 41467_2024_46614_MOESM4_ESM.zip › Source Data/Figure2/F1_in_different_SV_size_range/bin/temp.sh]

sh <code_dir>/truvari_eval_wgs_2.1.1.sh  <vcfdir> <outdir>/evaluation/<tool>_p<p>_P<P>_O<O>_r<r> <vcfname> <r> <p> <P> 30 <O> <dipcall>
