# Supplementary material for: Tradeoffs in alignment and assembly-based methods for structural variant detection with long-read sequencing data
Source: Nat Commun. 2024 Mar 19;15:2447. doi: 10.1038/s41467-024-46614-z (PMC10951360; doi:10.1038/s41467-024-46614-z)
Supplement: Supplementary file 4 — Source Data [file 41467_2024_46614_MOESM4_ESM.zip › Source Data/Figure2/F1_in_different_SV_size_range/bin/plot_f1.py]

import pandas as pd
import matplotlib
import matplotlib.pyplot as plt
import os
from argparse import ArgumentParser
parser = ArgumentParser(description="",usage='use "python3 %(prog)s --help" for more information')
parser.add_argument('--input_dir','-i')
parser.add_argument('--prefix','-p',default = "sample",help = "default = sample")
#parser.add_argument('--delete_temp_file','-d', action='store_true')
args = parser.parse_args()
input_dir = args.input_dir
prefix = args.prefix
#output_path = args.output_path


matplotlib.rcParams['pdf.fonttype'] = 42
matplotlib.rcParams['ps.fonttype'] = 42

# Create figure and axis #1
colors=['#e6194b', '#3cb44b', '#ffe119', '#4363d8', '#f58231', '#911eb4', '#46f0f0', '#f032e6', '#bcf60c', '#fabebe', '#008080', '#e6beff', '#9a6324', '#800000', '#808000', '#ffd8b1', '#000075', '#808080', '#ffffff', '#000000']
tls=['pbhoney','nanosv','smartie-sv_aln','sniffles','svim','cutesv','nanovar','pbsv','sksv','sniffles2','mamnet','debreak','dipcall', 'pav','smartie-sv_asm','svim-asm']

color_dict = dict()
for i in range(len(tls)):
    color_dict[tls[i]]=colors[i]

def draw_plot(y_column,work_dir,out_dir,legend=True):
    df=pd.read_csv(work_dir+"/tools.csv")
    #prefix = work_dir.split('/')[-2]
    os.system("mkdir -p "+out_dir)
    
    df['color']=df['lenth_range'].apply(lambda x : 'gray' if eval(x)[0]<0 else "black")
    x_column = "lenth_range"
    df[x_column] = df[x_column].apply(lambda x : x[1:-1])
#     y_column = "F1"
    fig, ax1 = plt.subplots(figsize=(10, 6))
    plt.xticks(rotation=90,ha='center',size =12)
    plt.tick_params(
    axis='x',          # changes apply to the x-axis
    which='both',      # both major and minor ticks are affected
    bottom=True,
    top= False,         # ticks along the top edge are off
    labelbottom=True)
    plt.yticks(size =14)
#     plt.xlabel("SV size",size = 15)
    # plot line chart on axis #1
    ax1.bar(df[x_column], df['SV_number'], width=0.5, alpha=0.5, color=df['color'])# ax1.set_xticks(rotation = 45)
    ax1.set_ylabel('Number of SVs',size = 15)
    # ax1.set_ylim(0, 3.5e3)
    # ax1.legend(['average_temp'], loc="upper left")
    # set up the 2nd axis
    ax2 = ax1.twinx()
    # plot bar chart on axis #2
    other_tool_alpha = 1
    other_tool_linewidth = 2
    t=0
    for tool in tool_list :
        label_ = tool
        tool_type = tool_dict[tool]
        if tool_type =='aln':
            linestyle_ = 'solid'
        else:
            linestyle_ = 'dashed'
        ax2.plot(df[x_column],df[y_column+'_'+tool],label = label_,
                 linestyle = linestyle_,
                 linewidth=other_tool_linewidth,alpha =other_tool_alpha,
                color = color_dict[tool.lower()]) 
#         t+=1
#         if t>9:
#             linestyle_='dashed'
#         else:
#             linestyle_='solid'
#         if tool =='Smartie-sv':
#             label_ = "smartie-sv\n(alignment)"
#         elif tool == 'smartie-sv':
#             label_ = "smartie-sv\n(assembly)"
#         else:
        

#     ax2.grid(False) # turn off grid #2
    ax2.set_ylabel(y_column,size = 15)
    plt.xlabel('SV size range (bp)',size = 15)
    # ax2.set_title('x',size =20
    #              )
    # ax2.set_yticklabels(size=15)
    # ax2.set_ylim(0, 1.05)
    if legend:
        legend1 = ax2.legend(bbox_to_anchor=(1.15, 0.9), loc='upper left',frameon=False,prop={'family':'arial', 'size':10})
        ax2.add_artist(legend1)
        from matplotlib.patches import Patch
        from matplotlib.lines import Line2D

        legend_elements = [Patch(facecolor='gray', edgecolor=None, alpha = 0.5,
                                 label='Deletion'),
                           Patch(facecolor='black', edgecolor=None, alpha = 0.5,
                                 label='Insertion')]
        ax1.legend(handles=legend_elements, bbox_to_anchor=(1.15, 1), loc='upper left',frameon=False,prop={'family':'arial', 'size':10})
    outfile = out_dir+'/'+prefix+'_diffsvlen_f1.pdf'
#     plt.savefig(work_dir+'/'+y_column+"_svlen_v2.pdf",bbox_inches="tight")
    plt.savefig(outfile,bbox_inches="tight")
    plt.show()
    
tool_list = ["PBHoney",
"NanoSV",
"Smartie-sv_aln",
"Sniffles",
"SVIM",
"NanoVar",
"pbsv",
"cuteSV",
"SKSV",
"DeBreak",
"MAMnet",
"Sniffles2",
"Dipcall",
"Smartie-sv_asm",
"PAV",
"SVIM-asm",
]
tool_type = ['aln'] * 12 + ['asm']*4
tool_dict = dict(zip(tool_list,tool_type))
# df=pd.read_csv('line_barplot/p0.1_O0.1_r900/'+"/tools.csv")
#data_dir = "config/"
#out_dir = 'figure/'
draw_plot('F1',input_dir,input_dir,legend=True)
#draw_plot('F1',data_dir + '/p0.3_O0.3_r600/',out_dir,legend=True)
#draw_plot('F1',data_dir + '/p0.6_O0.6_r300/',out_dir,legend=True)
#draw_plot('F1',data_dir + '/p0.9_O0.9_r100/',out_dir,legend=True)
