# Supplementary material for: Tradeoffs in alignment and assembly-based methods for structural variant detection with long-read sequencing data
Source: Nat Commun. 2024 Mar 19;15:2447. doi: 10.1038/s41467-024-46614-z (PMC10951360; doi:10.1038/s41467-024-46614-z)
Supplement: Supplementary file 4 — Source Data [file 41467_2024_46614_MOESM4_ESM.zip › Source Data/Figure2/F1_in_different_SV_size_range/bin/truvari_eval_wgs_2.1.1.sh]

#####################################################################################################################
#
#                       truvari evaluation
#
#####################################################################################################################
input_dir=$1
work_dir=$2
prefix=$3
dist=$4
p=$5
P=$6
S=$7
O=$8
dipcall=$9

BASEDIR=$(dirname $0)
#echo ${prefix}
#source activate /home/liuy120/.conda/envs/bioinfo_temp
#source activate /data/maiziezhou_lab/CanLuo/Software/anaconda3/envs/DipPAV
aligner=NGMLR
ref=${BASEDIR}/genome.fa
bed=${BASEDIR}/HG002_SVs_Tier1_v0.6_chr_noXY.bed


mkdir -p $work_dir
output_dir=$work_dir/Truvari_${aligner}_aligned_results_p${p}_P${P}_dist${dist}_S${S}_O${O}
rm -r $output_dir

mkdir -p $output_dir

python ${BASEDIR}/vcf_filter.py -v ${input_dir}/${prefix}.vcf -o_dir $work_dir/  $dipcall

vcf-sort $work_dir/${prefix}_DEL_noXY.vcf > $work_dir/${prefix}_DEL_noXY_sorted.vcf
bgzip -c $work_dir/${prefix}_DEL_noXY_sorted.vcf > $work_dir/${prefix}_DEL_noXY_sorted.vcf.gz
tabix -p vcf $work_dir/${prefix}_DEL_noXY_sorted.vcf.gz

vcf-sort $work_dir/${prefix}_INS_noXY.vcf > $work_dir/${prefix}_INS_noXY_sorted.vcf
bgzip -c $work_dir/${prefix}_INS_noXY_sorted.vcf > $work_dir/${prefix}_INS_noXY_sorted.vcf.gz
tabix -p vcf $work_dir/${prefix}_INS_noXY_sorted.vcf.gz


#####################################################################################################################
#     Evaluation
#####################################################################################################################
#sizemin 50

### INS
truvari bench -b ${BASEDIR}/HG002_SVs_Tier1_v0.6_chr_ins_noXY.vcf.gz  -c $work_dir/${prefix}_INS_noXY_sorted.vcf.gz -f ${ref} -o $output_dir/INS_50_  --includebed ${bed} -p $p -P $P -r $dist --passonly --sizemin 50  -S ${S}  -O ${O}

### DEL
truvari bench -b ${BASEDIR}/HG002_SVs_Tier1_v0.6_chr_del_noXY.vcf.gz -c $work_dir/${prefix}_DEL_noXY_sorted.vcf.gz -f ${ref} -o $output_dir/DEL_50_ --includebed ${bed} -p $p -P $P -r $dist --passonly --sizemin 50    -S ${S}  -O ${O}

#####################################################################################################################
#       Parse result
#####################################################################################################################

#### parse excel
#python3 /data/maiziezhou_lab/CanLuo/long_reads_project/bin/truvari_result_parser_indel.py -i $output_dir/
