# Supplementary material for: Tradeoffs in alignment and assembly-based methods for structural variant detection with long-read sequencing data
Source: Nat Commun. 2024 Mar 19;15:2447. doi: 10.1038/s41467-024-46614-z (PMC10951360; doi:10.1038/s41467-024-46614-z)
Supplement: Supplementary file 4 — Source Data [file 41467_2024_46614_MOESM4_ESM.zip › Source Data/Figure2/F1_in_different_SV_size_range/bin/create_config.py]

from argparse import ArgumentParser
import os
parser = ArgumentParser(description="",usage='use "python3 %(prog)s --help" for more information')
parser.add_argument('--output_dir','-o')
args = parser.parse_args()
output_dir = args.output_dir


tool_list = ["PBHoney",
"NanoSV",
"Smartie-sv_aln",
"Sniffles",
"SVIM",
"NanoVar",
"PBSV",
"cuteSV",
"SKSV",
"Dipcall",
"Smartie-sv_asm",
"PAV",
"SVIM-asm",
"DeBreak",
"MAMnet",
"Sniffles2"]

os.system("mkdir -p "+output_dir)
p = 0
P = 0.5
O = 0
r = 500
filename = "tool_truvari_list.config"
outfile = output_dir+'/'+filename
f = open(outfile,'w')
for i in range(len(tool_list)):
	tool = tool_list[i]
	truvari_dir = output_dir+"/evaluation/%s_p%d_P%.1f_O%.1f_r%d/Truvari_NGMLR_aligned_results_p%d_P%.1f_dist%d_S30_O%.1f/"%(tool,p,P,O,r,p,P,r,O)
	ins_dir = truvari_dir+'/INS_50_'
	del_dir = truvari_dir+'/DEL_50_'
	assert os.path.exists(ins_dir)
	assert os.path.exists(del_dir)
	f.write(tool + '\t' + truvari_dir + '\n')
f.close()
		
