# Supplementary material for: Tradeoffs in alignment and assembly-based methods for structural variant detection with long-read sequencing data
Source: Nat Commun. 2024 Mar 19;15:2447. doi: 10.1038/s41467-024-46614-z (PMC10951360; doi:10.1038/s41467-024-46614-z)
Supplement: Supplementary file 4 — Source Data [file 41467_2024_46614_MOESM4_ESM.zip › Source Data/Figure2/F1_in_different_SV_size_range/bin/delly_header]

##contig=<ID=chr1	length=249250621>
##contig=<ID=chr2	length=243199373>
##contig=<ID=chr3	length=198022430>
##contig=<ID=chr4	length=191154276>
##contig=<ID=chr5	length=180915260>
##contig=<ID=chr6	length=171115067>
##contig=<ID=chr7	length=159138663>
##contig=<ID=chr8	length=146364022>
##contig=<ID=chr9	length=141213431>
##contig=<ID=chr10	length=135534747>
##contig=<ID=chr11	length=135006516>
##contig=<ID=chr12	length=133851895>
##contig=<ID=chr13	length=115169878>
##contig=<ID=chr14	length=107349540>
##contig=<ID=chr15	length=102531392>
##contig=<ID=chr16	length=90354753>
##contig=<ID=chr17	length=81195210>
##contig=<ID=chr18	length=78077248>
##contig=<ID=chr19	length=59128983>
##contig=<ID=chr20	length=63025520>
##contig=<ID=chr21	length=48129895>
##contig=<ID=chr22	length=51304566>
