# Supplementary material for: Tradeoffs in alignment and assembly-based methods for structural variant detection with long-read sequencing data
Source: Nat Commun. 2024 Mar 19;15:2447. doi: 10.1038/s41467-024-46614-z (PMC10951360; doi:10.1038/s41467-024-46614-z)
Supplement: Supplementary file 4 — Source Data [file 41467_2024_46614_MOESM4_ESM.zip › Source Data/Figure2/F1_in_different_SV_size_range/bin/line_bar_plot_multiple_tools_v2.py]

from argparse import ArgumentParser
import os
import numpy as np
import pandas as pd
parser = ArgumentParser(description="",usage='use "python3 %(prog)s --help" for more information')
parser.add_argument('--tools_list')
parser.add_argument('--output_dir','-o')
args = parser.parse_args()
tools_list = args.tools_list
output_dir = args.output_dir

import os
code_dir = os.path.dirname(os.path.realpath(__file__))+'/'

with open(tools_list,'r') as f:
	s = f.readlines()

for line in s:
	cmd = "python3 %s/line_bar_plot_v1.py -ins %s -del %s -o %s --prefix %s"%(code_dir,line.split()[1]+'/INS_50_',
            line.split()[1]+'/DEL_50_',output_dir,line.split()[0])
	print(cmd)
	os.system(cmd)

for i in range(len(s)):
	prefix = s[i].split()[0]
	df_new = pd.read_csv(output_dir+'/%s.csv'%prefix)
	if i ==0:
		df = df_new[["lenth_range","SV_number"]]
	df.loc[:,'F1_%s'%prefix] = df_new['F1']
	df.loc[:,'Recall_%s'%prefix] = df_new['Recall']
	df.loc[:,'Precision_%s'%prefix] = df_new['Precision']
	df.loc[:,'TP_%s'%prefix] = df_new['TP']
	df.loc[:,'FP_%s'%prefix] = df_new['FP']
	df.loc[:,'FN_%s'%prefix] = df_new['FN']

start_list = []
end_list = []
for rg in df.lenth_range.values:
    start_list.append(str(eval(rg)[0]))
    end_list.append(str(eval(rg)[1]))
df['start']=start_list
df['end']=end_list 

df.to_csv(output_dir+"/tools.csv",index=False)

		
