# Supplementary material for: Tradeoffs in alignment and assembly-based methods for structural variant detection with long-read sequencing data
Source: Nat Commun. 2024 Mar 19;15:2447. doi: 10.1038/s41467-024-46614-z (PMC10951360; doi:10.1038/s41467-024-46614-z)
Supplement: Supplementary file 4 — Source Data [file 41467_2024_46614_MOESM4_ESM.zip › Source Data/Figure7/PBSIM3_simulation/PBSIM3/CLR/CLR_pbsim3_run_template.sh]

#Replace SVTYPE with DUP INV or TRA
pbsim=/path/to/pbsim3/src/pbsim
errhmm=/path/to/pbsim3/data/ERRHMM-SEQUEL.model

mkdir SVTYPE
cd SVTYPE

prefix1=h1_sim
prefix2=h2_sim
genome1=../../simulated_genome_SVTYPE/h1_sim.fa
genome2=../../simulated_genome_SVTYPE/h2_sim.fa

depth=2

mean_length=10000

i=RUN

${pbsim} --prefix ${prefix1}_${i} --strategy wgs --genome ${genome1} --depth ${depth} --method errhmm --errhmm ${errhmm} --length-mean ${mean_length} --seed ${i} &
pid1=$!

${pbsim} --prefix ${prefix2}_${i} --strategy wgs --genome ${genome2} --depth ${depth} --method errhmm --errhmm ${errhmm} --length-mean ${mean_length} --seed ${i}1 &
pid2=$!

wait $pid1 $pid2

rm ${prefix1}_${i}_*.maf
rm ${prefix1}_${i}_*.ref
rm ${prefix2}_${i}_*.maf
rm ${prefix2}_${i}_*.ref
