# Supplementary material for: Tradeoffs in alignment and assembly-based methods for structural variant detection with long-read sequencing data
Source: Nat Commun. 2024 Mar 19;15:2447. doi: 10.1038/s41467-024-46614-z (PMC10951360; doi:10.1038/s41467-024-46614-z)
Supplement: Supplementary file 4 — Source Data [file 41467_2024_46614_MOESM4_ESM.zip › Source Data/Figure7/Simulation_eval/Data/Benchmarks/sim_del_chr.bed]

chr1	755438	756522	deletion	None	0
chr1	839859	839956	deletion	None	0
chr1	844344	844479	deletion	None	0
chr1	899987	900100	deletion	None	0
chr1	1285355	1286034	deletion	None	0
chr1	1286667	1286826	deletion	None	0
chr1	1598415	1598581	deletion	None	0
chr1	1649026	1649076	deletion	None	0
chr1	2037967	2038024	deletion	None	0
chr1	2038103	2038190	deletion	None	0
chr1	2041461	2041555	deletion	None	0
chr1	2052942	2053106	deletion	None	0
chr1	2054848	2055027	deletion	None	0
chr1	2055298	2055369	deletion	None	0
chr1	2055433	2055558	deletion	None	0
chr1	2212160	2212246	deletion	None	0
chr1	2372073	2372140	deletion	None	0
chr1	2415276	2415341	deletion	None	0
chr1	2600129	2600369	deletion	None	0
chr1	2600452	2600732	deletion	None	0
chr1	2609339	2609820	deletion	None	0
chr1	2775785	2775862	deletion	None	0
chr1	2893406	2893669	deletion	None	0
chr1	3081944	3082111	deletion	None	0
chr1	3216098	3216158	deletion	None	0
chr1	3216912	3216972	deletion	None	0
chr1	3508321	3508386	deletion	None	0
chr1	3560142	3560294	deletion	None	0
chr1	3610324	3610464	deletion	None	0
chr1	4059796	4059854	deletion	None	0
chr1	4155148	4155461	deletion	None	0
chr1	4480340	4480395	deletion	None	0
chr1	4692896	4693214	deletion	None	0
chr1	5364060	5364161	deletion	None	0
chr1	5804149	5804248	deletion	None	0
chr1	6065131	6065408	deletion	None	0
chr1	6072351	6072594	deletion	None	0
chr1	7174807	7174904	deletion	None	0
chr1	7175602	7175700	deletion	None	0
chr1	7370661	7370722	deletion	None	0
chr1	7534197	7534286	deletion	None	0
chr1	7559812	7559862	deletion	None	0
chr1	7559916	7560079	deletion	None	0
chr1	7602615	7602676	deletion	None	0
chr1	7923047	7923106	deletion	None	0
chr1	7924947	7925056	deletion	None	0
chr1	7925123	7925177	deletion	None	0
chr1	7925235	7925289	deletion	None	0
chr1	7925461	7925515	deletion	None	0
chr1	9183280	9183392	deletion	None	0
chr1	9595614	9597667	deletion	None	0
chr1	10334732	10334817	deletion	None	0
chr1	10482482	10483780	deletion	None	0
chr1	11525238	11525289	deletion	None	0
chr1	11682894	11683186	deletion	None	0
chr1	13999722	14000032	deletion	None	0
chr1	14436351	14436655	deletion	None	0
chr1	14437073	14438939	deletion	None	0
chr1	15365266	15365375	deletion	None	0
chr1	17676174	17677666	deletion	None	0
chr1	17684766	17685087	deletion	None	0
chr1	18009641	18009808	deletion	None	0
chr1	18681336	18681385	deletion	None	0
chr1	18931344	18931419	deletion	None	0
chr1	19152136	19152356	deletion	None	0
chr1	20952490	20952565	deletion	None	0
chr1	21307985	21308054	deletion	None	0
chr1	21715070	21715241	deletion	None	0
chr1	21715529	21715655	deletion	None	0
chr1	22144501	22144635	deletion	None	0
chr1	22286331	22286380	deletion	None	0
chr1	24342167	24342254	deletion	None	0
chr1	24402987	24403303	deletion	None	0
chr1	24538420	24538518	deletion	None	0
chr1	25126252	25126500	deletion	None	0
chr1	25158689	25161510	deletion	None	0
chr1	26671506	26671556	deletion	None	0
chr1	27935354	27935490	deletion	None	0
chr1	28179858	28180034	deletion	None	0
chr1	28180078	28180471	deletion	None	0
chr1	28247801	28248109	deletion	None	0
chr1	30298154	30298205	deletion	None	0
chr1	30848533	30848586	deletion	None	0
chr1	31367467	31367533	deletion	None	0
chr1	31445118	31445167	deletion	None	0
chr1	31649766	31649892	deletion	None	0
chr1	33439870	33439997	deletion	None	0
chr1	35627129	35627449	deletion	None	0
chr1	36042530	36042580	deletion	None	0
chr1	36733270	36733497	deletion	None	0
chr1	36749218	36749269	deletion	None	0
chr1	37206216	37206295	deletion	None	0
chr1	37423419	37423722	deletion	None	0
chr1	38208247	38208409	deletion	None	0
chr1	39084223	39085826	deletion	None	0
chr1	39998216	40001257	deletion	None	0
chr1	42743179	42743493	deletion	None	0
chr1	43562742	43562791	deletion	None	0
chr1	43857457	43857792	deletion	None	0
chr1	44371233	44371304	deletion	None	0
chr1	44565500	44565567	deletion	None	0
chr1	44605948	44606031	deletion	None	0
chr1	45983488	45983583	deletion	None	0
chr1	46366109	46366437	deletion	None	0
chr1	48848139	48848308	deletion	None	0
chr1	49549778	49549831	deletion	None	0
chr1	53967991	53968150	deletion	None	0
chr1	55092275	55095967	deletion	None	0
chr1	55334338	55334389	deletion	None	0
chr1	55974723	55974776	deletion	None	0
chr1	56401284	56401604	deletion	None	0
chr1	56831108	56834962	deletion	None	0
chr1	57242609	57242947	deletion	None	0
chr1	57861400	57861455	deletion	None	0
chr1	58743911	58744823	deletion	None	0
chr1	59446782	59446889	deletion	None	0
chr1	62390588	62390936	deletion	None	0
chr1	62589443	62589493	deletion	None	0
chr1	63151820	63152158	deletion	None	0
chr1	63705358	63708147	deletion	None	0
chr1	64704735	64704794	deletion	None	0
chr1	64880988	64881037	deletion	None	0
chr1	64881161	64881336	deletion	None	0
chr1	65200333	65200429	deletion	None	0
chr1	66079156	66079433	deletion	None	0
chr1	66263911	66264243	deletion	None	0
chr1	67201206	67201537	deletion	None	0
chr1	68007961	68008817	deletion	None	0
chr1	68175589	68175742	deletion	None	0
chr1	69230614	69230747	deletion	None	0
chr1	69806994	69807312	deletion	None	0
chr1	69943717	69944022	deletion	None	0
chr1	69984319	69984394	deletion	None	0
chr1	70027312	70027668	deletion	None	0
chr1	70768113	70768435	deletion	None	0
chr1	70946191	70946521	deletion	None	0
chr1	71113152	71113389	deletion	None	0
chr1	71741320	71741629	deletion	None	0
chr1	72449620	72450030	deletion	None	0
chr1	73022568	73022622	deletion	None	0
chr1	73753602	73753916	deletion	None	0
chr1	74312432	74312682	deletion	None	0
chr1	74755169	74755289	deletion	None	0
chr1	75842770	75848174	deletion	None	0
chr1	76011866	76012195	deletion	None	0
chr1	76743214	76743269	deletion	None	0
chr1	76768721	76768798	deletion	None	0
chr1	77100368	77100650	deletion	None	0
chr1	77941105	77941161	deletion	None	0
chr1	78353599	78353658	deletion	None	0
chr1	79401510	79401831	deletion	None	0
chr1	80037089	80037150	deletion	None	0
chr1	80794861	80794954	deletion	None	0
chr1	81404759	81410949	deletion	None	0
chr1	82085249	82085299	deletion	None	0
chr1	82963293	82963616	deletion	None	0
chr1	83042645	83042964	deletion	None	0
chr1	83125960	83127570	deletion	None	0
chr1	83149851	83149908	deletion	None	0
chr1	83479212	83479301	deletion	None	0
chr1	85748622	85748951	deletion	None	0
chr1	86400852	86404536	deletion	None	0
chr1	86405792	86406119	deletion	None	0
chr1	86740982	86741698	deletion	None	0
chr1	87307966	87308131	deletion	None	0
chr1	87365006	87365133	deletion	None	0
chr1	90263454	90263613	deletion	None	0
chr1	91624773	91625055	deletion	None	0
chr1	91914108	91914562	deletion	None	0
chr1	91925409	91925527	deletion	None	0
chr1	91925603	91925848	deletion	None	0
chr1	91926049	91926109	deletion	None	0
chr1	91934364	91934433	deletion	None	0
chr1	92134162	92134305	deletion	None	0
chr1	92134612	92134683	deletion	None	0
chr1	92232062	92233333	deletion	None	0
chr1	92681353	92681404	deletion	None	0
chr1	94251460	94251772	deletion	None	0
chr1	95690512	95690830	deletion	None	0
chr1	96868771	96868859	deletion	None	0
chr1	97596332	97596393	deletion	None	0
chr1	99179944	99180050	deletion	None	0
chr1	99976021	99976084	deletion	None	0
chr1	100148577	100148642	deletion	None	0
chr1	100390541	100390683	deletion	None	0
chr1	101388552	101388871	deletion	None	0
chr1	101718754	101718808	deletion	None	0
chr1	101724129	101724204	deletion	None	0
chr1	102019087	102019357	deletion	None	0
chr1	102123412	102123492	deletion	None	0
chr1	102559211	102559305	deletion	None	0
chr1	103047680	103048009	deletion	None	0
chr1	103096067	103096385	deletion	None	0
chr1	103110990	103111056	deletion	None	0
chr1	104443200	104443725	deletion	None	0
chr1	104451500	104451653	deletion	None	0
chr1	104669424	104669919	deletion	None	0
chr1	105255032	105256187	deletion	None	0
chr1	105428311	105428640	deletion	None	0
chr1	105866772	105867045	deletion	None	0
chr1	106311764	106311874	deletion	None	0
chr1	106969606	106969767	deletion	None	0
chr1	109065594	109065645	deletion	None	0
chr1	109573232	109575180	deletion	None	0
chr1	109597712	109598042	deletion	None	0
chr1	109614581	109614740	deletion	None	0
chr1	110187165	110191396	deletion	None	0
chr1	110225621	110244065	deletion	None	0
chr1	111112250	111112309	deletion	None	0
chr1	111195111	111195280	deletion	None	0
chr1	112044836	112044891	deletion	None	0
chr1	112072518	112072644	deletion	None	0
chr1	112074696	112074806	deletion	None	0
chr1	112087364	112087533	deletion	None	0
chr1	112674352	112676180	deletion	None	0
chr1	112835089	112837666	deletion	None	0
chr1	113316166	113316215	deletion	None	0
chr1	113611323	113613777	deletion	None	0
chr1	113799630	113800091	deletion	None	0
chr1	115043522	115043833	deletion	None	0
chr1	115796890	115797173	deletion	None	0
chr1	118943961	118944069	deletion	None	0
chr1	142916426	142916495	deletion	None	0
chr1	143144758	143144819	deletion	None	0
chr1	143199151	143199221	deletion	None	0
chr1	150339832	150339889	deletion	None	0
chr1	150691437	150691770	deletion	None	0
chr1	151571837	151572052	deletion	None	0
chr1	151905216	151905315	deletion	None	0
chr1	152240474	152240527	deletion	None	0
chr1	152555742	152555876	deletion	None	0
chr1	152555915	152561121	deletion	None	0
chr1	152561982	152588843	deletion	None	0
chr1	154352326	154352404	deletion	None	0
chr1	154999761	154999864	deletion	None	0
chr1	155161765	155161842	deletion	None	0
chr1	156526706	156528936	deletion	None	0
chr1	156806525	156806576	deletion	None	0
chr1	157540651	157540867	deletion	None	0
chr1	157570576	157570696	deletion	None	0
chr1	158629373	158629700	deletion	None	0
chr1	158851667	158851722	deletion	None	0
chr1	158867532	158869982	deletion	None	0
chr1	159648709	159649658	deletion	None	0
chr1	161393269	161393443	deletion	None	0
chr1	162052666	162052985	deletion	None	0
chr1	162230749	162231280	deletion	None	0
chr1	163343851	163343928	deletion	None	0
chr1	164989701	164989751	deletion	None	0
chr1	165552128	165552319	deletion	None	0
chr1	165731211	165731490	deletion	None	0
chr1	166047059	166047173	deletion	None	0
chr1	166214977	166215092	deletion	None	0
chr1	171179857	171179938	deletion	None	0
chr1	171783588	171783649	deletion	None	0
chr1	176478219	176478774	deletion	None	0
chr1	177118902	177118957	deletion	None	0
chr1	178474720	178474783	deletion	None	0
chr1	180183832	180184150	deletion	None	0
chr1	180272410	180273939	deletion	None	0
chr1	180292991	180293314	deletion	None	0
chr1	182416146	182416247	deletion	None	0
chr1	182478445	182478569	deletion	None	0
chr1	182674680	182674860	deletion	None	0
chr1	182690107	182690202	deletion	None	0
chr1	183583465	183583708	deletion	None	0
chr1	184814730	184820785	deletion	None	0
chr1	184937039	184937360	deletion	None	0
chr1	185009802	185011733	deletion	None	0
chr1	185373098	185373435	deletion	None	0
chr1	185416359	185418595	deletion	None	0
chr1	186764513	186765007	deletion	None	0
chr1	187464899	187464951	deletion	None	0
chr1	187464988	187465044	deletion	None	0
chr1	187465279	187466716	deletion	None	0
chr1	187716106	187722533	deletion	None	0
chr1	188539456	188540230	deletion	None	0
chr1	188947488	188947548	deletion	None	0
chr1	188994950	188995284	deletion	None	0
chr1	189032969	189033029	deletion	None	0
chr1	189661647	189661713	deletion	None	0
chr1	189787460	189787539	deletion	None	0
chr1	190597973	190598036	deletion	None	0
chr1	190837321	190837491	deletion	None	0
chr1	191545961	191546022	deletion	None	0
chr1	193235429	193235655	deletion	None	0
chr1	194060081	194060243	deletion	None	0
chr1	194350515	194351255	deletion	None	0
chr1	195112175	195112226	deletion	None	0
chr1	195541114	195541182	deletion	None	0
chr1	196158048	196158324	deletion	None	0
chr1	197500510	197503272	deletion	None	0
chr1	199438728	199440234	deletion	None	0
chr1	199447619	199447762	deletion	None	0
chr1	200785939	200786042	deletion	None	0
chr1	201178965	201179072	deletion	None	0
chr1	201179098	201179205	deletion	None	0
chr1	202360699	202360788	deletion	None	0
chr1	202427248	202427535	deletion	None	0
chr1	203342317	203342375	deletion	None	0
chr1	204177507	204177564	deletion	None	0
chr1	204440188	204440412	deletion	None	0
chr1	206955188	206955265	deletion	None	0
chr1	207711863	207730419	deletion	None	0
chr1	208862790	208862852	deletion	None	0
chr1	208867419	208867586	deletion	None	0
chr1	210295305	210295623	deletion	None	0
chr1	210706593	210706692	deletion	None	0
chr1	211285187	211285305	deletion	None	0
chr1	213002370	213013666	deletion	None	0
chr1	213084223	213086164	deletion	None	0
chr1	214795998	214796087	deletion	None	0
chr1	215267099	215267161	deletion	None	0
chr1	216085793	216085850	deletion	None	0
chr1	218182489	218188594	deletion	None	0
chr1	218785915	218786234	deletion	None	0
chr1	219584470	219584588	deletion	None	0
chr1	219923310	219923627	deletion	None	0
chr1	220226027	220226108	deletion	None	0
chr1	220285456	220285775	deletion	None	0
chr1	222034145	222034476	deletion	None	0
chr1	222311777	222311848	deletion	None	0
chr1	222661693	222661865	deletion	None	0
chr1	223204700	223204778	deletion	None	0
chr1	223823776	223824321	deletion	None	0
chr1	224247104	224247579	deletion	None	0
chr1	224392822	224393134	deletion	None	0
chr1	225256533	225256802	deletion	None	0
chr1	225266472	225266531	deletion	None	0
chr1	225762315	225762632	deletion	None	0
chr1	226985304	226985648	deletion	None	0
chr1	227163841	227163920	deletion	None	0
chr1	227166200	227166443	deletion	None	0
chr1	227482266	227482583	deletion	None	0
chr1	227937445	227937513	deletion	None	0
chr1	228024095	228024406	deletion	None	0
chr1	228361813	228362116	deletion	None	0
chr1	228814807	228815142	deletion	None	0
chr1	229812535	229820837	deletion	None	0
chr1	230471093	230471198	deletion	None	0
chr1	230471394	230471445	deletion	None	0
chr1	231188160	231188234	deletion	None	0
chr1	232423119	232423446	deletion	None	0
chr1	232775531	232775844	deletion	None	0
chr1	232836577	232836760	deletion	None	0
chr1	233730229	233730333	deletion	None	0
chr1	233865141	233865471	deletion	None	0
chr1	233962236	233963584	deletion	None	0
chr1	236054576	236054913	deletion	None	0
chr1	236408668	236408813	deletion	None	0
chr1	236549088	236551330	deletion	None	0
chr1	236594927	236595251	deletion	None	0
chr1	236796454	236796527	deletion	None	0
chr1	236918932	236919225	deletion	None	0
chr1	236919660	236919806	deletion	None	0
chr1	236920095	236920437	deletion	None	0
chr1	237754387	237754461	deletion	None	0
chr1	237772424	237772579	deletion	None	0
chr1	239895575	239895626	deletion	None	0
chr1	240392999	240394727	deletion	None	0
chr1	240394732	240394782	deletion	None	0
chr1	240528448	240528531	deletion	None	0
chr1	240616992	240617315	deletion	None	0
chr1	241149857	241150181	deletion	None	0
chr1	241186297	241186419	deletion	None	0
chr1	241360539	241360853	deletion	None	0
chr1	242556568	242556955	deletion	None	0
chr1	242557767	242557818	deletion	None	0
chr1	242557960	242558047	deletion	None	0
chr1	242808099	242808166	deletion	None	0
chr1	243502283	243502336	deletion	None	0
chr1	243782746	243783741	deletion	None	0
chr1	244439057	244439126	deletion	None	0
chr1	244439206	244439332	deletion	None	0
chr1	244561125	244561189	deletion	None	0
chr1	244649761	244649819	deletion	None	0
chr1	244746214	244746265	deletion	None	0
chr1	245606036	245606122	deletion	None	0
chr1	245606676	245606936	deletion	None	0
chr1	245778160	245778261	deletion	None	0
chr1	245825881	245825960	deletion	None	0
chr1	245845703	245845824	deletion	None	0
chr1	245859038	245859171	deletion	None	0
chr1	246137768	246138103	deletion	None	0
chr1	246140188	246140283	deletion	None	0
chr1	246155041	246155375	deletion	None	0
chr1	246155818	246156146	deletion	None	0
chr1	246165626	246165759	deletion	None	0
chr1	246235257	246235312	deletion	None	0
chr1	246551191	246551252	deletion	None	0
chr1	246558891	246558946	deletion	None	0
chr1	246647482	246647533	deletion	None	0
chr1	246657101	246657165	deletion	None	0
chr1	246683809	246683934	deletion	None	0
chr1	246684979	246685068	deletion	None	0
chr1	246928158	246928289	deletion	None	0
chr1	246946299	246946570	deletion	None	0
chr1	246969898	246969989	deletion	None	0
chr1	246989187	246989247	deletion	None	0
chr1	247491035	247491113	deletion	None	0
chr1	247536760	247536954	deletion	None	0
chr1	247569506	247569735	deletion	None	0
chr1	247579917	247579979	deletion	None	0
chr1	247597193	247597276	deletion	None	0
chr1	247850463	247856515	deletion	None	0
chr1	248051480	248057639	deletion	None	0
chr1	248674100	248674166	deletion	None	0
chr1	248674749	248674819	deletion	None	0
chr1	248675408	248677375	deletion	None	0
chr1	248678323	248678395	deletion	None	0
chr1	248678402	248682556	deletion	None	0
chr1	248800815	248800964	deletion	None	0
chr1	248801023	248801128	deletion	None	0
chr2	173826	173911	deletion	None	0
chr2	306458	306733	deletion	None	0
chr2	306850	306989	deletion	None	0
chr2	307066	307205	deletion	None	0
chr2	307451	308081	deletion	None	0
chr2	308136	308312	deletion	None	0
chr2	308496	308986	deletion	None	0
chr2	495221	495310	deletion	None	0
chr2	547220	547276	deletion	None	0
chr2	596110	596171	deletion	None	0
chr2	671354	671671	deletion	None	0
chr2	725535	725618	deletion	None	0
chr2	740215	740277	deletion	None	0
chr2	740808	740870	deletion	None	0
chr2	845486	845628	deletion	None	0
chr2	859719	859901	deletion	None	0
chr2	864136	864267	deletion	None	0
chr2	1004818	1005068	deletion	None	0
chr2	1005258	1005318	deletion	None	0
chr2	1023216	1023298	deletion	None	0
chr2	1023367	1023449	deletion	None	0
chr2	1089573	1089776	deletion	None	0
chr2	1089949	1090560	deletion	None	0
chr2	1101710	1101917	deletion	None	0
chr2	1203910	1203981	deletion	None	0
chr2	1217343	1217398	deletion	None	0
chr2	1327233	1327319	deletion	None	0
chr2	1357987	1358199	deletion	None	0
chr2	1358302	1358531	deletion	None	0
chr2	1447476	1447542	deletion	None	0
chr2	1448126	1448192	deletion	None	0
chr2	1448213	1448744	deletion	None	0
chr2	1449499	1449565	deletion	None	0
chr2	1460256	1460391	deletion	None	0
chr2	1460433	1460500	deletion	None	0
chr2	1460555	1460822	deletion	None	0
chr2	1461118	1461251	deletion	None	0
chr2	1569197	1569256	deletion	None	0
chr2	1641619	1641692	deletion	None	0
chr2	1642804	1642855	deletion	None	0
chr2	1711033	1711097	deletion	None	0
chr2	1714504	1714565	deletion	None	0
chr2	2038077	2038811	deletion	None	0
chr2	2038904	2039061	deletion	None	0
chr2	2239123	2239191	deletion	None	0
chr2	2311513	2311606	deletion	None	0
chr2	2724884	2724951	deletion	None	0
chr2	2726361	2726600	deletion	None	0
chr2	2739679	2739855	deletion	None	0
chr2	2796643	2796701	deletion	None	0
chr2	2796807	2796865	deletion	None	0
chr2	2798761	2799230	deletion	None	0
chr2	2887970	2888044	deletion	None	0
chr2	2909021	2909110	deletion	None	0
chr2	3246025	3246133	deletion	None	0
chr2	3308218	3308377	deletion	None	0
chr2	3308723	3308791	deletion	None	0
chr2	3332226	3332280	deletion	None	0
chr2	3332794	3332849	deletion	None	0
chr2	3688368	3688425	deletion	None	0
chr2	3719207	3719336	deletion	None	0
chr2	3719577	3720226	deletion	None	0
chr2	3772992	3773123	deletion	None	0
chr2	3885212	3885329	deletion	None	0
chr2	4316136	4316201	deletion	None	0
chr2	4316431	4316585	deletion	None	0
chr2	4781293	4787357	deletion	None	0
chr2	5209178	5209503	deletion	None	0
chr2	5487769	5488035	deletion	None	0
chr2	5614810	5614874	deletion	None	0
chr2	5704400	5704453	deletion	None	0
chr2	6393335	6393435	deletion	None	0
chr2	6393463	6393605	deletion	None	0
chr2	6613995	6614048	deletion	None	0
chr2	6660508	6660567	deletion	None	0
chr2	7338569	7338631	deletion	None	0
chr2	7628871	7628951	deletion	None	0
chr2	7629099	7629170	deletion	None	0
chr2	7629294	7629382	deletion	None	0
chr2	8043662	8043718	deletion	None	0
chr2	8616796	8617102	deletion	None	0
chr2	9959223	9959572	deletion	None	0
chr2	10340517	10340702	deletion	None	0
chr2	10373985	10374094	deletion	None	0
chr2	10431556	10431631	deletion	None	0
chr2	10727172	10727372	deletion	None	0
chr2	11042811	11042908	deletion	None	0
chr2	11231359	11231584	deletion	None	0
chr2	11232163	11232231	deletion	None	0
chr2	11253525	11253580	deletion	None	0
chr2	11253654	11253705	deletion	None	0
chr2	11994016	11994073	deletion	None	0
chr2	11994107	11994220	deletion	None	0
chr2	11994447	11994504	deletion	None	0
chr2	11994790	11995137	deletion	None	0
chr2	12019028	12022933	deletion	None	0
chr2	12596182	12596346	deletion	None	0
chr2	14194981	14195082	deletion	None	0
chr2	16230119	16230214	deletion	None	0
chr2	16251094	16251419	deletion	None	0
chr2	17959525	17959610	deletion	None	0
chr2	18127729	18127908	deletion	None	0
chr2	18936172	18936295	deletion	None	0
chr2	19767582	19770562	deletion	None	0
chr2	20666667	20666973	deletion	None	0
chr2	23803180	23803482	deletion	None	0
chr2	24068582	24069123	deletion	None	0
chr2	24474303	24474370	deletion	None	0
chr2	25227622	25227936	deletion	None	0
chr2	26593352	26593477	deletion	None	0
chr2	26641516	26641585	deletion	None	0
chr2	26878010	26878137	deletion	None	0
chr2	27324254	27324304	deletion	None	0
chr2	27762711	27762760	deletion	None	0
chr2	28353922	28354248	deletion	None	0
chr2	28661666	28661718	deletion	None	0
chr2	28681237	28681725	deletion	None	0
chr2	28688919	28688974	deletion	None	0
chr2	29228418	29228486	deletion	None	0
chr2	29308807	29308867	deletion	None	0
chr2	29999225	29999299	deletion	None	0
chr2	33224462	33227291	deletion	None	0
chr2	34828831	34829089	deletion	None	0
chr2	35678843	35678903	deletion	None	0
chr2	36955662	36955977	deletion	None	0
chr2	37201900	37201951	deletion	None	0
chr2	37746606	37746733	deletion	None	0
chr2	39071479	39071820	deletion	None	0
chr2	39412494	39412547	deletion	None	0
chr2	40446947	40447073	deletion	None	0
chr2	40882496	40882558	deletion	None	0
chr2	40978141	40978472	deletion	None	0
chr2	41973142	41975865	deletion	None	0
chr2	42832421	42832498	deletion	None	0
chr2	42832528	42832752	deletion	None	0
chr2	42833104	42833155	deletion	None	0
chr2	43129224	43129554	deletion	None	0
chr2	43359737	43359796	deletion	None	0
chr2	44467109	44468832	deletion	None	0
chr2	44636221	44636308	deletion	None	0
chr2	45642102	45642295	deletion	None	0
chr2	46312698	46312948	deletion	None	0
chr2	46433784	46433945	deletion	None	0
chr2	48791546	48791606	deletion	None	0
chr2	48990527	48991162	deletion	None	0
chr2	51943519	51943588	deletion	None	0
chr2	51973824	51974235	deletion	None	0
chr2	52163136	52163199	deletion	None	0
chr2	54565494	54567470	deletion	None	0
chr2	55860491	55860670	deletion	None	0
chr2	56071108	56071397	deletion	None	0
chr2	56746661	56746710	deletion	None	0
chr2	57342730	57343056	deletion	None	0
chr2	57419388	57420148	deletion	None	0
chr2	57662355	57662420	deletion	None	0
chr2	57709629	57709707	deletion	None	0
chr2	59644935	59644984	deletion	None	0
chr2	62075939	62075998	deletion	None	0
chr2	62457100	62457426	deletion	None	0
chr2	64480603	64480666	deletion	None	0
chr2	65070440	65070491	deletion	None	0
chr2	65070937	65070998	deletion	None	0
chr2	65807508	65807817	deletion	None	0
chr2	68676895	68676960	deletion	None	0
chr2	69323440	69323511	deletion	None	0
chr2	70661406	70662456	deletion	None	0
chr2	71164161	71164210	deletion	None	0
chr2	71487377	71487869	deletion	None	0
chr2	71918607	71918697	deletion	None	0
chr2	71996293	71996570	deletion	None	0
chr2	71996886	71997078	deletion	None	0
chr2	75899288	75899357	deletion	None	0
chr2	76050563	76050612	deletion	None	0
chr2	76526500	76528894	deletion	None	0
chr2	76557057	76557290	deletion	None	0
chr2	76773560	76775449	deletion	None	0
chr2	77478266	77478333	deletion	None	0
chr2	78031355	78031420	deletion	None	0
chr2	78117892	78118358	deletion	None	0
chr2	79057649	79057984	deletion	None	0
chr2	79076572	79081207	deletion	None	0
chr2	79408044	79408273	deletion	None	0
chr2	80270212	80270263	deletion	None	0
chr2	80994409	80994474	deletion	None	0
chr2	81789954	81790006	deletion	None	0
chr2	83375381	83375636	deletion	None	0
chr2	83568645	83568731	deletion	None	0
chr2	83569187	83569250	deletion	None	0
chr2	83722700	83722863	deletion	None	0
chr2	84758442	84758734	deletion	None	0
chr2	85326972	85327278	deletion	None	0
chr2	85335359	85335676	deletion	None	0
chr2	85939148	85939372	deletion	None	0
chr2	86772079	86772195	deletion	None	0
chr2	87633046	87633099	deletion	None	0
chr2	87633207	87633295	deletion	None	0
chr2	87636168	87636258	deletion	None	0
chr2	88018912	88018980	deletion	None	0
chr2	88206516	88206979	deletion	None	0
chr2	88320970	88321216	deletion	None	0
chr2	88351999	88352064	deletion	None	0
chr2	88429846	88429942	deletion	None	0
chr2	90375275	90375377	deletion	None	0
chr2	96584537	96586415	deletion	None	0
chr2	96750867	96750997	deletion	None	0
chr2	97873643	97875508	deletion	None	0
chr2	97929908	97929998	deletion	None	0
chr2	97933905	97934110	deletion	None	0
chr2	98080431	98081039	deletion	None	0
chr2	99868361	99868618	deletion	None	0
chr2	100103714	100105018	deletion	None	0
chr2	100899266	100899328	deletion	None	0
chr2	101975205	101975537	deletion	None	0
chr2	102097839	102098165	deletion	None	0
chr2	102402138	102402261	deletion	None	0
chr2	102619839	102619934	deletion	None	0
chr2	104321678	104321727	deletion	None	0
chr2	105671049	105671156	deletion	None	0
chr2	105825893	105828427	deletion	None	0
chr2	106890502	106890591	deletion	None	0
chr2	106930529	106930630	deletion	None	0
chr2	108444213	108444302	deletion	None	0
chr2	109031876	109031980	deletion	None	0
chr2	109815790	109816263	deletion	None	0
chr2	111064762	111064877	deletion	None	0
chr2	111980904	111980966	deletion	None	0
chr2	112522381	112522434	deletion	None	0
chr2	112872011	112872276	deletion	None	0
chr2	112896797	112897093	deletion	None	0
chr2	112897140	112897193	deletion	None	0
chr2	112897275	112897328	deletion	None	0
chr2	113104575	113104634	deletion	None	0
chr2	113190463	113190640	deletion	None	0
chr2	113533993	113534176	deletion	None	0
chr2	114151328	114153612	deletion	None	0
chr2	114311871	114311954	deletion	None	0
chr2	114409024	114409478	deletion	None	0
chr2	114409730	114410184	deletion	None	0
chr2	114410311	114410459	deletion	None	0
chr2	115128855	115128938	deletion	None	0
chr2	115129038	115129097	deletion	None	0
chr2	115236442	115236543	deletion	None	0
chr2	115530898	115530960	deletion	None	0
chr2	116183975	116184024	deletion	None	0
chr2	117594804	117594855	deletion	None	0
chr2	117798952	117799032	deletion	None	0
chr2	117893052	117893390	deletion	None	0
chr2	118367602	118367659	deletion	None	0
chr2	118850378	118850524	deletion	None	0
chr2	118851014	118851074	deletion	None	0
chr2	118881403	118882286	deletion	None	0
chr2	120202368	120202469	deletion	None	0
chr2	120309864	120309991	deletion	None	0
chr2	121782135	121782256	deletion	None	0
chr2	122057093	122058006	deletion	None	0
chr2	122623756	122623809	deletion	None	0
chr2	123364880	123365351	deletion	None	0
chr2	123616913	123616983	deletion	None	0
chr2	124170254	124170582	deletion	None	0
chr2	125428161	125428220	deletion	None	0
chr2	126009278	126009522	deletion	None	0
chr2	126408231	126408294	deletion	None	0
chr2	126443249	126451832	deletion	None	0
chr2	126651108	126651175	deletion	None	0
chr2	127505916	127506451	deletion	None	0
chr2	127674758	127677273	deletion	None	0
chr2	127729243	127729307	deletion	None	0
chr2	128737074	128737163	deletion	None	0
chr2	128871261	128871570	deletion	None	0
chr2	128983455	128983602	deletion	None	0
chr2	129098169	129098684	deletion	None	0
chr2	129228976	129229137	deletion	None	0
chr2	129364020	129364097	deletion	None	0
chr2	130172942	130173256	deletion	None	0
chr2	130493079	130493129	deletion	None	0
chr2	130810387	130810473	deletion	None	0
chr2	130820709	130821346	deletion	None	0
chr2	130822891	130823230	deletion	None	0
chr2	131266451	131266506	deletion	None	0
chr2	131266523	131266573	deletion	None	0
chr2	131370844	131370893	deletion	None	0
chr2	131616954	131620429	deletion	None	0
chr2	132335227	132335332	deletion	None	0
chr2	132548718	132548815	deletion	None	0
chr2	132796179	132796283	deletion	None	0
chr2	134460266	134460572	deletion	None	0
chr2	134544276	134544607	deletion	None	0
chr2	134546278	134546356	deletion	None	0
chr2	134765579	134765650	deletion	None	0
chr2	134767346	134767445	deletion	None	0
chr2	134966701	134970130	deletion	None	0
chr2	134995263	134995326	deletion	None	0
chr2	137103809	137103865	deletion	None	0
chr2	137104069	137104124	deletion	None	0
chr2	137104190	137104286	deletion	None	0
chr2	137104581	137104646	deletion	None	0
chr2	138245290	138245633	deletion	None	0
chr2	138499929	138499989	deletion	None	0
chr2	139942339	139942388	deletion	None	0
chr2	139987550	139987600	deletion	None	0
chr2	142351000	142351324	deletion	None	0
chr2	142873226	142873343	deletion	None	0
chr2	143927273	143927332	deletion	None	0
chr2	145255385	145255434	deletion	None	0
chr2	145293454	145293520	deletion	None	0
chr2	150857262	150857366	deletion	None	0
chr2	151106264	151106323	deletion	None	0
chr2	151903085	151903360	deletion	None	0
chr2	152617290	152617604	deletion	None	0
chr2	153153403	153153489	deletion	None	0
chr2	154064577	154064679	deletion	None	0
chr2	155155088	155155208	deletion	None	0
chr2	155794998	155795065	deletion	None	0
chr2	155891180	155891495	deletion	None	0
chr2	156188114	156188295	deletion	None	0
chr2	156385289	156385345	deletion	None	0
chr2	157307976	157308025	deletion	None	0
chr2	158719087	158719397	deletion	None	0
chr2	158794018	158794144	deletion	None	0
chr2	160149118	160151648	deletion	None	0
chr2	160181545	160181597	deletion	None	0
chr2	160946271	160946398	deletion	None	0
chr2	160976807	160977200	deletion	None	0
chr2	161795601	161795924	deletion	None	0
chr2	162332269	162334042	deletion	None	0
chr2	163666410	163666724	deletion	None	0
chr2	166267510	166267832	deletion	None	0
chr2	167057934	167057991	deletion	None	0
chr2	167447895	167448020	deletion	None	0
chr2	167681700	167682173	deletion	None	0
chr2	168732473	168732564	deletion	None	0
chr2	168895808	168896127	deletion	None	0
chr2	169081736	169081811	deletion	None	0
chr2	169395463	169395774	deletion	None	0
chr2	169606133	169606208	deletion	None	0
chr2	170324063	170324167	deletion	None	0
chr2	170431687	170431786	deletion	None	0
chr2	170609578	170609669	deletion	None	0
chr2	170641509	170643952	deletion	None	0
chr2	172664713	172664822	deletion	None	0
chr2	173148040	173148096	deletion	None	0
chr2	174151731	174152045	deletion	None	0
chr2	175090627	175090946	deletion	None	0
chr2	175118384	175118465	deletion	None	0
chr2	176190026	176190166	deletion	None	0
chr2	176346670	176352722	deletion	None	0
chr2	177265643	177272041	deletion	None	0
chr2	178216085	178216209	deletion	None	0
chr2	178287638	178288051	deletion	None	0
chr2	178810553	178810602	deletion	None	0
chr2	178811758	178811887	deletion	None	0
chr2	180065452	180081662	deletion	None	0
chr2	180262538	180262605	deletion	None	0
chr2	180422218	180422305	deletion	None	0
chr2	181453909	181454632	deletion	None	0
chr2	181565904	181565955	deletion	None	0
chr2	181925828	181926149	deletion	None	0
chr2	182355973	182356287	deletion	None	0
chr2	182565242	182565569	deletion	None	0
chr2	183491491	183491626	deletion	None	0
chr2	184249967	184250309	deletion	None	0
chr2	186836457	186836522	deletion	None	0
chr2	187437112	187437293	deletion	None	0
chr2	188215720	188216026	deletion	None	0
chr2	188501978	188502051	deletion	None	0
chr2	189119644	189120963	deletion	None	0
chr2	189654054	189654113	deletion	None	0
chr2	189845080	189845131	deletion	None	0
chr2	191248504	191248805	deletion	None	0
chr2	191680781	191680875	deletion	None	0
chr2	192262930	192263104	deletion	None	0
chr2	192317767	192317818	deletion	None	0
chr2	193355406	193355709	deletion	None	0
chr2	194689503	194698766	deletion	None	0
chr2	194778600	194778659	deletion	None	0
chr2	194914463	194914530	deletion	None	0
chr2	195122384	195122464	deletion	None	0
chr2	195567951	195568591	deletion	None	0
chr2	196031311	196031615	deletion	None	0
chr2	196051815	196052084	deletion	None	0
chr2	196179437	196179510	deletion	None	0
chr2	196605323	196605388	deletion	None	0
chr2	196736413	196736691	deletion	None	0
chr2	196822263	196822346	deletion	None	0
chr2	198730790	198730876	deletion	None	0
chr2	200312456	200312679	deletion	None	0
chr2	200530388	200530480	deletion	None	0
chr2	205185253	205185316	deletion	None	0
chr2	205863093	205863238	deletion	None	0
chr2	206731184	206731506	deletion	None	0
chr2	206845200	206845315	deletion	None	0
chr2	206853470	206853648	deletion	None	0
chr2	208340955	208341004	deletion	None	0
chr2	208474484	208476785	deletion	None	0
chr2	208567226	208567520	deletion	None	0
chr2	208959109	208959451	deletion	None	0
chr2	209061158	209061477	deletion	None	0
chr2	209451718	209452044	deletion	None	0
chr2	209942796	209948704	deletion	None	0
chr2	211377689	211377738	deletion	None	0
chr2	211770515	211770584	deletion	None	0
chr2	211794338	211794417	deletion	None	0
chr2	211923673	211923780	deletion	None	0
chr2	212161529	212161600	deletion	None	0
chr2	212182618	212182675	deletion	None	0
chr2	212551247	212551543	deletion	None	0
chr2	212700042	212700114	deletion	None	0
chr2	212725727	212725892	deletion	None	0
chr2	214507332	214507570	deletion	None	0
chr2	214775205	214775511	deletion	None	0
chr2	214778299	214778364	deletion	None	0
chr2	214844926	214845105	deletion	None	0
chr2	215728763	215730832	deletion	None	0
chr2	217089931	217092498	deletion	None	0
chr2	217092804	217093112	deletion	None	0
chr2	220052325	220052914	deletion	None	0
chr2	220053155	220056234	deletion	None	0
chr2	220321616	220321683	deletion	None	0
chr2	220985973	220986050	deletion	None	0
chr2	221410909	221410959	deletion	None	0
chr2	221818648	221818712	deletion	None	0
chr2	223481692	223481980	deletion	None	0
chr2	223760179	223762671	deletion	None	0
chr2	223797360	223797676	deletion	None	0
chr2	226039584	226040054	deletion	None	0
chr2	227165426	227171170	deletion	None	0
chr2	227334130	227334255	deletion	None	0
chr2	227334469	227335310	deletion	None	0
chr2	227910499	227910560	deletion	None	0
chr2	229128823	229128959	deletion	None	0
chr2	230003698	230003797	deletion	None	0
chr2	230048788	230048882	deletion	None	0
chr2	230607894	230607943	deletion	None	0
chr2	231325295	231325637	deletion	None	0
chr2	231401466	231401521	deletion	None	0
chr2	231844713	231844823	deletion	None	0
chr2	231996178	231996501	deletion	None	0
chr2	232114515	232114662	deletion	None	0
chr2	232443800	232444000	deletion	None	0
chr2	232689429	232689964	deletion	None	0
chr2	232690034	232690122	deletion	None	0
chr2	232690248	232690425	deletion	None	0
chr2	232690515	232690604	deletion	None	0
chr2	232690832	232691228	deletion	None	0
chr2	232693440	232693568	deletion	None	0
chr2	232693627	232693754	deletion	None	0
chr2	233930275	233930338	deletion	None	0
chr2	234089329	234089463	deletion	None	0
chr2	234107863	234108011	deletion	None	0
chr2	234475967	234476082	deletion	None	0
chr2	234476207	234476568	deletion	None	0
chr2	235557723	235557875	deletion	None	0
chr2	235558114	235558182	deletion	None	0
chr2	235919393	235919461	deletion	None	0
chr2	235951964	235952071	deletion	None	0
chr2	236434402	236434501	deletion	None	0
chr2	236434642	236434801	deletion	None	0
chr2	236616235	236616293	deletion	None	0
chr2	236643523	236643667	deletion	None	0
chr2	237399767	237399847	deletion	None	0
chr2	237537462	237537565	deletion	None	0
chr2	237537652	237537702	deletion	None	0
chr2	237701916	237701977	deletion	None	0
chr2	238451759	238451862	deletion	None	0
chr2	238453147	238453806	deletion	None	0
chr2	238556307	238556369	deletion	None	0
chr2	238865984	238866045	deletion	None	0
chr2	238962628	238962723	deletion	None	0
chr2	239027027	239027123	deletion	None	0
chr2	239027182	239027235	deletion	None	0
chr2	239788847	239789174	deletion	None	0
chr2	239789280	239789415	deletion	None	0
chr2	239833450	239833508	deletion	None	0
chr2	239902391	239902562	deletion	None	0
chr2	239990545	239990642	deletion	None	0
chr2	240041608	240041678	deletion	None	0
chr2	240153305	240153444	deletion	None	0
chr2	240153694	240153763	deletion	None	0
chr2	240564811	240565035	deletion	None	0
chr2	240587003	240587158	deletion	None	0
chr2	240640312	240640455	deletion	None	0
chr2	240838454	240838567	deletion	None	0
chr2	240854072	240854185	deletion	None	0
chr2	240870201	240870286	deletion	None	0
chr2	240958941	240959262	deletion	None	0
chr2	240981422	240981785	deletion	None	0
chr2	240981857	240981996	deletion	None	0
chr2	241047619	241047732	deletion	None	0
chr2	241047822	241048221	deletion	None	0
chr2	241097468	241097693	deletion	None	0
chr2	241120891	241120944	deletion	None	0
chr2	241156029	241156080	deletion	None	0
chr2	241156161	241156368	deletion	None	0
chr2	241242031	241242393	deletion	None	0
chr2	241333970	241334098	deletion	None	0
chr2	241392724	241392800	deletion	None	0
chr2	241580090	241580181	deletion	None	0
chr2	241847109	241847783	deletion	None	0
chr2	241847943	241847992	deletion	None	0
chr2	241918899	241918988	deletion	None	0
chr2	242265817	242265965	deletion	None	0
chr2	242510221	242510296	deletion	None	0
chr2	242542710	242542909	deletion	None	0
chr2	242608434	242608488	deletion	None	0
chr2	242704672	242705771	deletion	None	0
chr2	242706871	242706920	deletion	None	0
chr2	242760570	242760626	deletion	None	0
chr2	242765485	242765546	deletion	None	0
chr2	242789287	242789336	deletion	None	0
chr2	242789558	242789607	deletion	None	0
chr2	242789668	242789717	deletion	None	0
chr2	242789792	242789891	deletion	None	0
chr2	242790087	242790136	deletion	None	0
chr2	242790207	242790456	deletion	None	0
chr2	242790563	242790612	deletion	None	0
chr2	242790691	242790790	deletion	None	0
chr2	242817230	242817333	deletion	None	0
chr2	242830575	242830649	deletion	None	0
chr3	175950	176649	deletion	None	0
chr3	228773	234405	deletion	None	0
chr3	524705	524971	deletion	None	0
chr3	982591	982906	deletion	None	0
chr3	1286023	1286086	deletion	None	0
chr3	1629484	1629542	deletion	None	0
chr3	1680104	1680260	deletion	None	0
chr3	1680536	1680730	deletion	None	0
chr3	2126253	2126302	deletion	None	0
chr3	2311587	2311934	deletion	None	0
chr3	2430947	2431007	deletion	None	0
chr3	2495659	2495931	deletion	None	0
chr3	2633027	2633347	deletion	None	0
chr3	3831419	3831486	deletion	None	0
chr3	3831793	3831850	deletion	None	0
chr3	3831942	3832013	deletion	None	0
chr3	3842216	3842291	deletion	None	0
chr3	3873206	3873534	deletion	None	0
chr3	4066926	4069556	deletion	None	0
chr3	5275829	5275998	deletion	None	0
chr3	7820474	7820559	deletion	None	0
chr3	8696595	8696644	deletion	None	0
chr3	8696795	8696845	deletion	None	0
chr3	10758269	10758349	deletion	None	0
chr3	10821758	10821920	deletion	None	0
chr3	11645734	11646669	deletion	None	0
chr3	12196518	12196572	deletion	None	0
chr3	16159097	16159232	deletion	None	0
chr3	16350951	16351039	deletion	None	0
chr3	16793205	16793260	deletion	None	0
chr3	17190162	17190262	deletion	None	0
chr3	17731683	17732007	deletion	None	0
chr3	18868181	18868378	deletion	None	0
chr3	18868471	18868548	deletion	None	0
chr3	20011446	20011545	deletion	None	0
chr3	20896941	20896991	deletion	None	0
chr3	21457499	21457821	deletion	None	0
chr3	22420702	22420761	deletion	None	0
chr3	24090788	24091043	deletion	None	0
chr3	25030888	25032242	deletion	None	0
chr3	26123849	26123976	deletion	None	0
chr3	26786707	26787026	deletion	None	0
chr3	27430314	27430411	deletion	None	0
chr3	28774005	28774086	deletion	None	0
chr3	31856632	31856689	deletion	None	0
chr3	32102052	32107884	deletion	None	0
chr3	32667660	32667819	deletion	None	0
chr3	32940760	32940855	deletion	None	0
chr3	33553191	33554076	deletion	None	0
chr3	34292234	34292292	deletion	None	0
chr3	34532141	34532303	deletion	None	0
chr3	35051658	35051985	deletion	None	0
chr3	35183936	35183991	deletion	None	0
chr3	35605432	35605523	deletion	None	0
chr3	35605870	35605942	deletion	None	0
chr3	36108121	36108438	deletion	None	0
chr3	36440015	36440123	deletion	None	0
chr3	36495120	36495212	deletion	None	0
chr3	36921366	36921455	deletion	None	0
chr3	37553613	37553662	deletion	None	0
chr3	38603308	38603370	deletion	None	0
chr3	40132659	40132824	deletion	None	0
chr3	42838358	42840811	deletion	None	0
chr3	43031093	43031420	deletion	None	0
chr3	44075599	44075773	deletion	None	0
chr3	45609845	45610260	deletion	None	0
chr3	45717036	45717107	deletion	None	0
chr3	45768353	45768677	deletion	None	0
chr3	46045873	46046125	deletion	None	0
chr3	46224097	46224150	deletion	None	0
chr3	47490669	47493441	deletion	None	0
chr3	48197046	48197179	deletion	None	0
chr3	48441786	48441820	deletion	None	0
chr3	49494278	49494606	deletion	None	0
chr3	49643532	49643596	deletion	None	0
chr3	51053400	51053449	deletion	None	0
chr3	51053614	51053765	deletion	None	0
chr3	51883911	51883976	deletion	None	0
chr3	52709839	52710173	deletion	None	0
chr3	55754151	55754219	deletion	None	0
chr3	57733661	57733711	deletion	None	0
chr3	59777703	59777768	deletion	None	0
chr3	59792393	59792452	deletion	None	0
chr3	63184302	63184355	deletion	None	0
chr3	63299366	63299419	deletion	None	0
chr3	64300884	64300935	deletion	None	0
chr3	65117807	65119678	deletion	None	0
chr3	67493697	67496800	deletion	None	0
chr3	68634772	68640254	deletion	None	0
chr3	68739671	68747846	deletion	None	0
chr3	68870475	68870763	deletion	None	0
chr3	69416653	69416702	deletion	None	0
chr3	70415107	70415441	deletion	None	0
chr3	72123590	72123785	deletion	None	0
chr3	72480255	72480359	deletion	None	0
chr3	72551429	72551540	deletion	None	0
chr3	75338668	75338747	deletion	None	0
chr3	75367121	75367201	deletion	None	0
chr3	76488393	76488513	deletion	None	0
chr3	76671390	76671449	deletion	None	0
chr3	76779656	76779879	deletion	None	0
chr3	77213942	77214019	deletion	None	0
chr3	77339278	77339753	deletion	None	0
chr3	78231821	78231888	deletion	None	0
chr3	78687347	78687412	deletion	None	0
chr3	78891457	78891531	deletion	None	0
chr3	80657359	80657486	deletion	None	0
chr3	80819513	80819592	deletion	None	0
chr3	80925313	80926605	deletion	None	0
chr3	81786493	81786544	deletion	None	0
chr3	81907494	81907813	deletion	None	0
chr3	82202537	82202593	deletion	None	0
chr3	82513802	82513889	deletion	None	0
chr3	82514315	82514776	deletion	None	0
chr3	82957440	82957559	deletion	None	0
chr3	82965493	82965552	deletion	None	0
chr3	83544857	83544908	deletion	None	0
chr3	83853116	83855349	deletion	None	0
chr3	85063068	85063129	deletion	None	0
chr3	85817869	85817937	deletion	None	0
chr3	86213405	86213721	deletion	None	0
chr3	86869034	86869093	deletion	None	0
chr3	88485025	88485082	deletion	None	0
chr3	90488418	90488585	deletion	None	0
chr3	95465966	95466067	deletion	None	0
chr3	95466142	95468095	deletion	None	0
chr3	96339336	96339433	deletion	None	0
chr3	98555583	98555680	deletion	None	0
chr3	98555755	98556301	deletion	None	0
chr3	98899062	98902390	deletion	None	0
chr3	98943805	98949516	deletion	None	0
chr3	99037446	99037757	deletion	None	0
chr3	102283776	102284113	deletion	None	0
chr3	103308593	103308664	deletion	None	0
chr3	103431677	103431763	deletion	None	0
chr3	104999592	104999719	deletion	None	0
chr3	105793100	105793176	deletion	None	0
chr3	106813627	106813790	deletion	None	0
chr3	111551502	111551579	deletion	None	0
chr3	112467383	112467712	deletion	None	0
chr3	112765288	112765337	deletion	None	0
chr3	113854023	113854348	deletion	None	0
chr3	114022340	114022433	deletion	None	0
chr3	114466475	114466798	deletion	None	0
chr3	116275273	116275596	deletion	None	0
chr3	116769615	116769712	deletion	None	0
chr3	116915650	116915703	deletion	None	0
chr3	118281605	118281823	deletion	None	0
chr3	121273795	121273912	deletion	None	0
chr3	121883535	121883711	deletion	None	0
chr3	121883750	121883876	deletion	None	0
chr3	123197526	123197781	deletion	None	0
chr3	123236748	123237062	deletion	None	0
chr3	124086478	124086978	deletion	None	0
chr3	124347009	124347120	deletion	None	0
chr3	124508214	124508387	deletion	None	0
chr3	124890054	124890823	deletion	None	0
chr3	126194949	126195028	deletion	None	0
chr3	126358923	126359249	deletion	None	0
chr3	126581576	126581806	deletion	None	0
chr3	126581879	126581932	deletion	None	0
chr3	128049596	128049651	deletion	None	0
chr3	128049722	128049777	deletion	None	0
chr3	128263167	128263278	deletion	None	0
chr3	128263354	128263409	deletion	None	0
chr3	128925826	128925899	deletion	None	0
chr3	129537245	129537394	deletion	None	0
chr3	130218262	130218337	deletion	None	0
chr3	130347568	130353109	deletion	None	0
chr3	130587414	130587540	deletion	None	0
chr3	131677804	131678144	deletion	None	0
chr3	131989093	131995051	deletion	None	0
chr3	132776271	132776320	deletion	None	0
chr3	133578560	133578643	deletion	None	0
chr3	134294119	134294334	deletion	None	0
chr3	134673904	134674556	deletion	None	0
chr3	136433785	136433842	deletion	None	0
chr3	139205244	139205299	deletion	None	0
chr3	139230575	139230624	deletion	None	0
chr3	139425869	139425926	deletion	None	0
chr3	140208856	140208931	deletion	None	0
chr3	140544405	140547043	deletion	None	0
chr3	140967515	140967610	deletion	None	0
chr3	142766385	142766434	deletion	None	0
chr3	142766478	142766730	deletion	None	0
chr3	143957305	143957374	deletion	None	0
chr3	144517872	144518443	deletion	None	0
chr3	144693111	144693236	deletion	None	0
chr3	145236009	145236068	deletion	None	0
chr3	145438068	145438138	deletion	None	0
chr3	145931900	145932211	deletion	None	0
chr3	145942610	145942659	deletion	None	0
chr3	146385521	146385572	deletion	None	0
chr3	146385608	146385669	deletion	None	0
chr3	146385693	146390390	deletion	None	0
chr3	148566793	148567110	deletion	None	0
chr3	148844374	148844701	deletion	None	0
chr3	148969922	148969998	deletion	None	0
chr3	149268472	149270146	deletion	None	0
chr3	149878069	149878376	deletion	None	0
chr3	149899020	149899227	deletion	None	0
chr3	150539627	150539760	deletion	None	0
chr3	151011365	151011424	deletion	None	0
chr3	152311725	152313156	deletion	None	0
chr3	152700170	152700380	deletion	None	0
chr3	153019031	153019102	deletion	None	0
chr3	153364386	153364472	deletion	None	0
chr3	153386327	153386385	deletion	None	0
chr3	153534938	153535289	deletion	None	0
chr3	154096735	154097054	deletion	None	0
chr3	156092171	156093687	deletion	None	0
chr3	158116903	158117245	deletion	None	0
chr3	159737712	159737763	deletion	None	0
chr3	161246714	161247048	deletion	None	0
chr3	161635500	161635679	deletion	None	0
chr3	162027430	162027483	deletion	None	0
chr3	162036663	162036720	deletion	None	0
chr3	162408297	162408612	deletion	None	0
chr3	162764901	162769081	deletion	None	0
chr3	163428077	163428146	deletion	None	0
chr3	163464169	163464474	deletion	None	0
chr3	165216649	165216729	deletion	None	0
chr3	165472013	165472165	deletion	None	0
chr3	167673242	167673291	deletion	None	0
chr3	168738456	168738836	deletion	None	0
chr3	169190325	169190424	deletion	None	0
chr3	169488720	169488781	deletion	None	0
chr3	170119566	170119878	deletion	None	0
chr3	171220644	171220902	deletion	None	0
chr3	171221081	171221146	deletion	None	0
chr3	171251928	171254037	deletion	None	0
chr3	172796841	172797099	deletion	None	0
chr3	174850214	174850336	deletion	None	0
chr3	176079525	176079607	deletion	None	0
chr3	176486816	176487298	deletion	None	0
chr3	176506064	176506185	deletion	None	0
chr3	177362972	177363181	deletion	None	0
chr3	177363428	177363522	deletion	None	0
chr3	177859124	177859210	deletion	None	0
chr3	177859252	177859343	deletion	None	0
chr3	177896488	177896545	deletion	None	0
chr3	178477519	178477576	deletion	None	0
chr3	178550119	178550823	deletion	None	0
chr3	179445681	179445828	deletion	None	0
chr3	179618976	179619027	deletion	None	0
chr3	180475652	180475719	deletion	None	0
chr3	181006188	181006258	deletion	None	0
chr3	181084125	181084399	deletion	None	0
chr3	182445139	182445225	deletion	None	0
chr3	183674587	183674714	deletion	None	0
chr3	184334988	184335285	deletion	None	0
chr3	184471044	184471121	deletion	None	0
chr3	184471351	184471501	deletion	None	0
chr3	184471698	184471876	deletion	None	0
chr3	184472005	184472172	deletion	None	0
chr3	184948703	184948783	deletion	None	0
chr3	185512050	185512262	deletion	None	0
chr3	185844145	185844220	deletion	None	0
chr3	186581017	186585285	deletion	None	0
chr3	186826666	186826979	deletion	None	0
chr3	188304833	188305165	deletion	None	0
chr3	188502067	188502864	deletion	None	0
chr3	189264101	189264170	deletion	None	0
chr3	189575896	189576217	deletion	None	0
chr3	191580880	191581110	deletion	None	0
chr3	191856087	191856424	deletion	None	0
chr3	192063183	192063492	deletion	None	0
chr3	192358895	192359194	deletion	None	0
chr3	192875330	192885405	deletion	None	0
chr3	194102760	194102861	deletion	None	0
chr3	194121166	194121922	deletion	None	0
chr3	194384086	194384449	deletion	None	0
chr3	194566321	194566507	deletion	None	0
chr3	194566700	194566809	deletion	None	0
chr3	194566920	194567197	deletion	None	0
chr3	194711774	194711854	deletion	None	0
chr3	194830614	194831024	deletion	None	0
chr3	195199101	195199176	deletion	None	0
chr3	195200300	195200364	deletion	None	0
chr3	195215276	195215993	deletion	None	0
chr3	195216226	195216567	deletion	None	0
chr3	195220464	195220984	deletion	None	0
chr3	195221090	195221280	deletion	None	0
chr3	195230571	195230798	deletion	None	0
chr3	195230898	195230996	deletion	None	0
chr3	195231067	195231142	deletion	None	0
chr3	195232009	195232078	deletion	None	0
chr3	195357874	195357934	deletion	None	0
chr3	195376714	195376770	deletion	None	0
chr3	195413608	195413893	deletion	None	0
chr3	195413915	195414006	deletion	None	0
chr3	195414202	195414263	deletion	None	0
chr3	195414390	195414446	deletion	None	0
chr3	195417999	195418142	deletion	None	0
chr3	195418179	195418286	deletion	None	0
chr3	195421470	195421538	deletion	None	0
chr3	195439743	195439829	deletion	None	0
chr3	195439836	195439897	deletion	None	0
chr3	195440268	195440325	deletion	None	0
chr3	195440388	195440447	deletion	None	0
chr3	195440598	195440860	deletion	None	0
chr3	195440981	195441162	deletion	None	0
chr3	195451992	195452504	deletion	None	0
chr3	195479413	195479468	deletion	None	0
chr3	195487341	195487415	deletion	None	0
chr3	195487440	195487515	deletion	None	0
chr3	195557578	195557645	deletion	None	0
chr3	195564782	195564843	deletion	None	0
chr3	195601407	195601716	deletion	None	0
chr3	195601920	195602008	deletion	None	0
chr3	195754540	195754626	deletion	None	0
chr3	195754714	195754797	deletion	None	0
chr3	195900033	195900126	deletion	None	0
chr3	195934569	195934667	deletion	None	0
chr3	196061766	196061834	deletion	None	0
chr3	196061948	196062017	deletion	None	0
chr3	196188440	196188505	deletion	None	0
chr3	196190069	196190154	deletion	None	0
chr3	196270114	196270190	deletion	None	0
chr3	196757018	196757185	deletion	None	0
chr3	196759329	196759628	deletion	None	0
chr3	196759746	196759805	deletion	None	0
chr3	196761066	196761125	deletion	None	0
chr3	196778134	196778183	deletion	None	0
chr3	196859448	196859513	deletion	None	0
chr3	197237472	197237542	deletion	None	0
chr3	197244347	197244398	deletion	None	0
chr3	197731434	197731797	deletion	None	0
chr3	197734285	197734349	deletion	None	0
chr3	197831631	197832380	deletion	None	0
chr3	197832435	197832684	deletion	None	0
chr4	389709	389805	deletion	None	0
chr4	401041	401370	deletion	None	0
chr4	730612	730764	deletion	None	0
chr4	840207	840257	deletion	None	0
chr4	921059	921132	deletion	None	0
chr4	993488	993573	deletion	None	0
chr4	1048478	1048981	deletion	None	0
chr4	1049005	1049061	deletion	None	0
chr4	1064250	1064355	deletion	None	0
chr4	1086778	1086827	deletion	None	0
chr4	1267277	1267619	deletion	None	0
chr4	1276853	1276989	deletion	None	0
chr4	1419958	1420107	deletion	None	0
chr4	1420576	1420625	deletion	None	0
chr4	1421181	1421272	deletion	None	0
chr4	1547007	1547138	deletion	None	0
chr4	1559264	1559408	deletion	None	0
chr4	1568270	1568390	deletion	None	0
chr4	1600923	1600988	deletion	None	0
chr4	1602958	1603670	deletion	None	0
chr4	1673890	1673944	deletion	None	0
chr4	2336472	2336555	deletion	None	0
chr4	2398181	2398432	deletion	None	0
chr4	2400447	2400503	deletion	None	0
chr4	2431818	2431880	deletion	None	0
chr4	2432007	2432132	deletion	None	0
chr4	2810470	2810763	deletion	None	0
chr4	2947631	2947694	deletion	None	0
chr4	2962611	2962685	deletion	None	0
chr4	3228939	3229006	deletion	None	0
chr4	3229084	3229219	deletion	None	0
chr4	3310791	3310949	deletion	None	0
chr4	3442327	3442415	deletion	None	0
chr4	3442450	3442502	deletion	None	0
chr4	3484808	3484895	deletion	None	0
chr4	3513571	3513623	deletion	None	0
chr4	3524318	3524385	deletion	None	0
chr4	3565833	3566456	deletion	None	0
chr4	3611630	3611699	deletion	None	0
chr4	3612111	3612557	deletion	None	0
chr4	3827773	3827832	deletion	None	0
chr4	3827874	3827952	deletion	None	0
chr4	5066229	5066290	deletion	None	0
chr4	5318110	5318209	deletion	None	0
chr4	5750294	5750381	deletion	None	0
chr4	6038913	6039147	deletion	None	0
chr4	6040072	6040139	deletion	None	0
chr4	6979357	6979436	deletion	None	0
chr4	7021477	7021530	deletion	None	0
chr4	7231612	7231676	deletion	None	0
chr4	7231937	7232001	deletion	None	0
chr4	7232351	7232415	deletion	None	0
chr4	7257570	7257632	deletion	None	0
chr4	7338146	7338369	deletion	None	0
chr4	7365158	7365228	deletion	None	0
chr4	7388878	7388928	deletion	None	0
chr4	7443453	7443800	deletion	None	0
chr4	7635513	7635853	deletion	None	0
chr4	7799829	7799940	deletion	None	0
chr4	7898249	7898306	deletion	None	0
chr4	7983849	7983906	deletion	None	0
chr4	8092998	8093082	deletion	None	0
chr4	8186600	8186649	deletion	None	0
chr4	8760465	8760756	deletion	None	0
chr4	8820780	8820844	deletion	None	0
chr4	8844154	8844246	deletion	None	0
chr4	9042648	9042723	deletion	None	0
chr4	9573064	9573171	deletion	None	0
chr4	9576979	9577449	deletion	None	0
chr4	9688911	9688981	deletion	None	0
chr4	10136642	10136709	deletion	None	0
chr4	10147097	10147211	deletion	None	0
chr4	10392430	10402168	deletion	None	0
chr4	11446716	11446861	deletion	None	0
chr4	11470086	11470183	deletion	None	0
chr4	12110838	12110935	deletion	None	0
chr4	12715263	12715359	deletion	None	0
chr4	13063401	13063458	deletion	None	0
chr4	13063522	13063631	deletion	None	0
chr4	13234501	13234560	deletion	None	0
chr4	14838797	14838924	deletion	None	0
chr4	15214348	15214423	deletion	None	0
chr4	16394811	16394860	deletion	None	0
chr4	16426945	16427000	deletion	None	0
chr4	16812185	16812344	deletion	None	0
chr4	17202758	17203067	deletion	None	0
chr4	17394368	17394433	deletion	None	0
chr4	17461143	17461270	deletion	None	0
chr4	18614095	18614194	deletion	None	0
chr4	18754741	18754958	deletion	None	0
chr4	19079452	19085551	deletion	None	0
chr4	19357575	19357638	deletion	None	0
chr4	19521416	19521831	deletion	None	0
chr4	19643114	19643454	deletion	None	0
chr4	20407540	20408528	deletion	None	0
chr4	20933497	20933793	deletion	None	0
chr4	20933841	20933939	deletion	None	0
chr4	21694731	21694848	deletion	None	0
chr4	22502066	22502163	deletion	None	0
chr4	23721666	23721986	deletion	None	0
chr4	25497152	25497464	deletion	None	0
chr4	26528293	26528528	deletion	None	0
chr4	27627540	27627589	deletion	None	0
chr4	28421591	28421940	deletion	None	0
chr4	29661110	29661437	deletion	None	0
chr4	30279764	30279843	deletion	None	0
chr4	31205816	31206134	deletion	None	0
chr4	31338488	31338686	deletion	None	0
chr4	31355171	31355258	deletion	None	0
chr4	31406678	31407004	deletion	None	0
chr4	31492865	31493300	deletion	None	0
chr4	32197287	32197451	deletion	None	0
chr4	32831337	32831476	deletion	None	0
chr4	32840864	32840930	deletion	None	0
chr4	34904113	34904163	deletion	None	0
chr4	34929097	34929207	deletion	None	0
chr4	34929315	34929375	deletion	None	0
chr4	35111818	35111877	deletion	None	0
chr4	35449301	35449354	deletion	None	0
chr4	35449386	35449486	deletion	None	0
chr4	36469906	36470238	deletion	None	0
chr4	36842748	36843090	deletion	None	0
chr4	37038308	37038361	deletion	None	0
chr4	37739600	37739651	deletion	None	0
chr4	39400105	39400165	deletion	None	0
chr4	39620823	39621100	deletion	None	0
chr4	40010600	40010915	deletion	None	0
chr4	40024917	40026282	deletion	None	0
chr4	40034490	40034689	deletion	None	0
chr4	42023937	42024120	deletion	None	0
chr4	42762679	42769543	deletion	None	0
chr4	42905166	42905853	deletion	None	0
chr4	43453007	43453099	deletion	None	0
chr4	43538846	43538911	deletion	None	0
chr4	43751803	43752112	deletion	None	0
chr4	43760304	43760377	deletion	None	0
chr4	43760460	43760533	deletion	None	0
chr4	43931497	43931837	deletion	None	0
chr4	44191349	44191456	deletion	None	0
chr4	44507277	44507730	deletion	None	0
chr4	44509379	44509696	deletion	None	0
chr4	44870725	44870897	deletion	None	0
chr4	46202797	46205027	deletion	None	0
chr4	47487826	47487877	deletion	None	0
chr4	48661472	48661918	deletion	None	0
chr4	49231247	49231305	deletion	None	0
chr4	49278748	49279609	deletion	None	0
chr4	49596341	49599154	deletion	None	0
chr4	49606801	49606889	deletion	None	0
chr4	49609353	49609476	deletion	None	0
chr4	53058914	53058968	deletion	None	0
chr4	55808675	55808918	deletion	None	0
chr4	57559640	57559737	deletion	None	0
chr4	57742565	57742616	deletion	None	0
chr4	58087345	58087742	deletion	None	0
chr4	58148018	58148343	deletion	None	0
chr4	59944560	59950601	deletion	None	0
chr4	60589091	60589208	deletion	None	0
chr4	60987590	60987698	deletion	None	0
chr4	60987928	60988038	deletion	None	0
chr4	61330107	61333185	deletion	None	0
chr4	61569229	61569558	deletion	None	0
chr4	61939191	61942244	deletion	None	0
chr4	62028313	62028595	deletion	None	0
chr4	62498865	62499418	deletion	None	0
chr4	63553931	63554180	deletion	None	0
chr4	64028545	64028613	deletion	None	0
chr4	64030858	64031023	deletion	None	0
chr4	64067984	64068060	deletion	None	0
chr4	64068330	64068422	deletion	None	0
chr4	64069669	64069718	deletion	None	0
chr4	64194272	64194613	deletion	None	0
chr4	66641111	66641421	deletion	None	0
chr4	68873179	68873247	deletion	None	0
chr4	69036894	69037214	deletion	None	0
chr4	69790857	69791176	deletion	None	0
chr4	69959843	69960166	deletion	None	0
chr4	70467467	70472793	deletion	None	0
chr4	71382020	71382122	deletion	None	0
chr4	71926413	71926572	deletion	None	0
chr4	72741998	72742077	deletion	None	0
chr4	72829628	72829956	deletion	None	0
chr4	73418756	73418843	deletion	None	0
chr4	73831250	73831821	deletion	None	0
chr4	74312305	74312368	deletion	None	0
chr4	74701698	74701816	deletion	None	0
chr4	76551819	76551874	deletion	None	0
chr4	76948611	76948872	deletion	None	0
chr4	77071308	77071416	deletion	None	0
chr4	77840015	77840076	deletion	None	0
chr4	78199222	78199273	deletion	None	0
chr4	78236275	78236540	deletion	None	0
chr4	79269122	79275196	deletion	None	0
chr4	80479706	80479789	deletion	None	0
chr4	80888047	80894091	deletion	None	0
chr4	81302527	81302865	deletion	None	0
chr4	81456483	81456678	deletion	None	0
chr4	81703712	81703783	deletion	None	0
chr4	81721608	81721660	deletion	None	0
chr4	81991517	81991837	deletion	None	0
chr4	82929302	82931392	deletion	None	0
chr4	83143858	83143963	deletion	None	0
chr4	83179780	83180091	deletion	None	0
chr4	83395510	83395830	deletion	None	0
chr4	84221710	84221994	deletion	None	0
chr4	84570767	84570850	deletion	None	0
chr4	84614103	84614180	deletion	None	0
chr4	86660757	86661078	deletion	None	0
chr4	86796217	86796280	deletion	None	0
chr4	87066355	87066536	deletion	None	0
chr4	87646393	87651944	deletion	None	0
chr4	87763941	87764000	deletion	None	0
chr4	89037669	89038004	deletion	None	0
chr4	89681462	89681783	deletion	None	0
chr4	90018015	90018212	deletion	None	0
chr4	91569664	91569724	deletion	None	0
chr4	91596768	91602892	deletion	None	0
chr4	92687326	92687410	deletion	None	0
chr4	92888316	92888375	deletion	None	0
chr4	92905958	92906017	deletion	None	0
chr4	92920413	92920464	deletion	None	0
chr4	94165631	94165771	deletion	None	0
chr4	95498965	95499280	deletion	None	0
chr4	96382455	96382660	deletion	None	0
chr4	97214269	97214529	deletion	None	0
chr4	97295665	97295746	deletion	None	0
chr4	97572104	97572422	deletion	None	0
chr4	98110645	98110970	deletion	None	0
chr4	98133377	98133690	deletion	None	0
chr4	98424906	98425017	deletion	None	0
chr4	98590654	98590971	deletion	None	0
chr4	100023035	100023369	deletion	None	0
chr4	100070290	100070605	deletion	None	0
chr4	101493374	101493475	deletion	None	0
chr4	102670461	102670850	deletion	None	0
chr4	104033846	104033957	deletion	None	0
chr4	105502854	105503065	deletion	None	0
chr4	105751868	105752055	deletion	None	0
chr4	106237910	106238181	deletion	None	0
chr4	107974330	107974486	deletion	None	0
chr4	108127809	108131714	deletion	None	0
chr4	108229207	108229374	deletion	None	0
chr4	108276698	108279505	deletion	None	0
chr4	108434408	108434461	deletion	None	0
chr4	109107676	109107976	deletion	None	0
chr4	109632897	109633032	deletion	None	0
chr4	109668280	109668343	deletion	None	0
chr4	111516321	111516510	deletion	None	0
chr4	111804842	111804942	deletion	None	0
chr4	111808752	111809060	deletion	None	0
chr4	113348505	113348566	deletion	None	0
chr4	113469976	113470282	deletion	None	0
chr4	113498209	113501238	deletion	None	0
chr4	113985875	113986303	deletion	None	0
chr4	114135093	114135577	deletion	None	0
chr4	115454133	115454187	deletion	None	0
chr4	115624598	115624870	deletion	None	0
chr4	115743889	115744133	deletion	None	0
chr4	117251480	117251796	deletion	None	0
chr4	117940521	117940605	deletion	None	0
chr4	118661234	118661326	deletion	None	0
chr4	118987723	118987786	deletion	None	0
chr4	119296344	119296679	deletion	None	0
chr4	120017237	120017556	deletion	None	0
chr4	121407648	121407970	deletion	None	0
chr4	122282250	122289951	deletion	None	0
chr4	122387847	122388035	deletion	None	0
chr4	122448055	122448233	deletion	None	0
chr4	123937223	123937300	deletion	None	0
chr4	124939322	124939476	deletion	None	0
chr4	124943553	124945186	deletion	None	0
chr4	125412121	125412174	deletion	None	0
chr4	125847258	125847308	deletion	None	0
chr4	125867363	125867691	deletion	None	0
chr4	130066323	130066439	deletion	None	0
chr4	130143197	130143252	deletion	None	0
chr4	130407554	130407667	deletion	None	0
chr4	130495570	130495635	deletion	None	0
chr4	130590922	130591212	deletion	None	0
chr4	130626374	130626641	deletion	None	0
chr4	131611194	131611361	deletion	None	0
chr4	132886675	132886963	deletion	None	0
chr4	133619878	133620183	deletion	None	0
chr4	133819599	133819921	deletion	None	0
chr4	134132418	134133025	deletion	None	0
chr4	134141604	134141912	deletion	None	0
chr4	135511129	135511448	deletion	None	0
chr4	135589982	135590059	deletion	None	0
chr4	135939832	135939881	deletion	None	0
chr4	138966210	138967215	deletion	None	0
chr4	139468863	139473240	deletion	None	0
chr4	139948016	139948334	deletion	None	0
chr4	141700972	141701061	deletion	None	0
chr4	141701150	141701209	deletion	None	0
chr4	142583327	142583613	deletion	None	0
chr4	143166938	143167069	deletion	None	0
chr4	143502620	143502715	deletion	None	0
chr4	145316447	145319906	deletion	None	0
chr4	145959969	145960159	deletion	None	0
chr4	148271691	148271752	deletion	None	0
chr4	148362900	148362958	deletion	None	0
chr4	149413805	149413873	deletion	None	0
chr4	149415747	149415804	deletion	None	0
chr4	149429589	149429652	deletion	None	0
chr4	149967990	149968181	deletion	None	0
chr4	149990580	149992578	deletion	None	0
chr4	150161041	150161382	deletion	None	0
chr4	150951028	150951349	deletion	None	0
chr4	151116296	151116354	deletion	None	0
chr4	151116389	151116440	deletion	None	0
chr4	151172087	151172152	deletion	None	0
chr4	151341603	151341858	deletion	None	0
chr4	153649449	153649502	deletion	None	0
chr4	154646115	154646195	deletion	None	0
chr4	154911878	154911941	deletion	None	0
chr4	155803012	155803090	deletion	None	0
chr4	156459282	156459716	deletion	None	0
chr4	156475467	156475561	deletion	None	0
chr4	156935034	156935108	deletion	None	0
chr4	157002034	157002344	deletion	None	0
chr4	157522327	157522390	deletion	None	0
chr4	157977439	157977530	deletion	None	0
chr4	159178225	159178293	deletion	None	0
chr4	159393654	159395002	deletion	None	0
chr4	160670216	160670329	deletion	None	0
chr4	161107215	161107338	deletion	None	0
chr4	161271731	161271788	deletion	None	0
chr4	162263695	162263792	deletion	None	0
chr4	162776136	162776212	deletion	None	0
chr4	163214349	163214444	deletion	None	0
chr4	163232407	163232715	deletion	None	0
chr4	163245559	163245618	deletion	None	0
chr4	163394005	163396421	deletion	None	0
chr4	164076991	164077336	deletion	None	0
chr4	164658300	164659133	deletion	None	0
chr4	165379948	165380007	deletion	None	0
chr4	165940997	165941120	deletion	None	0
chr4	167004317	167004912	deletion	None	0
chr4	167108088	167108429	deletion	None	0
chr4	167412030	167412139	deletion	None	0
chr4	167677038	167683072	deletion	None	0
chr4	168372334	168372389	deletion	None	0
chr4	168708744	168708815	deletion	None	0
chr4	170151077	170151211	deletion	None	0
chr4	170278462	170278882	deletion	None	0
chr4	170704585	170704659	deletion	None	0
chr4	170808439	170808718	deletion	None	0
chr4	171292081	171292145	deletion	None	0
chr4	171362508	171362660	deletion	None	0
chr4	171969684	171969746	deletion	None	0
chr4	172141456	172141507	deletion	None	0
chr4	172374413	172379426	deletion	None	0
chr4	172988640	172992930	deletion	None	0
chr4	173425033	173433519	deletion	None	0
chr4	173527763	173527830	deletion	None	0
chr4	174404833	174404931	deletion	None	0
chr4	174405552	174405618	deletion	None	0
chr4	174788907	174788993	deletion	None	0
chr4	175073354	175073411	deletion	None	0
chr4	176091075	176091158	deletion	None	0
chr4	176356110	176356245	deletion	None	0
chr4	177221460	177221560	deletion	None	0
chr4	177661096	177661155	deletion	None	0
chr4	177869320	177869635	deletion	None	0
chr4	178156828	178157156	deletion	None	0
chr4	178335933	178336069	deletion	None	0
chr4	178514246	178514564	deletion	None	0
chr4	178903651	178903877	deletion	None	0
chr4	179956843	179957161	deletion	None	0
chr4	180600176	180600259	deletion	None	0
chr4	180799646	180799954	deletion	None	0
chr4	181317273	181317455	deletion	None	0
chr4	181866256	181866482	deletion	None	0
chr4	181876788	181878289	deletion	None	0
chr4	182935122	182935235	deletion	None	0
chr4	182961163	182961337	deletion	None	0
chr4	183046050	183046110	deletion	None	0
chr4	183736495	183736555	deletion	None	0
chr4	183753027	183753369	deletion	None	0
chr4	183755170	183755320	deletion	None	0
chr4	183755406	183755687	deletion	None	0
chr4	184085421	184085504	deletion	None	0
chr4	184257872	184258039	deletion	None	0
chr4	184303688	184304010	deletion	None	0
chr4	184385389	184385454	deletion	None	0
chr4	184385494	184385559	deletion	None	0
chr4	184632824	184632913	deletion	None	0
chr4	184655819	184658970	deletion	None	0
chr4	184661404	184661466	deletion	None	0
chr4	184674270	184675729	deletion	None	0
chr4	185574019	185574095	deletion	None	0
chr4	185665773	185666090	deletion	None	0
chr4	185883564	185883671	deletion	None	0
chr4	186143176	186143254	deletion	None	0
chr4	186155542	186155852	deletion	None	0
chr4	186441637	186444074	deletion	None	0
chr4	186481840	186482034	deletion	None	0
chr4	186631238	186631312	deletion	None	0
chr4	187093920	187093973	deletion	None	0
chr4	187094016	187098235	deletion	None	0
chr4	187160018	187160088	deletion	None	0
chr4	187353496	187356459	deletion	None	0
chr4	187356520	187356611	deletion	None	0
chr4	187356673	187356856	deletion	None	0
chr4	187356956	187357415	deletion	None	0
chr4	187531853	187531902	deletion	None	0
chr4	187614518	187614845	deletion	None	0
chr4	187795699	187796018	deletion	None	0
chr4	188135862	188135933	deletion	None	0
chr4	188613537	188613634	deletion	None	0
chr4	188685579	188685782	deletion	None	0
chr4	188959367	188959488	deletion	None	0
chr4	189075713	189075856	deletion	None	0
chr4	189118201	189118320	deletion	None	0
chr4	189118346	189118405	deletion	None	0
chr4	189118466	189118525	deletion	None	0
chr4	189137240	189137382	deletion	None	0
chr4	189137508	189137594	deletion	None	0
chr4	189137761	189137874	deletion	None	0
chr4	189190158	189190207	deletion	None	0
chr4	189315977	189316472	deletion	None	0
chr4	189364269	189364513	deletion	None	0
chr4	189366013	189366464	deletion	None	0
chr4	189366552	189366606	deletion	None	0
chr4	189366630	189366685	deletion	None	0
chr4	189366746	189366802	deletion	None	0
chr4	189368813	189369036	deletion	None	0
chr4	189369145	189369257	deletion	None	0
chr4	189369427	189369482	deletion	None	0
chr4	189370101	189370157	deletion	None	0
chr4	189370210	189370320	deletion	None	0
chr4	189424790	189424850	deletion	None	0
chr4	189428416	189428536	deletion	None	0
chr4	189428682	189428741	deletion	None	0
chr4	189448749	189448814	deletion	None	0
chr4	189718200	189718283	deletion	None	0
chr4	189785523	189785604	deletion	None	0
chr4	189793241	189793559	deletion	None	0
chr4	189795306	189795825	deletion	None	0
chr4	189826108	189826158	deletion	None	0
chr4	189883269	189883341	deletion	None	0
chr4	189932537	189932752	deletion	None	0
chr4	189957241	189957456	deletion	None	0
chr4	189969677	189970030	deletion	None	0
chr4	190038501	190038603	deletion	None	0
chr4	190051054	190051201	deletion	None	0
chr4	190058000	190064273	deletion	None	0
chr4	190198559	190198933	deletion	None	0
chr4	190253840	190254161	deletion	None	0
chr4	190302399	190302689	deletion	None	0
chr4	190329504	190329711	deletion	None	0
chr4	190572883	190573147	deletion	None	0
chr4	190657189	190657258	deletion	None	0
chr4	190657445	190657548	deletion	None	0
chr4	190741456	190741740	deletion	None	0
chr4	190757185	190757255	deletion	None	0
chr4	190757310	190757451	deletion	None	0
chr4	190757822	190758618	deletion	None	0
chr4	190969991	190970051	deletion	None	0
chr5	164993	165052	deletion	None	0
chr5	176108	176394	deletion	None	0
chr5	196751	196834	deletion	None	0
chr5	209198	209398	deletion	None	0
chr5	257850	258067	deletion	None	0
chr5	258792	258887	deletion	None	0
chr5	258922	259077	deletion	None	0
chr5	259181	259564	deletion	None	0
chr5	259811	260002	deletion	None	0
chr5	260929	260992	deletion	None	0
chr5	261765	262021	deletion	None	0
chr5	307334	307426	deletion	None	0
chr5	486983	487526	deletion	None	0
chr5	487565	487632	deletion	None	0
chr5	532574	532632	deletion	None	0
chr5	561964	562221	deletion	None	0
chr5	565202	565374	deletion	None	0
chr5	565462	565634	deletion	None	0
chr5	565689	565859	deletion	None	0
chr5	608888	608937	deletion	None	0
chr5	668082	668273	deletion	None	0
chr5	668466	668562	deletion	None	0
chr5	748911	748978	deletion	None	0
chr5	764945	765063	deletion	None	0
chr5	774798	774857	deletion	None	0
chr5	976043	976110	deletion	None	0
chr5	1026288	1026370	deletion	None	0
chr5	1061116	1061565	deletion	None	0
chr5	1063758	1063855	deletion	None	0
chr5	1080352	1080461	deletion	None	0
chr5	1170376	1170513	deletion	None	0
chr5	1170580	1170648	deletion	None	0
chr5	1178294	1180732	deletion	None	0
chr5	1206474	1206537	deletion	None	0
chr5	1393934	1394013	deletion	None	0
chr5	1459124	1459285	deletion	None	0
chr5	1459314	1459375	deletion	None	0
chr5	1475849	1475916	deletion	None	0
chr5	1477833	1477968	deletion	None	0
chr5	1644600	1644664	deletion	None	0
chr5	1663732	1664263	deletion	None	0
chr5	1682465	1682776	deletion	None	0
chr5	1768966	1769069	deletion	None	0
chr5	1769122	1769186	deletion	None	0
chr5	1769274	1769338	deletion	None	0
chr5	1924591	1925202	deletion	None	0
chr5	1968397	1971584	deletion	None	0
chr5	1972344	1972411	deletion	None	0
chr5	2152584	2152653	deletion	None	0
chr5	2226382	2226973	deletion	None	0
chr5	2769425	2769641	deletion	None	0
chr5	2907712	2907810	deletion	None	0
chr5	3078586	3078717	deletion	None	0
chr5	3141445	3141544	deletion	None	0
chr5	3499263	3499583	deletion	None	0
chr5	3502315	3502642	deletion	None	0
chr5	3637873	3637971	deletion	None	0
chr5	4003603	4003685	deletion	None	0
chr5	4459413	4459483	deletion	None	0
chr5	5610672	5611031	deletion	None	0
chr5	7221930	7222249	deletion	None	0
chr5	7300772	7300960	deletion	None	0
chr5	8256324	8256387	deletion	None	0
chr5	8937849	8938821	deletion	None	0
chr5	9162568	9162675	deletion	None	0
chr5	9400611	9400880	deletion	None	0
chr5	9411762	9412075	deletion	None	0
chr5	9990100	9990312	deletion	None	0
chr5	10005264	10005564	deletion	None	0
chr5	10574922	10575266	deletion	None	0
chr5	10639020	10640073	deletion	None	0
chr5	10640135	10640227	deletion	None	0
chr5	11339026	11339349	deletion	None	0
chr5	11880714	11880838	deletion	None	0
chr5	12057524	12057587	deletion	None	0
chr5	12425966	12426075	deletion	None	0
chr5	12426099	12426154	deletion	None	0
chr5	12426547	12426669	deletion	None	0
chr5	12769658	12769711	deletion	None	0
chr5	12811033	12820536	deletion	None	0
chr5	13330035	13330095	deletion	None	0
chr5	13399959	13400032	deletion	None	0
chr5	13416592	13422853	deletion	None	0
chr5	13427689	13427741	deletion	None	0
chr5	13895084	13895380	deletion	None	0
chr5	13967805	13967925	deletion	None	0
chr5	14044725	14044776	deletion	None	0
chr5	14403480	14403647	deletion	None	0
chr5	15265391	15265458	deletion	None	0
chr5	16167066	16167121	deletion	None	0
chr5	16624342	16624413	deletion	None	0
chr5	16982924	16983017	deletion	None	0
chr5	17943057	17943118	deletion	None	0
chr5	18171829	18171890	deletion	None	0
chr5	19221419	19221472	deletion	None	0
chr5	19375272	19376396	deletion	None	0
chr5	19849692	19849749	deletion	None	0
chr5	20557955	20558092	deletion	None	0
chr5	21338233	21338546	deletion	None	0
chr5	21450146	21452438	deletion	None	0
chr5	23902996	23905231	deletion	None	0
chr5	24091609	24091933	deletion	None	0
chr5	24271459	24271522	deletion	None	0
chr5	24370529	24373437	deletion	None	0
chr5	24452841	24453162	deletion	None	0
chr5	24758327	24758380	deletion	None	0
chr5	25777307	25777630	deletion	None	0
chr5	26111188	26111513	deletion	None	0
chr5	26653903	26653966	deletion	None	0
chr5	26700145	26700212	deletion	None	0
chr5	26793697	26793746	deletion	None	0
chr5	27524886	27526216	deletion	None	0
chr5	28619299	28619359	deletion	None	0
chr5	28753265	28753319	deletion	None	0
chr5	28932786	28932838	deletion	None	0
chr5	29268736	29268819	deletion	None	0
chr5	29868966	29869036	deletion	None	0
chr5	31677426	31677746	deletion	None	0
chr5	31849967	31850082	deletion	None	0
chr5	33355564	33355894	deletion	None	0
chr5	34304792	34307910	deletion	None	0
chr5	34991467	34991519	deletion	None	0
chr5	35672325	35672383	deletion	None	0
chr5	35841816	35841873	deletion	None	0
chr5	35841928	35841987	deletion	None	0
chr5	37415481	37415633	deletion	None	0
chr5	37563159	37563687	deletion	None	0
chr5	37583620	37583682	deletion	None	0
chr5	38134422	38134487	deletion	None	0
chr5	40594483	40594548	deletion	None	0
chr5	40697134	40697233	deletion	None	0
chr5	40800871	40800997	deletion	None	0
chr5	41411931	41411986	deletion	None	0
chr5	42980818	42980867	deletion	None	0
chr5	42981232	42981695	deletion	None	0
chr5	43523639	43523693	deletion	None	0
chr5	44794995	44795571	deletion	None	0
chr5	45004821	45014527	deletion	None	0
chr5	46001555	46001630	deletion	None	0
chr5	49480919	49481942	deletion	None	0
chr5	49835986	49836048	deletion	None	0
chr5	51521252	51521307	deletion	None	0
chr5	53176930	53177234	deletion	None	0
chr5	53677199	53677275	deletion	None	0
chr5	53755533	53755620	deletion	None	0
chr5	54401802	54401994	deletion	None	0
chr5	54402056	54402126	deletion	None	0
chr5	54498571	54498635	deletion	None	0
chr5	54808307	54808376	deletion	None	0
chr5	55429208	55430347	deletion	None	0
chr5	56131108	56131173	deletion	None	0
chr5	56361615	56361698	deletion	None	0
chr5	57323478	57333779	deletion	None	0
chr5	57679994	57686102	deletion	None	0
chr5	57923172	57923344	deletion	None	0
chr5	58277279	58277330	deletion	None	0
chr5	58467787	58467896	deletion	None	0
chr5	58496053	58496146	deletion	None	0
chr5	58496415	58496538	deletion	None	0
chr5	58869891	58869946	deletion	None	0
chr5	59963536	59963587	deletion	None	0
chr5	59963912	59963965	deletion	None	0
chr5	60114913	60114962	deletion	None	0
chr5	61293628	61293953	deletion	None	0
chr5	61894207	61894349	deletion	None	0
chr5	62116888	62116945	deletion	None	0
chr5	62704440	62704762	deletion	None	0
chr5	66622865	66622921	deletion	None	0
chr5	67984038	67984094	deletion	None	0
chr5	68105932	68106025	deletion	None	0
chr5	69194933	69195748	deletion	None	0
chr5	69811228	69811382	deletion	None	0
chr5	69964839	69965152	deletion	None	0
chr5	70853482	70853548	deletion	None	0
chr5	73037202	73037255	deletion	None	0
chr5	73406839	73406970	deletion	None	0
chr5	73407078	73407129	deletion	None	0
chr5	73648986	73649303	deletion	None	0
chr5	73799403	73799470	deletion	None	0
chr5	75435664	75435781	deletion	None	0
chr5	76108318	76108368	deletion	None	0
chr5	76280563	76280612	deletion	None	0
chr5	76280764	76280890	deletion	None	0
chr5	77090672	77090852	deletion	None	0
chr5	77105220	77105549	deletion	None	0
chr5	77574167	77574456	deletion	None	0
chr5	77725868	77726038	deletion	None	0
chr5	77880806	77881128	deletion	None	0
chr5	77888415	77888520	deletion	None	0
chr5	78276749	78277072	deletion	None	0
chr5	78277727	78278045	deletion	None	0
chr5	78566315	78566364	deletion	None	0
chr5	79557190	79557503	deletion	None	0
chr5	79597118	79597197	deletion	None	0
chr5	80039373	80039681	deletion	None	0
chr5	81008166	81008438	deletion	None	0
chr5	82482758	82483063	deletion	None	0
chr5	82906060	82906378	deletion	None	0
chr5	83614993	83615340	deletion	None	0
chr5	83947918	83954879	deletion	None	0
chr5	85152419	85152478	deletion	None	0
chr5	87378882	87382065	deletion	None	0
chr5	88032014	88032343	deletion	None	0
chr5	88043133	88043460	deletion	None	0
chr5	88606322	88606893	deletion	None	0
chr5	89860423	89860743	deletion	None	0
chr5	90499774	90502096	deletion	None	0
chr5	90574695	90574987	deletion	None	0
chr5	91480773	91481126	deletion	None	0
chr5	93916285	93916621	deletion	None	0
chr5	94648870	94648960	deletion	None	0
chr5	95343313	95343666	deletion	None	0
chr5	96325017	96325115	deletion	None	0
chr5	96617967	96618035	deletion	None	0
chr5	97401562	97402760	deletion	None	0
chr5	98345116	98347478	deletion	None	0
chr5	98761996	98762120	deletion	None	0
chr5	98868045	98869021	deletion	None	0
chr5	99726474	99727292	deletion	None	0
chr5	99759462	99759779	deletion	None	0
chr5	99828760	99828811	deletion	None	0
chr5	100422817	100422876	deletion	None	0
chr5	101386646	101386745	deletion	None	0
chr5	101693840	101694760	deletion	None	0
chr5	102163356	102163608	deletion	None	0
chr5	103030556	103030880	deletion	None	0
chr5	103062316	103062627	deletion	None	0
chr5	104877053	104877141	deletion	None	0
chr5	106239204	106239255	deletion	None	0
chr5	106741629	106741682	deletion	None	0
chr5	106970162	106970544	deletion	None	0
chr5	107045592	107045689	deletion	None	0
chr5	110694943	110695264	deletion	None	0
chr5	112922579	112922674	deletion	None	0
chr5	114756500	114757890	deletion	None	0
chr5	114969338	114969812	deletion	None	0
chr5	114990579	114990651	deletion	None	0
chr5	115130458	115130806	deletion	None	0
chr5	115894137	115894457	deletion	None	0
chr5	116254336	116254419	deletion	None	0
chr5	116428183	116428500	deletion	None	0
chr5	117876802	117876902	deletion	None	0
chr5	119969407	119969476	deletion	None	0
chr5	120386407	120389489	deletion	None	0
chr5	120727436	120727556	deletion	None	0
chr5	121041057	121041216	deletion	None	0
chr5	121059233	121060011	deletion	None	0
chr5	121260037	121260112	deletion	None	0
chr5	122274354	122274629	deletion	None	0
chr5	122723708	122723763	deletion	None	0
chr5	122958340	122958391	deletion	None	0
chr5	124234497	124234593	deletion	None	0
chr5	124484340	124484391	deletion	None	0
chr5	124717347	124717668	deletion	None	0
chr5	125841119	125841328	deletion	None	0
chr5	126075228	126075352	deletion	None	0
chr5	126458379	126458816	deletion	None	0
chr5	126950393	126950446	deletion	None	0
chr5	127172332	127173281	deletion	None	0
chr5	128327792	128327877	deletion	None	0
chr5	128885490	128885573	deletion	None	0
chr5	129729023	129729174	deletion	None	0
chr5	130804189	130804274	deletion	None	0
chr5	132918965	132924990	deletion	None	0
chr5	133134692	133136474	deletion	None	0
chr5	136854660	136856375	deletion	None	0
chr5	137022564	137023887	deletion	None	0
chr5	137479278	137479343	deletion	None	0
chr5	137873613	137873997	deletion	None	0
chr5	138108448	138108522	deletion	None	0
chr5	140141402	140141493	deletion	None	0
chr5	141454994	141455044	deletion	None	0
chr5	141455460	141455777	deletion	None	0
chr5	141459201	141459505	deletion	None	0
chr5	142664518	142664582	deletion	None	0
chr5	142824418	142824467	deletion	None	0
chr5	144752432	144752497	deletion	None	0
chr5	144871906	144872806	deletion	None	0
chr5	145121143	145121228	deletion	None	0
[truncated: 4,167 more rows]
