# Supplementary material for: Tradeoffs in alignment and assembly-based methods for structural variant detection with long-read sequencing data
Source: Nat Commun. 2024 Mar 19;15:2447. doi: 10.1038/s41467-024-46614-z (PMC10951360; doi:10.1038/s41467-024-46614-z)
Supplement: Supplementary file 4 — Source Data [file 41467_2024_46614_MOESM4_ESM.zip › Source Data/Figure7/PBSIM3_simulation/PBSIM3/Hifi/DUP/submit_mergefq.slurm]

#!/bin/bash
#
#SBATCH --job-name=concate_gz_files
#
##### Account and Partition ####
#SBATCH --account=cgw_maizie
#SBATCH --partition=cgw-maizie
#
##### Resources Required ####
###Basic
#SBATCH --ntasks=1
#SBATCH --nodes=1
#SBATCH --cpus-per-task=1
#SBATCH --mem=100G
#SBATCH --time=14-00:00:00
#
##### Environment Related ####
#SBATCH --export=ALL
#
##### Output and Error Information ####
#SBATCH --output=cat_gz_files.out
#SBATCH --error=cat_gz_files.err
#
##### Email Notification ####
#SBATCH --mail-user=yichen.liu.1@vanderbilt.edu
#SBATCH --mail-type=FAIL,END


#sed reference:
#1:https://www.reddit.com/r/bioinformatics/comments/dq8ftu/how_does_one_change_read_names_in_a_fastq_file/
#2:https://www.howtogeek.com/666395/how-to-use-the-sed-command-on-linux/

touch simulated_Hifi_reads_DUP.fastq

for i in 1 2
do
	for j in {1..10}
	do
		zcat h${i}_sim_${j}_*.fastq.gz | sed "1~4s/^@S/@H${i}Sim${j}Chr/" >> simulated_Hifi_reads_DUP.fastq
	done
done
