# Supplementary material for: Tradeoffs in alignment and assembly-based methods for structural variant detection with long-read sequencing data
Source: Nat Commun. 2024 Mar 19;15:2447. doi: 10.1038/s41467-024-46614-z (PMC10951360; doi:10.1038/s41467-024-46614-z)
Supplement: Supplementary file 4 — Source Data [file 41467_2024_46614_MOESM4_ESM.zip › Source Data/Figure7/PBSIM3_simulation/PBSIM3/Hifi/INV/submit_pbsim3_run2.slurm]

#!/bin/bash
#
#SBATCH --job-name=pbsim3_simulate_40x_10pass_PacbioSequel_inv_run2
#
##### Account and Partition ####
#SBATCH --account=cgw_dsi_gw
#SBATCH --partition=cgw-dsi-gw
#
##### Resources Required ####
###Basic
#SBATCH --ntasks=1
#SBATCH --nodes=1
#SBATCH --cpus-per-task=30
#SBATCH --mem=600G
#SBATCH --time=30-00:00:00
#
##### Environment Related ####
#SBATCH --export=ALL
#
##### Output and Error Information ####
#SBATCH --output=pbsim3_inv_run2.out
#SBATCH --error=pbsim3_inv_run2.err
#
##### Email Notification ####
#SBATCH --mail-user=yichen.liu.1@vanderbilt.edu
#SBATCH --mail-type=FAIL,END


#Additional notes:
# multiprocessing strategy was from: https://github.com/yukiteruono/pbsim3/issues/3
# Pacbio RS II is ideal for whole-genome sequencing of small genomes, targeted sequencing, complex population analysis, RNA sequencing of targeted transcripts, and microbial epigenetics.
# While Pacbio Sequel is ideal for high-fidelity (HiFi) Long Reads and Continuous Long Reads (CLRs)

ml load Anaconda3/5.0.1
source activate read_simulators

pbsim=/data/maiziezhou_lab/Yichen/Softwares/pbsim3/src/pbsim
errhmm=/data/maiziezhou_lab/Yichen/Softwares/pbsim3/data/ERRHMM-SEQUEL.model

prefix1=h1_sim
prefix2=h2_sim
genome1=../../simulated_genome_inv/h1_sim.fa
genome2=../../simulated_genome_inv/h2_sim.fa

#this should be the actual_depth divided by 20
depth=2

mean_length=10000
pass_num=10

#seeds for h1_sim are 1~10, for h2 are (1~10)*10+1
i=2

${pbsim} --prefix ${prefix1}_${i} --strategy wgs --genome ${genome1} --depth ${depth} --method errhmm --errhmm ${errhmm} --length-mean ${mean_length} --pass-num ${pass_num} --seed ${i} &
pid1=$!

${pbsim} --prefix ${prefix2}_${i} --strategy wgs --genome ${genome2} --depth ${depth} --method errhmm --errhmm ${errhmm} --length-mean ${mean_length} --pass-num ${pass_num} --seed ${i}1 &
pid2=$!

wait $pid1 $pid2

#clean up some unused files to save space
rm ${prefix1}_${i}_*.maf
rm ${prefix1}_${i}_*.ref
rm ${prefix2}_${i}_*.maf
rm ${prefix2}_${i}_*.ref

#sam to bam for hap1
pids=()
for sam in ${prefix1}_${i}_*.sam
do
	samtools sort -@ 2 ${sam} -o ${sam%.*}.bam &
	pids+=($!)
done

for pid in ${pids[*]}
do
    wait $pid
done

#clean up sam
rm ${prefix1}_${i}_*.sam

#CCS for hap1
## note: for ccs step, hap1 and hap2 share the same pid wait list
pid_ccs=()
for bam in ${prefix1}_${i}_*.bam
do
	ccs ${bam} ${bam%.*}.fastq.gz &
	pid_ccs+=($!)
done

#sam to bam for hap2
pids=()
for sam in ${prefix2}_${i}_*.sam
do
	samtools sort -@ 2 ${sam} -o ${sam%.*}.bam &
	pids+=($!)
done

for pid in ${pids[*]}
do
    wait $pid
done

#clean up sam
rm ${prefix2}_${i}_*.sam

#CCS for hap2
for bam in ${prefix2}_${i}_*.bam
do
	ccs ${bam} ${bam%.*}.fastq.gz &
	pid_ccs+=($!)
done

for pid in ${pid_ccs[*]}
do
    wait $pid
done

#Clean up bam
rm ${prefix1}_${i}_*.bam
rm ${prefix2}_${i}_*.bam

#Clean up unused ccs outputs
rm ${prefix1}_${i}_*.ccs_report.txt
rm ${prefix2}_${i}_*.ccs_report.txt
rm ${prefix1}_${i}_*.zmw_metrics.json.gz
rm ${prefix2}_${i}_*.zmw_metrics.json.gz
