# Supplementary material for: Tradeoffs in alignment and assembly-based methods for structural variant detection with long-read sequencing data
Source: Nat Commun. 2024 Mar 19;15:2447. doi: 10.1038/s41467-024-46614-z (PMC10951360; doi:10.1038/s41467-024-46614-z)
Supplement: Supplementary file 4 — Source Data [file 41467_2024_46614_MOESM4_ESM.zip › Source Data/Figure4/HG002_analysis/Data/VCFs/ONT_Promethion/overlap_fp_p0_ALNandASM/Multi_SV_Caller_Merged.vcf]

##fileformat=VCFv4.2
##FILTER=<ID=PASS,Description="All filters passed">
##source=DeBreak/MAMnet/Sniffles2/cuteSV/NanoVar/SVIM/Sniffles/Smartie-sv_aln/SVIM-asm/PAV/Dipcall
##contig=<ID=chr1,length=249250621>
##contig=<ID=chr2,length=243199373>
##contig=<ID=chr3,length=198022430>
##contig=<ID=chr4,length=191154276>
##contig=<ID=chr5,length=180915260>
##contig=<ID=chr6,length=171115067>
##contig=<ID=chr7,length=159138663>
##contig=<ID=chr8,length=146364022>
##contig=<ID=chr9,length=141213431>
##contig=<ID=chr10,length=135534747>
##contig=<ID=chr11,length=135006516>
##contig=<ID=chr12,length=133851895>
##contig=<ID=chr13,length=115169878>
##contig=<ID=chr14,length=107349540>
##contig=<ID=chr15,length=102531392>
##contig=<ID=chr16,length=90354753>
##contig=<ID=chr17,length=81195210>
##contig=<ID=chr18,length=78077248>
##contig=<ID=chr19,length=59128983>
##contig=<ID=chr20,length=63025520>
##contig=<ID=chr21,length=48129895>
##contig=<ID=chr22,length=51304566>
##contig=<ID=chrX,length=155270560>
##contig=<ID=chrY,length=59373566>
##contig=<ID=chrM,length=16571>
##contig=<ID=chr1_gl000191_random,length=106433>
##contig=<ID=chr1_gl000192_random,length=547496>
##contig=<ID=chr4_gl000193_random,length=189789>
##contig=<ID=chr4_gl000194_random,length=191469>
##contig=<ID=chr7_gl000195_random,length=182896>
##contig=<ID=chr8_gl000196_random,length=38914>
##contig=<ID=chr8_gl000197_random,length=37175>
##contig=<ID=chr9_gl000198_random,length=90085>
##contig=<ID=chr9_gl000199_random,length=169874>
##contig=<ID=chr9_gl000200_random,length=187035>
##contig=<ID=chr9_gl000201_random,length=36148>
##contig=<ID=chr11_gl000202_random,length=40103>
##contig=<ID=chr17_gl000203_random,length=37498>
##contig=<ID=chr17_gl000204_random,length=81310>
##contig=<ID=chr17_gl000205_random,length=174588>
##contig=<ID=chr17_gl000206_random,length=41001>
##contig=<ID=chr18_gl000207_random,length=4262>
##contig=<ID=chr19_gl000208_random,length=92689>
##contig=<ID=chr19_gl000209_random,length=159169>
##contig=<ID=chr21_gl000210_random,length=27682>
##contig=<ID=chrUn_gl000211,length=166566>
##contig=<ID=chrUn_gl000212,length=186858>
##contig=<ID=chrUn_gl000213,length=164239>
##contig=<ID=chrUn_gl000214,length=137718>
##contig=<ID=chrUn_gl000215,length=172545>
##contig=<ID=chrUn_gl000216,length=172294>
##contig=<ID=chrUn_gl000217,length=172149>
##contig=<ID=chrUn_gl000218,length=161147>
##contig=<ID=chrUn_gl000219,length=179198>
##contig=<ID=chrUn_gl000220,length=161802>
##contig=<ID=chrUn_gl000221,length=155397>
##contig=<ID=chrUn_gl000222,length=186861>
##contig=<ID=chrUn_gl000223,length=180455>
##contig=<ID=chrUn_gl000224,length=179693>
##contig=<ID=chrUn_gl000225,length=211173>
##contig=<ID=chrUn_gl000226,length=15008>
##contig=<ID=chrUn_gl000227,length=128374>
##contig=<ID=chrUn_gl000228,length=129120>
##contig=<ID=chrUn_gl000229,length=19913>
##contig=<ID=chrUn_gl000230,length=43691>
##contig=<ID=chrUn_gl000231,length=27386>
##contig=<ID=chrUn_gl000232,length=40652>
##contig=<ID=chrUn_gl000233,length=45941>
##contig=<ID=chrUn_gl000234,length=40531>
##contig=<ID=chrUn_gl000235,length=34474>
##contig=<ID=chrUn_gl000236,length=41934>
##contig=<ID=chrUn_gl000237,length=45867>
##contig=<ID=chrUn_gl000238,length=39939>
##contig=<ID=chrUn_gl000239,length=33824>
##contig=<ID=chrUn_gl000240,length=41933>
##contig=<ID=chrUn_gl000241,length=42152>
##contig=<ID=chrUn_gl000242,length=43523>
##contig=<ID=chrUn_gl000243,length=43341>
##contig=<ID=chrUn_gl000244,length=39929>
##contig=<ID=chrUn_gl000245,length=36651>
##contig=<ID=chrUn_gl000246,length=38154>
##contig=<ID=chrUn_gl000247,length=36422>
##contig=<ID=chrUn_gl000248,length=39786>
##contig=<ID=chrUn_gl000249,length=38502>
##contig=<ID=hs37d5,length=35477943>
##FILTER=<ID=.,Description="None">
##INFO=<ID=SVTYPE,Number=1,Type=String,Description="Type of structural variant">
##INFO=<ID=END,Number=1,Type=Integer,Description="End position of the variant described in this record">
##INFO=<ID=SVLEN,Number=1,Type=Integer,Description="Difference in length between REF and ALT alleles">
##INFO=<ID=SC,Number=.,Type=String,Description="SV Caller(s) that supports this variant">
##FORMAT=<ID=GT,Number=1,Type=String,Description="Genotype">
##INFO=<ID=TruScore,Number=1,Type=Float,Description="Truvari score for similarity of match">
##INFO=<ID=PctSeqSimilarity,Number=1,Type=Float,Description="Pct sequence similarity between this variant and its closest match">
##INFO=<ID=PctSizeSimilarity,Number=1,Type=Float,Description="Pct size similarity between this variant and its closest match">
##INFO=<ID=PctRecOverlap,Number=1,Type=Float,Description="Percent reciprocal overlap percent of the two calls' coordinates">
##INFO=<ID=StartDistance,Number=1,Type=Integer,Description="Distance of this call's start from comparison call's start">
##INFO=<ID=EndDistance,Number=1,Type=Integer,Description="Distance of this call's start from comparison call's start">
##INFO=<ID=SizeDiff,Number=1,Type=Float,Description="Difference in size(basecall) and size(evalcall)">
##INFO=<ID=NumNeighbors,Number=1,Type=Integer,Description="Number of calls in B that were in the neighborhood (REFDIST) of this call">
##INFO=<ID=NumThresholdNeighbors,Number=1,Type=Integer,Description="Number of calls in B that are within threshold distances of this call">
##INFO=<ID=MatchId,Number=1,Type=Integer,Description="Truvari uid to help tie tp-base.vcf and tp-call.vcf entries together">
#CHROM	POS	ID	REF	ALT	QUAL	FILTER	INFO	FORMAT	Sample
chr1	110652169	1591_0	N	<DEL>	.	PASS	END=110652221;SVTYPE=DEL;SVLEN=-52;SC=DeBreak,Sniffles;NumNeighbors=1;NumThresholdNeighbors=1;MatchId=21;TruScore=0.654205;PctSeqSimilarity=0;PctSizeSimilarity=0.981132;PctRecOverlap=0.981481;SizeDiff=-1;StartDistance=0;EndDistance=-1	GT	0/0
chr1	201226502	.	N	<DEL>	30	.	END=201226564;SVTYPE=DEL;SVLEN=62;SC=DeBreak,Sniffles2,cuteSV,SVIM,Sniffles,Smartie-sv_aln,SVIM-asm,PAV,Dipcall;NumNeighbors=2;NumThresholdNeighbors=1;MatchId=27;TruScore=0.661376;PctSeqSimilarity=0;PctSizeSimilarity=1;PctRecOverlap=0.984127;SizeDiff=0;StartDistance=-1;EndDistance=-1	GT	1/0
chr1	201227027	chr1-201227028-INS-516	N	<INS>	.	.	END=201227027;SVTYPE=INS;SVLEN=516;SC=DeBreak,cuteSV,NanoVar,SVIM,SVIM-asm,PAV;NumNeighbors=2;NumThresholdNeighbors=2;MatchId=29;TruScore=0.294574;PctSeqSimilarity=0;PctSizeSimilarity=0.883721;PctRecOverlap=0;SizeDiff=60;StartDistance=-40;EndDistance=-496	GT	1/1
chr1	201227143	2491_0	N	<INS>	.	PASS	END=201227160;SVTYPE=INS;SVLEN=240;SC=DeBreak,Sniffles2,Sniffles;NumNeighbors=1;NumThresholdNeighbors=1;MatchId=32;TruScore=0.29304;PctSeqSimilarity=0;PctSizeSimilarity=0.879121;PctRecOverlap=0;SizeDiff=-33;StartDistance=526;EndDistance=270	GT	0/1
chr1	21270464	.	N	<DEL>	.	.	END=21270522;SVTYPE=DEL;SVLEN=-57;SC=DeBreak,Sniffles2,Smartie-sv_aln;NumNeighbors=1;NumThresholdNeighbors=1;MatchId=47;TruScore=0.626524;PctSeqSimilarity=0;PctSizeSimilarity=0.947368;PctRecOverlap=0.932203;SizeDiff=3;StartDistance=0;EndDistance=4	GT	./.
chr1	180992228	2285_0	N	<DEL>	.	PASS	END=180992289;SVTYPE=DEL;SVLEN=-61;SC=DeBreak,Sniffles2,Sniffles;NumNeighbors=1;NumThresholdNeighbors=1;MatchId=52;TruScore=0.573422;PctSeqSimilarity=0;PctSizeSimilarity=0.859155;PctRecOverlap=0.861111;SizeDiff=-10;StartDistance=10;EndDistance=0	GT	0/1
chr1	44568239	cuteSV.DEL.572	N	<DEL>	12	PASS	END=44568289;SVTYPE=DEL;SVLEN=50;SC=DeBreak,cuteSV;NumNeighbors=1;NumThresholdNeighbors=1;MatchId=62;TruScore=0.56826;PctSeqSimilarity=0;PctSizeSimilarity=0.877193;PctRecOverlap=0.827586;SizeDiff=-7;StartDistance=-3;EndDistance=-10	GT	0/1
chr1	113316773	1619_2	N	<INS>	.	PASS	END=113316774;SVTYPE=INS;SVLEN=148;SC=DeBreak,MAMnet,Sniffles2,cuteSV,NanoVar,SVIM,Sniffles;NumNeighbors=1;NumThresholdNeighbors=1;MatchId=67;TruScore=0.31982;PctSeqSimilarity=0;PctSizeSimilarity=0.959459;PctRecOverlap=0;SizeDiff=6;StartDistance=-37;EndDistance=-178	GT	0/1
chr1	46051929	cuteSV.DEL.583	N	<DEL>	61.4	PASS	END=46051982;SVTYPE=DEL;SVLEN=53;SC=DeBreak,Sniffles2,cuteSV;NumNeighbors=1;NumThresholdNeighbors=1;MatchId=82;TruScore=0.480748;PctSeqSimilarity=0;PctSizeSimilarity=0.726027;PctRecOverlap=0.716216;SizeDiff=-20;StartDistance=21;EndDistance=1	GT	0/1
chr1	178627755	.	N	<DEL>	.	.	END=178627821;SVTYPE=DEL;SVLEN=-65;SC=DeBreak,Sniffles2,cuteSV,Sniffles,Smartie-sv_aln;NumNeighbors=1;NumThresholdNeighbors=1;MatchId=116;TruScore=0.656641;PctSeqSimilarity=0;PctSizeSimilarity=0.984848;PctRecOverlap=0.985075;SizeDiff=-1;StartDistance=1;EndDistance=1	GT	./.
chr1	36170628	nv_SV4135-2449E	N	<DEL>	1.4	PASS	END=36170685;SVTYPE=DEL;SVLEN=-57;SC=DeBreak,Sniffles2,cuteSV,NanoVar;NumNeighbors=1;NumThresholdNeighbors=1;MatchId=155;TruScore=0.527644;PctSeqSimilarity=0;PctSizeSimilarity=0.890625;PctRecOverlap=0.692308;SizeDiff=-7;StartDistance=20;EndDistance=13	GT	./.
chr1	36194526	.	N	<DEL>	.	.	END=36194580;SVTYPE=DEL;SVLEN=-53;SC=DeBreak,Smartie-sv_aln;NumNeighbors=1;NumThresholdNeighbors=1;MatchId=156;TruScore=0.62413;PctSeqSimilarity=0;PctSizeSimilarity=0.981481;PctRecOverlap=0.890909;SizeDiff=-1;StartDistance=-6;EndDistance=-6	GT	./.
chr1	151809216	Sniffles2.DEL.C1E7S0	N	<DEL>	60	PASS	END=151809271;SVTYPE=DEL;SVLEN=-55;SC=DeBreak,Sniffles2;NumNeighbors=1;NumThresholdNeighbors=1;MatchId=190;TruScore=0.537106;PctSeqSimilarity=0;PctSizeSimilarity=0.901639;PctRecOverlap=0.709677;SizeDiff=-6;StartDistance=18;EndDistance=12	GT	0/1
chr1	9583592	.	N	<DEL>	30	.	END=9583644;SVTYPE=DEL;SVLEN=52;SC=DeBreak,Sniffles2,SVIM,Sniffles,Smartie-sv_aln,SVIM-asm,PAV,Dipcall;NumNeighbors=1;NumThresholdNeighbors=1;MatchId=191;TruScore=0.630628;PctSeqSimilarity=0;PctSizeSimilarity=0.945455;PctRecOverlap=0.946429;SizeDiff=-3;StartDistance=1;EndDistance=-2	GT	1/0
chr1	95103902	.	N	<DEL>	.	.	END=95103957;SVTYPE=DEL;SVLEN=-55;SC=DeBreak,Smartie-sv_aln;NumNeighbors=1;NumThresholdNeighbors=1;MatchId=202;TruScore=0.631474;PctSeqSimilarity=0;PctSizeSimilarity=0.982143;PctRecOverlap=0.912281;SizeDiff=-1;StartDistance=-4;EndDistance=-5	GT	./.
chr1	214884935	svim.DEL.43253	N	<DEL>	14	PASS	END=214884990;SVTYPE=DEL;SVLEN=55;SC=DeBreak,Sniffles2,cuteSV,NanoVar,SVIM;NumNeighbors=1;NumThresholdNeighbors=1;MatchId=221;TruScore=0.654866;PctSeqSimilarity=0;PctSizeSimilarity=0.982143;PctRecOverlap=0.982456;SizeDiff=-1;StartDistance=0;EndDistance=-1	GT	0/1
chr1	68097150	1123_0	N	<DEL>	.	PASS	END=68097260;SVTYPE=DEL;SVLEN=-110;SC=DeBreak,Sniffles2,Sniffles;NumNeighbors=1;NumThresholdNeighbors=1;MatchId=223;TruScore=0.334971;PctSeqSimilarity=0;PctSizeSimilarity=0.545455;PctRecOverlap=0.459459;SizeDiff=50;StartDistance=10;EndDistance=60	GT	0/0
chr1	147390160	.	N	<DEL>	.	.	END=147390467;SVTYPE=DEL;SVLEN=-307;SC=DeBreak,MAMnet,Sniffles2,SVIM,Smartie-sv_aln;NumNeighbors=1;NumThresholdNeighbors=1;MatchId=224;TruScore=0.665584;PctSeqSimilarity=0;PctSizeSimilarity=1;PctRecOverlap=0.996753;SizeDiff=0;StartDistance=-1;EndDistance=-1	GT	./.
chr1	174906884	chr1-174906885-INS-1083	N	<INS>	.	.	END=174906884;SVTYPE=INS;SVLEN=1083;SC=DeBreak,cuteSV,NanoVar,SVIM,Sniffles,SVIM-asm,PAV;NumNeighbors=1;NumThresholdNeighbors=1;MatchId=236;TruScore=0.333333;PctSeqSimilarity=0;PctSizeSimilarity=1;PctRecOverlap=0;SizeDiff=0;StartDistance=-1;EndDistance=-2	GT	1/1
chr1	117571843	.	N	<INS>	30	.	END=117571843;SVTYPE=INS;SVLEN=50;SC=DeBreak,MAMnet,Sniffles2,NanoVar,SVIM,Sniffles,SVIM-asm,PAV,Dipcall;NumNeighbors=1;NumThresholdNeighbors=1;MatchId=247;TruScore=0.308642;PctSeqSimilarity=0;PctSizeSimilarity=0.925926;PctRecOverlap=0;SizeDiff=-4;StartDistance=53;EndDistance=52	GT	0/1
chr1	37098153	.	N	<DEL>	.	.	END=37098216;SVTYPE=DEL;SVLEN=-62;SC=DeBreak,MAMnet,Sniffles2,cuteSV,NanoVar,SVIM,Sniffles,Smartie-sv_aln;NumNeighbors=1;NumThresholdNeighbors=1;MatchId=254;TruScore=0.635081;PctSeqSimilarity=0;PctSizeSimilarity=0.967742;PctRecOverlap=0.9375;SizeDiff=2;StartDistance=-4;EndDistance=-1	GT	./.
chr1	18829350	nv_SV2407-DA6F1	N	<DEL>	8.1	PASS	END=18829442;SVTYPE=DEL;SVLEN=-92;SC=DeBreak,NanoVar;NumNeighbors=1;NumThresholdNeighbors=1;MatchId=331;TruScore=0.627201;PctSeqSimilarity=0;PctSizeSimilarity=0.98913;PctRecOverlap=0.892473;SizeDiff=1;StartDistance=-10;EndDistance=-9	GT	0/1
chr1	27194749	nv_SV3257-8E351	N	<DEL>	8.7	PASS	END=27194805;SVTYPE=DEL;SVLEN=-56;SC=DeBreak,cuteSV,NanoVar;NumNeighbors=1;NumThresholdNeighbors=1;MatchId=342;TruScore=0.447552;PctSeqSimilarity=0;PctSizeSimilarity=0.727273;PctRecOverlap=0.615385;SizeDiff=-21;StartDistance=-9;EndDistance=-30	GT	0/1
chr1	243691191	svim.DEL.49773	N	<DEL>	18	PASS	END=243691252;SVTYPE=DEL;SVLEN=61;SC=DeBreak,MAMnet,Sniffles2,cuteSV,NanoVar,SVIM;NumNeighbors=1;NumThresholdNeighbors=1;MatchId=353;TruScore=0.618015;PctSeqSimilarity=0;PctSizeSimilarity=0.95082;PctRecOverlap=0.903226;SizeDiff=3;StartDistance=-6;EndDistance=-3	GT	0/1
chr1	82721396	Sniffles2.INS.2167S0	N	<INS>	60	PASS	END=82721396;SVTYPE=INS;SVLEN=2998;SC=DeBreak,MAMnet,Sniffles2;NumNeighbors=1;NumThresholdNeighbors=1;MatchId=366;TruScore=0.323409;PctSeqSimilarity=0;PctSizeSimilarity=0.970227;PctRecOverlap=0;SizeDiff=-92;StartDistance=-315;EndDistance=-316	GT	./.
chr1	55201853	nv_SV5758-24804	N	<DEL>	9.2	PASS	END=55201904;SVTYPE=DEL;SVLEN=-51;SC=DeBreak,MAMnet,Sniffles2,cuteSV,NanoVar;NumNeighbors=1;NumThresholdNeighbors=1;MatchId=377;TruScore=0.401173;PctSeqSimilarity=0;PctSizeSimilarity=0.671053;PctRecOverlap=0.532468;SizeDiff=-25;StartDistance=36;EndDistance=11	GT	0/1
chr1	105050602	chr1-105050603-INS-340	N	<INS>	.	.	END=105050602;SVTYPE=INS;SVLEN=340;SC=DeBreak,MAMnet,Sniffles2,Sniffles,SVIM-asm,PAV;NumNeighbors=2;NumThresholdNeighbors=1;MatchId=381;TruScore=0.303843;PctSeqSimilarity=0;PctSizeSimilarity=0.911528;PctRecOverlap=0;SizeDiff=-33;StartDistance=-81;EndDistance=-82	GT	0/1
chr1	105050607	Sniffles2.DEL.ACD4S0	N	<DEL>	60	PASS	END=105050661;SVTYPE=DEL;SVLEN=-54;SC=DeBreak,Sniffles2;NumNeighbors=1;NumThresholdNeighbors=1;MatchId=382;TruScore=0.60978;PctSeqSimilarity=0;PctSizeSimilarity=0.931035;PctRecOverlap=0.898305;SizeDiff=-4;StartDistance=6;EndDistance=2	GT	0/1
chr1	85165440	.	N	<DEL>	.	.	END=85165495;SVTYPE=DEL;SVLEN=-54;SC=DeBreak,Smartie-sv_aln;NumNeighbors=1;NumThresholdNeighbors=1;MatchId=387;TruScore=0.643066;PctSeqSimilarity=0;PctSizeSimilarity=0.964286;PctRecOverlap=0.964912;SizeDiff=-2;StartDistance=-1;EndDistance=-2	GT	./.
chr1	167404258	chr1-167404259-INS-65	N	<INS>	.	.	END=167404258;SVTYPE=INS;SVLEN=65;SC=DeBreak,cuteSV,PAV;NumNeighbors=1;NumThresholdNeighbors=1;MatchId=432;TruScore=0.296804;PctSeqSimilarity=0;PctSizeSimilarity=0.890411;PctRecOverlap=0;SizeDiff=-8;StartDistance=-50;EndDistance=-51	GT	0/1
chr1	90707206	.	N	<DEL>	.	.	END=90707260;SVTYPE=DEL;SVLEN=-54;SC=DeBreak,SVIM,Smartie-sv_aln;NumNeighbors=1;NumThresholdNeighbors=1;MatchId=444;TruScore=0.600546;PctSeqSimilarity=0;PctSizeSimilarity=0.9;PctRecOverlap=0.901639;SizeDiff=-6;StartDistance=4;EndDistance=-2	GT	./.
chr1	10884692	.	N	<DEL>	.	.	END=10884743;SVTYPE=DEL;SVLEN=-51;SC=DeBreak,Smartie-sv_aln;NumNeighbors=1;NumThresholdNeighbors=1;MatchId=457;TruScore=0.617845;PctSeqSimilarity=0;PctSizeSimilarity=0.944444;PctRecOverlap=0.909091;SizeDiff=-3;StartDistance=-2;EndDistance=-5	GT	./.
chr1	39970374	817_2	N	<INS>	.	PASS	END=39970381;SVTYPE=INS;SVLEN=451;SC=DeBreak,MAMnet,Sniffles2,Sniffles;NumNeighbors=1;NumThresholdNeighbors=1;MatchId=458;TruScore=0.326681;PctSeqSimilarity=0;PctSizeSimilarity=0.980044;PctRecOverlap=0;SizeDiff=9;StartDistance=-147;EndDistance=-582	GT	0/0
chr1	155670696	svim.INS.17503	N	<INS>	14	PASS	END=155670696;SVTYPE=INS;SVLEN=208;SC=DeBreak,SVIM;NumNeighbors=1;NumThresholdNeighbors=1;MatchId=466;TruScore=0.298077;PctSeqSimilarity=0;PctSizeSimilarity=0.894231;PctRecOverlap=0;SizeDiff=22;StartDistance=272;EndDistance=271	GT	0/1
chr1	54596405	975_1	N	<DEL>	.	PASS	END=54596459;SVTYPE=DEL;SVLEN=-54;SC=DeBreak,Sniffles;NumNeighbors=1;NumThresholdNeighbors=1;MatchId=474;TruScore=0.501142;PctSeqSimilarity=0;PctSizeSimilarity=0.75;PctRecOverlap=0.753425;SizeDiff=-18;StartDistance=2;EndDistance=-16	GT	0/0
chr1	218894529	.	N	<INS>	30	.	END=218894529;SVTYPE=INS;SVLEN=65;SC=DeBreak,MAMnet,Sniffles2,cuteSV,SVIM,Sniffles,SVIM-asm,PAV,Dipcall;NumNeighbors=1;NumThresholdNeighbors=1;MatchId=477;TruScore=0.323077;PctSeqSimilarity=0;PctSizeSimilarity=0.969231;PctRecOverlap=0;SizeDiff=2;StartDistance=37;EndDistance=36	GT	0/1
chr1	31124634	.	N	<INS>	30	.	END=31124634;SVTYPE=INS;SVLEN=57;SC=DeBreak,Sniffles2,cuteSV,NanoVar,SVIM,Sniffles,SVIM-asm,PAV,Dipcall;NumNeighbors=1;NumThresholdNeighbors=1;MatchId=482;TruScore=0.333333;PctSeqSimilarity=0;PctSizeSimilarity=1;PctRecOverlap=0;SizeDiff=0;StartDistance=-1;EndDistance=-2	GT	1/0
chr1	195723926	.	N	<DEL>	.	.	END=195723980;SVTYPE=DEL;SVLEN=-53;SC=DeBreak,Smartie-sv_aln;NumNeighbors=1;NumThresholdNeighbors=1;MatchId=493;TruScore=0.635906;PctSeqSimilarity=0;PctSizeSimilarity=0.962264;PctRecOverlap=0.945455;SizeDiff=2;StartDistance=-3;EndDistance=0	GT	./.
chr1	1613429	.	N	<DEL>	.	.	END=1613479;SVTYPE=DEL;SVLEN=-50;SC=DeBreak,Smartie-sv_aln;NumNeighbors=1;NumThresholdNeighbors=1;MatchId=496;TruScore=0.628079;PctSeqSimilarity=0;PctSizeSimilarity=0.980392;PctRecOverlap=0.903846;SizeDiff=-1;StartDistance=-4;EndDistance=-5	GT	./.
chr1	2079159	.	N	<INS>	30	.	END=2079159;SVTYPE=INS;SVLEN=162;SC=DeBreak,MAMnet,Sniffles2,cuteSV,NanoVar,SVIM,Sniffles,Smartie-sv_aln,SVIM-asm,PAV,Dipcall;NumNeighbors=1;NumThresholdNeighbors=1;MatchId=512;TruScore=0.306584;PctSeqSimilarity=0;PctSizeSimilarity=0.919753;PctRecOverlap=0;SizeDiff=13;StartDistance=-17;EndDistance=-166	GT	0/1
chr1	20886194	.	N	<DEL>	.	.	END=20886248;SVTYPE=DEL;SVLEN=-54;SC=DeBreak,SVIM,Smartie-sv_aln;NumNeighbors=1;NumThresholdNeighbors=1;MatchId=519;TruScore=0.637218;PctSeqSimilarity=0;PctSizeSimilarity=0.964286;PctRecOverlap=0.947368;SizeDiff=-2;StartDistance=-1;EndDistance=-3	GT	./.
chr1	2566483	.	N	<INS>	30	.	END=2566483;SVTYPE=INS;SVLEN=68;SC=DeBreak,MAMnet,Sniffles2,cuteSV,NanoVar,SVIM,Sniffles,Smartie-sv_aln,SVIM-asm,PAV,Dipcall;NumNeighbors=1;NumThresholdNeighbors=1;MatchId=538;TruScore=0.313726;PctSeqSimilarity=0;PctSizeSimilarity=0.941176;PctRecOverlap=0;SizeDiff=4;StartDistance=-1;EndDistance=-2	GT	./1
chr1	10637603	.	N	<DEL>	30	.	END=10637662;SVTYPE=DEL;SVLEN=59;SC=DeBreak,cuteSV,NanoVar,SVIM,Smartie-sv_aln,SVIM-asm,Dipcall;NumNeighbors=1;NumThresholdNeighbors=1;MatchId=544;TruScore=0.661111;PctSeqSimilarity=0;PctSizeSimilarity=1;PctRecOverlap=0.983333;SizeDiff=0;StartDistance=-1;EndDistance=-1	GT	0/1
chr1	30151031	670_0	N	<DEL>	.	PASS	END=30151090;SVTYPE=DEL;SVLEN=-59;SC=DeBreak,Sniffles;NumNeighbors=1;NumThresholdNeighbors=1;MatchId=579;TruScore=0.60821;PctSeqSimilarity=0;PctSizeSimilarity=0.951613;PctRecOverlap=0.873016;SizeDiff=-3;StartDistance=8;EndDistance=5	GT	0/0
chr1	8904122	nv_SV1339-6FE76	N	<DEL>	9	PASS	END=8904175;SVTYPE=DEL;SVLEN=-53;SC=DeBreak,NanoVar;NumNeighbors=1;NumThresholdNeighbors=1;MatchId=583;TruScore=0.411942;PctSeqSimilarity=0;PctSizeSimilarity=0.913793;PctRecOverlap=0.322034;SizeDiff=-5;StartDistance=-35;EndDistance=-40	GT	0/1
chr1	246860057	Sniffles2.DEL.1097DS0	N	<DEL>	59	PASS	END=246860115;SVTYPE=DEL;SVLEN=-58;SC=DeBreak,MAMnet,Sniffles2;NumNeighbors=1;NumThresholdNeighbors=1;MatchId=598;TruScore=0.61417;PctSeqSimilarity=0;PctSizeSimilarity=0.920635;PctRecOverlap=0.921875;SizeDiff=-5;StartDistance=5;EndDistance=0	GT	0/1
chr1	206285885	chr1-206285886-INS-11727	N	<INS>	.	.	END=206285885;SVTYPE=INS;SVLEN=11727;SC=DeBreak,PAV;NumNeighbors=1;NumThresholdNeighbors=1;MatchId=602;TruScore=0.168585;PctSeqSimilarity=0;PctSizeSimilarity=0.505585;PctRecOverlap=0.000168634;SizeDiff=5798;StartDistance=3426;EndDistance=-2503	GT	1/0
chr1	25493462	.	N	<INS>	30	.	END=25493462;SVTYPE=INS;SVLEN=73;SC=DeBreak,Sniffles2,cuteSV,NanoVar,SVIM,Sniffles,Smartie-sv_aln,SVIM-asm,PAV,Dipcall;NumNeighbors=1;NumThresholdNeighbors=1;MatchId=605;TruScore=0.292237;PctSeqSimilarity=0;PctSizeSimilarity=0.876712;PctRecOverlap=0;SizeDiff=9;StartDistance=83;EndDistance=82	GT	0/1
chr1	74966287	.	N	<DEL>	.	.	END=74966338;SVTYPE=DEL;SVLEN=-51;SC=DeBreak,Sniffles2,NanoVar,Sniffles,Smartie-sv_aln;NumNeighbors=1;NumThresholdNeighbors=1;MatchId=621;TruScore=0.660256;PctSeqSimilarity=0;PctSizeSimilarity=1;PctRecOverlap=0.980769;SizeDiff=0;StartDistance=-1;EndDistance=-1	GT	./.
chr1	47657062	.	N	<DEL>	.	.	END=47657124;SVTYPE=DEL;SVLEN=-62;SC=DeBreak,MAMnet,SVIM,Smartie-sv_aln;NumNeighbors=1;NumThresholdNeighbors=1;MatchId=633;TruScore=0.624168;PctSeqSimilarity=0;PctSizeSimilarity=0.967742;PctRecOverlap=0.904762;SizeDiff=2;StartDistance=-6;EndDistance=-4	GT	./.
chr1	230950007	.	N	<DEL>	.	.	END=230950064;SVTYPE=DEL;SVLEN=-56;SC=DeBreak,Smartie-sv_aln;NumNeighbors=1;NumThresholdNeighbors=1;MatchId=636;TruScore=0.586207;PctSeqSimilarity=0;PctSizeSimilarity=1;PctRecOverlap=0.758621;SizeDiff=0;StartDistance=-14;EndDistance=-13	GT	./.
chr1	55392277	svim.DEL.14125	N	<DEL>	16	PASS	END=55392340;SVTYPE=DEL;SVLEN=63;SC=DeBreak,Sniffles2,cuteSV,NanoVar,SVIM;NumNeighbors=1;NumThresholdNeighbors=1;MatchId=672;TruScore=0.557044;PctSeqSimilarity=0;PctSizeSimilarity=0.952381;PctRecOverlap=0.71875;SizeDiff=3;StartDistance=15;EndDistance=18	GT	0/1
chr1	152186422	chr1-152186423-INS-4229	N	<INS>	.	.	END=152186422;SVTYPE=INS;SVLEN=4229;SC=DeBreak,PAV;NumNeighbors=1;NumThresholdNeighbors=1;MatchId=691;TruScore=0.26021;PctSeqSimilarity=0;PctSizeSimilarity=0.780326;PctRecOverlap=0.000302939;SizeDiff=929;StartDistance=146;EndDistance=-3154	GT	1/1
chr1	152187636	.	N	<INS>	30	.	END=152187636;SVTYPE=INS;SVLEN=1406;SC=DeBreak,Dipcall;NumNeighbors=1;NumThresholdNeighbors=1;MatchId=694;TruScore=0.194548;PctSeqSimilarity=0;PctSizeSimilarity=0.583645;PctRecOverlap=0;SizeDiff=-1003;StartDistance=-365;EndDistance=-2774	GT	0/1
chr1	152188423	1981_1	N	<INS>	.	PASS	END=152188423;SVTYPE=INS;SVLEN=1383;SC=DeBreak,Sniffles;NumNeighbors=1;NumThresholdNeighbors=1;MatchId=695;TruScore=0.245782;PctSeqSimilarity=0;PctSizeSimilarity=0.736814;PctRecOverlap=0.000532481;SizeDiff=-494;StartDistance=80;EndDistance=-1797	GT	0/0
chr2	150324651	svim.DEL.83871	N	<DEL>	14	PASS	END=150324702;SVTYPE=DEL;SVLEN=51;SC=DeBreak,Sniffles2,SVIM;NumNeighbors=1;NumThresholdNeighbors=1;MatchId=707;TruScore=0.618615;PctSeqSimilarity=0;PctSizeSimilarity=0.927273;PctRecOverlap=0.928571;SizeDiff=-4;StartDistance=2;EndDistance=-2	GT	0/1
chr2	217128212	nv_SV35454-FB693	N	<DEL>	1.5	PASS	END=217128270;SVTYPE=DEL;SVLEN=-58;SC=DeBreak,MAMnet,Sniffles2,cuteSV,NanoVar;NumNeighbors=1;NumThresholdNeighbors=1;MatchId=724;TruScore=0.474089;PctSeqSimilarity=0;PctSizeSimilarity=0.913793;PctRecOverlap=0.508475;SizeDiff=5;StartDistance=24;EndDistance=29	GT	./.
chr2	156190542	5231_6	N	<DEL>	.	PASS	END=156190612;SVTYPE=DEL;SVLEN=-70;SC=DeBreak,NanoVar,Sniffles;NumNeighbors=1;NumThresholdNeighbors=1;MatchId=729;TruScore=0.610262;PctSeqSimilarity=0;PctSizeSimilarity=0.985714;PctRecOverlap=0.84507;SizeDiff=1;StartDistance=10;EndDistance=11	GT	0/0
chr2	121438087	.	N	<DEL>	.	.	END=121438147;SVTYPE=DEL;SVLEN=-60;SC=DeBreak,Sniffles2,Smartie-sv_aln;NumNeighbors=1;NumThresholdNeighbors=1;MatchId=733;TruScore=0.655738;PctSeqSimilarity=0;PctSizeSimilarity=1;PctRecOverlap=0.967213;SizeDiff=0;StartDistance=2;EndDistance=2	GT	./.
chr2	3698882	.	N	<DEL>	.	.	END=3699024;SVTYPE=DEL;SVLEN=-141;SC=DeBreak,Sniffles2,cuteSV,NanoVar,Smartie-sv_aln;NumNeighbors=1;NumThresholdNeighbors=1;MatchId=737;TruScore=0.659641;PctSeqSimilarity=0;PctSizeSimilarity=0.992908;PctRecOverlap=0.986014;SizeDiff=1;StartDistance=-2;EndDistance=0	GT	./.
chr2	3737941	3411_1	N	<DEL>	.	PASS	END=3738006;SVTYPE=DEL;SVLEN=-65;SC=DeBreak,Sniffles2,cuteSV,NanoVar,Sniffles;NumNeighbors=1;NumThresholdNeighbors=1;MatchId=738;TruScore=0.520095;PctSeqSimilarity=0;PctSizeSimilarity=0.822785;PctRecOverlap=0.7375;SizeDiff=-14;StartDistance=21;EndDistance=7	GT	0/0
chr2	232819538	6111_0	N	<DEL>	.	PASS	END=232819633;SVTYPE=DEL;SVLEN=-95;SC=DeBreak,Sniffles2,NanoVar,Sniffles;NumNeighbors=1;NumThresholdNeighbors=1;MatchId=747;TruScore=0.42595;PctSeqSimilarity=0;PctSizeSimilarity=0.673684;PctRecOverlap=0.604167;SizeDiff=31;StartDistance=7;EndDistance=38	GT	0/0
chr2	25927984	.	N	<INS>	30	.	END=25927984;SVTYPE=INS;SVLEN=68;SC=DeBreak,MAMnet,Sniffles2,cuteSV,SVIM,Sniffles,SVIM-asm,PAV,Dipcall;NumNeighbors=1;NumThresholdNeighbors=1;MatchId=748;TruScore=0.333333;PctSeqSimilarity=0;PctSizeSimilarity=1;PctRecOverlap=0;SizeDiff=0;StartDistance=-1;EndDistance=-2	GT	0/1
chr2	26171458	.	N	<DEL>	10	PASS	END=26171514;SVTYPE=DEL;SVLEN=-56;SC=DeBreak,MAMnet;NumNeighbors=1;NumThresholdNeighbors=1;MatchId=749;TruScore=0.593026;PctSeqSimilarity=0;PctSizeSimilarity=0.965517;PctRecOverlap=0.813559;SizeDiff=-2;StartDistance=-9;EndDistance=-11	GT	1/1
chr2	26220133	.	N	<DEL>	.	.	END=26220191;SVTYPE=DEL;SVLEN=-58;SC=DeBreak,Sniffles2,Sniffles,Smartie-sv_aln;NumNeighbors=1;NumThresholdNeighbors=1;MatchId=750;TruScore=0.661017;PctSeqSimilarity=0;PctSizeSimilarity=1;PctRecOverlap=0.983051;SizeDiff=0;StartDistance=1;EndDistance=1	GT	./.
chr2	231870260	.	N	<INS>	30	.	END=231870260;SVTYPE=INS;SVLEN=1235;SC=DeBreak,Sniffles2,cuteSV,NanoVar,SVIM,Sniffles,SVIM-asm,PAV,Dipcall;NumNeighbors=1;NumThresholdNeighbors=1;MatchId=756;TruScore=0.308524;PctSeqSimilarity=0;PctSizeSimilarity=0.924696;PctRecOverlap=0.000874891;SizeDiff=93;StartDistance=8;EndDistance=-1134	GT	0/1
chr2	8729829	.	N	<DEL>	30	.	END=8729896;SVTYPE=DEL;SVLEN=67;SC=DeBreak,Sniffles,SVIM-asm,Dipcall;NumNeighbors=1;NumThresholdNeighbors=1;MatchId=767;TruScore=0.406076;PctSeqSimilarity=0;PctSizeSimilarity=0.930556;PctRecOverlap=0.287671;SizeDiff=-5;StartDistance=-47;EndDistance=-52	GT	1/0
chr2	197463100	chr2-197463101-DEL-51	N	<DEL>	.	.	END=197463151;SVTYPE=DEL;SVLEN=51;SC=DeBreak,MAMnet,cuteSV,NanoVar,SVIM-asm,PAV;NumNeighbors=1;NumThresholdNeighbors=1;MatchId=775;TruScore=0.177083;PctSeqSimilarity=0;PctSizeSimilarity=0.53125;PctRecOverlap=0;SizeDiff=-45;StartDistance=114;EndDistance=69	GT	1/0
chr2	216734514	.	N	<DEL>	.	.	END=216734568;SVTYPE=DEL;SVLEN=-53;SC=DeBreak,Smartie-sv_aln;NumNeighbors=1;NumThresholdNeighbors=1;MatchId=782;TruScore=0.555242;PctSeqSimilarity=0;PctSizeSimilarity=0.946429;PctRecOverlap=0.719298;SizeDiff=-3;StartDistance=-14;EndDistance=-16	GT	./.
chr2	199713540	.	N	<INS>	30	.	END=199713540;SVTYPE=INS;SVLEN=62;SC=DeBreak,Sniffles2,cuteSV,NanoVar,SVIM,SVIM-asm,PAV,Dipcall;NumNeighbors=1;NumThresholdNeighbors=1;MatchId=787;TruScore=0.317204;PctSeqSimilarity=0;PctSizeSimilarity=0.951613;PctRecOverlap=0;SizeDiff=3;StartDistance=-37;EndDistance=-38	GT	0/1
chr2	9284339	cuteSV.DEL.13742	N	<DEL>	21.8	PASS	END=9284393;SVTYPE=DEL;SVLEN=54;SC=DeBreak,MAMnet,Sniffles2,cuteSV;NumNeighbors=1;NumThresholdNeighbors=1;MatchId=791;TruScore=0.551515;PctSeqSimilarity=0;PctSizeSimilarity=1;PctRecOverlap=0.654545;SizeDiff=0;StartDistance=-19;EndDistance=-19	GT	0/1
chr2	9334015	.	N	<DEL>	.	.	END=9334070;SVTYPE=DEL;SVLEN=-54;SC=DeBreak,Smartie-sv_aln;NumNeighbors=1;NumThresholdNeighbors=1;MatchId=792;TruScore=0.618386;PctSeqSimilarity=0;PctSizeSimilarity=0.944444;PctRecOverlap=0.910714;SizeDiff=3;StartDistance=1;EndDistance=5	GT	./.
chr2	199142359	svim.DEL.93311	N	<DEL>	12	PASS	END=199142417;SVTYPE=DEL;SVLEN=58;SC=DeBreak,SVIM;NumNeighbors=1;NumThresholdNeighbors=1;MatchId=796;TruScore=0.609877;PctSeqSimilarity=0;PctSizeSimilarity=0.948276;PctRecOverlap=0.881356;SizeDiff=3;StartDistance=-7;EndDistance=-4	GT	0/1
chr2	25075873	.	N	<DEL>	.	.	END=25075926;SVTYPE=DEL;SVLEN=-52;SC=DeBreak,Sniffles2,Smartie-sv_aln;NumNeighbors=1;NumThresholdNeighbors=1;MatchId=819;TruScore=0.566834;PctSeqSimilarity=0;PctSizeSimilarity=0.928571;PctRecOverlap=0.77193;SizeDiff=-4;StartDistance=-10;EndDistance=-13	GT	./.
chr2	217945198	.	N	<DEL>	.	.	END=217945250;SVTYPE=DEL;SVLEN=-52;SC=DeBreak,Sniffles2,Sniffles,Smartie-sv_aln;NumNeighbors=1;NumThresholdNeighbors=1;MatchId=820;TruScore=0.647678;PctSeqSimilarity=0;PctSizeSimilarity=0.980769;PctRecOverlap=0.962264;SizeDiff=1;StartDistance=-2;EndDistance=-1	GT	./.
chr2	231592084	.	N	<DEL>	.	.	END=231592139;SVTYPE=DEL;SVLEN=-55;SC=DeBreak,SVIM,Smartie-sv_aln;NumNeighbors=1;NumThresholdNeighbors=1;MatchId=823;TruScore=0.643476;PctSeqSimilarity=0;PctSizeSimilarity=0.964912;PctRecOverlap=0.965517;SizeDiff=-2;StartDistance=0;EndDistance=-2	GT	./.
chr2	151988962	5190_1	N	<DEL>	.	PASS	END=151989054;SVTYPE=DEL;SVLEN=-92;SC=DeBreak,Sniffles;NumNeighbors=1;NumThresholdNeighbors=1;MatchId=825;TruScore=0.565763;PctSeqSimilarity=0;PctSizeSimilarity=0.847826;PctRecOverlap=0.849462;SizeDiff=14;StartDistance=-13;EndDistance=1	GT	0/0
chr2	1838714	.	N	<INS>	30	.	END=1838714;SVTYPE=INS;SVLEN=66;SC=DeBreak,Sniffles2,SVIM-asm,Dipcall;NumNeighbors=1;NumThresholdNeighbors=1;MatchId=839;TruScore=0.328283;PctSeqSimilarity=0;PctSizeSimilarity=0.984848;PctRecOverlap=0;SizeDiff=1;StartDistance=20;EndDistance=19	GT	1/0
chr2	198787380	.	N	<INS>	.	.	END=198787380;SVTYPE=INS;SVLEN=109;SC=DeBreak,Sniffles2,cuteSV,SVIM,Smartie-sv_aln;NumNeighbors=1;NumThresholdNeighbors=1;MatchId=847;TruScore=0.482609;PctSeqSimilarity=0;PctSizeSimilarity=0.947826;PctRecOverlap=0.5;SizeDiff=-6;StartDistance=0;EndDistance=-1	GT	./.
chr2	35038937	.	N	<DEL>	.	.	END=35038989;SVTYPE=DEL;SVLEN=-52;SC=DeBreak,Sniffles,Smartie-sv_aln;NumNeighbors=1;NumThresholdNeighbors=1;MatchId=856;TruScore=0.628689;PctSeqSimilarity=0;PctSizeSimilarity=0.961538;PctRecOverlap=0.924528;SizeDiff=2;StartDistance=-4;EndDistance=-2	GT	./.
chr2	213052922	.	N	<DEL>	.	.	END=213052983;SVTYPE=DEL;SVLEN=-60;SC=DeBreak,Sniffles2,cuteSV,NanoVar,SVIM,Sniffles,Smartie-sv_aln;NumNeighbors=1;NumThresholdNeighbors=1;MatchId=867;TruScore=0.644982;PctSeqSimilarity=0;PctSizeSimilarity=0.983333;PctRecOverlap=0.951613;SizeDiff=1;StartDistance=-3;EndDistance=-1	GT	./.
chr2	7273692	.	N	<INS>	30	.	END=7273692;SVTYPE=INS;SVLEN=71;SC=DeBreak,MAMnet,Sniffles2,cuteSV,NanoVar,SVIM,Sniffles,Smartie-sv_aln,SVIM-asm,Dipcall;NumNeighbors=1;NumThresholdNeighbors=1;MatchId=871;TruScore=0.323944;PctSeqSimilarity=0;PctSizeSimilarity=0.971831;PctRecOverlap=0;SizeDiff=2;StartDistance=-44;EndDistance=-45	GT	1/0
chr2	47904337	.	N	<DEL>	.	.	END=47904390;SVTYPE=DEL;SVLEN=-52;SC=DeBreak,Sniffles2,SVIM,Smartie-sv_aln;NumNeighbors=1;NumThresholdNeighbors=1;MatchId=879;TruScore=0.6422;PctSeqSimilarity=0;PctSizeSimilarity=0.962963;PctRecOverlap=0.963636;SizeDiff=-2;StartDistance=-1;EndDistance=-2	GT	./.
chr2	112872213	.	N	<DEL>	30	.	END=112872553;SVTYPE=DEL;SVLEN=340;SC=DeBreak,Sniffles2,cuteSV,SVIM,Sniffles,SVIM-asm,PAV,Dipcall;NumNeighbors=1;NumThresholdNeighbors=1;MatchId=882;TruScore=0.596583;PctSeqSimilarity=0;PctSizeSimilarity=0.894737;PctRecOverlap=0.895013;SizeDiff=-40;StartDistance=37;EndDistance=-3	GT	./1
chr2	205513375	.	N	<INS>	30	.	END=205513375;SVTYPE=INS;SVLEN=62;SC=DeBreak,MAMnet,Sniffles2,cuteSV,SVIM,Sniffles,SVIM-asm,PAV,Dipcall;NumNeighbors=1;NumThresholdNeighbors=1;MatchId=911;TruScore=0.333333;PctSeqSimilarity=0;PctSizeSimilarity=1;PctRecOverlap=0;SizeDiff=0;StartDistance=-1;EndDistance=-2	GT	0/1
chr2	84479019	4356_0	N	<DEL>	.	PASS	END=84479100;SVTYPE=DEL;SVLEN=-81;SC=DeBreak,Sniffles;NumNeighbors=1;NumThresholdNeighbors=1;MatchId=924;TruScore=0.555127;PctSeqSimilarity=0;PctSizeSimilarity=0.880435;PctRecOverlap=0.784946;SizeDiff=-11;StartDistance=20;EndDistance=9	GT	0/0
chr2	128966211	.	N	<DEL>	30	.	END=128966290;SVTYPE=DEL;SVLEN=79;SC=DeBreak,MAMnet,Sniffles2,cuteSV,SVIM,Sniffles,Smartie-sv_aln,SVIM-asm,PAV,Dipcall;NumNeighbors=1;NumThresholdNeighbors=1;MatchId=934;TruScore=0.495781;PctSeqSimilarity=0;PctSizeSimilarity=0.987342;PctRecOverlap=0.5;SizeDiff=1;StartDistance=39;EndDistance=40	GT	0/1
chr2	151866610	.	N	<DEL>	.	.	END=151866661;SVTYPE=DEL;SVLEN=-51;SC=DeBreak,Smartie-sv_aln;NumNeighbors=1;NumThresholdNeighbors=1;MatchId=935;TruScore=0.600758;PctSeqSimilarity=0;PctSizeSimilarity=0.927273;PctRecOverlap=0.875;SizeDiff=-4;StartDistance=7;EndDistance=3	GT	./.
chr2	239676226	chr2-239676227-INS-400	N	<INS>	.	.	END=239676226;SVTYPE=INS;SVLEN=400;SC=DeBreak,MAMnet,Sniffles2,SVIM,Sniffles,Smartie-sv_aln,SVIM-asm,PAV;NumNeighbors=1;NumThresholdNeighbors=1;MatchId=943;TruScore=0.320035;PctSeqSimilarity=0;PctSizeSimilarity=0.9575;PctRecOverlap=0.00260417;SizeDiff=17;StartDistance=10;EndDistance=-373	GT	1/1
chr2	3319596	cuteSV.INS.7895	N	<INS>	276.7	PASS	END=3319596;SVTYPE=INS;SVLEN=319;SC=DeBreak,cuteSV;NumNeighbors=1;NumThresholdNeighbors=1;MatchId=957;TruScore=0.292125;PctSeqSimilarity=0;PctSizeSimilarity=0.876374;PctRecOverlap=0;SizeDiff=-45;StartDistance=-108;EndDistance=-472	GT	1/1
chr2	223197506	nv_SV35966-6E5EE	N	<DEL>	1	PASS	END=223197558;SVTYPE=DEL;SVLEN=-52;SC=DeBreak,Sniffles2,cuteSV,NanoVar;NumNeighbors=1;NumThresholdNeighbors=1;MatchId=963;TruScore=0.547438;PctSeqSimilarity=0;PctSizeSimilarity=0.896552;PctRecOverlap=0.745763;SizeDiff=-6;StartDistance=15;EndDistance=9	GT	./.
chr2	241730988	.	N	<INS>	30	.	END=241730988;SVTYPE=INS;SVLEN=84;SC=DeBreak,MAMnet,Sniffles2,cuteSV,SVIM,Sniffles,SVIM-asm,PAV,Dipcall;NumNeighbors=1;NumThresholdNeighbors=1;MatchId=964;TruScore=0.325397;PctSeqSimilarity=0;PctSizeSimilarity=0.97619;PctRecOverlap=0;SizeDiff=2;StartDistance=4;EndDistance=3	GT	0/1
chr2	241047711	.	N	<INS>	30	.	END=241047711;SVTYPE=INS;SVLEN=56;SC=DeBreak,MAMnet,Sniffles2,cuteSV,SVIM,SVIM-asm,PAV,Dipcall;NumNeighbors=1;NumThresholdNeighbors=1;MatchId=970;TruScore=0.309524;PctSeqSimilarity=0;PctSizeSimilarity=0.928571;PctRecOverlap=0;SizeDiff=4;StartDistance=-111;EndDistance=-112	GT	1/0
chr2	220985992	5908_7	N	<DEL>	.	PASS	END=220986062;SVTYPE=DEL;SVLEN=-70;SC=DeBreak,Sniffles2,NanoVar,Sniffles;NumNeighbors=1;NumThresholdNeighbors=1;MatchId=974;TruScore=0.555315;PctSeqSimilarity=0;PctSizeSimilarity=0.945946;PctRecOverlap=0.72;SizeDiff=-4;StartDistance=-17;EndDistance=-21	GT	0/0
chr2	33765601	cuteSV.DEL.13983	N	<DEL>	6.9	PASS	END=33765651;SVTYPE=DEL;SVLEN=50;SC=DeBreak,cuteSV;NumNeighbors=1;NumThresholdNeighbors=1;MatchId=1032;TruScore=0.617733;PctSeqSimilarity=0;PctSizeSimilarity=0.925926;PctRecOverlap=0.927273;SizeDiff=-4;StartDistance=3;EndDistance=-1	GT	0/1
chr2	160181564	.	N	<DEL>	30	.	END=160181628;SVTYPE=DEL;SVLEN=64;SC=DeBreak,Smartie-sv_aln,Dipcall;NumNeighbors=1;NumThresholdNeighbors=1;MatchId=1037;TruScore=0.172043;PctSeqSimilarity=0;PctSizeSimilarity=0.516129;PctRecOverlap=0;SizeDiff=-60;StartDistance=421;EndDistance=361	GT	1/0
chr2	59453521	.	N	<INS>	30	.	END=59453521;SVTYPE=INS;SVLEN=61;SC=DeBreak,Sniffles2,cuteSV,NanoVar,SVIM,Sniffles,Smartie-sv_aln,SVIM-asm,Dipcall;NumNeighbors=1;NumThresholdNeighbors=1;MatchId=1049;TruScore=0.31694;PctSeqSimilarity=0;PctSizeSimilarity=0.95082;PctRecOverlap=0;SizeDiff=3;StartDistance=-15;EndDistance=-16	GT	1/0
chr2	122236218	.	N	<DEL>	13	PASS	END=122236636;SVTYPE=DEL;SVLEN=-418;SC=DeBreak,MAMnet;NumNeighbors=1;NumThresholdNeighbors=1;MatchId=1071;TruScore=0.550378;PctSeqSimilarity=0;PctSizeSimilarity=0.825359;PctRecOverlap=0.825776;SizeDiff=73;StartDistance=0;EndDistance=73	GT	0/1
chr2	420301	.	N	<DEL>	30	.	END=420357;SVTYPE=DEL;SVLEN=56;SC=DeBreak,MAMnet,Sniffles2,cuteSV,SVIM,Sniffles,SVIM-asm,PAV,Dipcall;NumNeighbors=2;NumThresholdNeighbors=1;MatchId=1082;TruScore=0.333333;PctSeqSimilarity=0;PctSizeSimilarity=1;PctRecOverlap=0;SizeDiff=0;StartDistance=-74;EndDistance=-74	GT	0/1
chr2	420805	chr2-420806-INS-54	N	<INS>	.	.	END=420805;SVTYPE=INS;SVLEN=54;SC=DeBreak,NanoVar,SVIM-asm,PAV;NumNeighbors=1;NumThresholdNeighbors=1;MatchId=1084;TruScore=0.314815;PctSeqSimilarity=0;PctSizeSimilarity=0.944444;PctRecOverlap=0;SizeDiff=3;StartDistance=255;EndDistance=254	GT	1/0
chr2	55699438	.	N	<DEL>	.	.	END=55699491;SVTYPE=DEL;SVLEN=-52;SC=DeBreak,Sniffles,Smartie-sv_aln;NumNeighbors=1;NumThresholdNeighbors=1;MatchId=1085;TruScore=0.647911;PctSeqSimilarity=0;PctSizeSimilarity=0.980769;PctRecOverlap=0.962963;SizeDiff=1;StartDistance=-2;EndDistance=0	GT	./.
chr2	62892326	4137_0	N	<DEL>	.	PASS	END=62892382;SVTYPE=DEL;SVLEN=-56;SC=DeBreak,cuteSV,NanoVar,Sniffles;NumNeighbors=1;NumThresholdNeighbors=1;MatchId=1090;TruScore=0.51815;PctSeqSimilarity=0;PctSizeSimilarity=0.811594;PctRecOverlap=0.742857;SizeDiff=-13;StartDistance=18;EndDistance=5	GT	0/0
chr2	111569300	.	N	<DEL>	.	.	END=111569359;SVTYPE=DEL;SVLEN=-58;SC=DeBreak,SVIM,Smartie-sv_aln;NumNeighbors=1;NumThresholdNeighbors=1;MatchId=1104;TruScore=0.577203;PctSeqSimilarity=0;PctSizeSimilarity=0.948276;PctRecOverlap=0.783333;SizeDiff=3;StartDistance=-13;EndDistance=-9	GT	./.
chr2	65939386	.	N	<DEL>	.	.	END=65939457;SVTYPE=DEL;SVLEN=-71;SC=DeBreak,MAMnet,Sniffles2,cuteSV,NanoVar,SVIM,Sniffles,Smartie-sv_aln;NumNeighbors=1;NumThresholdNeighbors=1;MatchId=1124;TruScore=0.401474;PctSeqSimilarity=0;PctSizeSimilarity=0.71831;PctRecOverlap=0.486111;SizeDiff=20;StartDistance=-37;EndDistance=-17	GT	./.
chr2	118851008	.	N	<DEL>	.	.	END=118851085;SVTYPE=DEL;SVLEN=-77;SC=DeBreak,MAMnet,Sniffles2,cuteSV,SVIM,Sniffles,Smartie-sv_aln;NumNeighbors=1;NumThresholdNeighbors=1;MatchId=1144;TruScore=0.653791;PctSeqSimilarity=0;PctSizeSimilarity=0.987013;PctRecOverlap=0.974359;SizeDiff=1;StartDistance=-2;EndDistance=-1	GT	./.
chr2	240449142	.	N	<INS>	30	.	END=240449142;SVTYPE=INS;SVLEN=124;SC=DeBreak,Sniffles2,SVIM,Sniffles,SVIM-asm,Dipcall;NumNeighbors=1;NumThresholdNeighbors=1;MatchId=1176;TruScore=0.285057;PctSeqSimilarity=0;PctSizeSimilarity=0.855172;PctRecOverlap=0;SizeDiff=-21;StartDistance=-473;EndDistance=-474	GT	0/1
chr2	117815358	chr2-117815359-INS-53	N	<INS>	.	.	END=117815358;SVTYPE=INS;SVLEN=53;SC=DeBreak,PAV;NumNeighbors=1;NumThresholdNeighbors=1;MatchId=1191;TruScore=0.333333;PctSeqSimilarity=0;PctSizeSimilarity=1;PctRecOverlap=0;SizeDiff=0;StartDistance=-1;EndDistance=-2	GT	0/1
chr2	136788696	svim.DEL.81033	N	<DEL>	14	PASS	END=136788756;SVTYPE=DEL;SVLEN=60;SC=DeBreak,Sniffles2,cuteSV,SVIM;NumNeighbors=1;NumThresholdNeighbors=1;MatchId=1192;TruScore=0.622769;PctSeqSimilarity=0;PctSizeSimilarity=0.966667;PctRecOverlap=0.901639;SizeDiff=2;StartDistance=-6;EndDistance=-4	GT	0/1
chr2	11514176	3561_5	N	<DEL>	.	PASS	END=11514255;SVTYPE=DEL;SVLEN=-79;SC=DeBreak,Sniffles2,NanoVar,Sniffles;NumNeighbors=1;NumThresholdNeighbors=1;MatchId=1194;TruScore=0.299242;PctSeqSimilarity=0;PctSizeSimilarity=0.897727;PctRecOverlap=0;SizeDiff=-9;StartDistance=-115;EndDistance=-124	GT	0/0
chr2	50089573	.	N	<DEL>	.	.	END=50089657;SVTYPE=DEL;SVLEN=-84;SC=DeBreak,Sniffles,Smartie-sv_aln;NumNeighbors=1;NumThresholdNeighbors=1;MatchId=1198;TruScore=0.650934;PctSeqSimilarity=0;PctSizeSimilarity=0.988095;PctRecOverlap=0.964706;SizeDiff=1;StartDistance=-3;EndDistance=-2	GT	./.
chr2	212879758	.	N	<DEL>	30	.	END=212879814;SVTYPE=DEL;SVLEN=56;SC=DeBreak,MAMnet,Sniffles2,NanoVar,SVIM,Sniffles,Smartie-sv_aln,SVIM-asm,Dipcall;NumNeighbors=1;NumThresholdNeighbors=1;MatchId=1199;TruScore=0.655072;PctSeqSimilarity=0;PctSizeSimilarity=0.982456;PctRecOverlap=0.982759;SizeDiff=-1;StartDistance=0;EndDistance=-1	GT	0/1
chr2	242853414	6393_0	N	<DEL>	.	PASS	END=242853514;SVTYPE=DEL;SVLEN=-100;SC=DeBreak,Sniffles;NumNeighbors=1;NumThresholdNeighbors=1;MatchId=1201;TruScore=0.626931;PctSeqSimilarity=0;PctSizeSimilarity=0.96;PctRecOverlap=0.920792;SizeDiff=4;StartDistance=4;EndDistance=8	GT	0/0
chr2	34704356	chr2-34704357-DEL-50	N	<DEL>	.	.	END=34704406;SVTYPE=DEL;SVLEN=50;SC=DeBreak,MAMnet,Sniffles2,cuteSV,NanoVar,SVIM,Sniffles,Smartie-sv_aln,PAV;NumNeighbors=1;NumThresholdNeighbors=1;MatchId=1203;TruScore=0.660131;PctSeqSimilarity=0;PctSizeSimilarity=1;PctRecOverlap=0.980392;SizeDiff=0;StartDistance=-1;EndDistance=-1	GT	1/1
chr2	28929647	.	N	<DEL>	.	.	END=28929710;SVTYPE=DEL;SVLEN=-62;SC=DeBreak,SVIM,Smartie-sv_aln;NumNeighbors=1;NumThresholdNeighbors=1;MatchId=1206;TruScore=0.550739;PctSeqSimilarity=0;PctSizeSimilarity=0.870968;PctRecOverlap=0.78125;SizeDiff=8;StartDistance=-14;EndDistance=-5	GT	./.
chr2	47505643	.	N	<DEL>	.	.	END=47505702;SVTYPE=DEL;SVLEN=-59;SC=DeBreak,Smartie-sv_aln;NumNeighbors=1;NumThresholdNeighbors=1;MatchId=1218;TruScore=0.437532;PctSeqSimilarity=0;PctSizeSimilarity=0.819444;PctRecOverlap=0.493151;SizeDiff=-13;StartDistance=-24;EndDistance=-37	GT	./.
chr2	242817184	chr2-242817185-DEL-52	N	<DEL>	.	.	END=242817236;SVTYPE=DEL;SVLEN=52;SC=DeBreak,MAMnet,Sniffles2,cuteSV,NanoVar,SVIM,Smartie-sv_aln,PAV;NumNeighbors=1;NumThresholdNeighbors=1;MatchId=1226;TruScore=0.660377;PctSeqSimilarity=0;PctSizeSimilarity=1;PctRecOverlap=0.981132;SizeDiff=0;StartDistance=-1;EndDistance=-1	GT	1/0
chr2	193323833	svim.DEL.92333	N	<DEL>	18	PASS	END=193323885;SVTYPE=DEL;SVLEN=52;SC=DeBreak,SVIM;NumNeighbors=1;NumThresholdNeighbors=1;MatchId=1251;TruScore=0.592636;PctSeqSimilarity=0;PctSizeSimilarity=0.896552;PctRecOverlap=0.881356;SizeDiff=-6;StartDistance=7;EndDistance=1	GT	0/1
chr2	210731221	.	N	<DEL>	.	.	END=210731279;SVTYPE=DEL;SVLEN=-57;SC=DeBreak,Sniffles2,cuteSV,NanoVar,SVIM,Smartie-sv_aln;NumNeighbors=1;NumThresholdNeighbors=1;MatchId=1252;TruScore=0.65527;PctSeqSimilarity=0;PctSizeSimilarity=0.982759;PctRecOverlap=0.983051;SizeDiff=-1;StartDistance=-1;EndDistance=-1	GT	./.
chr2	43475304	svim.DEL.61431	N	<DEL>	15	PASS	END=43475359;SVTYPE=DEL;SVLEN=55;SC=DeBreak,SVIM;NumNeighbors=1;NumThresholdNeighbors=1;MatchId=1253;TruScore=0.573638;PctSeqSimilarity=0;PctSizeSimilarity=0.859375;PctRecOverlap=0.861538;SizeDiff=-9;StartDistance=6;EndDistance=-3	GT	0/1
chr2	242055319	svim.INS.56978	N	<INS>	13	PASS	END=242055319;SVTYPE=INS;SVLEN=54;SC=DeBreak,Sniffles2,cuteSV,NanoVar,SVIM;NumNeighbors=1;NumThresholdNeighbors=1;MatchId=1259;TruScore=0.181818;PctSeqSimilarity=0;PctSizeSimilarity=0.545455;PctRecOverlap=0;SizeDiff=-45;StartDistance=-62;EndDistance=-63	GT	0/1
chr2	154966821	svim.DEL.84739	N	<DEL>	17	PASS	END=154966899;SVTYPE=DEL;SVLEN=78;SC=DeBreak,cuteSV,NanoVar,SVIM;NumNeighbors=1;NumThresholdNeighbors=1;MatchId=1261;TruScore=0.607216;PctSeqSimilarity=0;PctSizeSimilarity=0.910256;PctRecOverlap=0.911392;SizeDiff=7;StartDistance=0;EndDistance=7	GT	0/1
chr2	206935981	.	N	<DEL>	30	.	END=206936036;SVTYPE=DEL;SVLEN=55;SC=DeBreak,MAMnet,Sniffles2,cuteSV,NanoVar,SVIM,Sniffles,Smartie-sv_aln,SVIM-asm,PAV,Dipcall;NumNeighbors=1;NumThresholdNeighbors=1;MatchId=1278;TruScore=0.660714;PctSeqSimilarity=0;PctSizeSimilarity=1;PctRecOverlap=0.982143;SizeDiff=0;StartDistance=-1;EndDistance=-1	GT	1/1
chr2	240854734	.	N	<INS>	30	.	END=240854734;SVTYPE=INS;SVLEN=66;SC=DeBreak,MAMnet,Sniffles2,cuteSV,SVIM,Sniffles,Smartie-sv_aln,SVIM-asm,PAV,Dipcall;NumNeighbors=1;NumThresholdNeighbors=1;MatchId=1377;TruScore=0.328283;PctSeqSimilarity=0;PctSizeSimilarity=0.984848;PctRecOverlap=0;SizeDiff=1;StartDistance=-1;EndDistance=-2	GT	1/0
chr2	241467180	chr2-241467181-INS-525	N	<INS>	.	.	END=241467180;SVTYPE=INS;SVLEN=525;SC=DeBreak,MAMnet,Sniffles2,cuteSV,NanoVar,SVIM,Sniffles,SVIM-asm,PAV;NumNeighbors=1;NumThresholdNeighbors=1;MatchId=1413;TruScore=0.328264;PctSeqSimilarity=0;PctSizeSimilarity=0.982857;PctRecOverlap=0.00193424;SizeDiff=9;StartDistance=4;EndDistance=-512	GT	1/1
chr3	197741797	.	N	<INS>	30	.	END=197741797;SVTYPE=INS;SVLEN=223;SC=DeBreak,MAMnet,Sniffles2,cuteSV,SVIM,Sniffles,SVIM-asm,PAV,Dipcall;NumNeighbors=1;NumThresholdNeighbors=1;MatchId=1432;TruScore=0.285501;PctSeqSimilarity=0;PctSizeSimilarity=0.856502;PctRecOverlap=0;SizeDiff=32;StartDistance=-15;EndDistance=-206	GT	1/0
chr3	6430197	.	N	<INS>	30	.	END=6430197;SVTYPE=INS;SVLEN=84;SC=DeBreak,MAMnet,Sniffles2,cuteSV,SVIM,Sniffles,Smartie-sv_aln,SVIM-asm,PAV,Dipcall;NumNeighbors=1;NumThresholdNeighbors=1;MatchId=1444;TruScore=0.285714;PctSeqSimilarity=0;PctSizeSimilarity=0.857143;PctRecOverlap=0;SizeDiff=12;StartDistance=-1;EndDistance=-2	GT	1/0
chr3	131661271	.	N	<DEL>	.	.	END=131661325;SVTYPE=DEL;SVLEN=-54;SC=DeBreak,Smartie-sv_aln;NumNeighbors=1;NumThresholdNeighbors=1;MatchId=1475;TruScore=0.636139;PctSeqSimilarity=0;PctSizeSimilarity=0.962963;PctRecOverlap=0.945455;SizeDiff=2;StartDistance=1;EndDistance=3	GT	./.
chr3	15819364	svim.DEL.107054	N	<DEL>	14	PASS	END=15819417;SVTYPE=DEL;SVLEN=53;SC=DeBreak,Sniffles2,SVIM;NumNeighbors=1;NumThresholdNeighbors=1;MatchId=1513;TruScore=0.654433;PctSeqSimilarity=0;PctSizeSimilarity=0.981481;PctRecOverlap=0.981818;SizeDiff=-1;StartDistance=0;EndDistance=-1	GT	0/1
chr3	121354044	7779_1	N	<DEL>	.	PASS	END=121354102;SVTYPE=DEL;SVLEN=-58;SC=DeBreak,Sniffles;NumNeighbors=1;NumThresholdNeighbors=1;MatchId=1525;TruScore=0.539101;PctSeqSimilarity=0;PctSizeSimilarity=0.828571;PctRecOverlap=0.788732;SizeDiff=-12;StartDistance=-3;EndDistance=-15	GT	1/1
chr3	1286988	chr3-1286989-INS-65	N	<INS>	.	.	END=1286988;SVTYPE=INS;SVLEN=65;SC=DeBreak,MAMnet,Sniffles2,cuteSV,SVIM,Sniffles,Smartie-sv_aln,PAV;NumNeighbors=1;NumThresholdNeighbors=1;MatchId=1547;TruScore=0.307692;PctSeqSimilarity=0;PctSizeSimilarity=0.923077;PctRecOverlap=0;SizeDiff=5;StartDistance=26;EndDistance=25	GT	1/0
chr3	119686620	7769_1	N	<DEL>	.	PASS	END=119686686;SVTYPE=DEL;SVLEN=-66;SC=DeBreak,Sniffles;NumNeighbors=1;NumThresholdNeighbors=1;MatchId=1555;TruScore=0.537012;PctSeqSimilarity=0;PctSizeSimilarity=0.939394;PctRecOverlap=0.671642;SizeDiff=4;StartDistance=18;EndDistance=22	GT	1/1
chr3	154028570	.	N	<DEL>	.	.	END=154028622;SVTYPE=DEL;SVLEN=-52;SC=DeBreak,Sniffles2,NanoVar,Sniffles,Smartie-sv_aln;NumNeighbors=1;NumThresholdNeighbors=1;MatchId=1564;TruScore=0.666667;PctSeqSimilarity=0;PctSizeSimilarity=1;PctRecOverlap=1;SizeDiff=0;StartDistance=0;EndDistance=0	GT	./.
chr3	87683143	7496_2	N	<DEL>	.	PASS	END=87683214;SVTYPE=DEL;SVLEN=-71;SC=DeBreak,Sniffles2,NanoVar,Sniffles;NumNeighbors=1;NumThresholdNeighbors=1;MatchId=1607;TruScore=0.618187;PctSeqSimilarity=0;PctSizeSimilarity=0.946667;PctRecOverlap=0.907895;SizeDiff=-4;StartDistance=7;EndDistance=3	GT	1/1
chr3	33143746	6823_12	N	<DEL>	.	PASS	END=33143848;SVTYPE=DEL;SVLEN=-102;SC=DeBreak,Sniffles;NumNeighbors=1;NumThresholdNeighbors=1;MatchId=1610;TruScore=0.455517;PctSeqSimilarity=0;PctSizeSimilarity=0.754902;PctRecOverlap=0.61165;SizeDiff=25;StartDistance=-40;EndDistance=-15	GT	1/1
chr3	19350171	svim.DEL.107700	N	<DEL>	15	PASS	END=19350227;SVTYPE=DEL;SVLEN=56;SC=DeBreak,Sniffles2,NanoVar,SVIM;NumNeighbors=1;NumThresholdNeighbors=1;MatchId=1638;TruScore=0.637427;PctSeqSimilarity=0;PctSizeSimilarity=1;PctRecOverlap=0.912281;SizeDiff=0;StartDistance=5;EndDistance=5	GT	0/1
chr3	53099141	7078_3	N	<DEL>	.	PASS	END=53099215;SVTYPE=DEL;SVLEN=-74;SC=DeBreak,Sniffles;NumNeighbors=1;NumThresholdNeighbors=1;MatchId=1643;TruScore=0.336719;PctSeqSimilarity=0;PctSizeSimilarity=0.503401;PctRecOverlap=0.506757;SizeDiff=-73;StartDistance=5;EndDistance=-68	GT	1/1
chr3	127282820	.	N	<INS>	30	.	END=127282820;SVTYPE=INS;SVLEN=62;SC=DeBreak,MAMnet,Sniffles2,cuteSV,NanoVar,SVIM,Sniffles,SVIM-asm,PAV,Dipcall;NumNeighbors=1;NumThresholdNeighbors=1;MatchId=1649;TruScore=0.333333;PctSeqSimilarity=0;PctSizeSimilarity=1;PctRecOverlap=0;SizeDiff=0;StartDistance=-1;EndDistance=-2	GT	1/0
chr3	196061940	.	N	<INS>	30	.	END=196061940;SVTYPE=INS;SVLEN=72;SC=DeBreak,Sniffles2,cuteSV,NanoVar,SVIM,SVIM-asm,PAV,Dipcall;NumNeighbors=1;NumThresholdNeighbors=1;MatchId=1655;TruScore=0.300926;PctSeqSimilarity=0;PctSizeSimilarity=0.902778;PctRecOverlap=0;SizeDiff=7;StartDistance=-67;EndDistance=-68	GT	1/.
chr3	111883281	chr3-111883282-INS-9449	N	<INS>	.	.	END=111883281;SVTYPE=INS;SVLEN=9449;SC=DeBreak,MAMnet,Sniffles2,cuteSV,SVIM,Sniffles,SVIM-asm,PAV;NumNeighbors=1;NumThresholdNeighbors=1;MatchId=1657;TruScore=0.325643;PctSeqSimilarity=0;PctSizeSimilarity=0.976929;PctRecOverlap=0;SizeDiff=218;StartDistance=-39;EndDistance=-9270	GT	1/1
chr3	111884364	.	N	<DEL>	.	.	END=111884491;SVTYPE=DEL;SVLEN=-126;SC=DeBreak,MAMnet,Smartie-sv_aln;NumNeighbors=1;NumThresholdNeighbors=1;MatchId=1659;TruScore=0.658834;PctSeqSimilarity=0;PctSizeSimilarity=0.992126;PctRecOverlap=0.984375;SizeDiff=-1;StartDistance=-2;EndDistance=-2	GT	./.
chr3	15634072	.	N	<INS>	30	.	END=15634072;SVTYPE=INS;SVLEN=93;SC=DeBreak,Sniffles2,cuteSV,NanoVar,SVIM-asm,PAV,Dipcall;NumNeighbors=1;NumThresholdNeighbors=1;MatchId=1666;TruScore=0.227941;PctSeqSimilarity=0;PctSizeSimilarity=0.683824;PctRecOverlap=0;SizeDiff=-43;StartDistance=-143;EndDistance=-144	GT	./1
chr3	52061968	7067_1	N	<DEL>	.	PASS	END=52062034;SVTYPE=DEL;SVLEN=-66;SC=DeBreak,Sniffles2,cuteSV,NanoVar,Sniffles;NumNeighbors=1;NumThresholdNeighbors=1;MatchId=1672;TruScore=0.479274;PctSeqSimilarity=0;PctSizeSimilarity=0.717391;PctRecOverlap=0.72043;SizeDiff=-26;StartDistance=17;EndDistance=-9	GT	1/1
chr3	137769656	.	N	<DEL>	30	.	END=137769766;SVTYPE=DEL;SVLEN=110;SC=DeBreak,MAMnet,Sniffles2,cuteSV,NanoVar,SVIM,Sniffles,Smartie-sv_aln,SVIM-asm,PAV,Dipcall;NumNeighbors=1;NumThresholdNeighbors=1;MatchId=1692;TruScore=0.663664;PctSeqSimilarity=0;PctSizeSimilarity=1;PctRecOverlap=0.990991;SizeDiff=0;StartDistance=-1;EndDistance=-1	GT	1/0
chr3	192777916	8583_8	N	<DEL>	.	PASS	END=192777966;SVTYPE=DEL;SVLEN=-50;SC=DeBreak,Sniffles;NumNeighbors=1;NumThresholdNeighbors=1;MatchId=1698;TruScore=0.584169;PctSeqSimilarity=0;PctSizeSimilarity=0.892857;PctRecOverlap=0.859649;SizeDiff=-6;StartDistance=-2;EndDistance=-8	GT	1/1
chr3	126768357	.	N	<INS>	30	.	END=126768357;SVTYPE=INS;SVLEN=125;SC=DeBreak,MAMnet,Sniffles2,cuteSV,SVIM,Sniffles,SVIM-asm,PAV,Dipcall;NumNeighbors=1;NumThresholdNeighbors=1;MatchId=1708;TruScore=0.224;PctSeqSimilarity=0;PctSizeSimilarity=0.672;PctRecOverlap=0;SizeDiff=41;StartDistance=-102;EndDistance=-103	GT	1/0
chr3	132600772	7928_1	N	<DEL>	.	PASS	END=132600886;SVTYPE=DEL;SVLEN=-114;SC=DeBreak,Sniffles2,cuteSV,NanoVar,Sniffles;NumNeighbors=1;NumThresholdNeighbors=1;MatchId=1718;TruScore=0.297483;PctSeqSimilarity=0;PctSizeSimilarity=0.631579;PctRecOverlap=0.26087;SizeDiff=42;StartDistance=-85;EndDistance=-43	GT	1/1
chr3	140677813	.	N	<DEL>	.	.	END=140677868;SVTYPE=DEL;SVLEN=-55;SC=DeBreak,Smartie-sv_aln;NumNeighbors=1;NumThresholdNeighbors=1;MatchId=1723;TruScore=0.654866;PctSeqSimilarity=0;PctSizeSimilarity=0.982143;PctRecOverlap=0.982456;SizeDiff=-1;StartDistance=0;EndDistance=-1	GT	./.
chr3	174603666	chr3-174603667-DEL-50	N	<DEL>	.	.	END=174603716;SVTYPE=DEL;SVLEN=50;SC=DeBreak,Sniffles2,cuteSV,NanoVar,SVIM,Sniffles,Smartie-sv_aln,PAV;NumNeighbors=1;NumThresholdNeighbors=1;MatchId=1731;TruScore=0.64731;PctSeqSimilarity=0;PctSizeSimilarity=0.980392;PctRecOverlap=0.961538;SizeDiff=-1;StartDistance=-1;EndDistance=-2	GT	1/1
chr3	197244345	.	N	<DEL>	.	.	END=197244397;SVTYPE=DEL;SVLEN=-52;SC=DeBreak,MAMnet,Sniffles2,cuteSV,NanoVar,SVIM,Sniffles,Smartie-sv_aln;NumNeighbors=1;NumThresholdNeighbors=1;MatchId=1761;TruScore=0.654088;PctSeqSimilarity=0;PctSizeSimilarity=1;PctRecOverlap=0.962264;SizeDiff=0;StartDistance=-2;EndDistance=-2	GT	./.
chr3	49643688	.	N	<INS>	30	.	END=49643688;SVTYPE=INS;SVLEN=300;SC=DeBreak,MAMnet,Sniffles2,cuteSV,NanoVar,SVIM-asm,PAV,Dipcall;NumNeighbors=1;NumThresholdNeighbors=1;MatchId=1765;TruScore=0.312297;PctSeqSimilarity=0;PctSizeSimilarity=0.933333;PctRecOverlap=0.00355872;SizeDiff=20;StartDistance=50;EndDistance=-230	GT	1/0
chr3	173784317	.	N	<DEL>	.	.	END=173784370;SVTYPE=DEL;SVLEN=-53;SC=DeBreak,Smartie-sv_aln;NumNeighbors=1;NumThresholdNeighbors=1;MatchId=1778;TruScore=0.635802;PctSeqSimilarity=0;PctSizeSimilarity=1;PctRecOverlap=0.907407;SizeDiff=0;StartDistance=-5;EndDistance=-5	GT	./.
chr3	76860997	.	N	<INS>	30	.	END=76860997;SVTYPE=INS;SVLEN=92;SC=DeBreak,MAMnet,Sniffles2,cuteSV,SVIM,Sniffles,SVIM-asm,PAV,Dipcall;NumNeighbors=1;NumThresholdNeighbors=1;MatchId=1783;TruScore=0.286232;PctSeqSimilarity=0;PctSizeSimilarity=0.858696;PctRecOverlap=0;SizeDiff=13;StartDistance=-38;EndDistance=-39	GT	0/1
chr3	77840355	7388_1	N	<DEL>	.	PASS	END=77840450;SVTYPE=DEL;SVLEN=-95;SC=DeBreak,Sniffles;NumNeighbors=1;NumThresholdNeighbors=1;MatchId=1787;TruScore=0.555044;PctSeqSimilarity=0;PctSizeSimilarity=0.852632;PctRecOverlap=0.8125;SizeDiff=14;StartDistance=-18;EndDistance=-4	GT	1/1
chr3	127200240	.	N	<DEL>	.	.	END=127200302;SVTYPE=DEL;SVLEN=-62;SC=DeBreak,SVIM,Smartie-sv_aln;NumNeighbors=1;NumThresholdNeighbors=1;MatchId=1810;TruScore=0.56537;PctSeqSimilarity=0;PctSizeSimilarity=0.854839;PctRecOverlap=0.84127;SizeDiff=9;StartDistance=-10;EndDistance=-1	GT	./.
chr3	159150083	.	N	<DEL>	.	.	END=159150139;SVTYPE=DEL;SVLEN=-56;SC=DeBreak,Smartie-sv_aln;NumNeighbors=1;NumThresholdNeighbors=1;MatchId=1817;TruScore=0.643577;PctSeqSimilarity=0;PctSizeSimilarity=0.982456;PctRecOverlap=0.948276;SizeDiff=-1;StartDistance=-2;EndDistance=-3	GT	./.
chr3	57733632	chr3-57733633-DEL-53	N	<DEL>	.	.	END=57733685;SVTYPE=DEL;SVLEN=53;SC=DeBreak,MAMnet,Sniffles2,cuteSV,SVIM,Sniffles,PAV;NumNeighbors=1;NumThresholdNeighbors=1;MatchId=1839;TruScore=0.660494;PctSeqSimilarity=0;PctSizeSimilarity=1;PctRecOverlap=0.981481;SizeDiff=0;StartDistance=-1;EndDistance=-1	GT	1/0
chr3	156990094	8187_2	N	<DEL>	.	PASS	END=156990161;SVTYPE=DEL;SVLEN=-67;SC=DeBreak,Sniffles2,Sniffles;NumNeighbors=1;NumThresholdNeighbors=1;MatchId=1867;TruScore=0.566034;PctSeqSimilarity=0;PctSizeSimilarity=0.848101;PctRecOverlap=0.85;SizeDiff=-12;StartDistance=3;EndDistance=-9	GT	1/1
chr3	154867	.	N	<DEL>	.	.	END=154930;SVTYPE=DEL;SVLEN=-63;SC=DeBreak,Smartie-sv_aln;NumNeighbors=1;NumThresholdNeighbors=1;MatchId=1875;TruScore=0.593171;PctSeqSimilarity=0;PctSizeSimilarity=0.888889;PctRecOverlap=0.890625;SizeDiff=7;StartDistance=-6;EndDistance=1	GT	./.
chr3	46850579	.	N	<DEL>	30	.	END=46850651;SVTYPE=DEL;SVLEN=72;SC=DeBreak,MAMnet,Sniffles2,cuteSV,SVIM,Sniffles,Smartie-sv_aln,SVIM-asm,PAV,Dipcall;NumNeighbors=1;NumThresholdNeighbors=1;MatchId=1881;TruScore=0.6621;PctSeqSimilarity=0;PctSizeSimilarity=1;PctRecOverlap=0.986301;SizeDiff=0;StartDistance=-1;EndDistance=-1	GT	1/0
chr3	197072146	8769_2	N	<DEL>	.	PASS	END=197072211;SVTYPE=DEL;SVLEN=-65;SC=DeBreak,cuteSV,Sniffles;NumNeighbors=1;NumThresholdNeighbors=1;MatchId=1885;TruScore=0.345522;PctSeqSimilarity=0;PctSizeSimilarity=0.656566;PctRecOverlap=0.38;SizeDiff=-34;StartDistance=-28;EndDistance=-62	GT	1/1
chr3	30842309	.	N	<DEL>	.	.	END=30842361;SVTYPE=DEL;SVLEN=-52;SC=DeBreak,MAMnet,SVIM,Sniffles,Smartie-sv_aln;NumNeighbors=1;NumThresholdNeighbors=1;MatchId=1891;TruScore=0.630628;PctSeqSimilarity=0;PctSizeSimilarity=0.945455;PctRecOverlap=0.946429;SizeDiff=-3;StartDistance=0;EndDistance=-3	GT	./.
chr3	11770996	.	N	<DEL>	.	.	END=11771047;SVTYPE=DEL;SVLEN=-51;SC=DeBreak,Sniffles,Smartie-sv_aln;NumNeighbors=1;NumThresholdNeighbors=1;MatchId=1898;TruScore=0.666667;PctSeqSimilarity=0;PctSizeSimilarity=1;PctRecOverlap=1;SizeDiff=0;StartDistance=0;EndDistance=0	GT	./.
chr3	130476723	7902_4	N	<DEL>	.	PASS	END=130476796;SVTYPE=DEL;SVLEN=-73;SC=DeBreak,MAMnet,Sniffles2,Sniffles;NumNeighbors=1;NumThresholdNeighbors=1;MatchId=1909;TruScore=0.558188;PctSeqSimilarity=0;PctSizeSimilarity=0.917808;PctRecOverlap=0.756757;SizeDiff=6;StartDistance=12;EndDistance=18	GT	1/1
chr3	171250656	.	N	<DEL>	.	.	END=171250710;SVTYPE=DEL;SVLEN=-54;SC=DeBreak,Smartie-sv_aln;NumNeighbors=1;NumThresholdNeighbors=1;MatchId=1910;TruScore=0.660606;PctSeqSimilarity=0;PctSizeSimilarity=1;PctRecOverlap=0.981818;SizeDiff=0;StartDistance=1;EndDistance=1	GT	./.
chr3	188543039	.	N	<DEL>	.	.	END=188543096;SVTYPE=DEL;SVLEN=-57;SC=DeBreak,Sniffles2,SVIM,Smartie-sv_aln;NumNeighbors=1;NumThresholdNeighbors=1;MatchId=1942;TruScore=0.631881;PctSeqSimilarity=0;PctSizeSimilarity=0.947368;PctRecOverlap=0.948276;SizeDiff=3;StartDistance=-3;EndDistance=0	GT	./.
chr3	76062978	.	N	<INS>	30	.	END=76062978;SVTYPE=INS;SVLEN=120;SC=DeBreak,MAMnet,cuteSV,NanoVar,SVIM,Sniffles,Smartie-sv_aln,SVIM-asm,PAV,Dipcall;NumNeighbors=1;NumThresholdNeighbors=1;MatchId=1975;TruScore=0.316667;PctSeqSimilarity=0;PctSizeSimilarity=0.95;PctRecOverlap=0;SizeDiff=6;StartDistance=-55;EndDistance=-56	GT	1/0
chr4	186955526	.	N	<DEL>	30	.	END=186955616;SVTYPE=DEL;SVLEN=90;SC=DeBreak,MAMnet,Sniffles2,cuteSV,NanoVar,SVIM,Sniffles,Smartie-sv_aln,SVIM-asm,PAV,Dipcall;NumNeighbors=1;NumThresholdNeighbors=1;MatchId=1980;TruScore=0.534799;PctSeqSimilarity=0;PctSizeSimilarity=1;PctRecOverlap=0.604396;SizeDiff=0;StartDistance=36;EndDistance=36	GT	0/1
chr4	26211331	.	N	<INS>	30	.	END=26211331;SVTYPE=INS;SVLEN=72;SC=DeBreak,Sniffles2,cuteSV,SVIM,PAV,Dipcall;NumNeighbors=1;NumThresholdNeighbors=1;MatchId=2006;TruScore=0.319444;PctSeqSimilarity=0;PctSizeSimilarity=0.958333;PctRecOverlap=0;SizeDiff=3;StartDistance=28;EndDistance=27	GT	0/1
chr4	190156342	chr4-190156343-INS-68	N	<INS>	.	.	END=190156342;SVTYPE=INS;SVLEN=68;SC=DeBreak,Sniffles2,cuteSV,NanoVar,SVIM,SVIM-asm,PAV;NumNeighbors=1;NumThresholdNeighbors=1;MatchId=2039;TruScore=0.333333;PctSeqSimilarity=0;PctSizeSimilarity=1;PctRecOverlap=0;SizeDiff=0;StartDistance=-1;EndDistance=-2	GT	0/1
chr4	19079467	.	N	<DEL>	.	.	END=19079520;SVTYPE=DEL;SVLEN=-53;SC=DeBreak,MAMnet,Sniffles2,cuteSV,NanoVar,SVIM,Sniffles,Smartie-sv_aln;NumNeighbors=1;NumThresholdNeighbors=1;MatchId=2052;TruScore=0.642641;PctSeqSimilarity=0;PctSizeSimilarity=0.963636;PctRecOverlap=0.964286;SizeDiff=-2;StartDistance=1;EndDistance=-1	GT	./.
chr4	159656349	Sniffles2.DEL.B813S3	N	<DEL>	60	PASS	END=159656418;SVTYPE=DEL;SVLEN=-69;SC=DeBreak,Sniffles2;NumNeighbors=1;NumThresholdNeighbors=1;MatchId=2064;TruScore=0.508972;PctSeqSimilarity=0;PctSizeSimilarity=0.884058;PctRecOverlap=0.642857;SizeDiff=8;StartDistance=17;EndDistance=25	GT	0/1
chr4	72941681	.	N	<DEL>	.	.	END=72941737;SVTYPE=DEL;SVLEN=-55;SC=DeBreak,Sniffles2,Smartie-sv_aln;NumNeighbors=1;NumThresholdNeighbors=1;MatchId=2069;TruScore=0.631366;PctSeqSimilarity=0;PctSizeSimilarity=0.981818;PctRecOverlap=0.912281;SizeDiff=1;StartDistance=-5;EndDistance=-3	GT	./.
chr4	62735658	nv_SV57291-5C1D9	N	<DEL>	10	PASS	END=62735712;SVTYPE=DEL;SVLEN=-54;SC=DeBreak,NanoVar;NumNeighbors=1;NumThresholdNeighbors=1;MatchId=2071;TruScore=0.546359;PctSeqSimilarity=0;PctSizeSimilarity=0.818182;PctRecOverlap=0.820895;SizeDiff=-12;StartDistance=1;EndDistance=-11	GT	0/1
chr4	55933266	.	N	<DEL>	.	.	END=55933334;SVTYPE=DEL;SVLEN=-67;SC=DeBreak,Smartie-sv_aln;NumNeighbors=1;NumThresholdNeighbors=1;MatchId=2083;TruScore=0.647481;PctSeqSimilarity=0;PctSizeSimilarity=0.971014;PctRecOverlap=0.971429;SizeDiff=-2;StartDistance=-1;EndDistance=-2	GT	./.
chr4	32834016	chr4-32834017-INS-100	N	<INS>	.	.	END=32834016;SVTYPE=INS;SVLEN=100;SC=DeBreak,Sniffles2,cuteSV,SVIM,Sniffles,Smartie-sv_aln,SVIM-asm,PAV;NumNeighbors=1;NumThresholdNeighbors=1;MatchId=2101;TruScore=0.313333;PctSeqSimilarity=0;PctSizeSimilarity=0.94;PctRecOverlap=0;SizeDiff=6;StartDistance=4;EndDistance=3	GT	1/0
chr4	63478271	chr4-63478272-INS-50	N	<INS>	.	.	END=63478271;SVTYPE=INS;SVLEN=50;SC=DeBreak,SVIM-asm,PAV;NumNeighbors=1;NumThresholdNeighbors=1;MatchId=2133;TruScore=0.333333;PctSeqSimilarity=0;PctSizeSimilarity=1;PctRecOverlap=0;SizeDiff=0;StartDistance=-1;EndDistance=-2	GT	0/1
chr4	159274853	nv_SV63478-44FC1	N	<DEL>	1.1	PASS	END=159284286;SVTYPE=DEL;SVLEN=-9433;SC=DeBreak,MAMnet,NanoVar;NumNeighbors=1;NumThresholdNeighbors=1;MatchId=2140;TruScore=0.540592;PctSeqSimilarity=0;PctSizeSimilarity=0.840984;PctRecOverlap=0.780793;SizeDiff=1500;StartDistance=568;EndDistance=2068	GT	./.
chr4	17461057	.	N	<DEL>	30	.	END=17461125;SVTYPE=DEL;SVLEN=68;SC=DeBreak,Sniffles2,NanoVar,Sniffles,SVIM-asm,Dipcall;NumNeighbors=1;NumThresholdNeighbors=1;MatchId=2164;TruScore=0.236111;PctSeqSimilarity=0;PctSizeSimilarity=0.708333;PctRecOverlap=0;SizeDiff=-28;StartDistance=246;EndDistance=218	GT	0/1
chr4	187353558	.	N	<INS>	17	PASS	END=187353559;SVTYPE=INS;SVLEN=7575;SC=DeBreak,MAMnet;NumNeighbors=1;NumThresholdNeighbors=1;MatchId=2176;TruScore=0.314895;PctSeqSimilarity=0;PctSizeSimilarity=0.944686;PctRecOverlap=0;SizeDiff=419;StartDistance=-12;EndDistance=-7167	GT	1/1
chr4	152311233	.	N	<INS>	30	.	END=152311233;SVTYPE=INS;SVLEN=60;SC=DeBreak,Sniffles2,cuteSV,Sniffles,SVIM-asm,PAV,Dipcall;NumNeighbors=1;NumThresholdNeighbors=1;MatchId=2198;TruScore=0.25974;PctSeqSimilarity=0;PctSizeSimilarity=0.779221;PctRecOverlap=0;SizeDiff=-17;StartDistance=11;EndDistance=10	GT	1/.
chr4	187058102	Sniffles2.DEL.CA4DS3	N	<DEL>	60	PASS	END=187058153;SVTYPE=DEL;SVLEN=-51;SC=DeBreak,Sniffles2;NumNeighbors=1;NumThresholdNeighbors=1;MatchId=2203;TruScore=0.540675;PctSeqSimilarity=0;PctSizeSimilarity=0.809524;PctRecOverlap=0.8125;SizeDiff=-12;StartDistance=0;EndDistance=-12	GT	0/1
chr4	128469482	svim.DEL.170361	N	<DEL>	12	PASS	END=128469532;SVTYPE=DEL;SVLEN=50;SC=DeBreak,NanoVar,SVIM;NumNeighbors=1;NumThresholdNeighbors=1;MatchId=2231;TruScore=0.504708;PctSeqSimilarity=0;PctSizeSimilarity=0.847458;PctRecOverlap=0.666667;SizeDiff=-9;StartDistance=-11;EndDistance=-20	GT	0/1
chr4	128986415	10477_1	N	<DEL>	.	PASS	END=128986516;SVTYPE=DEL;SVLEN=-101;SC=DeBreak,Sniffles2,cuteSV,Sniffles;NumNeighbors=1;NumThresholdNeighbors=1;MatchId=2235;TruScore=0.561768;PctSeqSimilarity=0;PctSizeSimilarity=0.90099;PctRecOverlap=0.784314;SizeDiff=10;StartDistance=-22;EndDistance=-12	GT	0/0
chr4	92594871	10139_2	N	<DEL>	.	PASS	END=92594964;SVTYPE=DEL;SVLEN=-93;SC=DeBreak,Sniffles2,cuteSV,NanoVar,Sniffles;NumNeighbors=1;NumThresholdNeighbors=1;MatchId=2239;TruScore=0.579843;PctSeqSimilarity=0;PctSizeSimilarity=0.869159;PctRecOverlap=0.87037;SizeDiff=-14;StartDistance=14;EndDistance=0	GT	0/0
chr4	90003766	Sniffles2.DEL.8A07S3	N	<DEL>	60	PASS	END=90003821;SVTYPE=DEL;SVLEN=-55;SC=DeBreak,MAMnet,Sniffles2;NumNeighbors=1;NumThresholdNeighbors=1;MatchId=2244;TruScore=0.594068;PctSeqSimilarity=0;PctSizeSimilarity=0.932203;PctRecOverlap=0.85;SizeDiff=-4;StartDistance=9;EndDistance=5	GT	0/1
chr4	175146022	.	N	<DEL>	.	.	END=175146081;SVTYPE=DEL;SVLEN=-58;SC=DeBreak,cuteSV,SVIM,Sniffles,Smartie-sv_aln;NumNeighbors=1;NumThresholdNeighbors=1;MatchId=2245;TruScore=0.477578;PctSeqSimilarity=0;PctSizeSimilarity=0.753247;PctRecOverlap=0.679487;SizeDiff=-19;StartDistance=25;EndDistance=7	GT	./.
chr4	44458535	.	N	<DEL>	.	.	END=44458600;SVTYPE=DEL;SVLEN=-64;SC=DeBreak,Sniffles2,SVIM,Sniffles,Smartie-sv_aln;NumNeighbors=1;NumThresholdNeighbors=1;MatchId=2254;TruScore=0.550347;PctSeqSimilarity=0;PctSizeSimilarity=0.984375;PctRecOverlap=0.666667;SizeDiff=1;StartDistance=-22;EndDistance=-20	GT	./.
chr4	107883651	.	N	<DEL>	.	.	END=107883704;SVTYPE=DEL;SVLEN=-53;SC=DeBreak,Sniffles2,SVIM,Smartie-sv_aln;NumNeighbors=1;NumThresholdNeighbors=1;MatchId=2255;TruScore=0.629397;PctSeqSimilarity=0;PctSizeSimilarity=0.962264;PctRecOverlap=0.925926;SizeDiff=2;StartDistance=-4;EndDistance=-2	GT	./.
chr4	62722295	.	N	<DEL>	.	.	END=62722347;SVTYPE=DEL;SVLEN=-51;SC=DeBreak,SVIM,Smartie-sv_aln;NumNeighbors=1;NumThresholdNeighbors=1;MatchId=2257;TruScore=0.636027;PctSeqSimilarity=0;PctSizeSimilarity=0.944444;PctRecOverlap=0.963636;SizeDiff=-3;StartDistance=1;EndDistance=-1	GT	./.
chr4	79139042	nv_SV58344-55906	N	<DEL>	11.6	PASS	END=79139099;SVTYPE=DEL;SVLEN=-57;SC=DeBreak,cuteSV,NanoVar;NumNeighbors=1;NumThresholdNeighbors=1;MatchId=2261;TruScore=0.271429;PctSeqSimilarity=0;PctSizeSimilarity=0.814286;PctRecOverlap=0;SizeDiff=-13;StartDistance=-75;EndDistance=-88	GT	0/1
chr4	147025358	nv_SV62607-A58B3	N	<DEL>	8.9	PASS	END=147025413;SVTYPE=DEL;SVLEN=-55;SC=DeBreak,MAMnet,cuteSV,NanoVar;NumNeighbors=1;NumThresholdNeighbors=1;MatchId=2287;TruScore=0.504024;PctSeqSimilarity=0;PctSizeSimilarity=0.820895;PctRecOverlap=0.691176;SizeDiff=-12;StartDistance=21;EndDistance=9	GT	0/1
chr4	147208027	.	N	<INS>	30	.	END=147208027;SVTYPE=INS;SVLEN=144;SC=DeBreak,Sniffles2,cuteSV,SVIM,Sniffles,Smartie-sv_aln,SVIM-asm,PAV,Dipcall;NumNeighbors=1;NumThresholdNeighbors=1;MatchId=2290;TruScore=0.305556;PctSeqSimilarity=0;PctSizeSimilarity=0.916667;PctRecOverlap=0;SizeDiff=12;StartDistance=-72;EndDistance=-73	GT	0/1
chr4	3613373	.	N	<DEL>	.	.	END=3618620;SVTYPE=DEL;SVLEN=-5246;SC=DeBreak,Smartie-sv_aln;NumNeighbors=1;NumThresholdNeighbors=1;MatchId=2294;TruScore=0.666603;PctSeqSimilarity=0;PctSizeSimilarity=1;PctRecOverlap=0.999809;SizeDiff=0;StartDistance=-1;EndDistance=0	GT	./.
chr4	3627528	svim_asm.INS.3167	N	<INS>	.	PASS	END=3627528;SVTYPE=INS;SVLEN=2464;SC=DeBreak,MAMnet,SVIM-asm;NumNeighbors=1;NumThresholdNeighbors=1;MatchId=2297;TruScore=0.323593;PctSeqSimilarity=0;PctSizeSimilarity=0.970779;PctRecOverlap=0;SizeDiff=72;StartDistance=-1;EndDistance=-2	GT	0/1
chr4	63554413	.	N	<DEL>	30	.	END=63554465;SVTYPE=DEL;SVLEN=52;SC=DeBreak,SVIM-asm,PAV,Dipcall;NumNeighbors=1;NumThresholdNeighbors=1;MatchId=2298;TruScore=0.510941;PctSeqSimilarity=0;PctSizeSimilarity=0.764706;PctRecOverlap=0.768116;SizeDiff=-16;StartDistance=5;EndDistance=-11	GT	1/1
chr4	154051240	nv_SV63120-46D6B	N	<INS>	11.8	PASS	END=154051241;SVTYPE=INS;SVLEN=1158;SC=DeBreak,MAMnet,Sniffles2,cuteSV,NanoVar;NumNeighbors=1;NumThresholdNeighbors=1;MatchId=2325;TruScore=0.297709;PctSeqSimilarity=0;PctSizeSimilarity=0.891192;PctRecOverlap=0.00193611;SizeDiff=126;StartDistance=281;EndDistance=-750	GT	0/1
chr4	190076870	chr4-190076871-INS-75	N	<INS>	.	.	END=190076870;SVTYPE=INS;SVLEN=75;SC=DeBreak,cuteSV,NanoVar,SVIM-asm,PAV;NumNeighbors=1;NumThresholdNeighbors=1;MatchId=2434;TruScore=0.495614;PctSeqSimilarity=0;PctSizeSimilarity=0.986842;PctRecOverlap=0.5;SizeDiff=-1;StartDistance=0;EndDistance=-1	GT	1/1
chr4	21305677	9250_9	N	<DEL>	.	PASS	END=21305734;SVTYPE=DEL;SVLEN=-57;SC=DeBreak,Sniffles2,NanoVar,Sniffles;NumNeighbors=1;NumThresholdNeighbors=1;MatchId=2445;TruScore=0.568033;PctSeqSimilarity=0;PctSizeSimilarity=0.95;PctRecOverlap=0.754098;SizeDiff=-3;StartDistance=-12;EndDistance=-15	GT	1/1
chr4	3600973	.	N	<DEL>	12	PASS	END=3601228;SVTYPE=DEL;SVLEN=-255;SC=DeBreak,MAMnet;NumNeighbors=1;NumThresholdNeighbors=1;MatchId=2471;TruScore=0.465753;PctSeqSimilarity=0;PctSizeSimilarity=0.698039;PctRecOverlap=0.699219;SizeDiff=77;StartDistance=-20;EndDistance=57	GT	0/1
chr4	162901243	Sniffles2.DEL.BA31S3	N	<DEL>	60	PASS	END=162901348;SVTYPE=DEL;SVLEN=-105;SC=DeBreak,Sniffles2;NumNeighbors=1;NumThresholdNeighbors=1;MatchId=2486;TruScore=0.59431;PctSeqSimilarity=0;PctSizeSimilarity=0.990476;PctRecOverlap=0.792453;SizeDiff=1;StartDistance=21;EndDistance=22	GT	0/1
chr4	141005091	nv_SV62233-6AF4	N	<DEL>	9.3	PASS	END=141005147;SVTYPE=DEL;SVLEN=-56;SC=DeBreak,NanoVar;NumNeighbors=1;NumThresholdNeighbors=1;MatchId=2490;TruScore=0.602663;PctSeqSimilarity=0;PctSizeSimilarity=0.903226;PctRecOverlap=0.904762;SizeDiff=-6;StartDistance=1;EndDistance=-5	GT	0/1
chr4	7456872	chr4-7456873-DEL-111	N	<DEL>	.	.	END=7456983;SVTYPE=DEL;SVLEN=111;SC=DeBreak,MAMnet,Sniffles2,cuteSV,NanoVar,SVIM,Sniffles,SVIM-asm,PAV;NumNeighbors=1;NumThresholdNeighbors=1;MatchId=2495;TruScore=0.625342;PctSeqSimilarity=0;PctSizeSimilarity=0.991071;PctRecOverlap=0.884956;SizeDiff=-1;StartDistance=13;EndDistance=12	GT	1/0
chr4	74350145	.	N	<DEL>	10	PASS	END=74350204;SVTYPE=DEL;SVLEN=-59;SC=DeBreak,MAMnet;NumNeighbors=1;NumThresholdNeighbors=1;MatchId=2537;TruScore=0.614253;PctSeqSimilarity=0;PctSizeSimilarity=0.936508;PctRecOverlap=0.90625;SizeDiff=-4;StartDistance=-2;EndDistance=-6	GT	0/1
chr4	114365124	Sniffles2.DEL.9A4FS3	N	<DEL>	60	PASS	END=114365190;SVTYPE=DEL;SVLEN=-66;SC=DeBreak,Sniffles2;NumNeighbors=1;NumThresholdNeighbors=1;MatchId=2548;TruScore=0.267677;PctSeqSimilarity=0;PctSizeSimilarity=0.80303;PctRecOverlap=0;SizeDiff=13;StartDistance=91;EndDistance=104	GT	0/1
chr4	71598812	nv_SV57853-FB694	N	<DEL>	1	PASS	END=71598870;SVTYPE=DEL;SVLEN=-58;SC=DeBreak,MAMnet,NanoVar;NumNeighbors=1;NumThresholdNeighbors=1;MatchId=2557;TruScore=0.526101;PctSeqSimilarity=0;PctSizeSimilarity=0.794521;PctRecOverlap=0.783784;SizeDiff=-15;StartDistance=-1;EndDistance=-16	GT	./.
chr4	71705793	Sniffles2.INS.1C45S3	N	<INS>	60	PASS	END=71705793;SVTYPE=INS;SVLEN=58;SC=DeBreak,Sniffles2;NumNeighbors=1;NumThresholdNeighbors=1;MatchId=2558;TruScore=0.321839;PctSeqSimilarity=0;PctSizeSimilarity=0.965517;PctRecOverlap=0;SizeDiff=2;StartDistance=-53;EndDistance=-54	GT	0/1
chr4	164541734	.	N	<DEL>	.	.	END=164541789;SVTYPE=DEL;SVLEN=-54;SC=DeBreak,Smartie-sv_aln;NumNeighbors=1;NumThresholdNeighbors=1;MatchId=2580;TruScore=0.643066;PctSeqSimilarity=0;PctSizeSimilarity=0.964286;PctRecOverlap=0.964912;SizeDiff=-2;StartDistance=-1;EndDistance=-2	GT	./.
chr4	116786824	.	N	<DEL>	.	.	END=116786882;SVTYPE=DEL;SVLEN=-58;SC=DeBreak,SVIM,Smartie-sv_aln;NumNeighbors=1;NumThresholdNeighbors=1;MatchId=2591;TruScore=0.586889;PctSeqSimilarity=0;PctSizeSimilarity=0.87931;PctRecOverlap=0.881356;SizeDiff=7;StartDistance=-5;EndDistance=2	GT	./.
chr5	155871092	cuteSV.DEL.23309	N	<DEL>	49.9	PASS	END=155871149;SVTYPE=DEL;SVLEN=57;SC=DeBreak,cuteSV;NumNeighbors=1;NumThresholdNeighbors=1;MatchId=2622;TruScore=0.476183;PctSeqSimilarity=0;PctSizeSimilarity=0.7125;PctRecOverlap=0.716049;SizeDiff=-23;StartDistance=5;EndDistance=-18	GT	0/1
chr5	138481296	.	N	<DEL>	.	.	END=138481353;SVTYPE=DEL;SVLEN=-57;SC=DeBreak,Sniffles2,Smartie-sv_aln;NumNeighbors=1;NumThresholdNeighbors=1;MatchId=2623;TruScore=0.66092;PctSeqSimilarity=0;PctSizeSimilarity=1;PctRecOverlap=0.982759;SizeDiff=0;StartDistance=-1;EndDistance=-1	GT	./.
chr5	391612	nv_SV66293-17673	N	<DEL>	7	PASS	END=391706;SVTYPE=DEL;SVLEN=-94;SC=DeBreak,NanoVar;NumNeighbors=2;NumThresholdNeighbors=2;MatchId=2631;TruScore=0.356252;PctSeqSimilarity=0;PctSizeSimilarity=0.531915;PctRecOverlap=0.536842;SizeDiff=44;StartDistance=-24;EndDistance=20	GT	0/1
chr5	173773031	.	N	<DEL>	.	.	END=173773089;SVTYPE=DEL;SVLEN=-57;SC=DeBreak,Sniffles2,SVIM,Smartie-sv_aln;NumNeighbors=1;NumThresholdNeighbors=1;MatchId=2638;TruScore=0.575875;PctSeqSimilarity=0;PctSizeSimilarity=0.964912;PctRecOverlap=0.762712;SizeDiff=2;StartDistance=11;EndDistance=14	GT	./.
chr5	26230756	.	N	<DEL>	30	.	END=26230854;SVTYPE=DEL;SVLEN=98;SC=DeBreak,MAMnet,Sniffles2,NanoVar,Sniffles,Smartie-sv_aln,SVIM-asm,PAV,Dipcall;NumNeighbors=1;NumThresholdNeighbors=1;MatchId=2657;TruScore=0.61252;PctSeqSimilarity=0;PctSizeSimilarity=0.918367;PctRecOverlap=0.919192;SizeDiff=8;StartDistance=-8;EndDistance=0	GT	0/1
chr5	118378045	.	N	<DEL>	.	.	END=118378098;SVTYPE=DEL;SVLEN=-53;SC=DeBreak,Smartie-sv_aln;NumNeighbors=1;NumThresholdNeighbors=1;MatchId=2678;TruScore=0.636251;PctSeqSimilarity=0;PctSizeSimilarity=0.981481;PctRecOverlap=0.927273;SizeDiff=-1;StartDistance=-3;EndDistance=-4	GT	./.
chr5	21051912	chr5-21051913-DEL-50	N	<DEL>	.	.	END=21051962;SVTYPE=DEL;SVLEN=50;SC=DeBreak,Sniffles2,NanoVar,Smartie-sv_aln,PAV;NumNeighbors=1;NumThresholdNeighbors=1;MatchId=2684;TruScore=0.660131;PctSeqSimilarity=0;PctSizeSimilarity=1;PctRecOverlap=0.980392;SizeDiff=0;StartDistance=-1;EndDistance=-1	GT	1/1
chr5	898660	.	N	<DEL>	30	.	END=899123;SVTYPE=DEL;SVLEN=463;SC=DeBreak,MAMnet,Sniffles2,cuteSV,NanoVar,SVIM,Sniffles,SVIM-asm,PAV,Dipcall;NumNeighbors=1;NumThresholdNeighbors=1;MatchId=2694;TruScore=0.591191;PctSeqSimilarity=0;PctSizeSimilarity=0.937365;PctRecOverlap=0.836207;SizeDiff=29;StartDistance=47;EndDistance=76	GT	1/0
chr5	180044291	chr5-180044292-DEL-953	N	<DEL>	.	.	END=180045244;SVTYPE=DEL;SVLEN=953;SC=DeBreak,MAMnet,Sniffles2,cuteSV,NanoVar,SVIM,Sniffles,Smartie-sv_aln,SVIM-asm,PAV;NumNeighbors=1;NumThresholdNeighbors=1;MatchId=2709;TruScore=0.664227;PctSeqSimilarity=0;PctSizeSimilarity=0.996862;PctRecOverlap=0.99582;SizeDiff=-3;StartDistance=4;EndDistance=1	GT	1/1
chr5	64526519	chr5-64526520-INS-82	N	<INS>	.	.	END=64526519;SVTYPE=INS;SVLEN=82;SC=DeBreak,MAMnet,Sniffles2,cuteSV,SVIM,PAV;NumNeighbors=1;NumThresholdNeighbors=1;MatchId=2722;TruScore=0.250765;PctSeqSimilarity=0;PctSizeSimilarity=0.752294;PctRecOverlap=0;SizeDiff=-27;StartDistance=-1;EndDistance=-2	GT	0/1
chr5	34754633	chr5-34754634-INS-70	N	<INS>	.	.	END=34754633;SVTYPE=INS;SVLEN=70;SC=DeBreak,MAMnet,Sniffles2,cuteSV,NanoVar,SVIM,Sniffles,Smartie-sv_aln,PAV;NumNeighbors=1;NumThresholdNeighbors=1;MatchId=2754;TruScore=0.290476;PctSeqSimilarity=0;PctSizeSimilarity=0.871429;PctRecOverlap=0;SizeDiff=9;StartDistance=-1;EndDistance=-2	GT	0/1
chr5	145570176	chr5-145570177-INS-52	N	<INS>	.	.	END=145570176;SVTYPE=INS;SVLEN=52;SC=DeBreak,MAMnet,Sniffles,Smartie-sv_aln,SVIM-asm,PAV;NumNeighbors=1;NumThresholdNeighbors=1;MatchId=2770;TruScore=0.333333;PctSeqSimilarity=0;PctSizeSimilarity=1;PctRecOverlap=0;SizeDiff=0;StartDistance=-1;EndDistance=-2	GT	0/1
chr5	45375566	.	N	<INS>	30	.	END=45375566;SVTYPE=INS;SVLEN=62;SC=DeBreak,SVIM-asm,PAV,Dipcall;NumNeighbors=1;NumThresholdNeighbors=1;MatchId=2771;TruScore=0.317204;PctSeqSimilarity=0;PctSizeSimilarity=0.951613;PctRecOverlap=0;SizeDiff=3;StartDistance=-122;EndDistance=-123	GT	0/1
chr5	505444	chr5-505445-DEL-81	N	<DEL>	.	.	END=505525;SVTYPE=DEL;SVLEN=81;SC=DeBreak,MAMnet,Sniffles2,cuteSV,NanoVar,SVIM,Sniffles,Smartie-sv_aln,PAV;NumNeighbors=1;NumThresholdNeighbors=1;MatchId=2778;TruScore=0.662602;PctSeqSimilarity=0;PctSizeSimilarity=1;PctRecOverlap=0.987805;SizeDiff=0;StartDistance=-1;EndDistance=-1	GT	1/1
chr5	86831332	12621_1	N	<DEL>	.	PASS	END=86831453;SVTYPE=DEL;SVLEN=-121;SC=DeBreak,Sniffles;NumNeighbors=1;NumThresholdNeighbors=1;MatchId=2787;TruScore=0.622273;PctSeqSimilarity=0;PctSizeSimilarity=0.952756;PctRecOverlap=0.914063;SizeDiff=-6;StartDistance=11;EndDistance=5	GT	0/0
chr5	86315212	Sniffles2.DEL.7F3BS4	N	<DEL>	60	PASS	END=86315288;SVTYPE=DEL;SVLEN=-76;SC=DeBreak,Sniffles2;NumNeighbors=1;NumThresholdNeighbors=1;MatchId=2793;TruScore=0.590068;PctSeqSimilarity=0;PctSizeSimilarity=0.926829;PctRecOverlap=0.843373;SizeDiff=-6;StartDistance=-7;EndDistance=-13	GT	0/1
chr5	94550030	12676_13	N	<INS>	.	PASS	END=94550048;SVTYPE=INS;SVLEN=16309;SC=DeBreak,MAMnet,Sniffles2,cuteSV,SVIM,Sniffles;NumNeighbors=1;NumThresholdNeighbors=1;MatchId=2809;TruScore=0.327577;PctSeqSimilarity=0;PctSizeSimilarity=0.981544;PctRecOverlap=0.00118683;SizeDiff=301;StartDistance=33;EndDistance=-15957	GT	0/0
chr5	79722045	Sniffles2.DEL.7AE0S4	N	<DEL>	60	PASS	END=79722100;SVTYPE=DEL;SVLEN=-55;SC=DeBreak,Sniffles2;NumNeighbors=1;NumThresholdNeighbors=1;MatchId=2822;TruScore=0.434199;PctSeqSimilarity=0;PctSizeSimilarity=0.945455;PctRecOverlap=0.357143;SizeDiff=3;StartDistance=33;EndDistance=36	GT	0/1
chr5	146940932	.	N	<DEL>	30	.	END=146940985;SVTYPE=DEL;SVLEN=53;SC=DeBreak,MAMnet,Sniffles2,cuteSV,NanoVar,SVIM,Sniffles,Smartie-sv_aln,SVIM-asm,PAV,Dipcall;NumNeighbors=1;NumThresholdNeighbors=1;MatchId=2850;TruScore=0.642312;PctSeqSimilarity=0;PctSizeSimilarity=0.981481;PctRecOverlap=0.945455;SizeDiff=-1;StartDistance=-2;EndDistance=-3	GT	./1
chr5	12835054	nv_SV67572-201DC	N	<DEL>	9.7	PASS	END=12835105;SVTYPE=DEL;SVLEN=-51;SC=DeBreak,Sniffles2,cuteSV,NanoVar;NumNeighbors=1;NumThresholdNeighbors=1;MatchId=2893;TruScore=0.460841;PctSeqSimilarity=0;PctSizeSimilarity=0.689189;PctRecOverlap=0.693333;SizeDiff=-23;StartDistance=9;EndDistance=-14	GT	0/1
chr5	65180643	.	N	<INS>	.	.	END=65180643;SVTYPE=INS;SVLEN=52;SC=DeBreak,Smartie-sv_aln;NumNeighbors=1;NumThresholdNeighbors=1;MatchId=2899;TruScore=0.327044;PctSeqSimilarity=0;PctSizeSimilarity=0.981132;PctRecOverlap=0;SizeDiff=-1;StartDistance=3;EndDistance=2	GT	./.
chr5	26864301	.	N	<INS>	30	.	END=26864301;SVTYPE=INS;SVLEN=64;SC=DeBreak,MAMnet,Sniffles2,cuteSV,NanoVar,SVIM,Sniffles,Smartie-sv_aln,SVIM-asm,PAV,Dipcall;NumNeighbors=1;NumThresholdNeighbors=1;MatchId=2905;TruScore=0.328125;PctSeqSimilarity=0;PctSizeSimilarity=0.984375;PctRecOverlap=0;SizeDiff=1;StartDistance=-73;EndDistance=-74	GT	1/0
chr5	34606815	.	N	<DEL>	.	.	END=34606868;SVTYPE=DEL;SVLEN=-52;SC=DeBreak,NanoVar,Smartie-sv_aln;NumNeighbors=1;NumThresholdNeighbors=1;MatchId=2910;TruScore=0.635565;PctSeqSimilarity=0;PctSizeSimilarity=0.980769;PctRecOverlap=0.925926;SizeDiff=1;StartDistance=-4;EndDistance=-2	GT	./.
chr5	169716652	13457_1	N	<DEL>	.	PASS	END=169716742;SVTYPE=DEL;SVLEN=-90;SC=DeBreak,Sniffles2,Sniffles;NumNeighbors=1;NumThresholdNeighbors=1;MatchId=2936;TruScore=0.614905;PctSeqSimilarity=0;PctSizeSimilarity=0.9375;PctRecOverlap=0.907216;SizeDiff=-6;StartDistance=9;EndDistance=3	GT	0/0
chr5	147144503	nv_SV76668-F3CFE	N	<DEL>	10	PASS	END=147144573;SVTYPE=DEL;SVLEN=-70;SC=DeBreak,MAMnet,Sniffles2,cuteSV,NanoVar;NumNeighbors=1;NumThresholdNeighbors=1;MatchId=2943;TruScore=0.469282;PctSeqSimilarity=0;PctSizeSimilarity=0.957143;PctRecOverlap=0.450704;SizeDiff=3;StartDistance=36;EndDistance=39	GT	0/1
chr5	142328745	nv_SV76347-E2D1	N	<DEL>	1.2	PASS	END=142328797;SVTYPE=DEL;SVLEN=-52;SC=DeBreak,cuteSV,NanoVar;NumNeighbors=1;NumThresholdNeighbors=1;MatchId=2957;TruScore=0.551174;PctSeqSimilarity=0;PctSizeSimilarity=0.825397;PctRecOverlap=0.828125;SizeDiff=-11;StartDistance=2;EndDistance=-9	GT	./.
chr5	159472472	nv_SV77507-E2EEC	N	<DEL>	1.2	PASS	END=159472524;SVTYPE=DEL;SVLEN=-52;SC=DeBreak,Sniffles2,cuteSV,NanoVar;NumNeighbors=1;NumThresholdNeighbors=1;MatchId=2959;TruScore=0.51851;PctSeqSimilarity=0;PctSizeSimilarity=0.776119;PctRecOverlap=0.779412;SizeDiff=-15;StartDistance=1;EndDistance=-14	GT	./.
chr5	172559408	13488_1	N	<DEL>	.	PASS	END=172559478;SVTYPE=DEL;SVLEN=-70;SC=DeBreak,Sniffles2,cuteSV,Sniffles;NumNeighbors=1;NumThresholdNeighbors=1;MatchId=2964;TruScore=0.572099;PctSeqSimilarity=0;PctSizeSimilarity=0.857143;PctRecOverlap=0.859155;SizeDiff=10;StartDistance=0;EndDistance=10	GT	0/1
chr5	115727983	.	N	<DEL>	.	.	END=115728047;SVTYPE=DEL;SVLEN=-64;SC=DeBreak,MAMnet,Sniffles2,cuteSV,Smartie-sv_aln;NumNeighbors=1;NumThresholdNeighbors=1;MatchId=2973;TruScore=0.594391;PctSeqSimilarity=0;PctSizeSimilarity=0.90625;PctRecOverlap=0.876923;SizeDiff=6;StartDistance=2;EndDistance=8	GT	./.
chr5	180062747	13659_6	N	<INS>	.	PASS	END=180062797;SVTYPE=INS;SVLEN=359;SC=DeBreak,Sniffles;NumNeighbors=1;NumThresholdNeighbors=1;MatchId=2984;TruScore=0.268484;PctSeqSimilarity=0;PctSizeSimilarity=0.668524;PctRecOverlap=0.136929;SizeDiff=119;StartDistance=-18;EndDistance=-208	GT	0/1
chr5	1191459	svim.INS.103382	N	<INS>	13	PASS	END=1191459;SVTYPE=INS;SVLEN=57;SC=DeBreak,cuteSV,SVIM;NumNeighbors=1;NumThresholdNeighbors=1;MatchId=2992;TruScore=0.279412;PctSeqSimilarity=0;PctSizeSimilarity=0.838235;PctRecOverlap=0;SizeDiff=-11;StartDistance=-126;EndDistance=-127	GT	0/1
chr5	1192390	chr5-1192391-INS-60	N	<INS>	.	.	END=1192390;SVTYPE=INS;SVLEN=60;SC=DeBreak,cuteSV,SVIM,Smartie-sv_aln,PAV;NumNeighbors=2;NumThresholdNeighbors=2;MatchId=2993;TruScore=0.28169;PctSeqSimilarity=0;PctSizeSimilarity=0.84507;PctRecOverlap=0;SizeDiff=-11;StartDistance=-435;EndDistance=-436	GT	1/1
chr5	1192568	chr5-1192569-INS-61	N	<INS>	.	.	END=1192568;SVTYPE=INS;SVLEN=61;SC=DeBreak,Smartie-sv_aln,PAV;NumNeighbors=1;NumThresholdNeighbors=1;MatchId=2994;TruScore=0.175118;PctSeqSimilarity=0;PctSizeSimilarity=0.516949;PctRecOverlap=0.00840336;SizeDiff=-57;StartDistance=97;EndDistance=-21	GT	1/1
chr5	1482694	.	N	<DEL>	30	.	END=1482770;SVTYPE=DEL;SVLEN=76;SC=DeBreak,MAMnet,Sniffles2,cuteSV,SVIM,Sniffles,Smartie-sv_aln,SVIM-asm,PAV,Dipcall;NumNeighbors=1;NumThresholdNeighbors=1;MatchId=2995;TruScore=0.662338;PctSeqSimilarity=0;PctSizeSimilarity=1;PctRecOverlap=0.987013;SizeDiff=0;StartDistance=-1;EndDistance=-1	GT	0/1
chr5	108677887	chr5-108677888-DEL-52	N	<DEL>	.	.	END=108677939;SVTYPE=DEL;SVLEN=52;SC=DeBreak,cuteSV,Smartie-sv_aln,PAV;NumNeighbors=1;NumThresholdNeighbors=1;MatchId=3003;TruScore=0.168285;PctSeqSimilarity=0;PctSizeSimilarity=0.504854;PctRecOverlap=0;SizeDiff=-51;StartDistance=361;EndDistance=310	GT	0/1
chr5	97567875	12709_2	N	<INS>	.	PASS	END=97567875;SVTYPE=INS;SVLEN=2472;SC=DeBreak,MAMnet,Sniffles2,cuteSV,Sniffles;NumNeighbors=1;NumThresholdNeighbors=1;MatchId=3042;TruScore=0.330261;PctSeqSimilarity=0;PctSizeSimilarity=0.990782;PctRecOverlap=0;SizeDiff=-23;StartDistance=-2;EndDistance=-2497	GT	0/1
chr5	1307499	chr5-1307500-INS-109	N	<INS>	.	.	END=1307499;SVTYPE=INS;SVLEN=109;SC=DeBreak,MAMnet,Sniffles2,cuteSV,NanoVar,SVIM,Sniffles,PAV;NumNeighbors=1;NumThresholdNeighbors=1;MatchId=3043;TruScore=0.259939;PctSeqSimilarity=0;PctSizeSimilarity=0.779817;PctRecOverlap=0;SizeDiff=24;StartDistance=-46;EndDistance=-131	GT	0/1
chr5	167622567	.	N	<DEL>	.	.	END=167622622;SVTYPE=DEL;SVLEN=-55;SC=DeBreak,Smartie-sv_aln;NumNeighbors=1;NumThresholdNeighbors=1;MatchId=3051;TruScore=0.642749;PctSeqSimilarity=0;PctSizeSimilarity=0.981818;PctRecOverlap=0.946429;SizeDiff=1;StartDistance=2;EndDistance=3	GT	./.
chr5	52829861	.	N	<DEL>	.	.	END=52829914;SVTYPE=DEL;SVLEN=-52;SC=DeBreak,Smartie-sv_aln;NumNeighbors=1;NumThresholdNeighbors=1;MatchId=3064;TruScore=0.647911;PctSeqSimilarity=0;PctSizeSimilarity=0.980769;PctRecOverlap=0.962963;SizeDiff=1;StartDistance=-1;EndDistance=1	GT	./.
chr5	6447520	cuteSV.DEL.22016	N	<DEL>	391.2	PASS	END=6447570;SVTYPE=DEL;SVLEN=50;SC=DeBreak,cuteSV;NumNeighbors=1;NumThresholdNeighbors=1;MatchId=3079;TruScore=0.537385;PctSeqSimilarity=0;PctSizeSimilarity=0.892857;PctRecOverlap=0.719298;SizeDiff=-6;StartDistance=16;EndDistance=10	GT	1/1
chr5	642012	11507_5	N	<INS>	.	PASS	END=642012;SVTYPE=INS;SVLEN=74;SC=DeBreak,MAMnet,Sniffles2,cuteSV,SVIM,Sniffles;NumNeighbors=1;NumThresholdNeighbors=1;MatchId=3080;TruScore=0.324324;PctSeqSimilarity=0;PctSizeSimilarity=0.972973;PctRecOverlap=0;SizeDiff=2;StartDistance=5;EndDistance=4	GT	0/0
chr5	116511272	12891_2	N	<DEL>	.	PASS	END=116511332;SVTYPE=DEL;SVLEN=-60;SC=DeBreak,Sniffles2,cuteSV,SVIM,Sniffles;NumNeighbors=1;NumThresholdNeighbors=1;MatchId=3083;TruScore=0.624168;PctSeqSimilarity=0;PctSizeSimilarity=0.967742;PctRecOverlap=0.904762;SizeDiff=-2;StartDistance=6;EndDistance=4	GT	0/0
chr5	17787000	svim.DEL.188159	N	<DEL>	12	PASS	END=17787053;SVTYPE=DEL;SVLEN=53;SC=DeBreak,SVIM;NumNeighbors=1;NumThresholdNeighbors=1;MatchId=3085;TruScore=0.636688;PctSeqSimilarity=0;PctSizeSimilarity=0.963636;PctRecOverlap=0.946429;SizeDiff=-2;StartDistance=3;EndDistance=1	GT	0/1
chr6	68761250	nv_SV85090-14FB2	N	<INS>	1.5	PASS	END=68761251;SVTYPE=INS;SVLEN=66;SC=DeBreak,NanoVar;NumNeighbors=1;NumThresholdNeighbors=1;MatchId=3116;TruScore=0.292929;PctSeqSimilarity=0;PctSizeSimilarity=0.878788;PctRecOverlap=0;SizeDiff=8;StartDistance=-7;EndDistance=-7	GT	./.
chr6	53171007	chr6-53171008-DEL-55	N	<DEL>	.	.	END=53171062;SVTYPE=DEL;SVLEN=55;SC=DeBreak,MAMnet,Sniffles2,cuteSV,NanoVar,SVIM,Sniffles,PAV;NumNeighbors=1;NumThresholdNeighbors=1;MatchId=3133;TruScore=0.421846;PctSeqSimilarity=0;PctSizeSimilarity=0.932203;PctRecOverlap=0.333333;SizeDiff=-4;StartDistance=-36;EndDistance=-40	GT	0/1
chr6	46702159	14535_0	N	<DEL>	.	PASS	END=46702216;SVTYPE=DEL;SVLEN=-57;SC=DeBreak,Sniffles;NumNeighbors=1;NumThresholdNeighbors=1;MatchId=3135;TruScore=0.580258;PctSeqSimilarity=0;PctSizeSimilarity=0.964912;PctRecOverlap=0.775862;SizeDiff=2;StartDistance=-13;EndDistance=-11	GT	0/0
chr6	147693536	.	N	<DEL>	.	.	END=147693588;SVTYPE=DEL;SVLEN=-52;SC=DeBreak,Smartie-sv_aln;NumNeighbors=1;NumThresholdNeighbors=1;MatchId=3137;TruScore=0.641268;PctSeqSimilarity=0;PctSizeSimilarity=0.961538;PctRecOverlap=0.962264;SizeDiff=2;StartDistance=-2;EndDistance=0	GT	./.
chr6	65005403	chr6-65005404-INS-5153	N	<INS>	.	.	END=65005403;SVTYPE=INS;SVLEN=5153;SC=DeBreak,PAV;NumNeighbors=1;NumThresholdNeighbors=1;MatchId=3147;TruScore=0.330131;PctSeqSimilarity=0;PctSizeSimilarity=0.9902;PctRecOverlap=0.000192123;SizeDiff=-51;StartDistance=140;EndDistance=-5064	GT	1/0
chr6	107037111	svim.INS.135708	N	<INS>	23	PASS	END=107037111;SVTYPE=INS;SVLEN=184;SC=DeBreak,Sniffles2,NanoVar,SVIM;NumNeighbors=1;NumThresholdNeighbors=1;MatchId=3167;TruScore=0.257246;PctSeqSimilarity=0;PctSizeSimilarity=0.771739;PctRecOverlap=0;SizeDiff=42;StartDistance=-15;EndDistance=-16	GT	0/1
chr6	167617586	chr6-167617587-INS-84	N	<INS>	.	.	END=167617586;SVTYPE=INS;SVLEN=84;SC=DeBreak,MAMnet,Sniffles2,cuteSV,SVIM,Sniffles,Smartie-sv_aln,PAV;NumNeighbors=1;NumThresholdNeighbors=1;MatchId=3168;TruScore=0.210317;PctSeqSimilarity=0;PctSizeSimilarity=0.630952;PctRecOverlap=0;SizeDiff=31;StartDistance=-30;EndDistance=-31	GT	0/1
chr6	169247389	chr6-169247390-INS-176	N	<INS>	.	.	END=169247389;SVTYPE=INS;SVLEN=176;SC=DeBreak,SVIM-asm,PAV;NumNeighbors=1;NumThresholdNeighbors=1;MatchId=3179;TruScore=0.313726;PctSeqSimilarity=0;PctSizeSimilarity=0.941176;PctRecOverlap=0;SizeDiff=-11;StartDistance=-475;EndDistance=-662	GT	1/0
chr6	57573880	svim_asm.INS.5191	N	<INS>	.	PASS	END=57573880;SVTYPE=INS;SVLEN=89;SC=DeBreak,MAMnet,SVIM-asm;NumNeighbors=1;NumThresholdNeighbors=1;MatchId=3193;TruScore=0.299625;PctSeqSimilarity=0;PctSizeSimilarity=0.898876;PctRecOverlap=0;SizeDiff=9;StartDistance=-35;EndDistance=-36	GT	1/0
chr6	137939922	Sniffles2.DEL.A2CFS5	N	<DEL>	60	PASS	END=137939980;SVTYPE=DEL;SVLEN=-58;SC=DeBreak,Sniffles2;NumNeighbors=1;NumThresholdNeighbors=1;MatchId=3204;TruScore=0.638321;PctSeqSimilarity=0;PctSizeSimilarity=0.982759;PctRecOverlap=0.932203;SizeDiff=1;StartDistance=3;EndDistance=4	GT	0/1
chr6	111237860	.	N	<DEL>	.	.	END=111237914;SVTYPE=DEL;SVLEN=-53;SC=DeBreak,Smartie-sv_aln;NumNeighbors=1;NumThresholdNeighbors=1;MatchId=3247;TruScore=0.623556;PctSeqSimilarity=0;PctSizeSimilarity=0.943396;PctRecOverlap=0.927273;SizeDiff=3;StartDistance=-2;EndDistance=2	GT	./.
chr6	162919425	chr6-162919426-DEL-58	N	<DEL>	.	.	END=162919483;SVTYPE=DEL;SVLEN=58;SC=DeBreak,Sniffles2,cuteSV,NanoVar,Sniffles,Smartie-sv_aln,SVIM-asm,PAV;NumNeighbors=1;NumThresholdNeighbors=1;MatchId=3267;TruScore=0.618706;PctSeqSimilarity=0;PctSizeSimilarity=0.935484;PctRecOverlap=0.920635;SizeDiff=-4;StartDistance=-1;EndDistance=-5	GT	0/1
chr6	44150022	.	N	<INS>	30	.	END=44150022;SVTYPE=INS;SVLEN=291;SC=DeBreak,Sniffles,SVIM-asm,Dipcall;NumNeighbors=1;NumThresholdNeighbors=1;MatchId=3273;TruScore=0.311649;PctSeqSimilarity=0;PctSizeSimilarity=0.931271;PctRecOverlap=0.00367647;SizeDiff=20;StartDistance=263;EndDistance=-8	GT	1/0
chr6	44437437	14511_1	N	<DEL>	.	PASS	END=44437489;SVTYPE=DEL;SVLEN=-52;SC=DeBreak,Sniffles;NumNeighbors=1;NumThresholdNeighbors=1;MatchId=3277;TruScore=0.619465;PctSeqSimilarity=0;PctSizeSimilarity=0.928571;PctRecOverlap=0.929825;SizeDiff=-4;StartDistance=4;EndDistance=0	GT	0/0
chr6	132358723	15434_8	N	<DEL>	.	PASS	END=132358780;SVTYPE=DEL;SVLEN=-57;SC=DeBreak,Sniffles;NumNeighbors=1;NumThresholdNeighbors=1;MatchId=3287;TruScore=0.585237;PctSeqSimilarity=0;PctSizeSimilarity=0.876923;PctRecOverlap=0.878788;SizeDiff=-8;StartDistance=3;EndDistance=-5	GT	0/0
chr6	57540697	chr6-57540698-DEL-59	N	<DEL>	.	.	END=57540756;SVTYPE=DEL;SVLEN=59;SC=DeBreak,Smartie-sv_aln,SVIM-asm,PAV;NumNeighbors=1;NumThresholdNeighbors=1;MatchId=3299;TruScore=0.597628;PctSeqSimilarity=0;PctSizeSimilarity=0.951613;PctRecOverlap=0.84127;SizeDiff=-3;StartDistance=-7;EndDistance=-10	GT	1/0
chr6	57546311	svim_asm.DEL.4329	N	<DEL>	.	PASS	END=57546426;SVTYPE=DEL;SVLEN=115;SC=DeBreak,MAMnet,Sniffles,Smartie-sv_aln,SVIM-asm;NumNeighbors=1;NumThresholdNeighbors=1;MatchId=3300;TruScore=0.663793;PctSeqSimilarity=0;PctSizeSimilarity=1;PctRecOverlap=0.991379;SizeDiff=0;StartDistance=-1;EndDistance=-1	GT	1/0
chr6	161994756	chr6-161994757-DEL-51	N	<DEL>	.	.	END=161994807;SVTYPE=DEL;SVLEN=51;SC=DeBreak,Sniffles2,SVIM,Sniffles,Smartie-sv_aln,SVIM-asm,PAV;NumNeighbors=1;NumThresholdNeighbors=1;MatchId=3308;TruScore=0.653967;PctSeqSimilarity=0;PctSizeSimilarity=0.980769;PctRecOverlap=0.981132;SizeDiff=-1;StartDistance=0;EndDistance=-1	GT	1/0
chr6	98890377	15095_5	N	<DEL>	.	PASS	END=98890481;SVTYPE=DEL;SVLEN=-104;SC=DeBreak,MAMnet,Sniffles2,Sniffles;NumNeighbors=1;NumThresholdNeighbors=1;MatchId=3348;TruScore=0.418101;PctSeqSimilarity=0;PctSizeSimilarity=0.701923;PctRecOverlap=0.552381;SizeDiff=31;StartDistance=-47;EndDistance=-16	GT	0/0
chr6	86952085	.	N	<DEL>	30	.	END=86952159;SVTYPE=DEL;SVLEN=74;SC=DeBreak,MAMnet,Sniffles2,SVIM,Sniffles,Smartie-sv_aln,SVIM-asm,Dipcall;NumNeighbors=1;NumThresholdNeighbors=1;MatchId=3349;TruScore=0.662222;PctSeqSimilarity=0;PctSizeSimilarity=1;PctRecOverlap=0.986667;SizeDiff=0;StartDistance=-1;EndDistance=-1	GT	1/0
chr6	12104626	.	N	<DEL>	.	.	END=12104677;SVTYPE=DEL;SVLEN=-51;SC=DeBreak,Sniffles2,SVIM,Sniffles,Smartie-sv_aln;NumNeighbors=1;NumThresholdNeighbors=1;MatchId=3351;TruScore=0.647678;PctSeqSimilarity=0;PctSizeSimilarity=0.980769;PctRecOverlap=0.962264;SizeDiff=-1;StartDistance=-1;EndDistance=-2	GT	./.
chr6	67684325	chr6-67684326-INS-58	N	<INS>	.	.	END=67684325;SVTYPE=INS;SVLEN=58;SC=DeBreak,MAMnet,Sniffles2,cuteSV,NanoVar,SVIM,Sniffles,Smartie-sv_aln,SVIM-asm,PAV;NumNeighbors=1;NumThresholdNeighbors=1;MatchId=3352;TruScore=0.333333;PctSeqSimilarity=0;PctSizeSimilarity=1;PctRecOverlap=0;SizeDiff=0;StartDistance=-1;EndDistance=-2	GT	1/0
chr6	1542235	.	N	<INS>	30	.	END=1542235;SVTYPE=INS;SVLEN=98;SC=DeBreak,MAMnet,Sniffles2,cuteSV,NanoVar,SVIM,Sniffles,Smartie-sv_aln,SVIM-asm,PAV,Dipcall;NumNeighbors=1;NumThresholdNeighbors=1;MatchId=3353;TruScore=0.296348;PctSeqSimilarity=0;PctSizeSimilarity=0.877551;PctRecOverlap=0.0114943;SizeDiff=12;StartDistance=1;EndDistance=-85	GT	1/0
chr6	138810958	nv_SV89596-E3633	N	<DEL>	11.7	PASS	END=138811030;SVTYPE=DEL;SVLEN=-72;SC=DeBreak,Sniffles2,cuteSV,NanoVar;NumNeighbors=1;NumThresholdNeighbors=1;MatchId=3357;TruScore=0.303797;PctSeqSimilarity=0;PctSizeSimilarity=0.911392;PctRecOverlap=0;SizeDiff=-7;StartDistance=-80;EndDistance=-87	GT	0/1
chr6	150995762	svim.DEL.251651	N	<DEL>	13	PASS	END=150995816;SVTYPE=DEL;SVLEN=54;SC=DeBreak,Sniffles2,SVIM;NumNeighbors=1;NumThresholdNeighbors=1;MatchId=3358;TruScore=0.56064;PctSeqSimilarity=0;PctSizeSimilarity=0.915254;PctRecOverlap=0.766667;SizeDiff=-5;StartDistance=-9;EndDistance=-14	GT	0/1
chr6	165196110	15886_6	N	<INS>	.	PASS	END=165196110;SVTYPE=INS;SVLEN=7409;SC=DeBreak,MAMnet,Sniffles2,cuteSV,SVIM,Sniffles;NumNeighbors=1;NumThresholdNeighbors=1;MatchId=3360;TruScore=0.331588;PctSeqSimilarity=0;PctSizeSimilarity=0.994764;PctRecOverlap=0;SizeDiff=-39;StartDistance=6;EndDistance=5	GT	0/0
chr6	160051377	15780_2	N	<DEL>	.	PASS	END=160051459;SVTYPE=DEL;SVLEN=-82;SC=DeBreak,MAMnet,Sniffles2,Sniffles;NumNeighbors=1;NumThresholdNeighbors=1;MatchId=3363;TruScore=0.513126;PctSeqSimilarity=0;PctSizeSimilarity=0.768293;PctRecOverlap=0.771084;SizeDiff=19;StartDistance=-18;EndDistance=1	GT	0/0
chr6	160073021	chr6-160073022-INS-136	N	<INS>	.	.	END=160073021;SVTYPE=INS;SVLEN=136;SC=DeBreak,cuteSV,SVIM-asm,PAV;NumNeighbors=1;NumThresholdNeighbors=1;MatchId=3364;TruScore=0.333333;PctSeqSimilarity=0;PctSizeSimilarity=1;PctRecOverlap=0;SizeDiff=0;StartDistance=-1;EndDistance=-2	GT	1/0
chr6	100860471	.	N	<DEL>	30	.	END=100860531;SVTYPE=DEL;SVLEN=60;SC=DeBreak,MAMnet,Sniffles2,cuteSV,NanoVar,SVIM,Sniffles,SVIM-asm,PAV,Dipcall;NumNeighbors=1;NumThresholdNeighbors=1;MatchId=3394;TruScore=0.62532;PctSeqSimilarity=0;PctSizeSimilarity=0.9375;PctRecOverlap=0.938462;SizeDiff=-4;StartDistance=1;EndDistance=-3	GT	1/0
chr6	102912086	.	N	<INS>	30	.	END=102912086;SVTYPE=INS;SVLEN=70;SC=DeBreak,Sniffles2,PAV,Dipcall;NumNeighbors=1;NumThresholdNeighbors=1;MatchId=3398;TruScore=0.309524;PctSeqSimilarity=0;PctSizeSimilarity=0.928571;PctRecOverlap=0;SizeDiff=5;StartDistance=-83;EndDistance=-84	GT	1/0
chr6	150107409	chr6-150107410-INS-50	N	<INS>	.	.	END=150107409;SVTYPE=INS;SVLEN=50;SC=DeBreak,NanoVar,PAV;NumNeighbors=1;NumThresholdNeighbors=1;MatchId=3404;TruScore=0.326797;PctSeqSimilarity=0;PctSizeSimilarity=0.980392;PctRecOverlap=0;SizeDiff=-1;StartDistance=28;EndDistance=27	GT	1/1
chr6	110445427	cuteSV.DEL.24768	N	<DEL>	9.7	PASS	END=110445477;SVTYPE=DEL;SVLEN=50;SC=DeBreak,MAMnet,Sniffles2,cuteSV;NumNeighbors=1;NumThresholdNeighbors=1;MatchId=3431;TruScore=0.513986;PctSeqSimilarity=0;PctSizeSimilarity=0.769231;PctRecOverlap=0.772727;SizeDiff=-15;StartDistance=6;EndDistance=-9	GT	0/1
chr6	88554402	.	N	<DEL>	.	.	END=88554460;SVTYPE=DEL;SVLEN=-57;SC=DeBreak,Smartie-sv_aln;NumNeighbors=1;NumThresholdNeighbors=1;MatchId=3480;TruScore=0.541171;PctSeqSimilarity=0;PctSizeSimilarity=0.904762;PctRecOverlap=0.71875;SizeDiff=-6;StartDistance=-13;EndDistance=-18	GT	./.
chr6	154678789	chr6-154678790-INS-99	N	<INS>	.	.	END=154678789;SVTYPE=INS;SVLEN=99;SC=DeBreak,Sniffles2,cuteSV,SVIM,Sniffles,PAV;NumNeighbors=1;NumThresholdNeighbors=1;MatchId=3493;TruScore=0.259259;PctSeqSimilarity=0;PctSizeSimilarity=0.777778;PctRecOverlap=0;SizeDiff=22;StartDistance=-5;EndDistance=-82	GT	0/1
chr6	114251875	nv_SV87988-63CA7	N	<DEL>	1.1	PASS	END=114251943;SVTYPE=DEL;SVLEN=-68;SC=DeBreak,Sniffles2,NanoVar;NumNeighbors=1;NumThresholdNeighbors=1;MatchId=3541;TruScore=0.452947;PctSeqSimilarity=0;PctSizeSimilarity=0.731183;PctRecOverlap=0.62766;SizeDiff=-25;StartDistance=35;EndDistance=10	GT	./.
chr6	41076814	.	N	<DEL>	.	.	END=41076886;SVTYPE=DEL;SVLEN=-72;SC=DeBreak,Sniffles2,cuteSV,Smartie-sv_aln;NumNeighbors=1;NumThresholdNeighbors=1;MatchId=3542;TruScore=0.528729;PctSeqSimilarity=0;PctSizeSimilarity=0.791667;PctRecOverlap=0.794521;SizeDiff=15;StartDistance=-10;EndDistance=5	GT	./.
chr6	168630196	.	N	<INS>	30	.	END=168630196;SVTYPE=INS;SVLEN=514;SC=DeBreak,MAMnet,Sniffles2,cuteSV,NanoVar,SVIM,Sniffles,SVIM-asm,PAV,Dipcall;NumNeighbors=1;NumThresholdNeighbors=1;MatchId=3552;TruScore=0.312624;PctSeqSimilarity=0;PctSizeSimilarity=0.935798;PctRecOverlap=0.00207469;SizeDiff=33;StartDistance=108;EndDistance=-373	GT	./1
chr6	169055194	.	N	<INS>	30	.	END=169055194;SVTYPE=INS;SVLEN=205;SC=DeBreak,SVIM-asm,PAV,Dipcall;NumNeighbors=1;NumThresholdNeighbors=1;MatchId=3580;TruScore=0.265041;PctSeqSimilarity=0;PctSizeSimilarity=0.795122;PctRecOverlap=0;SizeDiff=42;StartDistance=-301;EndDistance=-302	GT	1/0
chr6	97431218	.	N	<INS>	30	.	END=97431218;SVTYPE=INS;SVLEN=1606;SC=DeBreak,MAMnet,Sniffles2,cuteSV,SVIM,Sniffles,SVIM-asm,PAV,Dipcall;NumNeighbors=1;NumThresholdNeighbors=1;MatchId=3591;TruScore=0.325031;PctSeqSimilarity=0;PctSizeSimilarity=0.975093;PctRecOverlap=0;SizeDiff=40;StartDistance=-219;EndDistance=-1785	GT	1/.
chr7	130291131	17968_1	N	<DEL>	.	PASS	END=130291201;SVTYPE=DEL;SVLEN=-70;SC=DeBreak,Sniffles;NumNeighbors=1;NumThresholdNeighbors=1;MatchId=3602;TruScore=0.449832;PctSeqSimilarity=0;PctSizeSimilarity=0.814286;PctRecOverlap=0.535211;SizeDiff=13;StartDistance=20;EndDistance=33	GT	0/0
chr7	130450988	.	N	<INS>	30	.	END=130450988;SVTYPE=INS;SVLEN=3215;SC=DeBreak,MAMnet,Sniffles2,cuteSV,NanoVar,SVIM,Sniffles,SVIM-asm,PAV,Dipcall;NumNeighbors=1;NumThresholdNeighbors=1;MatchId=3604;TruScore=0.324417;PctSeqSimilarity=0;PctSizeSimilarity=0.97325;PctRecOverlap=0;SizeDiff=86;StartDistance=-28;EndDistance=-3157	GT	0/1
chr7	32337591	nv_SV95477-B7F50	N	<DEL>	10.4	PASS	END=32337653;SVTYPE=DEL;SVLEN=-62;SC=DeBreak,MAMnet,Sniffles2,cuteSV,NanoVar;NumNeighbors=1;NumThresholdNeighbors=1;MatchId=3624;TruScore=0.597884;PctSeqSimilarity=0;PctSizeSimilarity=1;PctRecOverlap=0.793651;SizeDiff=0;StartDistance=13;EndDistance=13	GT	0/1
chr7	6219265	nv_SV93638-C666E	N	<DEL>	1.3	PASS	END=6219418;SVTYPE=DEL;SVLEN=-153;SC=DeBreak,NanoVar;NumNeighbors=1;NumThresholdNeighbors=1;MatchId=3635;TruScore=0.488464;PctSeqSimilarity=0;PctSizeSimilarity=0.732057;PctRecOverlap=0.733333;SizeDiff=-56;StartDistance=36;EndDistance=-20	GT	./.
chr7	5578373	nv_SV93545-2A1B	N	<DEL>	1.1	PASS	END=5578441;SVTYPE=DEL;SVLEN=-68;SC=DeBreak,MAMnet,Sniffles2,cuteSV,NanoVar;NumNeighbors=1;NumThresholdNeighbors=1;MatchId=3636;TruScore=0.437351;PctSeqSimilarity=0;PctSizeSimilarity=0.772727;PctRecOverlap=0.539326;SizeDiff=-20;StartDistance=41;EndDistance=21	GT	./.
chr7	129095	.	N	<DEL>	30	.	END=129174;SVTYPE=DEL;SVLEN=79;SC=DeBreak,MAMnet,Sniffles2,cuteSV,NanoVar,SVIM,Sniffles,Smartie-sv_aln,SVIM-asm,PAV,Dipcall;NumNeighbors=1;NumThresholdNeighbors=1;MatchId=3638;TruScore=0.432047;PctSeqSimilarity=0;PctSizeSimilarity=0.9875;PctRecOverlap=0.308642;SizeDiff=-1;StartDistance=-55;EndDistance=-56	GT	1/0
chr7	131967370	.	N	<DEL>	.	.	END=131967421;SVTYPE=DEL;SVLEN=-51;SC=DeBreak,Sniffles,Smartie-sv_aln;NumNeighbors=1;NumThresholdNeighbors=1;MatchId=3655;TruScore=0.64731;PctSeqSimilarity=0;PctSizeSimilarity=0.980392;PctRecOverlap=0.961538;SizeDiff=1;StartDistance=-2;EndDistance=-1	GT	./.
chr7	87219116	nv_SV99928-0CADC	N	<DEL>	1.1	PASS	END=87219167;SVTYPE=DEL;SVLEN=-51;SC=DeBreak,NanoVar;NumNeighbors=1;NumThresholdNeighbors=1;MatchId=3662;TruScore=0.36796;PctSeqSimilarity=0;PctSizeSimilarity=0.621951;PctRecOverlap=0.481928;SizeDiff=-31;StartDistance=-12;EndDistance=-43	GT	./.
chr7	7108142	chr7-7108143-DEL-75	N	<DEL>	.	.	END=7108217;SVTYPE=DEL;SVLEN=75;SC=DeBreak,Sniffles2,SVIM,Sniffles,Smartie-sv_aln,SVIM-asm,PAV;NumNeighbors=1;NumThresholdNeighbors=1;MatchId=3670;TruScore=0.51731;PctSeqSimilarity=0;PctSizeSimilarity=0.946667;PctRecOverlap=0.605263;SizeDiff=4;StartDistance=-30;EndDistance=-26	GT	1/0
chr7	33792480	.	N	<DEL>	.	.	END=33792540;SVTYPE=DEL;SVLEN=-59;SC=DeBreak,Sniffles2,Sniffles,Smartie-sv_aln;NumNeighbors=1;NumThresholdNeighbors=1;MatchId=3671;TruScore=0.559403;PctSeqSimilarity=0;PctSizeSimilarity=0.830986;PctRecOverlap=0.847222;SizeDiff=-12;StartDistance=11;EndDistance=0	GT	./.
chr7	124704213	cuteSV.DEL.26772	N	<DEL>	10.3	PASS	END=124704271;SVTYPE=DEL;SVLEN=58;SC=DeBreak,Sniffles2,cuteSV;NumNeighbors=1;NumThresholdNeighbors=1;MatchId=3684;TruScore=0.453688;PctSeqSimilarity=0;PctSizeSimilarity=0.690476;PctRecOverlap=0.670588;SizeDiff=-26;StartDistance=28;EndDistance=2	GT	0/1
chr7	75224567	.	N	<INS>	.	.	END=75224567;SVTYPE=INS;SVLEN=51;SC=DeBreak,MAMnet,Sniffles2,NanoVar,SVIM,Smartie-sv_aln;NumNeighbors=1;NumThresholdNeighbors=1;MatchId=3698;TruScore=0.320755;PctSeqSimilarity=0;PctSizeSimilarity=0.962264;PctRecOverlap=0;SizeDiff=-2;StartDistance=-12;EndDistance=-65	GT	./.
chr7	158233617	.	N	<INS>	30	.	END=158233617;SVTYPE=INS;SVLEN=269;SC=DeBreak,MAMnet,Sniffles2,cuteSV,SVIM,Sniffles,SVIM-asm,PAV,Dipcall;NumNeighbors=1;NumThresholdNeighbors=1;MatchId=3715;TruScore=0.325898;PctSeqSimilarity=0;PctSizeSimilarity=0.977695;PctRecOverlap=0;SizeDiff=6;StartDistance=-72;EndDistance=-335	GT	1/0
chr7	158234632	.	N	<INS>	30	.	END=158234632;SVTYPE=INS;SVLEN=584;SC=DeBreak,MAMnet,Sniffles2,cuteSV,Sniffles,SVIM-asm,PAV,Dipcall;NumNeighbors=1;NumThresholdNeighbors=1;MatchId=3716;TruScore=0.324217;PctSeqSimilarity=0;PctSizeSimilarity=0.97089;PctRecOverlap=0.00176056;SizeDiff=17;StartDistance=52;EndDistance=-515	GT	1/0
chr7	158246633	.	N	<INS>	30	.	END=158246633;SVTYPE=INS;SVLEN=66;SC=DeBreak,Sniffles2,cuteSV,SVIM,Smartie-sv_aln,SVIM-asm,PAV,Dipcall;NumNeighbors=1;NumThresholdNeighbors=1;MatchId=3718;TruScore=0.333333;PctSeqSimilarity=0;PctSizeSimilarity=1;PctRecOverlap=0;SizeDiff=0;StartDistance=-1;EndDistance=-2	GT	1/0
chr7	158247875	.	N	<INS>	30	.	END=158247875;SVTYPE=INS;SVLEN=136;SC=DeBreak,Sniffles2,cuteSV,SVIM-asm,PAV,Dipcall;NumNeighbors=1;NumThresholdNeighbors=1;MatchId=3719;TruScore=0.328431;PctSeqSimilarity=0;PctSizeSimilarity=0.985294;PctRecOverlap=0;SizeDiff=2;StartDistance=-48;EndDistance=-182	GT	1/0
chr7	94968753	.	N	<DEL>	.	.	END=94968806;SVTYPE=DEL;SVLEN=-53;SC=DeBreak,Smartie-sv_aln;NumNeighbors=1;NumThresholdNeighbors=1;MatchId=3721;TruScore=0.648032;PctSeqSimilarity=0;PctSizeSimilarity=0.981132;PctRecOverlap=0.962963;SizeDiff=1;StartDistance=-2;EndDistance=-1	GT	./.
chr7	30560467	cuteSV.DEL.25866	N	<DEL>	23.2	PASS	END=30560520;SVTYPE=DEL;SVLEN=53;SC=DeBreak,cuteSV;NumNeighbors=1;NumThresholdNeighbors=1;MatchId=3749;TruScore=0.513182;PctSeqSimilarity=0;PctSizeSimilarity=0.768116;PctRecOverlap=0.771429;SizeDiff=-16;StartDistance=7;EndDistance=-9	GT	0/1
chr7	78188451	.	N	<DEL>	.	.	END=78188509;SVTYPE=DEL;SVLEN=-57;SC=DeBreak,Sniffles2,Smartie-sv_aln;NumNeighbors=1;NumThresholdNeighbors=1;MatchId=3765;TruScore=0.638022;PctSeqSimilarity=0;PctSizeSimilarity=0.964912;PctRecOverlap=0.949153;SizeDiff=2;StartDistance=-2;EndDistance=1	GT	./.
chr7	1147770	chr7-1147771-DEL-52	N	<DEL>	.	.	END=1147822;SVTYPE=DEL;SVLEN=52;SC=DeBreak,cuteSV,NanoVar,SVIM,Smartie-sv_aln,SVIM-asm,PAV;NumNeighbors=1;NumThresholdNeighbors=1;MatchId=3799;TruScore=0.666667;PctSeqSimilarity=0;PctSizeSimilarity=1;PctRecOverlap=1;SizeDiff=0;StartDistance=0;EndDistance=0	GT	1/0
chr7	158066759	chr7-158066760-INS-422	N	<INS>	.	.	END=158066759;SVTYPE=INS;SVLEN=422;SC=DeBreak,MAMnet,Sniffles2,cuteSV,SVIM-asm,PAV;NumNeighbors=1;NumThresholdNeighbors=1;MatchId=3824;TruScore=0.300245;PctSeqSimilarity=0;PctSizeSimilarity=0.898104;PctRecOverlap=0.00263158;SizeDiff=43;StartDistance=117;EndDistance=-262	GT	1/1
chr7	155127046	chr7-155127047-INS-158	N	<INS>	.	.	END=155127046;SVTYPE=INS;SVLEN=158;SC=DeBreak,MAMnet,cuteSV,NanoVar,SVIM,Sniffles,SVIM-asm,PAV;NumNeighbors=1;NumThresholdNeighbors=1;MatchId=3835;TruScore=0.331224;PctSeqSimilarity=0;PctSizeSimilarity=0.993671;PctRecOverlap=0;SizeDiff=1;StartDistance=-1;EndDistance=-2	GT	1/1
chr7	155127981	chr7-155127982-INS-556	N	<INS>	.	.	END=155127981;SVTYPE=INS;SVLEN=556;SC=DeBreak,MAMnet,NanoVar,SVIM-asm,PAV;NumNeighbors=1;NumThresholdNeighbors=1;MatchId=3838;TruScore=0.312989;PctSeqSimilarity=0;PctSizeSimilarity=0.93705;PctRecOverlap=0.00191571;SizeDiff=35;StartDistance=77;EndDistance=-444	GT	1/1
chr7	45000801	.	N	<INS>	.	.	END=45000801;SVTYPE=INS;SVLEN=62;SC=DeBreak,Sniffles,Smartie-sv_aln;NumNeighbors=1;NumThresholdNeighbors=1;MatchId=3840;TruScore=0.494709;PctSeqSimilarity=0;PctSizeSimilarity=0.984127;PctRecOverlap=0.5;SizeDiff=-1;StartDistance=1;EndDistance=0	GT	./.
chr7	25298532	.	N	<DEL>	.	.	END=25298590;SVTYPE=DEL;SVLEN=-57;SC=DeBreak,SVIM,Smartie-sv_aln;NumNeighbors=1;NumThresholdNeighbors=1;MatchId=3841;TruScore=0.62868;PctSeqSimilarity=0;PctSizeSimilarity=0.934426;PctRecOverlap=0.951613;SizeDiff=-4;StartDistance=1;EndDistance=-2	GT	./.
chr7	50146958	.	N	<DEL>	.	.	END=50147010;SVTYPE=DEL;SVLEN=-51;SC=DeBreak,MAMnet,SVIM,Sniffles,Smartie-sv_aln;NumNeighbors=1;NumThresholdNeighbors=1;MatchId=3844;TruScore=0.660377;PctSeqSimilarity=0;PctSizeSimilarity=1;PctRecOverlap=0.981132;SizeDiff=0;StartDistance=-1;EndDistance=0	GT	./.
chr7	158136506	nv_SV105957-26895	N	<INS>	6	PASS	END=158136507;SVTYPE=INS;SVLEN=727;SC=DeBreak,MAMnet,Sniffles2,cuteSV,NanoVar;NumNeighbors=1;NumThresholdNeighbors=1;MatchId=3852;TruScore=0.326934;PctSeqSimilarity=0;PctSizeSimilarity=0.977992;PctRecOverlap=0.00280899;SizeDiff=16;StartDistance=156;EndDistance=-554	GT	0/1
chr7	158791160	chr7-158791161-INS-251	N	<INS>	.	.	END=158791160;SVTYPE=INS;SVLEN=251;SC=DeBreak,MAMnet,cuteSV,SVIM-asm,PAV;NumNeighbors=1;NumThresholdNeighbors=1;MatchId=3880;TruScore=0.300133;PctSeqSimilarity=0;PctSizeSimilarity=0.900398;PctRecOverlap=0;SizeDiff=25;StartDistance=94;EndDistance=93	GT	1/1
chr7	92724275	.	N	<DEL>	.	.	END=92724337;SVTYPE=DEL;SVLEN=-62;SC=DeBreak,Sniffles2,Sniffles,Smartie-sv_aln;NumNeighbors=1;NumThresholdNeighbors=1;MatchId=3902;TruScore=0.61333;PctSeqSimilarity=0;PctSizeSimilarity=0.919355;PctRecOverlap=0.920635;SizeDiff=5;StartDistance=-4;EndDistance=1	GT	./.
chr7	67790502	17204_3	N	<DEL>	.	PASS	END=67790557;SVTYPE=DEL;SVLEN=-55;SC=DeBreak,NanoVar,Sniffles;NumNeighbors=1;NumThresholdNeighbors=1;MatchId=3915;TruScore=0.54145;PctSeqSimilarity=0;PctSizeSimilarity=0.963636;PctRecOverlap=0.660714;SizeDiff=2;StartDistance=-19;EndDistance=-17	GT	0/1
chr7	26216407	nv_SV95030-0D547	N	<DEL>	11.8	PASS	END=26216522;SVTYPE=DEL;SVLEN=-115;SC=DeBreak,cuteSV,NanoVar;NumNeighbors=1;NumThresholdNeighbors=1;MatchId=3927;TruScore=0.324859;PctSeqSimilarity=0;PctSizeSimilarity=0.974576;PctRecOverlap=0;SizeDiff=-3;StartDistance=-189;EndDistance=-192	GT	0/1
chr7	158289268	chr7-158289269-DEL-109	N	<DEL>	.	.	END=158289377;SVTYPE=DEL;SVLEN=109;SC=DeBreak,MAMnet,Sniffles2,cuteSV,SVIM,Sniffles,Smartie-sv_aln,PAV;NumNeighbors=1;NumThresholdNeighbors=1;MatchId=3936;TruScore=0.53603;PctSeqSimilarity=0;PctSizeSimilarity=0.889908;PctRecOverlap=0.718182;SizeDiff=12;StartDistance=19;EndDistance=31	GT	0/1
chr7	38649835	16854_3	N	<DEL>	.	PASS	END=38649959;SVTYPE=DEL;SVLEN=-124;SC=DeBreak,Sniffles2,cuteSV,NanoVar,Sniffles;NumNeighbors=1;NumThresholdNeighbors=1;MatchId=3938;TruScore=0.434129;PctSeqSimilarity=0;PctSizeSimilarity=0.798387;PctRecOverlap=0.504;SizeDiff=25;StartDistance=-62;EndDistance=-37	GT	0/0
chr7	2074947	.	N	<INS>	30	.	END=2074947;SVTYPE=INS;SVLEN=165;SC=DeBreak,cuteSV,NanoVar,SVIM-asm,PAV,Dipcall;NumNeighbors=2;NumThresholdNeighbors=1;MatchId=3947;TruScore=0.325253;PctSeqSimilarity=0;PctSizeSimilarity=0.975758;PctRecOverlap=0;SizeDiff=4;StartDistance=-249;EndDistance=-250	GT	0/1
chr7	2075112	.	N	<INS>	30	.	END=2075112;SVTYPE=INS;SVLEN=54;SC=DeBreak,SVIM-asm,Dipcall;NumNeighbors=1;NumThresholdNeighbors=1;MatchId=3948;TruScore=0.327161;PctSeqSimilarity=0;PctSizeSimilarity=0.981481;PctRecOverlap=0;SizeDiff=1;StartDistance=164;EndDistance=163	GT	1/0
chr7	69961337	chr7-69961338-INS-592	N	<INS>	.	.	END=69961337;SVTYPE=INS;SVLEN=592;SC=DeBreak,SVIM-asm,PAV;NumNeighbors=2;NumThresholdNeighbors=1;MatchId=3950;TruScore=0.266892;PctSeqSimilarity=0;PctSizeSimilarity=0.800676;PctRecOverlap=0;SizeDiff=118;StartDistance=-76;EndDistance=-550	GT	0/1
chr7	69961369	17228_3	N	<INS>	.	PASS	END=69961398;SVTYPE=INS;SVLEN=64;SC=DeBreak,MAMnet,SVIM,Sniffles;NumNeighbors=2;NumThresholdNeighbors=1;MatchId=3951;TruScore=0.333333;PctSeqSimilarity=0;PctSizeSimilarity=1;PctRecOverlap=0;SizeDiff=0;StartDistance=43;EndDistance=71	GT	0/0
chr7	69961998	nv_SV98428-1A24C	N	<INS>	1.6	PASS	END=69961999;SVTYPE=INS;SVLEN=540;SC=DeBreak,NanoVar;NumNeighbors=1;NumThresholdNeighbors=1;MatchId=3953;TruScore=0.230192;PctSeqSimilarity=0;PctSizeSimilarity=0.685185;PctRecOverlap=0.00539084;SizeDiff=170;StartDistance=127;EndDistance=-242	GT	./.
chr7	28591552	16735_1	N	<DEL>	.	PASS	END=28591638;SVTYPE=DEL;SVLEN=-86;SC=DeBreak,MAMnet,Sniffles;NumNeighbors=1;NumThresholdNeighbors=1;MatchId=4007;TruScore=0.382429;PctSeqSimilarity=0;PctSizeSimilarity=0.813953;PctRecOverlap=0.333333;SizeDiff=16;StartDistance=-58;EndDistance=-42	GT	0/0
chr7	157864383	.	N	<DEL>	.	.	END=157864645;SVTYPE=DEL;SVLEN=-261;SC=DeBreak,MAMnet,cuteSV,SVIM,Sniffles,Smartie-sv_aln;NumNeighbors=1;NumThresholdNeighbors=1;MatchId=4012;TruScore=0.4542;PctSeqSimilarity=0;PctSizeSimilarity=0.681992;PctRecOverlap=0.680608;SizeDiff=83;StartDistance=-42;EndDistance=42	GT	./.
chr7	148314281	chr7-148314282-INS-57	N	<INS>	.	.	END=148314281;SVTYPE=INS;SVLEN=57;SC=DeBreak,Sniffles2,cuteSV,SVIM,Sniffles,Smartie-sv_aln,PAV;NumNeighbors=1;NumThresholdNeighbors=1;MatchId=4052;TruScore=0.327485;PctSeqSimilarity=0;PctSizeSimilarity=0.982456;PctRecOverlap=0;SizeDiff=1;StartDistance=103;EndDistance=102	GT	1/0
chr7	5282185	chr7-5282186-INS-100	N	<INS>	.	.	END=5282185;SVTYPE=INS;SVLEN=100;SC=DeBreak,MAMnet,Sniffles2,cuteSV,NanoVar,SVIM,Sniffles,PAV;NumNeighbors=1;NumThresholdNeighbors=1;MatchId=4075;TruScore=0.296667;PctSeqSimilarity=0;PctSizeSimilarity=0.89;PctRecOverlap=0;SizeDiff=11;StartDistance=-2;EndDistance=-91	GT	0/1
chr7	38446314	svim.DEL.265747	N	<DEL>	15	PASS	END=38446365;SVTYPE=DEL;SVLEN=51;SC=DeBreak,Sniffles2,SVIM;NumNeighbors=1;NumThresholdNeighbors=1;MatchId=4095;TruScore=0.629966;PctSeqSimilarity=0;PctSizeSimilarity=0.944444;PctRecOverlap=0.945455;SizeDiff=-3;StartDistance=2;EndDistance=-1	GT	0/1
chr7	97283192	.	N	<DEL>	.	.	END=97283245;SVTYPE=DEL;SVLEN=-53;SC=DeBreak,Smartie-sv_aln;NumNeighbors=1;NumThresholdNeighbors=1;MatchId=4097;TruScore=0.635686;PctSeqSimilarity=0;PctSizeSimilarity=0.981132;PctRecOverlap=0.925926;SizeDiff=1;StartDistance=-4;EndDistance=-3	GT	./.
chr7	11393827	Sniffles2.DEL.47E1S6	N	<DEL>	60	PASS	END=11393877;SVTYPE=DEL;SVLEN=-50;SC=DeBreak,Sniffles2;NumNeighbors=1;NumThresholdNeighbors=1;MatchId=4101;TruScore=0.594697;PctSeqSimilarity=0;PctSizeSimilarity=0.909091;PctRecOverlap=0.875;SizeDiff=-5;StartDistance=7;EndDistance=2	GT	0/1
chr7	39852098	chr7-39852099-DEL-51	N	<DEL>	.	.	END=39852149;SVTYPE=DEL;SVLEN=51;SC=DeBreak,MAMnet,Sniffles2,cuteSV,NanoVar,SVIM,Sniffles,Smartie-sv_aln,PAV;NumNeighbors=1;NumThresholdNeighbors=1;MatchId=4117;TruScore=0.660256;PctSeqSimilarity=0;PctSizeSimilarity=1;PctRecOverlap=0.980769;SizeDiff=0;StartDistance=-1;EndDistance=-1	GT	1/1
chr8	145782751	chr8-145782752-INS-603	N	<INS>	.	.	END=145782751;SVTYPE=INS;SVLEN=603;SC=DeBreak,MAMnet,Sniffles2,cuteSV,NanoVar,Sniffles,SVIM-asm,PAV;NumNeighbors=1;NumThresholdNeighbors=1;MatchId=4148;TruScore=0.320089;PctSeqSimilarity=0;PctSizeSimilarity=0.958541;PctRecOverlap=0.00172712;SizeDiff=25;StartDistance=77;EndDistance=-501	GT	1/1
chr8	124180237	.	N	<DEL>	.	.	END=124180292;SVTYPE=DEL;SVLEN=-54;SC=DeBreak,Smartie-sv_aln;NumNeighbors=1;NumThresholdNeighbors=1;MatchId=4168;TruScore=0.594577;PctSeqSimilarity=0;PctSizeSimilarity=0.944444;PctRecOverlap=0.839286;SizeDiff=3;StartDistance=-9;EndDistance=-5	GT	./.
chr8	49662113	.	N	<DEL>	30	.	END=49662165;SVTYPE=DEL;SVLEN=52;SC=DeBreak,Sniffles2,cuteSV,SVIM,Sniffles,Smartie-sv_aln,SVIM-asm,PAV,Dipcall;NumNeighbors=1;NumThresholdNeighbors=1;MatchId=4170;TruScore=0.647799;PctSeqSimilarity=0;PctSizeSimilarity=1;PctRecOverlap=0.943396;SizeDiff=0;StartDistance=-3;EndDistance=-3	GT	1/0
chr8	37693561	.	N	<DEL>	.	.	END=37693616;SVTYPE=DEL;SVLEN=-54;SC=DeBreak,Smartie-sv_aln;NumNeighbors=1;NumThresholdNeighbors=1;MatchId=4171;TruScore=0.64881;PctSeqSimilarity=0;PctSizeSimilarity=1;PctRecOverlap=0.946429;SizeDiff=0;StartDistance=-3;EndDistance=-2	GT	./.
chr8	125191907	Sniffles2.DEL.918CS7	N	<DEL>	60	PASS	END=125191962;SVTYPE=DEL;SVLEN=-55;SC=DeBreak,Sniffles2;NumNeighbors=1;NumThresholdNeighbors=1;MatchId=4211;TruScore=0.535308;PctSeqSimilarity=0;PctSizeSimilarity=0.808824;PctRecOverlap=0.797101;SizeDiff=-13;StartDistance=14;EndDistance=1	GT	0/1
chr8	845756	.	N	<DEL>	30	.	END=845824;SVTYPE=DEL;SVLEN=68;SC=DeBreak,Sniffles2,cuteSV,SVIM,Smartie-sv_aln,SVIM-asm,PAV,Dipcall;NumNeighbors=2;NumThresholdNeighbors=2;MatchId=4236;TruScore=0.661836;PctSeqSimilarity=0;PctSizeSimilarity=1;PctRecOverlap=0.985507;SizeDiff=0;StartDistance=-1;EndDistance=-1	GT	0/1
chr8	18806737	.	N	<INS>	.	.	END=18806737;SVTYPE=INS;SVLEN=56;SC=DeBreak,MAMnet,Sniffles2,cuteSV,SVIM,Sniffles,Smartie-sv_aln;NumNeighbors=1;NumThresholdNeighbors=1;MatchId=4272;TruScore=0.316384;PctSeqSimilarity=0;PctSizeSimilarity=0.949153;PctRecOverlap=0;SizeDiff=-3;StartDistance=-30;EndDistance=-31	GT	./.
chr8	66291355	Sniffles2.DEL.688BS7	N	<DEL>	60	PASS	END=66291415;SVTYPE=DEL;SVLEN=-60;SC=DeBreak,Sniffles2;NumNeighbors=1;NumThresholdNeighbors=1;MatchId=4279;TruScore=0.450645;PctSeqSimilarity=0;PctSizeSimilarity=0.674157;PctRecOverlap=0.677778;SizeDiff=-29;StartDistance=10;EndDistance=-19	GT	0/1
chr8	10531798	.	N	<DEL>	30	.	END=10531904;SVTYPE=DEL;SVLEN=106;SC=DeBreak,MAMnet,Sniffles2,cuteSV,NanoVar,SVIM,Sniffles,Smartie-sv_aln,SVIM-asm,PAV,Dipcall;NumNeighbors=1;NumThresholdNeighbors=1;MatchId=4301;TruScore=0.64486;PctSeqSimilarity=0;PctSizeSimilarity=1;PctRecOverlap=0.934579;SizeDiff=0;StartDistance=7;EndDistance=7	GT	1/0
chr8	120397796	cuteSV.DEL.28544	N	<DEL>	7.5	PASS	END=120397863;SVTYPE=DEL;SVLEN=67;SC=DeBreak,Sniffles2,cuteSV;NumNeighbors=1;NumThresholdNeighbors=1;MatchId=4351;TruScore=0.647481;PctSeqSimilarity=0;PctSizeSimilarity=0.971014;PctRecOverlap=0.971429;SizeDiff=-2;StartDistance=1;EndDistance=-1	GT	0/1
chr8	30288836	19307_1	N	<DEL>	.	PASS	END=30288915;SVTYPE=DEL;SVLEN=-79;SC=DeBreak,Sniffles2,Sniffles;NumNeighbors=1;NumThresholdNeighbors=1;MatchId=4352;TruScore=0.628956;PctSeqSimilarity=0;PctSizeSimilarity=0.949367;PctRecOverlap=0.9375;SizeDiff=4;StartDistance=1;EndDistance=5	GT	0/0
chr8	144493050	.	N	<INS>	30	.	END=144493050;SVTYPE=INS;SVLEN=1791;SC=DeBreak,MAMnet,Sniffles2,cuteSV,NanoVar,SVIM,Sniffles,SVIM-asm,PAV,Dipcall;NumNeighbors=1;NumThresholdNeighbors=1;MatchId=4377;TruScore=0.332403;PctSeqSimilarity=0;PctSizeSimilarity=0.997208;PctRecOverlap=0;SizeDiff=5;StartDistance=-5;EndDistance=-1791	GT	1/0
chr8	23746192	.	N	<INS>	30	.	END=23746192;SVTYPE=INS;SVLEN=164;SC=DeBreak,MAMnet,Sniffles2,cuteSV,NanoVar,SVIM-asm,PAV,Dipcall;NumNeighbors=1;NumThresholdNeighbors=1;MatchId=4379;TruScore=0.329317;PctSeqSimilarity=0;PctSizeSimilarity=0.987952;PctRecOverlap=0;SizeDiff=-2;StartDistance=39;EndDistance=38	GT	1/0
chr8	131274641	.	N	<DEL>	.	.	END=131274693;SVTYPE=DEL;SVLEN=-52;SC=DeBreak,Smartie-sv_aln;NumNeighbors=1;NumThresholdNeighbors=1;MatchId=4394;TruScore=0.641268;PctSeqSimilarity=0;PctSizeSimilarity=0.961538;PctRecOverlap=0.962264;SizeDiff=2;StartDistance=-2;EndDistance=0	GT	./.
chr8	131312370	.	N	<DEL>	.	.	END=131312423;SVTYPE=DEL;SVLEN=-52;SC=DeBreak,Sniffles2,SVIM,Smartie-sv_aln;NumNeighbors=1;NumThresholdNeighbors=1;MatchId=4395;TruScore=0.614438;PctSeqSimilarity=0;PctSizeSimilarity=0.912281;PctRecOverlap=0.931035;SizeDiff=-5;StartDistance=1;EndDistance=-3	GT	./.
chr8	26857852	19267_13	N	<INS>	.	PASS	END=26857854;SVTYPE=INS;SVLEN=1587;SC=DeBreak,Sniffles;NumNeighbors=1;NumThresholdNeighbors=1;MatchId=4398;TruScore=0.332704;PctSeqSimilarity=0;PctSizeSimilarity=0.998113;PctRecOverlap=0;SizeDiff=-3;StartDistance=-52;EndDistance=-1640	GT	0/0
chr8	86250874	19879_3	N	<DEL>	.	PASS	END=86250956;SVTYPE=DEL;SVLEN=82;SC=DeBreak,Sniffles;NumNeighbors=1;NumThresholdNeighbors=1;MatchId=4405;TruScore=0.545597;PctSeqSimilarity=0;PctSizeSimilarity=0.853659;PctRecOverlap=0.783133;SizeDiff=12;StartDistance=6;EndDistance=18	GT	0/0
chr8	100862451	.	N	<INS>	30	.	END=100862451;SVTYPE=INS;SVLEN=68;SC=DeBreak,cuteSV,SVIM-asm,PAV,Dipcall;NumNeighbors=1;NumThresholdNeighbors=1;MatchId=4406;TruScore=0.308824;PctSeqSimilarity=0;PctSizeSimilarity=0.926471;PctRecOverlap=0;SizeDiff=5;StartDistance=-41;EndDistance=-42	GT	0/1
chr8	101695819	20051_2	N	<DEL>	.	PASS	END=101695936;SVTYPE=DEL;SVLEN=-117;SC=DeBreak,Sniffles;NumNeighbors=1;NumThresholdNeighbors=1;MatchId=4428;TruScore=0.32073;PctSeqSimilarity=0;PctSizeSimilarity=0.538462;PctRecOverlap=0.423729;SizeDiff=54;StartDistance=-68;EndDistance=-14	GT	0/0
chr8	145604404	nv_SV117208-253E6	N	<DEL>	13.3	PASS	END=145604645;SVTYPE=DEL;SVLEN=-241;SC=DeBreak,NanoVar;NumNeighbors=1;NumThresholdNeighbors=1;MatchId=4432;TruScore=0.350557;PctSeqSimilarity=0;PctSizeSimilarity=0.899254;PctRecOverlap=0.152416;SizeDiff=-27;StartDistance=-201;EndDistance=-228	GT	1/1
chr8	145605693	chr8-145605694-INS-54	N	<INS>	.	.	END=145605693;SVTYPE=INS;SVLEN=54;SC=DeBreak,NanoVar,PAV;NumNeighbors=1;NumThresholdNeighbors=1;MatchId=4434;TruScore=0.320988;PctSeqSimilarity=0;PctSizeSimilarity=0.962963;PctRecOverlap=0;SizeDiff=2;StartDistance=-43;EndDistance=-44	GT	1/1
chr8	96117276	.	N	<DEL>	.	.	END=96117334;SVTYPE=DEL;SVLEN=-58;SC=DeBreak,Smartie-sv_aln;NumNeighbors=1;NumThresholdNeighbors=1;MatchId=4464;TruScore=0.621079;PctSeqSimilarity=0;PctSizeSimilarity=0.931035;PctRecOverlap=0.932203;SizeDiff=4;StartDistance=-3;EndDistance=1	GT	./.
chr8	126659525	20311_0	N	<DEL>	.	PASS	END=126659581;SVTYPE=DEL;SVLEN=-56;SC=DeBreak,Sniffles2,Sniffles;NumNeighbors=1;NumThresholdNeighbors=1;MatchId=4471;TruScore=0.592081;PctSeqSimilarity=0;PctSizeSimilarity=0.903226;PctRecOverlap=0.873016;SizeDiff=-6;StartDistance=-2;EndDistance=-8	GT	0/0
chr8	22854007	.	N	<DEL>	.	.	END=22854059;SVTYPE=DEL;SVLEN=-52;SC=DeBreak,SVIM,Smartie-sv_aln;NumNeighbors=1;NumThresholdNeighbors=1;MatchId=4472;TruScore=0.62334;PctSeqSimilarity=0;PctSizeSimilarity=0.981132;PctRecOverlap=0.888889;SizeDiff=-1;StartDistance=-5;EndDistance=-6	GT	./.
chr8	83570384	.	N	<DEL>	30	.	END=83570435;SVTYPE=DEL;SVLEN=51;SC=DeBreak,Sniffles2,cuteSV,NanoVar,SVIM,Sniffles,Smartie-sv_aln,SVIM-asm,PAV,Dipcall;NumNeighbors=1;NumThresholdNeighbors=1;MatchId=4502;TruScore=0.611785;PctSeqSimilarity=0;PctSizeSimilarity=0.944444;PctRecOverlap=0.890909;SizeDiff=-3;StartDistance=-3;EndDistance=-6	GT	1/0
chr8	139754677	.	N	<INS>	.	.	END=139754677;SVTYPE=INS;SVLEN=327;SC=DeBreak,MAMnet,Sniffles2,cuteSV,SVIM,Sniffles,Smartie-sv_aln;NumNeighbors=1;NumThresholdNeighbors=1;MatchId=4513;TruScore=0.321101;PctSeqSimilarity=0;PctSizeSimilarity=0.963303;PctRecOverlap=0;SizeDiff=12;StartDistance=-125;EndDistance=-440	GT	./.
chr8	134588810	.	N	<DEL>	.	.	END=134588862;SVTYPE=DEL;SVLEN=-51;SC=DeBreak,MAMnet,Sniffles2,cuteSV,NanoVar,SVIM,Sniffles,Smartie-sv_aln;NumNeighbors=1;NumThresholdNeighbors=1;MatchId=4521;TruScore=0.647799;PctSeqSimilarity=0;PctSizeSimilarity=1;PctRecOverlap=0.943396;SizeDiff=0;StartDistance=-3;EndDistance=-2	GT	./.
chr8	141632375	.	N	<DEL>	30	.	END=141632466;SVTYPE=DEL;SVLEN=91;SC=DeBreak,Sniffles2,cuteSV,SVIM,Sniffles,SVIM-asm,PAV,Dipcall;NumNeighbors=1;NumThresholdNeighbors=1;MatchId=4527;TruScore=0.524646;PctSeqSimilarity=0;PctSizeSimilarity=0.802198;PctRecOverlap=0.771739;SizeDiff=18;StartDistance=-21;EndDistance=-3	GT	1/1
chr8	67434029	.	N	<DEL>	.	.	END=67434089;SVTYPE=DEL;SVLEN=-60;SC=DeBreak,SVIM,Smartie-sv_aln;NumNeighbors=1;NumThresholdNeighbors=1;MatchId=4597;TruScore=0.639344;PctSeqSimilarity=0;PctSizeSimilarity=1;PctRecOverlap=0.918033;SizeDiff=0;StartDistance=-5;EndDistance=-5	GT	./.
chr8	126434884	.	N	<DEL>	13	PASS	END=126435051;SVTYPE=DEL;SVLEN=-167;SC=DeBreak,MAMnet;NumNeighbors=1;NumThresholdNeighbors=1;MatchId=4598;TruScore=0.322557;PctSeqSimilarity=0;PctSizeSimilarity=0.568862;PctRecOverlap=0.39881;SizeDiff=72;StartDistance=29;EndDistance=101	GT	0/1
chr8	54801950	.	N	<DEL>	.	.	END=54802004;SVTYPE=DEL;SVLEN=-54;SC=DeBreak,SVIM,Smartie-sv_aln;NumNeighbors=1;NumThresholdNeighbors=1;MatchId=4610;TruScore=0.654654;PctSeqSimilarity=0;PctSizeSimilarity=0.981818;PctRecOverlap=0.982143;SizeDiff=-1;StartDistance=1;EndDistance=0	GT	./.
chr8	1333594	chr8-1333595-INS-125	N	<INS>	.	.	END=1333594;SVTYPE=INS;SVLEN=125;SC=DeBreak,Sniffles2,SVIM-asm,PAV;NumNeighbors=1;NumThresholdNeighbors=1;MatchId=4619;TruScore=0.312;PctSeqSimilarity=0;PctSizeSimilarity=0.936;PctRecOverlap=0;SizeDiff=8;StartDistance=-4;EndDistance=-5	GT	1/0
chr8	144058229	.	N	<DEL>	.	.	END=144058282;SVTYPE=DEL;SVLEN=-52;SC=DeBreak,Smartie-sv_aln;NumNeighbors=1;NumThresholdNeighbors=1;MatchId=4631;TruScore=0.635565;PctSeqSimilarity=0;PctSizeSimilarity=0.980769;PctRecOverlap=0.925926;SizeDiff=1;StartDistance=-4;EndDistance=-2	GT	./.
chr8	145257926	chr8-145257927-INS-55	N	<INS>	.	.	END=145257926;SVTYPE=INS;SVLEN=55;SC=DeBreak,PAV;NumNeighbors=1;NumThresholdNeighbors=1;MatchId=4635;TruScore=0.315152;PctSeqSimilarity=0;PctSizeSimilarity=0.945455;PctRecOverlap=0;SizeDiff=3;StartDistance=-206;EndDistance=-207	GT	1/0
chr8	16429003	nv_SV107978-05BE9	N	<DEL>	10.7	PASS	END=16429064;SVTYPE=DEL;SVLEN=-61;SC=DeBreak,NanoVar;NumNeighbors=1;NumThresholdNeighbors=1;MatchId=4645;TruScore=0.628768;PctSeqSimilarity=0;PctSizeSimilarity=0.95082;PctRecOverlap=0.935484;SizeDiff=3;StartDistance=-4;EndDistance=-1	GT	0/1
chr8	145850883	chr8-145850884-DEL-102	N	<DEL>	.	.	END=145850985;SVTYPE=DEL;SVLEN=102;SC=DeBreak,cuteSV,SVIM,Sniffles,SVIM-asm,PAV;NumNeighbors=1;NumThresholdNeighbors=1;MatchId=4653;TruScore=0.220779;PctSeqSimilarity=0;PctSizeSimilarity=0.662338;PctRecOverlap=0;SizeDiff=-52;StartDistance=-539;EndDistance=-591	GT	1/0
chr8	91006727	.	N	<INS>	30	.	END=91006727;SVTYPE=INS;SVLEN=297;SC=DeBreak,Sniffles2,cuteSV,SVIM,Dipcall;NumNeighbors=1;NumThresholdNeighbors=1;MatchId=4658;TruScore=0.300098;PctSeqSimilarity=0;PctSizeSimilarity=0.897281;PctRecOverlap=0.00301205;SizeDiff=-34;StartDistance=230;EndDistance=-101	GT	1/0
chr8	24600973	.	N	<DEL>	.	.	END=24601026;SVTYPE=DEL;SVLEN=-53;SC=DeBreak,Smartie-sv_aln;NumNeighbors=1;NumThresholdNeighbors=1;MatchId=4670;TruScore=0.571657;PctSeqSimilarity=0;PctSizeSimilarity=0.898305;PctRecOverlap=0.816667;SizeDiff=-6;StartDistance=-5;EndDistance=-11	GT	./.
chr8	129560751	nv_SV115722-ADA48	N	<DEL>	10.8	PASS	END=129560802;SVTYPE=DEL;SVLEN=-51;SC=DeBreak,cuteSV,NanoVar;NumNeighbors=1;NumThresholdNeighbors=1;MatchId=4673;TruScore=0.597096;PctSeqSimilarity=0;PctSizeSimilarity=0.894737;PctRecOverlap=0.896552;SizeDiff=-6;StartDistance=2;EndDistance=-4	GT	0/1
chr9	90017399	.	N	<INS>	30	.	END=90017399;SVTYPE=INS;SVLEN=72;SC=DeBreak,Sniffles2,cuteSV,SVIM,Sniffles,SVIM-asm,PAV,Dipcall;NumNeighbors=1;NumThresholdNeighbors=1;MatchId=4676;TruScore=0.282407;PctSeqSimilarity=0;PctSizeSimilarity=0.847222;PctRecOverlap=0;SizeDiff=11;StartDistance=-51;EndDistance=-52	GT	1/0
chr9	4385669	20824_2	N	<DEL>	.	PASS	END=4385766;SVTYPE=DEL;SVLEN=-97;SC=DeBreak,Sniffles;NumNeighbors=1;NumThresholdNeighbors=1;MatchId=4727;TruScore=0.636019;PctSeqSimilarity=0;PctSizeSimilarity=0.989691;PctRecOverlap=0.918367;SizeDiff=1;StartDistance=-8;EndDistance=-7	GT	0/0
chr9	380451	.	N	<DEL>	30	.	END=380512;SVTYPE=DEL;SVLEN=61;SC=DeBreak,MAMnet,Sniffles2,cuteSV,NanoVar,SVIM,SVIM-asm,PAV,Dipcall;NumNeighbors=1;NumThresholdNeighbors=1;MatchId=4728;TruScore=0.66129;PctSeqSimilarity=0;PctSizeSimilarity=1;PctRecOverlap=0.983871;SizeDiff=0;StartDistance=-1;EndDistance=-1	GT	1/1
chr9	9575716	.	N	<DEL>	.	.	END=9575787;SVTYPE=DEL;SVLEN=-70;SC=DeBreak,Sniffles,Smartie-sv_aln;NumNeighbors=1;NumThresholdNeighbors=1;MatchId=4744;TruScore=0.652646;PctSeqSimilarity=0;PctSizeSimilarity=0.985714;PctRecOverlap=0.972222;SizeDiff=1;StartDistance=-1;EndDistance=1	GT	./.
chr9	138660985	.	N	<INS>	30	.	END=138660985;SVTYPE=INS;SVLEN=80;SC=DeBreak,MAMnet,Sniffles2,cuteSV,SVIM,SVIM-asm,PAV,Dipcall;NumNeighbors=1;NumThresholdNeighbors=1;MatchId=4758;TruScore=0.325;PctSeqSimilarity=0;PctSizeSimilarity=0.975;PctRecOverlap=0;SizeDiff=2;StartDistance=-39;EndDistance=-40	GT	0/1
chr9	14182688	svim.DEL.325535	N	<DEL>	14	PASS	END=14182748;SVTYPE=DEL;SVLEN=60;SC=DeBreak,Sniffles2,cuteSV,SVIM;NumNeighbors=1;NumThresholdNeighbors=1;MatchId=4760;TruScore=0.644627;PctSeqSimilarity=0;PctSizeSimilarity=0.966667;PctRecOverlap=0.967213;SizeDiff=2;StartDistance=0;EndDistance=2	GT	0/1
chr9	138254092	svim.INS.196220	N	<INS>	14	PASS	END=138254092;SVTYPE=INS;SVLEN=159;SC=DeBreak,SVIM;NumNeighbors=1;NumThresholdNeighbors=1;MatchId=4785;TruScore=0.331237;PctSeqSimilarity=0;PctSizeSimilarity=0.993711;PctRecOverlap=0;SizeDiff=1;StartDistance=-3;EndDistance=-161	GT	0/1
chr9	25285610	chr9-25285611-INS-60	N	<INS>	.	.	END=25285610;SVTYPE=INS;SVLEN=60;SC=DeBreak,Sniffles2,cuteSV,NanoVar,SVIM-asm,PAV;NumNeighbors=1;NumThresholdNeighbors=1;MatchId=4818;TruScore=0.227273;PctSeqSimilarity=0;PctSizeSimilarity=0.681818;PctRecOverlap=0;SizeDiff=-28;StartDistance=-1;EndDistance=-2	GT	0/1
chr9	132001427	cuteSV.INS.16708	N	<INS>	33.4	PASS	END=132001427;SVTYPE=INS;SVLEN=56;SC=DeBreak,Sniffles2,cuteSV;NumNeighbors=1;NumThresholdNeighbors=1;MatchId=4828;TruScore=0.262911;PctSeqSimilarity=0;PctSizeSimilarity=0.788732;PctRecOverlap=0;SizeDiff=-15;StartDistance=16;EndDistance=15	GT	0/1
chr9	137416194	.	N	<INS>	30	.	END=137416194;SVTYPE=INS;SVLEN=58;SC=DeBreak,SVIM-asm,PAV,Dipcall;NumNeighbors=1;NumThresholdNeighbors=1;MatchId=4851;TruScore=0.180685;PctSeqSimilarity=0;PctSizeSimilarity=0.542056;PctRecOverlap=0;SizeDiff=-49;StartDistance=-38;EndDistance=-39	GT	1/0
chr9	114994260	Sniffles2.DEL.6E9AS8	N	<DEL>	60	PASS	END=114994320;SVTYPE=DEL;SVLEN=-60;SC=DeBreak,Sniffles2;NumNeighbors=1;NumThresholdNeighbors=1;MatchId=4875;TruScore=0.508903;PctSeqSimilarity=0;PctSizeSimilarity=0.869565;PctRecOverlap=0.657143;SizeDiff=-9;StartDistance=24;EndDistance=15	GT	0/1
chr9	136522576	Sniffles2.DEL.7F89S8	N	<DEL>	60	PASS	END=136522628;SVTYPE=DEL;SVLEN=-52;SC=DeBreak,Sniffles2;NumNeighbors=1;NumThresholdNeighbors=1;MatchId=4879;TruScore=0.493711;PctSeqSimilarity=0;PctSizeSimilarity=0.981132;PctRecOverlap=0.5;SizeDiff=-1;StartDistance=-26;EndDistance=-27	GT	0/1
chr9	121869826	.	N	<INS>	30	.	END=121869826;SVTYPE=INS;SVLEN=70;SC=DeBreak,MAMnet,Sniffles2,cuteSV,SVIM,Sniffles,Smartie-sv_aln,SVIM-asm,PAV,Dipcall;NumNeighbors=1;NumThresholdNeighbors=1;MatchId=4899;TruScore=0.285714;PctSeqSimilarity=0;PctSizeSimilarity=0.857143;PctRecOverlap=0;SizeDiff=10;StartDistance=15;EndDistance=14	GT	0/1
chr9	138618932	chr9-138618933-INS-72	N	<INS>	.	.	END=138618932;SVTYPE=INS;SVLEN=72;SC=DeBreak,Sniffles2,cuteSV,SVIM,Smartie-sv_aln,SVIM-asm,PAV;NumNeighbors=1;NumThresholdNeighbors=1;MatchId=4903;TruScore=0.333333;PctSeqSimilarity=0;PctSizeSimilarity=1;PctRecOverlap=0;SizeDiff=0;StartDistance=-1;EndDistance=-2	GT	1/0
chr9	6488250	.	N	<DEL>	.	.	END=6488302;SVTYPE=DEL;SVLEN=-51;SC=DeBreak,Sniffles2,NanoVar,SVIM,Sniffles,Smartie-sv_aln;NumNeighbors=1;NumThresholdNeighbors=1;MatchId=4951;TruScore=0.654088;PctSeqSimilarity=0;PctSizeSimilarity=1;PctRecOverlap=0.962264;SizeDiff=0;StartDistance=-2;EndDistance=-1	GT	./.
chr9	82482141	.	N	<DEL>	.	.	END=82482197;SVTYPE=DEL;SVLEN=-56;SC=DeBreak,Sniffles2,Smartie-sv_aln;NumNeighbors=1;NumThresholdNeighbors=1;MatchId=4981;TruScore=0.654866;PctSeqSimilarity=0;PctSizeSimilarity=0.982143;PctRecOverlap=0.982456;SizeDiff=1;StartDistance=0;EndDistance=1	GT	./.
chr9	94384563	21697_0	N	<DEL>	.	PASS	END=94384642;SVTYPE=DEL;SVLEN=-79;SC=DeBreak,Sniffles;NumNeighbors=1;NumThresholdNeighbors=1;MatchId=4989;TruScore=0.379114;PctSeqSimilarity=0;PctSizeSimilarity=0.987342;PctRecOverlap=0.15;SizeDiff=1;StartDistance=67;EndDistance=68	GT	0/0
chr9	137577276	.	N	<INS>	30	.	END=137577276;SVTYPE=INS;SVLEN=865;SC=DeBreak,MAMnet,cuteSV,SVIM,Sniffles,SVIM-asm,PAV,Dipcall;NumNeighbors=1;NumThresholdNeighbors=1;MatchId=4994;TruScore=0.31255;PctSeqSimilarity=0;PctSizeSimilarity=0.936416;PctRecOverlap=0.00123305;SizeDiff=55;StartDistance=57;EndDistance=-753	GT	1/1
chr9	24047298	21060_0	N	<DEL>	.	PASS	END=24047350;SVTYPE=DEL;SVLEN=-52;SC=DeBreak,Sniffles;NumNeighbors=1;NumThresholdNeighbors=1;MatchId=5023;TruScore=0.547294;PctSeqSimilarity=0;PctSizeSimilarity=0.945455;PctRecOverlap=0.696429;SizeDiff=-3;StartDistance=17;EndDistance=14	GT	0/0
chr9	20974352	.	N	<INS>	30	.	END=20974352;SVTYPE=INS;SVLEN=381;SC=DeBreak,MAMnet,Sniffles2,cuteSV,NanoVar,SVIM-asm,PAV,Dipcall;NumNeighbors=2;NumThresholdNeighbors=2;MatchId=5026;TruScore=0.314086;PctSeqSimilarity=0;PctSizeSimilarity=0.942257;PctRecOverlap=0;SizeDiff=22;StartDistance=-304;EndDistance=-663	GT	1/0
chr9	20974353	.	N	<INS>	30	.	END=20974353;SVTYPE=INS;SVLEN=378;SC=DeBreak,Dipcall;NumNeighbors=1;NumThresholdNeighbors=1;MatchId=5027;TruScore=0.309592;PctSeqSimilarity=0;PctSizeSimilarity=0.925926;PctRecOverlap=0.002849;SizeDiff=28;StartDistance=169;EndDistance=-181	GT	0/1
chr9	28847747	chr9-28847748-DEL-62	N	<DEL>	.	.	END=28847809;SVTYPE=DEL;SVLEN=62;SC=DeBreak,Sniffles2,cuteSV,NanoVar,SVIM,Sniffles,Smartie-sv_aln,PAV;NumNeighbors=1;NumThresholdNeighbors=1;MatchId=5030;TruScore=0.661376;PctSeqSimilarity=0;PctSizeSimilarity=1;PctRecOverlap=0.984127;SizeDiff=0;StartDistance=-1;EndDistance=-1	GT	1/1
chr10	102436369	.	N	<DEL>	.	.	END=102436421;SVTYPE=DEL;SVLEN=-51;SC=DeBreak,Smartie-sv_aln;NumNeighbors=1;NumThresholdNeighbors=1;MatchId=5052;TruScore=0.647552;PctSeqSimilarity=0;PctSizeSimilarity=0.980392;PctRecOverlap=0.962264;SizeDiff=1;StartDistance=-1;EndDistance=1	GT	./.
chr10	102502580	.	N	<DEL>	.	.	END=102502634;SVTYPE=DEL;SVLEN=-53;SC=DeBreak,Smartie-sv_aln;NumNeighbors=1;NumThresholdNeighbors=1;MatchId=5053;TruScore=0.618831;PctSeqSimilarity=0;PctSizeSimilarity=0.963636;PctRecOverlap=0.892857;SizeDiff=-2;StartDistance=-5;EndDistance=-6	GT	./.
chr10	133994138	cuteSV.DEL.3835	N	<DEL>	43.6	PASS	END=133994191;SVTYPE=DEL;SVLEN=53;SC=DeBreak,MAMnet,Sniffles2,cuteSV;NumNeighbors=1;NumThresholdNeighbors=1;MatchId=5060;TruScore=0.320755;PctSeqSimilarity=0;PctSizeSimilarity=0.962264;PctRecOverlap=0;SizeDiff=2;StartDistance=-76;EndDistance=-74	GT	0/1
chr10	62155339	.	N	<DEL>	10	PASS	END=62155390;SVTYPE=DEL;SVLEN=-51;SC=DeBreak,MAMnet;NumNeighbors=1;NumThresholdNeighbors=1;MatchId=5095;TruScore=0.477599;PctSeqSimilarity=0;PctSizeSimilarity=0.728571;PctRecOverlap=0.704225;SizeDiff=-19;StartDistance=21;EndDistance=2	GT	0/1
chr10	5423311	chr10-5423312-INS-128	N	<INS>	.	.	END=5423311;SVTYPE=INS;SVLEN=128;SC=DeBreak,Sniffles2,PAV;NumNeighbors=1;NumThresholdNeighbors=1;MatchId=5147;TruScore=0.304932;PctSeqSimilarity=0;PctSizeSimilarity=0.90625;PctRecOverlap=0.00854701;SizeDiff=12;StartDistance=14;EndDistance=-102	GT	1/0
chr10	6509308	nv_SV128194-0EDCE	N	<DEL>	1.8	PASS	END=6509367;SVTYPE=DEL;SVLEN=-59;SC=DeBreak,MAMnet,cuteSV,NanoVar;NumNeighbors=1;NumThresholdNeighbors=1;MatchId=5170;TruScore=0.526705;PctSeqSimilarity=0;PctSizeSimilarity=0.967213;PctRecOverlap=0.612903;SizeDiff=-2;StartDistance=-22;EndDistance=-24	GT	./.
chr10	134999416	chr10-134999417-INS-50	N	<INS>	.	.	END=134999416;SVTYPE=INS;SVLEN=50;SC=DeBreak,NanoVar,SVIM-asm,PAV;NumNeighbors=1;NumThresholdNeighbors=1;MatchId=5171;TruScore=0.333333;PctSeqSimilarity=0;PctSizeSimilarity=1;PctRecOverlap=0;SizeDiff=0;StartDistance=-1;EndDistance=-2	GT	1/1
chr10	50950469	chr10-50950470-INS-821	N	<INS>	.	.	END=50950469;SVTYPE=INS;SVLEN=821;SC=DeBreak,MAMnet,Sniffles2,cuteSV,NanoVar,SVIM,Sniffles,SVIM-asm,PAV;NumNeighbors=1;NumThresholdNeighbors=1;MatchId=5175;TruScore=0.317499;PctSeqSimilarity=0;PctSizeSimilarity=0.952497;PctRecOverlap=0;SizeDiff=39;StartDistance=-1;EndDistance=-2	GT	1/1
chr10	1061306	chr10-1061307-INS-66	N	<INS>	.	.	END=1061306;SVTYPE=INS;SVLEN=66;SC=DeBreak,MAMnet,Sniffles2,cuteSV,SVIM,SVIM-asm,PAV;NumNeighbors=1;NumThresholdNeighbors=1;MatchId=5192;TruScore=0.30303;PctSeqSimilarity=0;PctSizeSimilarity=0.909091;PctRecOverlap=0;SizeDiff=6;StartDistance=-164;EndDistance=-165	GT	1/0
chr10	13926144	nv_SV128918-0735E	N	<DEL>	8.7	PASS	END=13926195;SVTYPE=DEL;SVLEN=-51;SC=DeBreak,MAMnet,Sniffles2,cuteSV,NanoVar;NumNeighbors=1;NumThresholdNeighbors=1;MatchId=5200;TruScore=0.404087;PctSeqSimilarity=0;PctSizeSimilarity=0.796875;PctRecOverlap=0.415385;SizeDiff=-13;StartDistance=-25;EndDistance=-38	GT	0/1
chr10	14416818	.	N	<INS>	30	.	END=14416818;SVTYPE=INS;SVLEN=101;SC=DeBreak,Sniffles2,SVIM,Sniffles,SVIM-asm,PAV,Dipcall;NumNeighbors=1;NumThresholdNeighbors=1;MatchId=5227;TruScore=0.20132;PctSeqSimilarity=0;PctSizeSimilarity=0.60396;PctRecOverlap=0;SizeDiff=40;StartDistance=-39;EndDistance=-100	GT	1/.
chr10	134253820	.	N	<INS>	30	.	END=134253820;SVTYPE=INS;SVLEN=58;SC=DeBreak,Sniffles2,cuteSV,SVIM,Sniffles,SVIM-asm,PAV,Dipcall;NumNeighbors=2;NumThresholdNeighbors=1;MatchId=5254;TruScore=0.322222;PctSeqSimilarity=0;PctSizeSimilarity=0.966667;PctRecOverlap=0;SizeDiff=-2;StartDistance=-1;EndDistance=-2	GT	0/1
chr10	134254015	chr10-134254016-DEL-70	N	<DEL>	.	.	END=134254085;SVTYPE=DEL;SVLEN=70;SC=DeBreak,Sniffles2,cuteSV,SVIM,Sniffles,Smartie-sv_aln,PAV;NumNeighbors=1;NumThresholdNeighbors=1;MatchId=5255;TruScore=0.652713;PctSeqSimilarity=0;PctSizeSimilarity=0.985915;PctRecOverlap=0.972222;SizeDiff=-1;StartDistance=-1;EndDistance=-2	GT	1/0
chr10	2543622	.	N	<INS>	.	.	END=2543622;SVTYPE=INS;SVLEN=54;SC=DeBreak,Sniffles2,cuteSV,SVIM,Sniffles,Smartie-sv_aln;NumNeighbors=1;NumThresholdNeighbors=1;MatchId=5271;TruScore=0.290323;PctSeqSimilarity=0;PctSizeSimilarity=0.870968;PctRecOverlap=0;SizeDiff=-8;StartDistance=-57;EndDistance=-58	GT	./.
chr10	61441455	.	N	<DEL>	30	.	END=61441518;SVTYPE=DEL;SVLEN=63;SC=DeBreak,MAMnet,Sniffles2,NanoVar,SVIM,Sniffles,Smartie-sv_aln,PAV,Dipcall;NumNeighbors=1;NumThresholdNeighbors=1;MatchId=5277;TruScore=0.26455;PctSeqSimilarity=0;PctSizeSimilarity=0.793651;PctRecOverlap=0;SizeDiff=13;StartDistance=-93;EndDistance=-80	GT	1/.
chr10	126787267	svim.DEL.375329	N	<DEL>	12	PASS	END=126787323;SVTYPE=DEL;SVLEN=56;SC=DeBreak,Sniffles2,cuteSV,NanoVar,SVIM;NumNeighbors=1;NumThresholdNeighbors=1;MatchId=5304;TruScore=0.59033;PctSeqSimilarity=0;PctSizeSimilarity=0.946429;PctRecOverlap=0.824561;SizeDiff=3;StartDistance=-10;EndDistance=-7	GT	0/1
chr10	8404809	Sniffles2.INS.422S9	N	<INS>	59	PASS	END=8404809;SVTYPE=INS;SVLEN=76;SC=DeBreak,Sniffles2;NumNeighbors=1;NumThresholdNeighbors=1;MatchId=5321;TruScore=0.190476;PctSeqSimilarity=0;PctSizeSimilarity=0.571429;PctRecOverlap=0;SizeDiff=-57;StartDistance=228;EndDistance=227	GT	0/1
chr10	125640745	.	N	<INS>	30	.	END=125640745;SVTYPE=INS;SVLEN=94;SC=DeBreak,MAMnet,Sniffles2,cuteSV,SVIM,Sniffles,Smartie-sv_aln,SVIM-asm,PAV,Dipcall;NumNeighbors=1;NumThresholdNeighbors=1;MatchId=5350;TruScore=0.319149;PctSeqSimilarity=0;PctSizeSimilarity=0.957447;PctRecOverlap=0;SizeDiff=4;StartDistance=-1;EndDistance=-2	GT	1/0
chr10	64129735	chr10-64129736-INS-155	N	<INS>	.	.	END=64129735;SVTYPE=INS;SVLEN=155;SC=DeBreak,cuteSV,NanoVar,SVIM-asm,PAV;NumNeighbors=1;NumThresholdNeighbors=1;MatchId=5374;TruScore=0.217204;PctSeqSimilarity=0;PctSizeSimilarity=0.651613;PctRecOverlap=0;SizeDiff=54;StartDistance=85;EndDistance=84	GT	1/1
chr10	112209968	nv_SV136426-B52C5	N	<DEL>	7.2	PASS	END=112210020;SVTYPE=DEL;SVLEN=-52;SC=DeBreak,Sniffles2,cuteSV,NanoVar;NumNeighbors=1;NumThresholdNeighbors=1;MatchId=5379;TruScore=0.569099;PctSeqSimilarity=0;PctSizeSimilarity=0.852459;PctRecOverlap=0.854839;SizeDiff=-9;StartDistance=3;EndDistance=-6	GT	0/1
chr10	45904996	.	N	<DEL>	.	.	END=45905063;SVTYPE=DEL;SVLEN=-66;SC=DeBreak,Smartie-sv_aln;NumNeighbors=1;NumThresholdNeighbors=1;MatchId=5380;TruScore=0.637539;PctSeqSimilarity=0;PctSizeSimilarity=0.970588;PctRecOverlap=0.942029;SizeDiff=-2;StartDistance=4;EndDistance=3	GT	./.
chr10	72337339	svim.DEL.363305	N	<DEL>	34	PASS	END=72337391;SVTYPE=DEL;SVLEN=52;SC=DeBreak,MAMnet,cuteSV,NanoVar,SVIM;NumNeighbors=1;NumThresholdNeighbors=1;MatchId=5389;TruScore=0.601921;PctSeqSimilarity=0;PctSizeSimilarity=0.928571;PctRecOverlap=0.877193;SizeDiff=-4;StartDistance=-3;EndDistance=-7	GT	0/1
chr10	129538102	nv_SV137766-1ACFC	N	<DEL>	9.6	PASS	END=129538156;SVTYPE=DEL;SVLEN=-54;SC=DeBreak,cuteSV,NanoVar;NumNeighbors=1;NumThresholdNeighbors=1;MatchId=5392;TruScore=0.384028;PctSeqSimilarity=0;PctSizeSimilarity=0.710526;PctRecOverlap=0.441558;SizeDiff=-22;StartDistance=-21;EndDistance=-43	GT	0/1
chr10	102074750	.	N	<INS>	30	.	END=102074750;SVTYPE=INS;SVLEN=97;SC=DeBreak,Sniffles2,SVIM,Sniffles,SVIM-asm,PAV,Dipcall;NumNeighbors=1;NumThresholdNeighbors=1;MatchId=5394;TruScore=0.237113;PctSeqSimilarity=0;PctSizeSimilarity=0.71134;PctRecOverlap=0;SizeDiff=28;StartDistance=-19;EndDistance=-88	GT	1/.
chr10	25530194	nv_SV129882-20FF1	N	<DEL>	10	PASS	END=25530280;SVTYPE=DEL;SVLEN=-86;SC=DeBreak,NanoVar;NumNeighbors=1;NumThresholdNeighbors=1;MatchId=5405;TruScore=0.566471;PctSeqSimilarity=0;PctSizeSimilarity=0.848837;PctRecOverlap=0.850575;SizeDiff=13;StartDistance=-4;EndDistance=9	GT	0/1
chr10	120007837	chr10-120007838-DEL-77	N	<DEL>	.	.	END=120007914;SVTYPE=DEL;SVLEN=77;SC=DeBreak,MAMnet,Sniffles2,cuteSV,NanoVar,Sniffles,PAV;NumNeighbors=1;NumThresholdNeighbors=1;MatchId=5431;TruScore=0.462395;PctSeqSimilarity=0;PctSizeSimilarity=0.974684;PctRecOverlap=0.4125;SizeDiff=-2;StartDistance=47;EndDistance=45	GT	0/1
chr10	3640157	22472_2	N	<DEL>	.	PASS	END=3640223;SVTYPE=DEL;SVLEN=-66;SC=DeBreak,Sniffles2,Sniffles;NumNeighbors=1;NumThresholdNeighbors=1;MatchId=5447;TruScore=0.546811;PctSeqSimilarity=0;PctSizeSimilarity=0.909091;PctRecOverlap=0.731343;SizeDiff=6;StartDistance=12;EndDistance=18	GT	0/0
chr10	134877031	cuteSV.INS.2271	N	<INS>	104.6	PASS	END=134877031;SVTYPE=INS;SVLEN=130;SC=DeBreak,MAMnet,Sniffles2,cuteSV;NumNeighbors=1;NumThresholdNeighbors=1;MatchId=5453;TruScore=0.315531;PctSeqSimilarity=0;PctSizeSimilarity=0.938462;PctRecOverlap=0.00813008;SizeDiff=8;StartDistance=0;EndDistance=-122	GT	0/1
chr10	135131622	chr10-135131623-INS-52	N	<INS>	.	.	END=135131622;SVTYPE=INS;SVLEN=52;SC=DeBreak,Sniffles2,SVIM-asm,PAV;NumNeighbors=1;NumThresholdNeighbors=1;MatchId=5457;TruScore=0.298851;PctSeqSimilarity=0;PctSizeSimilarity=0.896552;PctRecOverlap=0;SizeDiff=-6;StartDistance=-232;EndDistance=-233	GT	1/0
chr10	122297514	svim.DEL.374372	N	<DEL>	13	PASS	END=122297570;SVTYPE=DEL;SVLEN=56;SC=DeBreak,Sniffles2,cuteSV,NanoVar,SVIM;NumNeighbors=1;NumThresholdNeighbors=1;MatchId=5468;TruScore=0.660819;PctSeqSimilarity=0;PctSizeSimilarity=1;PctRecOverlap=0.982456;SizeDiff=0;StartDistance=-1;EndDistance=-1	GT	0/1
chr10	132366107	.	N	<DEL>	.	.	END=132366157;SVTYPE=DEL;SVLEN=-50;SC=DeBreak,Smartie-sv_aln;NumNeighbors=1;NumThresholdNeighbors=1;MatchId=5471;TruScore=0.627451;PctSeqSimilarity=0;PctSizeSimilarity=1;PctRecOverlap=0.882353;SizeDiff=0;StartDistance=6;EndDistance=6	GT	./.
chr11	66936086	.	N	<DEL>	.	.	END=66936139;SVTYPE=DEL;SVLEN=-53;SC=DeBreak,MAMnet,Sniffles2,cuteSV,NanoVar,SVIM,Smartie-sv_aln;NumNeighbors=1;NumThresholdNeighbors=1;MatchId=5502;TruScore=0.470022;PctSeqSimilarity=0;PctSizeSimilarity=0.963636;PctRecOverlap=0.446429;SizeDiff=-2;StartDistance=31;EndDistance=29	GT	./.
chr11	18923951	.	N	<DEL>	.	.	END=18924263;SVTYPE=DEL;SVLEN=-312;SC=DeBreak,MAMnet,Smartie-sv_aln;NumNeighbors=1;NumThresholdNeighbors=1;MatchId=5511;TruScore=0.660311;PctSeqSimilarity=0;PctSizeSimilarity=0.993631;PctRecOverlap=0.987302;SizeDiff=-2;StartDistance=-2;EndDistance=-4	GT	./.
chr11	18926380	.	N	<DEL>	.	.	END=18926443;SVTYPE=DEL;SVLEN=-63;SC=DeBreak,Smartie-sv_aln;NumNeighbors=1;NumThresholdNeighbors=1;MatchId=5512;TruScore=0.656167;PctSeqSimilarity=0;PctSizeSimilarity=0.984127;PctRecOverlap=0.984375;SizeDiff=1;StartDistance=-1;EndDistance=0	GT	./.
chr11	18927904	.	N	<DEL>	.	.	END=18928217;SVTYPE=DEL;SVLEN=-312;SC=DeBreak,MAMnet,Smartie-sv_aln;NumNeighbors=1;NumThresholdNeighbors=1;MatchId=5513;TruScore=0.641114;PctSeqSimilarity=0;PctSizeSimilarity=0.964744;PctRecOverlap=0.958599;SizeDiff=11;StartDistance=1;EndDistance=13	GT	./.
chr11	1431232	.	N	<DEL>	.	.	END=1431323;SVTYPE=DEL;SVLEN=-91;SC=DeBreak,MAMnet,Sniffles2,cuteSV,SVIM,Sniffles,Smartie-sv_aln;NumNeighbors=1;NumThresholdNeighbors=1;MatchId=5515;TruScore=0.622989;PctSeqSimilarity=0;PctSizeSimilarity=0.945055;PctRecOverlap=0.923913;SizeDiff=5;StartDistance=2;EndDistance=7	GT	./.
chr11	56143634	25377_1	N	<INS>	.	PASS	END=56143634;SVTYPE=INS;SVLEN=7376;SC=DeBreak,MAMnet,Sniffles2,cuteSV,NanoVar,SVIM,Sniffles;NumNeighbors=1;NumThresholdNeighbors=1;MatchId=5518;TruScore=0.332702;PctSeqSimilarity=0;PctSizeSimilarity=0.998106;PctRecOverlap=0;SizeDiff=-14;StartDistance=9;EndDistance=8	GT	0/1
chr11	109022309	26024_1	N	<DEL>	.	PASS	END=109022406;SVTYPE=DEL;SVLEN=-97;SC=DeBreak,Sniffles2,cuteSV,NanoVar,Sniffles;NumNeighbors=1;NumThresholdNeighbors=1;MatchId=5577;TruScore=0.591697;PctSeqSimilarity=0;PctSizeSimilarity=0.958763;PctRecOverlap=0.816327;SizeDiff=4;StartDistance=14;EndDistance=18	GT	0/0
chr11	82004531	chr11-82004532-DEL-60	N	<DEL>	.	.	END=82004591;SVTYPE=DEL;SVLEN=60;SC=DeBreak,Sniffles2,cuteSV,NanoVar,SVIM,Sniffles,Smartie-sv_aln,PAV;NumNeighbors=1;NumThresholdNeighbors=1;MatchId=5579;TruScore=0.620192;PctSeqSimilarity=0;PctSizeSimilarity=0.9375;PctRecOverlap=0.923077;SizeDiff=-4;StartDistance=-1;EndDistance=-5	GT	1/1
chr11	68878481	.	N	<INS>	30	.	END=68878481;SVTYPE=INS;SVLEN=1196;SC=DeBreak,MAMnet,Sniffles2,cuteSV,NanoVar,Sniffles,PAV,Dipcall;NumNeighbors=1;NumThresholdNeighbors=1;MatchId=5591;TruScore=0.199463;PctSeqSimilarity=0;PctSizeSimilarity=0.59699;PctRecOverlap=0.0013986;SizeDiff=482;StartDistance=57;EndDistance=-657	GT	1/.
chr11	61777717	.	N	<INS>	30	.	END=61777717;SVTYPE=INS;SVLEN=741;SC=DeBreak,MAMnet,Sniffles2,cuteSV,SVIM,Sniffles,SVIM-asm,Dipcall;NumNeighbors=1;NumThresholdNeighbors=1;MatchId=5611;TruScore=0.326136;PctSeqSimilarity=0;PctSizeSimilarity=0.978408;PctRecOverlap=0;SizeDiff=16;StartDistance=-80;EndDistance=-805	GT	1/0
chr11	29386695	25078_2	N	<DEL>	.	PASS	END=29386801;SVTYPE=DEL;SVLEN=-106;SC=DeBreak,Sniffles2,NanoVar,Sniffles;NumNeighbors=1;NumThresholdNeighbors=1;MatchId=5619;TruScore=0.482073;PctSeqSimilarity=0;PctSizeSimilarity=0.745283;PctRecOverlap=0.700935;SizeDiff=27;StartDistance=-32;EndDistance=-5	GT	0/0
chr11	134629824	svim.INS.230973	N	<INS>	29	PASS	END=134629824;SVTYPE=INS;SVLEN=249;SC=DeBreak,Sniffles2,cuteSV,SVIM;NumNeighbors=2;NumThresholdNeighbors=1;MatchId=5647;TruScore=0.330667;PctSeqSimilarity=0;PctSizeSimilarity=0.987952;PctRecOverlap=0.00404858;SizeDiff=3;StartDistance=1;EndDistance=-245	GT	0/1
chr11	134630084	chr11-134630085-INS-60	N	<INS>	.	.	END=134630084;SVTYPE=INS;SVLEN=60;SC=DeBreak,Sniffles2,cuteSV,SVIM,Sniffles,Smartie-sv_aln,PAV;NumNeighbors=1;NumThresholdNeighbors=1;MatchId=5648;TruScore=0.327778;PctSeqSimilarity=0;PctSizeSimilarity=0.983333;PctRecOverlap=0;SizeDiff=1;StartDistance=-1;EndDistance=-2	GT	1/0
chr11	1669117	Sniffles2.DEL.35BESA	N	<DEL>	60	PASS	END=1669169;SVTYPE=DEL;SVLEN=-52;SC=DeBreak,Sniffles2;NumNeighbors=1;NumThresholdNeighbors=1;MatchId=5655;TruScore=0.51851;PctSeqSimilarity=0;PctSizeSimilarity=0.776119;PctRecOverlap=0.779412;SizeDiff=-15;StartDistance=0;EndDistance=-15	GT	0/1
chr11	8578833	chr11-8578834-INS-51	N	<INS>	.	.	END=8578833;SVTYPE=INS;SVLEN=51;SC=DeBreak,MAMnet,Sniffles2,cuteSV,NanoVar,SVIM,Sniffles,SVIM-asm,PAV;NumNeighbors=1;NumThresholdNeighbors=1;MatchId=5656;TruScore=0.283333;PctSeqSimilarity=0;PctSizeSimilarity=0.85;PctRecOverlap=0;SizeDiff=-9;StartDistance=-1;EndDistance=-2	GT	1/1
chr11	114988201	.	N	<DEL>	.	.	END=114988258;SVTYPE=DEL;SVLEN=-57;SC=DeBreak,SVIM,Smartie-sv_aln;NumNeighbors=1;NumThresholdNeighbors=1;MatchId=5658;TruScore=0.655172;PctSeqSimilarity=0;PctSizeSimilarity=1;PctRecOverlap=0.965517;SizeDiff=0;StartDistance=2;EndDistance=2	GT	./.
chr11	60294845	cuteSV.DEL.4546	N	<DEL>	40.2	PASS	END=60294895;SVTYPE=DEL;SVLEN=50;SC=DeBreak,Sniffles2,cuteSV;NumNeighbors=1;NumThresholdNeighbors=1;MatchId=5661;TruScore=0.554708;PctSeqSimilarity=0;PctSizeSimilarity=0.847458;PctRecOverlap=0.816667;SizeDiff=-9;StartDistance=-2;EndDistance=-11	GT	0/1
chr11	63340442	svim.DEL.390597	N	<DEL>	12	PASS	END=63340495;SVTYPE=DEL;SVLEN=53;SC=DeBreak,SVIM;NumNeighbors=1;NumThresholdNeighbors=1;MatchId=5683;TruScore=0.629397;PctSeqSimilarity=0;PctSizeSimilarity=0.962264;PctRecOverlap=0.925926;SizeDiff=2;StartDistance=-4;EndDistance=-2	GT	0/1
chr11	9696893	.	N	<DEL>	.	.	END=9696948;SVTYPE=DEL;SVLEN=-55;SC=DeBreak,Smartie-sv_aln;NumNeighbors=1;NumThresholdNeighbors=1;MatchId=5690;TruScore=0.499471;PctSeqSimilarity=0;PctSizeSimilarity=0.901639;PctRecOverlap=0.596774;SizeDiff=-6;StartDistance=25;EndDistance=19	GT	./.
chr11	17310443	.	N	<DEL>	.	.	END=17310504;SVTYPE=DEL;SVLEN=-61;SC=DeBreak,Smartie-sv_aln;NumNeighbors=1;NumThresholdNeighbors=1;MatchId=5692;TruScore=0.634232;PctSeqSimilarity=0;PctSizeSimilarity=0.967213;PctRecOverlap=0.935484;SizeDiff=2;StartDistance=-4;EndDistance=-2	GT	./.
chr11	3723526	svim.DEL.378851	N	<DEL>	14	PASS	END=3723584;SVTYPE=DEL;SVLEN=58;SC=DeBreak,SVIM;NumNeighbors=1;NumThresholdNeighbors=1;MatchId=5699;TruScore=0.586889;PctSeqSimilarity=0;PctSizeSimilarity=0.87931;PctRecOverlap=0.881356;SizeDiff=7;StartDistance=-6;EndDistance=1	GT	0/1
chr11	113569940	.	N	<DEL>	.	.	END=113569998;SVTYPE=DEL;SVLEN=-57;SC=DeBreak,cuteSV,Smartie-sv_aln;NumNeighbors=1;NumThresholdNeighbors=1;MatchId=5709;TruScore=0.515129;PctSeqSimilarity=0;PctSizeSimilarity=0.904762;PctRecOverlap=0.640625;SizeDiff=-6;StartDistance=-18;EndDistance=-23	GT	./.
chr11	119614761	.	N	<DEL>	.	.	END=119614850;SVTYPE=DEL;SVLEN=-88;SC=DeBreak,MAMnet,Sniffles2,cuteSV,NanoVar,SVIM,Sniffles,Smartie-sv_aln;NumNeighbors=1;NumThresholdNeighbors=1;MatchId=5733;TruScore=0.53569;PctSeqSimilarity=0;PctSizeSimilarity=0.818182;PctRecOverlap=0.788889;SizeDiff=16;StartDistance=-19;EndDistance=-2	GT	./.
chr11	36371727	.	N	<DEL>	.	.	END=36371779;SVTYPE=DEL;SVLEN=-52;SC=DeBreak,Sniffles2,Smartie-sv_aln;NumNeighbors=1;NumThresholdNeighbors=1;MatchId=5736;TruScore=0.54572;PctSeqSimilarity=0;PctSizeSimilarity=0.866667;PctRecOverlap=0.770492;SizeDiff=-8;StartDistance=14;EndDistance=6	GT	./.
chr11	267333	.	N	<DEL>	12	PASS	END=267383;SVTYPE=DEL;SVLEN=-50;SC=DeBreak,MAMnet;NumNeighbors=1;NumThresholdNeighbors=1;MatchId=5754;TruScore=0.633987;PctSeqSimilarity=0;PctSizeSimilarity=1;PctRecOverlap=0.901961;SizeDiff=0;StartDistance=5;EndDistance=5	GT	0/1
chr11	1651236	chr11-1651237-INS-70	N	<INS>	.	.	END=1651236;SVTYPE=INS;SVLEN=70;SC=DeBreak,MAMnet,Sniffles2,cuteSV,SVIM,Sniffles,PAV;NumNeighbors=1;NumThresholdNeighbors=1;MatchId=5761;TruScore=0.328571;PctSeqSimilarity=0;PctSizeSimilarity=0.985714;PctRecOverlap=0;SizeDiff=1;StartDistance=-1;EndDistance=-2	GT	0/1
chr11	401950	chr11-401951-INS-280	N	<INS>	.	.	END=401950;SVTYPE=INS;SVLEN=280;SC=DeBreak,Sniffles2,cuteSV,PAV;NumNeighbors=1;NumThresholdNeighbors=1;MatchId=5773;TruScore=0.261905;PctSeqSimilarity=0;PctSizeSimilarity=0.785714;PctRecOverlap=0;SizeDiff=60;StartDistance=-84;EndDistance=-304	GT	1/1
chr11	122989661	svim.DEL.402967	N	<DEL>	13	PASS	END=122989778;SVTYPE=DEL;SVLEN=117;SC=DeBreak,MAMnet,Sniffles2,cuteSV,NanoVar,SVIM;NumNeighbors=1;NumThresholdNeighbors=1;MatchId=5801;TruScore=0.606467;PctSeqSimilarity=0;PctSizeSimilarity=0.966942;PctRecOverlap=0.852459;SizeDiff=-4;StartDistance=-14;EndDistance=-18	GT	0/1
chr11	132807428	nv_SV148507-D4B1F	N	<DEL>	1.6	PASS	END=132807501;SVTYPE=DEL;SVLEN=-73;SC=DeBreak,Sniffles2,NanoVar;NumNeighbors=1;NumThresholdNeighbors=1;MatchId=5812;TruScore=0.631864;PctSeqSimilarity=0;PctSizeSimilarity=0.960526;PctRecOverlap=0.935065;SizeDiff=-3;StartDistance=5;EndDistance=2	GT	./.
chr11	67975264	.	N	<INS>	30	.	END=67975264;SVTYPE=INS;SVLEN=1177;SC=DeBreak,MAMnet,Sniffles2,SVIM,Sniffles,SVIM-asm,PAV,Dipcall;NumNeighbors=1;NumThresholdNeighbors=1;MatchId=5825;TruScore=0.324271;PctSeqSimilarity=0;PctSizeSimilarity=0.972812;PctRecOverlap=0;SizeDiff=32;StartDistance=-256;EndDistance=-1401	GT	1/.
chr11	56465755	.	N	<DEL>	.	.	END=56465806;SVTYPE=DEL;SVLEN=-51;SC=DeBreak,Sniffles,Smartie-sv_aln;NumNeighbors=1;NumThresholdNeighbors=1;MatchId=5835;TruScore=0.660256;PctSeqSimilarity=0;PctSizeSimilarity=1;PctRecOverlap=0.980769;SizeDiff=0;StartDistance=-1;EndDistance=-1	GT	./.
chr11	56470545	.	N	<INS>	30	.	END=56470545;SVTYPE=INS;SVLEN=11010;SC=DeBreak,MAMnet,Sniffles2,cuteSV,SVIM,Sniffles,SVIM-asm,PAV,Dipcall;NumNeighbors=1;NumThresholdNeighbors=1;MatchId=5836;TruScore=0.321798;PctSeqSimilarity=0;PctSizeSimilarity=0.965395;PctRecOverlap=0;SizeDiff=381;StartDistance=-48;EndDistance=-10677	GT	0/1
chr11	56473592	.	N	<INS>	.	.	END=56473592;SVTYPE=INS;SVLEN=71;SC=DeBreak,MAMnet,Sniffles2,SVIM,Smartie-sv_aln;NumNeighbors=1;NumThresholdNeighbors=1;MatchId=5837;TruScore=0.323944;PctSeqSimilarity=0;PctSizeSimilarity=0.971831;PctRecOverlap=0;SizeDiff=2;StartDistance=-3;EndDistance=-4	GT	./.
chr11	131659388	chr11-131659389-INS-65	N	<INS>	.	.	END=131659388;SVTYPE=INS;SVLEN=65;SC=DeBreak,MAMnet,Sniffles2,cuteSV,SVIM,Sniffles,SVIM-asm,PAV;NumNeighbors=1;NumThresholdNeighbors=1;MatchId=5842;TruScore=0.323077;PctSeqSimilarity=0;PctSizeSimilarity=0.969231;PctRecOverlap=0;SizeDiff=2;StartDistance=36;EndDistance=35	GT	1/0
chr11	107461070	nv_SV146549-A5ABA	N	<DEL>	9.4	PASS	END=107461120;SVTYPE=DEL;SVLEN=-50;SC=DeBreak,Sniffles2,cuteSV,NanoVar;NumNeighbors=1;NumThresholdNeighbors=1;MatchId=5846;TruScore=0.52693;PctSeqSimilarity=0;PctSizeSimilarity=0.847458;PctRecOverlap=0.733333;SizeDiff=-9;StartDistance=-7;EndDistance=-16	GT	0/1
chr11	30909615	25089_2	N	<DEL>	.	PASS	END=30909730;SVTYPE=DEL;SVLEN=-115;SC=DeBreak,MAMnet,Sniffles2,cuteSV,Sniffles;NumNeighbors=1;NumThresholdNeighbors=1;MatchId=5850;TruScore=0.283608;PctSeqSimilarity=0;PctSizeSimilarity=0.695652;PctRecOverlap=0.155172;SizeDiff=35;StartDistance=63;EndDistance=98	GT	0/0
chr11	100745811	.	N	<DEL>	.	.	END=100745878;SVTYPE=DEL;SVLEN=-66;SC=DeBreak,SVIM,Smartie-sv_aln;NumNeighbors=1;NumThresholdNeighbors=1;MatchId=5854;TruScore=0.582145;PctSeqSimilarity=0;PctSizeSimilarity=0.878788;PctRecOverlap=0.867647;SizeDiff=8;StartDistance=-6;EndDistance=3	GT	./.
chr11	134803799	chr11-134803800-DEL-80	N	<DEL>	.	.	END=134803879;SVTYPE=DEL;SVLEN=80;SC=DeBreak,SVIM-asm,PAV;NumNeighbors=1;NumThresholdNeighbors=1;MatchId=5855;TruScore=0.238095;PctSeqSimilarity=0;PctSizeSimilarity=0.714286;PctRecOverlap=0;SizeDiff=-32;StartDistance=-92;EndDistance=-124	GT	0/1
chr11	51179829	.	N	<INS>	.	.	END=51179829;SVTYPE=INS;SVLEN=161;SC=DeBreak,Smartie-sv_aln;NumNeighbors=2;NumThresholdNeighbors=1;MatchId=5858;TruScore=0.327236;PctSeqSimilarity=0;PctSizeSimilarity=0.981707;PctRecOverlap=0;SizeDiff=-3;StartDistance=-3;EndDistance=-4	GT	./.
chr11	51179864	Sniffles2.INS.1412SA	N	<INS>	53	PASS	END=51179864;SVTYPE=INS;SVLEN=2854;SC=DeBreak,Sniffles2;NumNeighbors=1;NumThresholdNeighbors=1;MatchId=5859;TruScore=0.295537;PctSeqSimilarity=0;PctSizeSimilarity=0.886611;PctRecOverlap=0;SizeDiff=-365;StartDistance=-98;EndDistance=-3317	GT	./.
chr11	33636094	.	N	<DEL>	30	.	END=33636155;SVTYPE=DEL;SVLEN=61;SC=DeBreak,MAMnet,Sniffles2,cuteSV,NanoVar,SVIM,Sniffles,Smartie-sv_aln,SVIM-asm,PAV,Dipcall;NumNeighbors=1;NumThresholdNeighbors=1;MatchId=5862;TruScore=0.66129;PctSeqSimilarity=0;PctSizeSimilarity=1;PctRecOverlap=0.983871;SizeDiff=0;StartDistance=-1;EndDistance=-1	GT	0/1
chr11	47277126	25285_1	N	<DEL>	.	PASS	END=47277215;SVTYPE=DEL;SVLEN=-89;SC=DeBreak,Sniffles;NumNeighbors=1;NumThresholdNeighbors=1;MatchId=5864;TruScore=0.577486;PctSeqSimilarity=0;PctSizeSimilarity=0.921348;PctRecOverlap=0.811111;SizeDiff=7;StartDistance=-17;EndDistance=-10	GT	0/0
chr11	57805151	.	N	<DEL>	30	.	END=57805202;SVTYPE=DEL;SVLEN=51;SC=DeBreak,Sniffles,Smartie-sv_aln,SVIM-asm,Dipcall;NumNeighbors=1;NumThresholdNeighbors=1;MatchId=5877;TruScore=0.647678;PctSeqSimilarity=0;PctSizeSimilarity=0.980769;PctRecOverlap=0.962264;SizeDiff=-1;StartDistance=-1;EndDistance=-2	GT	0/1
chr11	13024404	Sniffles2.DEL.3E0FSA	N	<DEL>	60	PASS	END=13024454;SVTYPE=DEL;SVLEN=-50;SC=DeBreak,Sniffles2;NumNeighbors=1;NumThresholdNeighbors=1;MatchId=5890;TruScore=0.547418;PctSeqSimilarity=0;PctSizeSimilarity=0.819672;PctRecOverlap=0.822581;SizeDiff=-11;StartDistance=0;EndDistance=-11	GT	0/1
chr11	11899332	cuteSV.DEL.4129	N	<DEL>	76	PASS	END=11899387;SVTYPE=DEL;SVLEN=55;SC=DeBreak,Sniffles2,cuteSV;NumNeighbors=1;NumThresholdNeighbors=1;MatchId=5900;TruScore=0.636797;PctSeqSimilarity=0;PctSizeSimilarity=0.981818;PctRecOverlap=0.928571;SizeDiff=1;StartDistance=3;EndDistance=4	GT	0/1
chr11	87825523	nv_SV145345-5B67B	N	<DEL>	9.3	PASS	END=87825574;SVTYPE=DEL;SVLEN=-51;SC=DeBreak,MAMnet,Sniffles2,cuteSV,NanoVar;NumNeighbors=1;NumThresholdNeighbors=1;MatchId=5910;TruScore=0.44981;PctSeqSimilarity=0;PctSizeSimilarity=0.761194;PctRecOverlap=0.588235;SizeDiff=-16;StartDistance=28;EndDistance=12	GT	0/1
chr11	22338070	.	N	<DEL>	.	.	END=22338124;SVTYPE=DEL;SVLEN=-53;SC=DeBreak,Sniffles2,SVIM,Sniffles,Smartie-sv_aln;NumNeighbors=1;NumThresholdNeighbors=1;MatchId=5920;TruScore=0.615332;PctSeqSimilarity=0;PctSizeSimilarity=0.913793;PctRecOverlap=0.932203;SizeDiff=-5;StartDistance=4;EndDistance=0	GT	./.
chr11	46191052	25275_1	N	<DEL>	.	PASS	END=46191140;SVTYPE=DEL;SVLEN=-88;SC=DeBreak,MAMnet,Sniffles2,cuteSV,Sniffles;NumNeighbors=1;NumThresholdNeighbors=1;MatchId=5929;TruScore=0.523536;PctSeqSimilarity=0;PctSizeSimilarity=0.784091;PctRecOverlap=0.786517;SizeDiff=19;StartDistance=-19;EndDistance=0	GT	0/0
chr12	130871557	.	N	<INS>	30	.	END=130871557;SVTYPE=INS;SVLEN=102;SC=DeBreak,cuteSV,SVIM,SVIM-asm,PAV,Dipcall;NumNeighbors=1;NumThresholdNeighbors=1;MatchId=5937;TruScore=0.215686;PctSeqSimilarity=0;PctSizeSimilarity=0.647059;PctRecOverlap=0;SizeDiff=36;StartDistance=-269;EndDistance=-270	GT	./1
chr12	128940911	.	N	<DEL>	30	.	END=128940964;SVTYPE=DEL;SVLEN=53;SC=DeBreak,Sniffles2,cuteSV,NanoVar,SVIM,Sniffles,Smartie-sv_aln,SVIM-asm,PAV,Dipcall;NumNeighbors=1;NumThresholdNeighbors=1;MatchId=5940;TruScore=0.660494;PctSeqSimilarity=0;PctSizeSimilarity=1;PctRecOverlap=0.981481;SizeDiff=0;StartDistance=-1;EndDistance=-1	GT	1/1
chr12	6038634	.	N	<DEL>	30	.	END=6038783;SVTYPE=DEL;SVLEN=149;SC=DeBreak,cuteSV,SVIM,SVIM-asm,Dipcall;NumNeighbors=1;NumThresholdNeighbors=1;MatchId=5955;TruScore=0.17226;PctSeqSimilarity=0;PctSizeSimilarity=0.516779;PctRecOverlap=0;SizeDiff=72;StartDistance=-586;EndDistance=-514	GT	1/0
chr12	98159011	svim.DEL.425772	N	<DEL>	12	PASS	END=98159063;SVTYPE=DEL;SVLEN=52;SC=DeBreak,SVIM;NumNeighbors=1;NumThresholdNeighbors=1;MatchId=5964;TruScore=0.618723;PctSeqSimilarity=0;PctSizeSimilarity=0.945455;PctRecOverlap=0.910714;SizeDiff=-3;StartDistance=5;EndDistance=2	GT	0/1
chr12	125895532	cuteSV.DEL.6471	N	<DEL>	26.9	PASS	END=125895612;SVTYPE=DEL;SVLEN=80;SC=DeBreak,cuteSV;NumNeighbors=1;NumThresholdNeighbors=1;MatchId=5977;TruScore=0.408491;PctSeqSimilarity=0;PctSizeSimilarity=0.634921;PctRecOverlap=0.590551;SizeDiff=-46;StartDistance=-6;EndDistance=-52	GT	0/1
chr12	47800840	.	N	<DEL>	.	.	END=47800892;SVTYPE=DEL;SVLEN=-52;SC=DeBreak,Sniffles2,Smartie-sv_aln;NumNeighbors=1;NumThresholdNeighbors=1;MatchId=6005;TruScore=0.630628;PctSeqSimilarity=0;PctSizeSimilarity=0.945455;PctRecOverlap=0.946429;SizeDiff=-3;StartDistance=0;EndDistance=-3	GT	./.
chr12	122185217	.	N	<INS>	30	.	END=122185217;SVTYPE=INS;SVLEN=278;SC=DeBreak,NanoVar,SVIM-asm,PAV,Dipcall;NumNeighbors=1;NumThresholdNeighbors=1;MatchId=6040;TruScore=0.251129;PctSeqSimilarity=0;PctSizeSimilarity=0.753388;PctRecOverlap=0;SizeDiff=-91;StartDistance=-99;EndDistance=-468	GT	1/0
chr12	122185948	.	N	<INS>	30	.	END=122185948;SVTYPE=INS;SVLEN=98;SC=DeBreak,Sniffles,PAV,Dipcall;NumNeighbors=1;NumThresholdNeighbors=1;MatchId=6042;TruScore=0.312925;PctSeqSimilarity=0;PctSizeSimilarity=0.938776;PctRecOverlap=0;SizeDiff=6;StartDistance=-118;EndDistance=-119	GT	1/0
chr12	96554277	Sniffles2.DEL.7738SB	N	<DEL>	60	PASS	END=96554363;SVTYPE=DEL;SVLEN=-86;SC=DeBreak,Sniffles2;NumNeighbors=1;NumThresholdNeighbors=1;MatchId=6065;TruScore=0.547224;PctSeqSimilarity=0;PctSizeSimilarity=0.825581;PctRecOverlap=0.816092;SizeDiff=15;StartDistance=-16;EndDistance=-1	GT	0/1
chr12	54579256	.	N	<DEL>	30	.	END=54579309;SVTYPE=DEL;SVLEN=53;SC=DeBreak,MAMnet,Sniffles2,cuteSV,NanoVar,SVIM,Sniffles,Smartie-sv_aln,SVIM-asm,PAV,Dipcall;NumNeighbors=1;NumThresholdNeighbors=1;MatchId=6066;TruScore=0.654433;PctSeqSimilarity=0;PctSizeSimilarity=0.981481;PctRecOverlap=0.981818;SizeDiff=-1;StartDistance=0;EndDistance=-1	GT	0/1
chr12	131762699	.	N	<DEL>	.	.	END=131762834;SVTYPE=DEL;SVLEN=-134;SC=DeBreak,Sniffles,Smartie-sv_aln;NumNeighbors=1;NumThresholdNeighbors=1;MatchId=6074;TruScore=0.634786;PctSeqSimilarity=0;PctSizeSimilarity=0.992593;PctRecOverlap=0.911765;SizeDiff=-1;StartDistance=12;EndDistance=12	GT	./.
chr12	1527782	svim.DEL.406242	N	<DEL>	13	PASS	END=1527834;SVTYPE=DEL;SVLEN=52;SC=DeBreak,Sniffles2,cuteSV,NanoVar,SVIM;NumNeighbors=1;NumThresholdNeighbors=1;MatchId=6081;TruScore=0.48275;PctSeqSimilarity=0;PctSizeSimilarity=0.722222;PctRecOverlap=0.726027;SizeDiff=-20;StartDistance=13;EndDistance=-7	GT	0/1
chr12	14251829	.	N	<DEL>	.	.	END=14251895;SVTYPE=DEL;SVLEN=-66;SC=DeBreak,Smartie-sv_aln;NumNeighbors=1;NumThresholdNeighbors=1;MatchId=6087;TruScore=0.596487;PctSeqSimilarity=0;PctSizeSimilarity=0.893939;PctRecOverlap=0.895522;SizeDiff=7;StartDistance=-6;EndDistance=1	GT	./.
chr12	113105478	.	N	<DEL>	.	.	END=113105530;SVTYPE=DEL;SVLEN=-52;SC=DeBreak,Smartie-sv_aln;NumNeighbors=1;NumThresholdNeighbors=1;MatchId=6104;TruScore=0.62334;PctSeqSimilarity=0;PctSizeSimilarity=0.981132;PctRecOverlap=0.888889;SizeDiff=-1;StartDistance=-5;EndDistance=-6	GT	./.
chr12	55728066	.	N	<INS>	30	.	END=55728066;SVTYPE=INS;SVLEN=8183;SC=DeBreak,MAMnet,Sniffles2,cuteSV,SVIM,Sniffles,PAV,Dipcall;NumNeighbors=1;NumThresholdNeighbors=1;MatchId=6111;TruScore=0.325798;PctSeqSimilarity=0;PctSizeSimilarity=0.97727;PctRecOverlap=0.000125031;SizeDiff=186;StartDistance=314;EndDistance=-7683	GT	1/.
chr12	66135409	.	N	<INS>	30	.	END=66135409;SVTYPE=INS;SVLEN=72;SC=DeBreak,MAMnet,Sniffles2,SVIM-asm,Dipcall;NumNeighbors=1;NumThresholdNeighbors=1;MatchId=6114;TruScore=0.25;PctSeqSimilarity=0;PctSizeSimilarity=0.75;PctRecOverlap=0;SizeDiff=18;StartDistance=39;EndDistance=38	GT	0/1
chr12	2365134	26486_1	N	<INS>	.	PASS	END=2365196;SVTYPE=INS;SVLEN=149;SC=DeBreak,Sniffles;NumNeighbors=1;NumThresholdNeighbors=1;MatchId=6117;TruScore=0.182842;PctSeqSimilarity=0;PctSizeSimilarity=0.516779;PctRecOverlap=0.031746;SizeDiff=72;StartDistance=-9;EndDistance=52	GT	0/0
chr12	57111517	.	N	<DEL>	30	.	END=57111587;SVTYPE=DEL;SVLEN=70;SC=DeBreak,cuteSV,NanoVar,SVIM,Sniffles,Smartie-sv_aln,PAV,Dipcall;NumNeighbors=1;NumThresholdNeighbors=1;MatchId=6123;TruScore=0.586854;PctSeqSimilarity=0;PctSizeSimilarity=1;PctRecOverlap=0.760563;SizeDiff=0;StartDistance=-17;EndDistance=-17	GT	0/1
chr12	110825116	chr12-110825117-DEL-58	N	<DEL>	.	.	END=110825174;SVTYPE=DEL;SVLEN=58;SC=DeBreak,MAMnet,Sniffles2,cuteSV,NanoVar,SVIM,PAV;NumNeighbors=1;NumThresholdNeighbors=1;MatchId=6127;TruScore=0.224636;PctSeqSimilarity=0;PctSizeSimilarity=0.651685;PctRecOverlap=0.0222222;SizeDiff=-31;StartDistance=88;EndDistance=57	GT	0/1
chr12	63835730	.	N	<DEL>	.	.	END=63835787;SVTYPE=DEL;SVLEN=-57;SC=DeBreak,Sniffles2,Smartie-sv_aln;NumNeighbors=1;NumThresholdNeighbors=1;MatchId=6148;TruScore=0.633145;PctSeqSimilarity=0;PctSizeSimilarity=0.966102;PctRecOverlap=0.933333;SizeDiff=-2;StartDistance=-2;EndDistance=-4	GT	./.
chr12	7742749	.	N	<INS>	30	.	END=7742749;SVTYPE=INS;SVLEN=121;SC=DeBreak,MAMnet,Sniffles2,cuteSV,NanoVar,SVIM,Sniffles,Smartie-sv_aln,SVIM-asm,PAV,Dipcall;NumNeighbors=1;NumThresholdNeighbors=1;MatchId=6176;TruScore=0.203857;PctSeqSimilarity=0;PctSizeSimilarity=0.61157;PctRecOverlap=0;SizeDiff=47;StartDistance=126;EndDistance=125	GT	./1
chr12	131520981	.	N	<INS>	30	.	END=131520981;SVTYPE=INS;SVLEN=106;SC=DeBreak,MAMnet,Sniffles2,cuteSV,SVIM,Sniffles,Smartie-sv_aln,SVIM-asm,PAV,Dipcall;NumNeighbors=1;NumThresholdNeighbors=1;MatchId=6181;TruScore=0.308433;PctSeqSimilarity=0;PctSizeSimilarity=0.915094;PctRecOverlap=0.0102041;SizeDiff=9;StartDistance=2;EndDistance=-95	GT	1/0
chr12	31993420	nv_SV151415-B80AC	N	<DEL>	1.1	PASS	END=31993489;SVTYPE=DEL;SVLEN=-69;SC=DeBreak,cuteSV,NanoVar;NumNeighbors=1;NumThresholdNeighbors=1;MatchId=6194;TruScore=0.571825;PctSeqSimilarity=0;PctSizeSimilarity=0.945205;PctRecOverlap=0.77027;SizeDiff=-4;StartDistance=-13;EndDistance=-17	GT	./.
chr12	49714668	27072_1	N	<DEL>	.	PASS	END=49714752;SVTYPE=DEL;SVLEN=-84;SC=DeBreak,Sniffles;NumNeighbors=1;NumThresholdNeighbors=1;MatchId=6201;TruScore=0.442344;PctSeqSimilarity=0;PctSizeSimilarity=0.797619;PctRecOverlap=0.529412;SizeDiff=17;StartDistance=23;EndDistance=40	GT	0/0
chr12	129502651	.	N	<INS>	30	.	END=129502651;SVTYPE=INS;SVLEN=78;SC=DeBreak,MAMnet,Sniffles2,cuteSV,NanoVar,SVIM,Sniffles,SVIM-asm,PAV,Dipcall;NumNeighbors=1;NumThresholdNeighbors=1;MatchId=6233;TruScore=0.333333;PctSeqSimilarity=0;PctSizeSimilarity=1;PctRecOverlap=0;SizeDiff=0;StartDistance=-1;EndDistance=-2	GT	1/0
chr12	50129369	.	N	<INS>	30	.	END=50129369;SVTYPE=INS;SVLEN=56;SC=DeBreak,Sniffles2,NanoVar,Sniffles,Smartie-sv_aln,SVIM-asm,PAV,Dipcall;NumNeighbors=1;NumThresholdNeighbors=1;MatchId=6250;TruScore=0.327485;PctSeqSimilarity=0;PctSizeSimilarity=0.982456;PctRecOverlap=0;SizeDiff=-1;StartDistance=-1;EndDistance=-2	GT	0/1
chr12	40539686	26973_0	N	<DEL>	.	PASS	END=40539739;SVTYPE=DEL;SVLEN=-53;SC=DeBreak,Sniffles2,Sniffles;NumNeighbors=1;NumThresholdNeighbors=1;MatchId=6251;TruScore=0.599435;PctSeqSimilarity=0;PctSizeSimilarity=0.898305;PctRecOverlap=0.9;SizeDiff=-6;StartDistance=0;EndDistance=-6	GT	0/0
chr12	13679087	.	N	<INS>	30	.	END=13679087;SVTYPE=INS;SVLEN=297;SC=DeBreak,MAMnet,Sniffles2,cuteSV,SVIM,Sniffles,SVIM-asm,PAV,Dipcall;NumNeighbors=1;NumThresholdNeighbors=1;MatchId=6255;TruScore=0.314254;PctSeqSimilarity=0;PctSizeSimilarity=0.942761;PctRecOverlap=0;SizeDiff=17;StartDistance=-14;EndDistance=-294	GT	1/0
chr12	1116671	Sniffles2.DEL.34D7SB	N	<DEL>	59	PASS	END=1116723;SVTYPE=DEL;SVLEN=-52;SC=DeBreak,MAMnet,Sniffles2;NumNeighbors=1;NumThresholdNeighbors=1;MatchId=6272;TruScore=0.503589;PctSeqSimilarity=0;PctSizeSimilarity=0.753623;PctRecOverlap=0.757143;SizeDiff=-17;StartDistance=15;EndDistance=-2	GT	0/1
chr13	113458296	chr13-113458297-DEL-70	N	<DEL>	.	.	END=113458366;SVTYPE=DEL;SVLEN=70;SC=DeBreak,MAMnet,cuteSV,SVIM,Sniffles,Smartie-sv_aln,SVIM-asm,PAV;NumNeighbors=2;NumThresholdNeighbors=2;MatchId=6331;TruScore=0.257143;PctSeqSimilarity=0;PctSizeSimilarity=0.771429;PctRecOverlap=0;SizeDiff=16;StartDistance=-348;EndDistance=-332	GT	1/1
chr13	113458572	.	N	<DEL>	30	.	END=113458624;SVTYPE=DEL;SVLEN=52;SC=DeBreak,SVIM,Smartie-sv_aln,SVIM-asm,PAV,Dipcall;NumNeighbors=1;NumThresholdNeighbors=1;MatchId=6333;TruScore=0.660377;PctSeqSimilarity=0;PctSizeSimilarity=1;PctRecOverlap=0.981132;SizeDiff=0;StartDistance=-1;EndDistance=-1	GT	1/0
chr13	113722230	.	N	<DEL>	30	.	END=113722626;SVTYPE=DEL;SVLEN=396;SC=DeBreak,SVIM-asm,PAV,Dipcall;NumNeighbors=1;NumThresholdNeighbors=1;MatchId=6335;TruScore=0.571531;PctSeqSimilarity=0;PctSizeSimilarity=0.857143;PctRecOverlap=0.857451;SizeDiff=-66;StartDistance=47;EndDistance=-19	GT	1/0
chr13	35175412	28618_2	N	<DEL>	.	PASS	END=35175490;SVTYPE=DEL;SVLEN=-78;SC=DeBreak,Sniffles;NumNeighbors=1;NumThresholdNeighbors=1;MatchId=6338;TruScore=0.55231;PctSeqSimilarity=0;PctSizeSimilarity=0.897436;PctRecOverlap=0.759494;SizeDiff=8;StartDistance=-19;EndDistance=-11	GT	0/0
chr13	113104369	.	N	<INS>	30	.	END=113104369;SVTYPE=INS;SVLEN=52;SC=DeBreak,Sniffles2,NanoVar,SVIM,SVIM-asm,PAV,Dipcall;NumNeighbors=1;NumThresholdNeighbors=1;MatchId=6368;TruScore=0.333333;PctSeqSimilarity=0;PctSizeSimilarity=1;PctRecOverlap=0;SizeDiff=0;StartDistance=-1;EndDistance=-2	GT	0/1
chr13	21543813	.	N	<DEL>	.	.	END=21543868;SVTYPE=DEL;SVLEN=-54;SC=DeBreak,Smartie-sv_aln;NumNeighbors=1;NumThresholdNeighbors=1;MatchId=6369;TruScore=0.630732;PctSeqSimilarity=0;PctSizeSimilarity=0.981481;PctRecOverlap=0.910714;SizeDiff=1;StartDistance=-5;EndDistance=-3	GT	./.
chr13	30133206	chr13-30133207-DEL-304	N	<DEL>	.	.	END=30133510;SVTYPE=DEL;SVLEN=304;SC=DeBreak,NanoVar,SVIM,Sniffles,Smartie-sv_aln,SVIM-asm,PAV;NumNeighbors=1;NumThresholdNeighbors=1;MatchId=6375;TruScore=0.330076;PctSeqSimilarity=0;PctSizeSimilarity=0.990228;PctRecOverlap=0;SizeDiff=-3;StartDistance=396;EndDistance=393	GT	1/1
chr13	29311416	26457_2	N	<DEL>	.	PASS	END=29311504;SVTYPE=DEL;SVLEN=-88;SC=DeBreak,Sniffles2,Sniffles;NumNeighbors=1;NumThresholdNeighbors=1;MatchId=6403;TruScore=0.613934;PctSeqSimilarity=0;PctSizeSimilarity=0.920455;PctRecOverlap=0.921348;SizeDiff=7;StartDistance=-2;EndDistance=5	GT	0/0
chr13	32441446	.	N	<DEL>	.	.	END=32441506;SVTYPE=DEL;SVLEN=-59;SC=DeBreak,Smartie-sv_aln;NumNeighbors=1;NumThresholdNeighbors=1;MatchId=6414;TruScore=0.56136;PctSeqSimilarity=0;PctSizeSimilarity=0.864407;PctRecOverlap=0.819672;SizeDiff=8;StartDistance=2;EndDistance=11	GT	./.
chr13	55119951	28847_0	N	<DEL>	.	PASS	END=55120003;SVTYPE=DEL;SVLEN=-52;SC=DeBreak,Sniffles;NumNeighbors=1;NumThresholdNeighbors=1;MatchId=6417;TruScore=0.608691;PctSeqSimilarity=0;PctSizeSimilarity=0.912281;PctRecOverlap=0.913793;SizeDiff=-5;StartDistance=1;EndDistance=-4	GT	0/0
chr13	113709682	.	N	<DEL>	.	.	END=113709749;SVTYPE=DEL;SVLEN=-66;SC=DeBreak,MAMnet,Sniffles2,cuteSV,SVIM,Smartie-sv_aln;NumNeighbors=1;NumThresholdNeighbors=1;MatchId=6443;TruScore=0.621955;PctSeqSimilarity=0;PctSizeSimilarity=0.939394;PctRecOverlap=0.926471;SizeDiff=4;StartDistance=-5;EndDistance=0	GT	./.
chr13	76515508	nv_SV163651-697B8	N	<DEL>	9.8	PASS	END=76515559;SVTYPE=DEL;SVLEN=-51;SC=DeBreak,Sniffles2,cuteSV,NanoVar;NumNeighbors=1;NumThresholdNeighbors=1;MatchId=6455;TruScore=0.443001;PctSeqSimilarity=0;PctSizeSimilarity=0.662338;PctRecOverlap=0.666667;SizeDiff=-26;StartDistance=26;EndDistance=0	GT	0/1
chr13	91708705	.	N	<DEL>	.	.	END=91708758;SVTYPE=DEL;SVLEN=-53;SC=DeBreak,Smartie-sv_aln;NumNeighbors=1;NumThresholdNeighbors=1;MatchId=6482;TruScore=0.623107;PctSeqSimilarity=0;PctSizeSimilarity=0.943396;PctRecOverlap=0.925926;SizeDiff=3;StartDistance=-4;EndDistance=-1	GT	./.
chr13	78384545	.	N	<DEL>	.	.	END=78384607;SVTYPE=DEL;SVLEN=-61;SC=DeBreak,Sniffles2,Smartie-sv_aln;NumNeighbors=1;NumThresholdNeighbors=1;MatchId=6486;TruScore=0.618354;PctSeqSimilarity=0;PctSizeSimilarity=0.934426;PctRecOverlap=0.920635;SizeDiff=4;StartDistance=-5;EndDistance=0	GT	./.
chr13	101649109	.	N	<DEL>	.	.	END=101649161;SVTYPE=DEL;SVLEN=-52;SC=DeBreak,Smartie-sv_aln;NumNeighbors=1;NumThresholdNeighbors=1;MatchId=6488;TruScore=0.641859;PctSeqSimilarity=0;PctSizeSimilarity=0.981132;PctRecOverlap=0.944444;SizeDiff=-1;StartDistance=-2;EndDistance=-3	GT	./.
chr13	45598284	.	N	<DEL>	.	.	END=45598338;SVTYPE=DEL;SVLEN=-54;SC=DeBreak,Smartie-sv_aln;NumNeighbors=1;NumThresholdNeighbors=1;MatchId=6508;TruScore=0.61064;PctSeqSimilarity=0;PctSizeSimilarity=0.915254;PctRecOverlap=0.916667;SizeDiff=-5;StartDistance=0;EndDistance=-5	GT	./.
chr13	70656445	.	N	<DEL>	.	.	END=70656499;SVTYPE=DEL;SVLEN=-54;SC=DeBreak,Smartie-sv_aln;NumNeighbors=1;NumThresholdNeighbors=1;MatchId=6519;TruScore=0.617845;PctSeqSimilarity=0;PctSizeSimilarity=0.944444;PctRecOverlap=0.909091;SizeDiff=3;StartDistance=-5;EndDistance=-2	GT	./.
chr13	23450249	.	N	<INS>	30	.	END=23450249;SVTYPE=INS;SVLEN=2086;SC=DeBreak,MAMnet,Sniffles2,cuteSV,SVIM,Sniffles,SVIM-asm,PAV,Dipcall;NumNeighbors=1;NumThresholdNeighbors=1;MatchId=6528;TruScore=0.331096;PctSeqSimilarity=0;PctSizeSimilarity=0.993289;PctRecOverlap=0;SizeDiff=14;StartDistance=-1;EndDistance=-2	GT	1/0
chr13	48890855	.	N	<DEL>	.	.	END=48890910;SVTYPE=DEL;SVLEN=-54;SC=DeBreak,Smartie-sv_aln;NumNeighbors=1;NumThresholdNeighbors=1;MatchId=6542;TruScore=0.660714;PctSeqSimilarity=0;PctSizeSimilarity=1;PctRecOverlap=0.982143;SizeDiff=0;StartDistance=-1;EndDistance=0	GT	./.
chr13	102012460	nv_SV165403-4C8D	N	<DEL>	1	PASS	END=102012528;SVTYPE=DEL;SVLEN=-68;SC=DeBreak,NanoVar;NumNeighbors=1;NumThresholdNeighbors=1;MatchId=6548;TruScore=0.560323;PctSeqSimilarity=0;PctSizeSimilarity=0.839506;PctRecOverlap=0.841463;SizeDiff=-13;StartDistance=5;EndDistance=-8	GT	./.
chr13	73418865	.	N	<DEL>	.	.	END=73418923;SVTYPE=DEL;SVLEN=-58;SC=DeBreak,Sniffles2,Smartie-sv_aln;NumNeighbors=1;NumThresholdNeighbors=1;MatchId=6553;TruScore=0.632476;PctSeqSimilarity=0;PctSizeSimilarity=0.948276;PctRecOverlap=0.949153;SizeDiff=3;StartDistance=-1;EndDistance=2	GT	./.
chr13	114841202	svim_asm.INS.11288	N	<INS>	.	PASS	END=114841202;SVTYPE=INS;SVLEN=51;SC=DeBreak,NanoVar,Sniffles,SVIM-asm;NumNeighbors=1;NumThresholdNeighbors=1;MatchId=6585;TruScore=0.326923;PctSeqSimilarity=0;PctSizeSimilarity=0.980769;PctRecOverlap=0;SizeDiff=-1;StartDistance=-18;EndDistance=-19	GT	0/1
chr13	112993782	chr13-112993783-INS-297	N	<INS>	.	.	END=112993782;SVTYPE=INS;SVLEN=297;SC=DeBreak,MAMnet,Sniffles2,cuteSV,SVIM,Sniffles,SVIM-asm,PAV;NumNeighbors=1;NumThresholdNeighbors=1;MatchId=6586;TruScore=0.319865;PctSeqSimilarity=0;PctSizeSimilarity=0.959596;PctRecOverlap=0;SizeDiff=12;StartDistance=-2;EndDistance=-3	GT	0/1
chr13	56633123	.	N	<INS>	30	.	END=56633123;SVTYPE=INS;SVLEN=65;SC=DeBreak,MAMnet,Sniffles2,NanoVar,SVIM,Smartie-sv_aln,SVIM-asm,PAV,Dipcall;NumNeighbors=1;NumThresholdNeighbors=1;MatchId=6600;TruScore=0.287179;PctSeqSimilarity=0;PctSizeSimilarity=0.861538;PctRecOverlap=0;SizeDiff=9;StartDistance=-27;EndDistance=-28	GT	./1
chr13	114851887	29788_3	N	<DEL>	.	PASS	END=114852440;SVTYPE=DEL;SVLEN=-553;SC=DeBreak,Sniffles2,Sniffles;NumNeighbors=1;NumThresholdNeighbors=1;MatchId=6607;TruScore=0.615258;PctSeqSimilarity=0;PctSizeSimilarity=0.927852;PctRecOverlap=0.917923;SizeDiff=-43;StartDistance=49;EndDistance=6	GT	0/0
chr13	107435844	.	N	<DEL>	.	.	END=107435972;SVTYPE=DEL;SVLEN=-127;SC=DeBreak,MAMnet,SVIM,Sniffles,Smartie-sv_aln;NumNeighbors=2;NumThresholdNeighbors=1;MatchId=6612;TruScore=0.664083;PctSeqSimilarity=0;PctSizeSimilarity=1;PctRecOverlap=0.992248;SizeDiff=0;StartDistance=-1;EndDistance=0	GT	./.
chr13	107436425	29458_2	N	<INS>	.	PASS	END=107436431;SVTYPE=INS;SVLEN=315;SC=DeBreak,Sniffles2,cuteSV,SVIM,Sniffles;NumNeighbors=1;NumThresholdNeighbors=1;MatchId=6613;TruScore=0.32595;PctSeqSimilarity=0;PctSizeSimilarity=0.974603;PctRecOverlap=0.00324675;SizeDiff=8;StartDistance=-6;EndDistance=-307	GT	0/0
chr13	105433899	.	N	<DEL>	30	.	END=105433950;SVTYPE=DEL;SVLEN=51;SC=DeBreak,SVIM-asm,Dipcall;NumNeighbors=1;NumThresholdNeighbors=1;MatchId=6690;TruScore=0.493464;PctSeqSimilarity=0;PctSizeSimilarity=0.980392;PctRecOverlap=0.5;SizeDiff=1;StartDistance=-26;EndDistance=-25	GT	0/1
chr14	90964763	.	N	<INS>	30	.	END=90964763;SVTYPE=INS;SVLEN=190;SC=DeBreak,MAMnet,Sniffles2,cuteSV,NanoVar,SVIM,Sniffles,SVIM-asm,PAV,Dipcall;NumNeighbors=1;NumThresholdNeighbors=1;MatchId=6719;TruScore=0.282772;PctSeqSimilarity=0;PctSizeSimilarity=0.842105;PctRecOverlap=0.00621118;SizeDiff=30;StartDistance=13;EndDistance=-147	GT	0/1
chr14	23112920	.	N	<DEL>	.	.	END=23112997;SVTYPE=DEL;SVLEN=-77;SC=DeBreak,Sniffles2,cuteSV,NanoVar,Smartie-sv_aln;NumNeighbors=1;NumThresholdNeighbors=1;MatchId=6720;TruScore=0.602176;PctSeqSimilarity=0;PctSizeSimilarity=0.909091;PctRecOverlap=0.897436;SizeDiff=7;StartDistance=-8;EndDistance=-1	GT	./.
chr14	41889912	.	N	<DEL>	30	.	END=41889962;SVTYPE=DEL;SVLEN=50;SC=DeBreak,Sniffles,Smartie-sv_aln,SVIM-asm,PAV,Dipcall;NumNeighbors=1;NumThresholdNeighbors=1;MatchId=6730;TruScore=0.660131;PctSeqSimilarity=0;PctSizeSimilarity=1;PctRecOverlap=0.980392;SizeDiff=0;StartDistance=-1;EndDistance=-1	GT	1/0
chr14	42008648	.	N	<INS>	30	.	END=42008648;SVTYPE=INS;SVLEN=100;SC=DeBreak,Sniffles2,cuteSV,NanoVar,Sniffles,Smartie-sv_aln,SVIM-asm,PAV,Dipcall;NumNeighbors=1;NumThresholdNeighbors=1;MatchId=6732;TruScore=0.333333;PctSeqSimilarity=0;PctSizeSimilarity=1;PctRecOverlap=0;SizeDiff=0;StartDistance=-1;EndDistance=-2	GT	1/0
chr14	33968146	svim.DEL.458392	N	<DEL>	13	PASS	END=33968196;SVTYPE=DEL;SVLEN=50;SC=DeBreak,Sniffles2,SVIM;NumNeighbors=1;NumThresholdNeighbors=1;MatchId=6750;TruScore=0.575163;PctSeqSimilarity=0;PctSizeSimilarity=1;PctRecOverlap=0.72549;SizeDiff=0;StartDistance=-14;EndDistance=-14	GT	0/1
chr14	103917219	.	N	<DEL>	.	.	END=103917277;SVTYPE=DEL;SVLEN=-57;SC=DeBreak,Smartie-sv_aln;NumNeighbors=1;NumThresholdNeighbors=1;MatchId=6751;TruScore=0.65527;PctSeqSimilarity=0;PctSizeSimilarity=0.982759;PctRecOverlap=0.983051;SizeDiff=-1;StartDistance=-1;EndDistance=-1	GT	./.
chr14	92023674	nv_SV172231-A598B	N	<DEL>	13.1	PASS	END=92023838;SVTYPE=DEL;SVLEN=-164;SC=DeBreak,MAMnet,NanoVar;NumNeighbors=1;NumThresholdNeighbors=1;MatchId=6759;TruScore=0.411345;PctSeqSimilarity=0;PctSizeSimilarity=0.615854;PctRecOverlap=0.618182;SizeDiff=63;StartDistance=-4;EndDistance=59	GT	1/1
chr14	77687264	chr14-77687265-INS-293	N	<INS>	.	.	END=77687264;SVTYPE=INS;SVLEN=293;SC=DeBreak,MAMnet,Sniffles2,cuteSV,PAV;NumNeighbors=1;NumThresholdNeighbors=1;MatchId=6764;TruScore=0.23322;PctSeqSimilarity=0;PctSizeSimilarity=0.699659;PctRecOverlap=0;SizeDiff=88;StartDistance=-22;EndDistance=-227	GT	1/0
chr14	42540113	.	N	<DEL>	.	.	END=42540164;SVTYPE=DEL;SVLEN=-51;SC=DeBreak,Smartie-sv_aln;NumNeighbors=1;NumThresholdNeighbors=1;MatchId=6795;TruScore=0.653846;PctSeqSimilarity=0;PctSizeSimilarity=1;PctRecOverlap=0.961538;SizeDiff=0;StartDistance=-2;EndDistance=-2	GT	./.
chr14	94812686	.	N	<INS>	30	.	END=94812686;SVTYPE=INS;SVLEN=56;SC=DeBreak,SVIM,Smartie-sv_aln,SVIM-asm,PAV,Dipcall;NumNeighbors=1;NumThresholdNeighbors=1;MatchId=6815;TruScore=0.315476;PctSeqSimilarity=0;PctSizeSimilarity=0.946429;PctRecOverlap=0;SizeDiff=3;StartDistance=-47;EndDistance=-48	GT	1/1
chr14	68823408	svim.INS.264605	N	<INS>	17	PASS	END=68823408;SVTYPE=INS;SVLEN=529;SC=DeBreak,SVIM;NumNeighbors=1;NumThresholdNeighbors=1;MatchId=6830;TruScore=0.31506;PctSeqSimilarity=0;PctSizeSimilarity=0.94518;PctRecOverlap=0;SizeDiff=29;StartDistance=505;EndDistance=5	GT	0/1
chr14	96203972	30791_0	N	<DEL>	.	PASS	END=96204038;SVTYPE=DEL;SVLEN=-66;SC=DeBreak,Sniffles;NumNeighbors=1;NumThresholdNeighbors=1;MatchId=6844;TruScore=0.616689;PctSeqSimilarity=0;PctSizeSimilarity=0.954545;PctRecOverlap=0.895522;SizeDiff=3;StartDistance=4;EndDistance=7	GT	0/0
chr14	84933101	.	N	<DEL>	.	.	END=84933158;SVTYPE=DEL;SVLEN=-56;SC=DeBreak,Smartie-sv_aln;NumNeighbors=1;NumThresholdNeighbors=1;MatchId=6862;TruScore=0.584975;PctSeqSimilarity=0;PctSizeSimilarity=0.892857;PctRecOverlap=0.862069;SizeDiff=6;StartDistance=-8;EndDistance=-1	GT	./.
chr14	24360090	28567_1	N	<DEL>	.	PASS	END=24360163;SVTYPE=DEL;SVLEN=-73;SC=DeBreak,cuteSV,Sniffles;NumNeighbors=1;NumThresholdNeighbors=1;MatchId=6869;TruScore=0.467234;PctSeqSimilarity=0;PctSizeSimilarity=0.726027;PctRecOverlap=0.675676;SizeDiff=20;StartDistance=4;EndDistance=24	GT	0/0
chr14	29487199	.	N	<INS>	30	.	END=29487199;SVTYPE=INS;SVLEN=116;SC=DeBreak,SVIM-asm,PAV,Dipcall;NumNeighbors=1;NumThresholdNeighbors=1;MatchId=6880;TruScore=0.16954;PctSeqSimilarity=0;PctSizeSimilarity=0.508621;PctRecOverlap=0;SizeDiff=57;StartDistance=-125;EndDistance=-126	GT	0/1
chr14	104791544	.	N	<DEL>	30	.	END=104791632;SVTYPE=DEL;SVLEN=88;SC=DeBreak,MAMnet,Sniffles2,cuteSV,NanoVar,SVIM,Sniffles,Smartie-sv_aln,SVIM-asm,PAV,Dipcall;NumNeighbors=1;NumThresholdNeighbors=1;MatchId=6887;TruScore=0.662921;PctSeqSimilarity=0;PctSizeSimilarity=1;PctRecOverlap=0.988764;SizeDiff=0;StartDistance=-1;EndDistance=-1	GT	0/1
chr14	98254731	.	N	<INS>	30	.	END=98254731;SVTYPE=INS;SVLEN=520;SC=DeBreak,SVIM,Sniffles,SVIM-asm,PAV,Dipcall;NumNeighbors=1;NumThresholdNeighbors=1;MatchId=6912;TruScore=0.238717;PctSeqSimilarity=0;PctSizeSimilarity=0.713462;PctRecOverlap=0.00268817;SizeDiff=149;StartDistance=109;EndDistance=-262	GT	1/0
chr14	77031068	.	N	<DEL>	30	.	END=77031126;SVTYPE=DEL;SVLEN=58;SC=DeBreak,MAMnet,Sniffles2,cuteSV,NanoVar,SVIM-asm,PAV,Dipcall;NumNeighbors=1;NumThresholdNeighbors=1;MatchId=6927;TruScore=0.321839;PctSeqSimilarity=0;PctSizeSimilarity=0.965517;PctRecOverlap=0;SizeDiff=2;StartDistance=-68;EndDistance=-66	GT	0/1
chr14	59854596	nv_SV169730-D579	N	<DEL>	8.4	PASS	END=59854648;SVTYPE=DEL;SVLEN=-52;SC=DeBreak,MAMnet,Sniffles2,NanoVar;NumNeighbors=1;NumThresholdNeighbors=1;MatchId=6928;TruScore=0.51851;PctSeqSimilarity=0;PctSizeSimilarity=0.776119;PctRecOverlap=0.779412;SizeDiff=-15;StartDistance=4;EndDistance=-11	GT	0/1
chr14	42296088	.	N	<INS>	30	.	END=42296088;SVTYPE=INS;SVLEN=101;SC=DeBreak,MAMnet,Sniffles2,cuteSV,Sniffles,SVIM-asm,PAV,Dipcall;NumNeighbors=1;NumThresholdNeighbors=1;MatchId=6937;TruScore=0.330033;PctSeqSimilarity=0;PctSizeSimilarity=0.990099;PctRecOverlap=0;SizeDiff=1;StartDistance=36;EndDistance=35	GT	1/0
chr14	65183165	svim.DEL.464718	N	<DEL>	13	PASS	END=65183240;SVTYPE=DEL;SVLEN=75;SC=DeBreak,MAMnet,Sniffles2,SVIM;NumNeighbors=1;NumThresholdNeighbors=1;MatchId=6940;TruScore=0.627018;PctSeqSimilarity=0;PctSizeSimilarity=0.96;PctRecOverlap=0.921053;SizeDiff=3;StartDistance=3;EndDistance=6	GT	0/1
chr14	103737718	Sniffles2.DEL.6297SD	N	<DEL>	60	PASS	END=103737771;SVTYPE=DEL;SVLEN=-53;SC=DeBreak,Sniffles2;NumNeighbors=1;NumThresholdNeighbors=1;MatchId=6947;TruScore=0.507559;PctSeqSimilarity=0;PctSizeSimilarity=0.883333;PctRecOverlap=0.639344;SizeDiff=-7;StartDistance=22;EndDistance=15	GT	0/1
chr14	76766042	chr14-76766043-INS-69	N	<INS>	.	.	END=76766042;SVTYPE=INS;SVLEN=69;SC=DeBreak,Sniffles2,SVIM-asm,PAV;NumNeighbors=1;NumThresholdNeighbors=1;MatchId=6949;TruScore=0.251208;PctSeqSimilarity=0;PctSizeSimilarity=0.753623;PctRecOverlap=0;SizeDiff=17;StartDistance=-2;EndDistance=-3	GT	1/0
chr15	64664080	.	N	<DEL>	.	.	END=64664202;SVTYPE=DEL;SVLEN=-121;SC=DeBreak,Smartie-sv_aln;NumNeighbors=1;NumThresholdNeighbors=1;MatchId=6971;TruScore=0.612444;PctSeqSimilarity=0;PctSizeSimilarity=0.991803;PctRecOverlap=0.845528;SizeDiff=-1;StartDistance=-19;EndDistance=-19	GT	./.
chr15	59903288	Sniffles2.DEL.3C6DSE	N	<DEL>	59	PASS	END=59903340;SVTYPE=DEL;SVLEN=-52;SC=DeBreak,Sniffles2;NumNeighbors=1;NumThresholdNeighbors=1;MatchId=6983;TruScore=0.549266;PctSeqSimilarity=0;PctSizeSimilarity=0.981132;PctRecOverlap=0.666667;SizeDiff=-1;StartDistance=18;EndDistance=17	GT	0/1
chr15	41780060	Sniffles2.DEL.2ECASE	N	<DEL>	57	PASS	END=41780147;SVTYPE=DEL;SVLEN=-87;SC=DeBreak,Sniffles2;NumNeighbors=1;NumThresholdNeighbors=1;MatchId=6990;TruScore=0.509458;PctSeqSimilarity=0;PctSizeSimilarity=0.763158;PctRecOverlap=0.765217;SizeDiff=-27;StartDistance=23;EndDistance=-4	GT	0/1
chr15	37458562	.	N	<DEL>	.	.	END=37458622;SVTYPE=DEL;SVLEN=-60;SC=DeBreak,MAMnet,Sniffles2,cuteSV,NanoVar,SVIM,Smartie-sv_aln;NumNeighbors=1;NumThresholdNeighbors=1;MatchId=7007;TruScore=0.644627;PctSeqSimilarity=0;PctSizeSimilarity=0.966667;PctRecOverlap=0.967213;SizeDiff=2;StartDistance=-2;EndDistance=0	GT	./.
chr15	44580663	.	N	<DEL>	.	.	END=44580718;SVTYPE=DEL;SVLEN=-54;SC=DeBreak,MAMnet,Sniffles2,cuteSV,NanoVar,SVIM,Smartie-sv_aln;NumNeighbors=1;NumThresholdNeighbors=1;MatchId=7027;TruScore=0.475743;PctSeqSimilarity=0;PctSizeSimilarity=0.760563;PctRecOverlap=0.666667;SizeDiff=-17;StartDistance=-8;EndDistance=-24	GT	./.
chr15	102083064	svim.INS.279252	N	<INS>	14	PASS	END=102083064;SVTYPE=INS;SVLEN=1183;SC=DeBreak,SVIM;NumNeighbors=1;NumThresholdNeighbors=1;MatchId=7040;TruScore=0.176673;PctSeqSimilarity=0;PctSizeSimilarity=0.530018;PctRecOverlap=0;SizeDiff=-1049;StartDistance=-5;EndDistance=-6	GT	0/1
chr15	84572672	chr15-84572673-INS-89	N	<INS>	.	.	END=84572672;SVTYPE=INS;SVLEN=89;SC=DeBreak,MAMnet,Sniffles2,cuteSV,NanoVar,SVIM,Sniffles,Smartie-sv_aln,PAV;NumNeighbors=1;NumThresholdNeighbors=1;MatchId=7054;TruScore=0.292135;PctSeqSimilarity=0;PctSizeSimilarity=0.876405;PctRecOverlap=0;SizeDiff=11;StartDistance=-7;EndDistance=-8	GT	0/1
chr15	46262672	nv_SV176068-012F7	N	<DEL>	10.9	PASS	END=46262765;SVTYPE=DEL;SVLEN=-93;SC=DeBreak,MAMnet,Sniffles2,cuteSV,NanoVar;NumNeighbors=1;NumThresholdNeighbors=1;MatchId=7060;TruScore=0.268817;PctSeqSimilarity=0;PctSizeSimilarity=0.806452;PctRecOverlap=0;SizeDiff=18;StartDistance=-117;EndDistance=-99	GT	0/1
chr15	87578390	.	N	<DEL>	30	.	END=87578440;SVTYPE=DEL;SVLEN=50;SC=DeBreak,SVIM,SVIM-asm,PAV,Dipcall;NumNeighbors=1;NumThresholdNeighbors=1;MatchId=7062;TruScore=0.660131;PctSeqSimilarity=0;PctSizeSimilarity=1;PctRecOverlap=0.980392;SizeDiff=0;StartDistance=-1;EndDistance=-1	GT	1/0
chr15	37714704	.	N	<DEL>	.	.	END=37714757;SVTYPE=DEL;SVLEN=-53;SC=DeBreak,Smartie-sv_aln;NumNeighbors=1;NumThresholdNeighbors=1;MatchId=7083;TruScore=0.660494;PctSeqSimilarity=0;PctSizeSimilarity=1;PctRecOverlap=0.981481;SizeDiff=0;StartDistance=1;EndDistance=1	GT	./.
chr15	91701912	chr15-91701913-INS-64	N	<INS>	.	.	END=91701912;SVTYPE=INS;SVLEN=64;SC=DeBreak,MAMnet,Sniffles2,cuteSV,SVIM,Sniffles,Smartie-sv_aln,PAV;NumNeighbors=1;NumThresholdNeighbors=1;MatchId=7085;TruScore=0.318408;PctSeqSimilarity=0;PctSizeSimilarity=0.955224;PctRecOverlap=0;SizeDiff=-3;StartDistance=-11;EndDistance=-12	GT	1/0
chr15	52816823	chr15-52816824-INS-896	N	<INS>	.	.	END=52816823;SVTYPE=INS;SVLEN=896;SC=DeBreak,MAMnet,Sniffles2,PAV;NumNeighbors=1;NumThresholdNeighbors=1;MatchId=7088;TruScore=0.323661;PctSeqSimilarity=0;PctSizeSimilarity=0.970982;PctRecOverlap=0;SizeDiff=26;StartDistance=-167;EndDistance=-1037	GT	0/1
chr15	57666751	.	N	<DEL>	.	.	END=57666822;SVTYPE=DEL;SVLEN=-71;SC=DeBreak,MAMnet,Sniffles2,cuteSV,SVIM,Smartie-sv_aln;NumNeighbors=1;NumThresholdNeighbors=1;MatchId=7104;TruScore=0.652905;PctSeqSimilarity=0;PctSizeSimilarity=0.986111;PctRecOverlap=0.972603;SizeDiff=-1;StartDistance=2;EndDistance=1	GT	./.
chr15	63288201	31619_2	N	<DEL>	.	PASS	END=63288256;SVTYPE=DEL;SVLEN=-55;SC=DeBreak,Sniffles2,Sniffles;NumNeighbors=1;NumThresholdNeighbors=1;MatchId=7111;TruScore=0.556385;PctSeqSimilarity=0;PctSizeSimilarity=0.833333;PctRecOverlap=0.835821;SizeDiff=-11;StartDistance=10;EndDistance=-1	GT	0/0
chr15	86474123	chr15-86474124-INS-103	N	<INS>	.	.	END=86474123;SVTYPE=INS;SVLEN=103;SC=DeBreak,Sniffles2,cuteSV,NanoVar,SVIM,Sniffles,PAV;NumNeighbors=1;NumThresholdNeighbors=1;MatchId=7117;TruScore=0.249191;PctSeqSimilarity=0;PctSizeSimilarity=0.747573;PctRecOverlap=0;SizeDiff=26;StartDistance=194;EndDistance=193	GT	1/0
chr15	73669901	.	N	<DEL>	30	.	END=73669973;SVTYPE=DEL;SVLEN=72;SC=DeBreak,MAMnet,Sniffles2,cuteSV,NanoVar,SVIM,Sniffles,Smartie-sv_aln,SVIM-asm,PAV,Dipcall;NumNeighbors=1;NumThresholdNeighbors=1;MatchId=7138;TruScore=0.6621;PctSeqSimilarity=0;PctSizeSimilarity=1;PctRecOverlap=0.986301;SizeDiff=0;StartDistance=-1;EndDistance=-1	GT	1/0
chr15	82170576	nv_SV178897-4D512	N	<DEL>	1.7	PASS	END=82170637;SVTYPE=DEL;SVLEN=-61;SC=DeBreak,Sniffles2,cuteSV,NanoVar;NumNeighbors=1;NumThresholdNeighbors=1;MatchId=7139;TruScore=0.518068;PctSeqSimilarity=0;PctSizeSimilarity=0.782051;PctRecOverlap=0.772152;SizeDiff=-17;StartDistance=18;EndDistance=1	GT	0/1
chr15	51586829	.	N	<INS>	30	.	END=51586829;SVTYPE=INS;SVLEN=62;SC=DeBreak,Sniffles2,cuteSV,NanoVar,SVIM,Sniffles,SVIM-asm,PAV,Dipcall;NumNeighbors=1;NumThresholdNeighbors=1;MatchId=7144;TruScore=0.317204;PctSeqSimilarity=0;PctSizeSimilarity=0.951613;PctRecOverlap=0;SizeDiff=3;StartDistance=-12;EndDistance=-13	GT	0/1
chr15	94048115	.	N	<INS>	30	.	END=94048115;SVTYPE=INS;SVLEN=290;SC=DeBreak,MAMnet,Sniffles2,cuteSV,NanoVar,SVIM,Sniffles,Smartie-sv_aln,SVIM-asm,PAV,Dipcall;NumNeighbors=1;NumThresholdNeighbors=1;MatchId=7160;TruScore=0.320735;PctSeqSimilarity=0;PctSizeSimilarity=0.958621;PctRecOverlap=0.00358423;SizeDiff=12;StartDistance=246;EndDistance=-32	GT	1/0
chr15	34225712	.	N	<DEL>	.	.	END=34225768;SVTYPE=DEL;SVLEN=-56;SC=DeBreak,MAMnet,Sniffles2,cuteSV,SVIM,Smartie-sv_aln;NumNeighbors=1;NumThresholdNeighbors=1;MatchId=7170;TruScore=0.583974;PctSeqSimilarity=0;PctSizeSimilarity=0.875;PctRecOverlap=0.876923;SizeDiff=-8;StartDistance=4;EndDistance=-4	GT	./.
chr15	101038062	svim.DEL.493111	N	<DEL>	13	PASS	END=101038112;SVTYPE=DEL;SVLEN=50;SC=DeBreak,SVIM;NumNeighbors=1;NumThresholdNeighbors=1;MatchId=7177;TruScore=0.575492;PctSeqSimilarity=0;PctSizeSimilarity=0.862069;PctRecOverlap=0.864407;SizeDiff=-8;StartDistance=8;EndDistance=0	GT	0/1
chr15	75532373	nv_SV178364-B1488	N	<DEL>	8.3	PASS	END=75532439;SVTYPE=DEL;SVLEN=-66;SC=DeBreak,Sniffles2,NanoVar;NumNeighbors=1;NumThresholdNeighbors=1;MatchId=7185;TruScore=0.480364;PctSeqSimilarity=0;PctSizeSimilarity=0.846154;PctRecOverlap=0.594937;SizeDiff=-12;StartDistance=-20;EndDistance=-32	GT	0/1
chr16	56055560	.	N	<DEL>	.	.	END=56055615;SVTYPE=DEL;SVLEN=-54;SC=DeBreak,Smartie-sv_aln;NumNeighbors=1;NumThresholdNeighbors=1;MatchId=7213;TruScore=0.538265;PctSeqSimilarity=0;PctSizeSimilarity=0.80597;PctRecOverlap=0.808824;SizeDiff=-13;StartDistance=-1;EndDistance=-13	GT	./.
chr16	88838164	chr16-88838165-INS-80	N	<INS>	.	.	END=88838164;SVTYPE=INS;SVLEN=80;SC=DeBreak,Sniffles2,cuteSV,SVIM,SVIM-asm,PAV;NumNeighbors=1;NumThresholdNeighbors=1;MatchId=7220;TruScore=0.329167;PctSeqSimilarity=0;PctSizeSimilarity=0.9875;PctRecOverlap=0;SizeDiff=1;StartDistance=-5;EndDistance=-6	GT	1/0
chr16	3104373	.	N	<DEL>	30	.	END=3104441;SVTYPE=DEL;SVLEN=68;SC=DeBreak,MAMnet,Sniffles2,cuteSV,NanoVar,SVIM,Sniffles,Smartie-sv_aln,SVIM-asm,PAV,Dipcall;NumNeighbors=1;NumThresholdNeighbors=1;MatchId=7234;TruScore=0.661836;PctSeqSimilarity=0;PctSizeSimilarity=1;PctRecOverlap=0.985507;SizeDiff=0;StartDistance=-1;EndDistance=-1	GT	0/1
chr16	1142978	chr16-1142979-INS-558	N	<INS>	.	.	END=1142978;SVTYPE=INS;SVLEN=558;SC=DeBreak,MAMnet,Sniffles2,cuteSV,NanoVar,SVIM-asm,PAV;NumNeighbors=1;NumThresholdNeighbors=1;MatchId=7240;TruScore=0.291007;PctSeqSimilarity=0;PctSizeSimilarity=0.870968;PctRecOverlap=0.00205339;SizeDiff=72;StartDistance=211;EndDistance=-275	GT	1/1
chr16	61802244	nv_SV186060-8D406	N	<DEL>	10.4	PASS	END=61802304;SVTYPE=DEL;SVLEN=-60;SC=DeBreak,Sniffles2,NanoVar;NumNeighbors=1;NumThresholdNeighbors=1;MatchId=7265;TruScore=0.609127;PctSeqSimilarity=0;PctSizeSimilarity=0.952381;PctRecOverlap=0.875;SizeDiff=-3;StartDistance=8;EndDistance=5	GT	0/1
chr16	78653034	chr16-78653035-DEL-59	N	<DEL>	.	.	END=78653093;SVTYPE=DEL;SVLEN=59;SC=DeBreak,MAMnet,Sniffles2,cuteSV,NanoVar,SVIM,Sniffles,Smartie-sv_aln,SVIM-asm,PAV;NumNeighbors=1;NumThresholdNeighbors=1;MatchId=7266;TruScore=0.644718;PctSeqSimilarity=0;PctSizeSimilarity=0.983333;PctRecOverlap=0.95082;SizeDiff=-1;StartDistance=-2;EndDistance=-3	GT	0/1
chr16	26385942	32752_1	N	<INS>	.	PASS	END=26385942;SVTYPE=INS;SVLEN=879;SC=DeBreak,MAMnet,Sniffles2,cuteSV,NanoVar,SVIM,Sniffles;NumNeighbors=1;NumThresholdNeighbors=1;MatchId=7268;TruScore=0.324621;PctSeqSimilarity=0;PctSizeSimilarity=0.972696;PctRecOverlap=0.00116822;SizeDiff=24;StartDistance=47;EndDistance=-808	GT	0/1
chr16	78920966	svim.DEL.510155	N	<DEL>	14	PASS	END=78921017;SVTYPE=DEL;SVLEN=51;SC=DeBreak,SVIM;NumNeighbors=1;NumThresholdNeighbors=1;MatchId=7270;TruScore=0.601817;PctSeqSimilarity=0;PctSizeSimilarity=0.910714;PctRecOverlap=0.894737;SizeDiff=-5;StartDistance=6;EndDistance=1	GT	0/1
chr16	662478	.	N	<DEL>	.	.	END=662719;SVTYPE=DEL;SVLEN=-241;SC=DeBreak,MAMnet,Sniffles,Smartie-sv_aln;NumNeighbors=1;NumThresholdNeighbors=1;MatchId=7276;TruScore=0.64216;PctSeqSimilarity=0;PctSizeSimilarity=0.987705;PctRecOverlap=0.938776;SizeDiff=-3;StartDistance=15;EndDistance=12	GT	./.
chr16	1061355	.	N	<DEL>	30	.	END=1061406;SVTYPE=DEL;SVLEN=51;SC=DeBreak,MAMnet,SVIM-asm,PAV,Dipcall;NumNeighbors=1;NumThresholdNeighbors=1;MatchId=7289;TruScore=0.593603;PctSeqSimilarity=0;PctSizeSimilarity=0.944444;PctRecOverlap=0.836364;SizeDiff=-3;StartDistance=9;EndDistance=6	GT	1/0
chr16	10953258	.	N	<INS>	.	.	END=10953258;SVTYPE=INS;SVLEN=62;SC=DeBreak,MAMnet,Sniffles2,cuteSV,SVIM,Sniffles,Smartie-sv_aln;NumNeighbors=1;NumThresholdNeighbors=1;MatchId=7290;TruScore=0.317949;PctSeqSimilarity=0;PctSizeSimilarity=0.953846;PctRecOverlap=0;SizeDiff=-3;StartDistance=-12;EndDistance=-77	GT	./.
chr16	25693920	32742_0	N	<DEL>	.	PASS	END=25693982;SVTYPE=DEL;SVLEN=-62;SC=DeBreak,Sniffles;NumNeighbors=1;NumThresholdNeighbors=1;MatchId=7293;TruScore=0.582747;PctSeqSimilarity=0;PctSizeSimilarity=0.873239;PctRecOverlap=0.875;SizeDiff=-9;StartDistance=2;EndDistance=-7	GT	0/0
chr16	936690	.	N	<INS>	30	.	END=936690;SVTYPE=INS;SVLEN=136;SC=DeBreak,Dipcall;NumNeighbors=1;NumThresholdNeighbors=1;MatchId=7315;TruScore=0.275035;PctSeqSimilarity=0;PctSizeSimilarity=0.816176;PctRecOverlap=0.00892857;SizeDiff=25;StartDistance=32;EndDistance=-79	GT	0/1
chr16	81211010	Sniffles2.DEL.5A28SF	N	<DEL>	59	PASS	END=81211061;SVTYPE=DEL;SVLEN=-51;SC=DeBreak,Sniffles2;NumNeighbors=1;NumThresholdNeighbors=1;MatchId=7326;TruScore=0.599663;PctSeqSimilarity=0;PctSizeSimilarity=0.944444;PctRecOverlap=0.854545;SizeDiff=-3;StartDistance=8;EndDistance=5	GT	0/1
chr16	88897939	.	N	<INS>	30	.	END=88897939;SVTYPE=INS;SVLEN=69;SC=DeBreak,Sniffles2,cuteSV,SVIM,Sniffles,Smartie-sv_aln,SVIM-asm,PAV,Dipcall;NumNeighbors=1;NumThresholdNeighbors=1;MatchId=7343;TruScore=0.328502;PctSeqSimilarity=0;PctSizeSimilarity=0.985507;PctRecOverlap=0;SizeDiff=1;StartDistance=54;EndDistance=53	GT	0/1
chr16	8093395	Sniffles2.DEL.27B1SF	N	<DEL>	60	PASS	END=8093449;SVTYPE=DEL;SVLEN=-54;SC=DeBreak,Sniffles2;NumNeighbors=1;NumThresholdNeighbors=1;MatchId=7361;TruScore=0.576037;PctSeqSimilarity=0;PctSizeSimilarity=0.870968;PctRecOverlap=0.857143;SizeDiff=-8;StartDistance=-1;EndDistance=-9	GT	0/1
chr16	86141627	chr16-86141628-INS-87	N	<INS>	.	.	END=86141627;SVTYPE=INS;SVLEN=87;SC=DeBreak,Sniffles2,cuteSV,SVIM,Sniffles,Smartie-sv_aln,SVIM-asm,PAV;NumNeighbors=1;NumThresholdNeighbors=1;MatchId=7370;TruScore=0.333333;PctSeqSimilarity=0;PctSizeSimilarity=1;PctRecOverlap=0;SizeDiff=0;StartDistance=-1;EndDistance=-2	GT	0/1
chr16	953594	.	N	<INS>	30	.	END=953594;SVTYPE=INS;SVLEN=596;SC=DeBreak,Sniffles2,cuteSV,Sniffles,SVIM-asm,PAV,Dipcall;NumNeighbors=1;NumThresholdNeighbors=1;MatchId=7371;TruScore=0.309284;PctSeqSimilarity=0;PctSizeSimilarity=0.927852;PctRecOverlap=0;SizeDiff=43;StartDistance=-162;EndDistance=-715	GT	0/1
chr16	11592997	32509_2	N	<DEL>	.	PASS	END=11593067;SVTYPE=DEL;SVLEN=-70;SC=DeBreak,cuteSV,NanoVar,Sniffles;NumNeighbors=1;NumThresholdNeighbors=1;MatchId=7378;TruScore=0.463447;PctSeqSimilarity=0;PctSizeSimilarity=0.714286;PctRecOverlap=0.676056;SizeDiff=20;StartDistance=3;EndDistance=23	GT	0/1
chr16	56311686	svim.DEL.505096	N	<DEL>	13	PASS	END=56311743;SVTYPE=DEL;SVLEN=57;SC=DeBreak,MAMnet,Sniffles2,cuteSV,NanoVar,SVIM;NumNeighbors=1;NumThresholdNeighbors=1;MatchId=7385;TruScore=0.61333;PctSeqSimilarity=0;PctSizeSimilarity=0.919355;PctRecOverlap=0.920635;SizeDiff=-5;StartDistance=0;EndDistance=-5	GT	0/1
chr16	89973950	.	N	<INS>	29	PASS	END=89973951;SVTYPE=INS;SVLEN=357;SC=DeBreak,MAMnet;NumNeighbors=1;NumThresholdNeighbors=1;MatchId=7403;TruScore=0.33241;PctSeqSimilarity=0;PctSizeSimilarity=0.991597;PctRecOverlap=0.0056338;SizeDiff=3;StartDistance=9;EndDistance=-344	GT	1/1
chr16	88795554	.	N	<INS>	30	.	END=88795554;SVTYPE=INS;SVLEN=85;SC=DeBreak,MAMnet,Sniffles2,cuteSV,SVIM,Sniffles,SVIM-asm,PAV,Dipcall;NumNeighbors=2;NumThresholdNeighbors=2;MatchId=7418;TruScore=0.321569;PctSeqSimilarity=0;PctSizeSimilarity=0.964706;PctRecOverlap=0;SizeDiff=3;StartDistance=35;EndDistance=34	GT	1/0
chr16	89259010	chr16-89259011-INS-112	N	<INS>	.	.	END=89259010;SVTYPE=INS;SVLEN=112;SC=DeBreak,Sniffles2,cuteSV,NanoVar,SVIM,SVIM-asm,PAV;NumNeighbors=1;NumThresholdNeighbors=1;MatchId=7428;TruScore=0.291667;PctSeqSimilarity=0;PctSizeSimilarity=0.875;PctRecOverlap=0;SizeDiff=14;StartDistance=-20;EndDistance=-118	GT	1/0
chr16	81313879	svim.DEL.510706	N	<DEL>	13	PASS	END=81313935;SVTYPE=DEL;SVLEN=56;SC=DeBreak,SVIM;NumNeighbors=1;NumThresholdNeighbors=1;MatchId=7440;TruScore=0.607665;PctSeqSimilarity=0;PctSizeSimilarity=0.910714;PctRecOverlap=0.912281;SizeDiff=5;StartDistance=-2;EndDistance=3	GT	0/1
chr16	3899398	svim.DEL.494761	N	<DEL>	16	PASS	END=3899463;SVTYPE=DEL;SVLEN=65;SC=DeBreak,Sniffles2,cuteSV,NanoVar,SVIM;NumNeighbors=1;NumThresholdNeighbors=1;MatchId=7464;TruScore=0.552067;PctSeqSimilarity=0;PctSizeSimilarity=0.902778;PctRecOverlap=0.753425;SizeDiff=-7;StartDistance=18;EndDistance=11	GT	0/1
chr16	10746745	.	N	<INS>	30	.	END=10746745;SVTYPE=INS;SVLEN=57;SC=DeBreak,MAMnet,SVIM,Sniffles,Smartie-sv_aln,SVIM-asm,PAV,Dipcall;NumNeighbors=1;NumThresholdNeighbors=1;MatchId=7471;TruScore=0.315789;PctSeqSimilarity=0;PctSizeSimilarity=0.947368;PctRecOverlap=0;SizeDiff=3;StartDistance=-6;EndDistance=-7	GT	0/1
chr16	6034098	.	N	<DEL>	30	.	END=6034150;SVTYPE=DEL;SVLEN=52;SC=DeBreak,MAMnet,Sniffles2,cuteSV,SVIM,Smartie-sv_aln,SVIM-asm,PAV,Dipcall;NumNeighbors=1;NumThresholdNeighbors=1;MatchId=7496;TruScore=0.630628;PctSeqSimilarity=0;PctSizeSimilarity=0.945455;PctRecOverlap=0.946429;SizeDiff=-3;StartDistance=0;EndDistance=-3	GT	1/0
chr16	51687464	.	N	<INS>	30	.	END=51687464;SVTYPE=INS;SVLEN=53;SC=DeBreak,MAMnet,Sniffles2,cuteSV,NanoVar,SVIM,Sniffles,SVIM-asm,PAV,Dipcall;NumNeighbors=1;NumThresholdNeighbors=1;MatchId=7505;TruScore=0.333333;PctSeqSimilarity=0;PctSizeSimilarity=1;PctRecOverlap=0;SizeDiff=0;StartDistance=-1;EndDistance=-2	GT	0/1
chr16	13130923	svim.DEL.497129	N	<DEL>	13	PASS	END=13130995;SVTYPE=DEL;SVLEN=72;SC=DeBreak,MAMnet,Sniffles2,cuteSV,NanoVar,SVIM;NumNeighbors=1;NumThresholdNeighbors=1;MatchId=7512;TruScore=0.639079;PctSeqSimilarity=0;PctSizeSimilarity=0.958333;PctRecOverlap=0.958904;SizeDiff=3;StartDistance=-2;EndDistance=1	GT	0/1
chr17	12345796	.	N	<INS>	30	.	END=12345796;SVTYPE=INS;SVLEN=56;SC=DeBreak,Sniffles2,Smartie-sv_aln,SVIM-asm,Dipcall;NumNeighbors=1;NumThresholdNeighbors=1;MatchId=7516;TruScore=0.214559;PctSeqSimilarity=0;PctSizeSimilarity=0.643678;PctRecOverlap=0;SizeDiff=-31;StartDistance=-177;EndDistance=-178	GT	./1
chr17	190231	chr17-190232-INS-424	N	<INS>	.	.	END=190231;SVTYPE=INS;SVLEN=424;SC=DeBreak,Sniffles2,cuteSV,SVIM-asm,PAV;NumNeighbors=1;NumThresholdNeighbors=1;MatchId=7533;TruScore=0.267171;PctSeqSimilarity=0;PctSizeSimilarity=0.801512;PctRecOverlap=0;SizeDiff=-105;StartDistance=-328;EndDistance=-857	GT	1/0
chr17	797008	.	N	<DEL>	30	.	END=797123;SVTYPE=DEL;SVLEN=115;SC=DeBreak,MAMnet,Sniffles2,cuteSV,SVIM,Sniffles,Smartie-sv_aln,SVIM-asm,PAV,Dipcall;NumNeighbors=1;NumThresholdNeighbors=1;MatchId=7551;TruScore=0.511169;PctSeqSimilarity=0;PctSizeSimilarity=0.886957;PctRecOverlap=0.646552;SizeDiff=13;StartDistance=28;EndDistance=41	GT	0/1
chr17	797377	.	N	<DEL>	30	.	END=797497;SVTYPE=DEL;SVLEN=120;SC=DeBreak,Dipcall;NumNeighbors=1;NumThresholdNeighbors=1;MatchId=7553;TruScore=0.294118;PctSeqSimilarity=0;PctSizeSimilarity=0.882353;PctRecOverlap=0;SizeDiff=-16;StartDistance=-297;EndDistance=-313	GT	1/.
chr17	41332	chr17-41333-INS-98	N	<INS>	.	.	END=41332;SVTYPE=INS;SVLEN=98;SC=DeBreak,MAMnet,SVIM,PAV;NumNeighbors=1;NumThresholdNeighbors=1;MatchId=7572;TruScore=0.234694;PctSeqSimilarity=0;PctSizeSimilarity=0.704082;PctRecOverlap=0;SizeDiff=29;StartDistance=2;EndDistance=1	GT	1/0
chr17	41995	cuteSV.INS.6099	N	<INS>	276.7	PASS	END=41995;SVTYPE=INS;SVLEN=151;SC=DeBreak,cuteSV;NumNeighbors=2;NumThresholdNeighbors=2;MatchId=7574;TruScore=0.203091;PctSeqSimilarity=0;PctSizeSimilarity=0.609272;PctRecOverlap=0;SizeDiff=59;StartDistance=-440;EndDistance=-441	GT	1/1
chr17	42433	chr17-42434-INS-348	N	<INS>	.	.	END=42433;SVTYPE=INS;SVLEN=348;SC=DeBreak,PAV;NumNeighbors=1;NumThresholdNeighbors=1;MatchId=7577;TruScore=0.253178;PctSeqSimilarity=0;PctSizeSimilarity=0.755747;PctRecOverlap=0.00378788;SizeDiff=85;StartDistance=35;EndDistance=-228	GT	1/0
chr17	57977540	.	N	<DEL>	.	.	END=57977592;SVTYPE=DEL;SVLEN=-51;SC=DeBreak,SVIM,Smartie-sv_aln;NumNeighbors=1;NumThresholdNeighbors=1;MatchId=7582;TruScore=0.634973;PctSeqSimilarity=0;PctSizeSimilarity=0.980392;PctRecOverlap=0.924528;SizeDiff=1;StartDistance=-4;EndDistance=-2	GT	./.
chr17	57986577	.	N	<DEL>	.	.	END=57986637;SVTYPE=DEL;SVLEN=-60;SC=DeBreak,Sniffles2,cuteSV,NanoVar,SVIM,Sniffles,Smartie-sv_aln;NumNeighbors=1;NumThresholdNeighbors=1;MatchId=7583;TruScore=0.573224;PctSeqSimilarity=0;PctSizeSimilarity=0.9;PctRecOverlap=0.819672;SizeDiff=6;StartDistance=-11;EndDistance=-5	GT	./.
chr17	652276	chr17-652277-INS-301	N	<INS>	.	.	END=652276;SVTYPE=INS;SVLEN=301;SC=DeBreak,MAMnet,Sniffles2,cuteSV,SVIM,SVIM-asm,PAV;NumNeighbors=1;NumThresholdNeighbors=1;MatchId=7589;TruScore=0.304645;PctSeqSimilarity=0;PctSizeSimilarity=0.910299;PctRecOverlap=0.00363636;SizeDiff=27;StartDistance=66;EndDistance=-208	GT	0/1
chr17	3583441	.	N	<INS>	30	.	END=3583441;SVTYPE=INS;SVLEN=112;SC=DeBreak,SVIM-asm,PAV,Dipcall;NumNeighbors=1;NumThresholdNeighbors=1;MatchId=7610;TruScore=0.244048;PctSeqSimilarity=0;PctSizeSimilarity=0.732143;PctRecOverlap=0;SizeDiff=30;StartDistance=-42;EndDistance=-43	GT	0/1
chr17	75713828	.	N	<DEL>	.	.	END=75713879;SVTYPE=DEL;SVLEN=-51;SC=DeBreak,Smartie-sv_aln;NumNeighbors=1;NumThresholdNeighbors=1;MatchId=7628;TruScore=0.647436;PctSeqSimilarity=0;PctSizeSimilarity=1;PctRecOverlap=0.942308;SizeDiff=0;StartDistance=-3;EndDistance=-3	GT	./.
chr17	2351476	.	N	<INS>	30	.	END=2351476;SVTYPE=INS;SVLEN=122;SC=DeBreak,Sniffles2,cuteSV,SVIM,Sniffles,SVIM-asm,PAV,Dipcall;NumNeighbors=1;NumThresholdNeighbors=1;MatchId=7632;TruScore=0.300546;PctSeqSimilarity=0;PctSizeSimilarity=0.901639;PctRecOverlap=0;SizeDiff=12;StartDistance=36;EndDistance=35	GT	0/1
chr17	2024889	.	N	<DEL>	.	.	END=2024942;SVTYPE=DEL;SVLEN=-52;SC=DeBreak,Sniffles,Smartie-sv_aln;NumNeighbors=1;NumThresholdNeighbors=1;MatchId=7642;TruScore=0.648148;PctSeqSimilarity=0;PctSizeSimilarity=1;PctRecOverlap=0.944444;SizeDiff=0;StartDistance=2;EndDistance=3	GT	./.
chr17	70232782	.	N	<INS>	30	.	END=70232782;SVTYPE=INS;SVLEN=96;SC=DeBreak,MAMnet,Sniffles2,cuteSV,Sniffles,SVIM-asm,Dipcall;NumNeighbors=1;NumThresholdNeighbors=1;MatchId=7646;TruScore=0.284722;PctSeqSimilarity=0;PctSizeSimilarity=0.854167;PctRecOverlap=0;SizeDiff=14;StartDistance=17;EndDistance=16	GT	1/0
chr17	55046357	.	N	<DEL>	.	.	END=55046409;SVTYPE=DEL;SVLEN=-52;SC=DeBreak,Smartie-sv_aln;NumNeighbors=1;NumThresholdNeighbors=1;MatchId=7653;TruScore=0.641388;PctSeqSimilarity=0;PctSizeSimilarity=0.980769;PctRecOverlap=0.943396;SizeDiff=1;StartDistance=-3;EndDistance=-2	GT	./.
chr17	16161406	cuteSV.DEL.10952	N	<DEL>	25.1	PASS	END=16161458;SVTYPE=DEL;SVLEN=52;SC=DeBreak,cuteSV;NumNeighbors=1;NumThresholdNeighbors=1;MatchId=7674;TruScore=0.551174;PctSeqSimilarity=0;PctSizeSimilarity=0.825397;PctRecOverlap=0.828125;SizeDiff=-11;StartDistance=7;EndDistance=-4	GT	0/1
chr17	74117315	.	N	<DEL>	.	.	END=74117385;SVTYPE=DEL;SVLEN=-70;SC=DeBreak,Sniffles,Smartie-sv_aln;NumNeighbors=1;NumThresholdNeighbors=1;MatchId=7675;TruScore=0.643192;PctSeqSimilarity=0;PctSizeSimilarity=1;PctRecOverlap=0.929577;SizeDiff=0;StartDistance=-5;EndDistance=-5	GT	./.
chr17	74226919	.	N	<DEL>	.	.	END=74226971;SVTYPE=DEL;SVLEN=-52;SC=DeBreak,Sniffles,Smartie-sv_aln;NumNeighbors=1;NumThresholdNeighbors=1;MatchId=7676;TruScore=0.606818;PctSeqSimilarity=0;PctSizeSimilarity=0.945455;PctRecOverlap=0.875;SizeDiff=-3;StartDistance=-4;EndDistance=-7	GT	./.
chr17	16476635	.	N	<DEL>	.	.	END=16476697;SVTYPE=DEL;SVLEN=-61;SC=DeBreak,Sniffles2,Sniffles,Smartie-sv_aln;NumNeighbors=1;NumThresholdNeighbors=1;MatchId=7683;TruScore=0.564576;PctSeqSimilarity=0;PctSizeSimilarity=0.852459;PctRecOverlap=0.84127;SizeDiff=9;StartDistance=0;EndDistance=10	GT	./.
chr17	8287365	svim.DEL.516021	N	<DEL>	13	PASS	END=8287419;SVTYPE=DEL;SVLEN=54;SC=DeBreak,Sniffles2,SVIM;NumNeighbors=1;NumThresholdNeighbors=1;MatchId=7708;TruScore=0.654433;PctSeqSimilarity=0;PctSizeSimilarity=0.981481;PctRecOverlap=0.981818;SizeDiff=1;StartDistance=-1;EndDistance=0	GT	0/1
chr17	41119252	.	N	<DEL>	.	.	END=41119306;SVTYPE=DEL;SVLEN=-53;SC=DeBreak,MAMnet,Sniffles2,cuteSV,NanoVar,SVIM,Sniffles,Smartie-sv_aln;NumNeighbors=2;NumThresholdNeighbors=2;MatchId=7720;TruScore=0.654545;PctSeqSimilarity=0;PctSizeSimilarity=1;PctRecOverlap=0.963636;SizeDiff=0;StartDistance=-2;EndDistance=-1	GT	./.
chr17	48960717	svim_asm.DEL.10125	N	<DEL>	.	PASS	END=48960768;SVTYPE=DEL;SVLEN=51;SC=DeBreak,MAMnet,Sniffles2,SVIM,Sniffles,Smartie-sv_aln,SVIM-asm;NumNeighbors=1;NumThresholdNeighbors=1;MatchId=7754;TruScore=0.607665;PctSeqSimilarity=0;PctSizeSimilarity=0.910714;PctRecOverlap=0.912281;SizeDiff=-5;StartDistance=4;EndDistance=-1	GT	0/1
chr17	10662483	.	N	<INS>	30	.	END=10662483;SVTYPE=INS;SVLEN=56;SC=DeBreak,cuteSV,SVIM-asm,Dipcall;NumNeighbors=1;NumThresholdNeighbors=1;MatchId=7763;TruScore=0.321429;PctSeqSimilarity=0;PctSizeSimilarity=0.964286;PctRecOverlap=0;SizeDiff=2;StartDistance=-379;EndDistance=-380	GT	1/0
chr17	56681251	.	N	<DEL>	.	.	END=56681304;SVTYPE=DEL;SVLEN=-53;SC=DeBreak,SVIM,Sniffles,Smartie-sv_aln;NumNeighbors=1;NumThresholdNeighbors=1;MatchId=7764;TruScore=0.654321;PctSeqSimilarity=0;PctSizeSimilarity=1;PctRecOverlap=0.962963;SizeDiff=0;StartDistance=-2;EndDistance=-2	GT	./.
chr17	549684	.	N	<INS>	30	.	END=549684;SVTYPE=INS;SVLEN=1270;SC=DeBreak,MAMnet,Sniffles2,cuteSV,NanoVar,SVIM-asm,PAV,Dipcall;NumNeighbors=1;NumThresholdNeighbors=1;MatchId=7768;TruScore=0.314451;PctSeqSimilarity=0;PctSizeSimilarity=0.94252;PctRecOverlap=0.000834725;SizeDiff=73;StartDistance=17;EndDistance=-1180	GT	0/1
chr17	80606709	.	N	<INS>	30	.	END=80606709;SVTYPE=INS;SVLEN=62;SC=DeBreak,MAMnet,Sniffles2,NanoVar,SVIM,Sniffles,Smartie-sv_aln,SVIM-asm,PAV,Dipcall;NumNeighbors=1;NumThresholdNeighbors=1;MatchId=7776;TruScore=0.322581;PctSeqSimilarity=0;PctSizeSimilarity=0.967742;PctRecOverlap=0;SizeDiff=2;StartDistance=-1;EndDistance=-2	GT	1/0
chr17	75846435	.	N	<DEL>	30	.	END=75846648;SVTYPE=DEL;SVLEN=213;SC=DeBreak,MAMnet,Sniffles2,cuteSV,NanoVar,SVIM,Sniffles,SVIM-asm,PAV,Dipcall;NumNeighbors=1;NumThresholdNeighbors=1;MatchId=7784;TruScore=0.665109;PctSeqSimilarity=0;PctSizeSimilarity=1;PctRecOverlap=0.995327;SizeDiff=0;StartDistance=-1;EndDistance=-1	GT	1/0
chr17	1020368	svim_asm.INS.12724	N	<INS>	.	PASS	END=1020368;SVTYPE=INS;SVLEN=56;SC=DeBreak,Sniffles,SVIM-asm;NumNeighbors=2;NumThresholdNeighbors=1;MatchId=7788;TruScore=0.327485;PctSeqSimilarity=0;PctSizeSimilarity=0.982456;PctRecOverlap=0;SizeDiff=-1;StartDistance=-102;EndDistance=-103	GT	0/1
chr17	1020412	chr17-1020413-INS-261	N	<INS>	.	.	END=1020412;SVTYPE=INS;SVLEN=261;SC=DeBreak,PAV;NumNeighbors=1;NumThresholdNeighbors=1;MatchId=7789;TruScore=0.306338;PctSeqSimilarity=0;PctSizeSimilarity=0.919014;PctRecOverlap=0;SizeDiff=-23;StartDistance=-435;EndDistance=-719	GT	1/1
chr17	1021855	34030_1	N	<INS>	.	PASS	END=1021886;SVTYPE=INS;SVLEN=53;SC=DeBreak,Sniffles;NumNeighbors=1;NumThresholdNeighbors=1;MatchId=7792;TruScore=0.198502;PctSeqSimilarity=0;PctSizeSimilarity=0.595506;PctRecOverlap=0;SizeDiff=-36;StartDistance=-244;EndDistance=-214	GT	0/1
chr17	26438893	Sniffles2.DEL.3602S10	N	<DEL>	60	PASS	END=26438959;SVTYPE=DEL;SVLEN=-66;SC=DeBreak,Sniffles2;NumNeighbors=1;NumThresholdNeighbors=1;MatchId=7799;TruScore=0.636816;PctSeqSimilarity=0;PctSizeSimilarity=1;PctRecOverlap=0.910448;SizeDiff=0;StartDistance=-6;EndDistance=-6	GT	0/1
chr17	26843721	.	N	<DEL>	30	.	END=26844060;SVTYPE=DEL;SVLEN=339;SC=DeBreak,MAMnet,Sniffles2,cuteSV,NanoVar,SVIM,Sniffles,Smartie-sv_aln,SVIM-asm,PAV,Dipcall;NumNeighbors=1;NumThresholdNeighbors=1;MatchId=7802;TruScore=0.450792;PctSeqSimilarity=0;PctSizeSimilarity=0.826829;PctRecOverlap=0.525547;SizeDiff=-71;StartDistance=-124;EndDistance=-195	GT	1/0
chr17	38296578	nv_SV192595-2CD68	N	<DEL>	1.2	PASS	END=38296658;SVTYPE=DEL;SVLEN=-80;SC=DeBreak,MAMnet,Sniffles2,cuteSV,NanoVar;NumNeighbors=1;NumThresholdNeighbors=1;MatchId=7878;TruScore=0.658486;PctSeqSimilarity=0;PctSizeSimilarity=0.987654;PctRecOverlap=0.987805;SizeDiff=-1;StartDistance=1;EndDistance=0	GT	./.
chr17	145149	chr17-145150-DEL-55	N	<DEL>	.	.	END=145204;SVTYPE=DEL;SVLEN=55;SC=DeBreak,MAMnet,Sniffles2,cuteSV,NanoVar,SVIM,Sniffles,Smartie-sv_aln,PAV;NumNeighbors=1;NumThresholdNeighbors=1;MatchId=7887;TruScore=0.327273;PctSeqSimilarity=0;PctSizeSimilarity=0.981818;PctRecOverlap=0;SizeDiff=1;StartDistance=-75;EndDistance=-74	GT	1/1
chr17	78722253	.	N	<INS>	30	.	END=78722253;SVTYPE=INS;SVLEN=106;SC=DeBreak,Sniffles2,cuteSV,PAV,Dipcall;NumNeighbors=1;NumThresholdNeighbors=1;MatchId=7900;TruScore=0.320755;PctSeqSimilarity=0;PctSizeSimilarity=0.962264;PctRecOverlap=0;SizeDiff=4;StartDistance=164;EndDistance=163	GT	./1
chr18	76793280	chr18-76793281-INS-74	N	<INS>	.	.	END=76793280;SVTYPE=INS;SVLEN=74;SC=DeBreak,Sniffles,PAV;NumNeighbors=1;NumThresholdNeighbors=1;MatchId=7920;TruScore=0.328829;PctSeqSimilarity=0;PctSizeSimilarity=0.986486;PctRecOverlap=0;SizeDiff=1;StartDistance=-454;EndDistance=-455	GT	1/0
chr18	77117494	.	N	<INS>	30	.	END=77117494;SVTYPE=INS;SVLEN=248;SC=DeBreak,cuteSV,SVIM-asm,PAV,Dipcall;NumNeighbors=1;NumThresholdNeighbors=1;MatchId=7968;TruScore=0.294355;PctSeqSimilarity=0;PctSizeSimilarity=0.883065;PctRecOverlap=0;SizeDiff=29;StartDistance=125;EndDistance=124	GT	0/1
chr18	77118341	.	N	<INS>	30	.	END=77118341;SVTYPE=INS;SVLEN=585;SC=DeBreak,Dipcall;NumNeighbors=1;NumThresholdNeighbors=1;MatchId=7973;TruScore=0.177208;PctSeqSimilarity=0;PctSizeSimilarity=0.531624;PctRecOverlap=0;SizeDiff=274;StartDistance=-249;EndDistance=-560	GT	0/1
chr18	42353772	35834_1	N	<DEL>	.	PASS	END=42353822;SVTYPE=DEL;SVLEN=-50;SC=DeBreak,MAMnet,Sniffles;NumNeighbors=1;NumThresholdNeighbors=1;MatchId=7982;TruScore=0.628689;PctSeqSimilarity=0;PctSizeSimilarity=0.961538;PctRecOverlap=0.924528;SizeDiff=-2;StartDistance=-2;EndDistance=-4	GT	0/0
chr18	19318767	chr18-19318768-DEL-53	N	<DEL>	.	.	END=19318820;SVTYPE=DEL;SVLEN=53;SC=DeBreak,Sniffles2,cuteSV,NanoVar,SVIM,Sniffles,Smartie-sv_aln,SVIM-asm,PAV;NumNeighbors=1;NumThresholdNeighbors=1;MatchId=8005;TruScore=0.654205;PctSeqSimilarity=0;PctSizeSimilarity=0.981132;PctRecOverlap=0.981481;SizeDiff=1;StartDistance=-1;EndDistance=0	GT	1/1
chr18	3592843	35423_0	N	<DEL>	.	PASS	END=3592906;SVTYPE=DEL;SVLEN=-63;SC=DeBreak,Sniffles2,cuteSV,NanoVar,Sniffles;NumNeighbors=1;NumThresholdNeighbors=1;MatchId=8009;TruScore=0.599586;PctSeqSimilarity=0;PctSizeSimilarity=0.913043;PctRecOverlap=0.885714;SizeDiff=-6;StartDistance=-2;EndDistance=-8	GT	0/0
chr18	45509048	chr18-45509049-DEL-50	N	<DEL>	.	.	END=45509098;SVTYPE=DEL;SVLEN=50;SC=DeBreak,Sniffles2,cuteSV,NanoVar,SVIM,Sniffles,Smartie-sv_aln,PAV;NumNeighbors=1;NumThresholdNeighbors=1;MatchId=8060;TruScore=0.572085;PctSeqSimilarity=0;PctSizeSimilarity=0.961538;PctRecOverlap=0.754717;SizeDiff=-2;StartDistance=13;EndDistance=11	GT	1/1
chr18	47104009	.	N	<DEL>	.	.	END=47104060;SVTYPE=DEL;SVLEN=-50;SC=DeBreak,MAMnet,Sniffles2,cuteSV,NanoVar,SVIM,Sniffles,Smartie-sv_aln;NumNeighbors=1;NumThresholdNeighbors=1;MatchId=8061;TruScore=0.551156;PctSeqSimilarity=0;PctSizeSimilarity=0.980392;PctRecOverlap=0.673077;SizeDiff=-1;StartDistance=-17;EndDistance=-17	GT	./.
chr18	1747130	35399_0	N	<DEL>	.	PASS	END=1747255;SVTYPE=DEL;SVLEN=125;SC=DeBreak,Sniffles2,NanoVar,Sniffles;NumNeighbors=1;NumThresholdNeighbors=1;MatchId=8088;TruScore=0.544487;PctSeqSimilarity=0;PctSizeSimilarity=0.816;PctRecOverlap=0.81746;SizeDiff=23;StartDistance=-22;EndDistance=1	GT	0/0
chr18	3445735	.	N	<DEL>	.	.	END=3445786;SVTYPE=DEL;SVLEN=-51;SC=DeBreak,Sniffles,Smartie-sv_aln;NumNeighbors=1;NumThresholdNeighbors=1;MatchId=8104;TruScore=0.641742;PctSeqSimilarity=0;PctSizeSimilarity=0.962264;PctRecOverlap=0.962963;SizeDiff=-2;StartDistance=0;EndDistance=-2	GT	./.
chr18	76799237	.	N	<INS>	30	.	END=76799237;SVTYPE=INS;SVLEN=1342;SC=DeBreak,MAMnet,cuteSV,NanoVar,SVIM-asm,PAV,Dipcall;NumNeighbors=1;NumThresholdNeighbors=1;MatchId=8106;TruScore=0.311493;PctSeqSimilarity=0;PctSizeSimilarity=0.933681;PctRecOverlap=0.000797448;SizeDiff=89;StartDistance=64;EndDistance=-1189	GT	1/0
chr18	59730529	.	N	<DEL>	.	.	END=59730581;SVTYPE=DEL;SVLEN=-52;SC=DeBreak,Smartie-sv_aln;NumNeighbors=1;NumThresholdNeighbors=1;MatchId=8138;TruScore=0.608691;PctSeqSimilarity=0;PctSizeSimilarity=0.912281;PctRecOverlap=0.913793;SizeDiff=-5;StartDistance=3;EndDistance=-2	GT	./.
chr18	51650932	.	N	<DEL>	.	.	END=51650983;SVTYPE=DEL;SVLEN=-51;SC=DeBreak,SVIM,Smartie-sv_aln;NumNeighbors=1;NumThresholdNeighbors=1;MatchId=8151;TruScore=0.641742;PctSeqSimilarity=0;PctSizeSimilarity=0.962264;PctRecOverlap=0.962963;SizeDiff=-2;StartDistance=1;EndDistance=-1	GT	./.
chr18	57218232	svim.DEL.545682	N	<DEL>	14	PASS	END=57218289;SVTYPE=DEL;SVLEN=57;SC=DeBreak,SVIM;NumNeighbors=1;NumThresholdNeighbors=1;MatchId=8155;TruScore=0.594256;PctSeqSimilarity=0;PctSizeSimilarity=0.966102;PctRecOverlap=0.816667;SizeDiff=-2;StartDistance=-9;EndDistance=-11	GT	0/1
chr18	26508568	svim.DEL.538999	N	<DEL>	11	PASS	END=26508625;SVTYPE=DEL;SVLEN=57;SC=DeBreak,Sniffles2,SVIM;NumNeighbors=1;NumThresholdNeighbors=1;MatchId=8164;TruScore=0.61333;PctSeqSimilarity=0;PctSizeSimilarity=0.919355;PctRecOverlap=0.920635;SizeDiff=-5;StartDistance=5;EndDistance=0	GT	0/1
chr18	53029570	.	N	<INS>	30	.	END=53029570;SVTYPE=INS;SVLEN=92;SC=DeBreak,MAMnet,cuteSV,SVIM-asm,PAV,Dipcall;NumNeighbors=1;NumThresholdNeighbors=1;MatchId=8168;TruScore=0.282609;PctSeqSimilarity=0;PctSizeSimilarity=0.847826;PctRecOverlap=0;SizeDiff=14;StartDistance=3;EndDistance=2	GT	1/.
chr18	45915581	cuteSV.DEL.12205	N	<DEL>	23.8	PASS	END=45915632;SVTYPE=DEL;SVLEN=51;SC=DeBreak,Sniffles2,cuteSV;NumNeighbors=1;NumThresholdNeighbors=1;MatchId=8169;TruScore=0.641388;PctSeqSimilarity=0;PctSizeSimilarity=0.980769;PctRecOverlap=0.943396;SizeDiff=-1;StartDistance=3;EndDistance=2	GT	0/1
chr18	77568258	.	N	<DEL>	30	.	END=77568739;SVTYPE=DEL;SVLEN=481;SC=DeBreak,NanoVar,Dipcall;NumNeighbors=1;NumThresholdNeighbors=1;MatchId=8185;TruScore=0.2079;PctSeqSimilarity=0;PctSizeSimilarity=0.623701;PctRecOverlap=0;SizeDiff=181;StartDistance=-850;EndDistance=-669	GT	1/0
chr18	46785187	nv_SV200211-7831C	N	<DEL>	9.6	PASS	END=46785238;SVTYPE=DEL;SVLEN=-51;SC=DeBreak,cuteSV,NanoVar;NumNeighbors=1;NumThresholdNeighbors=1;MatchId=8190;TruScore=0.585602;PctSeqSimilarity=0;PctSizeSimilarity=0.894737;PctRecOverlap=0.862069;SizeDiff=-6;StartDistance=-2;EndDistance=-8	GT	0/1
chr19	53638571	.	N	<DEL>	.	.	END=53638635;SVTYPE=DEL;SVLEN=-64;SC=DeBreak,Smartie-sv_aln;NumNeighbors=1;NumThresholdNeighbors=1;MatchId=8194;TruScore=0.65633;PctSeqSimilarity=0;PctSizeSimilarity=0.984375;PctRecOverlap=0.984615;SizeDiff=1;StartDistance=-1;EndDistance=0	GT	./.
chr19	53730557	.	N	<DEL>	.	.	END=53730609;SVTYPE=DEL;SVLEN=-51;SC=DeBreak,Sniffles,Smartie-sv_aln;NumNeighbors=1;NumThresholdNeighbors=1;MatchId=8197;TruScore=0.641263;PctSeqSimilarity=0;PctSizeSimilarity=0.980392;PctRecOverlap=0.943396;SizeDiff=1;StartDistance=-3;EndDistance=-1	GT	./.
chr19	27736559	svim_asm.INS.13919	N	<INS>	.	PASS	END=27736559;SVTYPE=INS;SVLEN=338;SC=DeBreak,MAMnet,Sniffles2,cuteSV,SVIM,Sniffles,SVIM-asm;NumNeighbors=1;NumThresholdNeighbors=1;MatchId=8205;TruScore=0.313609;PctSeqSimilarity=0;PctSizeSimilarity=0.940828;PctRecOverlap=0;SizeDiff=20;StartDistance=-160;EndDistance=-478	GT	1/1
chr19	45515016	.	N	<DEL>	.	.	END=45515071;SVTYPE=DEL;SVLEN=-54;SC=DeBreak,Sniffles2,SVIM,Smartie-sv_aln;NumNeighbors=1;NumThresholdNeighbors=1;MatchId=8208;TruScore=0.60413;PctSeqSimilarity=0;PctSizeSimilarity=0.931035;PctRecOverlap=0.881356;SizeDiff=-4;StartDistance=-4;EndDistance=-7	GT	./.
chr19	7664281	.	N	<INS>	30	.	END=7664281;SVTYPE=INS;SVLEN=154;SC=DeBreak,MAMnet,Sniffles2,cuteSV,NanoVar,SVIM,Sniffles,SVIM-asm,PAV,Dipcall;NumNeighbors=1;NumThresholdNeighbors=1;MatchId=8232;TruScore=0.296805;PctSeqSimilarity=0;PctSizeSimilarity=0.883117;PctRecOverlap=0.00729927;SizeDiff=18;StartDistance=3;EndDistance=-133	GT	1/0
chr19	45036547	37423_2	N	<DEL>	.	PASS	END=45036630;SVTYPE=DEL;SVLEN=-83;SC=DeBreak,Sniffles2,Sniffles;NumNeighbors=1;NumThresholdNeighbors=1;MatchId=8239;TruScore=0.642762;PctSeqSimilarity=0;PctSizeSimilarity=0.975904;PctRecOverlap=0.952381;SizeDiff=2;StartDistance=-4;EndDistance=-2	GT	0/0
chr19	33087458	svim.INS.316746	N	<INS>	12	PASS	END=33087458;SVTYPE=INS;SVLEN=456;SC=DeBreak,SVIM;NumNeighbors=1;NumThresholdNeighbors=1;MatchId=8253;TruScore=0.328957;PctSeqSimilarity=0;PctSizeSimilarity=0.984649;PctRecOverlap=0.00222222;SizeDiff=7;StartDistance=0;EndDistance=-449	GT	0/1
chr19	4011723	nv_SV203617-7A78	N	<DEL>	11.6	PASS	END=4011862;SVTYPE=DEL;SVLEN=-139;SC=DeBreak,NanoVar;NumNeighbors=1;NumThresholdNeighbors=1;MatchId=8256;TruScore=0.318448;PctSeqSimilarity=0;PctSizeSimilarity=0.748201;PctRecOverlap=0.207143;SizeDiff=35;StartDistance=-111;EndDistance=-76	GT	0/1
chr19	1795791	.	N	<DEL>	.	.	END=1795844;SVTYPE=DEL;SVLEN=-53;SC=DeBreak,Smartie-sv_aln;NumNeighbors=1;NumThresholdNeighbors=1;MatchId=8268;TruScore=0.623224;PctSeqSimilarity=0;PctSizeSimilarity=0.962264;PctRecOverlap=0.907407;SizeDiff=2;StartDistance=-5;EndDistance=-3	GT	./.
chr19	36711210	.	N	<DEL>	30	.	END=36711279;SVTYPE=DEL;SVLEN=69;SC=DeBreak,MAMnet,Sniffles2,cuteSV,NanoVar,SVIM,Sniffles,Smartie-sv_aln,SVIM-asm,PAV,Dipcall;NumNeighbors=1;NumThresholdNeighbors=1;MatchId=8270;TruScore=0.652312;PctSeqSimilarity=0;PctSizeSimilarity=0.985507;PctRecOverlap=0.971429;SizeDiff=1;StartDistance=-2;EndDistance=-1	GT	0/1
chr19	54009667	.	N	<DEL>	.	.	END=54009722;SVTYPE=DEL;SVLEN=-55;SC=DeBreak,SVIM,Smartie-sv_aln;NumNeighbors=1;NumThresholdNeighbors=1;MatchId=8293;TruScore=0.580116;PctSeqSimilarity=0;PctSizeSimilarity=0.901639;PctRecOverlap=0.83871;SizeDiff=-6;StartDistance=-4;EndDistance=-10	GT	./.
chr19	9007256	36831_5	N	<INS>	.	PASS	END=9007256;SVTYPE=INS;SVLEN=260;SC=DeBreak,Sniffles2,cuteSV,Sniffles;NumNeighbors=1;NumThresholdNeighbors=1;MatchId=8296;TruScore=0.492481;PctSeqSimilarity=0;PctSizeSimilarity=0.977444;PctRecOverlap=0.5;SizeDiff=-6;StartDistance=0;EndDistance=-1	GT	0/0
chr19	42340345	.	N	<DEL>	.	.	END=42340396;SVTYPE=DEL;SVLEN=-50;SC=DeBreak,MAMnet,Sniffles2,NanoVar,Sniffles,Smartie-sv_aln;NumNeighbors=1;NumThresholdNeighbors=1;MatchId=8299;TruScore=0.653846;PctSeqSimilarity=0;PctSizeSimilarity=1;PctRecOverlap=0.961538;SizeDiff=0;StartDistance=-2;EndDistance=-1	GT	./.
chr19	7124555	.	N	<DEL>	30	.	END=7124617;SVTYPE=DEL;SVLEN=62;SC=DeBreak,MAMnet,Sniffles2,cuteSV,NanoVar,SVIM,Sniffles,Smartie-sv_aln,SVIM-asm,PAV,Dipcall;NumNeighbors=1;NumThresholdNeighbors=1;MatchId=8303;TruScore=0.634665;PctSeqSimilarity=0;PctSizeSimilarity=0.951613;PctRecOverlap=0.952381;SizeDiff=3;StartDistance=-2;EndDistance=1	GT	0/1
chr19	3310955	36665_7	N	<INS>	.	PASS	END=3310962;SVTYPE=INS;SVLEN=402;SC=DeBreak,Sniffles2,cuteSV,NanoVar,Sniffles;NumNeighbors=1;NumThresholdNeighbors=1;MatchId=8317;TruScore=0.273469;PctSeqSimilarity=0;PctSizeSimilarity=0.820408;PctRecOverlap=0;SizeDiff=-88;StartDistance=-74;EndDistance=-557	GT	0/0
chr19	29938396	nv_SV206419-0198E	N	<DEL>	9.2	PASS	END=29938450;SVTYPE=DEL;SVLEN=-54;SC=DeBreak,Sniffles2,cuteSV,NanoVar;NumNeighbors=1;NumThresholdNeighbors=1;MatchId=8370;TruScore=0.56064;PctSeqSimilarity=0;PctSizeSimilarity=0.915254;PctRecOverlap=0.766667;SizeDiff=-5;StartDistance=14;EndDistance=9	GT	0/1
chr19	51484622	chr19-51484623-INS-526	N	<INS>	.	.	END=51484622;SVTYPE=INS;SVLEN=526;SC=DeBreak,Sniffles2,SVIM-asm,PAV;NumNeighbors=1;NumThresholdNeighbors=1;MatchId=8374;TruScore=0.31052;PctSeqSimilarity=0;PctSizeSimilarity=0.931559;PctRecOverlap=0;SizeDiff=36;StartDistance=-54;EndDistance=-544	GT	0/1
chr19	816328	.	N	<INS>	30	.	END=816328;SVTYPE=INS;SVLEN=243;SC=DeBreak,MAMnet,Sniffles2,cuteSV,SVIM,Sniffles,Smartie-sv_aln,SVIM-asm,PAV,Dipcall;NumNeighbors=1;NumThresholdNeighbors=1;MatchId=8375;TruScore=0.318309;PctSeqSimilarity=0;PctSizeSimilarity=0.950617;PctRecOverlap=0.00431034;SizeDiff=12;StartDistance=8;EndDistance=-223	GT	0/1
chr19	6355399	chr19-6355400-INS-76	N	<INS>	.	.	END=6355399;SVTYPE=INS;SVLEN=76;SC=DeBreak,MAMnet,Sniffles2,cuteSV,NanoVar,SVIM,Sniffles,Smartie-sv_aln,PAV;NumNeighbors=1;NumThresholdNeighbors=1;MatchId=8376;TruScore=0.324561;PctSeqSimilarity=0;PctSizeSimilarity=0.973684;PctRecOverlap=0;SizeDiff=2;StartDistance=-1;EndDistance=-2	GT	1/0
chr19	14488145	.	N	<DEL>	30	.	END=14488212;SVTYPE=DEL;SVLEN=67;SC=DeBreak,MAMnet,Sniffles2,cuteSV,NanoVar,SVIM,Sniffles,Smartie-sv_aln,SVIM-asm,PAV,Dipcall;NumNeighbors=1;NumThresholdNeighbors=1;MatchId=8388;TruScore=0.661765;PctSeqSimilarity=0;PctSizeSimilarity=1;PctRecOverlap=0.985294;SizeDiff=0;StartDistance=-1;EndDistance=-1	GT	1/1
chr19	36662686	.	N	<DEL>	.	.	END=36662985;SVTYPE=DEL;SVLEN=-298;SC=DeBreak,NanoVar,Smartie-sv_aln;NumNeighbors=1;NumThresholdNeighbors=1;MatchId=8396;TruScore=0.654551;PctSeqSimilarity=0;PctSizeSimilarity=0.986755;PctRecOverlap=0.976898;SizeDiff=-4;StartDistance=-4;EndDistance=-7	GT	./.
chr19	7450798	cuteSV.DEL.12779	N	<DEL>	40.2	PASS	END=7450850;SVTYPE=DEL;SVLEN=52;SC=DeBreak,cuteSV;NumNeighbors=1;NumThresholdNeighbors=1;MatchId=8438;TruScore=0.600866;PctSeqSimilarity=0;PctSizeSimilarity=0.945455;PctRecOverlap=0.857143;SizeDiff=-3;StartDistance=-5;EndDistance=-8	GT	0/1
chr19	18661282	.	N	<DEL>	30	.	END=18661602;SVTYPE=DEL;SVLEN=320;SC=DeBreak,MAMnet,Sniffles2,cuteSV,NanoVar,SVIM,Sniffles,Smartie-sv_aln,SVIM-asm,PAV,Dipcall;NumNeighbors=1;NumThresholdNeighbors=1;MatchId=8442;TruScore=0.665628;PctSeqSimilarity=0;PctSizeSimilarity=1;PctRecOverlap=0.996885;SizeDiff=0;StartDistance=-1;EndDistance=-1	GT	1/1
chr19	312899	chr19-312900-INS-67	N	<INS>	.	.	END=312899;SVTYPE=INS;SVLEN=67;SC=DeBreak,MAMnet,Sniffles2,cuteSV,SVIM-asm,PAV;NumNeighbors=2;NumThresholdNeighbors=2;MatchId=8445;TruScore=0.178667;PctSeqSimilarity=0;PctSizeSimilarity=0.536;PctRecOverlap=0;SizeDiff=-58;StartDistance=232;EndDistance=107	GT	0/1
chr19	313044	chr19-313045-INS-137	N	<INS>	.	.	END=313044;SVTYPE=INS;SVLEN=137;SC=DeBreak,PAV;NumNeighbors=1;NumThresholdNeighbors=1;MatchId=8446;TruScore=0.311436;PctSeqSimilarity=0;PctSizeSimilarity=0.934307;PctRecOverlap=0;SizeDiff=9;StartDistance=384;EndDistance=383	GT	1/0
chr19	46652426	37454_0	N	<DEL>	.	PASS	END=46652483;SVTYPE=DEL;SVLEN=-57;SC=DeBreak,Sniffles2,cuteSV,NanoVar,Sniffles;NumNeighbors=1;NumThresholdNeighbors=1;MatchId=8452;TruScore=0.538701;PctSeqSimilarity=0;PctSizeSimilarity=0.966102;PctRecOverlap=0.65;SizeDiff=-2;StartDistance=21;EndDistance=19	GT	0/0
chr19	59005009	.	N	<DEL>	.	.	END=59005069;SVTYPE=DEL;SVLEN=-59;SC=DeBreak,Sniffles2,cuteSV,NanoVar,SVIM,Sniffles,Smartie-sv_aln;NumNeighbors=1;NumThresholdNeighbors=1;MatchId=8459;TruScore=0.611281;PctSeqSimilarity=0;PctSizeSimilarity=0.932203;PctRecOverlap=0.901639;SizeDiff=4;StartDistance=-6;EndDistance=-1	GT	./.
chr19	51023460	.	N	<DEL>	.	.	END=51023511;SVTYPE=DEL;SVLEN=-51;SC=DeBreak,Smartie-sv_aln;NumNeighbors=1;NumThresholdNeighbors=1;MatchId=8462;TruScore=0.63449;PctSeqSimilarity=0;PctSizeSimilarity=0.980392;PctRecOverlap=0.923077;SizeDiff=1;StartDistance=-4;EndDistance=-3	GT	./.
chr19	39031163	.	N	<DEL>	30	.	END=39031221;SVTYPE=DEL;SVLEN=58;SC=DeBreak,MAMnet,Sniffles2,cuteSV,SVIM,Sniffles,Smartie-sv_aln,SVIM-asm,PAV,Dipcall;NumNeighbors=2;NumThresholdNeighbors=2;MatchId=8475;TruScore=0.661017;PctSeqSimilarity=0;PctSizeSimilarity=1;PctRecOverlap=0.983051;SizeDiff=0;StartDistance=-1;EndDistance=-1	GT	1/0
chr19	39031395	.	N	<DEL>	.	.	END=39031454;SVTYPE=DEL;SVLEN=-59;SC=DeBreak,SVIM,Smartie-sv_aln;NumNeighbors=1;NumThresholdNeighbors=1;MatchId=8476;TruScore=0.65;PctSeqSimilarity=0;PctSizeSimilarity=1;PctRecOverlap=0.95;SizeDiff=0;StartDistance=-3;EndDistance=-3	GT	./.
chr19	33220694	.	N	<INS>	11	PASS	END=33220695;SVTYPE=INS;SVLEN=506;SC=DeBreak,MAMnet;NumNeighbors=1;NumThresholdNeighbors=1;MatchId=8482;TruScore=0.330072;PctSeqSimilarity=0;PctSizeSimilarity=0.990215;PctRecOverlap=0;SizeDiff=-5;StartDistance=-17;EndDistance=-527	GT	1/1
chr19	6497012	chr19-6497013-DEL-51	N	<DEL>	.	.	END=6497063;SVTYPE=DEL;SVLEN=51;SC=DeBreak,MAMnet,Sniffles2,cuteSV,NanoVar,SVIM,Sniffles,Smartie-sv_aln,SVIM-asm,PAV;NumNeighbors=1;NumThresholdNeighbors=1;MatchId=8486;TruScore=0.653967;PctSeqSimilarity=0;PctSizeSimilarity=0.980769;PctRecOverlap=0.981132;SizeDiff=-1;StartDistance=0;EndDistance=-1	GT	1/0
chr19	8248958	chr19-8248959-DEL-56	N	<DEL>	.	.	END=8249014;SVTYPE=DEL;SVLEN=56;SC=DeBreak,MAMnet,Sniffles2,cuteSV,NanoVar,SVIM,Sniffles,Smartie-sv_aln,SVIM-asm,PAV;NumNeighbors=1;NumThresholdNeighbors=1;MatchId=8491;TruScore=0.660819;PctSeqSimilarity=0;PctSizeSimilarity=1;PctRecOverlap=0.982456;SizeDiff=0;StartDistance=-1;EndDistance=-1	GT	./1
chr19	14385652	nv_SV205044-EA394	N	<DEL>	9.2	PASS	END=14385708;SVTYPE=DEL;SVLEN=-56;SC=DeBreak,Sniffles2,cuteSV,NanoVar;NumNeighbors=1;NumThresholdNeighbors=1;MatchId=8496;TruScore=0.437485;PctSeqSimilarity=0;PctSizeSimilarity=0.746667;PctRecOverlap=0.565789;SizeDiff=-19;StartDistance=-14;EndDistance=-33	GT	0/1
chr19	13608309	chr19-13608310-DEL-50	N	<DEL>	.	.	END=13608359;SVTYPE=DEL;SVLEN=50;SC=DeBreak,Smartie-sv_aln,PAV;NumNeighbors=1;NumThresholdNeighbors=1;MatchId=8514;TruScore=0.62928;PctSeqSimilarity=0;PctSizeSimilarity=0.943396;PctRecOverlap=0.944444;SizeDiff=-3;StartDistance=0;EndDistance=-3	GT	1/1
chr19	55842801	.	N	<DEL>	.	.	END=55842853;SVTYPE=DEL;SVLEN=-52;SC=DeBreak,Smartie-sv_aln;NumNeighbors=1;NumThresholdNeighbors=1;MatchId=8538;TruScore=0.551174;PctSeqSimilarity=0;PctSizeSimilarity=0.825397;PctRecOverlap=0.828125;SizeDiff=-11;StartDistance=6;EndDistance=-5	GT	./.
chr19	29987738	.	N	<DEL>	.	.	END=29987791;SVTYPE=DEL;SVLEN=-53;SC=DeBreak,MAMnet,Sniffles2,NanoVar,SVIM,Smartie-sv_aln;NumNeighbors=1;NumThresholdNeighbors=1;MatchId=8540;TruScore=0.654205;PctSeqSimilarity=0;PctSizeSimilarity=0.981132;PctRecOverlap=0.981481;SizeDiff=1;StartDistance=0;EndDistance=1	GT	./.
chr20	25523335	.	N	<DEL>	.	.	END=25523388;SVTYPE=DEL;SVLEN=-52;SC=DeBreak,Smartie-sv_aln;NumNeighbors=1;NumThresholdNeighbors=1;MatchId=8570;TruScore=0.654321;PctSeqSimilarity=0;PctSizeSimilarity=1;PctRecOverlap=0.962963;SizeDiff=0;StartDistance=-2;EndDistance=-1	GT	./.
chr20	48500766	nv_SV213673-5ECCD	N	<DEL>	1.7	PASS	END=48500818;SVTYPE=DEL;SVLEN=-52;SC=DeBreak,cuteSV,NanoVar;NumNeighbors=1;NumThresholdNeighbors=1;MatchId=8571;TruScore=0.300467;PctSeqSimilarity=0;PctSizeSimilarity=0.619048;PctRecOverlap=0.282353;SizeDiff=-32;StartDistance=-29;EndDistance=-61	GT	./.
chr20	61328169	Sniffles2.DEL.4625S13	N	<DEL>	60	PASS	END=61328225;SVTYPE=DEL;SVLEN=-56;SC=DeBreak,Sniffles2;NumNeighbors=1;NumThresholdNeighbors=1;MatchId=8577;TruScore=0.332143;PctSeqSimilarity=0;PctSizeSimilarity=0.717949;PctRecOverlap=0.278481;SizeDiff=-22;StartDistance=-35;EndDistance=-57	GT	0/1
chr20	59951039	chr20-59951040-INS-586	N	<INS>	.	.	END=59951039;SVTYPE=INS;SVLEN=586;SC=DeBreak,MAMnet,Sniffles2,SVIM,Sniffles,SVIM-asm,PAV;NumNeighbors=1;NumThresholdNeighbors=1;MatchId=8586;TruScore=0.332196;PctSeqSimilarity=0;PctSizeSimilarity=0.996587;PctRecOverlap=0;SizeDiff=2;StartDistance=-1;EndDistance=-2	GT	1/1
chr20	60557700	.	N	<INS>	30	.	END=60557700;SVTYPE=INS;SVLEN=60;SC=DeBreak,SVIM,SVIM-asm,PAV,Dipcall;NumNeighbors=1;NumThresholdNeighbors=1;MatchId=8597;TruScore=0.327778;PctSeqSimilarity=0;PctSizeSimilarity=0.983333;PctRecOverlap=0;SizeDiff=1;StartDistance=-1;EndDistance=-2	GT	1/0
chr20	4462779	.	N	<DEL>	.	.	END=4462833;SVTYPE=DEL;SVLEN=-54;SC=DeBreak,Smartie-sv_aln;NumNeighbors=1;NumThresholdNeighbors=1;MatchId=8609;TruScore=0.654545;PctSeqSimilarity=0;PctSizeSimilarity=1;PctRecOverlap=0.963636;SizeDiff=0;StartDistance=2;EndDistance=2	GT	./.
chr20	55525921	38555_5	N	<DEL>	.	PASS	END=55525994;SVTYPE=DEL;SVLEN=-73;SC=DeBreak,Sniffles2,Sniffles;NumNeighbors=1;NumThresholdNeighbors=1;MatchId=8665;TruScore=0.577789;PctSeqSimilarity=0;PctSizeSimilarity=0.935897;PctRecOverlap=0.797468;SizeDiff=-5;StartDistance=-11;EndDistance=-16	GT	0/0
chr20	58984945	.	N	<INS>	30	.	END=58984945;SVTYPE=INS;SVLEN=93;SC=DeBreak,SVIM-asm,PAV,Dipcall;NumNeighbors=1;NumThresholdNeighbors=1;MatchId=8669;TruScore=0.311828;PctSeqSimilarity=0;PctSizeSimilarity=0.935484;PctRecOverlap=0;SizeDiff=6;StartDistance=-250;EndDistance=-251	GT	1/0
chr20	35008995	.	N	<DEL>	.	.	END=35009050;SVTYPE=DEL;SVLEN=-54;SC=DeBreak,Smartie-sv_aln;NumNeighbors=1;NumThresholdNeighbors=1;MatchId=8674;TruScore=0.630732;PctSeqSimilarity=0;PctSizeSimilarity=0.981481;PctRecOverlap=0.910714;SizeDiff=1;StartDistance=-5;EndDistance=-3	GT	./.
chr20	35095389	nv_SV212515-79467	N	<DEL>	1	PASS	END=35095452;SVTYPE=DEL;SVLEN=-63;SC=DeBreak,Sniffles2,NanoVar;NumNeighbors=1;NumThresholdNeighbors=1;MatchId=8676;TruScore=0.464864;PctSeqSimilarity=0;PctSizeSimilarity=0.724138;PctRecOverlap=0.670455;SizeDiff=-24;StartDistance=-5;EndDistance=-29	GT	./.
chr20	20360719	Sniffles2.DEL.276BS13	N	<DEL>	60	PASS	END=20360770;SVTYPE=DEL;SVLEN=-51;SC=DeBreak,Sniffles2;NumNeighbors=1;NumThresholdNeighbors=1;MatchId=8677;TruScore=0.577024;PctSeqSimilarity=0;PctSizeSimilarity=0.864407;PctRecOverlap=0.866667;SizeDiff=-8;StartDistance=1;EndDistance=-7	GT	0/1
chr20	61592526	.	N	<INS>	30	.	END=61592526;SVTYPE=INS;SVLEN=79;SC=DeBreak,Sniffles2,cuteSV,SVIM-asm,PAV,Dipcall;NumNeighbors=1;NumThresholdNeighbors=1;MatchId=8684;TruScore=0.303797;PctSeqSimilarity=0;PctSizeSimilarity=0.911392;PctRecOverlap=0;SizeDiff=7;StartDistance=31;EndDistance=30	GT	1/0
chr20	62378892	.	N	<INS>	30	.	END=62378892;SVTYPE=INS;SVLEN=69;SC=DeBreak,Sniffles2,cuteSV,SVIM,Sniffles,Smartie-sv_aln,SVIM-asm,PAV,Dipcall;NumNeighbors=1;NumThresholdNeighbors=1;MatchId=8701;TruScore=0.323671;PctSeqSimilarity=0;PctSizeSimilarity=0.971014;PctRecOverlap=0;SizeDiff=2;StartDistance=-1;EndDistance=-2	GT	./1
chr20	5798046	svim.DEL.568448	N	<DEL>	15	PASS	END=5798105;SVTYPE=DEL;SVLEN=59;SC=DeBreak,Sniffles2,SVIM;NumNeighbors=1;NumThresholdNeighbors=1;MatchId=8714;TruScore=0.599435;PctSeqSimilarity=0;PctSizeSimilarity=0.898305;PctRecOverlap=0.9;SizeDiff=6;StartDistance=-2;EndDistance=4	GT	0/1
chr20	5906688	.	N	<DEL>	.	.	END=5906740;SVTYPE=DEL;SVLEN=-51;SC=DeBreak,Smartie-sv_aln;NumNeighbors=1;NumThresholdNeighbors=1;MatchId=8716;TruScore=0.628684;PctSeqSimilarity=0;PctSizeSimilarity=0.980392;PctRecOverlap=0.90566;SizeDiff=1;StartDistance=-5;EndDistance=-3	GT	./.
chr20	44852248	38405_0	N	<DEL>	.	PASS	END=44852342;SVTYPE=DEL;SVLEN=-94;SC=DeBreak,Sniffles;NumNeighbors=1;NumThresholdNeighbors=1;MatchId=8725;TruScore=0.666667;PctSeqSimilarity=0;PctSizeSimilarity=1;PctRecOverlap=1;SizeDiff=0;StartDistance=0;EndDistance=0	GT	0/0
chr20	59599015	chr20-59599016-DEL-50	N	<DEL>	.	.	END=59599065;SVTYPE=DEL;SVLEN=50;SC=DeBreak,SVIM,Sniffles,Smartie-sv_aln,PAV;NumNeighbors=1;NumThresholdNeighbors=1;MatchId=8735;TruScore=0.634978;PctSeqSimilarity=0;PctSizeSimilarity=0.961538;PctRecOverlap=0.943396;SizeDiff=-2;StartDistance=-1;EndDistance=-3	GT	0/1
chr20	37007599	chr20-37007600-DEL-51	N	<DEL>	.	.	END=37007650;SVTYPE=DEL;SVLEN=51;SC=DeBreak,Sniffles2,SVIM,Sniffles,Smartie-sv_aln,PAV;NumNeighbors=1;NumThresholdNeighbors=1;MatchId=8741;TruScore=0.551282;PctSeqSimilarity=0;PctSizeSimilarity=1;PctRecOverlap=0.653846;SizeDiff=0;StartDistance=18;EndDistance=18	GT	0/1
chr20	61734796	svim.INS.328554	N	<INS>	13	PASS	END=61734796;SVTYPE=INS;SVLEN=246;SC=DeBreak,MAMnet,Sniffles2,cuteSV,NanoVar,SVIM;NumNeighbors=1;NumThresholdNeighbors=1;MatchId=8742;TruScore=0.182961;PctSeqSimilarity=0;PctSizeSimilarity=0.546667;PctRecOverlap=0.00221729;SizeDiff=-204;StartDistance=55;EndDistance=-395	GT	0/1
chr20	34776524	svim.DEL.574024	N	<DEL>	14	PASS	END=34776582;SVTYPE=DEL;SVLEN=58;SC=DeBreak,cuteSV,SVIM;NumNeighbors=1;NumThresholdNeighbors=1;MatchId=8753;TruScore=0.623997;PctSeqSimilarity=0;PctSizeSimilarity=0.935484;PctRecOverlap=0.936508;SizeDiff=-4;StartDistance=0;EndDistance=-4	GT	0/1
chr20	11611110	svim.DEL.569617	N	<DEL>	15	PASS	END=11611170;SVTYPE=DEL;SVLEN=60;SC=DeBreak,Sniffles2,cuteSV,NanoVar,SVIM;NumNeighbors=1;NumThresholdNeighbors=1;MatchId=8754;TruScore=0.633607;PctSeqSimilarity=0;PctSizeSimilarity=0.95;PctRecOverlap=0.95082;SizeDiff=3;StartDistance=-1;EndDistance=2	GT	0/1
chr20	42325608	chr20-42325609-INS-500	N	<INS>	.	.	END=42325608;SVTYPE=INS;SVLEN=500;SC=DeBreak,cuteSV,NanoVar,SVIM,PAV;NumNeighbors=1;NumThresholdNeighbors=1;MatchId=8756;TruScore=0.32535;PctSeqSimilarity=0;PctSizeSimilarity=0.974;PctRecOverlap=0.00204918;SizeDiff=13;StartDistance=218;EndDistance=-269	GT	1/1
chr20	7999063	nv_SV210546-49D15	N	<DEL>	10.1	PASS	END=7999148;SVTYPE=DEL;SVLEN=-85;SC=DeBreak,Sniffles2,NanoVar;NumNeighbors=1;NumThresholdNeighbors=1;MatchId=8765;TruScore=0.479135;PctSeqSimilarity=0;PctSizeSimilarity=0.73913;PctRecOverlap=0.698276;SizeDiff=-30;StartDistance=35;EndDistance=5	GT	0/1
chr20	40261165	38348_1	N	<DEL>	.	PASS	END=40261272;SVTYPE=DEL;SVLEN=-107;SC=DeBreak,Sniffles;NumNeighbors=1;NumThresholdNeighbors=1;MatchId=8769;TruScore=0.548892;PctSeqSimilarity=0;PctSizeSimilarity=0.841121;PctRecOverlap=0.805556;SizeDiff=17;StartDistance=4;EndDistance=21	GT	0/0
chr20	2058264	.	N	<DEL>	.	.	END=2058316;SVTYPE=DEL;SVLEN=-51;SC=DeBreak,Smartie-sv_aln;NumNeighbors=1;NumThresholdNeighbors=1;MatchId=8773;TruScore=0.634973;PctSeqSimilarity=0;PctSizeSimilarity=0.980392;PctRecOverlap=0.924528;SizeDiff=1;StartDistance=-4;EndDistance=-2	GT	./.
chr20	54859415	svim_asm.INS.14470	N	<INS>	.	PASS	END=54859415;SVTYPE=INS;SVLEN=2707;SC=DeBreak,SVIM-asm;NumNeighbors=1;NumThresholdNeighbors=1;MatchId=8801;TruScore=0.211673;PctSeqSimilarity=0;PctSizeSimilarity=0.63502;PctRecOverlap=0;SizeDiff=988;StartDistance=-1;EndDistance=-2	GT	1/0
chr21	40955743	chr21-40955744-DEL-79	N	<DEL>	.	.	END=40955822;SVTYPE=DEL;SVLEN=79;SC=DeBreak,MAMnet,Sniffles2,cuteSV,NanoVar,SVIM,Sniffles,PAV;NumNeighbors=1;NumThresholdNeighbors=1;MatchId=8818;TruScore=0.623296;PctSeqSimilarity=0;PctSizeSimilarity=0.940476;PctRecOverlap=0.929412;SizeDiff=-5;StartDistance=-1;EndDistance=-6	GT	1/0
chr21	16974197	.	N	<DEL>	.	.	END=16974248;SVTYPE=DEL;SVLEN=-51;SC=DeBreak,Sniffles2,Smartie-sv_aln;NumNeighbors=1;NumThresholdNeighbors=1;MatchId=8836;TruScore=0.653967;PctSeqSimilarity=0;PctSizeSimilarity=0.980769;PctRecOverlap=0.981132;SizeDiff=-1;StartDistance=1;EndDistance=0	GT	./.
chr21	46576037	chr21-46576038-INS-789	N	<INS>	.	.	END=46576037;SVTYPE=INS;SVLEN=789;SC=DeBreak,MAMnet,Sniffles2,cuteSV,NanoVar,SVIM,Sniffles,SVIM-asm,PAV;NumNeighbors=1;NumThresholdNeighbors=1;MatchId=8849;TruScore=0.313477;PctSeqSimilarity=0;PctSizeSimilarity=0.940431;PctRecOverlap=0;SizeDiff=47;StartDistance=-23;EndDistance=-765	GT	1/1
chr21	47065973	.	N	<DEL>	.	.	END=47066051;SVTYPE=DEL;SVLEN=-77;SC=DeBreak,Sniffles2,Smartie-sv_aln;NumNeighbors=1;NumThresholdNeighbors=1;MatchId=8853;TruScore=0.585512;PctSeqSimilarity=0;PctSizeSimilarity=0.883117;PctRecOverlap=0.873418;SizeDiff=9;StartDistance=-3;EndDistance=7	GT	./.
chr21	46973824	chr21-46973825-INS-1479	N	<INS>	.	.	END=46973824;SVTYPE=INS;SVLEN=1479;SC=DeBreak,cuteSV,PAV;NumNeighbors=2;NumThresholdNeighbors=1;MatchId=8896;TruScore=0.243141;PctSeqSimilarity=0;PctSizeSimilarity=0.728931;PctRecOverlap=0.000492611;SizeDiff=-550;StartDistance=190;EndDistance=-1839	GT	0/1
chr21	46974269	39618_9	N	<INS>	.	PASS	END=46974269;SVTYPE=INS;SVLEN=131;SC=DeBreak,Sniffles;NumNeighbors=1;NumThresholdNeighbors=1;MatchId=8898;TruScore=0.282443;PctSeqSimilarity=0;PctSizeSimilarity=0.847328;PctRecOverlap=0;SizeDiff=20;StartDistance=-22;EndDistance=-23	GT	0/1
chr21	47562302	chr21-47562303-INS-71	N	<INS>	.	.	END=47562302;SVTYPE=INS;SVLEN=71;SC=DeBreak,MAMnet,Sniffles2,cuteSV,SVIM,Sniffles,Smartie-sv_aln,SVIM-asm,PAV;NumNeighbors=1;NumThresholdNeighbors=1;MatchId=8949;TruScore=0.323944;PctSeqSimilarity=0;PctSizeSimilarity=0.971831;PctRecOverlap=0;SizeDiff=2;StartDistance=-74;EndDistance=-75	GT	1/0
chr21	47479897	chr21-47479898-INS-551	N	<INS>	.	.	END=47479897;SVTYPE=INS;SVLEN=551;SC=DeBreak,MAMnet,Sniffles2,cuteSV,SVIM-asm,PAV;NumNeighbors=1;NumThresholdNeighbors=1;MatchId=8951;TruScore=0.325663;PctSeqSimilarity=0;PctSizeSimilarity=0.975221;PctRecOverlap=0.00176678;SizeDiff=-14;StartDistance=178;EndDistance=-387	GT	0/1
chr21	41992049	cuteSV.DEL.17199	N	<DEL>	18.2	PASS	END=41992134;SVTYPE=DEL;SVLEN=85;SC=DeBreak,Sniffles2,cuteSV;NumNeighbors=1;NumThresholdNeighbors=1;MatchId=8967;TruScore=0.309804;PctSeqSimilarity=0;PctSizeSimilarity=0.929412;PctRecOverlap=0;SizeDiff=6;StartDistance=149;EndDistance=155	GT	0/1
chr21	36410881	Sniffles2.DEL.22E5S14	N	<DEL>	60	PASS	END=36410931;SVTYPE=DEL;SVLEN=-50;SC=DeBreak,Sniffles2;NumNeighbors=1;NumThresholdNeighbors=1;MatchId=8980;TruScore=0.617733;PctSeqSimilarity=0;PctSizeSimilarity=0.925926;PctRecOverlap=0.927273;SizeDiff=-4;StartDistance=2;EndDistance=-2	GT	0/1
chr21	30548427	39252_2	N	<DEL>	.	PASS	END=30548487;SVTYPE=DEL;SVLEN=-60;SC=DeBreak,MAMnet,Sniffles2,Sniffles;NumNeighbors=1;NumThresholdNeighbors=1;MatchId=8993;TruScore=0.568306;PctSeqSimilarity=0;PctSizeSimilarity=1;PctRecOverlap=0.704918;SizeDiff=0;StartDistance=-18;EndDistance=-18	GT	0/0
chr22	43549020	.	N	<INS>	30	.	END=43549020;SVTYPE=INS;SVLEN=141;SC=DeBreak,Sniffles2,cuteSV,SVIM,Sniffles,SVIM-asm,PAV,Dipcall;NumNeighbors=1;NumThresholdNeighbors=1;MatchId=9014;TruScore=0.293144;PctSeqSimilarity=0;PctSizeSimilarity=0.879433;PctRecOverlap=0;SizeDiff=17;StartDistance=-27;EndDistance=-151	GT	1/0
chr22	17627935	.	N	<DEL>	30	.	END=17628125;SVTYPE=DEL;SVLEN=190;SC=DeBreak,MAMnet,Sniffles2,cuteSV,SVIM,SVIM-asm,PAV,Dipcall;NumNeighbors=2;NumThresholdNeighbors=2;MatchId=9048;TruScore=0.63348;PctSeqSimilarity=0;PctSizeSimilarity=0.984211;PctRecOverlap=0.91623;SizeDiff=3;StartDistance=13;EndDistance=16	GT	0/1
chr22	35785269	.	N	<DEL>	.	.	END=35785330;SVTYPE=DEL;SVLEN=-60;SC=DeBreak,NanoVar,Smartie-sv_aln;NumNeighbors=1;NumThresholdNeighbors=1;MatchId=9050;TruScore=0.615773;PctSeqSimilarity=0;PctSizeSimilarity=0.923077;PctRecOverlap=0.924242;SizeDiff=-5;StartDistance=-1;EndDistance=-5	GT	./.
chr22	43601731	chr22-43601732-DEL-70	N	<DEL>	.	.	END=43601801;SVTYPE=DEL;SVLEN=70;SC=DeBreak,MAMnet,Sniffles2,cuteSV,NanoVar,SVIM,Sniffles,Smartie-sv_aln,SVIM-asm,PAV;NumNeighbors=1;NumThresholdNeighbors=1;MatchId=9058;TruScore=0.504564;PctSeqSimilarity=0;PctSizeSimilarity=0.985915;PctRecOverlap=0.527778;SizeDiff=-1;StartDistance=34;EndDistance=33	GT	1/0
chr22	45279966	.	N	<DEL>	.	.	END=45280024;SVTYPE=DEL;SVLEN=-58;SC=DeBreak,Smartie-sv_aln;NumNeighbors=1;NumThresholdNeighbors=1;MatchId=9071;TruScore=0.327586;PctSeqSimilarity=0;PctSizeSimilarity=0.982759;PctRecOverlap=0;SizeDiff=1;StartDistance=-253;EndDistance=-252	GT	./.
chr22	26341741	chr22-26341742-DEL-52	N	<DEL>	.	.	END=26341793;SVTYPE=DEL;SVLEN=52;SC=DeBreak,MAMnet,Sniffles2,cuteSV,NanoVar,SVIM,PAV;NumNeighbors=1;NumThresholdNeighbors=1;MatchId=9103;TruScore=0.48275;PctSeqSimilarity=0;PctSizeSimilarity=0.722222;PctRecOverlap=0.726027;SizeDiff=-20;StartDistance=4;EndDistance=-16	GT	1/0
chr22	30345098	.	N	<DEL>	.	.	END=30345151;SVTYPE=DEL;SVLEN=-52;SC=DeBreak,Smartie-sv_aln;NumNeighbors=1;NumThresholdNeighbors=1;MatchId=9104;TruScore=0.64826;PctSeqSimilarity=0;PctSizeSimilarity=0.962963;PctRecOverlap=0.981818;SizeDiff=-2;StartDistance=0;EndDistance=-1	GT	./.
chr22	30020808	Sniffles2.DEL.1AF9S15	N	<DEL>	60	PASS	END=30020880;SVTYPE=DEL;SVLEN=-72;SC=DeBreak,Sniffles2;NumNeighbors=1;NumThresholdNeighbors=1;MatchId=9119;TruScore=0.499243;PctSeqSimilarity=0;PctSizeSimilarity=0.791209;PctRecOverlap=0.706522;SizeDiff=-19;StartDistance=-8;EndDistance=-27	GT	0/1
chr22	18589401	.	N	<INS>	.	.	END=18589401;SVTYPE=INS;SVLEN=93;SC=DeBreak,Sniffles2,SVIM,Smartie-sv_aln;NumNeighbors=1;NumThresholdNeighbors=1;MatchId=9139;TruScore=0.213793;PctSeqSimilarity=0;PctSizeSimilarity=0.641379;PctRecOverlap=0;SizeDiff=-52;StartDistance=-72;EndDistance=-73	GT	./.
chr22	25741936	chr22-25741937-INS-173	N	<INS>	.	.	END=25741936;SVTYPE=INS;SVLEN=173;SC=DeBreak,MAMnet,Sniffles2,SVIM,SVIM-asm,PAV;NumNeighbors=1;NumThresholdNeighbors=1;MatchId=9161;TruScore=0.300788;PctSeqSimilarity=0;PctSizeSimilarity=0.895954;PctRecOverlap=0.00641026;SizeDiff=18;StartDistance=41;EndDistance=-114	GT	1/1
chr22	40897157	chr22-40897158-DEL-52	N	<DEL>	.	.	END=40897209;SVTYPE=DEL;SVLEN=52;SC=DeBreak,Sniffles,Smartie-sv_aln,PAV;NumNeighbors=2;NumThresholdNeighbors=1;MatchId=9177;TruScore=0.648032;PctSeqSimilarity=0;PctSizeSimilarity=0.981132;PctRecOverlap=0.962963;SizeDiff=-1;StartDistance=-1;EndDistance=-2	GT	1/0
chr22	40897512	chr22-40897513-INS-136	N	<INS>	.	.	END=40897512;SVTYPE=INS;SVLEN=136;SC=DeBreak,cuteSV,Sniffles,PAV;NumNeighbors=1;NumThresholdNeighbors=1;MatchId=9178;TruScore=0.259804;PctSeqSimilarity=0;PctSizeSimilarity=0.779412;PctRecOverlap=0;SizeDiff=30;StartDistance=-28;EndDistance=-134	GT	1/0
chr22	24439203	nv_SV219679-735B	N	<DEL>	8.1	PASS	END=24439320;SVTYPE=DEL;SVLEN=-117;SC=DeBreak,NanoVar;NumNeighbors=1;NumThresholdNeighbors=1;MatchId=9182;TruScore=0.266961;PctSeqSimilarity=0;PctSizeSimilarity=0.504274;PctRecOverlap=0.29661;SizeDiff=58;StartDistance=-83;EndDistance=-25	GT	0/1
chr22	18332418	.	N	<DEL>	.	.	END=18332472;SVTYPE=DEL;SVLEN=-53;SC=DeBreak,Smartie-sv_aln;NumNeighbors=1;NumThresholdNeighbors=1;MatchId=9197;TruScore=0.654433;PctSeqSimilarity=0;PctSizeSimilarity=0.981481;PctRecOverlap=0.981818;SizeDiff=-1;StartDistance=-1;EndDistance=-1	GT	./.
chr1	110662965	db846	N	<INS>	.	PASS	END=110662966;SVTYPE=INS;SVLEN=2638;SC=DeBreak	GT	./.
chr1	205062591	db1225	N	<DEL>	.	PASS	END=205062642;SVTYPE=DEL;SVLEN=51;SC=DeBreak	GT	0/1
chr1	157980187	db984	N	<DEL>	.	PASS	END=157980239;SVTYPE=DEL;SVLEN=52;SC=DeBreak	GT	0/1
chr1	152917089	db959	N	<DEL>	.	PASS	END=152917149;SVTYPE=DEL;SVLEN=60;SC=DeBreak	GT	0/1
chr1	246188476	db1526	N	<INS>	.	PASS	END=246188769;SVTYPE=INS;SVLEN=293;SC=DeBreak	GT	0/1
chr1	53180382	db515	N	<DEL>	.	PASS	END=53180433;SVTYPE=DEL;SVLEN=51;SC=DeBreak	GT	0/1
chr1	195167664	db1171	N	<DEL>	.	PASS	END=195167724;SVTYPE=DEL;SVLEN=60;SC=DeBreak	GT	0/1
chr1	202660836	db1210	N	<DEL>	.	PASS	END=202660905;SVTYPE=DEL;SVLEN=69;SC=DeBreak	GT	0/1
chr1	206719399	db1233	N	<DEL>	.	PASS	END=206719451;SVTYPE=DEL;SVLEN=52;SC=DeBreak	GT	0/1
chr1	109764611	db840	N	<DEL>	.	PASS	END=109764662;SVTYPE=DEL;SVLEN=51;SC=DeBreak	GT	0/1
chr1	65984544	db585	N	<DEL>	.	PASS	END=65984625;SVTYPE=DEL;SVLEN=81;SC=DeBreak	GT	0/1
chr1	62054667	db566	N	<DEL>	.	PASS	END=62054733;SVTYPE=DEL;SVLEN=66;SC=DeBreak	GT	0/1
chr1	161067490	db1002	N	<DEL>	.	PASS	END=161067555;SVTYPE=DEL;SVLEN=65;SC=DeBreak	GT	0/1
chr1	67358664	db595	N	<DEL>	.	PASS	END=67358778;SVTYPE=DEL;SVLEN=114;SC=DeBreak	GT	0/1
chr1	2143282	db58	N	<INS>	.	PASS	END=2143699;SVTYPE=INS;SVLEN=417;SC=DeBreak	GT	0/1
chr1	38690850	db445	N	<DEL>	.	PASS	END=38690906;SVTYPE=DEL;SVLEN=56;SC=DeBreak	GT	0/1
chr2	135326136	db2578	N	<DEL>	.	PASS	END=135326216;SVTYPE=DEL;SVLEN=80;SC=DeBreak	GT	0/1
chr2	156066294	db2673	N	<DEL>	.	PASS	END=156066403;SVTYPE=DEL;SVLEN=109;SC=DeBreak	GT	0/1
chr2	26221009	db1936	N	<DEL>	.	PASS	END=26221089;SVTYPE=DEL;SVLEN=80;SC=DeBreak	GT	0/1
chr2	202379922	db2924	N	<DEL>	.	PASS	END=202379974;SVTYPE=DEL;SVLEN=52;SC=DeBreak	GT	0/1
chr2	113477452	db2416	N	<DEL>	.	PASS	END=113477528;SVTYPE=DEL;SVLEN=76;SC=DeBreak	GT	0/1
chr2	210073722	db2962	N	<DEL>	.	PASS	END=210073774;SVTYPE=DEL;SVLEN=52;SC=DeBreak	GT	0/1
chr2	112852735	db2410	N	<DEL>	.	PASS	END=112852786;SVTYPE=DEL;SVLEN=51;SC=DeBreak	GT	0/1
chr2	33675863	db1980	N	<DEL>	.	PASS	END=33675923;SVTYPE=DEL;SVLEN=60;SC=DeBreak	GT	0/1
chr2	52888460	db2111	N	<DEL>	.	PASS	END=52888517;SVTYPE=DEL;SVLEN=57;SC=DeBreak	GT	0/1
chr2	95712609	db2326	N	<DEL>	.	PASS	END=95712679;SVTYPE=DEL;SVLEN=70;SC=DeBreak	GT	0/1
chr2	36944478	db2007	N	<DEL>	.	PASS	END=36944534;SVTYPE=DEL;SVLEN=56;SC=DeBreak	GT	0/1
chr2	85724453	db2269	N	<DEL>	.	PASS	END=85724508;SVTYPE=DEL;SVLEN=55;SC=DeBreak	GT	0/1
chr2	32194639	db1977	N	<DEL>	.	PASS	END=32194694;SVTYPE=DEL;SVLEN=55;SC=DeBreak	GT	0/1
chr2	63271063	db2154	N	<DEL>	.	PASS	END=63271114;SVTYPE=DEL;SVLEN=51;SC=DeBreak	GT	0/1
chr2	142910345	db2620	N	<DEL>	.	PASS	END=142910413;SVTYPE=DEL;SVLEN=68;SC=DeBreak	GT	0/1
chr2	45524954	db2062	N	<DEL>	.	PASS	END=45525016;SVTYPE=DEL;SVLEN=62;SC=DeBreak	GT	0/1
chr3	186435612	db4381	N	<INS>	.	PASS	END=186436187;SVTYPE=INS;SVLEN=575;SC=DeBreak	GT	0/1
chr3	161087139	db4238	N	<DEL>	.	PASS	END=161087200;SVTYPE=DEL;SVLEN=61;SC=DeBreak	GT	0/1
chr3	33067114	db3534	N	<DEL>	.	PASS	END=33067174;SVTYPE=DEL;SVLEN=60;SC=DeBreak	GT	0/1
chr3	59994887	db3698	N	<DEL>	.	PASS	END=59994941;SVTYPE=DEL;SVLEN=54;SC=DeBreak	GT	0/1
chr3	60109715	db3699	N	<DEL>	.	PASS	END=60109771;SVTYPE=DEL;SVLEN=56;SC=DeBreak	GT	0/1
chr3	115750390	db3996	N	<DEL>	.	PASS	END=115750440;SVTYPE=DEL;SVLEN=50;SC=DeBreak	GT	0/1
chr3	49827566	db3634	N	<DEL>	.	PASS	END=49827624;SVTYPE=DEL;SVLEN=58;SC=DeBreak	GT	0/1
chr4	72397487	db5133	N	<DEL>	.	PASS	END=72397540;SVTYPE=DEL;SVLEN=53;SC=DeBreak	GT	0/1
chr4	165120799	db5659	N	<DEL>	.	PASS	END=165120862;SVTYPE=DEL;SVLEN=63;SC=DeBreak	GT	0/1
chr4	177533485	db5748	N	<DEL>	.	PASS	END=177533536;SVTYPE=DEL;SVLEN=51;SC=DeBreak	GT	0/1
chr4	113625563	db5365	N	<DEL>	.	PASS	END=113625653;SVTYPE=DEL;SVLEN=90;SC=DeBreak	GT	0/1
chr4	106819478	db5323	N	<DEL>	.	PASS	END=106819541;SVTYPE=DEL;SVLEN=63;SC=DeBreak	GT	0/1
chr4	150990442	db5551	N	<DEL>	.	PASS	END=150990504;SVTYPE=DEL;SVLEN=62;SC=DeBreak	GT	0/1
chr4	163985509	db5648	N	<DEL>	.	PASS	END=163985584;SVTYPE=DEL;SVLEN=75;SC=DeBreak	GT	0/1
chr4	81572430	db5182	N	<DEL>	.	PASS	END=81572489;SVTYPE=DEL;SVLEN=59;SC=DeBreak	GT	0/1
chr4	147093204	db5531	N	<DEL>	.	PASS	END=147093297;SVTYPE=DEL;SVLEN=93;SC=DeBreak	GT	0/1
chr4	65672075	db5077	N	<DEL>	.	PASS	END=65672190;SVTYPE=DEL;SVLEN=115;SC=DeBreak	GT	0/1
chr4	161582301	db5627	N	<INS>	.	PASS	END=161582572;SVTYPE=INS;SVLEN=271;SC=DeBreak	GT	0/1
chr4	161002813	db5621	N	<DEL>	.	PASS	END=161002866;SVTYPE=DEL;SVLEN=53;SC=DeBreak	GT	0/1
chr4	158994220	db5609	N	<DEL>	.	PASS	END=158994305;SVTYPE=DEL;SVLEN=85;SC=DeBreak	GT	0/1
chr5	161488715	db7044	N	<DEL>	.	PASS	END=161488792;SVTYPE=DEL;SVLEN=77;SC=DeBreak	GT	0/1
chr5	73320985	db6596	N	<DEL>	.	PASS	END=73321055;SVTYPE=DEL;SVLEN=70;SC=DeBreak	GT	0/1
chr5	10508870	db6254	N	<DEL>	.	PASS	END=10508927;SVTYPE=DEL;SVLEN=57;SC=DeBreak	GT	0/1
chr5	7262756	db6230	N	<DEL>	.	PASS	END=7264040;SVTYPE=DEL;SVLEN=1284;SC=DeBreak	GT	0/1
chr5	897549	db6085	N	<DEL>	.	PASS	END=897697;SVTYPE=DEL;SVLEN=148;SC=DeBreak	GT	0/1
chr5	98324412	db6716	N	<DEL>	.	PASS	END=98324464;SVTYPE=DEL;SVLEN=52;SC=DeBreak	GT	0/1
chr5	49647309	db6474	N	<DEL>	.	PASS	END=49647489;SVTYPE=DEL;SVLEN=180;SC=DeBreak	GT	0/1
chr5	177835960	db7175	N	<DEL>	.	PASS	END=177836012;SVTYPE=DEL;SVLEN=52;SC=DeBreak	GT	0/1
chr5	178561799	db7184	N	<INS>	.	PASS	END=178562065;SVTYPE=INS;SVLEN=266;SC=DeBreak	GT	0/1
chr5	71031999	db6588	N	<DEL>	.	PASS	END=71032097;SVTYPE=DEL;SVLEN=98;SC=DeBreak	GT	0/1
chr5	5305231	db6206	N	<DEL>	.	PASS	END=5305426;SVTYPE=DEL;SVLEN=195;SC=DeBreak	GT	0/1
chr5	102670840	db6749	N	<DEL>	.	PASS	END=102670895;SVTYPE=DEL;SVLEN=55;SC=DeBreak	GT	0/1
chr6	80701100	db7924	N	<DEL>	.	PASS	END=80701167;SVTYPE=DEL;SVLEN=67;SC=DeBreak	GT	0/1
chr6	14011839	db7398	N	<DEL>	.	PASS	END=14011889;SVTYPE=DEL;SVLEN=50;SC=DeBreak	GT	0/1
chr6	739045	db7262	N	<DEL>	.	PASS	END=739134;SVTYPE=DEL;SVLEN=89;SC=DeBreak	GT	0/1
chr6	108160538	db8064	N	<DEL>	.	PASS	END=108160603;SVTYPE=DEL;SVLEN=65;SC=DeBreak	GT	0/1
chr6	159972490	db8371	N	<DEL>	.	PASS	END=159972559;SVTYPE=DEL;SVLEN=69;SC=DeBreak	GT	0/1
chr6	129572155	db8173	N	<DEL>	.	PASS	END=129572210;SVTYPE=DEL;SVLEN=55;SC=DeBreak	GT	0/1
chr6	45733204	db7694	N	<DEL>	.	PASS	END=45733336;SVTYPE=DEL;SVLEN=132;SC=DeBreak	GT	0/1
chr6	10589120	db7374	N	<DEL>	.	PASS	END=10589335;SVTYPE=DEL;SVLEN=215;SC=DeBreak	GT	0/1
chr6	118921460	db8117	N	<DEL>	.	PASS	END=118921526;SVTYPE=DEL;SVLEN=66;SC=DeBreak	GT	0/1
chr6	143139828	db8244	N	<DEL>	.	PASS	END=143139920;SVTYPE=DEL;SVLEN=92;SC=DeBreak	GT	0/1
chr6	139715321	db8224	N	<DEL>	.	PASS	END=139715398;SVTYPE=DEL;SVLEN=77;SC=DeBreak	GT	0/1
chr6	149355970	db8269	N	<DEL>	.	PASS	END=149356023;SVTYPE=DEL;SVLEN=53;SC=DeBreak	GT	0/1
chr6	19345118	db7421	N	<DEL>	.	PASS	END=19345191;SVTYPE=DEL;SVLEN=73;SC=DeBreak	GT	0/1
chr7	116394923	db9572	N	<DEL>	.	PASS	END=116395039;SVTYPE=DEL;SVLEN=116;SC=DeBreak	GT	0/1
chr7	91248116	db9409	N	<DEL>	.	PASS	END=91248175;SVTYPE=DEL;SVLEN=59;SC=DeBreak	GT	0/1
chr7	701896	db8699	N	<INS>	.	PASS	END=701897;SVTYPE=INS;SVLEN=88;SC=DeBreak	GT	0/1
chr7	31279100	db8999	N	<DEL>	.	PASS	END=31279209;SVTYPE=DEL;SVLEN=109;SC=DeBreak	GT	0/1
chr7	15287049	db8904	N	<DEL>	.	PASS	END=15287107;SVTYPE=DEL;SVLEN=58;SC=DeBreak	GT	0/1
chr7	143668544	db9729	N	<DEL>	.	PASS	END=143668636;SVTYPE=DEL;SVLEN=92;SC=DeBreak	GT	0/1
chr7	82844864	db9350	N	<DEL>	.	PASS	END=82844921;SVTYPE=DEL;SVLEN=57;SC=DeBreak	GT	0/1
chr7	92001263	db9412	N	<DEL>	.	PASS	END=92001319;SVTYPE=DEL;SVLEN=56;SC=DeBreak	GT	0/1
chr7	1359629	db8755	N	<DEL>	.	PASS	END=1359963;SVTYPE=DEL;SVLEN=334;SC=DeBreak	GT	0/1
chr7	23283815	db8946	N	<DEL>	.	PASS	END=23283923;SVTYPE=DEL;SVLEN=108;SC=DeBreak	GT	0/1
chr7	158631534	db10040	N	<DEL>	.	PASS	END=158631623;SVTYPE=DEL;SVLEN=89;SC=DeBreak	GT	0/1
chr7	116278134	db9570	N	<DEL>	.	PASS	END=116278192;SVTYPE=DEL;SVLEN=58;SC=DeBreak	GT	0/1
chr8	111198165	db10866	N	<DEL>	.	PASS	END=111198220;SVTYPE=DEL;SVLEN=55;SC=DeBreak	GT	0/1
chr8	9113964	db10302	N	<DEL>	.	PASS	END=9114109;SVTYPE=DEL;SVLEN=145;SC=DeBreak	GT	0/1
chr8	74518063	db10697	N	<DEL>	.	PASS	END=74518124;SVTYPE=DEL;SVLEN=61;SC=DeBreak	GT	0/1
chr8	100833338	db10815	N	<DEL>	.	PASS	END=100833391;SVTYPE=DEL;SVLEN=53;SC=DeBreak	GT	0/1
chr8	97176384	db10801	N	<DEL>	.	PASS	END=97176435;SVTYPE=DEL;SVLEN=51;SC=DeBreak	GT	0/1
chr8	19456978	db10397	N	<DEL>	.	PASS	END=19457044;SVTYPE=DEL;SVLEN=66;SC=DeBreak	GT	0/1
chr9	14574988	db11334	N	<DEL>	.	PASS	END=14575043;SVTYPE=DEL;SVLEN=55;SC=DeBreak	GT	0/1
chr9	135091779	db11913	N	<DEL>	.	PASS	END=135091838;SVTYPE=DEL;SVLEN=59;SC=DeBreak	GT	0/1
chr9	8726575	db11305	N	<DEL>	.	PASS	END=8726625;SVTYPE=DEL;SVLEN=50;SC=DeBreak	GT	0/1
chr9	8086896	db11301	N	<DEL>	.	PASS	END=8086959;SVTYPE=DEL;SVLEN=63;SC=DeBreak	GT	0/1
chr9	78334756	db11559	N	<DEL>	.	PASS	END=78334819;SVTYPE=DEL;SVLEN=63;SC=DeBreak	GT	0/1
chr9	138993575	db12023	N	<INS>	.	PASS	END=138993576;SVTYPE=INS;SVLEN=51;SC=DeBreak	GT	0/1
chr9	86543791	db11622	N	<DEL>	.	PASS	END=86543883;SVTYPE=DEL;SVLEN=92;SC=DeBreak	GT	0/1
chr9	77095648	db11549	N	<DEL>	.	PASS	END=77095701;SVTYPE=DEL;SVLEN=53;SC=DeBreak	GT	0/1
chr9	107058650	db11737	N	<INS>	.	PASS	END=107059290;SVTYPE=INS;SVLEN=640;SC=DeBreak	GT	0/1
chr9	15590768	db11342	N	<DEL>	.	PASS	END=15590829;SVTYPE=DEL;SVLEN=61;SC=DeBreak	GT	0/1
chr10	5619089	db12269	N	<DEL>	.	PASS	END=5619481;SVTYPE=DEL;SVLEN=392;SC=DeBreak	GT	0/1
chr10	134605877	db13147	N	<DEL>	.	PASS	END=134606021;SVTYPE=DEL;SVLEN=144;SC=DeBreak	GT	0/1
chr10	44406099	db12574	N	<DEL>	.	PASS	END=44406153;SVTYPE=DEL;SVLEN=54;SC=DeBreak	GT	0/1
chr10	28946325	db12474	N	<DEL>	.	PASS	END=28946390;SVTYPE=DEL;SVLEN=65;SC=DeBreak	GT	0/1
chr10	128190586	db13006	N	<DEL>	.	PASS	END=128190666;SVTYPE=DEL;SVLEN=80;SC=DeBreak	GT	0/1
chr10	57302707	db12647	N	<DEL>	.	PASS	END=57302907;SVTYPE=DEL;SVLEN=200;SC=DeBreak	GT	0/1
chr11	62421246	db13768	N	<DEL>	.	PASS	END=62421301;SVTYPE=DEL;SVLEN=55;SC=DeBreak	GT	0/1
chr11	38232850	db13607	N	<DEL>	.	PASS	END=38232915;SVTYPE=DEL;SVLEN=65;SC=DeBreak	GT	0/1
chr11	8850510	db13398	N	<DEL>	.	PASS	END=8850602;SVTYPE=DEL;SVLEN=92;SC=DeBreak	GT	0/1
chr11	81854147	db13906	N	<DEL>	.	PASS	END=81854202;SVTYPE=DEL;SVLEN=55;SC=DeBreak	GT	0/1
chr11	123520336	db14143	N	<DEL>	.	PASS	END=123520399;SVTYPE=DEL;SVLEN=63;SC=DeBreak	GT	0/1
chr11	45027201	db13654	N	<DEL>	.	PASS	END=45027283;SVTYPE=DEL;SVLEN=82;SC=DeBreak	GT	0/1
chr11	96785347	db13988	N	<DEL>	.	PASS	END=96785405;SVTYPE=DEL;SVLEN=58;SC=DeBreak	GT	0/1
chr11	119135133	db14111	N	<DEL>	.	PASS	END=119135193;SVTYPE=DEL;SVLEN=60;SC=DeBreak	GT	0/1
chr12	13164394	db14453	N	<INS>	.	PASS	END=13164881;SVTYPE=INS;SVLEN=487;SC=DeBreak	GT	0/1
chr12	125894370	db15104	N	<DEL>	.	PASS	END=125894433;SVTYPE=DEL;SVLEN=63;SC=DeBreak	GT	0/1
chr12	6716822	db14368	N	<DEL>	.	PASS	END=6716882;SVTYPE=DEL;SVLEN=60;SC=DeBreak	GT	0/1
chr12	116469442	db15014	N	<DEL>	.	PASS	END=116469533;SVTYPE=DEL;SVLEN=91;SC=DeBreak	GT	0/1
chr12	40597175	db14592	N	<DEL>	.	PASS	END=40597240;SVTYPE=DEL;SVLEN=65;SC=DeBreak	GT	0/1
chr12	113926778	db14986	N	<DEL>	.	PASS	END=113926920;SVTYPE=DEL;SVLEN=142;SC=DeBreak	GT	0/1
chr13	55645202	db15607	N	<DEL>	.	PASS	END=55645260;SVTYPE=DEL;SVLEN=58;SC=DeBreak	GT	0/1
chr13	87828911	db15820	N	<DEL>	.	PASS	END=87828976;SVTYPE=DEL;SVLEN=65;SC=DeBreak	GT	0/1
chr13	20380071	db15365	N	<DEL>	.	PASS	END=20380129;SVTYPE=DEL;SVLEN=58;SC=DeBreak	GT	0/1
chr13	23596980	db15396	N	<DEL>	.	PASS	END=23597061;SVTYPE=DEL;SVLEN=81;SC=DeBreak	GT	0/1
chr13	109946459	db15979	N	<DEL>	.	PASS	END=109946554;SVTYPE=DEL;SVLEN=95;SC=DeBreak	GT	0/1
chr13	82824205	db15775	N	<DEL>	.	PASS	END=82824256;SVTYPE=DEL;SVLEN=51;SC=DeBreak	GT	0/1
chr13	49269458	db15576	N	<DEL>	.	PASS	END=49269537;SVTYPE=DEL;SVLEN=79;SC=DeBreak	GT	0/1
chr14	103099036	db16747	N	<DEL>	.	PASS	END=103099101;SVTYPE=DEL;SVLEN=65;SC=DeBreak	GT	0/1
chr14	76240280	db16553	N	<DEL>	.	PASS	END=76240339;SVTYPE=DEL;SVLEN=59;SC=DeBreak	GT	0/1
chr14	94955504	db16678	N	<DEL>	.	PASS	END=94955596;SVTYPE=DEL;SVLEN=92;SC=DeBreak	GT	0/1
chr14	84171093	db16606	N	<DEL>	.	PASS	END=84171199;SVTYPE=DEL;SVLEN=106;SC=DeBreak	GT	0/1
chr14	86652436	db16618	N	<DEL>	.	PASS	END=86652517;SVTYPE=DEL;SVLEN=81;SC=DeBreak	GT	0/1
chr14	77333496	db16566	N	<DEL>	.	PASS	END=77333618;SVTYPE=DEL;SVLEN=122;SC=DeBreak	GT	0/1
chr14	49655922	db16409	N	<DEL>	.	PASS	END=49655982;SVTYPE=DEL;SVLEN=60;SC=DeBreak	GT	0/1
chr14	60048560	db16453	N	<DEL>	.	PASS	END=60048621;SVTYPE=DEL;SVLEN=61;SC=DeBreak	GT	0/1
chr15	81192920	db17274	N	<DEL>	.	PASS	END=81192978;SVTYPE=DEL;SVLEN=58;SC=DeBreak	GT	0/1
chr15	43585918	db17040	N	<DEL>	.	PASS	END=43586017;SVTYPE=DEL;SVLEN=99;SC=DeBreak	GT	0/1
chr15	52001881	db17075	N	<DEL>	.	PASS	END=52001931;SVTYPE=DEL;SVLEN=50;SC=DeBreak	GT	0/1
chr16	28941185	db17750	N	<DEL>	.	PASS	END=28941241;SVTYPE=DEL;SVLEN=56;SC=DeBreak	GT	0/1
chr16	50726557	db17803	N	<DEL>	.	PASS	END=50726751;SVTYPE=DEL;SVLEN=194;SC=DeBreak	GT	0/1
chr16	88795232	db18096	N	<INS>	.	PASS	END=88795233;SVTYPE=INS;SVLEN=69;SC=DeBreak	GT	0/1
chr16	57616000	db17840	N	<DEL>	.	PASS	END=57616050;SVTYPE=DEL;SVLEN=50;SC=DeBreak	GT	0/1
chr17	48244179	db18679	N	<DEL>	.	PASS	END=48244283;SVTYPE=DEL;SVLEN=104;SC=DeBreak	GT	0/1
chr17	79942712	db18942	N	<DEL>	.	PASS	END=79942807;SVTYPE=DEL;SVLEN=95;SC=DeBreak	GT	0/1
chr17	66955025	db18760	N	<INS>	.	PASS	END=66955026;SVTYPE=INS;SVLEN=73;SC=DeBreak	GT	0/1
chr17	66955025	db18761	N	<INS>	.	PASS	END=66955026;SVTYPE=INS;SVLEN=66;SC=DeBreak	GT	0/1
chr18	63380890	db19410	N	<DEL>	.	PASS	END=63380983;SVTYPE=DEL;SVLEN=93;SC=DeBreak	GT	0/1
chr18	8875330	db19085	N	<DEL>	.	PASS	END=8875389;SVTYPE=DEL;SVLEN=59;SC=DeBreak	GT	0/1
chr18	40111903	db19259	N	<DEL>	.	PASS	END=40111964;SVTYPE=DEL;SVLEN=61;SC=DeBreak	GT	0/1
chr18	44290350	db19279	N	<DEL>	.	PASS	END=44290431;SVTYPE=DEL;SVLEN=81;SC=DeBreak	GT	0/1
chr18	75869072	db19524	N	<DEL>	.	PASS	END=75869123;SVTYPE=DEL;SVLEN=51;SC=DeBreak	GT	0/1
chr18	76398527	db19560	N	<DEL>	.	PASS	END=76398810;SVTYPE=DEL;SVLEN=283;SC=DeBreak	GT	0/1
chr18	76366331	db19556	N	<DEL>	.	PASS	END=76366604;SVTYPE=DEL;SVLEN=273;SC=DeBreak	GT	0/1
chr18	46396658	db19297	N	<DEL>	.	PASS	END=46396741;SVTYPE=DEL;SVLEN=83;SC=DeBreak	GT	0/1
chr18	49057299	db19317	N	<DEL>	.	PASS	END=49057349;SVTYPE=DEL;SVLEN=50;SC=DeBreak	GT	0/1
chr18	8726493	db19084	N	<DEL>	.	PASS	END=8726543;SVTYPE=DEL;SVLEN=50;SC=DeBreak	GT	0/1
chr18	48061602	db19314	N	<DEL>	.	PASS	END=48061680;SVTYPE=DEL;SVLEN=78;SC=DeBreak	GT	0/1
chr19	2696204	db19770	N	<DEL>	.	PASS	END=2696290;SVTYPE=DEL;SVLEN=86;SC=DeBreak	GT	0/1
chr19	11575556	db19905	N	<DEL>	.	PASS	END=11575878;SVTYPE=DEL;SVLEN=322;SC=DeBreak	GT	0/1
chr19	58887923	db20456	N	<DEL>	.	PASS	END=58887978;SVTYPE=DEL;SVLEN=55;SC=DeBreak	GT	0/1
chr19	41545226	db20192	N	<DEL>	.	PASS	END=41545282;SVTYPE=DEL;SVLEN=56;SC=DeBreak	GT	0/1
chr19	9117919	db19890	N	<DEL>	.	PASS	END=9117969;SVTYPE=DEL;SVLEN=50;SC=DeBreak	GT	0/1
chr19	33949389	db20118	N	<INS>	.	PASS	END=33949918;SVTYPE=INS;SVLEN=529;SC=DeBreak	GT	0/1
chr19	36528171	db20140	N	<DEL>	.	PASS	END=36528247;SVTYPE=DEL;SVLEN=76;SC=DeBreak	GT	0/1
chr19	1195609	db19734	N	<INS>	.	PASS	END=1195610;SVTYPE=INS;SVLEN=70;SC=DeBreak	GT	0/1
chr20	44740374	db20782	N	<DEL>	.	PASS	END=44740474;SVTYPE=DEL;SVLEN=100;SC=DeBreak	GT	0/1
chr20	38263568	db20742	N	<DEL>	.	PASS	END=38263657;SVTYPE=DEL;SVLEN=89;SC=DeBreak	GT	0/1
chr20	46629439	db20795	N	<DEL>	.	PASS	END=46629514;SVTYPE=DEL;SVLEN=75;SC=DeBreak	GT	0/1
chr21	29548586	db21230	N	<DEL>	.	PASS	END=29548641;SVTYPE=DEL;SVLEN=55;SC=DeBreak	GT	0/1
chr21	45755959	db21407	N	<DEL>	.	PASS	END=45756014;SVTYPE=DEL;SVLEN=55;SC=DeBreak	GT	0/1
chr21	38929396	db21291	N	<DEL>	.	PASS	END=38929456;SVTYPE=DEL;SVLEN=60;SC=DeBreak	GT	0/1
chr21	40750472	db21315	N	<DEL>	.	PASS	END=40750548;SVTYPE=DEL;SVLEN=76;SC=DeBreak	GT	0/1
chr22	17627921	db21585	N	<DEL>	.	PASS	END=17628106;SVTYPE=DEL;SVLEN=185;SC=DeBreak	GT	0/1
chr22	37724919	db21762	N	<DEL>	.	PASS	END=37725018;SVTYPE=DEL;SVLEN=99;SC=DeBreak	GT	0/1
chr1	9370165	.	N	<DEL>	.	.	END=9370218;SVTYPE=DEL;SVLEN=-52;SC=Smartie-sv_aln;NumNeighbors=0;NumThresholdNeighbors=0	GT	./.
chr1	102123409	.	N	<DEL>	.	.	END=102123489;SVTYPE=DEL;SVLEN=-79;SC=Smartie-sv_aln;NumNeighbors=0;NumThresholdNeighbors=0	GT	./.
chr1	102123410	.	N	<DEL>	.	.	END=102123485;SVTYPE=DEL;SVLEN=-75;SC=Smartie-sv_aln;NumNeighbors=0;NumThresholdNeighbors=0	GT	./.
chr1	28860349	.	N	<DEL>	.	.	END=28860401;SVTYPE=DEL;SVLEN=-51;SC=Smartie-sv_aln;NumNeighbors=0;NumThresholdNeighbors=0	GT	./.
chr1	93810419	.	N	<INS>	30	.	END=93810419;SVTYPE=INS;SVLEN=119;SC=Smartie-sv_aln,Dipcall;NumNeighbors=0;NumThresholdNeighbors=0;MatchId=0;TruScore=0.305322;PctSeqSimilarity=0;PctSizeSimilarity=0.915966;PctRecOverlap=0;SizeDiff=10;StartDistance=23;EndDistance=23	GT	0/1
chr1	30774246	.	N	<INS>	30	.	END=30774246;SVTYPE=INS;SVLEN=54;SC=Dipcall;NumNeighbors=0;NumThresholdNeighbors=0	GT	0/1
chr1	218785917	.	N	<DEL>	.	.	END=218786232;SVTYPE=DEL;SVLEN=-315;SC=Smartie-sv_aln;NumNeighbors=0;NumThresholdNeighbors=0	GT	./.
chr1	218785920	.	N	<DEL>	.	.	END=218786240;SVTYPE=DEL;SVLEN=-320;SC=Smartie-sv_aln;NumNeighbors=0;NumThresholdNeighbors=0	GT	./.
chr1	218785927	.	N	<DEL>	.	.	END=218786246;SVTYPE=DEL;SVLEN=-319;SC=Smartie-sv_aln;NumNeighbors=0;NumThresholdNeighbors=0	GT	./.
chr1	23821721	.	N	<INS>	.	.	END=23821721;SVTYPE=INS;SVLEN=61;SC=Smartie-sv_aln;NumNeighbors=0;NumThresholdNeighbors=0	GT	./.
chr1	23821725	.	N	<INS>	.	.	END=23821725;SVTYPE=INS;SVLEN=63;SC=Smartie-sv_aln;NumNeighbors=0;NumThresholdNeighbors=0	GT	./.
chr1	23821731	.	N	<INS>	.	.	END=23821731;SVTYPE=INS;SVLEN=62;SC=Smartie-sv_aln;NumNeighbors=0;NumThresholdNeighbors=0	GT	./.
chr1	23821736	.	N	<INS>	.	.	END=23821736;SVTYPE=INS;SVLEN=61;SC=Smartie-sv_aln;NumNeighbors=0;NumThresholdNeighbors=0	GT	./.
chr1	23821745	.	N	<INS>	.	.	END=23821745;SVTYPE=INS;SVLEN=58;SC=Smartie-sv_aln;NumNeighbors=0;NumThresholdNeighbors=0	GT	./.
chr1	27814155	.	N	<INS>	30	.	END=27814155;SVTYPE=INS;SVLEN=52;SC=Dipcall;NumNeighbors=0;NumThresholdNeighbors=0	GT	0/1
chr1	207542012	.	N	<DEL>	.	.	END=207545612;SVTYPE=DEL;SVLEN=-3600;SC=Smartie-sv_aln;NumNeighbors=0;NumThresholdNeighbors=0	GT	./.
chr1	207542032	.	N	<DEL>	.	.	END=207545633;SVTYPE=DEL;SVLEN=-3601;SC=Smartie-sv_aln;NumNeighbors=0;NumThresholdNeighbors=0	GT	./.
chr1	79108843	.	N	<INS>	.	.	END=79108843;SVTYPE=INS;SVLEN=113;SC=Smartie-sv_aln;NumNeighbors=0;NumThresholdNeighbors=0	GT	./.
chr1	193909109	.	N	<DEL>	.	.	END=193909164;SVTYPE=DEL;SVLEN=-55;SC=Smartie-sv_aln;NumNeighbors=0;NumThresholdNeighbors=0	GT	./.
chr1	62390600	.	N	<DEL>	.	.	END=62390945;SVTYPE=DEL;SVLEN=-344;SC=Smartie-sv_aln;NumNeighbors=0;NumThresholdNeighbors=0	GT	./.
chr1	62390871	.	N	<DEL>	30	.	END=62390932;SVTYPE=DEL;SVLEN=61;SC=Smartie-sv_aln,SVIM-asm,PAV,Dipcall;NumNeighbors=0;NumThresholdNeighbors=0;MatchId=3;TruScore=0.635657;PctSeqSimilarity=0;PctSizeSimilarity=0.953125;PctRecOverlap=0.953846;SizeDiff=-3;StartDistance=0;EndDistance=-3	GT	./1
chr1	1866628	.	N	<DEL>	.	.	END=1867024;SVTYPE=DEL;SVLEN=-395;SC=Smartie-sv_aln;NumNeighbors=0;NumThresholdNeighbors=0	GT	./.
chr1	1925147	.	N	<INS>	.	.	END=1925147;SVTYPE=INS;SVLEN=135;SC=Smartie-sv_aln;NumNeighbors=0;NumThresholdNeighbors=0	GT	./.
chr1	5892345	svim.INS.1803	N	<INS>	28	PASS	END=5892345;SVTYPE=INS;SVLEN=378;SC=SVIM;NumNeighbors=0;NumThresholdNeighbors=0	GT	0/1
chr1	5892363	279_3	N	<INS>	.	PASS	END=5892802;SVTYPE=INS;SVLEN=217;SC=SVIM,Sniffles;NumNeighbors=0;NumThresholdNeighbors=0;MatchId=24;TruScore=0.334091;PctSeqSimilarity=0;PctSizeSimilarity=1;PctRecOverlap=0.00227273;SizeDiff=0;StartDistance=-26;EndDistance=413	GT	0/1
chr1	58071865	.	N	<INS>	.	.	END=58071865;SVTYPE=INS;SVLEN=198;SC=Smartie-sv_aln;NumNeighbors=0;NumThresholdNeighbors=0	GT	./.
chr1	201226538	.	N	<DEL>	.	.	END=201226599;SVTYPE=DEL;SVLEN=-61;SC=Smartie-sv_aln;NumNeighbors=2;NumThresholdNeighbors=0;MatchId=28	GT	./.
chr1	201227027	.	N	<INS>	30	.	END=201227027;SVTYPE=INS;SVLEN=1034;SC=Dipcall;NumNeighbors=1;NumThresholdNeighbors=0;MatchId=30	GT	./1
chr1	201227094	svim.INS.22592	N	<INS>	12	PASS	END=201227094;SVTYPE=INS;SVLEN=80;SC=SVIM;NumNeighbors=1;NumThresholdNeighbors=0;MatchId=31	GT	0/1
chr1	109597363	nv_SV9263-06D7D	N	<DEL>	14.4	PASS	END=109598048;SVTYPE=DEL;SVLEN=-685;SC=NanoVar;NumNeighbors=0;NumThresholdNeighbors=0	GT	1/1
chr1	109597702	.	N	<DEL>	.	.	END=109598040;SVTYPE=DEL;SVLEN=-337;SC=Smartie-sv_aln;NumNeighbors=0;NumThresholdNeighbors=0;MatchId=33	GT	./.
chr1	109597710	.	N	<DEL>	.	.	END=109598040;SVTYPE=DEL;SVLEN=-330;SC=Smartie-sv_aln;NumNeighbors=0;NumThresholdNeighbors=0;MatchId=34	GT	./.
chr1	66135716	.	N	<DEL>	.	.	END=66136046;SVTYPE=DEL;SVLEN=-329;SC=Smartie-sv_aln;NumNeighbors=0;NumThresholdNeighbors=0	GT	./.
chr1	184814737	.	N	<DEL>	.	.	END=184820795;SVTYPE=DEL;SVLEN=-6057;SC=Smartie-sv_aln;NumNeighbors=0;NumThresholdNeighbors=0	GT	./.
chr1	8446033	325_3	N	<DEL>	.	PASS	END=8446102;SVTYPE=DEL;SVLEN=-69;SC=Sniffles;NumNeighbors=0;NumThresholdNeighbors=0	GT	0/0
chr1	47644785	svim.INS.7118	N	<INS>	25	PASS	END=47644785;SVTYPE=INS;SVLEN=77;SC=SVIM;NumNeighbors=0;NumThresholdNeighbors=0	GT	0/1
chr1	220749339	.	N	<INS>	.	.	END=220749339;SVTYPE=INS;SVLEN=309;SC=Smartie-sv_aln;NumNeighbors=0;NumThresholdNeighbors=0	GT	./.
chr1	176478222	.	N	<DEL>	.	.	END=176478779;SVTYPE=DEL;SVLEN=-557;SC=Smartie-sv_aln;NumNeighbors=0;NumThresholdNeighbors=0	GT	./.
chr1	247362983	.	N	<INS>	.	.	END=247362983;SVTYPE=INS;SVLEN=81;SC=Smartie-sv_aln;NumNeighbors=0;NumThresholdNeighbors=0	GT	./.
chr1	247363048	.	N	<INS>	.	.	END=247363048;SVTYPE=INS;SVLEN=80;SC=Smartie-sv_aln;NumNeighbors=0;NumThresholdNeighbors=0	GT	./.
chr1	57861420	.	N	<DEL>	.	.	END=57861477;SVTYPE=DEL;SVLEN=-56;SC=Smartie-sv_aln;NumNeighbors=0;NumThresholdNeighbors=0	GT	./.
chr1	240528446	.	N	<DEL>	30	.	END=240528530;SVTYPE=DEL;SVLEN=84;SC=Smartie-sv_aln,Dipcall;NumNeighbors=0;NumThresholdNeighbors=0;MatchId=7;TruScore=0.580299;PctSeqSimilarity=0;PctSizeSimilarity=0.97619;PctRecOverlap=0.764706;SizeDiff=2;StartDistance=-20;EndDistance=-19	GT	1/0
chr1	240617003	.	N	<DEL>	.	.	END=240617326;SVTYPE=DEL;SVLEN=-322;SC=Smartie-sv_aln;NumNeighbors=0;NumThresholdNeighbors=0	GT	./.
chr1	247850473	.	N	<DEL>	.	.	END=247856524;SVTYPE=DEL;SVLEN=-6050;SC=Smartie-sv_aln;NumNeighbors=0;NumThresholdNeighbors=0	GT	./.
chr1	180292988	.	N	<DEL>	.	.	END=180293312;SVTYPE=DEL;SVLEN=-323;SC=Smartie-sv_aln;NumNeighbors=0;NumThresholdNeighbors=0	GT	./.
chr1	180292999	.	N	<DEL>	.	.	END=180293323;SVTYPE=DEL;SVLEN=-324;SC=Smartie-sv_aln;NumNeighbors=0;NumThresholdNeighbors=0	GT	./.
chr1	4396872	nv_SV874-59C9	N	<INS>	10.4	PASS	END=4396873;SVTYPE=INS;SVLEN=314;SC=NanoVar;NumNeighbors=0;NumThresholdNeighbors=0	GT	0/1
chr1	181047412	.	N	<INS>	30	.	END=181047412;SVTYPE=INS;SVLEN=290;SC=Smartie-sv_aln,Dipcall;NumNeighbors=0;NumThresholdNeighbors=0;MatchId=8;TruScore=0.314943;PctSeqSimilarity=0;PctSizeSimilarity=0.944828;PctRecOverlap=0;SizeDiff=16;StartDistance=-4;EndDistance=-4	GT	1/0
chr1	233865153	.	N	<DEL>	.	.	END=233865480;SVTYPE=DEL;SVLEN=-326;SC=Smartie-sv_aln;NumNeighbors=0;NumThresholdNeighbors=0	GT	./.
chr1	233865178	.	N	<DEL>	.	.	END=233865504;SVTYPE=DEL;SVLEN=-326;SC=Smartie-sv_aln;NumNeighbors=0;NumThresholdNeighbors=0	GT	./.
chr1	203469212	svim.INS.22894	N	<INS>	14	PASS	END=203469212;SVTYPE=INS;SVLEN=198;SC=SVIM;NumNeighbors=0;NumThresholdNeighbors=0	GT	0/1
chr1	203552903	nv_SV15327-A116F	N	<DEL>	10.3	PASS	END=203553129;SVTYPE=DEL;SVLEN=-226;SC=NanoVar;NumNeighbors=0;NumThresholdNeighbors=0	GT	0/1
chr1	203553025	.	N	<DEL>	.	.	END=203553137;SVTYPE=DEL;SVLEN=-111;SC=Smartie-sv_aln;NumNeighbors=0;NumThresholdNeighbors=0;MatchId=55	GT	./.
chr1	203553081	.	N	<DEL>	.	.	END=203553182;SVTYPE=DEL;SVLEN=-101;SC=Smartie-sv_aln;NumNeighbors=0;NumThresholdNeighbors=0;MatchId=56	GT	./.
chr1	234009996	2865_11	N	<DEL>	.	PASS	END=234010050;SVTYPE=DEL;SVLEN=-54;SC=Sniffles;NumNeighbors=0;NumThresholdNeighbors=0	GT	0/0
chr1	44565528	.	N	<DEL>	.	.	END=44565597;SVTYPE=DEL;SVLEN=-68;SC=Smartie-sv_aln;NumNeighbors=0;NumThresholdNeighbors=0	GT	./.
chr1	70946204	.	N	<DEL>	.	.	END=70946536;SVTYPE=DEL;SVLEN=-332;SC=Smartie-sv_aln;NumNeighbors=0;NumThresholdNeighbors=0	GT	./.
chr1	70976083	svim.DEL.17330	N	<DEL>	13	PASS	END=70976134;SVTYPE=DEL;SVLEN=51;SC=Sniffles2,SVIM;NumNeighbors=0;NumThresholdNeighbors=0;MatchId=64;TruScore=0.6409;PctSeqSimilarity=0;PctSizeSimilarity=0.980392;PctRecOverlap=0.942308;SizeDiff=1;StartDistance=-3;EndDistance=-2	GT	0/1
chr1	6220166	.	N	<DEL>	.	.	END=6220325;SVTYPE=DEL;SVLEN=-159;SC=Smartie-sv_aln;NumNeighbors=0;NumThresholdNeighbors=0	GT	./.
chr1	96731346	.	N	<INS>	30	.	END=96731346;SVTYPE=INS;SVLEN=50;SC=Sniffles2,SVIM-asm,Dipcall;NumNeighbors=0;NumThresholdNeighbors=0;MatchId=66;TruScore=0.308642;PctSeqSimilarity=0;PctSizeSimilarity=0.925926;PctRecOverlap=0;SizeDiff=-4;StartDistance=-51;EndDistance=-51	GT	1/1
chr1	113316959	chr1-113316960-INS-170	N	<INS>	.	.	END=113316959;SVTYPE=INS;SVLEN=170;SC=Sniffles,Smartie-sv_aln,PAV;NumNeighbors=0;NumThresholdNeighbors=0;MatchId=68;TruScore=0.303922;PctSeqSimilarity=0;PctSizeSimilarity=0.911765;PctRecOverlap=0;SizeDiff=15;StartDistance=-2;EndDistance=-2	GT	1/1
chr1	17764165	.	N	<INS>	.	.	END=17764165;SVTYPE=INS;SVLEN=68;SC=Smartie-sv_aln;NumNeighbors=0;NumThresholdNeighbors=0	GT	./.
chr1	17764165	.	N	<INS>	.	.	END=17764165;SVTYPE=INS;SVLEN=73;SC=Smartie-sv_aln;NumNeighbors=0;NumThresholdNeighbors=0	GT	./.
chr1	17764170	.	N	<INS>	.	.	END=17764170;SVTYPE=INS;SVLEN=77;SC=Smartie-sv_aln;NumNeighbors=0;NumThresholdNeighbors=0	GT	./.
chr1	17764214	.	N	<INS>	.	.	END=17764214;SVTYPE=INS;SVLEN=54;SC=Smartie-sv_aln;NumNeighbors=0;NumThresholdNeighbors=0	GT	./.
chr1	12822423	svim.DEL.3604	N	<DEL>	13	PASS	END=12822630;SVTYPE=DEL;SVLEN=207;SC=SVIM;NumNeighbors=0;NumThresholdNeighbors=0	GT	0/1
chr1	157980119	nv_SV12068-177C0	N	<DEL>	10.1	PASS	END=157980233;SVTYPE=DEL;SVLEN=-114;SC=MAMnet,NanoVar;NumNeighbors=1;NumThresholdNeighbors=0;MatchId=74;TruScore=0.573506;PctSeqSimilarity=0;PctSizeSimilarity=0.859649;PctRecOverlap=0.86087;SizeDiff=16;StartDistance=-8;EndDistance=8	GT	0/1
chr1	15362781	.	N	<INS>	.	.	END=15362781;SVTYPE=INS;SVLEN=63;SC=Smartie-sv_aln;NumNeighbors=0;NumThresholdNeighbors=0	GT	./.
chr1	7039873	.	N	<DEL>	.	.	END=7039928;SVTYPE=DEL;SVLEN=-55;SC=Smartie-sv_aln;NumNeighbors=0;NumThresholdNeighbors=0	GT	./.
chr1	184183621	.	N	<DEL>	30	.	END=184183683;SVTYPE=DEL;SVLEN=62;SC=SVIM-asm,Dipcall;NumNeighbors=0;NumThresholdNeighbors=0;MatchId=11;TruScore=0.666667;PctSeqSimilarity=0;PctSizeSimilarity=1;PctRecOverlap=1;SizeDiff=0;StartDistance=0;EndDistance=0	GT	0/1
chr1	186743204	.	N	<INS>	30	.	END=186743204;SVTYPE=INS;SVLEN=55;SC=Smartie-sv_aln,Dipcall;NumNeighbors=0;NumThresholdNeighbors=0;MatchId=12;TruScore=0.315152;PctSeqSimilarity=0;PctSizeSimilarity=0.945455;PctRecOverlap=0;SizeDiff=3;StartDistance=10;EndDistance=10	GT	1/0
chr1	186764960	.	N	<DEL>	.	.	END=186765452;SVTYPE=DEL;SVLEN=-492;SC=SVIM,Smartie-sv_aln;NumNeighbors=0;NumThresholdNeighbors=0;MatchId=68;TruScore=0.65044;PctSeqSimilarity=0;PctSizeSimilarity=1;PctRecOverlap=0.951318;SizeDiff=0;StartDistance=24;EndDistance=24	GT	./.
chr1	216185313	.	N	<DEL>	.	.	END=216185485;SVTYPE=DEL;SVLEN=-172;SC=Smartie-sv_aln;NumNeighbors=0;NumThresholdNeighbors=0	GT	./.
chr1	46051820	nv_SV5056-42A8A	N	<DEL>	10.5	PASS	END=46051982;SVTYPE=DEL;SVLEN=-162;SC=NanoVar;NumNeighbors=1;NumThresholdNeighbors=0;MatchId=81	GT	0/1
chr1	28180239	.	N	<DEL>	.	.	END=28180808;SVTYPE=DEL;SVLEN=-569;SC=NanoVar,Smartie-sv_aln;NumNeighbors=0;NumThresholdNeighbors=0;MatchId=76;TruScore=0.47595;PctSeqSimilarity=0;PctSizeSimilarity=0.87522;PctRecOverlap=0.552632;SizeDiff=71;StartDistance=-255;EndDistance=-184	GT	./.
chr1	28180257	.	N	<DEL>	.	.	END=28180830;SVTYPE=DEL;SVLEN=-573;SC=Smartie-sv_aln;NumNeighbors=0;NumThresholdNeighbors=0;MatchId=77	GT	./.
chr1	225992550	.	N	<DEL>	30	.	END=225992602;SVTYPE=DEL;SVLEN=52;SC=Smartie-sv_aln,Dipcall;NumNeighbors=0;NumThresholdNeighbors=0;MatchId=13;TruScore=0.648256;PctSeqSimilarity=0;PctSizeSimilarity=0.981132;PctRecOverlap=0.963636;SizeDiff=-1;StartDistance=0;EndDistance=-2	GT	1/.
chr1	225992556	.	N	<DEL>	.	.	END=225992621;SVTYPE=DEL;SVLEN=-64;SC=Smartie-sv_aln;NumNeighbors=0;NumThresholdNeighbors=0	GT	./.
chr1	108733317	.	N	<DEL>	.	.	END=108735799;SVTYPE=DEL;SVLEN=-2482;SC=Sniffles2,cuteSV,SVIM,Sniffles,Smartie-sv_aln;NumNeighbors=0;NumThresholdNeighbors=0;MatchId=87;TruScore=0.192318;PctSeqSimilarity=0;PctSizeSimilarity=0.576954;PctRecOverlap=0;SizeDiff=1050;StartDistance=-2503;EndDistance=-1453	GT	./.
chr1	108733323	.	N	<DEL>	30	.	END=108735800;SVTYPE=DEL;SVLEN=2477;SC=Smartie-sv_aln,SVIM-asm,PAV,Dipcall;NumNeighbors=0;NumThresholdNeighbors=0;MatchId=88;TruScore=0.665995;PctSeqSimilarity=0;PctSizeSimilarity=0.999193;PctRecOverlap=0.998791;SizeDiff=-2;StartDistance=1;EndDistance=-2	GT	./1
chr1	108735819	.	N	<DEL>	30	.	END=108737251;SVTYPE=DEL;SVLEN=1432;SC=Smartie-sv_aln,Dipcall;NumNeighbors=0;NumThresholdNeighbors=0;MatchId=89;TruScore=0.666434;PctSeqSimilarity=0;PctSizeSimilarity=1;PctRecOverlap=0.999302;SizeDiff=0;StartDistance=1;EndDistance=1	GT	1/1
chr1	108735820	.	N	<DEL>	.	.	END=108737251;SVTYPE=DEL;SVLEN=-1431;SC=Smartie-sv_aln;NumNeighbors=0;NumThresholdNeighbors=0;MatchId=90	GT	./.
chr1	204164326	svim.INS.22981	N	<INS>	18	PASS	END=204164326;SVTYPE=INS;SVLEN=193;SC=SVIM;NumNeighbors=0;NumThresholdNeighbors=0	GT	0/1
chr1	206917230	nv_SV15629-46DE8	N	<DEL>	10.5	PASS	END=206917436;SVTYPE=DEL;SVLEN=-206;SC=NanoVar;NumNeighbors=0;NumThresholdNeighbors=0	GT	0/1
chr1	196406224	.	N	<INS>	30	.	END=196406224;SVTYPE=INS;SVLEN=284;SC=Dipcall;NumNeighbors=0;NumThresholdNeighbors=0	GT	1/0
chr1	153229231	.	N	<INS>	30	.	END=153229231;SVTYPE=INS;SVLEN=722;SC=Dipcall;NumNeighbors=0;NumThresholdNeighbors=0;MatchId=79	GT	0/1
chr1	153229342	svim.INS.17199	N	<INS>	16	PASS	END=153229342;SVTYPE=INS;SVLEN=53;SC=SVIM;NumNeighbors=0;NumThresholdNeighbors=0	GT	0/1
chr1	25056857	.	N	<INS>	30	.	END=25056857;SVTYPE=INS;SVLEN=264;SC=Dipcall;NumNeighbors=0;NumThresholdNeighbors=0	GT	1/0
chr1	7863494	.	N	<INS>	.	.	END=7863494;SVTYPE=INS;SVLEN=146;SC=Smartie-sv_aln;NumNeighbors=0;NumThresholdNeighbors=0	GT	./.
chr1	31040661	.	N	<DEL>	.	.	END=31041675;SVTYPE=DEL;SVLEN=-1013;SC=Smartie-sv_aln;NumNeighbors=0;NumThresholdNeighbors=0	GT	./.
chr1	248567497	.	N	<INS>	30	.	END=248567497;SVTYPE=INS;SVLEN=8465;SC=SVIM-asm,Dipcall;NumNeighbors=0;NumThresholdNeighbors=0;MatchId=19;TruScore=0.666667;PctSeqSimilarity=0;PctSizeSimilarity=1;PctRecOverlap=1;SizeDiff=0;StartDistance=0;EndDistance=0	GT	0/1
chr1	248571588	.	N	<INS>	30	.	END=248571588;SVTYPE=INS;SVLEN=209;SC=Dipcall;NumNeighbors=0;NumThresholdNeighbors=0	GT	0/1
chr1	186796767	.	N	<DEL>	.	.	END=186796818;SVTYPE=DEL;SVLEN=-51;SC=Smartie-sv_aln;NumNeighbors=0;NumThresholdNeighbors=0	GT	./.
chr1	52177105	svim.INS.7563	N	<INS>	20	PASS	END=52177105;SVTYPE=INS;SVLEN=251;SC=SVIM;NumNeighbors=0;NumThresholdNeighbors=0	GT	0/1
chr1	52177136	svim.INS.7565	N	<INS>	21	PASS	END=52177136;SVTYPE=INS;SVLEN=89;SC=SVIM;NumNeighbors=0;NumThresholdNeighbors=0	GT	0/1
chr1	34713011	740_5	N	<DEL>	.	PASS	END=34713109;SVTYPE=DEL;SVLEN=-98;SC=NanoVar,Sniffles;NumNeighbors=0;NumThresholdNeighbors=0;MatchId=96;TruScore=0.429774;PctSeqSimilarity=0;PctSizeSimilarity=0.642857;PctRecOverlap=0.646465;SizeDiff=35;StartDistance=-15;EndDistance=20	GT	0/0
chr1	230006670	.	N	<INS>	30	.	END=230006670;SVTYPE=INS;SVLEN=292;SC=Smartie-sv_aln,Dipcall;NumNeighbors=0;NumThresholdNeighbors=0;MatchId=21;TruScore=0.325342;PctSeqSimilarity=0;PctSizeSimilarity=0.976027;PctRecOverlap=0;SizeDiff=7;StartDistance=-14;EndDistance=-14	GT	0/1
chr1	241149862	.	N	<DEL>	.	.	END=241150187;SVTYPE=DEL;SVLEN=-325;SC=Smartie-sv_aln;NumNeighbors=0;NumThresholdNeighbors=0	GT	./.
chr1	69807002	.	N	<DEL>	.	.	END=69807323;SVTYPE=DEL;SVLEN=-320;SC=Smartie-sv_aln;NumNeighbors=0;NumThresholdNeighbors=0	GT	./.
chr1	3268370	nv_SV734-17A4	N	<INS>	10.1	PASS	END=3268371;SVTYPE=INS;SVLEN=342;SC=NanoVar;NumNeighbors=0;NumThresholdNeighbors=0	GT	0/1
chr1	3296499	.	N	<INS>	30	.	END=3296499;SVTYPE=INS;SVLEN=54;SC=SVIM-asm,Dipcall;NumNeighbors=0;NumThresholdNeighbors=0;MatchId=22;TruScore=0.654321;PctSeqSimilarity=0;PctSizeSimilarity=0.962963;PctRecOverlap=1;SizeDiff=2;StartDistance=0;EndDistance=0	GT	1/.
chr1	25126406	.	N	<DEL>	.	.	END=25126711;SVTYPE=DEL;SVLEN=-305;SC=Smartie-sv_aln;NumNeighbors=0;NumThresholdNeighbors=0	GT	./.
chr1	25158691	.	N	<DEL>	30	.	END=25161512;SVTYPE=DEL;SVLEN=2821;SC=Smartie-sv_aln,Dipcall;NumNeighbors=0;NumThresholdNeighbors=0;MatchId=23;TruScore=0.665604;PctSeqSimilarity=0;PctSizeSimilarity=0.999292;PctRecOverlap=0.997521;SizeDiff=-2;StartDistance=-5;EndDistance=-7	GT	./1
chr1	69943721	.	N	<DEL>	.	.	END=69944021;SVTYPE=DEL;SVLEN=-300;SC=Smartie-sv_aln;NumNeighbors=0;NumThresholdNeighbors=0	GT	./.
chr1	225272505	.	N	<INS>	.	.	END=225272505;SVTYPE=INS;SVLEN=69;SC=Smartie-sv_aln;NumNeighbors=0;NumThresholdNeighbors=0	GT	./.
chr1	245266158	.	N	<INS>	30	.	END=245266158;SVTYPE=INS;SVLEN=88;SC=Sniffles2,SVIM,Sniffles,Smartie-sv_aln,SVIM-asm,PAV,Dipcall;NumNeighbors=0;NumThresholdNeighbors=0;MatchId=114;TruScore=0.329545;PctSeqSimilarity=0;PctSizeSimilarity=0.988636;PctRecOverlap=0;SizeDiff=1;StartDistance=-31;EndDistance=-31	GT	1/0
chr1	245266229	.	N	<INS>	30	.	END=245266229;SVTYPE=INS;SVLEN=88;SC=Dipcall;NumNeighbors=0;NumThresholdNeighbors=0;MatchId=115	GT	./1
chr1	178630718	2261_1	N	<DEL>	.	PASS	END=178630770;SVTYPE=DEL;SVLEN=-52;SC=Sniffles;NumNeighbors=0;NumThresholdNeighbors=0	GT	0/0
chr1	188438208	.	N	<INS>	.	.	END=188438208;SVTYPE=INS;SVLEN=292;SC=Smartie-sv_aln;NumNeighbors=0;NumThresholdNeighbors=0	GT	./.
chr1	108567567	.	N	<INS>	.	.	END=108567567;SVTYPE=INS;SVLEN=142;SC=SVIM,Smartie-sv_aln;NumNeighbors=0;NumThresholdNeighbors=0;MatchId=100;TruScore=0.176056;PctSeqSimilarity=0;PctSizeSimilarity=0.528169;PctRecOverlap=0;SizeDiff=67;StartDistance=6;EndDistance=6	GT	./.
chr1	249161280	.	N	<DEL>	.	.	END=249161332;SVTYPE=DEL;SVLEN=-51;SC=Smartie-sv_aln;NumNeighbors=0;NumThresholdNeighbors=0	GT	./.
chr1	249161286	.	N	<DEL>	.	.	END=249161338;SVTYPE=DEL;SVLEN=-52;SC=Smartie-sv_aln;NumNeighbors=0;NumThresholdNeighbors=0	GT	./.
chr1	50835200	nv_SV5369-F126	N	<INS>	11.2	PASS	END=50835201;SVTYPE=INS;SVLEN=148;SC=NanoVar;NumNeighbors=0;NumThresholdNeighbors=0	GT	1/1
chr1	154098199	2006_2	N	<DEL>	.	PASS	END=154098249;SVTYPE=DEL;SVLEN=-50;SC=Sniffles;NumNeighbors=0;NumThresholdNeighbors=0	GT	0/0
chr1	154352344	.	N	<DEL>	.	.	END=154352421;SVTYPE=DEL;SVLEN=-76;SC=Smartie-sv_aln;NumNeighbors=0;NumThresholdNeighbors=0	GT	./.
chr1	154352351	.	N	<DEL>	.	.	END=154352430;SVTYPE=DEL;SVLEN=-78;SC=Smartie-sv_aln;NumNeighbors=0;NumThresholdNeighbors=0	GT	./.
chr1	154352362	.	N	<DEL>	.	.	END=154352439;SVTYPE=DEL;SVLEN=-77;SC=Smartie-sv_aln;NumNeighbors=0;NumThresholdNeighbors=0	GT	./.
chr1	154352399	.	N	<DEL>	.	.	END=154352479;SVTYPE=DEL;SVLEN=-80;SC=Smartie-sv_aln;NumNeighbors=0;NumThresholdNeighbors=0	GT	./.
chr1	154352427	.	N	<DEL>	.	.	END=154352505;SVTYPE=DEL;SVLEN=-78;SC=Smartie-sv_aln;NumNeighbors=0;NumThresholdNeighbors=0	GT	./.
chr1	154353481	.	N	<DEL>	.	.	END=154353536;SVTYPE=DEL;SVLEN=-54;SC=Smartie-sv_aln;NumNeighbors=0;NumThresholdNeighbors=0	GT	./.
chr1	154353490	.	N	<DEL>	.	.	END=154353555;SVTYPE=DEL;SVLEN=-64;SC=Smartie-sv_aln;NumNeighbors=0;NumThresholdNeighbors=0	GT	./.
chr1	28736708	.	N	<INS>	.	.	END=28736708;SVTYPE=INS;SVLEN=124;SC=Smartie-sv_aln;NumNeighbors=0;NumThresholdNeighbors=0	GT	./.
chr1	31807168	707_1	N	<DEL>	.	PASS	END=31807224;SVTYPE=DEL;SVLEN=-56;SC=Sniffles2,cuteSV,Sniffles;NumNeighbors=0;NumThresholdNeighbors=0;MatchId=132;TruScore=0.613617;PctSeqSimilarity=0;PctSizeSimilarity=0.928571;PctRecOverlap=0.912281;SizeDiff=4;StartDistance=-5;EndDistance=-1	GT	0/0
chr1	31818393	.	N	<INS>	.	.	END=31818393;SVTYPE=INS;SVLEN=53;SC=Smartie-sv_aln;NumNeighbors=0;NumThresholdNeighbors=0	GT	./.
chr1	31818410	.	N	<INS>	.	.	END=31818410;SVTYPE=INS;SVLEN=51;SC=Smartie-sv_aln;NumNeighbors=0;NumThresholdNeighbors=0	GT	./.
chr1	31130995	.	N	<DEL>	.	.	END=31131053;SVTYPE=DEL;SVLEN=-58;SC=Smartie-sv_aln;NumNeighbors=0;NumThresholdNeighbors=0	GT	./.
chr1	104719860	.	N	<DEL>	.	.	END=104720179;SVTYPE=DEL;SVLEN=-318;SC=Smartie-sv_aln;NumNeighbors=0;NumThresholdNeighbors=0	GT	./.
chr1	249069883	.	N	<INS>	.	.	END=249069883;SVTYPE=INS;SVLEN=58;SC=Smartie-sv_aln;NumNeighbors=0;NumThresholdNeighbors=0	GT	./.
chr1	249069963	.	N	<INS>	.	.	END=249069963;SVTYPE=INS;SVLEN=57;SC=Smartie-sv_aln;NumNeighbors=0;NumThresholdNeighbors=0	GT	./.
chr1	249069978	.	N	<INS>	.	.	END=249069978;SVTYPE=INS;SVLEN=57;SC=Smartie-sv_aln;NumNeighbors=0;NumThresholdNeighbors=0	GT	./.
chr1	246946365	.	N	<DEL>	.	.	END=246946636;SVTYPE=DEL;SVLEN=-271;SC=Smartie-sv_aln;NumNeighbors=0;NumThresholdNeighbors=0	GT	./.
chr1	247252148	.	N	<INS>	.	.	END=247252148;SVTYPE=INS;SVLEN=52;SC=Smartie-sv_aln;NumNeighbors=0;NumThresholdNeighbors=0	GT	./.
chr1	105218660	.	N	<DEL>	.	.	END=105219459;SVTYPE=DEL;SVLEN=-799;SC=Smartie-sv_aln;NumNeighbors=0;NumThresholdNeighbors=0	GT	./.
chr1	105231101	.	N	<INS>	.	.	END=105231101;SVTYPE=INS;SVLEN=114;SC=Smartie-sv_aln;NumNeighbors=0;NumThresholdNeighbors=0	GT	./.
chr1	931715	.	N	<INS>	30	.	END=931715;SVTYPE=INS;SVLEN=64;SC=SVIM,Sniffles,Smartie-sv_aln,SVIM-asm,Dipcall;NumNeighbors=0;NumThresholdNeighbors=0;MatchId=124;TruScore=0.307292;PctSeqSimilarity=0;PctSizeSimilarity=0.921875;PctRecOverlap=0;SizeDiff=5;StartDistance=9;EndDistance=9	GT	1/0
chr1	931716	.	N	<INS>	30	.	END=931716;SVTYPE=INS;SVLEN=63;SC=Smartie-sv_aln,Dipcall;NumNeighbors=0;NumThresholdNeighbors=0;MatchId=125;TruScore=0.306878;PctSeqSimilarity=0;PctSizeSimilarity=0.920635;PctRecOverlap=0;SizeDiff=5;StartDistance=53;EndDistance=53	GT	0/1
chr1	931782	.	N	<INS>	30	.	END=931782;SVTYPE=INS;SVLEN=129;SC=Dipcall;NumNeighbors=0;NumThresholdNeighbors=0;MatchId=126	GT	1/.
chr1	45078754	.	N	<INS>	.	.	END=45078754;SVTYPE=INS;SVLEN=73;SC=Smartie-sv_aln;NumNeighbors=0;NumThresholdNeighbors=0	GT	./.
chr1	45078907	.	N	<INS>	.	.	END=45078907;SVTYPE=INS;SVLEN=72;SC=Smartie-sv_aln;NumNeighbors=0;NumThresholdNeighbors=0	GT	./.
chr1	169820123	.	N	<DEL>	.	.	END=169820212;SVTYPE=DEL;SVLEN=-88;SC=Smartie-sv_aln;NumNeighbors=0;NumThresholdNeighbors=0	GT	./.
chr1	27935356	.	N	<DEL>	30	.	END=27935497;SVTYPE=DEL;SVLEN=141;SC=Smartie-sv_aln,Dipcall;NumNeighbors=0;NumThresholdNeighbors=0;MatchId=29;TruScore=0.661955;PctSeqSimilarity=0;PctSizeSimilarity=0.992908;PctRecOverlap=0.992958;SizeDiff=1;StartDistance=0;EndDistance=1	GT	1/0
chr1	27947501	.	N	<DEL>	.	.	END=27947557;SVTYPE=DEL;SVLEN=-56;SC=Smartie-sv_aln;NumNeighbors=0;NumThresholdNeighbors=0	GT	./.
chr1	66263916	.	N	<DEL>	.	.	END=66264249;SVTYPE=DEL;SVLEN=-332;SC=Smartie-sv_aln;NumNeighbors=0;NumThresholdNeighbors=0	GT	./.
chr1	63151828	.	N	<DEL>	30	.	END=63152166;SVTYPE=DEL;SVLEN=338;SC=Smartie-sv_aln,Dipcall;NumNeighbors=0;NumThresholdNeighbors=0;MatchId=30;TruScore=0.659835;PctSeqSimilarity=0;PctSizeSimilarity=0.991202;PctRecOverlap=0.988304;SizeDiff=-3;StartDistance=-1;EndDistance=-4	GT	1/.
chr1	198243297	.	N	<INS>	.	.	END=198243297;SVTYPE=INS;SVLEN=259;SC=Smartie-sv_aln;NumNeighbors=0;NumThresholdNeighbors=0	GT	./.
chr1	36265889	763_1	N	<DEL>	.	PASS	END=36265939;SVTYPE=DEL;SVLEN=-50;SC=Sniffles;NumNeighbors=0;NumThresholdNeighbors=0	GT	0/0
chr1	171906007	.	N	<INS>	.	.	END=171906007;SVTYPE=INS;SVLEN=56;SC=Smartie-sv_aln;NumNeighbors=0;NumThresholdNeighbors=0	GT	./.
chr1	105912502	.	N	<DEL>	.	.	END=105912554;SVTYPE=DEL;SVLEN=-52;SC=Smartie-sv_aln;NumNeighbors=0;NumThresholdNeighbors=0	GT	./.
chr1	213537040	cuteSV.DEL.1962	N	<DEL>	25.1	PASS	END=213537095;SVTYPE=DEL;SVLEN=55;SC=Sniffles2,cuteSV;NumNeighbors=0;NumThresholdNeighbors=0;MatchId=160;TruScore=0.470238;PctSeqSimilarity=0;PctSizeSimilarity=1;PctRecOverlap=0.410714;SizeDiff=0;StartDistance=33;EndDistance=33	GT	0/1
chr1	197500517	.	N	<DEL>	.	.	END=197503282;SVTYPE=DEL;SVLEN=-2765;SC=Smartie-sv_aln;NumNeighbors=0;NumThresholdNeighbors=0	GT	./.
chr1	1037900	nv_SV271-39C0	N	<DEL>	11.2	PASS	END=1038029;SVTYPE=DEL;SVLEN=-129;SC=NanoVar;NumNeighbors=0;NumThresholdNeighbors=0	GT	1/1
chr1	64958062	.	N	<INS>	30	.	END=64958062;SVTYPE=INS;SVLEN=305;SC=Dipcall;NumNeighbors=0;NumThresholdNeighbors=0	GT	1/0
chr1	1000227	nv_SV258-793A3	N	<DEL>	5.1	PASS	END=1000531;SVTYPE=DEL;SVLEN=-304;SC=NanoVar;NumNeighbors=0;NumThresholdNeighbors=0;MatchId=164	GT	0/1
chr1	1000617	svim_asm.INS.19	N	<INS>	.	PASS	END=1000617;SVTYPE=INS;SVLEN=78;SC=MAMnet,Sniffles2,Sniffles,SVIM-asm;NumNeighbors=0;NumThresholdNeighbors=0;MatchId=165;TruScore=0.220339;PctSeqSimilarity=0;PctSizeSimilarity=0.661017;PctRecOverlap=0;SizeDiff=-40;StartDistance=28;EndDistance=27	GT	1/0
chr1	13796811	nv_SV1837-363C	N	<INS>	13.2	PASS	END=13796812;SVTYPE=INS;SVLEN=468;SC=NanoVar;NumNeighbors=0;NumThresholdNeighbors=0	GT	1/1
chr1	13827979	.	N	<DEL>	.	.	END=13828170;SVTYPE=DEL;SVLEN=-190;SC=Smartie-sv_aln;NumNeighbors=0;NumThresholdNeighbors=0	GT	./.
chr1	9230436	.	N	<INS>	30	.	END=9230436;SVTYPE=INS;SVLEN=303;SC=Dipcall;NumNeighbors=0;NumThresholdNeighbors=0	GT	0/1
chr1	118091042	.	N	<DEL>	.	.	END=118091263;SVTYPE=DEL;SVLEN=-221;SC=Smartie-sv_aln;NumNeighbors=0;NumThresholdNeighbors=0	GT	./.
chr1	118594439	.	N	<DEL>	.	.	END=118594782;SVTYPE=DEL;SVLEN=-343;SC=Smartie-sv_aln;NumNeighbors=0;NumThresholdNeighbors=0	GT	./.
chr1	155924347	nv_SV11902-56209	N	<INS>	13.8	PASS	END=155924348;SVTYPE=INS;SVLEN=312;SC=NanoVar;NumNeighbors=0;NumThresholdNeighbors=0	GT	1/1
chr1	3714275	.	N	<INS>	30	.	END=3714275;SVTYPE=INS;SVLEN=51;SC=Smartie-sv_aln,Dipcall;NumNeighbors=0;NumThresholdNeighbors=0;MatchId=34;TruScore=0.333333;PctSeqSimilarity=0;PctSizeSimilarity=1;PctRecOverlap=0;SizeDiff=0;StartDistance=6;EndDistance=6	GT	1/0
chr1	3714286	.	N	<INS>	.	.	END=3714286;SVTYPE=INS;SVLEN=51;SC=Smartie-sv_aln;NumNeighbors=0;NumThresholdNeighbors=0	GT	./.
chr1	3717023	.	N	<DEL>	.	.	END=3717172;SVTYPE=DEL;SVLEN=-148;SC=Smartie-sv_aln;NumNeighbors=0;NumThresholdNeighbors=0	GT	./.
chr1	153662562	2004_2	N	<DEL>	.	PASS	END=153662614;SVTYPE=DEL;SVLEN=-52;SC=Sniffles;NumNeighbors=0;NumThresholdNeighbors=0	GT	0/0
chr1	246167277	.	N	<DEL>	.	.	END=246167377;SVTYPE=DEL;SVLEN=-99;SC=Smartie-sv_aln;NumNeighbors=0;NumThresholdNeighbors=0	GT	./.
chr1	246187709	.	N	<INS>	30	.	END=246187709;SVTYPE=INS;SVLEN=449;SC=cuteSV,Dipcall;NumNeighbors=0;NumThresholdNeighbors=0;MatchId=177;TruScore=0.219005;PctSeqSimilarity=0;PctSizeSimilarity=0.657016;PctRecOverlap=0;SizeDiff=154;StartDistance=-326;EndDistance=-326	GT	1/0
chr1	246187806	.	N	<INS>	30	.	END=246187806;SVTYPE=INS;SVLEN=158;SC=Sniffles2,Sniffles,SVIM-asm,Dipcall;NumNeighbors=0;NumThresholdNeighbors=0;MatchId=178;TruScore=0.316456;PctSeqSimilarity=0;PctSizeSimilarity=0.949367;PctRecOverlap=0;SizeDiff=8;StartDistance=-42;EndDistance=-42	GT	1/0
chr1	246187932	3104_0	N	<INS>	.	PASS	END=246187953;SVTYPE=INS;SVLEN=87;SC=Sniffles;NumNeighbors=0;NumThresholdNeighbors=0;MatchId=179	GT	0/1
chr1	246188430	3098_6	N	<INS>	.	PASS	END=246188436;SVTYPE=INS;SVLEN=134;SC=Sniffles;NumNeighbors=1;NumThresholdNeighbors=0;MatchId=180	GT	0/0
chr1	246235085	.	N	<INS>	30	.	END=246235085;SVTYPE=INS;SVLEN=57;SC=SVIM-asm,Dipcall;NumNeighbors=0;NumThresholdNeighbors=0;MatchId=36;TruScore=0.666667;PctSeqSimilarity=0;PctSizeSimilarity=1;PctRecOverlap=1;SizeDiff=0;StartDistance=0;EndDistance=0	GT	1/1
chr1	246235476	.	N	<DEL>	30	.	END=246235533;SVTYPE=DEL;SVLEN=57;SC=SVIM-asm,Dipcall;NumNeighbors=0;NumThresholdNeighbors=0;MatchId=37;TruScore=0.666667;PctSeqSimilarity=0;PctSizeSimilarity=1;PctRecOverlap=1;SizeDiff=0;StartDistance=0;EndDistance=0	GT	1/1
chr1	20259423	.	N	<INS>	.	.	END=20259423;SVTYPE=INS;SVLEN=324;SC=Smartie-sv_aln;NumNeighbors=0;NumThresholdNeighbors=0;MatchId=167	GT	./.
chr1	20259424	.	N	<INS>	.	.	END=20259424;SVTYPE=INS;SVLEN=329;SC=Smartie-sv_aln;NumNeighbors=0;NumThresholdNeighbors=0;MatchId=168	GT	./.
chr1	20259424	.	N	<INS>	.	.	END=20259424;SVTYPE=INS;SVLEN=329;SC=Smartie-sv_aln;NumNeighbors=0;NumThresholdNeighbors=0;MatchId=169	GT	./.
chr1	20259597	nv_SV2533-1F88	N	<INS>	9.5	PASS	END=20259598;SVTYPE=INS;SVLEN=79;SC=NanoVar;NumNeighbors=0;NumThresholdNeighbors=0	GT	1/1
chr1	198925725	.	N	<INS>	.	.	END=198925725;SVTYPE=INS;SVLEN=63;SC=Smartie-sv_aln;NumNeighbors=0;NumThresholdNeighbors=0	GT	./.
chr1	198925740	.	N	<INS>	.	.	END=198925740;SVTYPE=INS;SVLEN=63;SC=Smartie-sv_aln;NumNeighbors=0;NumThresholdNeighbors=0	GT	./.
chr1	20790280	nv_SV2578-046F	N	<INS>	13.5	PASS	END=20790281;SVTYPE=INS;SVLEN=601;SC=NanoVar;NumNeighbors=0;NumThresholdNeighbors=0	GT	1/1
chr1	146704968	.	N	<DEL>	.	.	END=146705021;SVTYPE=DEL;SVLEN=-52;SC=Smartie-sv_aln;NumNeighbors=0;NumThresholdNeighbors=0	GT	./.
chr1	212359903	.	N	<INS>	30	.	END=212359903;SVTYPE=INS;SVLEN=63;SC=Smartie-sv_aln,Dipcall;NumNeighbors=0;NumThresholdNeighbors=0;MatchId=40;TruScore=0.640212;PctSeqSimilarity=0;PctSizeSimilarity=0.920635;PctRecOverlap=1;SizeDiff=5;StartDistance=0;EndDistance=0	GT	1/0
chr1	212359933	.	N	<INS>	.	.	END=212359933;SVTYPE=INS;SVLEN=59;SC=Smartie-sv_aln;NumNeighbors=0;NumThresholdNeighbors=0	GT	./.
chr1	212359966	.	N	<INS>	.	.	END=212359966;SVTYPE=INS;SVLEN=56;SC=Smartie-sv_aln;NumNeighbors=0;NumThresholdNeighbors=0	GT	./.
chr1	93264350	.	N	<DEL>	.	.	END=93264743;SVTYPE=DEL;SVLEN=-393;SC=Smartie-sv_aln;NumNeighbors=0;NumThresholdNeighbors=0	GT	./.
chr1	180862248	nv_SV13700-DA57	N	<DEL>	10.5	PASS	END=180862345;SVTYPE=DEL;SVLEN=-97;SC=NanoVar;NumNeighbors=0;NumThresholdNeighbors=0	GT	0/1
chr1	164204717	.	N	<INS>	.	.	END=164204717;SVTYPE=INS;SVLEN=61;SC=Smartie-sv_aln;NumNeighbors=0;NumThresholdNeighbors=0	GT	./.
chr1	164204737	.	N	<INS>	.	.	END=164204737;SVTYPE=INS;SVLEN=57;SC=Smartie-sv_aln;NumNeighbors=0;NumThresholdNeighbors=0	GT	./.
chr1	195112222	.	N	<DEL>	30	.	END=195112286;SVTYPE=DEL;SVLEN=64;SC=SVIM,Dipcall;NumNeighbors=0;NumThresholdNeighbors=0;MatchId=170;TruScore=0.569532;PctSeqSimilarity=0;PctSizeSimilarity=0.853333;PctRecOverlap=0.855263;SizeDiff=-11;StartDistance=1;EndDistance=-10	GT	./1
chr1	15641131	.	N	<INS>	30	.	END=15641131;SVTYPE=INS;SVLEN=291;SC=Dipcall;NumNeighbors=0;NumThresholdNeighbors=0	GT	1/0
chr1	23555109	.	N	<DEL>	.	.	END=23555161;SVTYPE=DEL;SVLEN=-51;SC=Smartie-sv_aln;NumNeighbors=0;NumThresholdNeighbors=0	GT	./.
chr1	67215686	.	N	<DEL>	.	.	END=67215742;SVTYPE=DEL;SVLEN=-56;SC=Smartie-sv_aln;NumNeighbors=0;NumThresholdNeighbors=0	GT	./.
chr1	67301839	1112_1	N	<DEL>	.	PASS	END=67301963;SVTYPE=DEL;SVLEN=-124;SC=Sniffles2,Sniffles;NumNeighbors=0;NumThresholdNeighbors=0;MatchId=204;TruScore=0.425699;PctSeqSimilarity=0;PctSizeSimilarity=0.637097;PctRecOverlap=0.64;SizeDiff=45;StartDistance=-35;EndDistance=10	GT	0/0
chr1	242684951	.	N	<INS>	.	.	END=242684951;SVTYPE=INS;SVLEN=52;SC=Smartie-sv_aln;NumNeighbors=0;NumThresholdNeighbors=0	GT	./.
chr1	53564894	.	N	<INS>	.	.	END=53564894;SVTYPE=INS;SVLEN=56;SC=Smartie-sv_aln;NumNeighbors=0;NumThresholdNeighbors=0	GT	./.
chr1	53564925	.	N	<INS>	.	.	END=53564925;SVTYPE=INS;SVLEN=57;SC=Smartie-sv_aln;NumNeighbors=0;NumThresholdNeighbors=0	GT	./.
chr1	22144529	.	N	<DEL>	.	.	END=22144663;SVTYPE=DEL;SVLEN=-134;SC=Smartie-sv_aln;NumNeighbors=0;NumThresholdNeighbors=0	GT	./.
chr1	22144543	.	N	<DEL>	.	.	END=22144678;SVTYPE=DEL;SVLEN=-134;SC=Smartie-sv_aln;NumNeighbors=0;NumThresholdNeighbors=0	GT	./.
chr1	22144556	.	N	<DEL>	.	.	END=22144690;SVTYPE=DEL;SVLEN=-133;SC=Smartie-sv_aln;NumNeighbors=0;NumThresholdNeighbors=0	GT	./.
chr1	22144568	.	N	<DEL>	.	.	END=22144702;SVTYPE=DEL;SVLEN=-133;SC=Smartie-sv_aln;NumNeighbors=0;NumThresholdNeighbors=0	GT	./.
chr1	22286379	.	N	<DEL>	.	.	END=22286433;SVTYPE=DEL;SVLEN=-53;SC=Sniffles,Smartie-sv_aln;NumNeighbors=0;NumThresholdNeighbors=0;MatchId=167;TruScore=0.344475;PctSeqSimilarity=0;PctSizeSimilarity=0.509615;PctRecOverlap=0.52381;SizeDiff=-51;StartDistance=49;EndDistance=-1	GT	./.
chr1	22286410	.	N	<DEL>	.	.	END=22286462;SVTYPE=DEL;SVLEN=-51;SC=Smartie-sv_aln;NumNeighbors=0;NumThresholdNeighbors=0;MatchId=168	GT	./.
chr1	179651095	svim.INS.20166	N	<INS>	15	PASS	END=179651095;SVTYPE=INS;SVLEN=232;SC=SVIM;NumNeighbors=0;NumThresholdNeighbors=0	GT	0/1
chr1	179651095	svim.INS.20167	N	<INS>	51	PASS	END=179651095;SVTYPE=INS;SVLEN=265;SC=SVIM;NumNeighbors=0;NumThresholdNeighbors=0	GT	0/1
chr1	179651104	svim.INS.20169	N	<INS>	30	PASS	END=179651104;SVTYPE=INS;SVLEN=133;SC=SVIM;NumNeighbors=0;NumThresholdNeighbors=0	GT	0/1
chr1	37206241	.	N	<DEL>	.	.	END=37206321;SVTYPE=DEL;SVLEN=-80;SC=Smartie-sv_aln;NumNeighbors=0;NumThresholdNeighbors=0	GT	./.
chr1	37206268	.	N	<DEL>	.	.	END=37206348;SVTYPE=DEL;SVLEN=-80;SC=Smartie-sv_aln;NumNeighbors=0;NumThresholdNeighbors=0	GT	./.
chr1	188994960	.	N	<DEL>	.	.	END=188995295;SVTYPE=DEL;SVLEN=-335;SC=Smartie-sv_aln;NumNeighbors=0;NumThresholdNeighbors=0	GT	./.
chr1	68007955	.	N	<DEL>	30	.	END=68008822;SVTYPE=DEL;SVLEN=867;SC=Dipcall;NumNeighbors=0;NumThresholdNeighbors=0	GT	./1
chr1	147392580	.	N	<DEL>	.	.	END=147392683;SVTYPE=DEL;SVLEN=-103;SC=Smartie-sv_aln;NumNeighbors=0;NumThresholdNeighbors=0	GT	./.
chr1	147392585	.	N	<DEL>	.	.	END=147392675;SVTYPE=DEL;SVLEN=-90;SC=Smartie-sv_aln;NumNeighbors=0;NumThresholdNeighbors=0	GT	./.
chr1	147392588	.	N	<DEL>	.	.	END=147392682;SVTYPE=DEL;SVLEN=-93;SC=Smartie-sv_aln;NumNeighbors=0;NumThresholdNeighbors=0	GT	./.
chr1	62644491	.	N	<DEL>	11	PASS	END=62644565;SVTYPE=DEL;SVLEN=-74;SC=MAMnet;NumNeighbors=0;NumThresholdNeighbors=0	GT	0/1
chr1	62646051	.	N	<DEL>	12	PASS	END=62646222;SVTYPE=DEL;SVLEN=-171;SC=MAMnet;NumNeighbors=0;NumThresholdNeighbors=0	GT	0/1
chr1	157173864	.	N	<DEL>	.	.	END=157174551;SVTYPE=DEL;SVLEN=-687;SC=cuteSV,Smartie-sv_aln;NumNeighbors=0;NumThresholdNeighbors=0;MatchId=224;TruScore=0.616454;PctSeqSimilarity=0;PctSizeSimilarity=0.92463;PctRecOverlap=0.924731;SizeDiff=-56;StartDistance=0;EndDistance=-56	GT	./.
chr1	177720488	nv_SV13469-BF2DC	N	<DEL>	1.4	PASS	END=177720705;SVTYPE=DEL;SVLEN=-217;SC=NanoVar;NumNeighbors=0;NumThresholdNeighbors=0	GT	./.
chr1	95690521	.	N	<DEL>	.	.	END=95690839;SVTYPE=DEL;SVLEN=-318;SC=Smartie-sv_aln;NumNeighbors=0;NumThresholdNeighbors=0	GT	./.
chr1	95690523	.	N	<DEL>	.	.	END=95690836;SVTYPE=DEL;SVLEN=-313;SC=Smartie-sv_aln;NumNeighbors=0;NumThresholdNeighbors=0	GT	./.
chr1	234083350	.	N	<DEL>	.	.	END=234083768;SVTYPE=DEL;SVLEN=-417;SC=Smartie-sv_aln;NumNeighbors=0;NumThresholdNeighbors=0	GT	./.
chr1	32746016	.	N	<DEL>	.	.	END=32746069;SVTYPE=DEL;SVLEN=-53;SC=Smartie-sv_aln;NumNeighbors=0;NumThresholdNeighbors=0	GT	./.
chr1	174906884	.	N	<INS>	30	.	END=174906884;SVTYPE=INS;SVLEN=2170;SC=Dipcall;NumNeighbors=0;NumThresholdNeighbors=0;MatchId=237	GT	1/.
chr1	223204712	.	N	<DEL>	.	.	END=223204789;SVTYPE=DEL;SVLEN=-77;SC=Smartie-sv_aln;NumNeighbors=0;NumThresholdNeighbors=0	GT	./.
chr1	223204716	.	N	<DEL>	.	.	END=223204799;SVTYPE=DEL;SVLEN=-82;SC=Smartie-sv_aln;NumNeighbors=0;NumThresholdNeighbors=0	GT	./.
chr1	223204734	.	N	<DEL>	.	.	END=223204810;SVTYPE=DEL;SVLEN=-76;SC=Smartie-sv_aln;NumNeighbors=0;NumThresholdNeighbors=0	GT	./.
chr1	228982815	nv_SV17278-02DB	N	<INS>	7.7	PASS	END=228982816;SVTYPE=INS;SVLEN=137;SC=NanoVar;NumNeighbors=0;NumThresholdNeighbors=0	GT	0/1
chr1	232252447	nv_SV17551-FAF7	N	<INS>	11.4	PASS	END=232252448;SVTYPE=INS;SVLEN=195;SC=NanoVar;NumNeighbors=0;NumThresholdNeighbors=0	GT	1/1
chr1	10028608	.	N	<INS>	.	.	END=10028608;SVTYPE=INS;SVLEN=132;SC=Smartie-sv_aln;NumNeighbors=0;NumThresholdNeighbors=0	GT	./.
chr1	10028611	.	N	<INS>	.	.	END=10028611;SVTYPE=INS;SVLEN=134;SC=Smartie-sv_aln;NumNeighbors=0;NumThresholdNeighbors=0	GT	./.
chr1	245859089	.	N	<DEL>	.	.	END=245859221;SVTYPE=DEL;SVLEN=-132;SC=Smartie-sv_aln;NumNeighbors=0;NumThresholdNeighbors=0	GT	./.
chr1	2866335	.	N	<DEL>	30	.	END=2866484;SVTYPE=DEL;SVLEN=149;SC=Dipcall;NumNeighbors=0;NumThresholdNeighbors=0	GT	0/1
chr1	206697947	.	N	<INS>	.	.	END=206697947;SVTYPE=INS;SVLEN=55;SC=Smartie-sv_aln;NumNeighbors=0;NumThresholdNeighbors=0	GT	./.
chr1	206697998	.	N	<INS>	.	.	END=206697998;SVTYPE=INS;SVLEN=52;SC=Smartie-sv_aln;NumNeighbors=0;NumThresholdNeighbors=0	GT	./.
chr1	96483097	.	N	<DEL>	.	.	END=96483184;SVTYPE=DEL;SVLEN=-87;SC=Smartie-sv_aln;NumNeighbors=0;NumThresholdNeighbors=0	GT	./.
chr1	96483103	.	N	<DEL>	.	.	END=96483191;SVTYPE=DEL;SVLEN=-88;SC=Smartie-sv_aln;NumNeighbors=0;NumThresholdNeighbors=0	GT	./.
chr1	96483118	.	N	<DEL>	30	.	END=96483201;SVTYPE=DEL;SVLEN=83;SC=Smartie-sv_aln,Dipcall;NumNeighbors=0;NumThresholdNeighbors=0;MatchId=48;TruScore=0.639887;PctSeqSimilarity=0;PctSizeSimilarity=0.965116;PctRecOverlap=0.954545;SizeDiff=-3;StartDistance=3;EndDistance=-1	GT	./1
chr1	96483141	.	N	<DEL>	.	.	END=96483226;SVTYPE=DEL;SVLEN=-85;SC=Smartie-sv_aln;NumNeighbors=0;NumThresholdNeighbors=0	GT	./.
chr1	37098158	.	N	<DEL>	30	.	END=37098212;SVTYPE=DEL;SVLEN=54;SC=Smartie-sv_aln,SVIM-asm,PAV,Dipcall;NumNeighbors=0;NumThresholdNeighbors=0;MatchId=255;TruScore=0.637521;PctSeqSimilarity=0;PctSizeSimilarity=0.964286;PctRecOverlap=0.948276;SizeDiff=-2;StartDistance=1;EndDistance=-2	GT	./1
chr1	39505317	nv_SV4462-DA34	N	<DEL>	12.8	PASS	END=39505419;SVTYPE=DEL;SVLEN=-102;SC=NanoVar;NumNeighbors=0;NumThresholdNeighbors=0	GT	1/1
chr1	39510216	.	N	<INS>	.	.	END=39510216;SVTYPE=INS;SVLEN=161;SC=Smartie-sv_aln;NumNeighbors=0;NumThresholdNeighbors=0	GT	./.
chr1	180183831	.	N	<DEL>	.	.	END=180184150;SVTYPE=DEL;SVLEN=-319;SC=Smartie-sv_aln;NumNeighbors=0;NumThresholdNeighbors=0	GT	./.
chr1	180183835	.	N	<DEL>	.	.	END=180184153;SVTYPE=DEL;SVLEN=-318;SC=Smartie-sv_aln;NumNeighbors=0;NumThresholdNeighbors=0	GT	./.
chr1	180183841	.	N	<DEL>	.	.	END=180184152;SVTYPE=DEL;SVLEN=-311;SC=Smartie-sv_aln;NumNeighbors=0;NumThresholdNeighbors=0	GT	./.
chr1	180183844	.	N	<DEL>	.	.	END=180184163;SVTYPE=DEL;SVLEN=-319;SC=Smartie-sv_aln;NumNeighbors=0;NumThresholdNeighbors=0	GT	./.
chr1	181687753	.	N	<DEL>	.	.	END=181687806;SVTYPE=DEL;SVLEN=-52;SC=Smartie-sv_aln;NumNeighbors=0;NumThresholdNeighbors=0	GT	./.
chr1	74312430	.	N	<DEL>	.	.	END=74312680;SVTYPE=DEL;SVLEN=-249;SC=Smartie-sv_aln;NumNeighbors=0;NumThresholdNeighbors=0	GT	./.
chr1	161386684	nv_SV12308-8F2AB	N	<DEL>	10.7	PASS	END=161386884;SVTYPE=DEL;SVLEN=-200;SC=NanoVar;NumNeighbors=0;NumThresholdNeighbors=0	GT	0/1
chr1	243490563	.	N	<INS>	.	.	END=243490563;SVTYPE=INS;SVLEN=58;SC=Smartie-sv_aln;NumNeighbors=0;NumThresholdNeighbors=0	GT	./.
chr1	243490587	.	N	<INS>	.	.	END=243490587;SVTYPE=INS;SVLEN=59;SC=Smartie-sv_aln;NumNeighbors=0;NumThresholdNeighbors=0	GT	./.
chr1	194445332	.	N	<INS>	.	.	END=194445332;SVTYPE=INS;SVLEN=68;SC=Smartie-sv_aln;NumNeighbors=0;NumThresholdNeighbors=0	GT	./.
chr1	86740981	.	N	<DEL>	.	.	END=86741699;SVTYPE=DEL;SVLEN=-717;SC=Smartie-sv_aln;NumNeighbors=0;NumThresholdNeighbors=0	GT	./.
chr1	86740987	.	N	<DEL>	.	.	END=86741706;SVTYPE=DEL;SVLEN=-718;SC=Smartie-sv_aln;NumNeighbors=0;NumThresholdNeighbors=0	GT	./.
chr1	86740995	.	N	<DEL>	.	.	END=86741708;SVTYPE=DEL;SVLEN=-712;SC=Smartie-sv_aln;NumNeighbors=0;NumThresholdNeighbors=0	GT	./.
chr1	105428306	.	N	<DEL>	.	.	END=105428638;SVTYPE=DEL;SVLEN=-332;SC=Smartie-sv_aln;NumNeighbors=0;NumThresholdNeighbors=0	GT	./.
chr1	105428314	.	N	<DEL>	.	.	END=105428644;SVTYPE=DEL;SVLEN=-330;SC=Smartie-sv_aln;NumNeighbors=0;NumThresholdNeighbors=0	GT	./.
chr1	5135768	nv_SV933-555D7	N	<INS>	14.8	PASS	END=5135769;SVTYPE=INS;SVLEN=1287;SC=NanoVar;NumNeighbors=0;NumThresholdNeighbors=0	GT	1/1
chr1	5135805	.	N	<INS>	.	.	END=5135805;SVTYPE=INS;SVLEN=68;SC=Smartie-sv_aln;NumNeighbors=0;NumThresholdNeighbors=0;MatchId=246	GT	./.
chr1	41024231	.	N	<DEL>	.	.	END=41024350;SVTYPE=DEL;SVLEN=-119;SC=Smartie-sv_aln;NumNeighbors=0;NumThresholdNeighbors=0	GT	./.
chr1	222252654	nv_SV16707-CE1F3	N	<DEL>	1.1	PASS	END=222252706;SVTYPE=DEL;SVLEN=-52;SC=Sniffles2,NanoVar;NumNeighbors=0;NumThresholdNeighbors=0;MatchId=273;TruScore=0.619465;PctSeqSimilarity=0;PctSizeSimilarity=0.928571;PctRecOverlap=0.929825;SizeDiff=-4;StartDistance=1;EndDistance=-3	GT	./.
chr1	222296149	.	N	<INS>	.	.	END=222296149;SVTYPE=INS;SVLEN=260;SC=Smartie-sv_aln;NumNeighbors=0;NumThresholdNeighbors=0	GT	./.
chr1	94810478	nv_SV8324-A55E8	N	<DEL>	1.5	PASS	END=94810638;SVTYPE=DEL;SVLEN=-160;SC=NanoVar;NumNeighbors=0;NumThresholdNeighbors=0	GT	./.
chr1	241360550	.	N	<DEL>	.	.	END=241360865;SVTYPE=DEL;SVLEN=-315;SC=Smartie-sv_aln;NumNeighbors=0;NumThresholdNeighbors=0	GT	./.
chr1	202709053	nv_SV15248-E169	N	<DEL>	15	PASS	END=202709642;SVTYPE=DEL;SVLEN=-589;SC=NanoVar;NumNeighbors=0;NumThresholdNeighbors=0	GT	1/1
chr1	202709381	.	N	<DEL>	.	.	END=202709607;SVTYPE=DEL;SVLEN=-225;SC=Smartie-sv_aln;NumNeighbors=0;NumThresholdNeighbors=0;MatchId=250	GT	./.
chr1	202709387	.	N	<DEL>	.	.	END=202709611;SVTYPE=DEL;SVLEN=-224;SC=Smartie-sv_aln;NumNeighbors=0;NumThresholdNeighbors=0;MatchId=251	GT	./.
chr1	202709400	.	N	<DEL>	.	.	END=202709625;SVTYPE=DEL;SVLEN=-224;SC=Smartie-sv_aln;NumNeighbors=0;NumThresholdNeighbors=0;MatchId=252	GT	./.
chr1	202709446	.	N	<DEL>	30	.	END=202709670;SVTYPE=DEL;SVLEN=224;SC=Smartie-sv_aln,Dipcall;NumNeighbors=0;NumThresholdNeighbors=0;MatchId=253;TruScore=0.61332;PctSeqSimilarity=0;PctSizeSimilarity=0.991071;PctRecOverlap=0.848889;SizeDiff=2;StartDistance=33;EndDistance=34	GT	1/.
chr1	170612457	.	N	<INS>	.	.	END=170612457;SVTYPE=INS;SVLEN=65;SC=Smartie-sv_aln;NumNeighbors=0;NumThresholdNeighbors=0	GT	./.
chr1	2789525	Sniffles2.DEL.5EC9S0	N	<DEL>	60	PASS	END=2789590;SVTYPE=DEL;SVLEN=-65;SC=Sniffles2;NumNeighbors=0;NumThresholdNeighbors=0	GT	0/1
chr1	7602640	.	N	<DEL>	.	.	END=7602702;SVTYPE=DEL;SVLEN=-62;SC=Smartie-sv_aln;NumNeighbors=0;NumThresholdNeighbors=0	GT	./.
chr1	7602676	.	N	<DEL>	.	.	END=7602735;SVTYPE=DEL;SVLEN=-58;SC=Smartie-sv_aln;NumNeighbors=0;NumThresholdNeighbors=0	GT	./.
chr1	150339857	.	N	<DEL>	.	.	END=150339913;SVTYPE=DEL;SVLEN=-56;SC=Smartie-sv_aln;NumNeighbors=0;NumThresholdNeighbors=0	GT	./.
chr1	150339871	.	N	<DEL>	.	.	END=150339925;SVTYPE=DEL;SVLEN=-54;SC=Smartie-sv_aln;NumNeighbors=0;NumThresholdNeighbors=0	GT	./.
chr1	150339883	.	N	<DEL>	.	.	END=150339936;SVTYPE=DEL;SVLEN=-53;SC=Smartie-sv_aln;NumNeighbors=0;NumThresholdNeighbors=0	GT	./.
chr1	65909631	.	N	<DEL>	.	.	END=65909901;SVTYPE=DEL;SVLEN=-269;SC=Smartie-sv_aln;NumNeighbors=0;NumThresholdNeighbors=0	GT	./.
chr1	65909634	.	N	<DEL>	.	.	END=65909904;SVTYPE=DEL;SVLEN=-270;SC=Smartie-sv_aln;NumNeighbors=0;NumThresholdNeighbors=0	GT	./.
chr1	66078276	.	N	<DEL>	.	.	END=66078435;SVTYPE=DEL;SVLEN=-159;SC=NanoVar,Smartie-sv_aln;NumNeighbors=0;NumThresholdNeighbors=0;MatchId=262;TruScore=0.635417;PctSeqSimilarity=0;PctSizeSimilarity=1;PctRecOverlap=0.90625;SizeDiff=0;StartDistance=-15;EndDistance=-15	GT	./.
chr1	66078291	.	N	<DEL>	.	.	END=66078450;SVTYPE=DEL;SVLEN=-158;SC=Smartie-sv_aln;NumNeighbors=0;NumThresholdNeighbors=0;MatchId=263	GT	./.
chr1	102512640	.	N	<INS>	.	.	END=102512640;SVTYPE=INS;SVLEN=66;SC=Smartie-sv_aln;NumNeighbors=0;NumThresholdNeighbors=0	GT	./.
chr1	231257748	svim.INS.26000	N	<INS>	16	PASS	END=231257748;SVTYPE=INS;SVLEN=204;SC=SVIM;NumNeighbors=0;NumThresholdNeighbors=0	GT	0/1
chr1	219923321	.	N	<DEL>	.	.	END=219923637;SVTYPE=DEL;SVLEN=-315;SC=Smartie-sv_aln;NumNeighbors=0;NumThresholdNeighbors=0	GT	./.
chr1	117802117	.	N	<INS>	.	.	END=117802117;SVTYPE=INS;SVLEN=52;SC=Smartie-sv_aln;NumNeighbors=0;NumThresholdNeighbors=0	GT	./.
chr1	103096068	.	N	<DEL>	.	.	END=103096390;SVTYPE=DEL;SVLEN=-322;SC=Smartie-sv_aln;NumNeighbors=0;NumThresholdNeighbors=0	GT	./.
chr1	103096069	.	N	<DEL>	.	.	END=103096387;SVTYPE=DEL;SVLEN=-317;SC=Smartie-sv_aln;NumNeighbors=0;NumThresholdNeighbors=0	GT	./.
chr1	103111011	.	N	<DEL>	.	.	END=103111078;SVTYPE=DEL;SVLEN=-66;SC=Smartie-sv_aln;NumNeighbors=0;NumThresholdNeighbors=0	GT	./.
chr1	103111026	.	N	<DEL>	.	.	END=103111092;SVTYPE=DEL;SVLEN=-66;SC=Smartie-sv_aln;NumNeighbors=0;NumThresholdNeighbors=0	GT	./.
chr1	103111044	.	N	<DEL>	.	.	END=103111111;SVTYPE=DEL;SVLEN=-67;SC=Smartie-sv_aln;NumNeighbors=0;NumThresholdNeighbors=0	GT	./.
chr1	166047055	.	N	<DEL>	.	.	END=166047184;SVTYPE=DEL;SVLEN=-129;SC=Smartie-sv_aln;NumNeighbors=0;NumThresholdNeighbors=0	GT	./.
chr1	166047084	.	N	<DEL>	.	.	END=166047210;SVTYPE=DEL;SVLEN=-126;SC=Smartie-sv_aln;NumNeighbors=0;NumThresholdNeighbors=0	GT	./.
chr1	166047095	.	N	<DEL>	.	.	END=166047218;SVTYPE=DEL;SVLEN=-123;SC=Smartie-sv_aln;NumNeighbors=0;NumThresholdNeighbors=0	GT	./.
chr1	166047123	.	N	<DEL>	.	.	END=166047247;SVTYPE=DEL;SVLEN=-123;SC=Smartie-sv_aln;NumNeighbors=0;NumThresholdNeighbors=0	GT	./.
chr1	18792556	.	N	<INS>	.	.	END=18792556;SVTYPE=INS;SVLEN=58;SC=Smartie-sv_aln;NumNeighbors=0;NumThresholdNeighbors=0	GT	./.
chr1	18792585	.	N	<INS>	.	.	END=18792585;SVTYPE=INS;SVLEN=54;SC=Smartie-sv_aln;NumNeighbors=0;NumThresholdNeighbors=0	GT	./.
chr1	18792595	.	N	<INS>	.	.	END=18792595;SVTYPE=INS;SVLEN=53;SC=Smartie-sv_aln;NumNeighbors=0;NumThresholdNeighbors=0	GT	./.
chr1	112835101	.	N	<DEL>	.	.	END=112837679;SVTYPE=DEL;SVLEN=-2578;SC=Smartie-sv_aln;NumNeighbors=0;NumThresholdNeighbors=0	GT	./.
chr1	246739540	svim.INS.28119	N	<INS>	34	PASS	END=246739540;SVTYPE=INS;SVLEN=200;SC=SVIM;NumNeighbors=0;NumThresholdNeighbors=0	GT	0/1
chr1	246739549	.	N	<INS>	.	.	END=246739549;SVTYPE=INS;SVLEN=149;SC=SVIM,Smartie-sv_aln;NumNeighbors=0;NumThresholdNeighbors=0;MatchId=266;TruScore=0.328859;PctSeqSimilarity=0;PctSizeSimilarity=0.986577;PctRecOverlap=0;SizeDiff=2;StartDistance=-1;EndDistance=-1	GT	./.
chr1	246565668	.	N	<INS>	.	.	END=246565668;SVTYPE=INS;SVLEN=133;SC=Smartie-sv_aln;NumNeighbors=0;NumThresholdNeighbors=0	GT	./.
chr1	246565673	.	N	<INS>	.	.	END=246565673;SVTYPE=INS;SVLEN=132;SC=Smartie-sv_aln;NumNeighbors=0;NumThresholdNeighbors=0	GT	./.
chr1	246565680	.	N	<INS>	.	.	END=246565680;SVTYPE=INS;SVLEN=136;SC=Smartie-sv_aln;NumNeighbors=0;NumThresholdNeighbors=0	GT	./.
chr1	164989716	.	N	<DEL>	.	.	END=164989768;SVTYPE=DEL;SVLEN=-52;SC=Smartie-sv_aln;NumNeighbors=0;NumThresholdNeighbors=0	GT	./.
chr1	228094399	.	N	<DEL>	.	.	END=228094478;SVTYPE=DEL;SVLEN=-79;SC=Smartie-sv_aln;NumNeighbors=0;NumThresholdNeighbors=0	GT	./.
chr1	228094433	.	N	<DEL>	.	.	END=228094509;SVTYPE=DEL;SVLEN=-75;SC=Smartie-sv_aln;NumNeighbors=0;NumThresholdNeighbors=0	GT	./.
chr1	228097394	.	N	<INS>	30	.	END=228097394;SVTYPE=INS;SVLEN=131;SC=SVIM,SVIM-asm,PAV,Dipcall;NumNeighbors=0;NumThresholdNeighbors=0;MatchId=273;TruScore=0.295165;PctSeqSimilarity=0;PctSizeSimilarity=0.885496;PctRecOverlap=0;SizeDiff=15;StartDistance=-178;EndDistance=-178	GT	1/0
chr1	228097564	2790_8	N	<INS>	.	PASS	END=228097584;SVTYPE=INS;SVLEN=58;SC=SVIM,Sniffles;NumNeighbors=0;NumThresholdNeighbors=0;MatchId=274;TruScore=0.306878;PctSeqSimilarity=0;PctSizeSimilarity=0.920635;PctRecOverlap=0;SizeDiff=-5;StartDistance=63;EndDistance=83	GT	0/1
chr1	228097567	.	N	<INS>	30	.	END=228097567;SVTYPE=INS;SVLEN=182;SC=Dipcall;NumNeighbors=0;NumThresholdNeighbors=0;MatchId=275	GT	./1
chr1	241490335	nv_SV18371-60EB	N	<INS>	10	PASS	END=241490336;SVTYPE=INS;SVLEN=75;SC=NanoVar;NumNeighbors=0;NumThresholdNeighbors=0	GT	0/1
chr1	228024092	.	N	<DEL>	30	.	END=228024405;SVTYPE=DEL;SVLEN=313;SC=Smartie-sv_aln,Dipcall;NumNeighbors=0;NumThresholdNeighbors=0;MatchId=53;TruScore=0.659232;PctSeqSimilarity=0;PctSizeSimilarity=0.996805;PctRecOverlap=0.980892;SizeDiff=1;StartDistance=-6;EndDistance=-6	GT	1/0
chr1	228024110	.	N	<DEL>	.	.	END=228024421;SVTYPE=DEL;SVLEN=-310;SC=Smartie-sv_aln;NumNeighbors=0;NumThresholdNeighbors=0	GT	./.
chr1	224464637	.	N	<DEL>	.	.	END=224464699;SVTYPE=DEL;SVLEN=-62;SC=Smartie-sv_aln;NumNeighbors=0;NumThresholdNeighbors=0	GT	./.
chr1	222852628	.	N	<INS>	30	.	END=222852628;SVTYPE=INS;SVLEN=306;SC=Smartie-sv_aln,Dipcall;NumNeighbors=0;NumThresholdNeighbors=0;MatchId=54;TruScore=0.313726;PctSeqSimilarity=0;PctSizeSimilarity=0.941176;PctRecOverlap=0;SizeDiff=18;StartDistance=15;EndDistance=15	GT	0/1
chr1	62589384	nv_SV6272-24E4	N	<DEL>	1.1	PASS	END=62589498;SVTYPE=DEL;SVLEN=-114;SC=NanoVar;NumNeighbors=0;NumThresholdNeighbors=0	GT	./.
chr1	62603275	.	N	<INS>	30	.	END=62603275;SVTYPE=INS;SVLEN=153;SC=SVIM-asm,Dipcall;NumNeighbors=0;NumThresholdNeighbors=0;MatchId=54;TruScore=0.666667;PctSeqSimilarity=0;PctSizeSimilarity=1;PctRecOverlap=1;SizeDiff=0;StartDistance=0;EndDistance=0	GT	1/0
chr1	18924482	.	N	<DEL>	.	.	END=18924553;SVTYPE=DEL;SVLEN=-70;SC=Smartie-sv_aln;NumNeighbors=0;NumThresholdNeighbors=0	GT	./.
chr1	182478469	.	N	<DEL>	.	.	END=182478595;SVTYPE=DEL;SVLEN=-126;SC=Smartie-sv_aln;NumNeighbors=0;NumThresholdNeighbors=0	GT	./.
chr1	182478479	.	N	<DEL>	.	.	END=182478604;SVTYPE=DEL;SVLEN=-124;SC=Smartie-sv_aln;NumNeighbors=0;NumThresholdNeighbors=0	GT	./.
chr1	182478488	.	N	<DEL>	.	.	END=182478612;SVTYPE=DEL;SVLEN=-124;SC=Smartie-sv_aln;NumNeighbors=0;NumThresholdNeighbors=0	GT	./.
chr1	73753604	.	N	<DEL>	.	.	END=73753919;SVTYPE=DEL;SVLEN=-315;SC=Smartie-sv_aln;NumNeighbors=0;NumThresholdNeighbors=0	GT	./.
chr1	73769082	.	N	<DEL>	.	.	END=73769135;SVTYPE=DEL;SVLEN=-53;SC=Smartie-sv_aln;NumNeighbors=0;NumThresholdNeighbors=0	GT	./.
chr1	162696939	svim.INS.18276	N	<INS>	13	PASS	END=162696939;SVTYPE=INS;SVLEN=208;SC=SVIM;NumNeighbors=0;NumThresholdNeighbors=0	GT	0/1
chr1	8336934	.	N	<INS>	30	.	END=8336934;SVTYPE=INS;SVLEN=731;SC=Dipcall;NumNeighbors=0;NumThresholdNeighbors=0;MatchId=304	GT	1/0
chr1	8336942	323_1	N	<INS>	.	PASS	END=8336958;SVTYPE=INS;SVLEN=66;SC=Sniffles;NumNeighbors=0;NumThresholdNeighbors=0;MatchId=305	GT	0/0
chr1	8337315	nv_SV1270-C571	N	<INS>	12.7	PASS	END=8337316;SVTYPE=INS;SVLEN=361;SC=NanoVar;NumNeighbors=0;NumThresholdNeighbors=0	GT	1/1
chr1	196158055	.	N	<DEL>	.	.	END=196158332;SVTYPE=DEL;SVLEN=-277;SC=Smartie-sv_aln;NumNeighbors=0;NumThresholdNeighbors=0	GT	./.
chr1	196158058	.	N	<DEL>	.	.	END=196158335;SVTYPE=DEL;SVLEN=-276;SC=Smartie-sv_aln;NumNeighbors=0;NumThresholdNeighbors=0	GT	./.
chr1	212471144	.	N	<DEL>	.	.	END=212472626;SVTYPE=DEL;SVLEN=-1482;SC=Smartie-sv_aln;NumNeighbors=0;NumThresholdNeighbors=0	GT	./.
chr1	106330919	.	N	<INS>	.	.	END=106330919;SVTYPE=INS;SVLEN=160;SC=Smartie-sv_aln;NumNeighbors=0;NumThresholdNeighbors=0	GT	./.
chr1	106330924	.	N	<INS>	.	.	END=106330924;SVTYPE=INS;SVLEN=158;SC=Smartie-sv_aln;NumNeighbors=0;NumThresholdNeighbors=0	GT	./.
chr1	223588770	nv_SV16813-7A06A	N	<DEL>	14.7	PASS	END=223589028;SVTYPE=DEL;SVLEN=-258;SC=NanoVar;NumNeighbors=0;NumThresholdNeighbors=0	GT	1/1
chr1	26843828	629_3	N	<DEL>	.	PASS	END=26843879;SVTYPE=DEL;SVLEN=-51;SC=Sniffles;NumNeighbors=0;NumThresholdNeighbors=0	GT	0/0
chr1	236054581	.	N	<DEL>	.	.	END=236054916;SVTYPE=DEL;SVLEN=-334;SC=Smartie-sv_aln;NumNeighbors=0;NumThresholdNeighbors=0	GT	./.
chr1	236054584	.	N	<DEL>	.	.	END=236054923;SVTYPE=DEL;SVLEN=-339;SC=Smartie-sv_aln;NumNeighbors=0;NumThresholdNeighbors=0	GT	./.
chr1	38077343	.	N	<DEL>	.	.	END=38077410;SVTYPE=DEL;SVLEN=-67;SC=Smartie-sv_aln;NumNeighbors=0;NumThresholdNeighbors=0	GT	./.
chr1	243782745	.	N	<DEL>	.	.	END=243783727;SVTYPE=DEL;SVLEN=-982;SC=Smartie-sv_aln;NumNeighbors=0;NumThresholdNeighbors=0	GT	./.
chr1	152853459	.	N	<INS>	.	.	END=152853459;SVTYPE=INS;SVLEN=67;SC=Smartie-sv_aln;NumNeighbors=0;NumThresholdNeighbors=0	GT	./.
chr1	19152002	.	N	<DEL>	.	.	END=19152267;SVTYPE=DEL;SVLEN=-264;SC=Smartie-sv_aln;NumNeighbors=0;NumThresholdNeighbors=0	GT	./.
chr1	48058279	.	N	<INS>	.	.	END=48058279;SVTYPE=INS;SVLEN=64;SC=Smartie-sv_aln;NumNeighbors=0;NumThresholdNeighbors=0	GT	./.
chr1	79582077	.	N	<INS>	.	.	END=79582077;SVTYPE=INS;SVLEN=288;SC=Smartie-sv_aln;NumNeighbors=0;NumThresholdNeighbors=0	GT	./.
chr1	79650196	.	N	<INS>	.	.	END=79650196;SVTYPE=INS;SVLEN=125;SC=Smartie-sv_aln;NumNeighbors=0;NumThresholdNeighbors=0	GT	./.
chr1	79650273	.	N	<INS>	.	.	END=79650273;SVTYPE=INS;SVLEN=122;SC=Smartie-sv_aln;NumNeighbors=0;NumThresholdNeighbors=0	GT	./.
chr1	90776628	.	N	<INS>	.	.	END=90776628;SVTYPE=INS;SVLEN=54;SC=Smartie-sv_aln;NumNeighbors=0;NumThresholdNeighbors=0	GT	./.
chr1	109232232	.	N	<INS>	.	.	END=109232232;SVTYPE=INS;SVLEN=55;SC=Smartie-sv_aln;NumNeighbors=0;NumThresholdNeighbors=0	GT	./.
chr1	218182490	.	N	<DEL>	.	.	END=218188595;SVTYPE=DEL;SVLEN=-6105;SC=Smartie-sv_aln;NumNeighbors=0;NumThresholdNeighbors=0	GT	./.
chr1	218182502	.	N	<DEL>	30	.	END=218188607;SVTYPE=DEL;SVLEN=6105;SC=Smartie-sv_aln,Dipcall;NumNeighbors=0;NumThresholdNeighbors=0;MatchId=57;TruScore=0.66623;PctSeqSimilarity=0;PctSizeSimilarity=0.999345;PctRecOverlap=0.999345;SizeDiff=-4;StartDistance=4;EndDistance=0	GT	1/.
chr1	19252391	Sniffles2.INS.90CS0	N	<INS>	60	PASS	END=19252391;SVTYPE=INS;SVLEN=79;SC=Sniffles2;NumNeighbors=0;NumThresholdNeighbors=0	GT	0/1
chr1	82721710	chr1-82721711-INS-3107	N	<INS>	.	.	END=82721710;SVTYPE=INS;SVLEN=3107;SC=Sniffles2,cuteSV,SVIM,Sniffles,SVIM-asm,PAV;NumNeighbors=0;NumThresholdNeighbors=0;MatchId=367;TruScore=0.328184;PctSeqSimilarity=0;PctSizeSimilarity=0.984551;PctRecOverlap=0;SizeDiff=48;StartDistance=39;EndDistance=39	GT	1/1
chr1	194595958	.	N	<INS>	.	.	END=194595958;SVTYPE=INS;SVLEN=125;SC=Smartie-sv_aln;NumNeighbors=0;NumThresholdNeighbors=0	GT	./.
chr1	33046967	nv_SV3882-E145	N	<INS>	12.4	PASS	END=33046968;SVTYPE=INS;SVLEN=389;SC=NanoVar;NumNeighbors=0;NumThresholdNeighbors=0	GT	0/1
chr1	33108375	.	N	<INS>	30	.	END=33108375;SVTYPE=INS;SVLEN=978;SC=Dipcall;NumNeighbors=0;NumThresholdNeighbors=0;MatchId=311	GT	1/0
chr1	33108382	svim.INS.5437	N	<INS>	17	PASS	END=33108382;SVTYPE=INS;SVLEN=247;SC=SVIM;NumNeighbors=0;NumThresholdNeighbors=0	GT	0/1
chr1	33108383	svim.INS.5438	N	<INS>	19	PASS	END=33108383;SVTYPE=INS;SVLEN=145;SC=SVIM;NumNeighbors=0;NumThresholdNeighbors=0	GT	0/1
chr1	237101931	.	N	<DEL>	.	.	END=237101984;SVTYPE=DEL;SVLEN=-53;SC=Smartie-sv_aln;NumNeighbors=0;NumThresholdNeighbors=0	GT	./.
chr1	8013145	nv_SV1228-5A9D9	N	<INS>	1.5	PASS	END=8013146;SVTYPE=INS;SVLEN=272;SC=NanoVar;NumNeighbors=0;NumThresholdNeighbors=0	GT	./.
chr1	194638710	.	N	<INS>	30	.	END=194638710;SVTYPE=INS;SVLEN=262;SC=Dipcall;NumNeighbors=0;NumThresholdNeighbors=0	GT	0/1
chr1	232447859	.	N	<INS>	.	.	END=232447859;SVTYPE=INS;SVLEN=80;SC=Smartie-sv_aln;NumNeighbors=0;NumThresholdNeighbors=0	GT	./.
chr1	101622771	.	N	<DEL>	.	.	END=101623134;SVTYPE=DEL;SVLEN=-362;SC=Smartie-sv_aln;NumNeighbors=0;NumThresholdNeighbors=0	GT	./.
chr1	247536774	.	N	<DEL>	.	.	END=247536968;SVTYPE=DEL;SVLEN=-194;SC=Smartie-sv_aln;NumNeighbors=0;NumThresholdNeighbors=0	GT	./.
chr1	49549790	.	N	<DEL>	.	.	END=49549844;SVTYPE=DEL;SVLEN=-53;SC=Smartie-sv_aln;NumNeighbors=0;NumThresholdNeighbors=0	GT	./.
chr1	182038126	.	N	<INS>	30	.	END=182038126;SVTYPE=INS;SVLEN=330;SC=Dipcall;NumNeighbors=0;NumThresholdNeighbors=0	GT	1/0
chr1	202001658	.	N	<DEL>	.	.	END=202001756;SVTYPE=DEL;SVLEN=-98;SC=Smartie-sv_aln;NumNeighbors=0;NumThresholdNeighbors=0	GT	./.
chr1	202001693	.	N	<DEL>	.	.	END=202001795;SVTYPE=DEL;SVLEN=-101;SC=Smartie-sv_aln;NumNeighbors=0;NumThresholdNeighbors=0	GT	./.
chr1	202001721	.	N	<DEL>	30	.	END=202001821;SVTYPE=DEL;SVLEN=100;SC=Smartie-sv_aln,Dipcall;NumNeighbors=0;NumThresholdNeighbors=0;MatchId=63;TruScore=0.647059;PctSeqSimilarity=0;PctSizeSimilarity=1;PctRecOverlap=0.941176;SizeDiff=0;StartDistance=-5;EndDistance=-6	GT	./1
chr1	85222457	.	N	<INS>	30	.	END=85222457;SVTYPE=INS;SVLEN=212;SC=Dipcall;NumNeighbors=0;NumThresholdNeighbors=0	GT	0/1
chr1	103047687	.	N	<DEL>	.	.	END=103048018;SVTYPE=DEL;SVLEN=-331;SC=Smartie-sv_aln;NumNeighbors=0;NumThresholdNeighbors=0	GT	./.
chr1	103047692	.	N	<DEL>	.	.	END=103048023;SVTYPE=DEL;SVLEN=-330;SC=Smartie-sv_aln;NumNeighbors=0;NumThresholdNeighbors=0	GT	./.
chr1	36676294	.	N	<INS>	.	.	END=36676294;SVTYPE=INS;SVLEN=88;SC=Smartie-sv_aln;NumNeighbors=0;NumThresholdNeighbors=0	GT	./.
chr1	224392829	.	N	<DEL>	30	.	END=224393141;SVTYPE=DEL;SVLEN=312;SC=Smartie-sv_aln,Dipcall;NumNeighbors=0;NumThresholdNeighbors=0;MatchId=65;TruScore=0.663485;PctSeqSimilarity=0;PctSizeSimilarity=0.996805;PctRecOverlap=0.993651;SizeDiff=-1;StartDistance=2;EndDistance=0	GT	1/.
chr1	224392829	.	N	<DEL>	.	.	END=224393144;SVTYPE=DEL;SVLEN=-315;SC=Smartie-sv_aln;NumNeighbors=0;NumThresholdNeighbors=0	GT	./.
chr1	224392830	.	N	<DEL>	.	.	END=224393145;SVTYPE=DEL;SVLEN=-314;SC=Smartie-sv_aln;NumNeighbors=0;NumThresholdNeighbors=0	GT	./.
chr1	4124314	nv_SV821-4825D	N	<INS>	6.2	PASS	END=4124315;SVTYPE=INS;SVLEN=38995;SC=NanoVar;NumNeighbors=0;NumThresholdNeighbors=0	GT	0/1
chr1	4125050	chr1-4125051-DEL-393	N	<DEL>	.	.	END=4125443;SVTYPE=DEL;SVLEN=393;SC=Sniffles2,cuteSV,SVIM,Sniffles,Smartie-sv_aln,PAV;NumNeighbors=0;NumThresholdNeighbors=0;MatchId=389;TruScore=0.60373;PctSeqSimilarity=0;PctSizeSimilarity=0.965602;PctRecOverlap=0.845588;SizeDiff=-14;StartDistance=63;EndDistance=49	GT	1/0
chr1	4125813	.	N	<DEL>	.	.	END=4125912;SVTYPE=DEL;SVLEN=-99;SC=Smartie-sv_aln;NumNeighbors=0;NumThresholdNeighbors=0;MatchId=390	GT	./.
chr1	4125846	chr1-4125847-DEL-568	N	<DEL>	.	.	END=4126414;SVTYPE=DEL;SVLEN=568;SC=Sniffles2,cuteSV,SVIM,Sniffles,Smartie-sv_aln,PAV;NumNeighbors=0;NumThresholdNeighbors=0;MatchId=391;TruScore=0.650255;PctSeqSimilarity=0;PctSizeSimilarity=0.985915;PctRecOverlap=0.964851;SizeDiff=8;StartDistance=-20;EndDistance=-12	GT	1/0
chr1	4125945	.	N	<DEL>	.	.	END=4126408;SVTYPE=DEL;SVLEN=-463;SC=Smartie-sv_aln;NumNeighbors=0;NumThresholdNeighbors=0;MatchId=392	GT	./.
chr1	83149849	.	N	<DEL>	.	.	END=83149907;SVTYPE=DEL;SVLEN=-58;SC=Smartie-sv_aln;NumNeighbors=0;NumThresholdNeighbors=0	GT	./.
chr1	83149858	.	N	<DEL>	.	.	END=83149910;SVTYPE=DEL;SVLEN=-52;SC=Smartie-sv_aln;NumNeighbors=0;NumThresholdNeighbors=0	GT	./.
chr1	33439889	.	N	<DEL>	.	.	END=33440015;SVTYPE=DEL;SVLEN=-125;SC=Smartie-sv_aln;NumNeighbors=0;NumThresholdNeighbors=0	GT	./.
chr1	33439915	.	N	<DEL>	.	.	END=33440045;SVTYPE=DEL;SVLEN=-129;SC=Smartie-sv_aln;NumNeighbors=0;NumThresholdNeighbors=0	GT	./.
chr1	53657953	.	N	<DEL>	.	.	END=53658006;SVTYPE=DEL;SVLEN=-53;SC=Smartie-sv_aln;NumNeighbors=0;NumThresholdNeighbors=0	GT	./.
chr1	234444374	.	N	<INS>	30	.	END=234444374;SVTYPE=INS;SVLEN=100;SC=Dipcall;NumNeighbors=0;NumThresholdNeighbors=0	GT	0/1
chr1	5350913	.	N	<DEL>	.	.	END=5351280;SVTYPE=DEL;SVLEN=-367;SC=Smartie-sv_aln;NumNeighbors=0;NumThresholdNeighbors=0	GT	./.
chr1	5364072	.	N	<DEL>	.	.	END=5364173;SVTYPE=DEL;SVLEN=-101;SC=Smartie-sv_aln;NumNeighbors=0;NumThresholdNeighbors=0	GT	./.
chr1	5364114	.	N	<DEL>	.	.	END=5364215;SVTYPE=DEL;SVLEN=-101;SC=Smartie-sv_aln;NumNeighbors=0;NumThresholdNeighbors=0	GT	./.
chr1	173944750	.	N	<DEL>	.	.	END=173945082;SVTYPE=DEL;SVLEN=-331;SC=Smartie-sv_aln;NumNeighbors=0;NumThresholdNeighbors=0	GT	./.
chr1	111838234	.	N	<DEL>	.	.	END=111838297;SVTYPE=DEL;SVLEN=-63;SC=Smartie-sv_aln;NumNeighbors=0;NumThresholdNeighbors=0	GT	./.
chr1	111838247	.	N	<DEL>	.	.	END=111838310;SVTYPE=DEL;SVLEN=-62;SC=Smartie-sv_aln;NumNeighbors=0;NumThresholdNeighbors=0	GT	./.
chr1	111838265	.	N	<DEL>	.	.	END=111838326;SVTYPE=DEL;SVLEN=-61;SC=Smartie-sv_aln;NumNeighbors=0;NumThresholdNeighbors=0	GT	./.
chr1	81404768	cuteSV.DEL.892	N	<DEL>	83.8	PASS	END=81404834;SVTYPE=DEL;SVLEN=66;SC=cuteSV;NumNeighbors=0;NumThresholdNeighbors=0	GT	0/1
chr1	224938693	.	N	<DEL>	.	.	END=224938819;SVTYPE=DEL;SVLEN=-125;SC=Smartie-sv_aln;NumNeighbors=0;NumThresholdNeighbors=0	GT	./.
chr1	176270008	.	N	<DEL>	.	.	END=176270072;SVTYPE=DEL;SVLEN=-64;SC=Smartie-sv_aln;NumNeighbors=0;NumThresholdNeighbors=0	GT	./.
chr1	176270045	.	N	<DEL>	.	.	END=176270104;SVTYPE=DEL;SVLEN=-59;SC=Smartie-sv_aln;NumNeighbors=0;NumThresholdNeighbors=0	GT	./.
chr1	246593106	.	N	<DEL>	.	.	END=246593160;SVTYPE=DEL;SVLEN=-54;SC=Smartie-sv_aln;NumNeighbors=0;NumThresholdNeighbors=0;MatchId=371	GT	./.
chr1	246593185	.	N	<DEL>	.	.	END=246593240;SVTYPE=DEL;SVLEN=-54;SC=Smartie-sv_aln;NumNeighbors=0;NumThresholdNeighbors=0;MatchId=372	GT	./.
chr1	246593353	nv_SV18891-8D69	N	<DEL>	8.5	PASS	END=246593462;SVTYPE=DEL;SVLEN=-109;SC=NanoVar;NumNeighbors=0;NumThresholdNeighbors=0	GT	0/1
chr1	163314432	.	N	<INS>	.	.	END=163314432;SVTYPE=INS;SVLEN=305;SC=Smartie-sv_aln;NumNeighbors=0;NumThresholdNeighbors=0	GT	./.
chr1	237679025	.	N	<INS>	.	.	END=237679025;SVTYPE=INS;SVLEN=142;SC=Smartie-sv_aln;NumNeighbors=0;NumThresholdNeighbors=0	GT	./.
chr1	116817675	Sniffles2.DEL.B530S0	N	<DEL>	60	PASS	END=116817727;SVTYPE=DEL;SVLEN=-52;SC=Sniffles2;NumNeighbors=0;NumThresholdNeighbors=0	GT	0/1
chr1	145031672	nv_SV10617-1260	N	<DEL>	10.3	PASS	END=145031964;SVTYPE=DEL;SVLEN=-292;SC=NanoVar;NumNeighbors=0;NumThresholdNeighbors=0	GT	0/1
chr1	154686751	2012_1	N	<INS>	.	PASS	END=154686850;SVTYPE=INS;SVLEN=320;SC=Sniffles2,Sniffles;NumNeighbors=0;NumThresholdNeighbors=0;MatchId=416;TruScore=0.321285;PctSeqSimilarity=0;PctSizeSimilarity=0.963855;PctRecOverlap=0;SizeDiff=-12;StartDistance=-201;EndDistance=-102	GT	0/1
chr1	156417695	.	N	<DEL>	.	.	END=156417746;SVTYPE=DEL;SVLEN=-51;SC=Smartie-sv_aln;NumNeighbors=0;NumThresholdNeighbors=0	GT	./.
chr1	156526717	.	N	<DEL>	.	.	END=156528947;SVTYPE=DEL;SVLEN=-2230;SC=Smartie-sv_aln;NumNeighbors=0;NumThresholdNeighbors=0	GT	./.
chr1	156705342	.	N	<INS>	.	.	END=156705342;SVTYPE=INS;SVLEN=145;SC=SVIM,Smartie-sv_aln;NumNeighbors=0;NumThresholdNeighbors=0;MatchId=358;TruScore=0.324138;PctSeqSimilarity=0;PctSizeSimilarity=0.972414;PctRecOverlap=0;SizeDiff=4;StartDistance=1;EndDistance=1	GT	./.
chr1	156705344	.	N	<INS>	.	.	END=156705344;SVTYPE=INS;SVLEN=140;SC=SVIM,Smartie-sv_aln;NumNeighbors=0;NumThresholdNeighbors=0;MatchId=359;TruScore=0.20649;PctSeqSimilarity=0;PctSizeSimilarity=0.619469;PctRecOverlap=0;SizeDiff=-86;StartDistance=12;EndDistance=12	GT	./.
chr1	156705345	.	N	<INS>	.	.	END=156705345;SVTYPE=INS;SVLEN=149;SC=Smartie-sv_aln;NumNeighbors=0;NumThresholdNeighbors=0;MatchId=360	GT	./.
chr1	156705347	.	N	<INS>	.	.	END=156705347;SVTYPE=INS;SVLEN=145;SC=Smartie-sv_aln;NumNeighbors=0;NumThresholdNeighbors=0;MatchId=361	GT	./.
chr1	71828460	.	N	<DEL>	.	.	END=71828872;SVTYPE=DEL;SVLEN=-412;SC=Smartie-sv_aln;NumNeighbors=0;NumThresholdNeighbors=0	GT	./.
chr1	1285354	svim_asm.DEL.16	N	<DEL>	.	PASS	END=1285675;SVTYPE=DEL;SVLEN=321;SC=SVIM-asm;NumNeighbors=0;NumThresholdNeighbors=0;MatchId=384	GT	1/1
chr1	1285533	.	N	<DEL>	.	.	END=1286610;SVTYPE=DEL;SVLEN=-1076;SC=Smartie-sv_aln;NumNeighbors=0;NumThresholdNeighbors=0;MatchId=385	GT	./.
chr1	1285556	.	N	<DEL>	.	.	END=1286638;SVTYPE=DEL;SVLEN=-1082;SC=Smartie-sv_aln;NumNeighbors=0;NumThresholdNeighbors=0;MatchId=386	GT	./.
chr1	1285597	nv_SV334-E5CC3	N	<DEL>	12.4	PASS	END=1285689;SVTYPE=DEL;SVLEN=-92;SC=NanoVar;NumNeighbors=0;NumThresholdNeighbors=0	GT	1/1
chr1	1286077	nv_SV335-5D6E6	N	<INS>	4.5	PASS	END=1286078;SVTYPE=INS;SVLEN=812;SC=NanoVar;NumNeighbors=0;NumThresholdNeighbors=0	GT	1/1
chr1	231146945	.	N	<INS>	.	.	END=231146945;SVTYPE=INS;SVLEN=396;SC=Smartie-sv_aln;NumNeighbors=0;NumThresholdNeighbors=0	GT	./.
chr1	231146975	.	N	<INS>	.	.	END=231146975;SVTYPE=INS;SVLEN=405;SC=Smartie-sv_aln;NumNeighbors=0;NumThresholdNeighbors=0	GT	./.
chr1	159419770	.	N	<INS>	.	.	END=159419770;SVTYPE=INS;SVLEN=81;SC=Smartie-sv_aln;NumNeighbors=0;NumThresholdNeighbors=0	GT	./.
chr1	159419778	.	N	<INS>	.	.	END=159419778;SVTYPE=INS;SVLEN=89;SC=Smartie-sv_aln;NumNeighbors=0;NumThresholdNeighbors=0	GT	./.
chr1	67624627	svim.INS.9351	N	<INS>	13	PASS	END=67624627;SVTYPE=INS;SVLEN=144;SC=SVIM;NumNeighbors=0;NumThresholdNeighbors=0	GT	0/1
chr1	67624746	svim.INS.9354	N	<INS>	22	PASS	END=67624746;SVTYPE=INS;SVLEN=55;SC=SVIM;NumNeighbors=0;NumThresholdNeighbors=0	GT	0/1
chr1	76011879	.	N	<DEL>	.	.	END=76012212;SVTYPE=DEL;SVLEN=-332;SC=Smartie-sv_aln;NumNeighbors=0;NumThresholdNeighbors=0	GT	./.
chr1	88860718	.	N	<INS>	.	.	END=88860718;SVTYPE=INS;SVLEN=86;SC=Smartie-sv_aln;NumNeighbors=0;NumThresholdNeighbors=0	GT	./.
chr1	88860718	.	N	<INS>	.	.	END=88860718;SVTYPE=INS;SVLEN=90;SC=Smartie-sv_aln;NumNeighbors=0;NumThresholdNeighbors=0	GT	./.
chr1	88860723	.	N	<INS>	.	.	END=88860723;SVTYPE=INS;SVLEN=82;SC=Smartie-sv_aln;NumNeighbors=0;NumThresholdNeighbors=0	GT	./.
chr1	77112172	.	N	<DEL>	.	.	END=77112296;SVTYPE=DEL;SVLEN=-124;SC=Smartie-sv_aln;NumNeighbors=0;NumThresholdNeighbors=0	GT	./.
chr1	2714334	nv_SV649-BD94	N	<DEL>	10.1	PASS	END=2714797;SVTYPE=DEL;SVLEN=-463;SC=NanoVar;NumNeighbors=0;NumThresholdNeighbors=0	GT	0/1
chr1	2714757	.	N	<DEL>	.	.	END=2714807;SVTYPE=DEL;SVLEN=-50;SC=Smartie-sv_aln;NumNeighbors=0;NumThresholdNeighbors=0;MatchId=399	GT	./.
chr1	92305994	svim.INS.12028	N	<INS>	13	PASS	END=92305994;SVTYPE=INS;SVLEN=56;SC=SVIM;NumNeighbors=0;NumThresholdNeighbors=0	GT	0/1
chr1	99976032	.	N	<DEL>	.	.	END=99976093;SVTYPE=DEL;SVLEN=-61;SC=MAMnet,Smartie-sv_aln;NumNeighbors=0;NumThresholdNeighbors=0;MatchId=451;TruScore=0.583168;PctSeqSimilarity=0;PctSizeSimilarity=0.968254;PctRecOverlap=0.78125;SizeDiff=-2;StartDistance=-12;EndDistance=-14	GT	./.
chr1	99976043	.	N	<DEL>	.	.	END=99976111;SVTYPE=DEL;SVLEN=-68;SC=Smartie-sv_aln;NumNeighbors=0;NumThresholdNeighbors=0;MatchId=452	GT	./.
chr1	99976051	.	N	<DEL>	30	.	END=99976114;SVTYPE=DEL;SVLEN=63;SC=Smartie-sv_aln,Dipcall;NumNeighbors=0;NumThresholdNeighbors=0;MatchId=453;TruScore=0.661538;PctSeqSimilarity=0;PctSizeSimilarity=1;PctRecOverlap=0.984615;SizeDiff=0;StartDistance=0;EndDistance=-1	GT	1/.
chr1	99976061	.	N	<DEL>	.	.	END=99976128;SVTYPE=DEL;SVLEN=-66;SC=Smartie-sv_aln;NumNeighbors=0;NumThresholdNeighbors=0;MatchId=454	GT	./.
chr1	39970495	.	N	<INS>	30	.	END=39970495;SVTYPE=INS;SVLEN=126;SC=SVIM-asm,PAV,Dipcall;NumNeighbors=0;NumThresholdNeighbors=0;MatchId=459;TruScore=0.666667;PctSeqSimilarity=0;PctSizeSimilarity=1;PctRecOverlap=1;SizeDiff=0;StartDistance=0;EndDistance=0	GT	1/0
chr1	42010538	.	N	<INS>	30	.	END=42010538;SVTYPE=INS;SVLEN=908;SC=SVIM,Sniffles,Dipcall;NumNeighbors=0;NumThresholdNeighbors=0;MatchId=385;TruScore=0.204112;PctSeqSimilarity=0;PctSizeSimilarity=0.612335;PctRecOverlap=0;SizeDiff=352;StartDistance=-17;EndDistance=-17	GT	./1
chr1	42010538	svim_asm.INS.379	N	<INS>	.	PASS	END=42010538;SVTYPE=INS;SVLEN=453;SC=Sniffles,SVIM-asm;NumNeighbors=0;NumThresholdNeighbors=0;MatchId=386;TruScore=0.2156;PctSeqSimilarity=0;PctSizeSimilarity=0.646799;PctRecOverlap=0;SizeDiff=160;StartDistance=-81;EndDistance=-131	GT	1/1
chr1	42010571	.	N	<INS>	30	.	END=42010571;SVTYPE=INS;SVLEN=99;SC=SVIM-asm,Dipcall;NumNeighbors=0;NumThresholdNeighbors=0;MatchId=387;TruScore=0.666667;PctSeqSimilarity=0;PctSizeSimilarity=1;PctRecOverlap=1;SizeDiff=0;StartDistance=0;EndDistance=0	GT	1/1
chr1	42010624	.	N	<INS>	30	.	END=42010624;SVTYPE=INS;SVLEN=432;SC=SVIM-asm,Dipcall;NumNeighbors=0;NumThresholdNeighbors=0;MatchId=388;TruScore=0.666667;PctSeqSimilarity=0;PctSizeSimilarity=1;PctRecOverlap=1;SizeDiff=0;StartDistance=0;EndDistance=0	GT	1/1
chr1	215267074	.	N	<DEL>	.	.	END=215267134;SVTYPE=DEL;SVLEN=-60;SC=Smartie-sv_aln;NumNeighbors=0;NumThresholdNeighbors=0	GT	./.
chr1	215267128	.	N	<DEL>	.	.	END=215267191;SVTYPE=DEL;SVLEN=-62;SC=Smartie-sv_aln;NumNeighbors=0;NumThresholdNeighbors=0	GT	./.
chr1	155670797	2024_1	N	<INS>	.	PASS	END=155670839;SVTYPE=INS;SVLEN=117;SC=SVIM,Sniffles;NumNeighbors=0;NumThresholdNeighbors=0;MatchId=467;TruScore=0.341085;PctSeqSimilarity=0;PctSizeSimilarity=1;PctRecOverlap=0.0232558;SizeDiff=0;StartDistance=-10;EndDistance=32	GT	0/1
chr1	162732939	nv_SV12440-BD884	N	<DEL>	12.6	PASS	END=162733157;SVTYPE=DEL;SVLEN=-218;SC=NanoVar;NumNeighbors=0;NumThresholdNeighbors=0	GT	1/1
chr1	248100946	.	N	<INS>	30	.	END=248100946;SVTYPE=INS;SVLEN=87;SC=Dipcall;NumNeighbors=0;NumThresholdNeighbors=0	GT	1/0
chr1	85748629	.	N	<DEL>	.	.	END=85748956;SVTYPE=DEL;SVLEN=-327;SC=Smartie-sv_aln;NumNeighbors=0;NumThresholdNeighbors=0	GT	./.
chr1	85748633	.	N	<DEL>	.	.	END=85748964;SVTYPE=DEL;SVLEN=-331;SC=Smartie-sv_aln;NumNeighbors=0;NumThresholdNeighbors=0	GT	./.
chr1	16750699	.	N	<INS>	30	.	END=16750699;SVTYPE=INS;SVLEN=133;SC=Smartie-sv_aln,Dipcall;NumNeighbors=0;NumThresholdNeighbors=0;MatchId=78;TruScore=0.66416;PctSeqSimilarity=0;PctSizeSimilarity=0.992481;PctRecOverlap=1;SizeDiff=1;StartDistance=0;EndDistance=0	GT	0/1
chr1	16750707	.	N	<INS>	.	.	END=16750707;SVTYPE=INS;SVLEN=130;SC=Smartie-sv_aln;NumNeighbors=0;NumThresholdNeighbors=0	GT	./.
chr1	36733250	.	N	<DEL>	.	.	END=36733475;SVTYPE=DEL;SVLEN=-225;SC=Smartie-sv_aln;NumNeighbors=0;NumThresholdNeighbors=0	GT	./.
chr1	36749233	.	N	<DEL>	.	.	END=36749284;SVTYPE=DEL;SVLEN=-51;SC=Smartie-sv_aln;NumNeighbors=0;NumThresholdNeighbors=0	GT	./.
chr1	234798880	.	N	<DEL>	.	.	END=234798969;SVTYPE=DEL;SVLEN=-88;SC=NanoVar,Smartie-sv_aln;NumNeighbors=0;NumThresholdNeighbors=0;MatchId=425;TruScore=0.325758;PctSeqSimilarity=0;PctSizeSimilarity=0.977273;PctRecOverlap=0;SizeDiff=2;StartDistance=-205;EndDistance=-202	GT	./.
chr1	170102079	.	N	<INS>	.	.	END=170102079;SVTYPE=INS;SVLEN=54;SC=Smartie-sv_aln;NumNeighbors=0;NumThresholdNeighbors=0	GT	./.
chr1	170102099	.	N	<INS>	.	.	END=170102099;SVTYPE=INS;SVLEN=56;SC=Smartie-sv_aln;NumNeighbors=0;NumThresholdNeighbors=0	GT	./.
chr1	246657124	.	N	<DEL>	.	.	END=246657188;SVTYPE=DEL;SVLEN=-63;SC=Smartie-sv_aln;NumNeighbors=0;NumThresholdNeighbors=0	GT	./.
chr1	31128307	.	N	<INS>	30	.	END=31128307;SVTYPE=INS;SVLEN=744;SC=SVIM,SVIM-asm,PAV,Dipcall;NumNeighbors=0;NumThresholdNeighbors=0;MatchId=406;TruScore=0.286044;PctSeqSimilarity=0;PctSizeSimilarity=0.858131;PctRecOverlap=0;SizeDiff=-123;StartDistance=-61;EndDistance=-61	GT	0/1
chr1	31128409	svim_asm.INS.322	N	<INS>	.	PASS	END=31128409;SVTYPE=INS;SVLEN=51;SC=Sniffles,SVIM-asm;NumNeighbors=0;NumThresholdNeighbors=0;MatchId=407;TruScore=0.309091;PctSeqSimilarity=0;PctSizeSimilarity=0.927273;PctRecOverlap=0;SizeDiff=-4;StartDistance=-1;EndDistance=-2	GT	0/1
chr1	31128528	.	N	<INS>	30	.	END=31128528;SVTYPE=INS;SVLEN=1691;SC=Dipcall;NumNeighbors=0;NumThresholdNeighbors=0;MatchId=408	GT	1/.
chr1	31128528	svim_asm.INS.323	N	<INS>	.	PASS	END=31128528;SVTYPE=INS;SVLEN=546;SC=SVIM-asm;NumNeighbors=0;NumThresholdNeighbors=0;MatchId=409	GT	1/0
chr1	77476707	.	N	<INS>	30	.	END=77476707;SVTYPE=INS;SVLEN=299;SC=SVIM-asm,PAV,Dipcall;NumNeighbors=0;NumThresholdNeighbors=0;MatchId=80;TruScore=0.666667;PctSeqSimilarity=0;PctSizeSimilarity=1;PctRecOverlap=1;SizeDiff=0;StartDistance=0;EndDistance=0	GT	1/0
chr1	5474194	.	N	<DEL>	.	.	END=5474269;SVTYPE=DEL;SVLEN=-74;SC=Smartie-sv_aln;NumNeighbors=0;NumThresholdNeighbors=0	GT	./.
chr1	5474226	.	N	<DEL>	.	.	END=5474301;SVTYPE=DEL;SVLEN=-75;SC=Smartie-sv_aln;NumNeighbors=0;NumThresholdNeighbors=0	GT	./.
chr1	42101249	.	N	<DEL>	.	.	END=42101332;SVTYPE=DEL;SVLEN=-82;SC=Smartie-sv_aln;NumNeighbors=0;NumThresholdNeighbors=0	GT	./.
chr1	27433648	640_11	N	<INS>	.	PASS	END=27433680;SVTYPE=INS;SVLEN=107;SC=Sniffles;NumNeighbors=0;NumThresholdNeighbors=0	GT	0/0
chr1	4334220	230_4	N	<DEL>	.	PASS	END=4334272;SVTYPE=DEL;SVLEN=-52;SC=Sniffles;NumNeighbors=0;NumThresholdNeighbors=0	GT	0/0
chr1	1598415	.	N	<DEL>	.	.	END=1598581;SVTYPE=DEL;SVLEN=-166;SC=Smartie-sv_aln;NumNeighbors=0;NumThresholdNeighbors=0	GT	./.
chr1	1598427	.	N	<DEL>	.	.	END=1598588;SVTYPE=DEL;SVLEN=-161;SC=Smartie-sv_aln;NumNeighbors=0;NumThresholdNeighbors=0	GT	./.
chr1	72156288	nv_SV6931-5BF8	N	<DEL>	8.2	PASS	END=72156340;SVTYPE=DEL;SVLEN=-52;SC=NanoVar;NumNeighbors=0;NumThresholdNeighbors=0	GT	0/1
chr1	57242617	.	N	<DEL>	.	.	END=57242957;SVTYPE=DEL;SVLEN=-340;SC=Smartie-sv_aln;NumNeighbors=0;NumThresholdNeighbors=0	GT	./.
chr1	244649848	.	N	<DEL>	.	.	END=244649908;SVTYPE=DEL;SVLEN=-59;SC=Smartie-sv_aln;NumNeighbors=0;NumThresholdNeighbors=0	GT	./.
chr1	244674105	.	N	<DEL>	.	.	END=244674156;SVTYPE=DEL;SVLEN=-51;SC=Smartie-sv_aln;NumNeighbors=0;NumThresholdNeighbors=0	GT	./.
chr1	244746226	.	N	<DEL>	.	.	END=244746279;SVTYPE=DEL;SVLEN=-52;SC=Smartie-sv_aln;NumNeighbors=0;NumThresholdNeighbors=0	GT	./.
chr1	63939673	.	N	<INS>	.	.	END=63939673;SVTYPE=INS;SVLEN=105;SC=Smartie-sv_aln;NumNeighbors=0;NumThresholdNeighbors=0	GT	./.
chr1	152240438	.	N	<DEL>	30	.	END=152240492;SVTYPE=DEL;SVLEN=54;SC=Smartie-sv_aln,Dipcall;NumNeighbors=0;NumThresholdNeighbors=0;MatchId=86;TruScore=0.637521;PctSeqSimilarity=0;PctSizeSimilarity=0.964286;PctRecOverlap=0.948276;SizeDiff=-2;StartDistance=2;EndDistance=-1	GT	1/0
chr1	152240452	.	N	<DEL>	.	.	END=152240507;SVTYPE=DEL;SVLEN=-54;SC=Smartie-sv_aln;NumNeighbors=0;NumThresholdNeighbors=0	GT	./.
chr1	152240484	.	N	<DEL>	.	.	END=152240537;SVTYPE=DEL;SVLEN=-52;SC=Smartie-sv_aln;NumNeighbors=0;NumThresholdNeighbors=0	GT	./.
chr1	116911994	.	N	<DEL>	.	.	END=116912073;SVTYPE=DEL;SVLEN=-79;SC=Smartie-sv_aln;NumNeighbors=0;NumThresholdNeighbors=0	GT	./.
chr1	73595378	.	N	<INS>	30	.	END=73595378;SVTYPE=INS;SVLEN=8181;SC=Dipcall;NumNeighbors=0;NumThresholdNeighbors=0	GT	1/.
chr1	73595936	Sniffles2.INS.1DE6S0	N	<INS>	60	PASS	END=73595936;SVTYPE=INS;SVLEN=7785;SC=Sniffles2;NumNeighbors=0;NumThresholdNeighbors=0	GT	0/1
chr1	203287678	.	N	<INS>	30	.	END=203287678;SVTYPE=INS;SVLEN=113;SC=SVIM-asm,Dipcall;NumNeighbors=0;NumThresholdNeighbors=0;MatchId=83;TruScore=0.501475;PctSeqSimilarity=0;PctSizeSimilarity=0.504425;PctRecOverlap=1;SizeDiff=56;StartDistance=0;EndDistance=0	GT	./1
chr1	203342334	.	N	<DEL>	.	.	END=203342387;SVTYPE=DEL;SVLEN=-52;SC=Smartie-sv_aln;NumNeighbors=0;NumThresholdNeighbors=0	GT	./.
chr1	2073807	.	N	<DEL>	.	.	END=2073892;SVTYPE=DEL;SVLEN=-84;SC=Smartie-sv_aln;NumNeighbors=0;NumThresholdNeighbors=0	GT	./.
chr1	228594454	nv_SV17233-D6613	N	<DEL>	12.9	PASS	END=228594601;SVTYPE=DEL;SVLEN=-147;SC=NanoVar;NumNeighbors=0;NumThresholdNeighbors=0	GT	1/1
chr1	3749024	.	N	<INS>	30	.	END=3749024;SVTYPE=INS;SVLEN=79;SC=SVIM,Dipcall;NumNeighbors=0;NumThresholdNeighbors=0;MatchId=434;TruScore=0.236287;PctSeqSimilarity=0;PctSizeSimilarity=0.708861;PctRecOverlap=0;SizeDiff=23;StartDistance=38;EndDistance=38	GT	1/0
chr1	75849026	.	N	<INS>	30	.	END=75849026;SVTYPE=INS;SVLEN=80;SC=SVIM-asm,Dipcall;NumNeighbors=0;NumThresholdNeighbors=0;MatchId=86;TruScore=0.658333;PctSeqSimilarity=0;PctSizeSimilarity=0.975;PctRecOverlap=1;SizeDiff=2;StartDistance=0;EndDistance=0	GT	1/.
chr1	233474998	svim_asm.DEL.713	N	<DEL>	.	PASS	END=233475049;SVTYPE=DEL;SVLEN=51;SC=SVIM-asm;NumNeighbors=0;NumThresholdNeighbors=0	GT	0/1
chr1	1379052	.	N	<DEL>	.	.	END=1379103;SVTYPE=DEL;SVLEN=-50;SC=NanoVar,Smartie-sv_aln;NumNeighbors=0;NumThresholdNeighbors=0;MatchId=461;TruScore=0.660256;PctSeqSimilarity=0;PctSizeSimilarity=1;PctRecOverlap=0.980769;SizeDiff=0;StartDistance=-1;EndDistance=0	GT	./.
chr1	203681951	nv_SV15342-C51A	N	<DEL>	11.6	PASS	END=203686210;SVTYPE=DEL;SVLEN=-4259;SC=NanoVar;NumNeighbors=0;NumThresholdNeighbors=0	GT	0/1
chr1	20913602	.	N	<DEL>	.	.	END=20913659;SVTYPE=DEL;SVLEN=-57;SC=Smartie-sv_aln;NumNeighbors=0;NumThresholdNeighbors=0	GT	./.
chr1	203935829	.	N	<DEL>	.	.	END=203936299;SVTYPE=DEL;SVLEN=-470;SC=Smartie-sv_aln;NumNeighbors=0;NumThresholdNeighbors=0	GT	./.
chr1	58743909	.	N	<DEL>	.	.	END=58744822;SVTYPE=DEL;SVLEN=-912;SC=Smartie-sv_aln;NumNeighbors=0;NumThresholdNeighbors=0	GT	./.
chr1	244008706	.	N	<INS>	30	.	END=244008706;SVTYPE=INS;SVLEN=4317;SC=Dipcall;NumNeighbors=0;NumThresholdNeighbors=0	GT	0/1
chr1	232504922	.	N	<INS>	.	.	END=232504922;SVTYPE=INS;SVLEN=82;SC=Smartie-sv_aln;NumNeighbors=0;NumThresholdNeighbors=0	GT	./.
chr1	112074698	.	N	<DEL>	.	.	END=112074811;SVTYPE=DEL;SVLEN=-113;SC=Smartie-sv_aln;NumNeighbors=0;NumThresholdNeighbors=0	GT	./.
chr1	221827802	.	N	<INS>	.	.	END=221827802;SVTYPE=INS;SVLEN=594;SC=Smartie-sv_aln;NumNeighbors=0;NumThresholdNeighbors=0	GT	./.
chr1	3504656	chr1-3504657-INS-185	N	<INS>	.	.	END=3504656;SVTYPE=INS;SVLEN=185;SC=Sniffles2,Sniffles,PAV;NumNeighbors=0;NumThresholdNeighbors=0;MatchId=518;TruScore=0.331541;PctSeqSimilarity=0;PctSizeSimilarity=0.994624;PctRecOverlap=0;SizeDiff=-1;StartDistance=215;EndDistance=215	GT	0/1
chr1	3504769	191_3	N	<INS>	.	PASS	END=3504812;SVTYPE=INS;SVLEN=75;SC=Sniffles;NumNeighbors=0;NumThresholdNeighbors=0;MatchId=519	GT	0/1
chr1	3504800	.	N	<DEL>	30	.	END=3504860;SVTYPE=DEL;SVLEN=60;SC=SVIM-asm,Dipcall;NumNeighbors=0;NumThresholdNeighbors=0;MatchId=520;TruScore=0.666667;PctSeqSimilarity=0;PctSizeSimilarity=1;PctRecOverlap=1;SizeDiff=0;StartDistance=0;EndDistance=0	GT	0/1
chr1	3508346	.	N	<DEL>	.	.	END=3508411;SVTYPE=DEL;SVLEN=-65;SC=NanoVar,Smartie-sv_aln;NumNeighbors=0;NumThresholdNeighbors=0;MatchId=473;TruScore=0.276923;PctSeqSimilarity=0;PctSizeSimilarity=0.830769;PctRecOverlap=0;SizeDiff=11;StartDistance=176;EndDistance=187	GT	./.
chr1	3508377	.	N	<DEL>	30	.	END=3508442;SVTYPE=DEL;SVLEN=65;SC=Smartie-sv_aln,Dipcall;NumNeighbors=0;NumThresholdNeighbors=0;MatchId=474;TruScore=0.641716;PctSeqSimilarity=0;PctSizeSimilarity=0.984848;PctRecOverlap=0.940298;SizeDiff=-1;StartDistance=-3;EndDistance=-4	GT	./1
chr1	231526831	.	N	<INS>	.	.	END=231526831;SVTYPE=INS;SVLEN=75;SC=Smartie-sv_aln;NumNeighbors=0;NumThresholdNeighbors=0	GT	./.
chr1	153848613	nv_SV11692-53E3E	N	<DEL>	12.8	PASS	END=153848732;SVTYPE=DEL;SVLEN=-119;SC=NanoVar;NumNeighbors=0;NumThresholdNeighbors=0	GT	1/1
chr1	80271153	.	N	<INS>	.	.	END=80271153;SVTYPE=INS;SVLEN=139;SC=Smartie-sv_aln;NumNeighbors=0;NumThresholdNeighbors=0	GT	./.
chr1	92679003	.	N	<INS>	.	.	END=92679003;SVTYPE=INS;SVLEN=58;SC=Smartie-sv_aln;NumNeighbors=0;NumThresholdNeighbors=0	GT	./.
chr1	92679007	.	N	<INS>	.	.	END=92679007;SVTYPE=INS;SVLEN=64;SC=Smartie-sv_aln;NumNeighbors=0;NumThresholdNeighbors=0	GT	./.
chr1	2533607	.	N	<INS>	.	.	END=2533607;SVTYPE=INS;SVLEN=75;SC=Smartie-sv_aln;NumNeighbors=0;NumThresholdNeighbors=0	GT	./.
chr1	169523395	.	N	<INS>	.	.	END=169523395;SVTYPE=INS;SVLEN=92;SC=Smartie-sv_aln;NumNeighbors=0;NumThresholdNeighbors=0	GT	./.
chr1	169523406	.	N	<INS>	.	.	END=169523406;SVTYPE=INS;SVLEN=92;SC=Smartie-sv_aln;NumNeighbors=0;NumThresholdNeighbors=0	GT	./.
chr1	169523416	.	N	<INS>	.	.	END=169523416;SVTYPE=INS;SVLEN=89;SC=Smartie-sv_aln;NumNeighbors=0;NumThresholdNeighbors=0	GT	./.
chr1	169637823	.	N	<DEL>	.	.	END=169637982;SVTYPE=DEL;SVLEN=-159;SC=Smartie-sv_aln;NumNeighbors=0;NumThresholdNeighbors=0	GT	./.
chr1	169637832	.	N	<DEL>	.	.	END=169637991;SVTYPE=DEL;SVLEN=-158;SC=Smartie-sv_aln;NumNeighbors=0;NumThresholdNeighbors=0	GT	./.
chr1	105866780	.	N	<DEL>	.	.	END=105867053;SVTYPE=DEL;SVLEN=-273;SC=Smartie-sv_aln;NumNeighbors=0;NumThresholdNeighbors=0	GT	./.
chr1	105866802	.	N	<DEL>	.	.	END=105867073;SVTYPE=DEL;SVLEN=-270;SC=Smartie-sv_aln;NumNeighbors=0;NumThresholdNeighbors=0	GT	./.
chr1	92483195	.	N	<DEL>	.	.	END=92484179;SVTYPE=DEL;SVLEN=-983;SC=Smartie-sv_aln;NumNeighbors=0;NumThresholdNeighbors=0	GT	./.
chr1	160935035	.	N	<DEL>	.	.	END=160935348;SVTYPE=DEL;SVLEN=-313;SC=Smartie-sv_aln;NumNeighbors=0;NumThresholdNeighbors=0	GT	./.
chr1	178474765	.	N	<DEL>	.	.	END=178474827;SVTYPE=DEL;SVLEN=-62;SC=Smartie-sv_aln;NumNeighbors=0;NumThresholdNeighbors=0	GT	./.
chr1	178474787	.	N	<DEL>	.	.	END=178474849;SVTYPE=DEL;SVLEN=-61;SC=Smartie-sv_aln;NumNeighbors=0;NumThresholdNeighbors=0	GT	./.
chr1	178474809	.	N	<DEL>	.	.	END=178474872;SVTYPE=DEL;SVLEN=-62;SC=Smartie-sv_aln;NumNeighbors=0;NumThresholdNeighbors=0	GT	./.
chr1	178474891	.	N	<DEL>	30	.	END=178474956;SVTYPE=DEL;SVLEN=65;SC=Smartie-sv_aln,Dipcall;NumNeighbors=0;NumThresholdNeighbors=0;MatchId=99;TruScore=0.5554;PctSeqSimilarity=0;PctSizeSimilarity=0.969231;PctRecOverlap=0.69697;SizeDiff=2;StartDistance=18;EndDistance=20	GT	0/1
chr1	26077735	.	N	<INS>	.	.	END=26077735;SVTYPE=INS;SVLEN=54;SC=Smartie-sv_aln;NumNeighbors=0;NumThresholdNeighbors=0	GT	./.
chr1	26077811	.	N	<INS>	.	.	END=26077811;SVTYPE=INS;SVLEN=52;SC=Smartie-sv_aln;NumNeighbors=0;NumThresholdNeighbors=0	GT	./.
chr1	84226479	.	N	<INS>	.	.	END=84226479;SVTYPE=INS;SVLEN=107;SC=Smartie-sv_aln;NumNeighbors=0;NumThresholdNeighbors=0	GT	./.
chr1	169160036	.	N	<DEL>	.	.	END=169160366;SVTYPE=DEL;SVLEN=-329;SC=Smartie-sv_aln;NumNeighbors=0;NumThresholdNeighbors=0	GT	./.
chr1	5220294	svim.INS.1663	N	<INS>	14	PASS	END=5220294;SVTYPE=INS;SVLEN=477;SC=SVIM;NumNeighbors=0;NumThresholdNeighbors=0	GT	0/1
chr1	227143210	svim.INS.25436	N	<INS>	18	PASS	END=227143210;SVTYPE=INS;SVLEN=52;SC=SVIM;NumNeighbors=0;NumThresholdNeighbors=0	GT	0/1
chr1	56401293	.	N	<DEL>	.	.	END=56401606;SVTYPE=DEL;SVLEN=-313;SC=Smartie-sv_aln;NumNeighbors=0;NumThresholdNeighbors=0	GT	./.
chr1	28247803	.	N	<DEL>	.	.	END=28248111;SVTYPE=DEL;SVLEN=-308;SC=Smartie-sv_aln;NumNeighbors=0;NumThresholdNeighbors=0	GT	./.
chr1	28247809	.	N	<DEL>	.	.	END=28248113;SVTYPE=DEL;SVLEN=-304;SC=Smartie-sv_aln;NumNeighbors=0;NumThresholdNeighbors=0	GT	./.
chr1	3393871	.	N	<INS>	30	.	END=3393871;SVTYPE=INS;SVLEN=2041;SC=SVIM-asm,Dipcall;NumNeighbors=0;NumThresholdNeighbors=0;MatchId=451;TruScore=0.666667;PctSeqSimilarity=0;PctSizeSimilarity=1;PctRecOverlap=1;SizeDiff=0;StartDistance=0;EndDistance=0	GT	0/1
chr1	3393889	187_0	N	<INS>	.	PASS	END=3393901;SVTYPE=INS;SVLEN=839;SC=Sniffles;NumNeighbors=0;NumThresholdNeighbors=0	GT	0/0
chr1	11433983	376_1	N	<INS>	.	PASS	END=11434001;SVTYPE=INS;SVLEN=136;SC=SVIM,Sniffles;NumNeighbors=0;NumThresholdNeighbors=0;MatchId=480;TruScore=0.306373;PctSeqSimilarity=0;PctSizeSimilarity=0.919118;PctRecOverlap=0;SizeDiff=11;StartDistance=19;EndDistance=37	GT	0/0
chr1	225762323	.	N	<DEL>	.	.	END=225762649;SVTYPE=DEL;SVLEN=-326;SC=Smartie-sv_aln;NumNeighbors=0;NumThresholdNeighbors=0	GT	./.
chr1	62082859	.	N	<DEL>	.	.	END=62083702;SVTYPE=DEL;SVLEN=-842;SC=Smartie-sv_aln;NumNeighbors=0;NumThresholdNeighbors=0	GT	./.
chr1	18376331	.	N	<INS>	30	.	END=18376331;SVTYPE=INS;SVLEN=380;SC=PAV,Dipcall;NumNeighbors=0;NumThresholdNeighbors=0;MatchId=558;TruScore=0.207895;PctSeqSimilarity=0;PctSizeSimilarity=0.623684;PctRecOverlap=0;SizeDiff=143;StartDistance=30;EndDistance=30	GT	1/.
chr1	18376331	svim_asm.INS.237	N	<INS>	.	PASS	END=18376331;SVTYPE=INS;SVLEN=105;SC=Sniffles2,SVIM,Sniffles,SVIM-asm;NumNeighbors=0;NumThresholdNeighbors=0;MatchId=559;TruScore=0.333333;PctSeqSimilarity=0;PctSizeSimilarity=1;PctRecOverlap=0;SizeDiff=0;StartDistance=-80;EndDistance=-80	GT	1/1
chr1	18376434	Sniffles2.INS.8A8S0	N	<INS>	60	PASS	END=18376434;SVTYPE=INS;SVLEN=171;SC=Sniffles2;NumNeighbors=0;NumThresholdNeighbors=0	GT	0/1
chr1	3242561	.	N	<DEL>	.	.	END=3242625;SVTYPE=DEL;SVLEN=-64;SC=Smartie-sv_aln;NumNeighbors=0;NumThresholdNeighbors=0	GT	./.
chr1	235573366	Sniffles2.INS.5614S0	N	<INS>	60	PASS	END=235573366;SVTYPE=INS;SVLEN=3527;SC=Sniffles2;NumNeighbors=0;NumThresholdNeighbors=0	GT	./.
chr1	2193518	.	N	<DEL>	.	.	END=2193587;SVTYPE=DEL;SVLEN=-68;SC=Smartie-sv_aln;NumNeighbors=0;NumThresholdNeighbors=0	GT	./.
chr1	210163872	.	N	<INS>	.	.	END=210163872;SVTYPE=INS;SVLEN=65;SC=Smartie-sv_aln;NumNeighbors=0;NumThresholdNeighbors=0	GT	./.
chr1	210163909	.	N	<INS>	.	.	END=210163909;SVTYPE=INS;SVLEN=64;SC=Smartie-sv_aln;NumNeighbors=0;NumThresholdNeighbors=0	GT	./.
chr1	190598007	.	N	<DEL>	.	.	END=190598074;SVTYPE=DEL;SVLEN=-67;SC=Smartie-sv_aln;NumNeighbors=0;NumThresholdNeighbors=0	GT	./.
chr1	190598025	.	N	<DEL>	.	.	END=190598087;SVTYPE=DEL;SVLEN=-62;SC=Smartie-sv_aln;NumNeighbors=0;NumThresholdNeighbors=0	GT	./.
chr1	202641906	.	N	<INS>	30	.	END=202641906;SVTYPE=INS;SVLEN=349;SC=Dipcall;NumNeighbors=0;NumThresholdNeighbors=0	GT	1/0
chr1	76856635	.	N	<INS>	30	.	END=76856635;SVTYPE=INS;SVLEN=282;SC=Smartie-sv_aln,Dipcall;NumNeighbors=0;NumThresholdNeighbors=0;MatchId=104;TruScore=0.325059;PctSeqSimilarity=0;PctSizeSimilarity=0.975177;PctRecOverlap=0;SizeDiff=7;StartDistance=-1;EndDistance=-1	GT	1/0
chr1	74182202	.	N	<INS>	.	.	END=74182202;SVTYPE=INS;SVLEN=52;SC=Smartie-sv_aln;NumNeighbors=0;NumThresholdNeighbors=0	GT	./.
chr1	8728966	.	N	<DEL>	.	.	END=8729066;SVTYPE=DEL;SVLEN=-100;SC=Smartie-sv_aln;NumNeighbors=0;NumThresholdNeighbors=0	GT	./.
chr1	8728985	.	N	<DEL>	30	.	END=8729083;SVTYPE=DEL;SVLEN=98;SC=Smartie-sv_aln,Dipcall;NumNeighbors=0;NumThresholdNeighbors=0;MatchId=105;TruScore=0.649729;PctSeqSimilarity=0;PctSizeSimilarity=0.969388;PctRecOverlap=0.979798;SizeDiff=3;StartDistance=-2;EndDistance=0	GT	0/1
chr1	214770103	.	N	<DEL>	.	.	END=214770436;SVTYPE=DEL;SVLEN=-333;SC=Smartie-sv_aln;NumNeighbors=0;NumThresholdNeighbors=0	GT	./.
chr1	24402994	.	N	<DEL>	.	.	END=24403321;SVTYPE=DEL;SVLEN=-327;SC=Smartie-sv_aln;NumNeighbors=0;NumThresholdNeighbors=0	GT	./.
chr1	24403000	.	N	<DEL>	.	.	END=24403321;SVTYPE=DEL;SVLEN=-320;SC=Smartie-sv_aln;NumNeighbors=0;NumThresholdNeighbors=0	GT	./.
chr1	101724127	.	N	<DEL>	.	.	END=101724204;SVTYPE=DEL;SVLEN=-77;SC=Smartie-sv_aln;NumNeighbors=0;NumThresholdNeighbors=0	GT	./.
chr1	101724130	.	N	<DEL>	30	.	END=101724205;SVTYPE=DEL;SVLEN=75;SC=Smartie-sv_aln,Dipcall;NumNeighbors=0;NumThresholdNeighbors=0;MatchId=106;TruScore=0.662281;PctSeqSimilarity=0;PctSizeSimilarity=1;PctRecOverlap=0.986842;SizeDiff=0;StartDistance=1;EndDistance=1	GT	1/.
chr1	247287149	.	N	<INS>	30	.	END=247287149;SVTYPE=INS;SVLEN=92;SC=SVIM-asm,PAV,Dipcall;NumNeighbors=0;NumThresholdNeighbors=0;MatchId=100;TruScore=0.666667;PctSeqSimilarity=0;PctSizeSimilarity=1;PctRecOverlap=1;SizeDiff=0;StartDistance=0;EndDistance=0	GT	1/0
chr1	225256537	.	N	<DEL>	.	.	END=225256809;SVTYPE=DEL;SVLEN=-271;SC=Smartie-sv_aln;NumNeighbors=0;NumThresholdNeighbors=0	GT	./.
chr1	225256542	.	N	<DEL>	.	.	END=225256814;SVTYPE=DEL;SVLEN=-272;SC=Smartie-sv_aln;NumNeighbors=0;NumThresholdNeighbors=0	GT	./.
chr1	40516085	.	N	<INS>	.	.	END=40516085;SVTYPE=INS;SVLEN=109;SC=Smartie-sv_aln;NumNeighbors=0;NumThresholdNeighbors=0	GT	./.
chr1	171179851	.	N	<DEL>	.	.	END=171179928;SVTYPE=DEL;SVLEN=-77;SC=Smartie-sv_aln;NumNeighbors=0;NumThresholdNeighbors=0	GT	./.
chr1	171179997	.	N	<DEL>	30	.	END=171180078;SVTYPE=DEL;SVLEN=81;SC=Smartie-sv_aln,Dipcall;NumNeighbors=0;NumThresholdNeighbors=0;MatchId=108;TruScore=0.426779;PctSeqSimilarity=0;PctSizeSimilarity=0.987654;PctRecOverlap=0.292683;SizeDiff=1;StartDistance=57;EndDistance=58	GT	1/.
chr1	81049856	.	N	<DEL>	.	.	END=81049950;SVTYPE=DEL;SVLEN=-94;SC=Smartie-sv_aln;NumNeighbors=0;NumThresholdNeighbors=0	GT	./.
chr1	81049869	.	N	<DEL>	.	.	END=81049970;SVTYPE=DEL;SVLEN=-101;SC=Smartie-sv_aln;NumNeighbors=0;NumThresholdNeighbors=0	GT	./.
chr1	158851673	.	N	<DEL>	.	.	END=158851728;SVTYPE=DEL;SVLEN=-55;SC=Smartie-sv_aln;NumNeighbors=0;NumThresholdNeighbors=0	GT	./.
chr1	246873726	.	N	<INS>	.	.	END=246873726;SVTYPE=INS;SVLEN=52;SC=Smartie-sv_aln;NumNeighbors=0;NumThresholdNeighbors=0	GT	./.
chr1	228814812	.	N	<DEL>	.	.	END=228815149;SVTYPE=DEL;SVLEN=-337;SC=Smartie-sv_aln;NumNeighbors=0;NumThresholdNeighbors=0	GT	./.
chr1	228814817	.	N	<DEL>	.	.	END=228815156;SVTYPE=DEL;SVLEN=-338;SC=Smartie-sv_aln;NumNeighbors=0;NumThresholdNeighbors=0	GT	./.
chr1	206287050	.	N	<INS>	30	.	END=206287050;SVTYPE=INS;SVLEN=3798;SC=SVIM-asm,PAV,Dipcall;NumNeighbors=0;NumThresholdNeighbors=0;MatchId=603;TruScore=0.666491;PctSeqSimilarity=0;PctSizeSimilarity=0.999473;PctRecOverlap=1;SizeDiff=2;StartDistance=0;EndDistance=0	GT	./1
chr1	206287880	.	N	<INS>	30	.	END=206287880;SVTYPE=INS;SVLEN=11728;SC=SVIM-asm,Dipcall;NumNeighbors=0;NumThresholdNeighbors=0;MatchId=604;TruScore=0.666667;PctSeqSimilarity=0;PctSizeSimilarity=1;PctRecOverlap=1;SizeDiff=0;StartDistance=0;EndDistance=0	GT	1/0
chr1	110852771	.	N	<INS>	.	.	END=110852771;SVTYPE=INS;SVLEN=73;SC=Smartie-sv_aln;NumNeighbors=0;NumThresholdNeighbors=0	GT	./.
chr1	110852774	.	N	<INS>	.	.	END=110852774;SVTYPE=INS;SVLEN=79;SC=Smartie-sv_aln;NumNeighbors=0;NumThresholdNeighbors=0	GT	./.
chr1	110852777	.	N	<INS>	.	.	END=110852777;SVTYPE=INS;SVLEN=75;SC=Smartie-sv_aln;NumNeighbors=0;NumThresholdNeighbors=0	GT	./.
chr1	91924853	.	N	<INS>	30	.	END=91924853;SVTYPE=INS;SVLEN=75;SC=Dipcall;NumNeighbors=0;NumThresholdNeighbors=0;MatchId=106	GT	0/1
chr1	91925259	.	N	<DEL>	30	.	END=91925336;SVTYPE=DEL;SVLEN=77;SC=SVIM-asm,PAV,Dipcall;NumNeighbors=0;NumThresholdNeighbors=0;MatchId=107;TruScore=0.666667;PctSeqSimilarity=0;PctSizeSimilarity=1;PctRecOverlap=1;SizeDiff=0;StartDistance=0;EndDistance=0	GT	1/0
chr1	242860241	.	N	<DEL>	.	.	END=242860319;SVTYPE=DEL;SVLEN=-78;SC=Smartie-sv_aln;NumNeighbors=0;NumThresholdNeighbors=0	GT	./.
chr1	231897822	nv_SV17523-C9CE	N	<DEL>	10.9	PASS	END=231897995;SVTYPE=DEL;SVLEN=-173;SC=NanoVar;NumNeighbors=0;NumThresholdNeighbors=0	GT	0/1
chr1	231897949	.	N	<DEL>	.	.	END=231898003;SVTYPE=DEL;SVLEN=-54;SC=Smartie-sv_aln;NumNeighbors=0;NumThresholdNeighbors=0;MatchId=550	GT	./.
chr1	18607637	.	N	<INS>	.	.	END=18607637;SVTYPE=INS;SVLEN=58;SC=Smartie-sv_aln;NumNeighbors=0;NumThresholdNeighbors=0	GT	./.
chr1	5804173	.	N	<DEL>	.	.	END=5804275;SVTYPE=DEL;SVLEN=-102;SC=Smartie-sv_aln;NumNeighbors=0;NumThresholdNeighbors=0	GT	./.
chr1	5804204	.	N	<DEL>	.	.	END=5804304;SVTYPE=DEL;SVLEN=-100;SC=Smartie-sv_aln;NumNeighbors=0;NumThresholdNeighbors=0	GT	./.
chr1	3092716	.	N	<INS>	.	.	END=3092716;SVTYPE=INS;SVLEN=238;SC=Smartie-sv_aln;NumNeighbors=0;NumThresholdNeighbors=0	GT	./.
chr1	236656807	.	N	<DEL>	.	.	END=236656884;SVTYPE=DEL;SVLEN=-77;SC=Smartie-sv_aln;NumNeighbors=0;NumThresholdNeighbors=0	GT	./.
chr1	244142844	.	N	<INS>	30	.	END=244142844;SVTYPE=INS;SVLEN=116;SC=SVIM,SVIM-asm,Dipcall;NumNeighbors=0;NumThresholdNeighbors=0;MatchId=530;TruScore=0.220952;PctSeqSimilarity=0;PctSizeSimilarity=0.662857;PctRecOverlap=0;SizeDiff=-59;StartDistance=-138;EndDistance=-138	GT	1/0
chr1	244143022	3048_0	N	<INS>	.	PASS	END=244143022;SVTYPE=INS;SVLEN=280;SC=SVIM,Sniffles;NumNeighbors=0;NumThresholdNeighbors=0;MatchId=531;TruScore=0.180879;PctSeqSimilarity=0;PctSizeSimilarity=0.542636;PctRecOverlap=0;SizeDiff=-236;StartDistance=47;EndDistance=47	GT	0/1
chr1	75136836	.	N	<DEL>	.	.	END=75136937;SVTYPE=DEL;SVLEN=-100;SC=Smartie-sv_aln;NumNeighbors=0;NumThresholdNeighbors=0	GT	./.
chr1	12102743	.	N	<INS>	30	.	END=12102743;SVTYPE=INS;SVLEN=50;SC=SVIM-asm,Dipcall;NumNeighbors=0;NumThresholdNeighbors=0;MatchId=109;TruScore=0.666667;PctSeqSimilarity=0;PctSizeSimilarity=1;PctRecOverlap=1;SizeDiff=0;StartDistance=0;EndDistance=0	GT	0/1
chr1	192525809	.	N	<INS>	.	.	END=192525809;SVTYPE=INS;SVLEN=68;SC=Smartie-sv_aln;NumNeighbors=0;NumThresholdNeighbors=0	GT	./.
chr1	18186161	.	N	<INS>	30	.	END=18186161;SVTYPE=INS;SVLEN=189;SC=SVIM,Dipcall;NumNeighbors=0;NumThresholdNeighbors=0;MatchId=536;TruScore=0.241623;PctSeqSimilarity=0;PctSizeSimilarity=0.724868;PctRecOverlap=0;SizeDiff=52;StartDistance=15;EndDistance=15	GT	0/1
chr1	82963299	.	N	<DEL>	.	.	END=82963622;SVTYPE=DEL;SVLEN=-323;SC=Smartie-sv_aln;NumNeighbors=0;NumThresholdNeighbors=0	GT	./.
chr1	202173903	chr1-202173904-INS-670	N	<INS>	.	.	END=202173903;SVTYPE=INS;SVLEN=670;SC=Sniffles2,cuteSV,PAV;NumNeighbors=0;NumThresholdNeighbors=0;MatchId=615;TruScore=0.234826;PctSeqSimilarity=0;PctSizeSimilarity=0.704478;PctRecOverlap=0;SizeDiff=198;StartDistance=-193;EndDistance=-193	GT	1/1
chr1	202174339	chr1-202174340-INS-2404	N	<INS>	.	.	END=202174339;SVTYPE=INS;SVLEN=2404;SC=NanoVar,PAV;NumNeighbors=0;NumThresholdNeighbors=0;MatchId=616;TruScore=0.259163;PctSeqSimilarity=0;PctSizeSimilarity=0.77749;PctRecOverlap=0;SizeDiff=-688;StartDistance=481;EndDistance=480	GT	1/1
chr1	202174507	.	N	<INS>	30	.	END=202174507;SVTYPE=INS;SVLEN=95;SC=SVIM-asm,PAV,Dipcall;NumNeighbors=0;NumThresholdNeighbors=0;MatchId=617;TruScore=0.666667;PctSeqSimilarity=0;PctSizeSimilarity=1;PctRecOverlap=1;SizeDiff=0;StartDistance=0;EndDistance=0	GT	0/1
chr1	202174538	.	N	<INS>	30	.	END=202174538;SVTYPE=INS;SVLEN=535;SC=Sniffles,SVIM-asm,PAV,Dipcall;NumNeighbors=0;NumThresholdNeighbors=0;MatchId=618;TruScore=0.181931;PctSeqSimilarity=0;PctSizeSimilarity=0.545794;PctRecOverlap=0;SizeDiff=243;StartDistance=110;EndDistance=2	GT	1/0
chr1	202174576	nv_SV15206-0B0D0	N	<INS>	11.1	PASS	END=202174577;SVTYPE=INS;SVLEN=3384;SC=NanoVar;NumNeighbors=0;NumThresholdNeighbors=0;MatchId=619	GT	0/1
chr1	202174587	.	N	<INS>	30	.	END=202174587;SVTYPE=INS;SVLEN=468;SC=Dipcall;NumNeighbors=0;NumThresholdNeighbors=0;MatchId=620	GT	0/1
chr1	189032995	.	N	<DEL>	.	.	END=189033057;SVTYPE=DEL;SVLEN=-61;SC=Smartie-sv_aln;NumNeighbors=0;NumThresholdNeighbors=0	GT	./.
chr1	91624786	.	N	<DEL>	.	.	END=91625068;SVTYPE=DEL;SVLEN=-282;SC=Smartie-sv_aln;NumNeighbors=0;NumThresholdNeighbors=0	GT	./.
chr1	230950021	.	N	<DEL>	.	.	END=230950080;SVTYPE=DEL;SVLEN=-58;SC=Smartie-sv_aln;NumNeighbors=0;NumThresholdNeighbors=0;MatchId=637	GT	./.
chr1	25380978	nv_SV3064-EA9E	N	<INS>	10.1	PASS	END=25380979;SVTYPE=INS;SVLEN=81;SC=NanoVar;NumNeighbors=0;NumThresholdNeighbors=0	GT	0/1
chr1	164409250	.	N	<INS>	30	.	END=164409250;SVTYPE=INS;SVLEN=458;SC=Dipcall;NumNeighbors=0;NumThresholdNeighbors=0	GT	1/0
chr1	243643897	svim.INS.27589	N	<INS>	13	PASS	END=243643897;SVTYPE=INS;SVLEN=73;SC=SVIM;NumNeighbors=0;NumThresholdNeighbors=0;MatchId=628	GT	0/1
chr1	243643907	3035_13	N	<INS>	.	PASS	END=243644063;SVTYPE=INS;SVLEN=261;SC=Sniffles2,SVIM,Sniffles;NumNeighbors=0;NumThresholdNeighbors=0;MatchId=629;TruScore=0.25876;PctSeqSimilarity=0;PctSizeSimilarity=0.769912;PctRecOverlap=0.00636943;SizeDiff=-78;StartDistance=0;EndDistance=156	GT	0/1
chr1	158488399	.	N	<DEL>	.	.	END=158488666;SVTYPE=DEL;SVLEN=-267;SC=Smartie-sv_aln;NumNeighbors=0;NumThresholdNeighbors=0	GT	./.
chr1	158712051	.	N	<DEL>	.	.	END=158712372;SVTYPE=DEL;SVLEN=-321;SC=Smartie-sv_aln;NumNeighbors=0;NumThresholdNeighbors=0	GT	./.
chr1	26975251	.	N	<DEL>	.	.	END=26975558;SVTYPE=DEL;SVLEN=-307;SC=Smartie-sv_aln;NumNeighbors=0;NumThresholdNeighbors=0	GT	./.
chr1	26976658	.	N	<DEL>	.	.	END=26976903;SVTYPE=DEL;SVLEN=-245;SC=Smartie-sv_aln;NumNeighbors=0;NumThresholdNeighbors=0	GT	./.
chr1	78527312	.	N	<DEL>	.	.	END=78527428;SVTYPE=DEL;SVLEN=-115;SC=Smartie-sv_aln;NumNeighbors=0;NumThresholdNeighbors=0	GT	./.
chr1	246969894	.	N	<DEL>	.	.	END=246969987;SVTYPE=DEL;SVLEN=-93;SC=Smartie-sv_aln;NumNeighbors=0;NumThresholdNeighbors=0;MatchId=582	GT	./.
chr1	246969896	nv_SV18959-B4D6	N	<INS>	6.3	PASS	END=246969897;SVTYPE=INS;SVLEN=16262;SC=NanoVar;NumNeighbors=0;NumThresholdNeighbors=0	GT	1/1
chr1	165505876	.	N	<INS>	.	.	END=165505876;SVTYPE=INS;SVLEN=58;SC=Smartie-sv_aln;NumNeighbors=0;NumThresholdNeighbors=0	GT	./.
chr1	237772429	.	N	<DEL>	.	.	END=237772587;SVTYPE=DEL;SVLEN=-158;SC=Smartie-sv_aln;NumNeighbors=0;NumThresholdNeighbors=0	GT	./.
chr1	237772437	.	N	<DEL>	.	.	END=237772604;SVTYPE=DEL;SVLEN=-167;SC=Smartie-sv_aln;NumNeighbors=0;NumThresholdNeighbors=0	GT	./.
chr1	237772446	.	N	<DEL>	30	.	END=237772605;SVTYPE=DEL;SVLEN=159;SC=Smartie-sv_aln,Dipcall;NumNeighbors=0;NumThresholdNeighbors=0;MatchId=124;TruScore=0.656391;PctSeqSimilarity=0;PctSizeSimilarity=0.987578;PctRecOverlap=0.981595;SizeDiff=-2;StartDistance=1;EndDistance=-2	GT	1/0
chr1	6087279	.	N	<DEL>	.	.	END=6087330;SVTYPE=DEL;SVLEN=-50;SC=Smartie-sv_aln;NumNeighbors=0;NumThresholdNeighbors=0	GT	./.
chr1	81524132	.	N	<INS>	30	.	END=81524132;SVTYPE=INS;SVLEN=299;SC=Dipcall;NumNeighbors=0;NumThresholdNeighbors=0	GT	1/0
chr1	81687793	.	N	<DEL>	.	.	END=81688122;SVTYPE=DEL;SVLEN=-328;SC=Smartie-sv_aln;NumNeighbors=0;NumThresholdNeighbors=0	GT	./.
chr1	899989	.	N	<DEL>	.	.	END=900072;SVTYPE=DEL;SVLEN=-82;SC=Smartie-sv_aln;NumNeighbors=0;NumThresholdNeighbors=0	GT	./.
chr1	900038	.	N	<DEL>	.	.	END=900119;SVTYPE=DEL;SVLEN=-81;SC=Smartie-sv_aln;NumNeighbors=0;NumThresholdNeighbors=0	GT	./.
chr1	900077	.	N	<DEL>	.	.	END=900159;SVTYPE=DEL;SVLEN=-81;SC=Smartie-sv_aln;NumNeighbors=0;NumThresholdNeighbors=0	GT	./.
chr1	900117	.	N	<DEL>	.	.	END=900197;SVTYPE=DEL;SVLEN=-80;SC=Smartie-sv_aln;NumNeighbors=0;NumThresholdNeighbors=0	GT	./.
chr1	31967784	nv_SV3756-79ED8	N	<INS>	12.5	PASS	END=31967785;SVTYPE=INS;SVLEN=7305;SC=MAMnet,NanoVar;NumNeighbors=0;NumThresholdNeighbors=0;MatchId=658;TruScore=0.332147;PctSeqSimilarity=0;PctSizeSimilarity=0.996441;PctRecOverlap=0;SizeDiff=26;StartDistance=-5;EndDistance=-5	GT	1/1
chr1	31967800	svim.INS.5288	N	<INS>	20	PASS	END=31967800;SVTYPE=INS;SVLEN=124;SC=SVIM;NumNeighbors=0;NumThresholdNeighbors=0;MatchId=659	GT	0/1
chr1	212898378	.	N	<INS>	.	.	END=212898378;SVTYPE=INS;SVLEN=75;SC=Smartie-sv_aln;NumNeighbors=0;NumThresholdNeighbors=0	GT	./.
chr1	111316400	nv_SV250277-DE9FC	N	<INS>	3.4	PASS	END=111316401;SVTYPE=INS;SVLEN=13729;SC=NanoVar;NumNeighbors=0;NumThresholdNeighbors=0	GT	1/1
chr1	111316477	.	N	<DEL>	30	.	END=111316533;SVTYPE=DEL;SVLEN=56;SC=Smartie-sv_aln,Dipcall;NumNeighbors=0;NumThresholdNeighbors=0;MatchId=596;TruScore=0.343981;PctSeqSimilarity=0;PctSizeSimilarity=0.513761;PctRecOverlap=0.518182;SizeDiff=-53;StartDistance=50;EndDistance=-3	GT	./1
chr1	210639325	.	N	<DEL>	30	.	END=210639444;SVTYPE=DEL;SVLEN=119;SC=Dipcall;NumNeighbors=0;NumThresholdNeighbors=0	GT	0/1
chr1	210706533	nv_SV15918-AE62	N	<DEL>	13.4	PASS	END=210706742;SVTYPE=DEL;SVLEN=-209;SC=NanoVar;NumNeighbors=0;NumThresholdNeighbors=0	GT	1/1
chr1	210706632	.	N	<DEL>	.	.	END=210706731;SVTYPE=DEL;SVLEN=-98;SC=Smartie-sv_aln;NumNeighbors=0;NumThresholdNeighbors=0;MatchId=598	GT	./.
chr1	210706646	.	N	<DEL>	.	.	END=210706743;SVTYPE=DEL;SVLEN=-97;SC=Smartie-sv_aln;NumNeighbors=0;NumThresholdNeighbors=0;MatchId=599	GT	./.
chr1	210706661	.	N	<DEL>	.	.	END=210706762;SVTYPE=DEL;SVLEN=-100;SC=Smartie-sv_aln;NumNeighbors=0;NumThresholdNeighbors=0;MatchId=600	GT	./.
chr1	210706683	.	N	<DEL>	30	.	END=210706782;SVTYPE=DEL;SVLEN=99;SC=Smartie-sv_aln,Dipcall;NumNeighbors=0;NumThresholdNeighbors=0;MatchId=601;TruScore=0.660066;PctSeqSimilarity=0;PctSizeSimilarity=1;PctRecOverlap=0.980198;SizeDiff=0;StartDistance=2;EndDistance=1	GT	./1
chr1	18685856	nv_SV2392-AA924	N	<INS>	9	PASS	END=18685857;SVTYPE=INS;SVLEN=50;SC=NanoVar;NumNeighbors=0;NumThresholdNeighbors=0	GT	0/1
chr1	207001476	.	N	<INS>	.	.	END=207001476;SVTYPE=INS;SVLEN=71;SC=Smartie-sv_aln;NumNeighbors=0;NumThresholdNeighbors=0	GT	./.
chr1	207001478	.	N	<INS>	.	.	END=207001478;SVTYPE=INS;SVLEN=72;SC=Smartie-sv_aln;NumNeighbors=0;NumThresholdNeighbors=0	GT	./.
chr1	3591622	.	N	<DEL>	.	.	END=3591810;SVTYPE=DEL;SVLEN=-188;SC=Smartie-sv_aln;NumNeighbors=0;NumThresholdNeighbors=0	GT	./.
chr1	3591648	.	N	<DEL>	.	.	END=3591837;SVTYPE=DEL;SVLEN=-189;SC=Smartie-sv_aln;NumNeighbors=0;NumThresholdNeighbors=0	GT	./.
chr1	3591668	.	N	<DEL>	.	.	END=3591858;SVTYPE=DEL;SVLEN=-189;SC=Smartie-sv_aln;NumNeighbors=0;NumThresholdNeighbors=0	GT	./.
chr1	3591697	.	N	<DEL>	.	.	END=3591889;SVTYPE=DEL;SVLEN=-191;SC=Smartie-sv_aln;NumNeighbors=0;NumThresholdNeighbors=0	GT	./.
chr1	3591715	.	N	<DEL>	30	.	END=3591904;SVTYPE=DEL;SVLEN=189;SC=Smartie-sv_aln,Dipcall;NumNeighbors=0;NumThresholdNeighbors=0;MatchId=129;TruScore=0.654496;PctSeqSimilarity=0;PctSizeSimilarity=0.989529;PctRecOverlap=0.973958;SizeDiff=-2;StartDistance=-3;EndDistance=-5	GT	1/.
chr1	79401516	.	N	<DEL>	.	.	END=79401838;SVTYPE=DEL;SVLEN=-322;SC=Smartie-sv_aln;NumNeighbors=0;NumThresholdNeighbors=0	GT	./.
chr1	79401522	.	N	<DEL>	.	.	END=79401843;SVTYPE=DEL;SVLEN=-321;SC=Smartie-sv_aln;NumNeighbors=0;NumThresholdNeighbors=0	GT	./.
chr1	106969608	.	N	<DEL>	.	.	END=106969773;SVTYPE=DEL;SVLEN=-164;SC=Smartie-sv_aln;NumNeighbors=0;NumThresholdNeighbors=0	GT	./.
chr1	220114819	.	N	<DEL>	.	.	END=220114892;SVTYPE=DEL;SVLEN=-73;SC=Smartie-sv_aln;NumNeighbors=0;NumThresholdNeighbors=0	GT	./.
chr1	220114844	.	N	<DEL>	.	.	END=220114916;SVTYPE=DEL;SVLEN=-72;SC=Smartie-sv_aln;NumNeighbors=0;NumThresholdNeighbors=0	GT	./.
chr1	220114868	.	N	<DEL>	.	.	END=220114945;SVTYPE=DEL;SVLEN=-77;SC=Smartie-sv_aln;NumNeighbors=0;NumThresholdNeighbors=0	GT	./.
chr1	220114872	.	N	<DEL>	30	.	END=220114943;SVTYPE=DEL;SVLEN=71;SC=Smartie-sv_aln,Dipcall;NumNeighbors=0;NumThresholdNeighbors=0;MatchId=130;TruScore=0.62024;PctSeqSimilarity=0;PctSizeSimilarity=0.971831;PctRecOverlap=0.888889;SizeDiff=2;StartDistance=-8;EndDistance=-6	GT	1/.
chr1	115796891	.	N	<DEL>	.	.	END=115797175;SVTYPE=DEL;SVLEN=-284;SC=Smartie-sv_aln;NumNeighbors=0;NumThresholdNeighbors=0	GT	./.
chr1	217038378	nv_SV16357-E06BA	N	<DEL>	12.9	PASS	END=217038556;SVTYPE=DEL;SVLEN=-178;SC=NanoVar;NumNeighbors=0;NumThresholdNeighbors=0	GT	0/1
chr1	194350504	.	N	<DEL>	.	.	END=194351270;SVTYPE=DEL;SVLEN=-766;SC=Smartie-sv_aln;NumNeighbors=0;NumThresholdNeighbors=0	GT	./.
chr1	152186188	1980_3	N	<INS>	.	PASS	END=152186294;SVTYPE=INS;SVLEN=692;SC=Sniffles;NumNeighbors=1;NumThresholdNeighbors=0;MatchId=690	GT	0/0
chr1	152186422	.	N	<INS>	30	.	END=152186422;SVTYPE=INS;SVLEN=1408;SC=Sniffles,SVIM-asm,Dipcall;NumNeighbors=0;NumThresholdNeighbors=0;MatchId=692;TruScore=0.304924;PctSeqSimilarity=0;PctSizeSimilarity=0.914773;PctRecOverlap=0;SizeDiff=120;StartDistance=-382;EndDistance=-382	GT	1/0
chr1	152187197	.	N	<INS>	30	.	END=152187197;SVTYPE=INS;SVLEN=1405;SC=SVIM-asm,Dipcall;NumNeighbors=0;NumThresholdNeighbors=0;MatchId=693;TruScore=0.333096;PctSeqSimilarity=0;PctSizeSimilarity=0.999289;PctRecOverlap=0;SizeDiff=-1;StartDistance=-439;EndDistance=-439	GT	0/1
chr1	152189213	1981_2	N	<INS>	.	PASS	END=152189316;SVTYPE=INS;SVLEN=1354;SC=Sniffles;NumNeighbors=0;NumThresholdNeighbors=0;MatchId=696	GT	0/0
chr1	152190071	1979_4	N	<INS>	.	PASS	END=152190306;SVTYPE=INS;SVLEN=656;SC=Sniffles;NumNeighbors=0;NumThresholdNeighbors=0;MatchId=697	GT	0/0
chr1	152190945	.	N	<INS>	30	.	END=152190945;SVTYPE=INS;SVLEN=2815;SC=SVIM-asm,Dipcall;NumNeighbors=0;NumThresholdNeighbors=0;MatchId=128;TruScore=0.666667;PctSeqSimilarity=0;PctSizeSimilarity=1;PctRecOverlap=1;SizeDiff=0;StartDistance=0;EndDistance=0	GT	1/0
chr1	145092945	.	N	<DEL>	.	.	END=145097080;SVTYPE=DEL;SVLEN=-4135;SC=Smartie-sv_aln;NumNeighbors=0;NumThresholdNeighbors=0	GT	./.
chr1	145092948	.	N	<DEL>	.	.	END=145097081;SVTYPE=DEL;SVLEN=-4133;SC=Smartie-sv_aln;NumNeighbors=0;NumThresholdNeighbors=0	GT	./.
chr2	175090280	nv_SV32684-AEB0	N	<DEL>	14.9	PASS	END=175090951;SVTYPE=DEL;SVLEN=-671;SC=NanoVar;NumNeighbors=0;NumThresholdNeighbors=0	GT	1/1
chr2	175090626	.	N	<DEL>	.	.	END=175090948;SVTYPE=DEL;SVLEN=-322;SC=Smartie-sv_aln;NumNeighbors=0;NumThresholdNeighbors=0;MatchId=630	GT	./.
chr2	175090635	.	N	<DEL>	.	.	END=175090956;SVTYPE=DEL;SVLEN=-320;SC=Smartie-sv_aln;NumNeighbors=0;NumThresholdNeighbors=0;MatchId=631	GT	./.
chr2	153576590	.	N	<INS>	.	.	END=153576590;SVTYPE=INS;SVLEN=85;SC=Smartie-sv_aln;NumNeighbors=0;NumThresholdNeighbors=0	GT	./.
chr2	153576596	.	N	<INS>	.	.	END=153576596;SVTYPE=INS;SVLEN=80;SC=Smartie-sv_aln;NumNeighbors=0;NumThresholdNeighbors=0	GT	./.
chr2	150180936	.	N	<DEL>	.	.	END=150181011;SVTYPE=DEL;SVLEN=-75;SC=Smartie-sv_aln;NumNeighbors=0;NumThresholdNeighbors=0	GT	./.
chr2	242510281	.	N	<DEL>	30	.	END=242510357;SVTYPE=DEL;SVLEN=76;SC=Dipcall;NumNeighbors=0;NumThresholdNeighbors=0	GT	1/.
chr2	665651	.	N	<INS>	.	.	END=665651;SVTYPE=INS;SVLEN=53;SC=Smartie-sv_aln;NumNeighbors=0;NumThresholdNeighbors=0	GT	./.
chr2	665682	.	N	<INS>	.	.	END=665682;SVTYPE=INS;SVLEN=53;SC=Smartie-sv_aln;NumNeighbors=0;NumThresholdNeighbors=0	GT	./.
chr2	231797863	.	N	<INS>	.	.	END=231797863;SVTYPE=INS;SVLEN=60;SC=Smartie-sv_aln;NumNeighbors=0;NumThresholdNeighbors=0	GT	./.
chr2	231797872	.	N	<INS>	.	.	END=231797872;SVTYPE=INS;SVLEN=59;SC=Smartie-sv_aln;NumNeighbors=0;NumThresholdNeighbors=0	GT	./.
chr2	231802160	.	N	<INS>	30	.	END=231802160;SVTYPE=INS;SVLEN=218;SC=Dipcall;NumNeighbors=0;NumThresholdNeighbors=0	GT	1/0
chr2	10676343	chr2-10676344-INS-124	N	<INS>	.	.	END=10676343;SVTYPE=INS;SVLEN=124;SC=MAMnet,Sniffles2,cuteSV,SVIM,Sniffles,PAV;NumNeighbors=0;NumThresholdNeighbors=0;MatchId=712;TruScore=0.252688;PctSeqSimilarity=0;PctSizeSimilarity=0.758065;PctRecOverlap=0;SizeDiff=30;StartDistance=-242;EndDistance=-243	GT	1/1
chr2	10676532	chr2-10676533-INS-123	N	<INS>	.	.	END=10676532;SVTYPE=INS;SVLEN=123;SC=PAV;NumNeighbors=0;NumThresholdNeighbors=0;MatchId=713	GT	1/1
chr2	235946877	.	N	<DEL>	.	.	END=235947035;SVTYPE=DEL;SVLEN=-158;SC=Smartie-sv_aln;NumNeighbors=0;NumThresholdNeighbors=0	GT	./.
chr2	235952236	.	N	<DEL>	.	.	END=235952343;SVTYPE=DEL;SVLEN=-106;SC=SVIM,Smartie-sv_aln;NumNeighbors=0;NumThresholdNeighbors=0;MatchId=615;TruScore=0.330189;PctSeqSimilarity=0;PctSizeSimilarity=0.990566;PctRecOverlap=0;SizeDiff=1;StartDistance=207;EndDistance=209	GT	./.
chr2	39306294	.	N	<INS>	.	.	END=39306294;SVTYPE=INS;SVLEN=60;SC=Smartie-sv_aln;NumNeighbors=0;NumThresholdNeighbors=0	GT	./.
chr2	1239259	.	N	<DEL>	.	.	END=1239397;SVTYPE=DEL;SVLEN=-138;SC=Smartie-sv_aln;NumNeighbors=0;NumThresholdNeighbors=0	GT	./.
chr2	220748184	.	N	<DEL>	.	.	END=220748253;SVTYPE=DEL;SVLEN=-68;SC=Smartie-sv_aln;NumNeighbors=0;NumThresholdNeighbors=0	GT	./.
chr2	230451127	nv_SV36533-E659E	N	<DEL>	12.8	PASS	END=230451262;SVTYPE=DEL;SVLEN=-135;SC=NanoVar;NumNeighbors=0;NumThresholdNeighbors=0	GT	1/1
chr2	238366385	.	N	<INS>	.	.	END=238366385;SVTYPE=INS;SVLEN=55;SC=Smartie-sv_aln;NumNeighbors=0;NumThresholdNeighbors=0	GT	./.
chr2	217091356	svim.INS.53477	N	<INS>	16	PASS	END=217091356;SVTYPE=INS;SVLEN=86;SC=SVIM;NumNeighbors=0;NumThresholdNeighbors=0	GT	0/1
chr2	211794169	nv_SV35067-03C74	N	<DEL>	12.9	PASS	END=211794419;SVTYPE=DEL;SVLEN=-250;SC=NanoVar;NumNeighbors=0;NumThresholdNeighbors=0	GT	1/1
chr2	211794331	.	N	<DEL>	.	.	END=211794413;SVTYPE=DEL;SVLEN=-81;SC=Smartie-sv_aln;NumNeighbors=0;NumThresholdNeighbors=0;MatchId=651	GT	./.
chr2	211794337	.	N	<DEL>	.	.	END=211794417;SVTYPE=DEL;SVLEN=-79;SC=Smartie-sv_aln;NumNeighbors=0;NumThresholdNeighbors=0;MatchId=652	GT	./.
chr2	211794352	.	N	<DEL>	.	.	END=211794432;SVTYPE=DEL;SVLEN=-79;SC=Smartie-sv_aln;NumNeighbors=0;NumThresholdNeighbors=0;MatchId=653	GT	./.
chr2	196031319	.	N	<DEL>	.	.	END=196031627;SVTYPE=DEL;SVLEN=-307;SC=Smartie-sv_aln;NumNeighbors=0;NumThresholdNeighbors=0	GT	./.
chr2	196051825	.	N	<DEL>	.	.	END=196052092;SVTYPE=DEL;SVLEN=-267;SC=Smartie-sv_aln;NumNeighbors=0;NumThresholdNeighbors=0	GT	./.
chr2	196051832	.	N	<DEL>	.	.	END=196052102;SVTYPE=DEL;SVLEN=-269;SC=Smartie-sv_aln;NumNeighbors=0;NumThresholdNeighbors=0	GT	./.
chr2	131721479	.	N	<INS>	.	.	END=131721479;SVTYPE=INS;SVLEN=52;SC=Smartie-sv_aln;NumNeighbors=0;NumThresholdNeighbors=0	GT	./.
chr2	131887309	.	N	<INS>	.	.	END=131887309;SVTYPE=INS;SVLEN=105;SC=Smartie-sv_aln;NumNeighbors=0;NumThresholdNeighbors=0	GT	./.
chr2	3695174	.	N	<INS>	30	.	END=3695174;SVTYPE=INS;SVLEN=65;SC=Smartie-sv_aln,Dipcall;NumNeighbors=0;NumThresholdNeighbors=0;MatchId=140;TruScore=0.307692;PctSeqSimilarity=0;PctSizeSimilarity=0.923077;PctRecOverlap=0;SizeDiff=5;StartDistance=13;EndDistance=13	GT	0/1
chr2	42246064	.	N	<DEL>	.	.	END=42246117;SVTYPE=DEL;SVLEN=-53;SC=Smartie-sv_aln;NumNeighbors=0;NumThresholdNeighbors=0	GT	./.
chr2	9959231	.	N	<DEL>	.	.	END=9959588;SVTYPE=DEL;SVLEN=-357;SC=Smartie-sv_aln;NumNeighbors=0;NumThresholdNeighbors=0	GT	./.
chr2	36394917	.	N	<DEL>	.	.	END=36395009;SVTYPE=DEL;SVLEN=-92;SC=Smartie-sv_aln;NumNeighbors=0;NumThresholdNeighbors=0	GT	./.
chr2	36394921	.	N	<DEL>	.	.	END=36395019;SVTYPE=DEL;SVLEN=-98;SC=Smartie-sv_aln;NumNeighbors=0;NumThresholdNeighbors=0	GT	./.
chr2	26877998	.	N	<DEL>	.	.	END=26878117;SVTYPE=DEL;SVLEN=-119;SC=Smartie-sv_aln;NumNeighbors=0;NumThresholdNeighbors=0	GT	./.
chr2	26878032	.	N	<DEL>	.	.	END=26878158;SVTYPE=DEL;SVLEN=-125;SC=Smartie-sv_aln;NumNeighbors=0;NumThresholdNeighbors=0	GT	./.
chr2	114581698	.	N	<DEL>	30	.	END=114581768;SVTYPE=DEL;SVLEN=70;SC=Dipcall;NumNeighbors=0;NumThresholdNeighbors=0	GT	1/0
chr2	232734686	.	N	<INS>	30	.	END=232734686;SVTYPE=INS;SVLEN=2018;SC=Sniffles2,NanoVar,SVIM-asm,Dipcall;NumNeighbors=0;NumThresholdNeighbors=0;MatchId=734;TruScore=0.227252;PctSeqSimilarity=0;PctSizeSimilarity=0.681757;PctRecOverlap=0;SizeDiff=-942;StartDistance=-2;EndDistance=-2	GT	0/1
chr2	194398505	.	N	<DEL>	.	.	END=194398843;SVTYPE=DEL;SVLEN=-338;SC=Smartie-sv_aln;NumNeighbors=0;NumThresholdNeighbors=0	GT	./.
chr2	238120448	.	N	<DEL>	.	.	END=238120501;SVTYPE=DEL;SVLEN=-53;SC=Smartie-sv_aln;NumNeighbors=0;NumThresholdNeighbors=0	GT	./.
chr2	238120461	.	N	<DEL>	.	.	END=238120519;SVTYPE=DEL;SVLEN=-58;SC=Smartie-sv_aln;NumNeighbors=0;NumThresholdNeighbors=0	GT	./.
chr2	16253963	.	N	<INS>	30	.	END=16253963;SVTYPE=INS;SVLEN=123;SC=Dipcall;NumNeighbors=0;NumThresholdNeighbors=0	GT	1/0
chr2	101975195	.	N	<DEL>	.	.	END=101975530;SVTYPE=DEL;SVLEN=-335;SC=Smartie-sv_aln;NumNeighbors=0;NumThresholdNeighbors=0	GT	./.
chr2	231870294	.	N	<INS>	30	.	END=231870294;SVTYPE=INS;SVLEN=1049;SC=SVIM-asm,Dipcall;NumNeighbors=0;NumThresholdNeighbors=0;MatchId=757;TruScore=0.666667;PctSeqSimilarity=0;PctSizeSimilarity=1;PctRecOverlap=1;SizeDiff=0;StartDistance=0;EndDistance=0	GT	1/0
chr2	231996182	.	N	<DEL>	.	.	END=231996508;SVTYPE=DEL;SVLEN=-325;SC=Smartie-sv_aln;NumNeighbors=0;NumThresholdNeighbors=0	GT	./.
chr2	231996193	.	N	<DEL>	.	.	END=231996517;SVTYPE=DEL;SVLEN=-324;SC=Smartie-sv_aln;NumNeighbors=0;NumThresholdNeighbors=0	GT	./.
chr2	133036242	cuteSV.INS.8562	N	<INS>	91.6	PASS	END=133036242;SVTYPE=INS;SVLEN=472;SC=Sniffles2,cuteSV;NumNeighbors=0;NumThresholdNeighbors=0;MatchId=747;TruScore=0.324399;PctSeqSimilarity=0;PctSizeSimilarity=0.973196;PctRecOverlap=0;SizeDiff=-13;StartDistance=-9;EndDistance=-9	GT	0/1
chr2	149591767	.	N	<INS>	.	.	END=149591767;SVTYPE=INS;SVLEN=54;SC=Smartie-sv_aln;NumNeighbors=0;NumThresholdNeighbors=0	GT	./.
chr2	212082276	svim.INS.52973	N	<INS>	28	PASS	END=212082276;SVTYPE=INS;SVLEN=1082;SC=SVIM;NumNeighbors=0;NumThresholdNeighbors=0	GT	0/1
chr2	195779937	.	N	<INS>	.	.	END=195779937;SVTYPE=INS;SVLEN=79;SC=Smartie-sv_aln;NumNeighbors=0;NumThresholdNeighbors=0	GT	./.
chr2	195810915	.	N	<INS>	.	.	END=195810915;SVTYPE=INS;SVLEN=53;SC=Smartie-sv_aln;NumNeighbors=0;NumThresholdNeighbors=0	GT	./.
chr2	217676925	.	N	<INS>	.	.	END=217676925;SVTYPE=INS;SVLEN=51;SC=Smartie-sv_aln;NumNeighbors=0;NumThresholdNeighbors=0	GT	./.
chr2	221388439	.	N	<INS>	.	.	END=221388439;SVTYPE=INS;SVLEN=88;SC=Smartie-sv_aln;NumNeighbors=0;NumThresholdNeighbors=0	GT	./.
chr2	43410715	.	N	<INS>	.	.	END=43410715;SVTYPE=INS;SVLEN=51;SC=Smartie-sv_aln;NumNeighbors=0;NumThresholdNeighbors=0	GT	./.
chr2	28681564	nv_SV21713-6EED5	N	<DEL>	14.3	PASS	END=28681781;SVTYPE=DEL;SVLEN=-217;SC=NanoVar;NumNeighbors=0;NumThresholdNeighbors=0	GT	1/1
chr2	28681684	.	N	<DEL>	30	.	END=28682172;SVTYPE=DEL;SVLEN=488;SC=SVIM,Smartie-sv_aln,Dipcall;NumNeighbors=0;NumThresholdNeighbors=0;MatchId=692;TruScore=0.62372;PctSeqSimilarity=0;PctSizeSimilarity=0.997951;PctRecOverlap=0.873211;SizeDiff=1;StartDistance=61;EndDistance=62	GT	./1
chr2	242929535	.	N	<INS>	30	.	END=242929535;SVTYPE=INS;SVLEN=619;SC=MAMnet,Sniffles2,cuteSV,SVIM,Sniffles,SVIM-asm,PAV,Dipcall;NumNeighbors=0;NumThresholdNeighbors=0;MatchId=768;TruScore=0.498385;PctSeqSimilarity=0;PctSizeSimilarity=0.995153;PctRecOverlap=0.5;SizeDiff=3;StartDistance=0;EndDistance=-1	GT	1/0
chr2	242929571	6402_1	N	<INS>	.	PASS	END=242929624;SVTYPE=INS;SVLEN=224;SC=SVIM,Sniffles;NumNeighbors=0;NumThresholdNeighbors=0;MatchId=769;TruScore=0.257661;PctSeqSimilarity=0;PctSizeSimilarity=0.754464;PctRecOverlap=0.0185185;SizeDiff=55;StartDistance=-22;EndDistance=31	GT	0/1
chr2	886160	.	N	<DEL>	.	.	END=886242;SVTYPE=DEL;SVLEN=-82;SC=Smartie-sv_aln;NumNeighbors=0;NumThresholdNeighbors=0	GT	./.
chr2	886181	.	N	<DEL>	.	.	END=886264;SVTYPE=DEL;SVLEN=-82;SC=Smartie-sv_aln;NumNeighbors=0;NumThresholdNeighbors=0	GT	./.
chr2	221646977	.	N	<DEL>	.	.	END=221647047;SVTYPE=DEL;SVLEN=-70;SC=Smartie-sv_aln;NumNeighbors=0;NumThresholdNeighbors=0	GT	./.
chr2	174198593	.	N	<DEL>	.	.	END=174198915;SVTYPE=DEL;SVLEN=-322;SC=Smartie-sv_aln;NumNeighbors=0;NumThresholdNeighbors=0	GT	./.
chr2	170992023	.	N	<DEL>	.	.	END=170992333;SVTYPE=DEL;SVLEN=-309;SC=Smartie-sv_aln;NumNeighbors=0;NumThresholdNeighbors=0	GT	./.
chr2	170992024	.	N	<DEL>	.	.	END=170992334;SVTYPE=DEL;SVLEN=-309;SC=Smartie-sv_aln;NumNeighbors=0;NumThresholdNeighbors=0	GT	./.
chr2	209061162	.	N	<DEL>	.	.	END=209061483;SVTYPE=DEL;SVLEN=-320;SC=Smartie-sv_aln;NumNeighbors=0;NumThresholdNeighbors=0	GT	./.
chr2	209061168	.	N	<DEL>	.	.	END=209061485;SVTYPE=DEL;SVLEN=-317;SC=Smartie-sv_aln;NumNeighbors=0;NumThresholdNeighbors=0	GT	./.
chr2	32046160	.	N	<INS>	29	PASS	END=32046161;SVTYPE=INS;SVLEN=3235;SC=MAMnet;NumNeighbors=0;NumThresholdNeighbors=0	GT	1/1
chr2	108681980	.	N	<DEL>	.	.	END=108682033;SVTYPE=DEL;SVLEN=-53;SC=Smartie-sv_aln;NumNeighbors=0;NumThresholdNeighbors=0	GT	./.
chr2	215411919	.	N	<DEL>	.	.	END=215411970;SVTYPE=DEL;SVLEN=-51;SC=Smartie-sv_aln;NumNeighbors=0;NumThresholdNeighbors=0	GT	./.
chr2	215432275	.	N	<DEL>	.	.	END=215432331;SVTYPE=DEL;SVLEN=-56;SC=Smartie-sv_aln;NumNeighbors=0;NumThresholdNeighbors=0	GT	./.
chr2	199713806	.	N	<INS>	30	.	END=199713806;SVTYPE=INS;SVLEN=60;SC=PAV,Dipcall;NumNeighbors=0;NumThresholdNeighbors=0;MatchId=788;TruScore=0.666667;PctSeqSimilarity=0;PctSizeSimilarity=1;PctRecOverlap=1;SizeDiff=0;StartDistance=0;EndDistance=0	GT	1/0
chr2	160107620	.	N	<INS>	.	.	END=160107620;SVTYPE=INS;SVLEN=115;SC=Smartie-sv_aln;NumNeighbors=0;NumThresholdNeighbors=0	GT	./.
chr2	160107635	.	N	<INS>	.	.	END=160107635;SVTYPE=INS;SVLEN=128;SC=Smartie-sv_aln;NumNeighbors=0;NumThresholdNeighbors=0	GT	./.
chr2	159959224	.	N	<DEL>	30	.	END=159961514;SVTYPE=DEL;SVLEN=2290;SC=MAMnet,NanoVar,SVIM,Smartie-sv_aln,Dipcall;NumNeighbors=0;NumThresholdNeighbors=0;MatchId=789;TruScore=0.634795;PctSeqSimilarity=0;PctSizeSimilarity=0.952183;PctRecOverlap=0.952203;SizeDiff=-115;StartDistance=111;EndDistance=-4	GT	1/.
chr2	158794139	.	N	<DEL>	.	.	END=158794264;SVTYPE=DEL;SVLEN=-125;SC=Smartie-sv_aln;NumNeighbors=0;NumThresholdNeighbors=0	GT	./.
chr2	158794172	.	N	<DEL>	.	.	END=158794296;SVTYPE=DEL;SVLEN=-124;SC=Smartie-sv_aln;NumNeighbors=0;NumThresholdNeighbors=0	GT	./.
chr2	211917119	.	N	<INS>	.	.	END=211917119;SVTYPE=INS;SVLEN=60;SC=Smartie-sv_aln;NumNeighbors=0;NumThresholdNeighbors=0	GT	./.
chr2	211917197	.	N	<INS>	.	.	END=211917197;SVTYPE=INS;SVLEN=60;SC=Smartie-sv_aln;NumNeighbors=0;NumThresholdNeighbors=0	GT	./.
chr2	34643646	.	N	<DEL>	.	.	END=34643952;SVTYPE=DEL;SVLEN=-306;SC=Smartie-sv_aln;NumNeighbors=0;NumThresholdNeighbors=0	GT	./.
chr2	48235040	.	N	<DEL>	.	.	END=48235094;SVTYPE=DEL;SVLEN=-53;SC=Smartie-sv_aln;NumNeighbors=0;NumThresholdNeighbors=0	GT	./.
chr2	233135571	6113_1	N	<DEL>	.	PASS	END=233135630;SVTYPE=DEL;SVLEN=-59;SC=Sniffles;NumNeighbors=0;NumThresholdNeighbors=0	GT	0/1
chr2	78785997	.	N	<DEL>	.	.	END=78786130;SVTYPE=DEL;SVLEN=-133;SC=Smartie-sv_aln;NumNeighbors=0;NumThresholdNeighbors=0	GT	./.
chr2	201691356	.	N	<DEL>	.	.	END=201691448;SVTYPE=DEL;SVLEN=-92;SC=Smartie-sv_aln;NumNeighbors=0;NumThresholdNeighbors=0	GT	./.
chr2	19445195	.	N	<DEL>	.	.	END=19445251;SVTYPE=DEL;SVLEN=-56;SC=Smartie-sv_aln;NumNeighbors=0;NumThresholdNeighbors=0	GT	./.
chr2	187663835	.	N	<INS>	.	.	END=187663835;SVTYPE=INS;SVLEN=136;SC=Smartie-sv_aln;NumNeighbors=0;NumThresholdNeighbors=0	GT	./.
chr2	187663861	.	N	<INS>	.	.	END=187663861;SVTYPE=INS;SVLEN=127;SC=Smartie-sv_aln;NumNeighbors=0;NumThresholdNeighbors=0	GT	./.
chr2	219198672	svim.INS.53717	N	<INS>	23	PASS	END=219198672;SVTYPE=INS;SVLEN=124;SC=SVIM;NumNeighbors=0;NumThresholdNeighbors=0	GT	0/1
chr2	88821974	.	N	<DEL>	.	.	END=88822489;SVTYPE=DEL;SVLEN=-514;SC=Smartie-sv_aln;NumNeighbors=0;NumThresholdNeighbors=0	GT	./.
chr2	89029245	.	N	<DEL>	.	.	END=89032299;SVTYPE=DEL;SVLEN=-3054;SC=Smartie-sv_aln;NumNeighbors=0;NumThresholdNeighbors=0	GT	./.
chr2	1956815	nv_SV19597-3AC2	N	<INS>	6.2	PASS	END=1956816;SVTYPE=INS;SVLEN=103;SC=NanoVar;NumNeighbors=0;NumThresholdNeighbors=0	GT	0/1
chr2	123294530	Sniffles2.INS.2E30S1	N	<INS>	60	PASS	END=123294530;SVTYPE=INS;SVLEN=10128;SC=Sniffles2;NumNeighbors=0;NumThresholdNeighbors=0	GT	0/1
chr2	5614832	.	N	<DEL>	.	.	END=5614897;SVTYPE=DEL;SVLEN=-64;SC=Smartie-sv_aln;NumNeighbors=0;NumThresholdNeighbors=0	GT	./.
chr2	5614883	.	N	<DEL>	.	.	END=5614947;SVTYPE=DEL;SVLEN=-64;SC=Smartie-sv_aln;NumNeighbors=0;NumThresholdNeighbors=0	GT	./.
chr2	5628221	.	N	<DEL>	.	.	END=5628274;SVTYPE=DEL;SVLEN=-52;SC=Smartie-sv_aln;NumNeighbors=0;NumThresholdNeighbors=0	GT	./.
chr2	208532638	.	N	<INS>	.	.	END=208532638;SVTYPE=INS;SVLEN=79;SC=Smartie-sv_aln;NumNeighbors=0;NumThresholdNeighbors=0	GT	./.
chr2	208567224	.	N	<DEL>	.	.	END=208567520;SVTYPE=DEL;SVLEN=-295;SC=Smartie-sv_aln;NumNeighbors=0;NumThresholdNeighbors=0	GT	./.
chr2	208567227	.	N	<DEL>	.	.	END=208567522;SVTYPE=DEL;SVLEN=-295;SC=Smartie-sv_aln;NumNeighbors=0;NumThresholdNeighbors=0	GT	./.
chr2	143927287	.	N	<DEL>	.	.	END=143927347;SVTYPE=DEL;SVLEN=-60;SC=Smartie-sv_aln;NumNeighbors=0;NumThresholdNeighbors=0	GT	./.
chr2	2239135	.	N	<DEL>	.	.	END=2239206;SVTYPE=DEL;SVLEN=-71;SC=Smartie-sv_aln;NumNeighbors=0;NumThresholdNeighbors=0	GT	./.
chr2	1194863	.	N	<INS>	.	.	END=1194863;SVTYPE=INS;SVLEN=291;SC=Smartie-sv_aln;NumNeighbors=0;NumThresholdNeighbors=0	GT	./.
chr2	234085523	nv_SV36898-14910	N	<INS>	9.5	PASS	END=234085524;SVTYPE=INS;SVLEN=503;SC=NanoVar;NumNeighbors=0;NumThresholdNeighbors=0	GT	0/1
chr2	151990023	.	N	<INS>	.	.	END=151990023;SVTYPE=INS;SVLEN=205;SC=Smartie-sv_aln;NumNeighbors=0;NumThresholdNeighbors=0	GT	./.
chr2	154064571	.	N	<DEL>	.	.	END=154064675;SVTYPE=DEL;SVLEN=-104;SC=Smartie-sv_aln;NumNeighbors=0;NumThresholdNeighbors=0	GT	./.
chr2	218513351	.	N	<INS>	.	.	END=218513351;SVTYPE=INS;SVLEN=53;SC=Smartie-sv_aln;NumNeighbors=0;NumThresholdNeighbors=0	GT	./.
chr2	218513364	.	N	<INS>	.	.	END=218513364;SVTYPE=INS;SVLEN=55;SC=Smartie-sv_aln;NumNeighbors=0;NumThresholdNeighbors=0	GT	./.
chr2	218513374	.	N	<INS>	.	.	END=218513374;SVTYPE=INS;SVLEN=53;SC=Smartie-sv_aln;NumNeighbors=0;NumThresholdNeighbors=0	GT	./.
chr2	18817193	.	N	<DEL>	.	.	END=18817283;SVTYPE=DEL;SVLEN=-89;SC=Smartie-sv_aln;NumNeighbors=0;NumThresholdNeighbors=0	GT	./.
chr2	53825759	.	N	<DEL>	.	.	END=53825829;SVTYPE=DEL;SVLEN=-70;SC=Smartie-sv_aln;NumNeighbors=0;NumThresholdNeighbors=0	GT	./.
chr2	81586324	.	N	<INS>	.	.	END=81586324;SVTYPE=INS;SVLEN=84;SC=Smartie-sv_aln;NumNeighbors=0;NumThresholdNeighbors=0	GT	./.
chr2	239409383	.	N	<DEL>	.	.	END=239409708;SVTYPE=DEL;SVLEN=-324;SC=Smartie-sv_aln;NumNeighbors=0;NumThresholdNeighbors=0	GT	./.
chr2	105440917	svim.INS.41538	N	<INS>	16	PASS	END=105440917;SVTYPE=INS;SVLEN=1907;SC=SVIM;NumNeighbors=0;NumThresholdNeighbors=0	GT	0/1
chr2	105440980	4670_0	N	<INS>	.	PASS	END=105440980;SVTYPE=INS;SVLEN=713;SC=SVIM,Sniffles;NumNeighbors=0;NumThresholdNeighbors=0;MatchId=718;TruScore=0.295605;PctSeqSimilarity=0;PctSizeSimilarity=0.886816;PctRecOverlap=0;SizeDiff=-91;StartDistance=45;EndDistance=45	GT	0/0
chr2	1826544	.	N	<DEL>	.	.	END=1826602;SVTYPE=DEL;SVLEN=-57;SC=Smartie-sv_aln;NumNeighbors=0;NumThresholdNeighbors=0	GT	./.
chr2	1826557	.	N	<DEL>	.	.	END=1826614;SVTYPE=DEL;SVLEN=-56;SC=Smartie-sv_aln;NumNeighbors=0;NumThresholdNeighbors=0	GT	./.
chr2	79057658	.	N	<DEL>	.	.	END=79057995;SVTYPE=DEL;SVLEN=-337;SC=Smartie-sv_aln;NumNeighbors=0;NumThresholdNeighbors=0	GT	./.
chr2	144558701	.	N	<DEL>	.	.	END=144558853;SVTYPE=DEL;SVLEN=-151;SC=Smartie-sv_aln;NumNeighbors=0;NumThresholdNeighbors=0	GT	./.
chr2	144558759	.	N	<DEL>	.	.	END=144558906;SVTYPE=DEL;SVLEN=-147;SC=Smartie-sv_aln;NumNeighbors=0;NumThresholdNeighbors=0	GT	./.
chr2	144558795	.	N	<DEL>	.	.	END=144558946;SVTYPE=DEL;SVLEN=-150;SC=Smartie-sv_aln;NumNeighbors=0;NumThresholdNeighbors=0	GT	./.
chr2	117059336	.	N	<DEL>	.	.	END=117059653;SVTYPE=DEL;SVLEN=-317;SC=Smartie-sv_aln;NumNeighbors=0;NumThresholdNeighbors=0	GT	./.
chr2	36216943	.	N	<DEL>	30	.	END=36219009;SVTYPE=DEL;SVLEN=2066;SC=Dipcall;NumNeighbors=0;NumThresholdNeighbors=0	GT	./1
chr2	188501988	.	N	<DEL>	.	.	END=188502063;SVTYPE=DEL;SVLEN=-75;SC=Smartie-sv_aln;NumNeighbors=0;NumThresholdNeighbors=0	GT	./.
chr2	241242150	.	N	<DEL>	30	.	END=241242512;SVTYPE=DEL;SVLEN=362;SC=NanoVar,Smartie-sv_aln,Dipcall;NumNeighbors=0;NumThresholdNeighbors=0;MatchId=765;TruScore=0.608772;PctSeqSimilarity=0;PctSizeSimilarity=0.953039;PctRecOverlap=0.873278;SizeDiff=17;StartDistance=29;EndDistance=46	GT	1/.
chr2	124440201	.	N	<INS>	30	.	END=124440201;SVTYPE=INS;SVLEN=553;SC=SVIM-asm,Dipcall;NumNeighbors=0;NumThresholdNeighbors=0;MatchId=150;TruScore=0.666667;PctSeqSimilarity=0;PctSizeSimilarity=1;PctRecOverlap=1;SizeDiff=0;StartDistance=0;EndDistance=0	GT	1/0
chr2	124440268	.	N	<INS>	30	.	END=124440268;SVTYPE=INS;SVLEN=763;SC=SVIM-asm,Dipcall;NumNeighbors=0;NumThresholdNeighbors=0;MatchId=151;TruScore=0.614679;PctSeqSimilarity=0;PctSizeSimilarity=0.844037;PctRecOverlap=1;SizeDiff=119;StartDistance=0;EndDistance=0	GT	./1
chr2	124442474	.	N	<DEL>	.	.	END=124442712;SVTYPE=DEL;SVLEN=-237;SC=Smartie-sv_aln;NumNeighbors=0;NumThresholdNeighbors=0	GT	./.
chr2	216516230	nv_SV35391-7237F	N	<INS>	10.9	PASS	END=216516231;SVTYPE=INS;SVLEN=52;SC=NanoVar;NumNeighbors=0;NumThresholdNeighbors=0	GT	0/1
chr2	216547647	5857_4	N	<DEL>	.	PASS	END=216547708;SVTYPE=DEL;SVLEN=-61;SC=Sniffles2,Sniffles;NumNeighbors=0;NumThresholdNeighbors=0;MatchId=838;TruScore=0.612463;PctSeqSimilarity=0;PctSizeSimilarity=0.918033;PctRecOverlap=0.919355;SizeDiff=5;StartDistance=-4;EndDistance=1	GT	0/0
chr2	35034442	.	N	<DEL>	.	.	END=35034688;SVTYPE=DEL;SVLEN=-246;SC=Smartie-sv_aln;NumNeighbors=0;NumThresholdNeighbors=0	GT	./.
chr2	35034447	.	N	<DEL>	.	.	END=35034693;SVTYPE=DEL;SVLEN=-245;SC=Smartie-sv_aln;NumNeighbors=0;NumThresholdNeighbors=0	GT	./.
chr2	10138630	svim.INS.30640	N	<INS>	15	PASS	END=10138630;SVTYPE=INS;SVLEN=130;SC=Sniffles2,cuteSV,SVIM;NumNeighbors=0;NumThresholdNeighbors=0;MatchId=842;TruScore=0.325641;PctSeqSimilarity=0;PctSizeSimilarity=0.976923;PctRecOverlap=0;SizeDiff=3;StartDistance=53;EndDistance=53	GT	0/1
chr2	10138897	svim.INS.30646	N	<INS>	17	PASS	END=10138897;SVTYPE=INS;SVLEN=100;SC=SVIM;NumNeighbors=0;NumThresholdNeighbors=0;MatchId=843	GT	0/1
chr2	10138957	chr2-10138958-INS-115	N	<INS>	.	.	END=10138957;SVTYPE=INS;SVLEN=115;SC=SVIM,Sniffles,SVIM-asm,PAV;NumNeighbors=0;NumThresholdNeighbors=0;MatchId=844;TruScore=0.298551;PctSeqSimilarity=0;PctSizeSimilarity=0.895652;PctRecOverlap=0;SizeDiff=12;StartDistance=349;EndDistance=349	GT	0/1
chr2	170641518	.	N	<DEL>	.	.	END=170643962;SVTYPE=DEL;SVLEN=-2443;SC=Smartie-sv_aln;NumNeighbors=0;NumThresholdNeighbors=0	GT	./.
chr2	178318714	.	N	<INS>	.	.	END=178318714;SVTYPE=INS;SVLEN=295;SC=Smartie-sv_aln;NumNeighbors=0;NumThresholdNeighbors=0	GT	./.
chr2	102928317	.	N	<INS>	.	.	END=102928317;SVTYPE=INS;SVLEN=58;SC=Smartie-sv_aln;NumNeighbors=0;NumThresholdNeighbors=0	GT	./.
chr2	134966710	.	N	<DEL>	.	.	END=134970140;SVTYPE=DEL;SVLEN=-3429;SC=Smartie-sv_aln;NumNeighbors=0;NumThresholdNeighbors=0	GT	./.
chr2	225774508	.	N	<INS>	.	.	END=225774508;SVTYPE=INS;SVLEN=87;SC=Smartie-sv_aln;NumNeighbors=0;NumThresholdNeighbors=0	GT	./.
chr2	225774516	.	N	<INS>	.	.	END=225774516;SVTYPE=INS;SVLEN=78;SC=Smartie-sv_aln;NumNeighbors=0;NumThresholdNeighbors=0	GT	./.
chr2	225774520	.	N	<INS>	.	.	END=225774520;SVTYPE=INS;SVLEN=85;SC=Smartie-sv_aln;NumNeighbors=0;NumThresholdNeighbors=0	GT	./.
chr2	41973148	.	N	<DEL>	.	.	END=41975874;SVTYPE=DEL;SVLEN=-2725;SC=Smartie-sv_aln;NumNeighbors=0;NumThresholdNeighbors=0;MatchId=784	GT	./.
chr2	41974957	nv_SV22764-48651	N	<DEL>	3	PASS	END=41975016;SVTYPE=DEL;SVLEN=-59;SC=NanoVar;NumNeighbors=0;NumThresholdNeighbors=0	GT	1/1
chr2	190706553	.	N	<INS>	.	.	END=190706553;SVTYPE=INS;SVLEN=82;SC=Smartie-sv_aln;NumNeighbors=0;NumThresholdNeighbors=0	GT	./.
chr2	7338595	.	N	<DEL>	.	.	END=7338651;SVTYPE=DEL;SVLEN=-56;SC=Smartie-sv_aln;NumNeighbors=0;NumThresholdNeighbors=0	GT	./.
chr2	179621908	svim.INS.49657	N	<INS>	21	PASS	END=179621908;SVTYPE=INS;SVLEN=119;SC=SVIM;NumNeighbors=0;NumThresholdNeighbors=0	GT	0/1
chr2	179621909	svim.INS.49658	N	<INS>	13	PASS	END=179621909;SVTYPE=INS;SVLEN=71;SC=SVIM;NumNeighbors=0;NumThresholdNeighbors=0	GT	0/1
chr2	1521222	nv_SV19516-FE32	N	<DEL>	8.7	PASS	END=1521455;SVTYPE=DEL;SVLEN=-233;SC=NanoVar;NumNeighbors=0;NumThresholdNeighbors=0	GT	0/1
chr2	1521414	.	N	<DEL>	.	.	END=1521485;SVTYPE=DEL;SVLEN=-71;SC=Smartie-sv_aln;NumNeighbors=0;NumThresholdNeighbors=0;MatchId=790	GT	./.
chr2	128871271	.	N	<DEL>	.	.	END=128871580;SVTYPE=DEL;SVLEN=-308;SC=Smartie-sv_aln;NumNeighbors=0;NumThresholdNeighbors=0	GT	./.
chr2	168895818	.	N	<DEL>	.	.	END=168896136;SVTYPE=DEL;SVLEN=-318;SC=Smartie-sv_aln;NumNeighbors=0;NumThresholdNeighbors=0	GT	./.
chr2	154411701	.	N	<DEL>	.	.	END=154412014;SVTYPE=DEL;SVLEN=-313;SC=Smartie-sv_aln;NumNeighbors=0;NumThresholdNeighbors=0	GT	./.
chr2	112872160	.	N	<DEL>	30	.	END=112872238;SVTYPE=DEL;SVLEN=78;SC=SVIM-asm,PAV,Dipcall;NumNeighbors=1;NumThresholdNeighbors=0;MatchId=881;TruScore=0.666667;PctSeqSimilarity=0;PctSizeSimilarity=1;PctRecOverlap=1;SizeDiff=0;StartDistance=0;EndDistance=0	GT	1/0
chr2	99546849	.	N	<INS>	30	.	END=99546849;SVTYPE=INS;SVLEN=75;SC=Dipcall;NumNeighbors=0;NumThresholdNeighbors=0	GT	0/1
chr2	99737917	.	N	<INS>	30	.	END=99737917;SVTYPE=INS;SVLEN=297;SC=Dipcall;NumNeighbors=0;NumThresholdNeighbors=0	GT	0/1
chr2	99752976	.	N	<DEL>	.	.	END=99753313;SVTYPE=DEL;SVLEN=-337;SC=Smartie-sv_aln;NumNeighbors=0;NumThresholdNeighbors=0	GT	./.
chr2	99752980	.	N	<DEL>	.	.	END=99753313;SVTYPE=DEL;SVLEN=-333;SC=Smartie-sv_aln;NumNeighbors=0;NumThresholdNeighbors=0	GT	./.
chr2	203399764	nv_SV34448-B641F	N	<INS>	10.6	PASS	END=203399765;SVTYPE=INS;SVLEN=50;SC=NanoVar;NumNeighbors=0;NumThresholdNeighbors=0	GT	1/1
chr2	203409929	.	N	<INS>	30	.	END=203409929;SVTYPE=INS;SVLEN=119;SC=Smartie-sv_aln,Dipcall;NumNeighbors=0;NumThresholdNeighbors=0;MatchId=165;TruScore=0.310924;PctSeqSimilarity=0;PctSizeSimilarity=0.932773;PctRecOverlap=0;SizeDiff=8;StartDistance=-2;EndDistance=-2	GT	0/1
chr2	203442266	.	N	<INS>	30	.	END=203442266;SVTYPE=INS;SVLEN=133;SC=Dipcall;NumNeighbors=0;NumThresholdNeighbors=0	GT	1/0
chr2	102097848	.	N	<DEL>	.	.	END=102098175;SVTYPE=DEL;SVLEN=-326;SC=Smartie-sv_aln;NumNeighbors=0;NumThresholdNeighbors=0	GT	./.
chr2	102097851	.	N	<DEL>	.	.	END=102098180;SVTYPE=DEL;SVLEN=-328;SC=Smartie-sv_aln;NumNeighbors=0;NumThresholdNeighbors=0	GT	./.
chr2	103066668	.	N	<INS>	30	.	END=103066668;SVTYPE=INS;SVLEN=109;SC=Smartie-sv_aln,Dipcall;NumNeighbors=0;NumThresholdNeighbors=0;MatchId=167;TruScore=0.321101;PctSeqSimilarity=0;PctSizeSimilarity=0.963303;PctRecOverlap=0;SizeDiff=4;StartDistance=-6;EndDistance=-6	GT	1/0
chr2	71164217	.	N	<DEL>	.	.	END=71164268;SVTYPE=DEL;SVLEN=-51;SC=Smartie-sv_aln;NumNeighbors=0;NumThresholdNeighbors=0	GT	./.
chr2	142350997	.	N	<DEL>	30	.	END=142351323;SVTYPE=DEL;SVLEN=326;SC=Dipcall;NumNeighbors=0;NumThresholdNeighbors=0	GT	1/0
chr2	49061377	.	N	<INS>	.	.	END=49061377;SVTYPE=INS;SVLEN=55;SC=Smartie-sv_aln;NumNeighbors=0;NumThresholdNeighbors=0	GT	./.
chr2	49061385	.	N	<INS>	.	.	END=49061385;SVTYPE=INS;SVLEN=53;SC=Smartie-sv_aln;NumNeighbors=0;NumThresholdNeighbors=0	GT	./.
chr2	49061403	.	N	<INS>	30	.	END=49061403;SVTYPE=INS;SVLEN=57;SC=Smartie-sv_aln,Dipcall;NumNeighbors=0;NumThresholdNeighbors=0;MatchId=169;TruScore=0.654971;PctSeqSimilarity=0;PctSizeSimilarity=0.964912;PctRecOverlap=1;SizeDiff=2;StartDistance=0;EndDistance=0	GT	0/1
chr2	49061438	.	N	<INS>	.	.	END=49061438;SVTYPE=INS;SVLEN=52;SC=Smartie-sv_aln;NumNeighbors=0;NumThresholdNeighbors=0	GT	./.
chr2	49087928	.	N	<INS>	.	.	END=49087928;SVTYPE=INS;SVLEN=298;SC=Smartie-sv_aln;NumNeighbors=0;NumThresholdNeighbors=0	GT	./.
chr2	3823078	nv_SV19846-FC698	N	<INS>	9.9	PASS	END=3823079;SVTYPE=INS;SVLEN=51;SC=NanoVar;NumNeighbors=0;NumThresholdNeighbors=0	GT	0/1
chr2	35678867	.	N	<DEL>	.	.	END=35678928;SVTYPE=DEL;SVLEN=-60;SC=Smartie-sv_aln;NumNeighbors=0;NumThresholdNeighbors=0	GT	./.
chr2	35678879	.	N	<DEL>	.	.	END=35678941;SVTYPE=DEL;SVLEN=-61;SC=Smartie-sv_aln;NumNeighbors=0;NumThresholdNeighbors=0	GT	./.
chr2	181546934	.	N	<INS>	.	.	END=181546934;SVTYPE=INS;SVLEN=53;SC=Smartie-sv_aln;NumNeighbors=0;NumThresholdNeighbors=0	GT	./.
chr2	181546954	.	N	<INS>	.	.	END=181546954;SVTYPE=INS;SVLEN=53;SC=Smartie-sv_aln;NumNeighbors=0;NumThresholdNeighbors=0	GT	./.
chr2	181546994	.	N	<INS>	.	.	END=181546994;SVTYPE=INS;SVLEN=53;SC=Smartie-sv_aln;NumNeighbors=0;NumThresholdNeighbors=0	GT	./.
chr2	114737190	.	N	<INS>	30	.	END=114737190;SVTYPE=INS;SVLEN=72;SC=MAMnet,Sniffles2,SVIM,Sniffles,Smartie-sv_aln,SVIM-asm,Dipcall;NumNeighbors=0;NumThresholdNeighbors=0;MatchId=902;TruScore=0.314815;PctSeqSimilarity=0;PctSizeSimilarity=0.944444;PctRecOverlap=0;SizeDiff=4;StartDistance=-166;EndDistance=-167	GT	0/1
chr2	114737493	.	N	<INS>	30	.	END=114737493;SVTYPE=INS;SVLEN=71;SC=SVIM,Smartie-sv_aln,SVIM-asm,Dipcall;NumNeighbors=0;NumThresholdNeighbors=0;MatchId=903;TruScore=0.311404;PctSeqSimilarity=0;PctSizeSimilarity=0.934211;PctRecOverlap=0;SizeDiff=-5;StartDistance=-17;EndDistance=-17	GT	./1
chr2	14054423	.	N	<DEL>	.	.	END=14054488;SVTYPE=DEL;SVLEN=-64;SC=Smartie-sv_aln;NumNeighbors=0;NumThresholdNeighbors=0	GT	./.
chr2	160855860	.	N	<DEL>	.	.	END=160856184;SVTYPE=DEL;SVLEN=-324;SC=Smartie-sv_aln;NumNeighbors=0;NumThresholdNeighbors=0	GT	./.
chr2	160976852	.	N	<DEL>	.	.	END=160977246;SVTYPE=DEL;SVLEN=-394;SC=Smartie-sv_aln;NumNeighbors=0;NumThresholdNeighbors=0	GT	./.
chr2	205513582	nv_SV34631-F420C	N	<INS>	14.6	PASS	END=205513583;SVTYPE=INS;SVLEN=759;SC=NanoVar;NumNeighbors=0;NumThresholdNeighbors=0;MatchId=912	GT	1/1
chr2	67349953	.	N	<INS>	.	.	END=67349953;SVTYPE=INS;SVLEN=156;SC=Smartie-sv_aln;NumNeighbors=0;NumThresholdNeighbors=0	GT	./.
chr2	67349957	.	N	<INS>	.	.	END=67349957;SVTYPE=INS;SVLEN=150;SC=Smartie-sv_aln;NumNeighbors=0;NumThresholdNeighbors=0	GT	./.
chr2	67349961	.	N	<INS>	.	.	END=67349961;SVTYPE=INS;SVLEN=154;SC=Smartie-sv_aln;NumNeighbors=0;NumThresholdNeighbors=0	GT	./.
chr2	189575917	.	N	<INS>	.	.	END=189575917;SVTYPE=INS;SVLEN=87;SC=Smartie-sv_aln;NumNeighbors=0;NumThresholdNeighbors=0	GT	./.
chr2	189575945	.	N	<INS>	.	.	END=189575945;SVTYPE=INS;SVLEN=91;SC=Smartie-sv_aln;NumNeighbors=0;NumThresholdNeighbors=0	GT	./.
chr2	189575951	.	N	<INS>	.	.	END=189575951;SVTYPE=INS;SVLEN=88;SC=Smartie-sv_aln;NumNeighbors=0;NumThresholdNeighbors=0	GT	./.
chr2	189575964	.	N	<INS>	30	.	END=189575964;SVTYPE=INS;SVLEN=90;SC=Smartie-sv_aln,Dipcall;NumNeighbors=0;NumThresholdNeighbors=0;MatchId=173;TruScore=0.32967;PctSeqSimilarity=0;PctSizeSimilarity=0.989011;PctRecOverlap=0;SizeDiff=-1;StartDistance=81;EndDistance=81	GT	1/0
chr2	219711528	svim.INS.53769	N	<INS>	22	PASS	END=219711528;SVTYPE=INS;SVLEN=527;SC=SVIM;NumNeighbors=0;NumThresholdNeighbors=0	GT	0/1
chr2	219711575	svim.INS.53771	N	<INS>	23	PASS	END=219711575;SVTYPE=INS;SVLEN=722;SC=SVIM;NumNeighbors=0;NumThresholdNeighbors=0	GT	0/1
chr2	219711626	5898_3	N	<INS>	.	PASS	END=219711665;SVTYPE=INS;SVLEN=279;SC=SVIM,Sniffles;NumNeighbors=0;NumThresholdNeighbors=0;MatchId=792;TruScore=0.28267;PctSeqSimilarity=0;PctSizeSimilarity=0.823009;PctRecOverlap=0.025;SizeDiff=-60;StartDistance=-32;EndDistance=7	GT	0/1
chr2	219756901	nv_SV35691-43E1	N	<DEL>	9.5	PASS	END=219757063;SVTYPE=DEL;SVLEN=-162;SC=NanoVar;NumNeighbors=0;NumThresholdNeighbors=0	GT	0/1
chr2	84590130	.	N	<INS>	.	.	END=84590130;SVTYPE=INS;SVLEN=298;SC=Smartie-sv_aln;NumNeighbors=0;NumThresholdNeighbors=0	GT	./.
chr2	84758447	.	N	<DEL>	.	.	END=84758741;SVTYPE=DEL;SVLEN=-293;SC=Smartie-sv_aln;NumNeighbors=0;NumThresholdNeighbors=0	GT	./.
chr2	241437709	nv_SV37665-F3A2	N	<DEL>	9.7	PASS	END=241437963;SVTYPE=DEL;SVLEN=-254;SC=NanoVar;NumNeighbors=0;NumThresholdNeighbors=0	GT	0/1
chr2	241437906	.	N	<DEL>	.	.	END=241437976;SVTYPE=DEL;SVLEN=-69;SC=Smartie-sv_aln;NumNeighbors=0;NumThresholdNeighbors=0;MatchId=837	GT	./.
chr2	3250747	.	N	<DEL>	.	.	END=3250827;SVTYPE=DEL;SVLEN=-79;SC=Smartie-sv_aln;NumNeighbors=0;NumThresholdNeighbors=0	GT	./.
chr2	3250761	.	N	<DEL>	.	.	END=3250840;SVTYPE=DEL;SVLEN=-78;SC=Smartie-sv_aln;NumNeighbors=0;NumThresholdNeighbors=0	GT	./.
chr2	193720006	.	N	<INS>	.	.	END=193720006;SVTYPE=INS;SVLEN=55;SC=Smartie-sv_aln;NumNeighbors=0;NumThresholdNeighbors=0	GT	./.
chr2	193720038	.	N	<INS>	.	.	END=193720038;SVTYPE=INS;SVLEN=55;SC=Smartie-sv_aln;NumNeighbors=0;NumThresholdNeighbors=0	GT	./.
chr2	128965938	.	N	<INS>	.	.	END=128965938;SVTYPE=INS;SVLEN=75;SC=Smartie-sv_aln;NumNeighbors=1;NumThresholdNeighbors=0;MatchId=933	GT	./.
chr2	14266697	.	N	<DEL>	.	.	END=14266755;SVTYPE=DEL;SVLEN=-57;SC=Smartie-sv_aln;NumNeighbors=0;NumThresholdNeighbors=0	GT	./.
chr2	14266713	.	N	<DEL>	.	.	END=14266770;SVTYPE=DEL;SVLEN=-57;SC=Smartie-sv_aln;NumNeighbors=0;NumThresholdNeighbors=0	GT	./.
chr2	14266745	.	N	<DEL>	.	.	END=14266800;SVTYPE=DEL;SVLEN=-55;SC=Smartie-sv_aln;NumNeighbors=0;NumThresholdNeighbors=0	GT	./.
chr2	14266771	.	N	<DEL>	.	.	END=14266826;SVTYPE=DEL;SVLEN=-55;SC=Smartie-sv_aln;NumNeighbors=0;NumThresholdNeighbors=0	GT	./.
chr2	14266790	.	N	<DEL>	.	.	END=14266847;SVTYPE=DEL;SVLEN=-57;SC=Smartie-sv_aln;NumNeighbors=0;NumThresholdNeighbors=0	GT	./.
chr2	14266831	.	N	<DEL>	.	.	END=14266882;SVTYPE=DEL;SVLEN=-51;SC=Smartie-sv_aln;NumNeighbors=0;NumThresholdNeighbors=0	GT	./.
chr2	197614631	.	N	<DEL>	.	.	END=197614963;SVTYPE=DEL;SVLEN=-332;SC=Smartie-sv_aln;NumNeighbors=0;NumThresholdNeighbors=0	GT	./.
chr2	239676226	.	N	<INS>	30	.	END=239676226;SVTYPE=INS;SVLEN=802;SC=Dipcall;NumNeighbors=0;NumThresholdNeighbors=0;MatchId=944	GT	./1
chr2	152617300	.	N	<DEL>	.	.	END=152617617;SVTYPE=DEL;SVLEN=-317;SC=Smartie-sv_aln;NumNeighbors=0;NumThresholdNeighbors=0	GT	./.
chr2	138245302	.	N	<DEL>	.	.	END=138245646;SVTYPE=DEL;SVLEN=-344;SC=Smartie-sv_aln;NumNeighbors=0;NumThresholdNeighbors=0	GT	./.
chr2	49612897	.	N	<DEL>	.	.	END=49613222;SVTYPE=DEL;SVLEN=-324;SC=Smartie-sv_aln;NumNeighbors=0;NumThresholdNeighbors=0	GT	./.
chr2	44636216	.	N	<DEL>	.	.	END=44636303;SVTYPE=DEL;SVLEN=-87;SC=Smartie-sv_aln;NumNeighbors=0;NumThresholdNeighbors=0	GT	./.
chr2	213195781	.	N	<INS>	.	.	END=213195781;SVTYPE=INS;SVLEN=92;SC=Smartie-sv_aln;NumNeighbors=0;NumThresholdNeighbors=0	GT	./.
chr2	213195799	.	N	<INS>	.	.	END=213195799;SVTYPE=INS;SVLEN=95;SC=Smartie-sv_aln;NumNeighbors=0;NumThresholdNeighbors=0	GT	./.
chr2	3308233	.	N	<DEL>	.	.	END=3308394;SVTYPE=DEL;SVLEN=-160;SC=Smartie-sv_aln;NumNeighbors=0;NumThresholdNeighbors=0	GT	./.
chr2	3308246	.	N	<DEL>	.	.	END=3308406;SVTYPE=DEL;SVLEN=-159;SC=Smartie-sv_aln;NumNeighbors=0;NumThresholdNeighbors=0	GT	./.
chr2	3308261	.	N	<DEL>	.	.	END=3308416;SVTYPE=DEL;SVLEN=-155;SC=Smartie-sv_aln;NumNeighbors=0;NumThresholdNeighbors=0	GT	./.
chr2	3309101	nv_SV19771-09C0	N	<DEL>	6	PASS	END=3309321;SVTYPE=DEL;SVLEN=-220;SC=NanoVar;NumNeighbors=0;NumThresholdNeighbors=0	GT	0/1
chr2	3318943	.	N	<INS>	30	.	END=3318943;SVTYPE=INS;SVLEN=255;SC=SVIM-asm,PAV,Dipcall;NumNeighbors=0;NumThresholdNeighbors=0;MatchId=170;TruScore=0.640523;PctSeqSimilarity=0;PctSizeSimilarity=0.921569;PctRecOverlap=1;SizeDiff=20;StartDistance=0;EndDistance=0	GT	1/.
chr2	3319127	chr2-3319128-INS-145	N	<INS>	.	.	END=3319127;SVTYPE=INS;SVLEN=145;SC=Sniffles2,PAV;NumNeighbors=0;NumThresholdNeighbors=0;MatchId=941;TruScore=0.259857;PctSeqSimilarity=0;PctSizeSimilarity=0.77957;PctRecOverlap=0;SizeDiff=-41;StartDistance=-326;EndDistance=-326	GT	0/1
chr2	3319755	.	N	<INS>	30	.	END=3319755;SVTYPE=INS;SVLEN=657;SC=NanoVar,SVIM-asm,Dipcall;NumNeighbors=0;NumThresholdNeighbors=0;MatchId=958;TruScore=0.331316;PctSeqSimilarity=0;PctSizeSimilarity=0.993949;PctRecOverlap=0;SizeDiff=-4;StartDistance=245;EndDistance=244	GT	./1
chr2	3319824	nv_SV19777-3E35B	N	<INS>	9.8	PASS	END=3319825;SVTYPE=INS;SVLEN=763;SC=NanoVar;NumNeighbors=0;NumThresholdNeighbors=0;MatchId=959	GT	0/1
chr2	126443245	.	N	<DEL>	30	.	END=126451830;SVTYPE=DEL;SVLEN=8585;SC=Smartie-sv_aln,Dipcall;NumNeighbors=0;NumThresholdNeighbors=0;MatchId=180;TruScore=0.666356;PctSeqSimilarity=0;PctSizeSimilarity=0.999767;PctRecOverlap=0.999301;SizeDiff=-2;StartDistance=-4;EndDistance=-6	GT	1/0
chr2	214507334	.	N	<DEL>	.	.	END=214507575;SVTYPE=DEL;SVLEN=-240;SC=Smartie-sv_aln;NumNeighbors=0;NumThresholdNeighbors=0	GT	./.
chr2	214507348	.	N	<DEL>	.	.	END=214507583;SVTYPE=DEL;SVLEN=-235;SC=Smartie-sv_aln;NumNeighbors=0;NumThresholdNeighbors=0	GT	./.
chr2	134460272	.	N	<DEL>	.	.	END=134460580;SVTYPE=DEL;SVLEN=-308;SC=Smartie-sv_aln;NumNeighbors=0;NumThresholdNeighbors=0	GT	./.
chr2	134460279	.	N	<DEL>	.	.	END=134460586;SVTYPE=DEL;SVLEN=-307;SC=Smartie-sv_aln;NumNeighbors=0;NumThresholdNeighbors=0	GT	./.
chr2	241258135	6291_0	N	<INS>	.	PASS	END=241258168;SVTYPE=INS;SVLEN=55;SC=Sniffles;NumNeighbors=0;NumThresholdNeighbors=0	GT	0/1
chr2	241045608	.	N	<DEL>	.	.	END=241045664;SVTYPE=DEL;SVLEN=-56;SC=Smartie-sv_aln;NumNeighbors=0;NumThresholdNeighbors=0	GT	./.
chr2	241045624	.	N	<DEL>	.	.	END=241045681;SVTYPE=DEL;SVLEN=-56;SC=Smartie-sv_aln;NumNeighbors=0;NumThresholdNeighbors=0	GT	./.
chr2	241047812	.	N	<INS>	30	.	END=241047812;SVTYPE=INS;SVLEN=123;SC=Dipcall;NumNeighbors=0;NumThresholdNeighbors=0;MatchId=971	GT	0/1
chr2	241047812	svim_asm.DEL.1793	N	<DEL>	.	PASS	END=241047881;SVTYPE=DEL;SVLEN=69;SC=SVIM-asm;NumNeighbors=0;NumThresholdNeighbors=0;MatchId=972	GT	0/1
chr2	239902182	nv_SV37460-9050	N	<DEL>	7.9	PASS	END=239902563;SVTYPE=DEL;SVLEN=-381;SC=NanoVar;NumNeighbors=0;NumThresholdNeighbors=0	GT	0/1
chr2	206731185	.	N	<DEL>	.	.	END=206731510;SVTYPE=DEL;SVLEN=-325;SC=Smartie-sv_aln;NumNeighbors=0;NumThresholdNeighbors=0	GT	./.
chr2	206731195	.	N	<DEL>	.	.	END=206731517;SVTYPE=DEL;SVLEN=-321;SC=Smartie-sv_aln;NumNeighbors=0;NumThresholdNeighbors=0	GT	./.
chr2	96750932	.	N	<DEL>	.	.	END=96751061;SVTYPE=DEL;SVLEN=-128;SC=Smartie-sv_aln;NumNeighbors=0;NumThresholdNeighbors=0	GT	./.
chr2	96750973	.	N	<DEL>	.	.	END=96751102;SVTYPE=DEL;SVLEN=-129;SC=Smartie-sv_aln;NumNeighbors=0;NumThresholdNeighbors=0	GT	./.
chr2	126180315	.	N	<INS>	.	.	END=126180315;SVTYPE=INS;SVLEN=113;SC=Smartie-sv_aln;NumNeighbors=0;NumThresholdNeighbors=0	GT	./.
chr2	1089571	.	N	<DEL>	30	.	END=1089775;SVTYPE=DEL;SVLEN=204;SC=Sniffles2,SVIM,Sniffles,Smartie-sv_aln,SVIM-asm,Dipcall;NumNeighbors=0;NumThresholdNeighbors=0;MatchId=965;TruScore=0.25;PctSeqSimilarity=0;PctSizeSimilarity=0.75;PctRecOverlap=0;SizeDiff=-68;StartDistance=-675;EndDistance=-743	GT	0/1
chr2	1089645	.	N	<DEL>	.	.	END=1090120;SVTYPE=DEL;SVLEN=-475;SC=NanoVar,Sniffles,Smartie-sv_aln;NumNeighbors=0;NumThresholdNeighbors=0;MatchId=966;TruScore=0.365898;PctSeqSimilarity=0;PctSizeSimilarity=0.614489;PctRecOverlap=0.483204;SizeDiff=-298;StartDistance=400;EndDistance=102	GT	./.
chr2	1089812	.	N	<DEL>	30	.	END=1089880;SVTYPE=DEL;SVLEN=68;SC=Sniffles2,cuteSV,SVIM,PAV,Dipcall;NumNeighbors=0;NumThresholdNeighbors=0;MatchId=967;TruScore=0.313726;PctSeqSimilarity=0;PctSizeSimilarity=0.941176;PctRecOverlap=0;SizeDiff=4;StartDistance=-72;EndDistance=-68	GT	1/0
chr2	1090262	.	N	<DEL>	.	.	END=1090535;SVTYPE=DEL;SVLEN=-273;SC=Smartie-sv_aln;NumNeighbors=0;NumThresholdNeighbors=0;MatchId=968	GT	./.
chr2	148639182	Sniffles2.DEL.C835S1	N	<DEL>	60	PASS	END=148639232;SVTYPE=DEL;SVLEN=-50;SC=Sniffles2;NumNeighbors=0;NumThresholdNeighbors=0	GT	0/1
chr2	148860278	.	N	<DEL>	.	.	END=148860338;SVTYPE=DEL;SVLEN=-59;SC=Smartie-sv_aln;NumNeighbors=0;NumThresholdNeighbors=0	GT	./.
chr2	241392723	.	N	<DEL>	30	.	END=241392801;SVTYPE=DEL;SVLEN=78;SC=Smartie-sv_aln,Dipcall;NumNeighbors=0;NumThresholdNeighbors=0;MatchId=187;TruScore=0.653954;PctSeqSimilarity=0;PctSizeSimilarity=0.987179;PctRecOverlap=0.974684;SizeDiff=1;StartDistance=-2;EndDistance=-1	GT	./1
chr2	241392723	.	N	<DEL>	.	.	END=241392803;SVTYPE=DEL;SVLEN=-80;SC=Smartie-sv_aln;NumNeighbors=0;NumThresholdNeighbors=0	GT	./.
chr2	241392740	.	N	<DEL>	.	.	END=241392809;SVTYPE=DEL;SVLEN=-69;SC=Smartie-sv_aln;NumNeighbors=0;NumThresholdNeighbors=0	GT	./.
chr2	161795607	.	N	<DEL>	.	.	END=161795932;SVTYPE=DEL;SVLEN=-324;SC=Smartie-sv_aln;NumNeighbors=0;NumThresholdNeighbors=0	GT	./.
chr2	161795610	.	N	<DEL>	.	.	END=161795935;SVTYPE=DEL;SVLEN=-325;SC=Smartie-sv_aln;NumNeighbors=0;NumThresholdNeighbors=0	GT	./.
chr2	182153394	5496_1	N	<INS>	.	PASS	END=182153445;SVTYPE=INS;SVLEN=90;SC=SVIM,Sniffles;NumNeighbors=0;NumThresholdNeighbors=0;MatchId=853;TruScore=0.291262;PctSeqSimilarity=0;PctSizeSimilarity=0.873786;PctRecOverlap=0;SizeDiff=-13;StartDistance=-209;EndDistance=-158	GT	0/0
chr2	182153440	svim.INS.49950	N	<INS>	13	PASS	END=182153440;SVTYPE=INS;SVLEN=155;SC=SVIM;NumNeighbors=0;NumThresholdNeighbors=0	GT	0/1
chr2	182239333	.	N	<INS>	30	.	END=182239333;SVTYPE=INS;SVLEN=130;SC=Dipcall;NumNeighbors=0;NumThresholdNeighbors=0	GT	0/1
chr2	182355982	.	N	<DEL>	.	.	END=182356297;SVTYPE=DEL;SVLEN=-315;SC=Smartie-sv_aln;NumNeighbors=0;NumThresholdNeighbors=0	GT	./.
chr2	122902374	.	N	<INS>	.	.	END=122902374;SVTYPE=INS;SVLEN=60;SC=Smartie-sv_aln;NumNeighbors=0;NumThresholdNeighbors=0	GT	./.
chr2	122902390	.	N	<INS>	.	.	END=122902390;SVTYPE=INS;SVLEN=61;SC=Smartie-sv_aln;NumNeighbors=0;NumThresholdNeighbors=0	GT	./.
chr2	47654090	.	N	<DEL>	.	.	END=47654172;SVTYPE=DEL;SVLEN=-81;SC=Smartie-sv_aln;NumNeighbors=0;NumThresholdNeighbors=0	GT	./.
chr2	47654095	.	N	<DEL>	.	.	END=47654170;SVTYPE=DEL;SVLEN=-75;SC=Smartie-sv_aln;NumNeighbors=0;NumThresholdNeighbors=0	GT	./.
chr2	47654131	.	N	<DEL>	.	.	END=47654210;SVTYPE=DEL;SVLEN=-79;SC=Smartie-sv_aln;NumNeighbors=0;NumThresholdNeighbors=0	GT	./.
chr2	165068174	5307_2	N	<DEL>	.	PASS	END=165068238;SVTYPE=DEL;SVLEN=-64;SC=Sniffles;NumNeighbors=0;NumThresholdNeighbors=0	GT	0/0
chr2	130493086	.	N	<DEL>	.	.	END=130493140;SVTYPE=DEL;SVLEN=-54;SC=Smartie-sv_aln;NumNeighbors=0;NumThresholdNeighbors=0	GT	./.
chr2	130493105	.	N	<DEL>	.	.	END=130493157;SVTYPE=DEL;SVLEN=-51;SC=Smartie-sv_aln;NumNeighbors=0;NumThresholdNeighbors=0	GT	./.
chr2	240524549	.	N	<INS>	.	.	END=240524549;SVTYPE=INS;SVLEN=65;SC=Smartie-sv_aln;NumNeighbors=0;NumThresholdNeighbors=0	GT	./.
chr2	239484593	.	N	<INS>	.	.	END=239484593;SVTYPE=INS;SVLEN=54;SC=Smartie-sv_aln;NumNeighbors=0;NumThresholdNeighbors=0	GT	./.
chr2	845359	chr2-845360-INS-145	N	<INS>	.	.	END=845359;SVTYPE=INS;SVLEN=145;SC=cuteSV,NanoVar,Smartie-sv_aln,PAV;NumNeighbors=0;NumThresholdNeighbors=0;MatchId=982;TruScore=0.204598;PctSeqSimilarity=0;PctSizeSimilarity=0.613793;PctRecOverlap=0;SizeDiff=56;StartDistance=-142;EndDistance=-142	GT	0/1
chr2	845360	chr2-845361-INS-50	N	<INS>	.	.	END=845360;SVTYPE=INS;SVLEN=50;SC=PAV;NumNeighbors=0;NumThresholdNeighbors=0;MatchId=983	GT	1/1
chr2	845966	chr2-845967-INS-143	N	<INS>	.	.	END=845966;SVTYPE=INS;SVLEN=143;SC=PAV;NumNeighbors=0;NumThresholdNeighbors=0;MatchId=984	GT	0/1
chr2	232279805	.	N	<INS>	.	.	END=232279805;SVTYPE=INS;SVLEN=282;SC=Smartie-sv_aln;NumNeighbors=0;NumThresholdNeighbors=0	GT	./.
chr2	232290913	.	N	<DEL>	.	.	END=232290972;SVTYPE=DEL;SVLEN=-59;SC=Smartie-sv_aln;NumNeighbors=0;NumThresholdNeighbors=0	GT	./.
chr2	121873630	.	N	<DEL>	.	.	END=121873688;SVTYPE=DEL;SVLEN=-58;SC=Smartie-sv_aln;NumNeighbors=0;NumThresholdNeighbors=0	GT	./.
chr2	121873645	.	N	<DEL>	.	.	END=121873700;SVTYPE=DEL;SVLEN=-54;SC=Smartie-sv_aln;NumNeighbors=0;NumThresholdNeighbors=0	GT	./.
chr2	121873662	.	N	<DEL>	.	.	END=121873717;SVTYPE=DEL;SVLEN=-55;SC=Smartie-sv_aln;NumNeighbors=0;NumThresholdNeighbors=0	GT	./.
chr2	241580311	.	N	<INS>	30	.	END=241580311;SVTYPE=INS;SVLEN=2447;SC=NanoVar,SVIM-asm,PAV,Dipcall;NumNeighbors=0;NumThresholdNeighbors=0;MatchId=916;TruScore=0.329562;PctSeqSimilarity=0;PctSizeSimilarity=0.988687;PctRecOverlap=0;SizeDiff=-28;StartDistance=-152;EndDistance=-153	GT	./1
chr2	241580341	6306_3	N	<INS>	.	PASS	END=241580341;SVTYPE=INS;SVLEN=491;SC=Sniffles;NumNeighbors=0;NumThresholdNeighbors=0;MatchId=917	GT	0/1
chr2	241580833	.	N	<INS>	30	.	END=241580833;SVTYPE=INS;SVLEN=74;SC=Dipcall;NumNeighbors=0;NumThresholdNeighbors=0;MatchId=918	GT	1/0
chr2	227580367	cuteSV.INS.8884	N	<INS>	35.3	PASS	END=227580367;SVTYPE=INS;SVLEN=491;SC=cuteSV;NumNeighbors=0;NumThresholdNeighbors=0	GT	0/1
chr2	227580436	6005_1	N	<INS>	.	PASS	END=227580442;SVTYPE=INS;SVLEN=173;SC=Sniffles;NumNeighbors=0;NumThresholdNeighbors=0;MatchId=993	GT	0/0
chr2	227580486	.	N	<INS>	30	.	END=227580486;SVTYPE=INS;SVLEN=1094;SC=Dipcall;NumNeighbors=0;NumThresholdNeighbors=0;MatchId=994	GT	0/1
chr2	235423404	.	N	<INS>	30	.	END=235423404;SVTYPE=INS;SVLEN=939;SC=Dipcall;NumNeighbors=0;NumThresholdNeighbors=0	GT	1/0
chr2	191002547	.	N	<INS>	.	.	END=191002547;SVTYPE=INS;SVLEN=85;SC=Smartie-sv_aln;NumNeighbors=0;NumThresholdNeighbors=0	GT	./.
chr2	191002570	.	N	<INS>	.	.	END=191002570;SVTYPE=INS;SVLEN=84;SC=Smartie-sv_aln;NumNeighbors=0;NumThresholdNeighbors=0	GT	./.
chr2	191002632	.	N	<INS>	.	.	END=191002632;SVTYPE=INS;SVLEN=82;SC=Smartie-sv_aln;NumNeighbors=0;NumThresholdNeighbors=0	GT	./.
chr2	184249980	.	N	<DEL>	.	.	END=184250326;SVTYPE=DEL;SVLEN=-346;SC=Smartie-sv_aln;NumNeighbors=0;NumThresholdNeighbors=0	GT	./.
chr2	184377701	.	N	<DEL>	.	.	END=184377763;SVTYPE=DEL;SVLEN=-62;SC=Smartie-sv_aln;NumNeighbors=0;NumThresholdNeighbors=0	GT	./.
chr2	71844988	.	N	<INS>	30	.	END=71844988;SVTYPE=INS;SVLEN=136;SC=SVIM-asm,PAV,Dipcall;NumNeighbors=0;NumThresholdNeighbors=0;MatchId=1021;TruScore=0.666667;PctSeqSimilarity=0;PctSizeSimilarity=1;PctRecOverlap=1;SizeDiff=0;StartDistance=0;EndDistance=0	GT	1/0
chr2	71845281	.	N	<INS>	30	.	END=71845281;SVTYPE=INS;SVLEN=236;SC=Sniffles2,SVIM,Sniffles,PAV,Dipcall;NumNeighbors=0;NumThresholdNeighbors=0;MatchId=1022;TruScore=0.210452;PctSeqSimilarity=0;PctSizeSimilarity=0.631356;PctRecOverlap=0;SizeDiff=87;StartDistance=-238;EndDistance=-238	GT	0/1
chr2	71845287	.	N	<INS>	30	.	END=71845287;SVTYPE=INS;SVLEN=102;SC=SVIM-asm,PAV,Dipcall;NumNeighbors=0;NumThresholdNeighbors=0;MatchId=1023;TruScore=0.666667;PctSeqSimilarity=0;PctSizeSimilarity=1;PctRecOverlap=1;SizeDiff=0;StartDistance=0;EndDistance=0	GT	1/0
chr2	71845519	.	N	<INS>	30	.	END=71845519;SVTYPE=INS;SVLEN=1237;SC=MAMnet,cuteSV,SVIM-asm,PAV,Dipcall;NumNeighbors=0;NumThresholdNeighbors=0;MatchId=1024;TruScore=0.312611;PctSeqSimilarity=0;PctSizeSimilarity=0.937832;PctRecOverlap=0;SizeDiff=-82;StartDistance=228;EndDistance=227	GT	0/1
chr2	242535939	.	N	<INS>	.	.	END=242535939;SVTYPE=INS;SVLEN=57;SC=Smartie-sv_aln;NumNeighbors=0;NumThresholdNeighbors=0	GT	./.
chr2	242265919	.	N	<DEL>	.	.	END=242266069;SVTYPE=DEL;SVLEN=-150;SC=Smartie-sv_aln;NumNeighbors=0;NumThresholdNeighbors=0	GT	./.
chr2	242265942	.	N	<DEL>	.	.	END=242266088;SVTYPE=DEL;SVLEN=-146;SC=Smartie-sv_aln;NumNeighbors=0;NumThresholdNeighbors=0	GT	./.
chr2	102069456	.	N	<DEL>	.	.	END=102069627;SVTYPE=DEL;SVLEN=-171;SC=Smartie-sv_aln;NumNeighbors=0;NumThresholdNeighbors=0	GT	./.
chr2	70183581	.	N	<INS>	.	.	END=70183581;SVTYPE=INS;SVLEN=56;SC=Smartie-sv_aln;NumNeighbors=0;NumThresholdNeighbors=0	GT	./.
chr2	239833477	cuteSV.DEL.16000	N	<DEL>	117.9	PASS	END=239833540;SVTYPE=DEL;SVLEN=63;SC=cuteSV;NumNeighbors=0;NumThresholdNeighbors=0	GT	0/1
chr2	160181141	.	N	<DEL>	.	.	END=160181202;SVTYPE=DEL;SVLEN=-60;SC=Sniffles2,Smartie-sv_aln;NumNeighbors=1;NumThresholdNeighbors=0;MatchId=1036;TruScore=0.595699;PctSeqSimilarity=0;PctSizeSimilarity=0.9;PctRecOverlap=0.887097;SizeDiff=6;StartDistance=-7;EndDistance=0	GT	./.
chr2	44783594	.	N	<DEL>	.	.	END=44783923;SVTYPE=DEL;SVLEN=-329;SC=Smartie-sv_aln;NumNeighbors=0;NumThresholdNeighbors=0	GT	./.
chr2	7075719	.	N	<DEL>	.	.	END=7075781;SVTYPE=DEL;SVLEN=-61;SC=Smartie-sv_aln;NumNeighbors=0;NumThresholdNeighbors=0	GT	./.
chr2	7075824	.	N	<DEL>	.	.	END=7075882;SVTYPE=DEL;SVLEN=-58;SC=Smartie-sv_aln;NumNeighbors=0;NumThresholdNeighbors=0	GT	./.
chr2	7075838	.	N	<DEL>	.	.	END=7075903;SVTYPE=DEL;SVLEN=-65;SC=Smartie-sv_aln;NumNeighbors=0;NumThresholdNeighbors=0	GT	./.
chr2	103694144	nv_SV27480-83D7E	N	<DEL>	1.2	PASS	END=103694349;SVTYPE=DEL;SVLEN=-205;SC=NanoVar;NumNeighbors=0;NumThresholdNeighbors=0;MatchId=1026	GT	./.
chr2	103694266	Sniffles2.DEL.A7BFS1	N	<DEL>	60	PASS	END=103694316;SVTYPE=DEL;SVLEN=-50;SC=Sniffles2;NumNeighbors=0;NumThresholdNeighbors=0	GT	0/1
chr2	46910138	.	N	<DEL>	.	.	END=46910459;SVTYPE=DEL;SVLEN=-320;SC=Smartie-sv_aln;NumNeighbors=0;NumThresholdNeighbors=0	GT	./.
chr2	46910141	.	N	<DEL>	.	.	END=46910460;SVTYPE=DEL;SVLEN=-319;SC=Smartie-sv_aln;NumNeighbors=0;NumThresholdNeighbors=0	GT	./.
chr2	46910141	.	N	<DEL>	.	.	END=46910460;SVTYPE=DEL;SVLEN=-319;SC=Smartie-sv_aln;NumNeighbors=0;NumThresholdNeighbors=0	GT	./.
chr2	46910147	.	N	<DEL>	.	.	END=46910468;SVTYPE=DEL;SVLEN=-321;SC=Smartie-sv_aln;NumNeighbors=0;NumThresholdNeighbors=0	GT	./.
chr2	104321666	.	N	<DEL>	30	.	END=104321738;SVTYPE=DEL;SVLEN=72;SC=SVIM-asm,Dipcall;NumNeighbors=0;NumThresholdNeighbors=0;MatchId=193;TruScore=0.666667;PctSeqSimilarity=0;PctSizeSimilarity=1;PctRecOverlap=1;SizeDiff=0;StartDistance=0;EndDistance=0	GT	0/1
chr2	158711656	nv_SV31506-74225	N	<DEL>	9.9	PASS	END=158711809;SVTYPE=DEL;SVLEN=-153;SC=NanoVar;NumNeighbors=0;NumThresholdNeighbors=0	GT	0/1
chr2	158719085	.	N	<DEL>	50	PASS	END=158719872;SVTYPE=DEL;SVLEN=-787;SC=MAMnet;NumNeighbors=0;NumThresholdNeighbors=0	GT	1/1
chr2	158719096	.	N	<DEL>	.	.	END=158719406;SVTYPE=DEL;SVLEN=-309;SC=Smartie-sv_aln;NumNeighbors=0;NumThresholdNeighbors=0;MatchId=1047	GT	./.
chr2	113856539	.	N	<DEL>	.	.	END=113856613;SVTYPE=DEL;SVLEN=-73;SC=Smartie-sv_aln;NumNeighbors=0;NumThresholdNeighbors=0	GT	./.
chr2	117594803	.	N	<DEL>	30	.	END=117594855;SVTYPE=DEL;SVLEN=52;SC=MAMnet,Sniffles2,cuteSV,NanoVar,SVIM,SVIM-asm,PAV,Dipcall;NumNeighbors=0;NumThresholdNeighbors=0;MatchId=1049;TruScore=0.327044;PctSeqSimilarity=0;PctSizeSimilarity=0.981132;PctRecOverlap=0;SizeDiff=-1;StartDistance=-120;EndDistance=-121	GT	1/0
chr2	162332264	.	N	<DEL>	.	.	END=162334034;SVTYPE=DEL;SVLEN=-1770;SC=Smartie-sv_aln;NumNeighbors=0;NumThresholdNeighbors=0	GT	./.
chr2	135790867	.	N	<DEL>	.	.	END=135791073;SVTYPE=DEL;SVLEN=-206;SC=Smartie-sv_aln;NumNeighbors=0;NumThresholdNeighbors=0	GT	./.
chr2	135874979	.	N	<INS>	64	PASS	END=135874980;SVTYPE=INS;SVLEN=1378;SC=MAMnet;NumNeighbors=0;NumThresholdNeighbors=0	GT	1/1
chr2	241097395	chr2-241097396-INS-57	N	<INS>	.	.	END=241097395;SVTYPE=INS;SVLEN=57;SC=PAV;NumNeighbors=0;NumThresholdNeighbors=0;MatchId=1052	GT	1/0
chr2	241097626	.	N	<INS>	19	PASS	END=241097627;SVTYPE=INS;SVLEN=1317;SC=MAMnet;NumNeighbors=0;NumThresholdNeighbors=0	GT	1/1
chr2	241098040	chr2-241098041-INS-99	N	<INS>	.	.	END=241098040;SVTYPE=INS;SVLEN=99;SC=Sniffles,PAV;NumNeighbors=0;NumThresholdNeighbors=0;MatchId=1053;TruScore=0.284483;PctSeqSimilarity=0;PctSizeSimilarity=0.853448;PctRecOverlap=0;SizeDiff=-17;StartDistance=-149;EndDistance=-165	GT	1/0
chr2	241098149	chr2-241098150-INS-539	N	<INS>	.	.	END=241098149;SVTYPE=INS;SVLEN=539;SC=cuteSV,PAV;NumNeighbors=0;NumThresholdNeighbors=0;MatchId=1041;TruScore=0.331488;PctSeqSimilarity=0;PctSizeSimilarity=0.994465;PctRecOverlap=0;SizeDiff=-3;StartDistance=184;EndDistance=184	GT	1/0
chr2	241098265	chr2-241098266-INS-339	N	<INS>	.	.	END=241098265;SVTYPE=INS;SVLEN=339;SC=Sniffles2,PAV;NumNeighbors=0;NumThresholdNeighbors=0;MatchId=1042;TruScore=0.213373;PctSeqSimilarity=0;PctSizeSimilarity=0.640118;PctRecOverlap=0;SizeDiff=122;StartDistance=338;EndDistance=338	GT	1/0
chr2	241098602	.	N	<INS>	30	.	END=241098602;SVTYPE=INS;SVLEN=169;SC=Sniffles,SVIM-asm,Dipcall;NumNeighbors=0;NumThresholdNeighbors=0;MatchId=863;TruScore=0.327416;PctSeqSimilarity=0;PctSizeSimilarity=0.982249;PctRecOverlap=0;SizeDiff=3;StartDistance=-1;EndDistance=-1	GT	1/.
chr2	241120964	.	N	<DEL>	.	.	END=241121018;SVTYPE=DEL;SVLEN=-53;SC=Smartie-sv_aln;NumNeighbors=0;NumThresholdNeighbors=0	GT	./.
chr2	241120983	.	N	<DEL>	.	.	END=241121036;SVTYPE=DEL;SVLEN=-52;SC=Smartie-sv_aln;NumNeighbors=0;NumThresholdNeighbors=0	GT	./.
chr2	161952327	.	N	<INS>	.	.	END=161952327;SVTYPE=INS;SVLEN=143;SC=Smartie-sv_aln;NumNeighbors=0;NumThresholdNeighbors=0	GT	./.
chr2	123983752	.	N	<INS>	30	.	END=123983752;SVTYPE=INS;SVLEN=206;SC=SVIM,Dipcall;NumNeighbors=0;NumThresholdNeighbors=0;MatchId=919;TruScore=0.323625;PctSeqSimilarity=0;PctSizeSimilarity=0.970874;PctRecOverlap=0;SizeDiff=6;StartDistance=-11;EndDistance=-11	GT	0/1
chr2	122085259	.	N	<INS>	.	.	END=122085259;SVTYPE=INS;SVLEN=283;SC=Smartie-sv_aln;NumNeighbors=0;NumThresholdNeighbors=0	GT	./.
chr2	122141601	.	N	<DEL>	.	.	END=122141736;SVTYPE=DEL;SVLEN=-134;SC=Smartie-sv_aln;NumNeighbors=0;NumThresholdNeighbors=0	GT	./.
chr2	122141607	.	N	<DEL>	.	.	END=122141734;SVTYPE=DEL;SVLEN=-127;SC=Smartie-sv_aln;NumNeighbors=0;NumThresholdNeighbors=0	GT	./.
chr2	122236227	nv_SV28970-55D13	N	<DEL>	1.7	PASS	END=122236358;SVTYPE=DEL;SVLEN=-131;SC=Sniffles2,cuteSV,NanoVar;NumNeighbors=0;NumThresholdNeighbors=0;MatchId=1072;TruScore=0.46325;PctSeqSimilarity=0;PctSizeSimilarity=0.903448;PctRecOverlap=0.486301;SizeDiff=-14;StartDistance=-61;EndDistance=-75	GT	./.
chr2	114012672	.	N	<INS>	.	.	END=114012672;SVTYPE=INS;SVLEN=64;SC=Smartie-sv_aln;NumNeighbors=0;NumThresholdNeighbors=0	GT	./.
chr2	114012738	.	N	<INS>	.	.	END=114012738;SVTYPE=INS;SVLEN=68;SC=Smartie-sv_aln;NumNeighbors=0;NumThresholdNeighbors=0	GT	./.
chr2	114012740	.	N	<INS>	.	.	END=114012740;SVTYPE=INS;SVLEN=65;SC=Smartie-sv_aln;NumNeighbors=0;NumThresholdNeighbors=0	GT	./.
chr2	129697614	.	N	<INS>	.	.	END=129697614;SVTYPE=INS;SVLEN=61;SC=Smartie-sv_aln;NumNeighbors=0;NumThresholdNeighbors=0	GT	./.
chr2	129697626	.	N	<INS>	.	.	END=129697626;SVTYPE=INS;SVLEN=68;SC=Smartie-sv_aln;NumNeighbors=0;NumThresholdNeighbors=0	GT	./.
chr2	129697656	.	N	<INS>	.	.	END=129697656;SVTYPE=INS;SVLEN=66;SC=Smartie-sv_aln;NumNeighbors=0;NumThresholdNeighbors=0	GT	./.
chr2	233930272	.	N	<DEL>	30	.	END=233930337;SVTYPE=DEL;SVLEN=65;SC=Smartie-sv_aln,Dipcall;NumNeighbors=0;NumThresholdNeighbors=0;MatchId=210;TruScore=0.656641;PctSeqSimilarity=0;PctSizeSimilarity=0.984848;PctRecOverlap=0.985075;SizeDiff=-1;StartDistance=0;EndDistance=-1	GT	0/1
chr2	233930283	.	N	<DEL>	.	.	END=233930346;SVTYPE=DEL;SVLEN=-63;SC=Smartie-sv_aln;NumNeighbors=0;NumThresholdNeighbors=0	GT	./.
chr2	233930296	.	N	<DEL>	.	.	END=233930367;SVTYPE=DEL;SVLEN=-71;SC=Smartie-sv_aln;NumNeighbors=0;NumThresholdNeighbors=0	GT	./.
chr2	420379	nv_SV19282-321D7	N	<DEL>	8.1	PASS	END=420577;SVTYPE=DEL;SVLEN=-198;SC=NanoVar;NumNeighbors=1;NumThresholdNeighbors=0;MatchId=1083	GT	0/1
chr2	55699439	.	N	<DEL>	.	.	END=55699491;SVTYPE=DEL;SVLEN=-51;SC=Smartie-sv_aln;NumNeighbors=0;NumThresholdNeighbors=0;MatchId=1086	GT	./.
chr2	236506634	6182_1	N	<INS>	.	PASS	END=236506634;SVTYPE=INS;SVLEN=57;SC=Sniffles;NumNeighbors=0;NumThresholdNeighbors=0	GT	0/0
chr2	236586487	nv_SV37147-456A	N	<DEL>	12.8	PASS	END=236586596;SVTYPE=DEL;SVLEN=-109;SC=NanoVar;NumNeighbors=0;NumThresholdNeighbors=0	GT	1/1
chr2	72739489	.	N	<DEL>	.	.	END=72739544;SVTYPE=DEL;SVLEN=-55;SC=Smartie-sv_aln;NumNeighbors=0;NumThresholdNeighbors=0	GT	./.
chr2	7628601	.	N	<INS>	30	.	END=7628601;SVTYPE=INS;SVLEN=165;SC=Sniffles,PAV,Dipcall;NumNeighbors=0;NumThresholdNeighbors=0;MatchId=1060;TruScore=0.297297;PctSeqSimilarity=0;PctSizeSimilarity=0.891892;PctRecOverlap=0;SizeDiff=-20;StartDistance=-398;EndDistance=-420	GT	1/.
chr2	7628601	svim_asm.INS.1311	N	<INS>	.	PASS	END=7628601;SVTYPE=INS;SVLEN=81;SC=SVIM-asm;NumNeighbors=0;NumThresholdNeighbors=0;MatchId=1061	GT	1/1
[truncated: 1,179,281 more chars]
