# Supplementary material for: Tradeoffs in alignment and assembly-based methods for structural variant detection with long-read sequencing data
Source: Nat Commun. 2024 Mar 19;15:2447. doi: 10.1038/s41467-024-46614-z (PMC10951360; doi:10.1038/s41467-024-46614-z)
Supplement: Supplementary file 4 — Source Data [file 41467_2024_46614_MOESM4_ESM.zip › Source Data/Figure4/HG002_analysis/Data/VCFs/ONT_Promethion/overlap_fn_p0_all_ALNandASM/Multi_SV_Caller_Merged.vcf]

##fileformat=VCFv4.2
##FILTER=<ID=PASS,Description="All filters passed">
##source=DeBreak/MAMnet/Sniffles2/cuteSV/NanoVar/SVIM/Sniffles/Smartie-sv_aln/SVIM-asm/PAV/Dipcall
##contig=<ID=chr1,length=249250621>
##contig=<ID=chr2,length=243199373>
##contig=<ID=chr3,length=198022430>
##contig=<ID=chr4,length=191154276>
##contig=<ID=chr5,length=180915260>
##contig=<ID=chr6,length=171115067>
##contig=<ID=chr7,length=159138663>
##contig=<ID=chr8,length=146364022>
##contig=<ID=chr9,length=141213431>
##contig=<ID=chr10,length=135534747>
##contig=<ID=chr11,length=135006516>
##contig=<ID=chr12,length=133851895>
##contig=<ID=chr13,length=115169878>
##contig=<ID=chr14,length=107349540>
##contig=<ID=chr15,length=102531392>
##contig=<ID=chr16,length=90354753>
##contig=<ID=chr17,length=81195210>
##contig=<ID=chr18,length=78077248>
##contig=<ID=chr19,length=59128983>
##contig=<ID=chr20,length=63025520>
##contig=<ID=chr21,length=48129895>
##contig=<ID=chr22,length=51304566>
##contig=<ID=chrX,length=155270560>
##contig=<ID=chrY,length=59373566>
##contig=<ID=chrM,length=16571>
##contig=<ID=chr1_gl000191_random,length=106433>
##contig=<ID=chr1_gl000192_random,length=547496>
##contig=<ID=chr4_gl000193_random,length=189789>
##contig=<ID=chr4_gl000194_random,length=191469>
##contig=<ID=chr7_gl000195_random,length=182896>
##contig=<ID=chr8_gl000196_random,length=38914>
##contig=<ID=chr8_gl000197_random,length=37175>
##contig=<ID=chr9_gl000198_random,length=90085>
##contig=<ID=chr9_gl000199_random,length=169874>
##contig=<ID=chr9_gl000200_random,length=187035>
##contig=<ID=chr9_gl000201_random,length=36148>
##contig=<ID=chr11_gl000202_random,length=40103>
##contig=<ID=chr17_gl000203_random,length=37498>
##contig=<ID=chr17_gl000204_random,length=81310>
##contig=<ID=chr17_gl000205_random,length=174588>
##contig=<ID=chr17_gl000206_random,length=41001>
##contig=<ID=chr18_gl000207_random,length=4262>
##contig=<ID=chr19_gl000208_random,length=92689>
##contig=<ID=chr19_gl000209_random,length=159169>
##contig=<ID=chr21_gl000210_random,length=27682>
##contig=<ID=chrUn_gl000211,length=166566>
##contig=<ID=chrUn_gl000212,length=186858>
##contig=<ID=chrUn_gl000213,length=164239>
##contig=<ID=chrUn_gl000214,length=137718>
##contig=<ID=chrUn_gl000215,length=172545>
##contig=<ID=chrUn_gl000216,length=172294>
##contig=<ID=chrUn_gl000217,length=172149>
##contig=<ID=chrUn_gl000218,length=161147>
##contig=<ID=chrUn_gl000219,length=179198>
##contig=<ID=chrUn_gl000220,length=161802>
##contig=<ID=chrUn_gl000221,length=155397>
##contig=<ID=chrUn_gl000222,length=186861>
##contig=<ID=chrUn_gl000223,length=180455>
##contig=<ID=chrUn_gl000224,length=179693>
##contig=<ID=chrUn_gl000225,length=211173>
##contig=<ID=chrUn_gl000226,length=15008>
##contig=<ID=chrUn_gl000227,length=128374>
##contig=<ID=chrUn_gl000228,length=129120>
##contig=<ID=chrUn_gl000229,length=19913>
##contig=<ID=chrUn_gl000230,length=43691>
##contig=<ID=chrUn_gl000231,length=27386>
##contig=<ID=chrUn_gl000232,length=40652>
##contig=<ID=chrUn_gl000233,length=45941>
##contig=<ID=chrUn_gl000234,length=40531>
##contig=<ID=chrUn_gl000235,length=34474>
##contig=<ID=chrUn_gl000236,length=41934>
##contig=<ID=chrUn_gl000237,length=45867>
##contig=<ID=chrUn_gl000238,length=39939>
##contig=<ID=chrUn_gl000239,length=33824>
##contig=<ID=chrUn_gl000240,length=41933>
##contig=<ID=chrUn_gl000241,length=42152>
##contig=<ID=chrUn_gl000242,length=43523>
##contig=<ID=chrUn_gl000243,length=43341>
##contig=<ID=chrUn_gl000244,length=39929>
##contig=<ID=chrUn_gl000245,length=36651>
##contig=<ID=chrUn_gl000246,length=38154>
##contig=<ID=chrUn_gl000247,length=36422>
##contig=<ID=chrUn_gl000248,length=39786>
##contig=<ID=chrUn_gl000249,length=38502>
##contig=<ID=hs37d5,length=35477943>
##FILTER=<ID=NoConsensusGT,Description="None">
##FILTER=<ID=ClusteredCalls,Description="None">
##FILTER=<ID=LongReadHomRef,Description="None">
##INFO=<ID=SVTYPE,Number=1,Type=String,Description="Type of structural variant">
##INFO=<ID=END,Number=1,Type=Integer,Description="End position of the variant described in this record">
##INFO=<ID=SVLEN,Number=1,Type=Integer,Description="Difference in length between REF and ALT alleles">
##INFO=<ID=SC,Number=.,Type=String,Description="SV Caller(s) that supports this variant">
##FORMAT=<ID=GT,Number=1,Type=String,Description="Genotype">
##INFO=<ID=TruScore,Number=1,Type=Float,Description="Truvari score for similarity of match">
##INFO=<ID=PctSeqSimilarity,Number=1,Type=Float,Description="Pct sequence similarity between this variant and its closest match">
##INFO=<ID=PctSizeSimilarity,Number=1,Type=Float,Description="Pct size similarity between this variant and its closest match">
##INFO=<ID=PctRecOverlap,Number=1,Type=Float,Description="Percent reciprocal overlap percent of the two calls' coordinates">
##INFO=<ID=StartDistance,Number=1,Type=Integer,Description="Distance of this call's start from comparison call's start">
##INFO=<ID=EndDistance,Number=1,Type=Integer,Description="Distance of this call's start from comparison call's start">
##INFO=<ID=SizeDiff,Number=1,Type=Float,Description="Difference in size(basecall) and size(evalcall)">
##INFO=<ID=NumNeighbors,Number=1,Type=Integer,Description="Number of calls in B that were in the neighborhood (REFDIST) of this call">
##INFO=<ID=NumThresholdNeighbors,Number=1,Type=Integer,Description="Number of calls in B that are within threshold distances of this call">
##INFO=<ID=MatchId,Number=1,Type=Integer,Description="Truvari uid to help tie tp-base.vcf and tp-call.vcf entries together">
#CHROM	POS	ID	REF	ALT	QUAL	FILTER	INFO	FORMAT	Sample
chr12	154783	HG3_PB_SVrefine2PBcRDovetail_6057	N	<INS>	10	NoConsensusGT	END=154783;SVTYPE=INS;SVLEN=76;SC=DeBreak,MAMnet,Sniffles2,Sniffles,Smartie-sv_aln;NumNeighbors=2;NumThresholdNeighbors=1;MatchId=1;TruScore=0.666667;PctSeqSimilarity=0;PctSizeSimilarity=1;PctRecOverlap=1;SizeDiff=0;StartDistance=0;EndDistance=0	GT	./.
chr12	154834	HG2_Ill_GATKHCSBGrefine_8583	N	<DEL>	20	NoConsensusGT	END=155058;SVTYPE=DEL;SVLEN=224;SC=DeBreak,NanoVar,PAV;NumNeighbors=1;NumThresholdNeighbors=1;MatchId=2;TruScore=0.666667;PctSeqSimilarity=0;PctSizeSimilarity=1;PctRecOverlap=1;SizeDiff=0;StartDistance=0;EndDistance=0	GT	./.
chr12	164696	HG2_PB_SVrefine2PBcRplusDovetail_2153	N	<INS>	10	ClusteredCalls	END=164696;SVTYPE=INS;SVLEN=6353;SC=DeBreak,NanoVar,Smartie-sv_aln;NumNeighbors=1;NumThresholdNeighbors=1;MatchId=3;TruScore=0.666667;PctSeqSimilarity=0;PctSizeSimilarity=1;PctRecOverlap=1;SizeDiff=0;StartDistance=0;EndDistance=0	GT	0/1
chr12	213028	HG2_PB_HySA_23359	N	<INS>	10	ClusteredCalls	END=213028;SVTYPE=INS;SVLEN=206;SC=DeBreak,MAMnet,Sniffles2,cuteSV,NanoVar,Smartie-sv_aln,PAV,Dipcall;NumNeighbors=1;NumThresholdNeighbors=1;MatchId=5;TruScore=0.666667;PctSeqSimilarity=0;PctSizeSimilarity=1;PctRecOverlap=1;SizeDiff=0;StartDistance=0;EndDistance=0	GT	1/1
chr12	272292	HG2_PB_SVrefine2Falcon2Bionano_6318	N	<INS>	10	ClusteredCalls	END=272292;SVTYPE=INS;SVLEN=1437;SC=DeBreak,MAMnet,Sniffles2,cuteSV,NanoVar,SVIM,Sniffles,Smartie-sv_aln,SVIM-asm,PAV,Dipcall;NumNeighbors=4;NumThresholdNeighbors=2;MatchId=6;TruScore=0.666667;PctSeqSimilarity=0;PctSizeSimilarity=1;PctRecOverlap=1;SizeDiff=0;StartDistance=0;EndDistance=0	GT	1/1
chr12	272334	HG3_PB_pbsv_12538	N	<INS>	10	ClusteredCalls	END=272334;SVTYPE=INS;SVLEN=749;SC=DeBreak,MAMnet,cuteSV,NanoVar,Sniffles,Smartie-sv_aln;NumNeighbors=3;NumThresholdNeighbors=1;MatchId=7;TruScore=0.666667;PctSeqSimilarity=0;PctSizeSimilarity=1;PctRecOverlap=1;SizeDiff=0;StartDistance=0;EndDistance=0	GT	1/1
chr12	272469	HG2_PB_PB10Xdip_6979	N	<INS>	10	ClusteredCalls	END=272469;SVTYPE=INS;SVLEN=71;SC=DeBreak,MAMnet,Sniffles2,cuteSV,NanoVar,Sniffles,Smartie-sv_aln,SVIM-asm,PAV;NumNeighbors=2;NumThresholdNeighbors=2;MatchId=8;TruScore=0.666667;PctSeqSimilarity=0;PctSizeSimilarity=1;PctRecOverlap=1;SizeDiff=0;StartDistance=0;EndDistance=0	GT	1/1
chr12	272470	HG2_PB_PB10Xdip_6977	N	<INS>	10	NoConsensusGT	END=272470;SVTYPE=INS;SVLEN=116;SC=DeBreak,MAMnet,cuteSV,NanoVar,Smartie-sv_aln,PAV,Dipcall;NumNeighbors=1;NumThresholdNeighbors=1;MatchId=9;TruScore=0.666667;PctSeqSimilarity=0;PctSizeSimilarity=1;PctRecOverlap=1;SizeDiff=0;StartDistance=0;EndDistance=0	GT	./.
chr12	306210	HG4_PB_assemblyticsfalcon_5018	N	<INS>	10	LongReadHomRef	END=306210;SVTYPE=INS;SVLEN=658;SC=DeBreak,MAMnet,Sniffles2,cuteSV,NanoVar,SVIM,Sniffles,Smartie-sv_aln,SVIM-asm,PAV;NumNeighbors=4;NumThresholdNeighbors=3;MatchId=11;TruScore=0.666667;PctSeqSimilarity=0;PctSizeSimilarity=1;PctRecOverlap=1;SizeDiff=0;StartDistance=0;EndDistance=0	GT	0/0
chr12	306211	HG3_PB_assemblyticsfalcon_5133	N	<INS>	10	ClusteredCalls	END=306211;SVTYPE=INS;SVLEN=636;SC=DeBreak,MAMnet,Sniffles2,cuteSV,NanoVar,Sniffles,Smartie-sv_aln,SVIM-asm,PAV,Dipcall;NumNeighbors=3;NumThresholdNeighbors=2;MatchId=12;TruScore=0.666667;PctSeqSimilarity=0;PctSizeSimilarity=1;PctRecOverlap=1;SizeDiff=0;StartDistance=0;EndDistance=0	GT	1/1
chr12	306369	HG2_PB_PB10Xdip_6994	N	<INS>	10	ClusteredCalls	END=306369;SVTYPE=INS;SVLEN=456;SC=DeBreak,MAMnet,Sniffles2,cuteSV,NanoVar,Sniffles,Smartie-sv_aln,SVIM-asm,PAV,Dipcall;NumNeighbors=2;NumThresholdNeighbors=1;MatchId=13;TruScore=0.666667;PctSeqSimilarity=0;PctSizeSimilarity=1;PctRecOverlap=1;SizeDiff=0;StartDistance=0;EndDistance=0	GT	1/1
chr12	306372	HG3_Ill_svaba_16139	N	<INS>	10	ClusteredCalls	END=306372;SVTYPE=INS;SVLEN=52;SC=DeBreak,MAMnet,Sniffles2,cuteSV,NanoVar,SVIM,Sniffles,Smartie-sv_aln,SVIM-asm,PAV,Dipcall;NumNeighbors=1;NumThresholdNeighbors=1;MatchId=14;TruScore=0.666667;PctSeqSimilarity=0;PctSizeSimilarity=1;PctRecOverlap=1;SizeDiff=0;StartDistance=0;EndDistance=0	GT	1/1
chr12	531448	HG4_PB_assemblyticsfalcon_5021	N	<INS>	10	NoConsensusGT	END=531448;SVTYPE=INS;SVLEN=1100;SC=DeBreak,MAMnet,Sniffles2,cuteSV,NanoVar,SVIM,Sniffles,Smartie-sv_aln,SVIM-asm,PAV,Dipcall;NumNeighbors=1;NumThresholdNeighbors=1;MatchId=18;TruScore=0.666667;PctSeqSimilarity=0;PctSizeSimilarity=1;PctRecOverlap=1;SizeDiff=0;StartDistance=0;EndDistance=0	GT	./.
chr12	547112	HG3_PB_SVrefine2PBcRDovetail_6064	N	<DEL>	20	LongReadHomRef	END=547919;SVTYPE=DEL;SVLEN=807;SC=DeBreak,MAMnet,Sniffles2,cuteSV,NanoVar,SVIM,Sniffles,Smartie-sv_aln,SVIM-asm,PAV,Dipcall;NumNeighbors=1;NumThresholdNeighbors=1;MatchId=20;TruScore=0.666667;PctSeqSimilarity=0;PctSizeSimilarity=1;PctRecOverlap=1;SizeDiff=0;StartDistance=0;EndDistance=0	GT	0/0
chr12	562590	HG3_Ill_GATKHC_20453	N	<DEL>	10	LongReadHomRef	END=562661;SVTYPE=DEL;SVLEN=71;SC=DeBreak,MAMnet,Sniffles2,cuteSV,NanoVar,SVIM,Sniffles,Smartie-sv_aln,SVIM-asm,PAV,Dipcall;NumNeighbors=2;NumThresholdNeighbors=1;MatchId=22;TruScore=0.666667;PctSeqSimilarity=0;PctSizeSimilarity=1;PctRecOverlap=1;SizeDiff=0;StartDistance=0;EndDistance=0	GT	0/0
chr12	562661	HG4_Ill_GATKHCSBGrefine_8850	N	<INS>	20	ClusteredCalls	END=562661;SVTYPE=INS;SVLEN=142;SC=DeBreak,MAMnet,cuteSV,Smartie-sv_aln,PAV;NumNeighbors=1;NumThresholdNeighbors=1;MatchId=23;TruScore=0.666667;PctSeqSimilarity=0;PctSizeSimilarity=1;PctRecOverlap=1;SizeDiff=0;StartDistance=0;EndDistance=0	GT	0/1
chr12	629717	HG3_Ill_250bpfermikitraw_16661	N	<INS>	20	LongReadHomRef	END=629717;SVTYPE=INS;SVLEN=92;SC=DeBreak,MAMnet,Sniffles2,cuteSV,NanoVar,SVIM,Sniffles,Smartie-sv_aln,SVIM-asm,PAV,Dipcall;NumNeighbors=1;NumThresholdNeighbors=1;MatchId=25;TruScore=0.666667;PctSeqSimilarity=0;PctSizeSimilarity=1;PctRecOverlap=1;SizeDiff=0;StartDistance=0;EndDistance=0	GT	0/0
chr12	691440	HG4_Ill_GATKHCSBGrefine_8852	N	<DEL>	20	LongReadHomRef	END=691560;SVTYPE=DEL;SVLEN=120;SC=DeBreak,MAMnet,Sniffles2,cuteSV,NanoVar,SVIM,Sniffles,Smartie-sv_aln,SVIM-asm,PAV,Dipcall;NumNeighbors=1;NumThresholdNeighbors=1;MatchId=29;TruScore=0.666667;PctSeqSimilarity=0;PctSizeSimilarity=1;PctRecOverlap=1;SizeDiff=0;StartDistance=0;EndDistance=0	GT	0/0
chr12	699824	HG2_10X_SVrefine210Xhap12_8993	N	<DEL>	20	ClusteredCalls	END=700134;SVTYPE=DEL;SVLEN=310;SC=DeBreak,MAMnet,Sniffles2,cuteSV,NanoVar,SVIM,Sniffles,SVIM-asm,PAV,Dipcall;NumNeighbors=1;NumThresholdNeighbors=1;MatchId=30;TruScore=0.666667;PctSeqSimilarity=0;PctSizeSimilarity=1;PctRecOverlap=1;SizeDiff=0;StartDistance=0;EndDistance=0	GT	0/1
chr12	718296	HG2_Ill_SpiralSDKrefine_3251	N	<DEL>	10	LongReadHomRef	END=718362;SVTYPE=DEL;SVLEN=66;SC=DeBreak,MAMnet,Sniffles2,cuteSV,NanoVar,SVIM,Sniffles,Smartie-sv_aln,SVIM-asm,PAV;NumNeighbors=1;NumThresholdNeighbors=1;MatchId=31;TruScore=0.666667;PctSeqSimilarity=0;PctSizeSimilarity=1;PctRecOverlap=1;SizeDiff=0;StartDistance=0;EndDistance=0	GT	0/0
chr12	1062091	HG2_Ill_GATKHC_20601	N	<DEL>	20	LongReadHomRef	END=1062161;SVTYPE=DEL;SVLEN=70;SC=DeBreak,MAMnet,Sniffles2,cuteSV,NanoVar,SVIM,Sniffles,Smartie-sv_aln,SVIM-asm,PAV,Dipcall;NumNeighbors=1;NumThresholdNeighbors=1;MatchId=34;TruScore=0.666667;PctSeqSimilarity=0;PctSizeSimilarity=1;PctRecOverlap=1;SizeDiff=0;StartDistance=0;EndDistance=0	GT	0/0
chr12	1124986	HG4_PB_SVrefine2PBcRDovetail_6507	N	<DEL>	20	LongReadHomRef	END=1125077;SVTYPE=DEL;SVLEN=91;SC=DeBreak,MAMnet,Sniffles2,cuteSV,NanoVar,SVIM,Sniffles,Smartie-sv_aln,SVIM-asm,PAV,Dipcall;NumNeighbors=1;NumThresholdNeighbors=1;MatchId=35;TruScore=0.666667;PctSeqSimilarity=0;PctSizeSimilarity=1;PctRecOverlap=1;SizeDiff=0;StartDistance=0;EndDistance=0	GT	0/0
chr12	1160952	HG2_Ill_SpiralSDKrefine_3258	N	<DEL>	20	LongReadHomRef	END=1161126;SVTYPE=DEL;SVLEN=174;SC=DeBreak,MAMnet,Sniffles2,cuteSV,NanoVar,SVIM,Sniffles,Smartie-sv_aln,SVIM-asm,PAV,Dipcall;NumNeighbors=1;NumThresholdNeighbors=1;MatchId=36;TruScore=0.666667;PctSeqSimilarity=0;PctSizeSimilarity=1;PctRecOverlap=1;SizeDiff=0;StartDistance=0;EndDistance=0	GT	0/0
chr12	1187939	HG2_PB_SVrefine2Falcon1plusDovetail_2275	N	<DEL>	10	ClusteredCalls	END=1188172;SVTYPE=DEL;SVLEN=233;SC=DeBreak,MAMnet,Sniffles2,cuteSV,NanoVar,SVIM,Sniffles,Smartie-sv_aln,SVIM-asm,PAV,Dipcall;NumNeighbors=2;NumThresholdNeighbors=1;MatchId=39;TruScore=0.666667;PctSeqSimilarity=0;PctSizeSimilarity=1;PctRecOverlap=1;SizeDiff=0;StartDistance=0;EndDistance=0	GT	0/1
chr12	1188125	HG4_Ill_MetaSV_981	N	<DEL>	10	LongReadHomRef	END=1188968;SVTYPE=DEL;SVLEN=843;SC=DeBreak,MAMnet,Sniffles2,cuteSV,NanoVar,SVIM,Sniffles,Smartie-sv_aln,SVIM-asm,PAV,Dipcall;NumNeighbors=1;NumThresholdNeighbors=1;MatchId=40;TruScore=0.666667;PctSeqSimilarity=0;PctSizeSimilarity=1;PctRecOverlap=1;SizeDiff=0;StartDistance=0;EndDistance=0	GT	0/0
chr12	1198136	HG2_PB_SVrefine2Falcon1plusDovetail_2277	N	<DEL>	10	ClusteredCalls	END=1200065;SVTYPE=DEL;SVLEN=1929;SC=DeBreak,MAMnet,Sniffles2,cuteSV,SVIM,Sniffles,Smartie-sv_aln,SVIM-asm,PAV,Dipcall;NumNeighbors=1;NumThresholdNeighbors=1;MatchId=43;TruScore=0.666667;PctSeqSimilarity=0;PctSizeSimilarity=1;PctRecOverlap=1;SizeDiff=0;StartDistance=0;EndDistance=0	GT	0/1
chr12	1230829	HG2_Ill_manta_3567	N	<DEL>	10	ClusteredCalls	END=1231011;SVTYPE=DEL;SVLEN=182;SC=DeBreak,MAMnet,Sniffles2,cuteSV,NanoVar,SVIM,Sniffles,Smartie-sv_aln,SVIM-asm,PAV,Dipcall;NumNeighbors=1;NumThresholdNeighbors=1;MatchId=45;TruScore=0.666667;PctSeqSimilarity=0;PctSizeSimilarity=1;PctRecOverlap=1;SizeDiff=0;StartDistance=0;EndDistance=0	GT	0/1
chr12	1402555	HG4_10X_allpass_2424	N	<DEL>	20	NoConsensusGT	END=1402731;SVTYPE=DEL;SVLEN=176;SC=DeBreak,MAMnet,Sniffles2,cuteSV,NanoVar,SVIM,Sniffles,Smartie-sv_aln,SVIM-asm,PAV,Dipcall;NumNeighbors=1;NumThresholdNeighbors=1;MatchId=47;TruScore=0.666667;PctSeqSimilarity=0;PctSizeSimilarity=1;PctRecOverlap=1;SizeDiff=0;StartDistance=0;EndDistance=0	GT	./.
chr12	1431305	HG4_PB_assemblyticsfalcon_5055	N	<INS>	10	ClusteredCalls	END=1431305;SVTYPE=INS;SVLEN=4521;SC=DeBreak,MAMnet,Sniffles2,cuteSV,NanoVar,SVIM,Sniffles,Smartie-sv_aln;NumNeighbors=1;NumThresholdNeighbors=1;MatchId=48;TruScore=0.330193;PctSeqSimilarity=0;PctSizeSimilarity=0.990578;PctRecOverlap=0;SizeDiff=-43;StartDistance=-2;EndDistance=-2	GT	0/1
chr12	1645375	HG2_PB_assemblyticsfalcon_5151	N	<INS>	20	NoConsensusGT	END=1645375;SVTYPE=INS;SVLEN=257;SC=DeBreak,MAMnet,Sniffles2,cuteSV,NanoVar,SVIM,Sniffles,Smartie-sv_aln,SVIM-asm,PAV,Dipcall;NumNeighbors=1;NumThresholdNeighbors=1;MatchId=50;TruScore=0.666667;PctSeqSimilarity=0;PctSizeSimilarity=1;PctRecOverlap=1;SizeDiff=0;StartDistance=0;EndDistance=0	GT	./.
chr12	1683503	HG2_PB_SVrefine2PB10Xhap12_9292	N	<INS>	10	ClusteredCalls	END=1683503;SVTYPE=INS;SVLEN=976;SC=DeBreak,MAMnet,Sniffles2,cuteSV,NanoVar,SVIM,Sniffles,Smartie-sv_aln,SVIM-asm,PAV,Dipcall;NumNeighbors=2;NumThresholdNeighbors=2;MatchId=52;TruScore=0.666667;PctSeqSimilarity=0;PctSizeSimilarity=1;PctRecOverlap=1;SizeDiff=0;StartDistance=0;EndDistance=0	GT	1/1
chr12	1770220	HG3_Ill_SVrefine2DISCOVARDovetail_9390	N	<DEL>	20	NoConsensusGT	END=1770440;SVTYPE=DEL;SVLEN=220;SC=DeBreak,MAMnet,Sniffles2,cuteSV,NanoVar,Sniffles,Smartie-sv_aln,SVIM-asm,PAV,Dipcall;NumNeighbors=1;NumThresholdNeighbors=1;MatchId=55;TruScore=0.666667;PctSeqSimilarity=0;PctSizeSimilarity=1;PctRecOverlap=1;SizeDiff=0;StartDistance=0;EndDistance=0	GT	./.
chr12	1771482	HG4_PB_SVrefine2Falcon1Dovetail_7897	N	<INS>	10	ClusteredCalls	END=1771482;SVTYPE=INS;SVLEN=431;SC=DeBreak,MAMnet,Sniffles2,cuteSV,NanoVar,SVIM,Sniffles,Smartie-sv_aln,SVIM-asm,PAV,Dipcall;NumNeighbors=3;NumThresholdNeighbors=2;MatchId=58;TruScore=0.666667;PctSeqSimilarity=0;PctSizeSimilarity=1;PctRecOverlap=1;SizeDiff=0;StartDistance=0;EndDistance=0	GT	1/1
chr12	1771568	HG2_PB_PB10Xdip_6936	N	<INS>	10	ClusteredCalls	END=1771568;SVTYPE=INS;SVLEN=61;SC=DeBreak,MAMnet,Sniffles2,cuteSV,NanoVar,Sniffles,Smartie-sv_aln,PAV;NumNeighbors=2;NumThresholdNeighbors=1;MatchId=59;TruScore=0.666667;PctSeqSimilarity=0;PctSizeSimilarity=1;PctRecOverlap=1;SizeDiff=0;StartDistance=0;EndDistance=0	GT	1/1
chr12	1771893	HG2_PB_HySA_23419	N	<INS>	10	ClusteredCalls	END=1771893;SVTYPE=INS;SVLEN=287;SC=DeBreak,MAMnet,Sniffles2,cuteSV,NanoVar,SVIM,Sniffles,Smartie-sv_aln,SVIM-asm,PAV,Dipcall;NumNeighbors=1;NumThresholdNeighbors=1;MatchId=60;TruScore=0.666667;PctSeqSimilarity=0;PctSizeSimilarity=1;PctRecOverlap=1;SizeDiff=0;StartDistance=0;EndDistance=0	GT	1/1
chr12	1864011	HG3_Ill_manta_2916	N	<DEL>	20	LongReadHomRef	END=1864326;SVTYPE=DEL;SVLEN=315;SC=DeBreak,MAMnet,Sniffles2,cuteSV,NanoVar,SVIM,Sniffles,Smartie-sv_aln,SVIM-asm,PAV,Dipcall;NumNeighbors=1;NumThresholdNeighbors=1;MatchId=61;TruScore=0.666667;PctSeqSimilarity=0;PctSizeSimilarity=1;PctRecOverlap=1;SizeDiff=0;StartDistance=0;EndDistance=0	GT	0/0
chr12	2017770	HG2_10X_SVrefine210Xhap12_9015	N	<DEL>	20	LongReadHomRef	END=2017926;SVTYPE=DEL;SVLEN=156;SC=DeBreak,MAMnet,Sniffles2,cuteSV,NanoVar,SVIM,Sniffles,Smartie-sv_aln,SVIM-asm,PAV,Dipcall;NumNeighbors=2;NumThresholdNeighbors=1;MatchId=63;TruScore=0.666667;PctSeqSimilarity=0;PctSizeSimilarity=1;PctRecOverlap=1;SizeDiff=0;StartDistance=0;EndDistance=0	GT	0/0
chr12	2017934	HG2_PB_HySA_23422	N	<INS>	10	NoConsensusGT	END=2017934;SVTYPE=INS;SVLEN=119;SC=DeBreak,MAMnet,Sniffles2,cuteSV,NanoVar,SVIM,Sniffles,Smartie-sv_aln;NumNeighbors=1;NumThresholdNeighbors=1;MatchId=64;TruScore=0.254274;PctSeqSimilarity=0;PctSizeSimilarity=0.762821;PctRecOverlap=0;SizeDiff=-37;StartDistance=-36;EndDistance=-36	GT	./.
chr12	2030653	HG2_Ill_SVrefine2DISCOVARplusDovetail_2521	N	<DEL>	20	ClusteredCalls	END=2030841;SVTYPE=DEL;SVLEN=188;SC=DeBreak,MAMnet,Sniffles2,cuteSV,NanoVar,Sniffles,Smartie-sv_aln,SVIM-asm,PAV,Dipcall;NumNeighbors=2;NumThresholdNeighbors=1;MatchId=66;TruScore=0.666667;PctSeqSimilarity=0;PctSizeSimilarity=1;PctRecOverlap=1;SizeDiff=0;StartDistance=0;EndDistance=0	GT	1/1
chr12	2030653	HG3_10X_allpass_2519	N	<DEL>	20	LongReadHomRef	END=2031123;SVTYPE=DEL;SVLEN=470;SC=DeBreak,MAMnet,Sniffles2,cuteSV,NanoVar,SVIM,Sniffles,Smartie-sv_aln,SVIM-asm,PAV,Dipcall;NumNeighbors=1;NumThresholdNeighbors=1;MatchId=67;TruScore=0.666667;PctSeqSimilarity=0;PctSizeSimilarity=1;PctRecOverlap=1;SizeDiff=0;StartDistance=0;EndDistance=0	GT	0/0
chr12	2300995	HG3_Ill_svaba_16175	N	<DEL>	20	LongReadHomRef	END=2301051;SVTYPE=DEL;SVLEN=56;SC=DeBreak,MAMnet,Sniffles2,cuteSV,NanoVar,SVIM,Sniffles,Smartie-sv_aln,SVIM-asm,PAV,Dipcall;NumNeighbors=1;NumThresholdNeighbors=1;MatchId=70;TruScore=0.666667;PctSeqSimilarity=0;PctSizeSimilarity=1;PctRecOverlap=1;SizeDiff=0;StartDistance=0;EndDistance=0	GT	0/0
chr12	2516794	HG2_Ill_GATKHC_20626	N	<DEL>	20	ClusteredCalls	END=2516897;SVTYPE=DEL;SVLEN=103;SC=DeBreak,MAMnet,Sniffles2,cuteSV,SVIM,Sniffles,Smartie-sv_aln,SVIM-asm,PAV,Dipcall;NumNeighbors=1;NumThresholdNeighbors=1;MatchId=73;TruScore=0.666667;PctSeqSimilarity=0;PctSizeSimilarity=1;PctRecOverlap=1;SizeDiff=0;StartDistance=0;EndDistance=0	GT	0/1
chr12	2629235	HG2_PB_assemblyticsfalcon_5163	N	<DEL>	20	LongReadHomRef	END=2629949;SVTYPE=DEL;SVLEN=714;SC=DeBreak,MAMnet,Sniffles2,cuteSV,NanoVar,SVIM,Sniffles,Smartie-sv_aln,SVIM-asm,PAV,Dipcall;NumNeighbors=1;NumThresholdNeighbors=1;MatchId=74;TruScore=0.666667;PctSeqSimilarity=0;PctSizeSimilarity=1;PctRecOverlap=1;SizeDiff=0;StartDistance=0;EndDistance=0	GT	0/0
chr12	2681463	HG2_PB_SVrefine2PB10Xhap12_9305	N	<INS>	10	PASS	END=2681463;SVTYPE=INS;SVLEN=289;SC=DeBreak,Smartie-sv_aln;NumNeighbors=1;NumThresholdNeighbors=1;MatchId=77;TruScore=0.666667;PctSeqSimilarity=0;PctSizeSimilarity=1;PctRecOverlap=1;SizeDiff=0;StartDistance=0;EndDistance=0	GT	1/1
chr12	2792016	HG4_PB_assemblyticsfalcon_5076	N	<INS>	10	LongReadHomRef	END=2792016;SVTYPE=INS;SVLEN=1327;SC=DeBreak,MAMnet,Sniffles2,cuteSV,NanoVar,SVIM,Sniffles,Smartie-sv_aln,SVIM-asm,PAV,Dipcall;NumNeighbors=1;NumThresholdNeighbors=1;MatchId=78;TruScore=0.666667;PctSeqSimilarity=0;PctSizeSimilarity=1;PctRecOverlap=1;SizeDiff=0;StartDistance=0;EndDistance=0	GT	0/0
chr12	2880480	HG2_PB_SVrefine2PBcRplusDovetail_2189	N	<DEL>	20	PASS	END=2880548;SVTYPE=DEL;SVLEN=68;SC=DeBreak,Sniffles,Smartie-sv_aln,SVIM-asm;NumNeighbors=1;NumThresholdNeighbors=1;MatchId=80;TruScore=0.666667;PctSeqSimilarity=0;PctSizeSimilarity=1;PctRecOverlap=1;SizeDiff=0;StartDistance=0;EndDistance=0	GT	1/1
chr12	3048697	HG2_PB_assemblyticsPBcR_5024	N	<DEL>	20	LongReadHomRef	END=3048811;SVTYPE=DEL;SVLEN=114;SC=DeBreak,MAMnet,Sniffles2,cuteSV,NanoVar,SVIM,Sniffles,Smartie-sv_aln,SVIM-asm,PAV,Dipcall;NumNeighbors=1;NumThresholdNeighbors=1;MatchId=83;TruScore=0.666667;PctSeqSimilarity=0;PctSizeSimilarity=1;PctRecOverlap=1;SizeDiff=0;StartDistance=0;EndDistance=0	GT	0/0
chr12	3075584	HG4_PB_SVrefine2Falcon1Dovetail_7908	N	<INS>	10	LongReadHomRef	END=3075584;SVTYPE=INS;SVLEN=294;SC=DeBreak,MAMnet,Sniffles2,cuteSV,NanoVar,SVIM,Sniffles,Smartie-sv_aln,SVIM-asm,PAV,Dipcall;NumNeighbors=1;NumThresholdNeighbors=1;MatchId=85;TruScore=0.666667;PctSeqSimilarity=0;PctSizeSimilarity=1;PctRecOverlap=1;SizeDiff=0;StartDistance=0;EndDistance=0	GT	0/0
chr12	3306815	HG2_PB_SVrefine2Falcon2Bionano_6348	N	<INS>	10	NoConsensusGT	END=3306815;SVTYPE=INS;SVLEN=296;SC=DeBreak,MAMnet,Sniffles2,cuteSV,NanoVar,SVIM,Sniffles,Smartie-sv_aln,SVIM-asm,PAV,Dipcall;NumNeighbors=1;NumThresholdNeighbors=1;MatchId=86;TruScore=0.666667;PctSeqSimilarity=0;PctSizeSimilarity=1;PctRecOverlap=1;SizeDiff=0;StartDistance=0;EndDistance=0	GT	./.
chr12	3711094	HG3_Ill_GATKHCSBGrefine_8512	N	<DEL>	20	LongReadHomRef	END=3711159;SVTYPE=DEL;SVLEN=65;SC=DeBreak,MAMnet,Sniffles2,cuteSV,NanoVar,SVIM,Sniffles,Smartie-sv_aln,SVIM-asm,PAV,Dipcall;NumNeighbors=1;NumThresholdNeighbors=1;MatchId=88;TruScore=0.666667;PctSeqSimilarity=0;PctSizeSimilarity=1;PctRecOverlap=1;SizeDiff=0;StartDistance=0;EndDistance=0	GT	0/0
chr12	4770874	HG3_Ill_GATKHCSBGrefine_8516	N	<INS>	20	LongReadHomRef	END=4770874;SVTYPE=INS;SVLEN=311;SC=DeBreak,MAMnet,Sniffles2,cuteSV,NanoVar,SVIM,Sniffles,Smartie-sv_aln,SVIM-asm,PAV,Dipcall;NumNeighbors=1;NumThresholdNeighbors=1;MatchId=92;TruScore=0.666667;PctSeqSimilarity=0;PctSizeSimilarity=1;PctRecOverlap=1;SizeDiff=0;StartDistance=0;EndDistance=0	GT	./.
chr12	4841221	HG4_Ill_150bpfermikitraw_16385	N	<DEL>	10	LongReadHomRef	END=4841297;SVTYPE=DEL;SVLEN=76;SC=DeBreak,MAMnet,Sniffles2,cuteSV,NanoVar,SVIM,Sniffles,Smartie-sv_aln,SVIM-asm,PAV,Dipcall;NumNeighbors=3;NumThresholdNeighbors=1;MatchId=93;TruScore=0.666667;PctSeqSimilarity=0;PctSizeSimilarity=1;PctRecOverlap=1;SizeDiff=0;StartDistance=0;EndDistance=0	GT	./.
chr12	4841475	HG2_Ill_SVrefine2DISCOVARplusDovetail_2539	N	<DEL>	20	LongReadHomRef	END=4841813;SVTYPE=DEL;SVLEN=338;SC=DeBreak,MAMnet,Sniffles2,cuteSV,NanoVar,SVIM,Sniffles,Smartie-sv_aln,SVIM-asm,PAV,Dipcall;NumNeighbors=2;NumThresholdNeighbors=2;MatchId=94;TruScore=0.666667;PctSeqSimilarity=0;PctSizeSimilarity=1;PctRecOverlap=1;SizeDiff=0;StartDistance=0;EndDistance=0	GT	0/0
chr12	4841475	HG2_PB_assemblyticsPBcR_5038	N	<DEL>	10	LongReadHomRef	END=4841644;SVTYPE=DEL;SVLEN=169;SC=DeBreak,MAMnet,Sniffles2,cuteSV,NanoVar,SVIM,Sniffles,Smartie-sv_aln,SVIM-asm,PAV,Dipcall;NumNeighbors=1;NumThresholdNeighbors=1;MatchId=95;TruScore=0.666667;PctSeqSimilarity=0;PctSizeSimilarity=1;PctRecOverlap=1;SizeDiff=0;StartDistance=0;EndDistance=0	GT	0/0
chr12	5082147	HG3_PB_pbsv_12603	N	<DEL>	20	ClusteredCalls	END=5082517;SVTYPE=DEL;SVLEN=370;SC=DeBreak,MAMnet,Sniffles2,cuteSV,SVIM,Sniffles,Smartie-sv_aln;NumNeighbors=2;NumThresholdNeighbors=2;MatchId=97;TruScore=0.517319;PctSeqSimilarity=0;PctSizeSimilarity=0.775676;PctRecOverlap=0.77628;SizeDiff=83;StartDistance=-75;EndDistance=8	GT	1/1
chr12	5082440	HG3_PB_assemblyticsfalcon_5212	N	<DEL>	20	NoConsensusGT	END=5083177;SVTYPE=DEL;SVLEN=737;SC=DeBreak,Sniffles,Smartie-sv_aln;NumNeighbors=2;NumThresholdNeighbors=1;MatchId=99;TruScore=0.666667;PctSeqSimilarity=0;PctSizeSimilarity=1;PctRecOverlap=1;SizeDiff=0;StartDistance=0;EndDistance=0	GT	./.
chr12	5083043	HG3_Ill_GATKHC_20520	N	<DEL>	20	NoConsensusGT	END=5083124;SVTYPE=DEL;SVLEN=81;SC=DeBreak,MAMnet,Sniffles2,cuteSV,NanoVar,SVIM,Sniffles,Smartie-sv_aln,SVIM-asm,PAV,Dipcall;NumNeighbors=1;NumThresholdNeighbors=1;MatchId=100;TruScore=0.666667;PctSeqSimilarity=0;PctSizeSimilarity=1;PctRecOverlap=1;SizeDiff=0;StartDistance=0;EndDistance=0	GT	./.
chr12	6032177	HG2_PB_SVrefine2PB10Xhap12_9324	N	<INS>	20	NoConsensusGT	END=6032177;SVTYPE=INS;SVLEN=86;SC=DeBreak,MAMnet,Sniffles2,cuteSV,NanoVar,Sniffles,Smartie-sv_aln;NumNeighbors=1;NumThresholdNeighbors=1;MatchId=106;TruScore=0.24031;PctSeqSimilarity=0;PctSizeSimilarity=0.72093;PctRecOverlap=0;SizeDiff=24;StartDistance=-248;EndDistance=-248	GT	./.
chr12	6041692	HG2_PB_SVrefine2PBcRplusDovetail_2204	N	<INS>	10	PASS	END=6041692;SVTYPE=INS;SVLEN=148;SC=DeBreak,MAMnet,cuteSV,NanoVar,SVIM,Sniffles,Smartie-sv_aln,SVIM-asm,PAV,Dipcall;NumNeighbors=1;NumThresholdNeighbors=1;MatchId=111;TruScore=0.666667;PctSeqSimilarity=0;PctSizeSimilarity=1;PctRecOverlap=1;SizeDiff=0;StartDistance=0;EndDistance=0	GT	1/1
chr12	6066792	HG3_PB_pbsv_12614	N	<INS>	20	LongReadHomRef	END=6066792;SVTYPE=INS;SVLEN=330;SC=DeBreak,MAMnet,Sniffles2,cuteSV,NanoVar,SVIM,Sniffles,Smartie-sv_aln,SVIM-asm,PAV,Dipcall;NumNeighbors=1;NumThresholdNeighbors=1;MatchId=112;TruScore=0.666667;PctSeqSimilarity=0;PctSizeSimilarity=1;PctRecOverlap=1;SizeDiff=0;StartDistance=0;EndDistance=0	GT	0/0
chr12	6073392	HG4_PB_HySA_18780	N	<INS>	20	LongReadHomRef	END=6073392;SVTYPE=INS;SVLEN=124;SC=DeBreak,MAMnet,Sniffles2,cuteSV,NanoVar,SVIM,Sniffles,Smartie-sv_aln,SVIM-asm,PAV,Dipcall;NumNeighbors=1;NumThresholdNeighbors=1;MatchId=113;TruScore=0.666667;PctSeqSimilarity=0;PctSizeSimilarity=1;PctRecOverlap=1;SizeDiff=0;StartDistance=0;EndDistance=0	GT	0/0
chr12	6241436	HG2_PB_pbsv_12929	N	<DEL>	20	ClusteredCalls	END=6248077;SVTYPE=DEL;SVLEN=6641;SC=DeBreak,MAMnet,Sniffles2,cuteSV,NanoVar,SVIM,Sniffles,Smartie-sv_aln,SVIM-asm,PAV,Dipcall;NumNeighbors=2;NumThresholdNeighbors=2;MatchId=114;TruScore=0.666667;PctSeqSimilarity=0;PctSizeSimilarity=1;PctRecOverlap=1;SizeDiff=0;StartDistance=0;EndDistance=0	GT	0/1
chr12	6241439	HG2_PB_SVrefine2PB10Xhap12_9326	N	<DEL>	20	ClusteredCalls	END=6245393;SVTYPE=DEL;SVLEN=3954;SC=DeBreak,MAMnet,Sniffles2,cuteSV,SVIM,Smartie-sv_aln,SVIM-asm,Dipcall;NumNeighbors=1;NumThresholdNeighbors=1;MatchId=115;TruScore=0.666667;PctSeqSimilarity=0;PctSizeSimilarity=1;PctRecOverlap=1;SizeDiff=0;StartDistance=0;EndDistance=0	GT	0/1
chr12	6613336	HG4_10X_allpass_2430	N	<DEL>	20	LongReadHomRef	END=6613398;SVTYPE=DEL;SVLEN=62;SC=DeBreak,MAMnet,Sniffles2,cuteSV,NanoVar,SVIM,Sniffles,Smartie-sv_aln,SVIM-asm,PAV,Dipcall;NumNeighbors=1;NumThresholdNeighbors=1;MatchId=120;TruScore=0.666667;PctSeqSimilarity=0;PctSizeSimilarity=1;PctRecOverlap=1;SizeDiff=0;StartDistance=0;EndDistance=0	GT	0/0
chr12	6907383	HG3_Ill_GATKHCSBGrefine_8526	N	<DEL>	20	LongReadHomRef	END=6907639;SVTYPE=DEL;SVLEN=256;SC=DeBreak,MAMnet,Sniffles2,cuteSV,NanoVar,SVIM,Sniffles,Smartie-sv_aln,SVIM-asm,PAV,Dipcall;NumNeighbors=1;NumThresholdNeighbors=1;MatchId=122;TruScore=0.666667;PctSeqSimilarity=0;PctSizeSimilarity=1;PctRecOverlap=1;SizeDiff=0;StartDistance=0;EndDistance=0	GT	0/0
chr12	7018189	HG2_PB_assemblyticsPBcR_5063	N	<DEL>	10	LongReadHomRef	END=7018550;SVTYPE=DEL;SVLEN=361;SC=DeBreak,MAMnet,Sniffles2,cuteSV,NanoVar,SVIM,Sniffles,Smartie-sv_aln,SVIM-asm,PAV,Dipcall;NumNeighbors=2;NumThresholdNeighbors=1;MatchId=124;TruScore=0.666667;PctSeqSimilarity=0;PctSizeSimilarity=1;PctRecOverlap=1;SizeDiff=0;StartDistance=0;EndDistance=0	GT	0/0
chr12	7018272	HG2_Ill_svaba_16063	N	<DEL>	10	LongReadHomRef	END=7018329;SVTYPE=DEL;SVLEN=57;SC=DeBreak,MAMnet,Sniffles2,cuteSV,NanoVar,SVIM,Sniffles,Smartie-sv_aln,PAV,Dipcall;NumNeighbors=1;NumThresholdNeighbors=1;MatchId=125;TruScore=0.666667;PctSeqSimilarity=0;PctSizeSimilarity=1;PctRecOverlap=1;SizeDiff=0;StartDistance=0;EndDistance=0	GT	./.
chr12	7059062	HG2_PB_SVrefine2PB10Xhap12_9335	N	<INS>	20	PASS	END=7059062;SVTYPE=INS;SVLEN=2307;SC=DeBreak,MAMnet,Sniffles2,cuteSV,NanoVar,SVIM,Sniffles,Smartie-sv_aln;NumNeighbors=1;NumThresholdNeighbors=1;MatchId=127;TruScore=0.281607;PctSeqSimilarity=0;PctSizeSimilarity=0.84482;PctRecOverlap=0;SizeDiff=358;StartDistance=-1;EndDistance=-1	GT	1/1
chr12	7312812	HG3_Ill_svaba_16210	N	<DEL>	10	LongReadHomRef	END=7312881;SVTYPE=DEL;SVLEN=69;SC=DeBreak,MAMnet,Sniffles2,cuteSV,NanoVar,SVIM,Sniffles,Smartie-sv_aln,SVIM-asm,PAV,Dipcall;NumNeighbors=1;NumThresholdNeighbors=1;MatchId=132;TruScore=0.666667;PctSeqSimilarity=0;PctSizeSimilarity=1;PctRecOverlap=1;SizeDiff=0;StartDistance=0;EndDistance=0	GT	0/0
chr12	7348850	HG4_Ill_250bpfermikitraw_17063	N	<DEL>	20	LongReadHomRef	END=7348911;SVTYPE=DEL;SVLEN=61;SC=DeBreak,MAMnet,Sniffles2,cuteSV,NanoVar,SVIM,Sniffles,Smartie-sv_aln;NumNeighbors=1;NumThresholdNeighbors=1;MatchId=133;TruScore=0.666667;PctSeqSimilarity=0;PctSizeSimilarity=1;PctRecOverlap=1;SizeDiff=0;StartDistance=0;EndDistance=0	GT	0/0
chr12	7355820	HG4_PB_SVrefine2Falcon1Dovetail_7941	N	<INS>	20	LongReadHomRef	END=7355820;SVTYPE=INS;SVLEN=309;SC=DeBreak,MAMnet,Sniffles2,cuteSV,NanoVar,SVIM,Sniffles,Smartie-sv_aln,SVIM-asm,PAV,Dipcall;NumNeighbors=1;NumThresholdNeighbors=1;MatchId=135;TruScore=0.666667;PctSeqSimilarity=0;PctSizeSimilarity=1;PctRecOverlap=1;SizeDiff=0;StartDistance=0;EndDistance=0	GT	0/0
chr12	7552026	HG3_Ill_SVrefine2DISCOVARDovetail_9433	N	<INS>	20	LongReadHomRef	END=7552026;SVTYPE=INS;SVLEN=96;SC=DeBreak,MAMnet,Sniffles2,cuteSV,NanoVar,SVIM,Sniffles,Smartie-sv_aln,SVIM-asm,PAV,Dipcall;NumNeighbors=1;NumThresholdNeighbors=1;MatchId=136;TruScore=0.666667;PctSeqSimilarity=0;PctSizeSimilarity=1;PctRecOverlap=1;SizeDiff=0;StartDistance=0;EndDistance=0	GT	./.
chr12	7573887	HG4_Ill_GATKHCSBGrefine_8890	N	<DEL>	20	PASS	END=7573941;SVTYPE=DEL;SVLEN=54;SC=DeBreak,MAMnet,Smartie-sv_aln,SVIM-asm;NumNeighbors=1;NumThresholdNeighbors=1;MatchId=137;TruScore=0.666667;PctSeqSimilarity=0;PctSizeSimilarity=1;PctRecOverlap=1;SizeDiff=0;StartDistance=0;EndDistance=0	GT	0/1
chr12	7589835	HG3_Ill_MetaSV_1042	N	<INS>	20	NoConsensusGT	END=7589835;SVTYPE=INS;SVLEN=164;SC=DeBreak,MAMnet,cuteSV,NanoVar,Sniffles,Smartie-sv_aln,SVIM-asm,PAV;NumNeighbors=1;NumThresholdNeighbors=1;MatchId=138;TruScore=0.666667;PctSeqSimilarity=0;PctSizeSimilarity=1;PctRecOverlap=1;SizeDiff=0;StartDistance=0;EndDistance=0	GT	./.
chr12	7781382	HG3_Ill_GATKHC_20553	N	<INS>	20	ClusteredCalls	END=7781382;SVTYPE=INS;SVLEN=71;SC=DeBreak,MAMnet,Sniffles2,cuteSV,NanoVar,Sniffles,Smartie-sv_aln,PAV;NumNeighbors=1;NumThresholdNeighbors=1;MatchId=142;TruScore=0.666667;PctSeqSimilarity=0;PctSizeSimilarity=1;PctRecOverlap=1;SizeDiff=0;StartDistance=0;EndDistance=0	GT	1/1
chr12	8558484	HG4_Ill_Krunchall_17894	N	<DEL>	20	NoConsensusGT	END=8568224;SVTYPE=DEL;SVLEN=9740;SC=DeBreak,MAMnet,Dipcall;NumNeighbors=1;NumThresholdNeighbors=1;MatchId=148;TruScore=0.666667;PctSeqSimilarity=0;PctSizeSimilarity=1;PctRecOverlap=1;SizeDiff=0;StartDistance=0;EndDistance=0	GT	./.
chr12	8777942	HG2_Ill_MetaSV_955	N	<DEL>	20	ClusteredCalls	END=8778175;SVTYPE=DEL;SVLEN=233;SC=DeBreak,MAMnet,Sniffles2,cuteSV,NanoVar,SVIM,Sniffles,Smartie-sv_aln;NumNeighbors=1;NumThresholdNeighbors=1;MatchId=153;TruScore=0.311605;PctSeqSimilarity=0;PctSizeSimilarity=0.746781;PctRecOverlap=0.188034;SizeDiff=59;StartDistance=-190;EndDistance=-131	GT	0/1
chr12	8965224	HG3_Ill_Krunchall_17247	N	<INS>	10	LongReadHomRef	END=8965224;SVTYPE=INS;SVLEN=69;SC=DeBreak,MAMnet,Sniffles2,cuteSV,NanoVar,SVIM,Sniffles,Smartie-sv_aln,SVIM-asm,PAV,Dipcall;NumNeighbors=1;NumThresholdNeighbors=1;MatchId=155;TruScore=0.666667;PctSeqSimilarity=0;PctSizeSimilarity=1;PctRecOverlap=1;SizeDiff=0;StartDistance=0;EndDistance=0	GT	0/0
chr12	9017109	HG2_PB_assemblyticsfalcon_5250	N	<DEL>	10	ClusteredCalls	END=9017600;SVTYPE=DEL;SVLEN=491;SC=DeBreak,MAMnet,Sniffles2,cuteSV,NanoVar,SVIM,Sniffles,Smartie-sv_aln,SVIM-asm,PAV,Dipcall;NumNeighbors=1;NumThresholdNeighbors=1;MatchId=157;TruScore=0.666667;PctSeqSimilarity=0;PctSizeSimilarity=1;PctRecOverlap=1;SizeDiff=0;StartDistance=0;EndDistance=0	GT	0/1
chr12	9411098	HG4_PB_SVrefine2Falcon1Dovetail_7953	N	<INS>	20	LongReadHomRef	END=9411098;SVTYPE=INS;SVLEN=631;SC=DeBreak,MAMnet,Sniffles2,cuteSV,NanoVar,SVIM,Sniffles,Smartie-sv_aln,SVIM-asm,PAV,Dipcall;NumNeighbors=1;NumThresholdNeighbors=1;MatchId=158;TruScore=0.666667;PctSeqSimilarity=0;PctSizeSimilarity=1;PctRecOverlap=1;SizeDiff=0;StartDistance=0;EndDistance=0	GT	0/0
chr12	9480763	HG3_Ill_GATKHC_20580	N	<INS>	20	NoConsensusGT	END=9480763;SVTYPE=INS;SVLEN=108;SC=DeBreak,MAMnet,Sniffles2,cuteSV,NanoVar,Sniffles,Smartie-sv_aln;NumNeighbors=1;NumThresholdNeighbors=1;MatchId=160;TruScore=0.256173;PctSeqSimilarity=0;PctSizeSimilarity=0.768519;PctRecOverlap=0;SizeDiff=25;StartDistance=-8;EndDistance=-8	GT	./.
chr12	9555254	HG4_Ill_150bpfermikitraw_16439	N	<DEL>	20	LongReadHomRef	END=9555332;SVTYPE=DEL;SVLEN=78;SC=DeBreak,MAMnet,Sniffles2,cuteSV,NanoVar,SVIM,Sniffles,Smartie-sv_aln,SVIM-asm,PAV,Dipcall;NumNeighbors=1;NumThresholdNeighbors=1;MatchId=163;TruScore=0.666667;PctSeqSimilarity=0;PctSizeSimilarity=1;PctRecOverlap=1;SizeDiff=0;StartDistance=0;EndDistance=0	GT	./.
chr12	9556193	HG2_PB_pbsv_12974	N	<INS>	10	NoConsensusGT	END=9556193;SVTYPE=INS;SVLEN=161;SC=DeBreak,MAMnet,Sniffles2,cuteSV,NanoVar,SVIM,Sniffles,Smartie-sv_aln,SVIM-asm,Dipcall;NumNeighbors=1;NumThresholdNeighbors=1;MatchId=165;TruScore=0.666667;PctSeqSimilarity=0;PctSizeSimilarity=1;PctRecOverlap=1;SizeDiff=0;StartDistance=0;EndDistance=0	GT	./.
chr12	9557241	HG2_PB_pbsv_12976	N	<INS>	10	NoConsensusGT	END=9557241;SVTYPE=INS;SVLEN=645;SC=DeBreak,MAMnet,Sniffles2,cuteSV,NanoVar,SVIM,Sniffles,Smartie-sv_aln,SVIM-asm,PAV,Dipcall;NumNeighbors=1;NumThresholdNeighbors=1;MatchId=168;TruScore=0.666667;PctSeqSimilarity=0;PctSizeSimilarity=1;PctRecOverlap=1;SizeDiff=0;StartDistance=0;EndDistance=0	GT	./.
chr12	9559095	HG4_Ill_MetaSV_1006	N	<DEL>	20	LongReadHomRef	END=9561221;SVTYPE=DEL;SVLEN=2126;SC=DeBreak,MAMnet,Sniffles2,cuteSV,NanoVar,SVIM,Sniffles,Smartie-sv_aln,SVIM-asm,PAV,Dipcall;NumNeighbors=1;NumThresholdNeighbors=1;MatchId=169;TruScore=0.666667;PctSeqSimilarity=0;PctSizeSimilarity=1;PctRecOverlap=1;SizeDiff=0;StartDistance=0;EndDistance=0	GT	./.
chr12	9603230	HG3_Ill_GATKHC_20588	N	<DEL>	20	LongReadHomRef	END=9603296;SVTYPE=DEL;SVLEN=66;SC=DeBreak,MAMnet,Sniffles2,cuteSV,NanoVar,SVIM,Sniffles,Smartie-sv_aln,SVIM-asm,PAV,Dipcall;NumNeighbors=1;NumThresholdNeighbors=1;MatchId=171;TruScore=0.666667;PctSeqSimilarity=0;PctSizeSimilarity=1;PctRecOverlap=1;SizeDiff=0;StartDistance=0;EndDistance=0	GT	./.
chr12	10005670	HG4_Ill_GATKHCSBGrefine_8911	N	<INS>	20	NoConsensusGT	END=10005670;SVTYPE=INS;SVLEN=58;SC=DeBreak,cuteSV,NanoVar,SVIM,Sniffles,Smartie-sv_aln,SVIM-asm;NumNeighbors=1;NumThresholdNeighbors=1;MatchId=172;TruScore=0.666667;PctSeqSimilarity=0;PctSizeSimilarity=1;PctRecOverlap=1;SizeDiff=0;StartDistance=0;EndDistance=0	GT	./.
chr12	10445756	HG4_Ill_150bpfermikitraw_16453	N	<INS>	20	ClusteredCalls	END=10445756;SVTYPE=INS;SVLEN=82;SC=DeBreak,MAMnet,Sniffles2,cuteSV,NanoVar,SVIM,Sniffles,Smartie-sv_aln,SVIM-asm,PAV,Dipcall;NumNeighbors=1;NumThresholdNeighbors=1;MatchId=175;TruScore=0.666667;PctSeqSimilarity=0;PctSizeSimilarity=1;PctRecOverlap=1;SizeDiff=0;StartDistance=0;EndDistance=0	GT	1/1
chr12	11192444	HG4_Ill_MetaSV_1011	N	<DEL>	20	LongReadHomRef	END=11218061;SVTYPE=DEL;SVLEN=25617;SC=DeBreak,MAMnet,Sniffles2,cuteSV,NanoVar,SVIM,Sniffles,Smartie-sv_aln,SVIM-asm,PAV,Dipcall;NumNeighbors=2;NumThresholdNeighbors=1;MatchId=180;TruScore=0.666667;PctSeqSimilarity=0;PctSizeSimilarity=1;PctRecOverlap=1;SizeDiff=0;StartDistance=0;EndDistance=0	GT	./.
chr12	11207673	HG3_PB_assemblyticsfalcon_5297	N	<INS>	10	NoConsensusGT	END=11207673;SVTYPE=INS;SVLEN=1870;SC=DeBreak,MAMnet,Sniffles2,cuteSV,NanoVar,SVIM,Sniffles,Smartie-sv_aln,SVIM-asm,PAV,Dipcall;NumNeighbors=1;NumThresholdNeighbors=1;MatchId=181;TruScore=0.333333;PctSeqSimilarity=0;PctSizeSimilarity=1;PctRecOverlap=0;SizeDiff=0;StartDistance=-2;EndDistance=-2	GT	./.
chr12	11420234	HG2_10X_SVrefine210Xhap12_9087	N	<DEL>	20	NoConsensusGT	END=11420673;SVTYPE=DEL;SVLEN=439;SC=DeBreak,MAMnet,Sniffles2,cuteSV,SVIM,Sniffles,Smartie-sv_aln,SVIM-asm,PAV,Dipcall;NumNeighbors=1;NumThresholdNeighbors=1;MatchId=187;TruScore=0.666667;PctSeqSimilarity=0;PctSizeSimilarity=1;PctRecOverlap=1;SizeDiff=0;StartDistance=0;EndDistance=0	GT	./.
chr12	11506403	HG2_Ill_GATKHC_20739	N	<DEL>	20	LongReadHomRef	END=11506586;SVTYPE=DEL;SVLEN=183;SC=DeBreak,MAMnet,Sniffles2,cuteSV,NanoVar,SVIM,Sniffles,Smartie-sv_aln,SVIM-asm,PAV,Dipcall;NumNeighbors=1;NumThresholdNeighbors=1;MatchId=190;TruScore=0.666667;PctSeqSimilarity=0;PctSizeSimilarity=1;PctRecOverlap=1;SizeDiff=0;StartDistance=0;EndDistance=0	GT	./.
chr12	11856188	HG3_PB_pbsv_12688	N	<DEL>	20	LongReadHomRef	END=11856244;SVTYPE=DEL;SVLEN=56;SC=DeBreak,MAMnet,Sniffles2,cuteSV,NanoVar,SVIM,Sniffles,Smartie-sv_aln,SVIM-asm,PAV,Dipcall;NumNeighbors=1;NumThresholdNeighbors=1;MatchId=191;TruScore=0.666667;PctSeqSimilarity=0;PctSizeSimilarity=1;PctRecOverlap=1;SizeDiff=0;StartDistance=0;EndDistance=0	GT	0/0
chr12	12026415	HG3_10X_allpass_2536	N	<DEL>	20	LongReadHomRef	END=12027153;SVTYPE=DEL;SVLEN=738;SC=DeBreak,MAMnet,Sniffles2,cuteSV,NanoVar,SVIM,Sniffles,Smartie-sv_aln,SVIM-asm,PAV,Dipcall;NumNeighbors=1;NumThresholdNeighbors=1;MatchId=192;TruScore=0.666667;PctSeqSimilarity=0;PctSizeSimilarity=1;PctRecOverlap=1;SizeDiff=0;StartDistance=0;EndDistance=0	GT	0/0
chr12	12806237	HG4_PB_HySA_18871	N	<INS>	20	PASS	END=12806237;SVTYPE=INS;SVLEN=4441;SC=DeBreak,MAMnet,Sniffles2,cuteSV,NanoVar,SVIM,Sniffles,Smartie-sv_aln;NumNeighbors=1;NumThresholdNeighbors=1;MatchId=196;TruScore=0.28327;PctSeqSimilarity=0;PctSizeSimilarity=0.849809;PctRecOverlap=0;SizeDiff=667;StartDistance=-4;EndDistance=-4	GT	1/1
chr12	12930579	HG4_Ill_Krunchall_17946	N	<DEL>	10	LongReadHomRef	END=12930657;SVTYPE=DEL;SVLEN=78;SC=DeBreak,MAMnet,Sniffles2,cuteSV,NanoVar,SVIM,Sniffles,Smartie-sv_aln,SVIM-asm,PAV,Dipcall;NumNeighbors=1;NumThresholdNeighbors=1;MatchId=198;TruScore=0.666667;PctSeqSimilarity=0;PctSizeSimilarity=1;PctRecOverlap=1;SizeDiff=0;StartDistance=0;EndDistance=0	GT	0/0
chr12	12933683	HG2_PB_PB10Xdip_6650	N	<INS>	10	PASS	END=12933683;SVTYPE=INS;SVLEN=1594;SC=DeBreak,MAMnet,Sniffles2,cuteSV,NanoVar,SVIM,Sniffles,Smartie-sv_aln;NumNeighbors=1;NumThresholdNeighbors=1;MatchId=199;TruScore=0.298502;PctSeqSimilarity=0;PctSizeSimilarity=0.895506;PctRecOverlap=0;SizeDiff=-186;StartDistance=-10;EndDistance=-10	GT	0/1
chr12	13081150	HG2_Ill_svaba_16128	N	<INS>	20	ClusteredCalls	END=13081150;SVTYPE=INS;SVLEN=56;SC=DeBreak,MAMnet,Sniffles2,cuteSV,NanoVar,SVIM,Sniffles,Smartie-sv_aln;NumNeighbors=1;NumThresholdNeighbors=1;MatchId=201;TruScore=0.315476;PctSeqSimilarity=0;PctSizeSimilarity=0.946429;PctRecOverlap=0;SizeDiff=3;StartDistance=-322;EndDistance=-322	GT	0/1
chr12	13097681	HG2_Ill_svaba_16130	N	<DEL>	10	PASS	END=13097734;SVTYPE=DEL;SVLEN=53;SC=DeBreak,MAMnet,NanoVar,SVIM,Sniffles,Smartie-sv_aln,SVIM-asm,PAV,Dipcall;NumNeighbors=1;NumThresholdNeighbors=1;MatchId=203;TruScore=0.666667;PctSeqSimilarity=0;PctSizeSimilarity=1;PctRecOverlap=1;SizeDiff=0;StartDistance=0;EndDistance=0	GT	0/1
chr12	13678453	HG2_PB_SVrefine2Falcon2Bionano_6409	N	<INS>	10	PASS	END=13678453;SVTYPE=INS;SVLEN=307;SC=DeBreak,MAMnet,Sniffles2,cuteSV,NanoVar,SVIM,Sniffles,Smartie-sv_aln,SVIM-asm,PAV,Dipcall;NumNeighbors=1;NumThresholdNeighbors=1;MatchId=207;TruScore=0.666667;PctSeqSimilarity=0;PctSizeSimilarity=1;PctRecOverlap=1;SizeDiff=0;StartDistance=0;EndDistance=0	GT	0/1
chr12	13941609	HG3_Ill_GATKHC_20631	N	<DEL>	20	LongReadHomRef	END=13941706;SVTYPE=DEL;SVLEN=97;SC=DeBreak,MAMnet,Sniffles2,cuteSV,NanoVar,SVIM,Sniffles,Smartie-sv_aln,SVIM-asm,PAV,Dipcall;NumNeighbors=1;NumThresholdNeighbors=1;MatchId=208;TruScore=0.666667;PctSeqSimilarity=0;PctSizeSimilarity=1;PctRecOverlap=1;SizeDiff=0;StartDistance=0;EndDistance=0	GT	0/0
chr12	14258621	HG2_PB_SVrefine2Falcon2Bionano_6412	N	<DEL>	20	ClusteredCalls	END=14258914;SVTYPE=DEL;SVLEN=293;SC=DeBreak,MAMnet,Sniffles2,cuteSV,NanoVar,SVIM,Sniffles,Smartie-sv_aln,SVIM-asm,PAV,Dipcall;NumNeighbors=1;NumThresholdNeighbors=1;MatchId=212;TruScore=0.666667;PctSeqSimilarity=0;PctSizeSimilarity=1;PctRecOverlap=1;SizeDiff=0;StartDistance=0;EndDistance=0	GT	0/1
chr12	14849927	HG3_Ill_GATKHCSBGrefine_8580	N	<DEL>	20	NoConsensusGT	END=14850005;SVTYPE=DEL;SVLEN=78;SC=DeBreak,MAMnet,Sniffles2,cuteSV,NanoVar,SVIM,Sniffles,Smartie-sv_aln,SVIM-asm;NumNeighbors=1;NumThresholdNeighbors=1;MatchId=217;TruScore=0.666667;PctSeqSimilarity=0;PctSizeSimilarity=1;PctRecOverlap=1;SizeDiff=0;StartDistance=0;EndDistance=0	GT	./.
chr12	14945386	HG4_10X_allpass_2444	N	<DEL>	20	LongReadHomRef	END=14945508;SVTYPE=DEL;SVLEN=122;SC=DeBreak,MAMnet,Sniffles2,cuteSV,NanoVar,SVIM,Sniffles,Smartie-sv_aln,SVIM-asm,PAV,Dipcall;NumNeighbors=1;NumThresholdNeighbors=1;MatchId=218;TruScore=0.666667;PctSeqSimilarity=0;PctSizeSimilarity=1;PctRecOverlap=1;SizeDiff=0;StartDistance=0;EndDistance=0	GT	0/0
chr12	15513637	HG4_Ill_GATKHCSBGrefine_8945	N	<DEL>	10	LongReadHomRef	END=15513947;SVTYPE=DEL;SVLEN=310;SC=DeBreak,MAMnet,Sniffles2,cuteSV,NanoVar,SVIM,Sniffles,Smartie-sv_aln,SVIM-asm,PAV,Dipcall;NumNeighbors=1;NumThresholdNeighbors=1;MatchId=219;TruScore=0.666667;PctSeqSimilarity=0;PctSizeSimilarity=1;PctRecOverlap=1;SizeDiff=0;StartDistance=0;EndDistance=0	GT	0/0
chr12	16520839	HG4_Ill_GATKHCSBGrefine_8947	N	<INS>	20	PASS	END=16520839;SVTYPE=INS;SVLEN=58;SC=DeBreak,Smartie-sv_aln;NumNeighbors=1;NumThresholdNeighbors=1;MatchId=222;TruScore=0.666667;PctSeqSimilarity=0;PctSizeSimilarity=1;PctRecOverlap=1;SizeDiff=0;StartDistance=0;EndDistance=0	GT	0/1
chr12	17607308	HG4_10X_allpass_2446	N	<DEL>	20	LongReadHomRef	END=17607812;SVTYPE=DEL;SVLEN=504;SC=DeBreak,MAMnet,Sniffles2,cuteSV,NanoVar,SVIM,Sniffles,Smartie-sv_aln,SVIM-asm,PAV,Dipcall;NumNeighbors=1;NumThresholdNeighbors=1;MatchId=223;TruScore=0.666667;PctSeqSimilarity=0;PctSizeSimilarity=1;PctRecOverlap=1;SizeDiff=0;StartDistance=0;EndDistance=0	GT	0/0
chr12	18803630	HG4_Ill_svaba_16234	N	<DEL>	20	NoConsensusGT	END=18803682;SVTYPE=DEL;SVLEN=52;SC=DeBreak,MAMnet,Smartie-sv_aln,SVIM-asm,PAV;NumNeighbors=1;NumThresholdNeighbors=1;MatchId=230;TruScore=0.666667;PctSeqSimilarity=0;PctSizeSimilarity=1;PctRecOverlap=1;SizeDiff=0;StartDistance=0;EndDistance=0	GT	./.
chr12	19025140	HG3_PB_assemblyticsfalcon_5367	N	<DEL>	10	LongReadHomRef	END=19025277;SVTYPE=DEL;SVLEN=137;SC=DeBreak,MAMnet,Sniffles2,cuteSV,NanoVar,SVIM,Sniffles,Smartie-sv_aln,SVIM-asm,PAV,Dipcall;NumNeighbors=3;NumThresholdNeighbors=1;MatchId=232;TruScore=0.666667;PctSeqSimilarity=0;PctSizeSimilarity=1;PctRecOverlap=1;SizeDiff=0;StartDistance=0;EndDistance=0	GT	0/0
chr12	19025284	HG2_PB_PB10Xdip_6954	N	<INS>	20	ClusteredCalls	END=19025284;SVTYPE=INS;SVLEN=219;SC=DeBreak,MAMnet,Sniffles2,cuteSV,NanoVar,Sniffles,Smartie-sv_aln,SVIM-asm,PAV,Dipcall;NumNeighbors=2;NumThresholdNeighbors=1;MatchId=233;TruScore=0.666667;PctSeqSimilarity=0;PctSizeSimilarity=1;PctRecOverlap=1;SizeDiff=0;StartDistance=0;EndDistance=0	GT	1/1
chr12	19624018	HG3_PB_pbsv_12719	N	<INS>	10	LongReadHomRef	END=19624018;SVTYPE=INS;SVLEN=129;SC=DeBreak,MAMnet,Sniffles2,cuteSV,NanoVar,SVIM,Sniffles,Smartie-sv_aln,SVIM-asm,PAV,Dipcall;NumNeighbors=1;NumThresholdNeighbors=1;MatchId=236;TruScore=0.666667;PctSeqSimilarity=0;PctSizeSimilarity=1;PctRecOverlap=1;SizeDiff=0;StartDistance=0;EndDistance=0	GT	0/0
chr12	19940310	HG4_PB_assemblyticsfalcon_5265	N	<INS>	10	LongReadHomRef	END=19940310;SVTYPE=INS;SVLEN=1239;SC=DeBreak,MAMnet,Sniffles2,cuteSV,NanoVar,SVIM,Sniffles,Smartie-sv_aln,SVIM-asm,PAV,Dipcall;NumNeighbors=1;NumThresholdNeighbors=1;MatchId=238;TruScore=0.329872;PctSeqSimilarity=0;PctSizeSimilarity=0.989617;PctRecOverlap=0;SizeDiff=-13;StartDistance=-3;EndDistance=-3	GT	0/0
chr12	20336932	HG4_Ill_150bpfermikitraw_16531	N	<DEL>	20	LongReadHomRef	END=20336990;SVTYPE=DEL;SVLEN=58;SC=DeBreak,MAMnet,Sniffles2,cuteSV,NanoVar,SVIM,Sniffles,Smartie-sv_aln,SVIM-asm,PAV,Dipcall;NumNeighbors=1;NumThresholdNeighbors=1;MatchId=241;TruScore=0.666667;PctSeqSimilarity=0;PctSizeSimilarity=1;PctRecOverlap=1;SizeDiff=0;StartDistance=0;EndDistance=0	GT	0/0
chr12	20567952	HG3_Ill_Krunchall_17361	N	<INS>	20	LongReadHomRef	END=20567952;SVTYPE=INS;SVLEN=75;SC=DeBreak,MAMnet,Sniffles2,cuteSV,NanoVar,SVIM,Sniffles,Smartie-sv_aln,SVIM-asm,PAV,Dipcall;NumNeighbors=1;NumThresholdNeighbors=1;MatchId=242;TruScore=0.666667;PctSeqSimilarity=0;PctSizeSimilarity=1;PctRecOverlap=1;SizeDiff=0;StartDistance=0;EndDistance=0	GT	0/0
chr12	20765531	HG2_PB_SVrefine2Falcon1plusDovetail_2379	N	<INS>	10	ClusteredCalls	END=20765531;SVTYPE=INS;SVLEN=235;SC=DeBreak,MAMnet,Sniffles2,cuteSV,NanoVar,SVIM,Sniffles,Smartie-sv_aln;NumNeighbors=1;NumThresholdNeighbors=1;MatchId=243;TruScore=0.188652;PctSeqSimilarity=0;PctSizeSimilarity=0.565957;PctRecOverlap=0;SizeDiff=102;StartDistance=-87;EndDistance=-87	GT	1/1
chr12	21071370	HG3_Ill_GATKHCSBGrefine_8600	N	<INS>	20	LongReadHomRef	END=21071370;SVTYPE=INS;SVLEN=70;SC=DeBreak,MAMnet,Sniffles2,cuteSV,NanoVar,SVIM,Sniffles,Smartie-sv_aln,SVIM-asm,PAV,Dipcall;NumNeighbors=1;NumThresholdNeighbors=1;MatchId=247;TruScore=0.666667;PctSeqSimilarity=0;PctSizeSimilarity=1;PctRecOverlap=1;SizeDiff=0;StartDistance=0;EndDistance=0	GT	0/0
chr12	22170214	HG3_PB_pbsv_12732	N	<INS>	20	LongReadHomRef	END=22170214;SVTYPE=INS;SVLEN=328;SC=DeBreak,MAMnet,Sniffles2,cuteSV,NanoVar,SVIM,Sniffles,Smartie-sv_aln,SVIM-asm,PAV,Dipcall;NumNeighbors=1;NumThresholdNeighbors=1;MatchId=251;TruScore=0.666667;PctSeqSimilarity=0;PctSizeSimilarity=1;PctRecOverlap=1;SizeDiff=0;StartDistance=0;EndDistance=0	GT	0/0
chr12	22186557	HG3_Ill_GATKHCSBGrefine_8604	N	<DEL>	20	ClusteredCalls	END=22186610;SVTYPE=DEL;SVLEN=53;SC=DeBreak,MAMnet,Sniffles2,cuteSV,NanoVar,SVIM,Sniffles,Smartie-sv_aln,SVIM-asm;NumNeighbors=2;NumThresholdNeighbors=2;MatchId=252;TruScore=0.666667;PctSeqSimilarity=0;PctSizeSimilarity=1;PctRecOverlap=1;SizeDiff=0;StartDistance=0;EndDistance=0	GT	1/1
chr12	22186610	HG2_Ill_GATKHC_20843	N	<DEL>	20	ClusteredCalls	END=22186678;SVTYPE=DEL;SVLEN=68;SC=DeBreak,MAMnet,NanoVar,Sniffles,Smartie-sv_aln,SVIM-asm,PAV,Dipcall;NumNeighbors=1;NumThresholdNeighbors=1;MatchId=253;TruScore=0.666667;PctSeqSimilarity=0;PctSizeSimilarity=1;PctRecOverlap=1;SizeDiff=0;StartDistance=0;EndDistance=0	GT	1/1
chr12	23022372	HG2_PB_assemblyticsPBcR_5221	N	<DEL>	10	LongReadHomRef	END=23022706;SVTYPE=DEL;SVLEN=334;SC=DeBreak,MAMnet,Sniffles2,cuteSV,NanoVar,SVIM,Sniffles,Smartie-sv_aln,SVIM-asm,PAV,Dipcall;NumNeighbors=1;NumThresholdNeighbors=1;MatchId=256;TruScore=0.666667;PctSeqSimilarity=0;PctSizeSimilarity=1;PctRecOverlap=1;SizeDiff=0;StartDistance=0;EndDistance=0	GT	0/0
chr12	23169289	HG4_Ill_250bpfermikitraw_17219	N	<DEL>	20	ClusteredCalls	END=23169341;SVTYPE=DEL;SVLEN=52;SC=DeBreak,MAMnet,Sniffles2;NumNeighbors=2;NumThresholdNeighbors=1;MatchId=257;TruScore=0.288889;PctSeqSimilarity=0;PctSizeSimilarity=0.866667;PctRecOverlap=0;SizeDiff=-8;StartDistance=-210;EndDistance=-218	GT	0/1
chr12	23169537	HG2_PB_SVrefine2Falcon1plusDovetail_2392	N	<DEL>	20	ClusteredCalls	END=23169675;SVTYPE=DEL;SVLEN=138;SC=DeBreak,MAMnet,Sniffles2,cuteSV,NanoVar,SVIM,Sniffles,Smartie-sv_aln,SVIM-asm,PAV,Dipcall;NumNeighbors=1;NumThresholdNeighbors=1;MatchId=259;TruScore=0.666667;PctSeqSimilarity=0;PctSizeSimilarity=1;PctRecOverlap=1;SizeDiff=0;StartDistance=0;EndDistance=0	GT	0/1
chr12	23675655	HG3_Ill_manta_2950	N	<INS>	20	ClusteredCalls	END=23675655;SVTYPE=INS;SVLEN=120;SC=DeBreak,MAMnet,NanoVar,Sniffles,Smartie-sv_aln;NumNeighbors=1;NumThresholdNeighbors=1;MatchId=260;TruScore=0.197044;PctSeqSimilarity=0;PctSizeSimilarity=0.591133;PctRecOverlap=0;SizeDiff=-83;StartDistance=-30;EndDistance=-30	GT	1/1
chr12	24113466	HG3_Ill_Krunchall_17390	N	<INS>	20	LongReadHomRef	END=24113466;SVTYPE=INS;SVLEN=60;SC=DeBreak,MAMnet,Sniffles2,cuteSV,NanoVar,SVIM,Sniffles,Smartie-sv_aln,SVIM-asm,PAV,Dipcall;NumNeighbors=1;NumThresholdNeighbors=1;MatchId=262;TruScore=0.666667;PctSeqSimilarity=0;PctSizeSimilarity=1;PctRecOverlap=1;SizeDiff=0;StartDistance=0;EndDistance=0	GT	./.
chr12	24155505	HG3_Ill_Spiral_13560	N	<INS>	20	LongReadHomRef	END=24155505;SVTYPE=INS;SVLEN=71;SC=DeBreak,MAMnet,Sniffles2,cuteSV,NanoVar,SVIM,Sniffles,Smartie-sv_aln,SVIM-asm,PAV,Dipcall;NumNeighbors=1;NumThresholdNeighbors=1;MatchId=263;TruScore=0.666667;PctSeqSimilarity=0;PctSizeSimilarity=1;PctRecOverlap=1;SizeDiff=0;StartDistance=0;EndDistance=0	GT	0/0
chr12	24160074	HG2_PB_assemblyticsPBcR_5237	N	<DEL>	20	LongReadHomRef	END=24160554;SVTYPE=DEL;SVLEN=480;SC=DeBreak,MAMnet,Sniffles2,cuteSV,NanoVar,SVIM,Sniffles,Smartie-sv_aln,SVIM-asm,PAV,Dipcall;NumNeighbors=1;NumThresholdNeighbors=1;MatchId=264;TruScore=0.666667;PctSeqSimilarity=0;PctSizeSimilarity=1;PctRecOverlap=1;SizeDiff=0;StartDistance=0;EndDistance=0	GT	0/0
chr12	24460448	HG4_PB_assemblyticsfalcon_5311	N	<DEL>	10	ClusteredCalls	END=24460667;SVTYPE=DEL;SVLEN=219;SC=DeBreak,MAMnet,Sniffles2,cuteSV,NanoVar,SVIM,Sniffles,Smartie-sv_aln,SVIM-asm,PAV,Dipcall;NumNeighbors=1;NumThresholdNeighbors=1;MatchId=265;TruScore=0.666667;PctSeqSimilarity=0;PctSizeSimilarity=1;PctRecOverlap=1;SizeDiff=0;StartDistance=0;EndDistance=0	GT	1/1
chr12	24990080	HG2_Ill_scalpel_12295	N	<INS>	20	NoConsensusGT	END=24990080;SVTYPE=INS;SVLEN=57;SC=DeBreak,MAMnet,NanoVar,Smartie-sv_aln;NumNeighbors=1;NumThresholdNeighbors=1;MatchId=267;TruScore=0.666667;PctSeqSimilarity=0;PctSizeSimilarity=1;PctRecOverlap=1;SizeDiff=0;StartDistance=0;EndDistance=0	GT	./.
chr12	25259461	HG2_PB_assemblyticsfalcon_5421	N	<INS>	20	ClusteredCalls	END=25259461;SVTYPE=INS;SVLEN=478;SC=DeBreak,MAMnet,Sniffles2,cuteSV,NanoVar,SVIM,Sniffles,Smartie-sv_aln,SVIM-asm,PAV,Dipcall;NumNeighbors=2;NumThresholdNeighbors=1;MatchId=268;TruScore=0.333333;PctSeqSimilarity=0;PctSizeSimilarity=1;PctRecOverlap=0;SizeDiff=0;StartDistance=-2;EndDistance=-2	GT	1/1
chr12	25259467	HG2_Ill_GATKHCSBGrefine_8728	N	<INS>	20	ClusteredCalls	END=25259467;SVTYPE=INS;SVLEN=229;SC=DeBreak,MAMnet,Sniffles2,cuteSV,NanoVar,Smartie-sv_aln,SVIM-asm,PAV,Dipcall;NumNeighbors=1;NumThresholdNeighbors=1;MatchId=270;TruScore=0.666667;PctSeqSimilarity=0;PctSizeSimilarity=1;PctRecOverlap=1;SizeDiff=0;StartDistance=0;EndDistance=0	GT	1/1
chr12	25327265	HG2_PB_assemblyticsPBcR_5251	N	<DEL>	10	LongReadHomRef	END=25327500;SVTYPE=DEL;SVLEN=235;SC=DeBreak,MAMnet,Sniffles2,cuteSV,NanoVar,SVIM,Sniffles,Smartie-sv_aln,SVIM-asm,PAV,Dipcall;NumNeighbors=2;NumThresholdNeighbors=1;MatchId=271;TruScore=0.666667;PctSeqSimilarity=0;PctSizeSimilarity=1;PctRecOverlap=1;SizeDiff=0;StartDistance=0;EndDistance=0	GT	0/0
chr12	25327265	HG2_PB_SVrefine2PB10Xhap12_9423	N	<INS>	20	PASS	END=25327265;SVTYPE=INS;SVLEN=243;SC=DeBreak,MAMnet,Sniffles2,cuteSV,Sniffles,Smartie-sv_aln;NumNeighbors=1;NumThresholdNeighbors=1;MatchId=272;TruScore=0.320988;PctSeqSimilarity=0;PctSizeSimilarity=0.962963;PctRecOverlap=0;SizeDiff=9;StartDistance=-400;EndDistance=-400	GT	1/1
chr12	25499678	HG4_PB_assemblyticsfalcon_5333	N	<INS>	10	LongReadHomRef	END=25499678;SVTYPE=INS;SVLEN=1358;SC=DeBreak,MAMnet,Sniffles2,cuteSV,NanoVar,SVIM,Sniffles,Smartie-sv_aln;NumNeighbors=1;NumThresholdNeighbors=1;MatchId=275;TruScore=0.292799;PctSeqSimilarity=0;PctSizeSimilarity=0.878396;PctRecOverlap=0;SizeDiff=-188;StartDistance=-6;EndDistance=-6	GT	0/0
chr12	25744074	HG3_PB_pbsv_12751	N	<INS>	10	PASS	END=25744074;SVTYPE=INS;SVLEN=1006;SC=DeBreak,MAMnet,cuteSV,NanoVar,SVIM,Sniffles,Smartie-sv_aln,SVIM-asm,PAV,Dipcall;NumNeighbors=1;NumThresholdNeighbors=1;MatchId=277;TruScore=0.666667;PctSeqSimilarity=0;PctSizeSimilarity=1;PctRecOverlap=1;SizeDiff=0;StartDistance=0;EndDistance=0	GT	0/1
chr12	26937188	HG4_Ill_GATKHC_20873	N	<DEL>	10	LongReadHomRef	END=26937260;SVTYPE=DEL;SVLEN=72;SC=DeBreak,MAMnet,Sniffles2,cuteSV,NanoVar,SVIM,Sniffles,Smartie-sv_aln,SVIM-asm,PAV,Dipcall;NumNeighbors=1;NumThresholdNeighbors=1;MatchId=279;TruScore=0.666667;PctSeqSimilarity=0;PctSizeSimilarity=1;PctRecOverlap=1;SizeDiff=0;StartDistance=0;EndDistance=0	GT	0/0
chr12	26958661	HG4_PB_HySA_19012	N	<INS>	20	LongReadHomRef	END=26958661;SVTYPE=INS;SVLEN=397;SC=DeBreak,MAMnet,Sniffles2,cuteSV,NanoVar,SVIM,Sniffles,Smartie-sv_aln,SVIM-asm,PAV,Dipcall;NumNeighbors=1;NumThresholdNeighbors=1;MatchId=280;TruScore=0.666667;PctSeqSimilarity=0;PctSizeSimilarity=1;PctRecOverlap=1;SizeDiff=0;StartDistance=0;EndDistance=0	GT	0/0
chr12	27394523	HG4_PB_assemblyticsfalcon_5343	N	<DEL>	10	NoConsensusGT	END=27394686;SVTYPE=DEL;SVLEN=163;SC=DeBreak,MAMnet,Sniffles2,cuteSV,NanoVar,SVIM,Sniffles,Smartie-sv_aln,SVIM-asm,PAV,Dipcall;NumNeighbors=1;NumThresholdNeighbors=1;MatchId=281;TruScore=0.666667;PctSeqSimilarity=0;PctSizeSimilarity=1;PctRecOverlap=1;SizeDiff=0;StartDistance=0;EndDistance=0	GT	./.
chr12	28114202	HG3_PB_pbsv_12761	N	<INS>	20	NoConsensusGT	END=28114202;SVTYPE=INS;SVLEN=107;SC=DeBreak,MAMnet,Sniffles2,cuteSV,NanoVar,SVIM,Sniffles,Smartie-sv_aln;NumNeighbors=2;NumThresholdNeighbors=1;MatchId=284;TruScore=0.168224;PctSeqSimilarity=0;PctSizeSimilarity=0.504673;PctRecOverlap=0;SizeDiff=53;StartDistance=-20;EndDistance=-20	GT	./.
chr12	28114222	HG4_Ill_150bpfermikitraw_16598	N	<INS>	20	ClusteredCalls	END=28114222;SVTYPE=INS;SVLEN=54;SC=DeBreak,MAMnet,Sniffles2,cuteSV,NanoVar,SVIM,Sniffles,Smartie-sv_aln,SVIM-asm,PAV,Dipcall;NumNeighbors=1;NumThresholdNeighbors=1;MatchId=285;TruScore=0.308642;PctSeqSimilarity=0;PctSizeSimilarity=0.925926;PctRecOverlap=0;SizeDiff=4;StartDistance=-16;EndDistance=-16	GT	0/1
chr12	28226413	HG3_PB_assemblyticsfalcon_5451	N	<INS>	10	LongReadHomRef	END=28226413;SVTYPE=INS;SVLEN=6021;SC=DeBreak,MAMnet,Sniffles2,cuteSV,NanoVar,SVIM,Sniffles,Smartie-sv_aln;NumNeighbors=1;NumThresholdNeighbors=1;MatchId=287;TruScore=0.330787;PctSeqSimilarity=0;PctSizeSimilarity=0.99236;PctRecOverlap=0;SizeDiff=46;StartDistance=-15;EndDistance=-15	GT	0/0
chr12	28438596	HG4_Ill_MetaSV_1043	N	<INS>	20	LongReadHomRef	END=28438596;SVTYPE=INS;SVLEN=316;SC=DeBreak,MAMnet,Sniffles2,cuteSV,NanoVar,SVIM,Sniffles,Smartie-sv_aln,SVIM-asm,PAV,Dipcall;NumNeighbors=1;NumThresholdNeighbors=1;MatchId=289;TruScore=0.666667;PctSeqSimilarity=0;PctSizeSimilarity=1;PctRecOverlap=1;SizeDiff=0;StartDistance=0;EndDistance=0	GT	./.
chr12	28845045	HG4_Ill_250bpfermikitraw_17270	N	<DEL>	20	LongReadHomRef	END=28845100;SVTYPE=DEL;SVLEN=55;SC=DeBreak,MAMnet,Sniffles2,cuteSV,NanoVar,SVIM,Sniffles,Smartie-sv_aln,SVIM-asm,PAV,Dipcall;NumNeighbors=1;NumThresholdNeighbors=1;MatchId=290;TruScore=0.666667;PctSeqSimilarity=0;PctSizeSimilarity=1;PctRecOverlap=1;SizeDiff=0;StartDistance=0;EndDistance=0	GT	0/0
chr12	29037871	HG4_10X_allpass_2457	N	<DEL>	20	LongReadHomRef	END=29037936;SVTYPE=DEL;SVLEN=65;SC=DeBreak,MAMnet,Sniffles2,cuteSV,NanoVar,SVIM,Sniffles,Smartie-sv_aln,SVIM-asm,PAV,Dipcall;NumNeighbors=1;NumThresholdNeighbors=1;MatchId=292;TruScore=0.666667;PctSeqSimilarity=0;PctSizeSimilarity=1;PctRecOverlap=1;SizeDiff=0;StartDistance=0;EndDistance=0	GT	0/0
chr12	29280234	HG4_Ill_GATKHCSBGrefine_9009	N	<DEL>	20	LongReadHomRef	END=29280550;SVTYPE=DEL;SVLEN=316;SC=DeBreak,MAMnet,Sniffles2,cuteSV,NanoVar,SVIM,Sniffles,Smartie-sv_aln,SVIM-asm,PAV,Dipcall;NumNeighbors=1;NumThresholdNeighbors=1;MatchId=293;TruScore=0.666667;PctSeqSimilarity=0;PctSizeSimilarity=1;PctRecOverlap=1;SizeDiff=0;StartDistance=0;EndDistance=0	GT	0/0
chr12	29416575	HG2_Ill_Krunchall_17787	N	<DEL>	10	LongReadHomRef	END=29416654;SVTYPE=DEL;SVLEN=79;SC=DeBreak,MAMnet,Sniffles2,cuteSV,NanoVar,SVIM,Sniffles,Smartie-sv_aln,SVIM-asm,PAV,Dipcall;NumNeighbors=1;NumThresholdNeighbors=1;MatchId=294;TruScore=0.666667;PctSeqSimilarity=0;PctSizeSimilarity=1;PctRecOverlap=1;SizeDiff=0;StartDistance=0;EndDistance=0	GT	./.
chr12	29796365	HG4_Ill_250bpfermikitraw_17283	N	<INS>	20	NoConsensusGT	END=29796365;SVTYPE=INS;SVLEN=50;SC=DeBreak,MAMnet,Sniffles2,cuteSV,NanoVar,Smartie-sv_aln,SVIM-asm,PAV,Dipcall;NumNeighbors=1;NumThresholdNeighbors=1;MatchId=296;TruScore=0.666667;PctSeqSimilarity=0;PctSizeSimilarity=1;PctRecOverlap=1;SizeDiff=0;StartDistance=0;EndDistance=0	GT	./.
chr12	29796652	HG3_Ill_MetaSV_1089	N	<INS>	20	PASS	END=29796652;SVTYPE=INS;SVLEN=167;SC=DeBreak,MAMnet,Sniffles2,cuteSV,NanoVar,SVIM,Sniffles;NumNeighbors=1;NumThresholdNeighbors=1;MatchId=297;TruScore=0.305389;PctSeqSimilarity=0;PctSizeSimilarity=0.916168;PctRecOverlap=0;SizeDiff=14;StartDistance=-392;EndDistance=-392	GT	1/1
chr12	29844381	HG4_Ill_SVrefine2DISCOVARDovetail_9315	N	<DEL>	20	LongReadHomRef	END=29846435;SVTYPE=DEL;SVLEN=2054;SC=DeBreak,MAMnet,Sniffles2,cuteSV,NanoVar,SVIM,Sniffles,Smartie-sv_aln,SVIM-asm,PAV,Dipcall;NumNeighbors=1;NumThresholdNeighbors=1;MatchId=300;TruScore=0.666667;PctSeqSimilarity=0;PctSizeSimilarity=1;PctRecOverlap=1;SizeDiff=0;StartDistance=0;EndDistance=0	GT	0/0
chr12	30009527	HG3_10X_allpass_2555	N	<DEL>	20	LongReadHomRef	END=30009822;SVTYPE=DEL;SVLEN=295;SC=DeBreak,MAMnet,Sniffles2,cuteSV,NanoVar,SVIM,Sniffles,Smartie-sv_aln,SVIM-asm,PAV,Dipcall;NumNeighbors=1;NumThresholdNeighbors=1;MatchId=301;TruScore=0.666667;PctSeqSimilarity=0;PctSizeSimilarity=1;PctRecOverlap=1;SizeDiff=0;StartDistance=0;EndDistance=0	GT	0/0
chr12	30310711	HG2_Ill_manta_3618	N	<DEL>	20	ClusteredCalls	END=30311040;SVTYPE=DEL;SVLEN=329;SC=DeBreak,MAMnet,Sniffles2,cuteSV,NanoVar,Sniffles,SVIM-asm,PAV,Dipcall;NumNeighbors=1;NumThresholdNeighbors=1;MatchId=302;TruScore=0.474456;PctSeqSimilarity=0;PctSizeSimilarity=0.711246;PctRecOverlap=0.712121;SizeDiff=95;StartDistance=-15;EndDistance=80	GT	1/1
chr12	30478290	HG4_10X_allpass_2464	N	<DEL>	20	LongReadHomRef	END=30480988;SVTYPE=DEL;SVLEN=2698;SC=DeBreak,MAMnet,Sniffles2,cuteSV,NanoVar,SVIM,Sniffles,Smartie-sv_aln,SVIM-asm,PAV,Dipcall;NumNeighbors=1;NumThresholdNeighbors=1;MatchId=306;TruScore=0.666667;PctSeqSimilarity=0;PctSizeSimilarity=1;PctRecOverlap=1;SizeDiff=0;StartDistance=0;EndDistance=0	GT	0/0
chr12	30744547	HG3_10X_allpass_2557	N	<DEL>	20	LongReadHomRef	END=30746239;SVTYPE=DEL;SVLEN=1692;SC=DeBreak,MAMnet,Sniffles2,cuteSV,NanoVar,SVIM,Sniffles,Smartie-sv_aln,SVIM-asm,PAV,Dipcall;NumNeighbors=1;NumThresholdNeighbors=1;MatchId=309;TruScore=0.666667;PctSeqSimilarity=0;PctSizeSimilarity=1;PctRecOverlap=1;SizeDiff=0;StartDistance=0;EndDistance=0	GT	0/0
chr12	31022972	HG3_Ill_svaba_16419	N	<DEL>	20	LongReadHomRef	END=31023106;SVTYPE=DEL;SVLEN=134;SC=DeBreak,MAMnet,Sniffles2,cuteSV,NanoVar,SVIM,Sniffles,Smartie-sv_aln,SVIM-asm,PAV,Dipcall;NumNeighbors=1;NumThresholdNeighbors=1;MatchId=310;TruScore=0.666667;PctSeqSimilarity=0;PctSizeSimilarity=1;PctRecOverlap=1;SizeDiff=0;StartDistance=0;EndDistance=0	GT	0/0
chr12	31110735	HG4_PB_assemblyticsfalcon_5372	N	<DEL>	20	LongReadHomRef	END=31110819;SVTYPE=DEL;SVLEN=84;SC=DeBreak,MAMnet,Sniffles2,cuteSV,NanoVar,SVIM,Sniffles,Smartie-sv_aln,SVIM-asm,PAV,Dipcall;NumNeighbors=1;NumThresholdNeighbors=1;MatchId=311;TruScore=0.666667;PctSeqSimilarity=0;PctSizeSimilarity=1;PctRecOverlap=1;SizeDiff=0;StartDistance=0;EndDistance=0	GT	0/0
chr12	31241344	HG2_Ill_SpiralSDKrefine_3448	N	<DEL>	20	LongReadHomRef	END=31241726;SVTYPE=DEL;SVLEN=382;SC=DeBreak,Sniffles2,cuteSV,NanoVar,SVIM,Sniffles,Smartie-sv_aln,SVIM-asm,PAV,Dipcall;NumNeighbors=1;NumThresholdNeighbors=1;MatchId=312;TruScore=0.666667;PctSeqSimilarity=0;PctSizeSimilarity=1;PctRecOverlap=1;SizeDiff=0;StartDistance=0;EndDistance=0	GT	./.
chr12	31250078	HG2_Ill_SpiralSDKrefine_3449	N	<DEL>	20	LongReadHomRef	END=31250139;SVTYPE=DEL;SVLEN=61;SC=DeBreak,Sniffles2,cuteSV,NanoVar,SVIM,Sniffles,Smartie-sv_aln,SVIM-asm,PAV,Dipcall;NumNeighbors=1;NumThresholdNeighbors=1;MatchId=313;TruScore=0.666667;PctSeqSimilarity=0;PctSizeSimilarity=1;PctRecOverlap=1;SizeDiff=0;StartDistance=0;EndDistance=0	GT	./.
chr12	31270700	HG3_Ill_250bpfermikitraw_16961	N	<DEL>	20	LongReadHomRef	END=31270780;SVTYPE=DEL;SVLEN=80;SC=DeBreak,MAMnet,Sniffles2,cuteSV,NanoVar,SVIM,Sniffles,Smartie-sv_aln,SVIM-asm,PAV,Dipcall;NumNeighbors=1;NumThresholdNeighbors=1;MatchId=314;TruScore=0.666667;PctSeqSimilarity=0;PctSizeSimilarity=1;PctRecOverlap=1;SizeDiff=0;StartDistance=0;EndDistance=0	GT	./.
chr12	31271970	HG2_PB_SVrefine2PBcRplusDovetail_2296	N	<INS>	20	NoConsensusGT	END=31271970;SVTYPE=INS;SVLEN=2174;SC=DeBreak,MAMnet,Sniffles2,cuteSV,NanoVar,SVIM,Sniffles,Smartie-sv_aln,SVIM-asm,PAV,Dipcall;NumNeighbors=1;NumThresholdNeighbors=1;MatchId=316;TruScore=0.666667;PctSeqSimilarity=0;PctSizeSimilarity=1;PctRecOverlap=1;SizeDiff=0;StartDistance=0;EndDistance=0	GT	./.
chr12	31275349	HG3_PB_SVrefine2Falcon1Dovetail_7900	N	<DEL>	20	NoConsensusGT	END=31275588;SVTYPE=DEL;SVLEN=239;SC=DeBreak,MAMnet;NumNeighbors=2;NumThresholdNeighbors=1;MatchId=317;TruScore=0.220363;PctSeqSimilarity=0;PctSizeSimilarity=0.661088;PctRecOverlap=0;SizeDiff=81;StartDistance=-379;EndDistance=-298	GT	./.
chr12	31275359	HG2_Ill_svaba_16284	N	<DEL>	20	NoConsensusGT	END=31275439;SVTYPE=DEL;SVLEN=80;SC=DeBreak,MAMnet,Sniffles2,cuteSV,NanoVar,SVIM,Sniffles,Smartie-sv_aln,SVIM-asm,PAV,Dipcall;NumNeighbors=1;NumThresholdNeighbors=1;MatchId=318;TruScore=0.666667;PctSeqSimilarity=0;PctSizeSimilarity=1;PctRecOverlap=1;SizeDiff=0;StartDistance=0;EndDistance=0	GT	./.
chr12	32606105	HG2_Ill_150bpfermikitraw_16458	N	<INS>	20	ClusteredCalls	END=32606105;SVTYPE=INS;SVLEN=87;SC=DeBreak,MAMnet,Sniffles2,cuteSV,NanoVar,SVIM,Sniffles,Smartie-sv_aln,SVIM-asm,PAV,Dipcall;NumNeighbors=1;NumThresholdNeighbors=1;MatchId=327;TruScore=0.666667;PctSeqSimilarity=0;PctSizeSimilarity=1;PctRecOverlap=1;SizeDiff=0;StartDistance=0;EndDistance=0	GT	0/1
chr12	33569006	HG4_10X_allpass_2468	N	<DEL>	20	LongReadHomRef	END=33569069;SVTYPE=DEL;SVLEN=63;SC=DeBreak,MAMnet,Sniffles2,cuteSV,NanoVar,SVIM,Sniffles,Smartie-sv_aln,SVIM-asm,PAV,Dipcall;NumNeighbors=1;NumThresholdNeighbors=1;MatchId=330;TruScore=0.666667;PctSeqSimilarity=0;PctSizeSimilarity=1;PctRecOverlap=1;SizeDiff=0;StartDistance=0;EndDistance=0	GT	0/0
chr12	33715118	HG4_Ill_SVrefine2DISCOVARDovetail_9329	N	<DEL>	20	LongReadHomRef	END=33716965;SVTYPE=DEL;SVLEN=1847;SC=DeBreak,MAMnet,Sniffles2,cuteSV,NanoVar,SVIM,Sniffles,Smartie-sv_aln,SVIM-asm,PAV,Dipcall;NumNeighbors=1;NumThresholdNeighbors=1;MatchId=331;TruScore=0.666667;PctSeqSimilarity=0;PctSizeSimilarity=1;PctRecOverlap=1;SizeDiff=0;StartDistance=0;EndDistance=0	GT	0/0
chr12	33824092	HG3_Ill_MetaSV_1103	N	<DEL>	20	LongReadHomRef	END=33824595;SVTYPE=DEL;SVLEN=503;SC=DeBreak,MAMnet,Sniffles2,cuteSV,NanoVar,SVIM,Sniffles,Smartie-sv_aln,SVIM-asm,PAV,Dipcall;NumNeighbors=1;NumThresholdNeighbors=1;MatchId=333;TruScore=0.666667;PctSeqSimilarity=0;PctSizeSimilarity=1;PctRecOverlap=1;SizeDiff=0;StartDistance=0;EndDistance=0	GT	0/0
chr12	33853139	HG4_Ill_GATKHCSBGrefine_9038	N	<DEL>	20	LongReadHomRef	END=33853354;SVTYPE=DEL;SVLEN=215;SC=DeBreak,MAMnet,Sniffles2,cuteSV,NanoVar,SVIM,Sniffles,Smartie-sv_aln,SVIM-asm,PAV,Dipcall;NumNeighbors=1;NumThresholdNeighbors=1;MatchId=334;TruScore=0.666667;PctSeqSimilarity=0;PctSizeSimilarity=1;PctRecOverlap=1;SizeDiff=0;StartDistance=0;EndDistance=0	GT	0/0
chr12	34202954	HG3_Ill_GATKHCSBGrefine_8653	N	<INS>	20	LongReadHomRef	END=34202954;SVTYPE=INS;SVLEN=117;SC=DeBreak,MAMnet,Sniffles2,cuteSV,NanoVar,SVIM,Sniffles,Smartie-sv_aln,SVIM-asm,PAV,Dipcall;NumNeighbors=1;NumThresholdNeighbors=1;MatchId=335;TruScore=0.666667;PctSeqSimilarity=0;PctSizeSimilarity=1;PctRecOverlap=1;SizeDiff=0;StartDistance=0;EndDistance=0	GT	./.
chr12	34313249	HG3_PB_SVrefine2Falcon1Dovetail_7914	N	<INS>	20	NoConsensusGT	END=34313249;SVTYPE=INS;SVLEN=114;SC=DeBreak,MAMnet,Sniffles2,cuteSV,NanoVar,SVIM,Sniffles,Smartie-sv_aln,SVIM-asm,PAV,Dipcall;NumNeighbors=1;NumThresholdNeighbors=1;MatchId=337;TruScore=0.666667;PctSeqSimilarity=0;PctSizeSimilarity=1;PctRecOverlap=1;SizeDiff=0;StartDistance=0;EndDistance=0	GT	./.
chr12	34416907	HG3_PB_assemblyticsfalcon_5507	N	<INS>	10	LongReadHomRef	END=34416907;SVTYPE=INS;SVLEN=2893;SC=DeBreak,MAMnet,Sniffles2,cuteSV,NanoVar,SVIM,Sniffles,Smartie-sv_aln;NumNeighbors=1;NumThresholdNeighbors=1;MatchId=338;TruScore=0.328787;PctSeqSimilarity=0;PctSizeSimilarity=0.986362;PctRecOverlap=0;SizeDiff=-40;StartDistance=-1;EndDistance=-1	GT	./.
chr12	34515475	HG4_Ill_GATKHCSBGrefine_9042	N	<DEL>	20	LongReadHomRef	END=34515584;SVTYPE=DEL;SVLEN=109;SC=DeBreak,MAMnet,Sniffles2,cuteSV,NanoVar,SVIM,Sniffles,Smartie-sv_aln,SVIM-asm,PAV,Dipcall;NumNeighbors=1;NumThresholdNeighbors=1;MatchId=340;TruScore=0.666667;PctSeqSimilarity=0;PctSizeSimilarity=1;PctRecOverlap=1;SizeDiff=0;StartDistance=0;EndDistance=0	GT	./.
chr12	34831658	HG2_PB_SVrefine2Falcon2Bionano_6468	N	<INS>	10	NoConsensusGT	END=34831658;SVTYPE=INS;SVLEN=1012;SC=DeBreak,MAMnet,Sniffles2,cuteSV,NanoVar,SVIM,Sniffles,Smartie-sv_aln,SVIM-asm,PAV,Dipcall;NumNeighbors=1;NumThresholdNeighbors=1;MatchId=341;TruScore=0.666667;PctSeqSimilarity=0;PctSizeSimilarity=1;PctRecOverlap=1;SizeDiff=0;StartDistance=0;EndDistance=0	GT	./.
chr12	34841793	HG4_PB_SVrefine2Falcon1Dovetail_7987	N	<DEL>	20	LongReadHomRef	END=34845913;SVTYPE=DEL;SVLEN=4120;SC=DeBreak,MAMnet,Sniffles2,cuteSV,NanoVar,SVIM,Sniffles,Smartie-sv_aln,SVIM-asm,PAV,Dipcall;NumNeighbors=1;NumThresholdNeighbors=1;MatchId=343;TruScore=0.666667;PctSeqSimilarity=0;PctSizeSimilarity=1;PctRecOverlap=1;SizeDiff=0;StartDistance=0;EndDistance=0	GT	./.
chr12	37991429	HG4_PB_pbsv_13116	N	<DEL>	20	LongReadHomRef	END=37994821;SVTYPE=DEL;SVLEN=3392;SC=DeBreak,MAMnet,Sniffles2,cuteSV,NanoVar,SVIM,Sniffles,Smartie-sv_aln,SVIM-asm,PAV,Dipcall;NumNeighbors=1;NumThresholdNeighbors=1;MatchId=344;TruScore=0.666667;PctSeqSimilarity=0;PctSizeSimilarity=1;PctRecOverlap=1;SizeDiff=0;StartDistance=0;EndDistance=0	GT	./.
chr12	38010145	HG4_Ill_MetaSV_1066	N	<DEL>	20	LongReadHomRef	END=38018276;SVTYPE=DEL;SVLEN=8131;SC=DeBreak,MAMnet,Sniffles2,cuteSV,NanoVar,SVIM,Sniffles,Smartie-sv_aln,SVIM-asm,PAV,Dipcall;NumNeighbors=1;NumThresholdNeighbors=1;MatchId=345;TruScore=0.666667;PctSeqSimilarity=0;PctSizeSimilarity=1;PctRecOverlap=1;SizeDiff=0;StartDistance=0;EndDistance=0	GT	./.
chr12	38084795	HG4_PB_HySA_19077	N	<DEL>	20	LongReadHomRef	END=38085648;SVTYPE=DEL;SVLEN=853;SC=DeBreak,MAMnet,Sniffles2,cuteSV,NanoVar,SVIM,Sniffles,Smartie-sv_aln,SVIM-asm,PAV,Dipcall;NumNeighbors=2;NumThresholdNeighbors=2;MatchId=346;TruScore=0.666667;PctSeqSimilarity=0;PctSizeSimilarity=1;PctRecOverlap=1;SizeDiff=0;StartDistance=0;EndDistance=0	GT	./.
chr12	38085943	HG4_10X_allpass_2476	N	<DEL>	20	LongReadHomRef	END=38086452;SVTYPE=DEL;SVLEN=509;SC=DeBreak,MAMnet,Sniffles2,cuteSV,NanoVar,SVIM,Sniffles,Smartie-sv_aln,SVIM-asm,PAV,Dipcall;NumNeighbors=1;NumThresholdNeighbors=1;MatchId=347;TruScore=0.666667;PctSeqSimilarity=0;PctSizeSimilarity=1;PctRecOverlap=1;SizeDiff=0;StartDistance=0;EndDistance=0	GT	./.
chr12	38102649	HG4_Ill_GATKHCSBGrefine_9045	N	<DEL>	20	NoConsensusGT	END=38102820;SVTYPE=DEL;SVLEN=171;SC=DeBreak,MAMnet,Sniffles2,cuteSV,NanoVar,SVIM,Sniffles,Smartie-sv_aln,SVIM-asm,PAV,Dipcall;NumNeighbors=1;NumThresholdNeighbors=1;MatchId=348;TruScore=0.666667;PctSeqSimilarity=0;PctSizeSimilarity=1;PctRecOverlap=1;SizeDiff=0;StartDistance=0;EndDistance=0	GT	./.
chr12	38134401	HG2_PB_SVrefine2Falcon2Bionano_6469	N	<INS>	20	NoConsensusGT	END=38134401;SVTYPE=INS;SVLEN=2826;SC=DeBreak,MAMnet,Sniffles2,cuteSV,NanoVar,SVIM,Sniffles,Smartie-sv_aln,SVIM-asm,PAV,Dipcall;NumNeighbors=1;NumThresholdNeighbors=1;MatchId=349;TruScore=0.666667;PctSeqSimilarity=0;PctSizeSimilarity=1;PctRecOverlap=1;SizeDiff=0;StartDistance=0;EndDistance=0	GT	./.
chr12	38239196	HG4_Ill_GATKHC_20956	N	<INS>	20	LongReadHomRef	END=38239196;SVTYPE=INS;SVLEN=82;SC=DeBreak,MAMnet,Sniffles2,cuteSV,NanoVar,SVIM,Sniffles,Smartie-sv_aln,SVIM-asm,PAV,Dipcall;NumNeighbors=1;NumThresholdNeighbors=1;MatchId=351;TruScore=0.666667;PctSeqSimilarity=0;PctSizeSimilarity=1;PctRecOverlap=1;SizeDiff=0;StartDistance=0;EndDistance=0	GT	./.
chr12	38318525	HG4_PB_HySA_19082	N	<INS>	20	LongReadHomRef	END=38318525;SVTYPE=INS;SVLEN=202;SC=DeBreak,MAMnet,Sniffles2,cuteSV,NanoVar,SVIM,Sniffles,Smartie-sv_aln,SVIM-asm,PAV,Dipcall;NumNeighbors=1;NumThresholdNeighbors=1;MatchId=352;TruScore=0.666667;PctSeqSimilarity=0;PctSizeSimilarity=1;PctRecOverlap=1;SizeDiff=0;StartDistance=0;EndDistance=0	GT	./.
chr12	38372111	HG4_Ill_GATKHC_20957	N	<DEL>	20	NoConsensusGT	END=38372283;SVTYPE=DEL;SVLEN=172;SC=DeBreak,MAMnet,Sniffles2,cuteSV,NanoVar,SVIM,Sniffles,Smartie-sv_aln,SVIM-asm,PAV,Dipcall;NumNeighbors=1;NumThresholdNeighbors=1;MatchId=354;TruScore=0.666667;PctSeqSimilarity=0;PctSizeSimilarity=1;PctRecOverlap=1;SizeDiff=0;StartDistance=0;EndDistance=0	GT	./.
chr12	39248188	HG2_PB_assemblyticsPBcR_5337	N	<INS>	20	ClusteredCalls	END=39248188;SVTYPE=INS;SVLEN=2175;SC=DeBreak,MAMnet,Sniffles2,cuteSV,NanoVar,SVIM,Sniffles,Smartie-sv_aln;NumNeighbors=1;NumThresholdNeighbors=1;MatchId=358;TruScore=0.333027;PctSeqSimilarity=0;PctSizeSimilarity=0.99908;PctRecOverlap=0;SizeDiff=2;StartDistance=-2;EndDistance=-2	GT	0/1
chr12	39628972	HG2_PB_assemblyticsfalcon_5525	N	<INS>	20	ClusteredCalls	END=39628972;SVTYPE=INS;SVLEN=131;SC=DeBreak,MAMnet,Sniffles2,cuteSV,NanoVar,SVIM,Sniffles,Smartie-sv_aln,SVIM-asm,PAV,Dipcall;NumNeighbors=1;NumThresholdNeighbors=1;MatchId=361;TruScore=0.666667;PctSeqSimilarity=0;PctSizeSimilarity=1;PctRecOverlap=1;SizeDiff=0;StartDistance=0;EndDistance=0	GT	1/1
chr12	39801662	HG3_Ill_svaba_16454	N	<DEL>	10	LongReadHomRef	END=39801718;SVTYPE=DEL;SVLEN=56;SC=DeBreak,MAMnet,Sniffles2,cuteSV,NanoVar,SVIM,Sniffles,Smartie-sv_aln,SVIM-asm,PAV,Dipcall;NumNeighbors=1;NumThresholdNeighbors=1;MatchId=363;TruScore=0.666667;PctSeqSimilarity=0;PctSizeSimilarity=1;PctRecOverlap=1;SizeDiff=0;StartDistance=0;EndDistance=0	GT	0/0
chr12	40289573	HG2_Ill_GATKHC_20986	N	<DEL>	10	LongReadHomRef	END=40289641;SVTYPE=DEL;SVLEN=68;SC=DeBreak,MAMnet,Sniffles2,cuteSV,NanoVar,Smartie-sv_aln,SVIM-asm,PAV,Dipcall;NumNeighbors=1;NumThresholdNeighbors=1;MatchId=369;TruScore=0.666667;PctSeqSimilarity=0;PctSizeSimilarity=1;PctRecOverlap=1;SizeDiff=0;StartDistance=0;EndDistance=0	GT	0/0
chr12	40641307	HG3_Ill_250bpfermikitraw_17016	N	<DEL>	20	ClusteredCalls	END=40641419;SVTYPE=DEL;SVLEN=112;SC=DeBreak,MAMnet,Sniffles2,cuteSV,NanoVar,SVIM,Sniffles;NumNeighbors=3;NumThresholdNeighbors=3;MatchId=371;TruScore=0.666667;PctSeqSimilarity=0;PctSizeSimilarity=1;PctRecOverlap=1;SizeDiff=0;StartDistance=0;EndDistance=0	GT	1/1
chr12	40641307	HG3_Ill_GATKHC_20845	N	<DEL>	20	ClusteredCalls	END=40641389;SVTYPE=DEL;SVLEN=82;SC=DeBreak,MAMnet,Sniffles2,cuteSV,NanoVar;NumNeighbors=2;NumThresholdNeighbors=2;MatchId=372;TruScore=0.330072;PctSeqSimilarity=0;PctSizeSimilarity=0.561644;PctRecOverlap=0.428571;SizeDiff=-64;StartDistance=-20;EndDistance=-84	GT	1/1
chr12	40641327	HG2_PB_SVrefine2Falcon2Bionano_6481	N	<DEL>	20	ClusteredCalls	END=40641473;SVTYPE=DEL;SVLEN=146;SC=DeBreak,MAMnet,Sniffles2,cuteSV,NanoVar,Sniffles,SVIM-asm,PAV,Dipcall;NumNeighbors=1;NumThresholdNeighbors=1;MatchId=373;TruScore=0.378328;PctSeqSimilarity=0;PctSizeSimilarity=0.842466;PctRecOverlap=0.292517;SizeDiff=23;StartDistance=-104;EndDistance=-81	GT	1/1
chr12	40673009	HG3_PB_SVrefine2Falcon1Dovetail_7926	N	<INS>	10	LongReadHomRef	END=40673009;SVTYPE=INS;SVLEN=336;SC=DeBreak,MAMnet,Sniffles2,cuteSV,NanoVar,SVIM,Sniffles,Smartie-sv_aln,SVIM-asm,PAV,Dipcall;NumNeighbors=1;NumThresholdNeighbors=1;MatchId=375;TruScore=0.666667;PctSeqSimilarity=0;PctSizeSimilarity=1;PctRecOverlap=1;SizeDiff=0;StartDistance=0;EndDistance=0	GT	0/0
chr12	40832783	HG3_PB_SVrefine2Falcon1Dovetail_7927	N	<INS>	20	LongReadHomRef	END=40832783;SVTYPE=INS;SVLEN=306;SC=DeBreak,MAMnet,Sniffles2,cuteSV,NanoVar,SVIM,Sniffles,Smartie-sv_aln,SVIM-asm,PAV,Dipcall;NumNeighbors=1;NumThresholdNeighbors=1;MatchId=376;TruScore=0.666667;PctSeqSimilarity=0;PctSizeSimilarity=1;PctRecOverlap=1;SizeDiff=0;StartDistance=0;EndDistance=0	GT	0/0
chr12	40879148	HG2_PB_SVrefine2Falcon2Bionano_6483	N	<INS>	20	PASS	END=40879148;SVTYPE=INS;SVLEN=1017;SC=DeBreak,MAMnet,Sniffles2,cuteSV,NanoVar,SVIM,Sniffles,Smartie-sv_aln,SVIM-asm,PAV,Dipcall;NumNeighbors=1;NumThresholdNeighbors=1;MatchId=378;TruScore=0.666667;PctSeqSimilarity=0;PctSizeSimilarity=1;PctRecOverlap=1;SizeDiff=0;StartDistance=0;EndDistance=0	GT	0/1
chr12	40881045	HG3_PB_SVrefine2Falcon1Dovetail_7930	N	<DEL>	10	NoConsensusGT	END=40881768;SVTYPE=DEL;SVLEN=723;SC=DeBreak,MAMnet,Sniffles2,cuteSV,NanoVar,SVIM,Sniffles,Smartie-sv_aln,SVIM-asm,PAV,Dipcall;NumNeighbors=2;NumThresholdNeighbors=1;MatchId=379;TruScore=0.666667;PctSeqSimilarity=0;PctSizeSimilarity=1;PctRecOverlap=1;SizeDiff=0;StartDistance=0;EndDistance=0	GT	./.
chr12	40882043	HG4_10X_allpass_2482	N	<DEL>	20	ClusteredCalls	END=40883576;SVTYPE=DEL;SVLEN=1533;SC=DeBreak,MAMnet,Sniffles2,cuteSV,NanoVar,SVIM,Sniffles,Smartie-sv_aln,SVIM-asm,PAV,Dipcall;NumNeighbors=1;NumThresholdNeighbors=1;MatchId=380;TruScore=0.666667;PctSeqSimilarity=0;PctSizeSimilarity=1;PctRecOverlap=1;SizeDiff=0;StartDistance=0;EndDistance=0	GT	0/1
chr12	41143349	HG3_Ill_MetaSV_1110	N	<DEL>	20	LongReadHomRef	END=41143606;SVTYPE=DEL;SVLEN=257;SC=DeBreak,MAMnet,Sniffles2,cuteSV,NanoVar,SVIM,Sniffles,Smartie-sv_aln,SVIM-asm,PAV,Dipcall;NumNeighbors=1;NumThresholdNeighbors=1;MatchId=383;TruScore=0.666667;PctSeqSimilarity=0;PctSizeSimilarity=1;PctRecOverlap=1;SizeDiff=0;StartDistance=0;EndDistance=0	GT	0/0
chr12	41450798	HG3_PB_pbsv_12820	N	<DEL>	10	ClusteredCalls	END=41450861;SVTYPE=DEL;SVLEN=63;SC=DeBreak,MAMnet,Sniffles2,cuteSV,NanoVar,SVIM,Sniffles,SVIM-asm,PAV,Dipcall;NumNeighbors=1;NumThresholdNeighbors=1;MatchId=385;TruScore=0.666667;PctSeqSimilarity=0;PctSizeSimilarity=1;PctRecOverlap=1;SizeDiff=0;StartDistance=0;EndDistance=0	GT	0/1
chr12	41795908	HG4_PB_pbsv_13155	N	<DEL>	20	NoConsensusGT	END=41795998;SVTYPE=DEL;SVLEN=90;SC=DeBreak,MAMnet,Sniffles2,cuteSV,NanoVar,SVIM,Sniffles,Smartie-sv_aln,SVIM-asm,PAV,Dipcall;NumNeighbors=1;NumThresholdNeighbors=1;MatchId=386;TruScore=0.326087;PctSeqSimilarity=0;PctSizeSimilarity=0.978261;PctRecOverlap=0;SizeDiff=-2;StartDistance=-187;EndDistance=-189	GT	./.
chr12	42482692	HG3_PB_pbsv_12826	N	<INS>	10	LongReadHomRef	END=42482692;SVTYPE=INS;SVLEN=92;SC=DeBreak,MAMnet,Sniffles2,cuteSV,NanoVar,SVIM,Sniffles,Smartie-sv_aln,SVIM-asm,PAV,Dipcall;NumNeighbors=1;NumThresholdNeighbors=1;MatchId=389;TruScore=0.666667;PctSeqSimilarity=0;PctSizeSimilarity=1;PctRecOverlap=1;SizeDiff=0;StartDistance=0;EndDistance=0	GT	0/0
chr12	42622035	HG3_PB_SVrefine2Falcon1Dovetail_7939	N	<DEL>	10	LongReadHomRef	END=42622499;SVTYPE=DEL;SVLEN=464;SC=DeBreak,MAMnet,Sniffles2,cuteSV,NanoVar,SVIM,Sniffles,Smartie-sv_aln,SVIM-asm,PAV,Dipcall;NumNeighbors=1;NumThresholdNeighbors=1;MatchId=390;TruScore=0.666667;PctSeqSimilarity=0;PctSizeSimilarity=1;PctRecOverlap=1;SizeDiff=0;StartDistance=0;EndDistance=0	GT	0/0
chr12	43045302	HG3_Ill_MetaSV_1115	N	<DEL>	20	LongReadHomRef	END=43045900;SVTYPE=DEL;SVLEN=598;SC=DeBreak,MAMnet,Sniffles2,cuteSV,NanoVar,SVIM,Sniffles,Smartie-sv_aln,SVIM-asm,PAV,Dipcall;NumNeighbors=1;NumThresholdNeighbors=1;MatchId=391;TruScore=0.666667;PctSeqSimilarity=0;PctSizeSimilarity=1;PctRecOverlap=1;SizeDiff=0;StartDistance=0;EndDistance=0	GT	0/0
chr12	43256972	HG4_PB_assemblyticsfalcon_5474	N	<INS>	10	LongReadHomRef	END=43256972;SVTYPE=INS;SVLEN=1137;SC=DeBreak,MAMnet,Sniffles2,cuteSV,NanoVar,SVIM,Sniffles,Smartie-sv_aln,SVIM-asm,PAV,Dipcall;NumNeighbors=1;NumThresholdNeighbors=1;MatchId=392;TruScore=0.666667;PctSeqSimilarity=0;PctSizeSimilarity=1;PctRecOverlap=1;SizeDiff=0;StartDistance=0;EndDistance=0	GT	./.
chr12	43717941	HG3_PB_pbsv_12830	N	<INS>	10	LongReadHomRef	END=43717941;SVTYPE=INS;SVLEN=344;SC=DeBreak,MAMnet,Sniffles2,cuteSV,NanoVar,SVIM,Sniffles,Smartie-sv_aln,SVIM-asm,PAV,Dipcall;NumNeighbors=1;NumThresholdNeighbors=1;MatchId=393;TruScore=0.666667;PctSeqSimilarity=0;PctSizeSimilarity=1;PctRecOverlap=1;SizeDiff=0;StartDistance=0;EndDistance=0	GT	0/0
chr12	44079082	HG2_Ill_svaba_16357	N	<DEL>	20	ClusteredCalls	END=44079162;SVTYPE=DEL;SVLEN=80;SC=DeBreak,MAMnet,Sniffles2,cuteSV,NanoVar,SVIM,Sniffles,Smartie-sv_aln;NumNeighbors=1;NumThresholdNeighbors=1;MatchId=394;TruScore=0.209974;PctSeqSimilarity=0;PctSizeSimilarity=0.629921;PctRecOverlap=0;SizeDiff=-47;StartDistance=-321;EndDistance=-368	GT	0/1
chr12	44184354	HG3_Ill_SVrefine2DISCOVARDovetail_9491	N	<DEL>	20	LongReadHomRef	END=44184444;SVTYPE=DEL;SVLEN=90;SC=DeBreak,MAMnet,Sniffles2,cuteSV,NanoVar,SVIM,Sniffles,Smartie-sv_aln,SVIM-asm,PAV,Dipcall;NumNeighbors=1;NumThresholdNeighbors=1;MatchId=397;TruScore=0.666667;PctSeqSimilarity=0;PctSizeSimilarity=1;PctRecOverlap=1;SizeDiff=0;StartDistance=0;EndDistance=0	GT	0/0
chr12	45191729	HG3_Ill_250bpfermikitraw_17055	N	<INS>	20	LongReadHomRef	END=45191729;SVTYPE=INS;SVLEN=50;SC=DeBreak,MAMnet,Sniffles2,cuteSV,NanoVar,SVIM,Sniffles,Smartie-sv_aln,SVIM-asm,PAV,Dipcall;NumNeighbors=1;NumThresholdNeighbors=1;MatchId=400;TruScore=0.666667;PctSeqSimilarity=0;PctSizeSimilarity=1;PctRecOverlap=1;SizeDiff=0;StartDistance=0;EndDistance=0	GT	./.
chr12	46549586	HG3_PB_assemblyticsfalcon_5595	N	<DEL>	10	LongReadHomRef	END=46549722;SVTYPE=DEL;SVLEN=136;SC=DeBreak,MAMnet,Sniffles2,cuteSV,NanoVar,SVIM,Sniffles,Smartie-sv_aln,SVIM-asm,PAV,Dipcall;NumNeighbors=1;NumThresholdNeighbors=1;MatchId=404;TruScore=0.666667;PctSeqSimilarity=0;PctSizeSimilarity=1;PctRecOverlap=1;SizeDiff=0;StartDistance=0;EndDistance=0	GT	0/0
chr12	46834941	HG2_Ill_scalpel_12401	N	<DEL>	10	LongReadHomRef	END=46835023;SVTYPE=DEL;SVLEN=82;SC=DeBreak,MAMnet,Sniffles2,cuteSV,NanoVar,SVIM,Sniffles,Smartie-sv_aln,SVIM-asm,PAV,Dipcall;NumNeighbors=2;NumThresholdNeighbors=2;MatchId=407;TruScore=0.666667;PctSeqSimilarity=0;PctSizeSimilarity=1;PctRecOverlap=1;SizeDiff=0;StartDistance=0;EndDistance=0	GT	0/0
chr12	46834984	HG3_Ill_GATKHC_20910	N	<DEL>	10	LongReadHomRef	END=46835042;SVTYPE=DEL;SVLEN=58;SC=DeBreak,MAMnet,Sniffles2,cuteSV,NanoVar,SVIM,Sniffles,Smartie-sv_aln,SVIM-asm,PAV,Dipcall;NumNeighbors=1;NumThresholdNeighbors=1;MatchId=408;TruScore=0.666667;PctSeqSimilarity=0;PctSizeSimilarity=1;PctRecOverlap=1;SizeDiff=0;StartDistance=0;EndDistance=0	GT	0/0
chr12	47369625	HG2_PB_SVrefine2PB10Xhap12_9509	N	<INS>	10	ClusteredCalls	END=47369625;SVTYPE=INS;SVLEN=1022;SC=DeBreak,MAMnet,Sniffles2,cuteSV,NanoVar,SVIM,Sniffles,Smartie-sv_aln;NumNeighbors=1;NumThresholdNeighbors=1;MatchId=409;TruScore=0.208231;PctSeqSimilarity=0;PctSizeSimilarity=0.624694;PctRecOverlap=0;SizeDiff=-614;StartDistance=-6;EndDistance=-6	GT	0/1
chr12	48026681	HG3_PB_HySA_19840	N	<INS>	20	NoConsensusGT	END=48026681;SVTYPE=INS;SVLEN=56;SC=DeBreak,MAMnet,Sniffles2,cuteSV,NanoVar,Sniffles,Smartie-sv_aln;NumNeighbors=1;NumThresholdNeighbors=1;MatchId=412;TruScore=0.212121;PctSeqSimilarity=0;PctSizeSimilarity=0.636364;PctRecOverlap=0;SizeDiff=-32;StartDistance=-34;EndDistance=-34	GT	./.
chr12	48027448	HG4_Ill_GATKHCSBGrefine_9077	N	<INS>	20	LongReadHomRef	END=48027448;SVTYPE=INS;SVLEN=74;SC=DeBreak,MAMnet,Smartie-sv_aln;NumNeighbors=1;NumThresholdNeighbors=1;MatchId=414;TruScore=0.666667;PctSeqSimilarity=0;PctSizeSimilarity=1;PctRecOverlap=1;SizeDiff=0;StartDistance=0;EndDistance=0	GT	./.
chr12	48028303	HG3_PB_SVrefine2Falcon1Dovetail_7953	N	<DEL>	20	PASS	END=48028397;SVTYPE=DEL;SVLEN=94;SC=DeBreak,MAMnet,Sniffles2,cuteSV,NanoVar,Sniffles,SVIM-asm,PAV,Dipcall;NumNeighbors=1;NumThresholdNeighbors=1;MatchId=415;TruScore=0.666667;PctSeqSimilarity=0;PctSizeSimilarity=1;PctRecOverlap=1;SizeDiff=0;StartDistance=0;EndDistance=0	GT	1/1
chr12	50005442	HG2_PB_assemblyticsPBcR_5434	N	<INS>	10	NoConsensusGT	END=50005442;SVTYPE=INS;SVLEN=360;SC=DeBreak,Sniffles2,cuteSV,SVIM,Sniffles,Smartie-sv_aln,SVIM-asm,PAV,Dipcall;NumNeighbors=1;NumThresholdNeighbors=1;MatchId=421;TruScore=0.666667;PctSeqSimilarity=0;PctSizeSimilarity=1;PctRecOverlap=1;SizeDiff=0;StartDistance=0;EndDistance=0	GT	./.
chr12	50182612	HG2_Ill_GATKHCSBGrefine_8821	N	<INS>	10	ClusteredCalls	END=50182612;SVTYPE=INS;SVLEN=82;SC=DeBreak,MAMnet,Sniffles2,cuteSV,NanoVar,SVIM,Sniffles,Smartie-sv_aln,SVIM-asm,PAV,Dipcall;NumNeighbors=1;NumThresholdNeighbors=1;MatchId=422;TruScore=0.654902;PctSeqSimilarity=0;PctSizeSimilarity=0.964706;PctRecOverlap=1;SizeDiff=-3;StartDistance=0;EndDistance=0	GT	0/1
chr12	50292017	HG3_PB_assemblyticsfalcon_5624	N	<DEL>	10	LongReadHomRef	END=50292119;SVTYPE=DEL;SVLEN=102;SC=DeBreak,MAMnet,Sniffles2,cuteSV,NanoVar,SVIM,Sniffles,Smartie-sv_aln,SVIM-asm,PAV,Dipcall;NumNeighbors=1;NumThresholdNeighbors=1;MatchId=425;TruScore=0.666667;PctSeqSimilarity=0;PctSizeSimilarity=1;PctRecOverlap=1;SizeDiff=0;StartDistance=0;EndDistance=0	GT	0/0
chr12	50356279	HG4_PB_HySA_19210	N	<INS>	20	LongReadHomRef	END=50356279;SVTYPE=INS;SVLEN=132;SC=DeBreak,MAMnet,Sniffles2,cuteSV,NanoVar,SVIM,Sniffles,Smartie-sv_aln,SVIM-asm,PAV,Dipcall;NumNeighbors=1;NumThresholdNeighbors=1;MatchId=427;TruScore=0.666667;PctSeqSimilarity=0;PctSizeSimilarity=1;PctRecOverlap=1;SizeDiff=0;StartDistance=0;EndDistance=0	GT	0/0
chr12	50528991	HG3_Ill_SVrefine2DISCOVARDovetail_9518	N	<DEL>	20	LongReadHomRef	END=50529095;SVTYPE=DEL;SVLEN=104;SC=DeBreak,MAMnet,Sniffles2,cuteSV,NanoVar,SVIM,Sniffles,Smartie-sv_aln,SVIM-asm,PAV,Dipcall;NumNeighbors=1;NumThresholdNeighbors=1;MatchId=428;TruScore=0.666667;PctSeqSimilarity=0;PctSizeSimilarity=1;PctRecOverlap=1;SizeDiff=0;StartDistance=0;EndDistance=0	GT	0/0
chr12	50745791	HG2_Ill_GATKHC_21075	N	<INS>	20	ClusteredCalls	END=50745791;SVTYPE=INS;SVLEN=72;SC=DeBreak,MAMnet,Sniffles2,cuteSV,NanoVar,SVIM,Sniffles,Smartie-sv_aln;NumNeighbors=1;NumThresholdNeighbors=1;MatchId=429;TruScore=0.222222;PctSeqSimilarity=0;PctSizeSimilarity=0.666667;PctRecOverlap=0;SizeDiff=-36;StartDistance=-66;EndDistance=-66	GT	0/1
chr12	51170129	HG3_PB_HySA_19877	N	<INS>	10	LongReadHomRef	END=51170129;SVTYPE=INS;SVLEN=314;SC=DeBreak,MAMnet,Sniffles2,cuteSV,NanoVar,SVIM,Sniffles,Smartie-sv_aln,SVIM-asm,PAV,Dipcall;NumNeighbors=1;NumThresholdNeighbors=1;MatchId=432;TruScore=0.666667;PctSeqSimilarity=0;PctSizeSimilarity=1;PctRecOverlap=1;SizeDiff=0;StartDistance=0;EndDistance=0	GT	./.
chr12	51590826	HG2_Ill_SVrefine2DISCOVARplusDovetail_2751	N	<DEL>	20	ClusteredCalls	END=51590922;SVTYPE=DEL;SVLEN=96;SC=DeBreak,MAMnet,Sniffles2,cuteSV,NanoVar,SVIM,Sniffles,Smartie-sv_aln;NumNeighbors=2;NumThresholdNeighbors=1;MatchId=435;TruScore=0.540094;PctSeqSimilarity=0;PctSizeSimilarity=0.813559;PctRecOverlap=0.806723;SizeDiff=-22;StartDistance=-1;EndDistance=-23	GT	0/1
chr12	51590898	HG3_PB_SVrefine2PBcRDovetail_6217	N	<INS>	10	LongReadHomRef	END=51590898;SVTYPE=INS;SVLEN=160;SC=DeBreak,MAMnet,Sniffles2,cuteSV,NanoVar,SVIM,Sniffles,Smartie-sv_aln,SVIM-asm,PAV,Dipcall;NumNeighbors=1;NumThresholdNeighbors=1;MatchId=437;TruScore=0.666667;PctSeqSimilarity=0;PctSizeSimilarity=1;PctRecOverlap=1;SizeDiff=0;StartDistance=0;EndDistance=0	GT	0/0
chr12	52354757	HG4_CG_vcfBeta_8373	N	<DEL>	20	LongReadHomRef	END=52354890;SVTYPE=DEL;SVLEN=133;SC=DeBreak,MAMnet,Sniffles2,cuteSV,NanoVar,SVIM,Sniffles,Smartie-sv_aln,SVIM-asm,PAV,Dipcall;NumNeighbors=1;NumThresholdNeighbors=1;MatchId=441;TruScore=0.666667;PctSeqSimilarity=0;PctSizeSimilarity=1;PctRecOverlap=1;SizeDiff=0;StartDistance=0;EndDistance=0	GT	0/0
chr12	52394880	HG4_Ill_SVrefine2DISCOVARDovetail_9401	N	<DEL>	20	LongReadHomRef	END=52395646;SVTYPE=DEL;SVLEN=766;SC=DeBreak,MAMnet,Sniffles2,cuteSV,NanoVar,SVIM,Sniffles,Smartie-sv_aln,SVIM-asm,PAV,Dipcall;NumNeighbors=1;NumThresholdNeighbors=1;MatchId=442;TruScore=0.666667;PctSeqSimilarity=0;PctSizeSimilarity=1;PctRecOverlap=1;SizeDiff=0;StartDistance=0;EndDistance=0	GT	0/0
chr12	53367665	HG3_Ill_150bpfermikitraw_16636	N	<DEL>	20	LongReadHomRef	END=53367725;SVTYPE=DEL;SVLEN=60;SC=DeBreak,MAMnet,Sniffles2,cuteSV,NanoVar,SVIM,Sniffles,Smartie-sv_aln,SVIM-asm,PAV,Dipcall;NumNeighbors=1;NumThresholdNeighbors=1;MatchId=446;TruScore=0.666667;PctSeqSimilarity=0;PctSizeSimilarity=1;PctRecOverlap=1;SizeDiff=0;StartDistance=0;EndDistance=0	GT	./.
chr12	53423853	HG2_PB_assemblyticsPBcR_5468	N	<INS>	10	LongReadHomRef	END=53423853;SVTYPE=INS;SVLEN=156;SC=DeBreak,MAMnet,Sniffles2,cuteSV,NanoVar,SVIM,Sniffles,Smartie-sv_aln,SVIM-asm,PAV,Dipcall;NumNeighbors=1;NumThresholdNeighbors=1;MatchId=447;TruScore=0.666667;PctSeqSimilarity=0;PctSizeSimilarity=1;PctRecOverlap=1;SizeDiff=0;StartDistance=0;EndDistance=0	GT	0/0
chr12	54076186	HG3_PB_SVrefine2PBcRDovetail_6228	N	<DEL>	20	LongReadHomRef	END=54076506;SVTYPE=DEL;SVLEN=320;SC=DeBreak,MAMnet,Sniffles2,cuteSV,NanoVar,SVIM,Sniffles,Smartie-sv_aln,SVIM-asm,PAV,Dipcall;NumNeighbors=1;NumThresholdNeighbors=1;MatchId=452;TruScore=0.666667;PctSeqSimilarity=0;PctSizeSimilarity=1;PctRecOverlap=1;SizeDiff=0;StartDistance=0;EndDistance=0	GT	0/0
chr12	54298228	HG4_Ill_SVrefine2DISCOVARDovetail_9411	N	<DEL>	20	LongReadHomRef	END=54298359;SVTYPE=DEL;SVLEN=131;SC=DeBreak,MAMnet,Sniffles2,cuteSV,NanoVar,SVIM,Sniffles,Smartie-sv_aln,SVIM-asm,PAV,Dipcall;NumNeighbors=1;NumThresholdNeighbors=1;MatchId=454;TruScore=0.666667;PctSeqSimilarity=0;PctSizeSimilarity=1;PctRecOverlap=1;SizeDiff=0;StartDistance=0;EndDistance=0	GT	0/0
chr12	54676824	HG3_Ill_manta_2989	N	<DEL>	20	LongReadHomRef	END=54677232;SVTYPE=DEL;SVLEN=408;SC=DeBreak,MAMnet,Sniffles2,cuteSV,NanoVar,SVIM,Sniffles,Smartie-sv_aln,SVIM-asm,PAV,Dipcall;NumNeighbors=1;NumThresholdNeighbors=1;MatchId=457;TruScore=0.666667;PctSeqSimilarity=0;PctSizeSimilarity=1;PctRecOverlap=1;SizeDiff=0;StartDistance=0;EndDistance=0	GT	0/0
chr12	55155722	HG4_PB_SVrefine2Falcon1Dovetail_8051	N	<INS>	10	LongReadHomRef	END=55155722;SVTYPE=INS;SVLEN=287;SC=DeBreak,MAMnet,Sniffles2,cuteSV,NanoVar,SVIM,Sniffles,Smartie-sv_aln,SVIM-asm,PAV,Dipcall;NumNeighbors=1;NumThresholdNeighbors=1;MatchId=459;TruScore=0.666667;PctSeqSimilarity=0;PctSizeSimilarity=1;PctRecOverlap=1;SizeDiff=0;StartDistance=0;EndDistance=0	GT	0/0
chr12	55727209	HG3_10X_allpass_2583	N	<DEL>	20	LongReadHomRef	END=55728183;SVTYPE=DEL;SVLEN=974;SC=DeBreak,MAMnet,Sniffles2,cuteSV,NanoVar,SVIM,Sniffles,Smartie-sv_aln,SVIM-asm,PAV,Dipcall;NumNeighbors=2;NumThresholdNeighbors=1;MatchId=460;TruScore=0.666667;PctSeqSimilarity=0;PctSizeSimilarity=1;PctRecOverlap=1;SizeDiff=0;StartDistance=0;EndDistance=0	GT	0/0
chr12	55727214	HG2_PB_SVrefine2PB10Xhap12_9543	N	<INS>	10	PASS	END=55727214;SVTYPE=INS;SVLEN=8211;SC=DeBreak,MAMnet,Sniffles2,NanoVar,SVIM,Sniffles,Smartie-sv_aln,PAV;NumNeighbors=1;NumThresholdNeighbors=1;MatchId=461;TruScore=0.666667;PctSeqSimilarity=0;PctSizeSimilarity=1;PctRecOverlap=1;SizeDiff=0;StartDistance=0;EndDistance=0	GT	1/1
chr12	56299647	HG4_Ill_250bpfermikitraw_17478	N	<INS>	20	PASS	END=56299647;SVTYPE=INS;SVLEN=77;SC=DeBreak,MAMnet,Sniffles2,cuteSV,NanoVar,SVIM,Sniffles,Smartie-sv_aln,SVIM-asm,PAV,Dipcall;NumNeighbors=1;NumThresholdNeighbors=1;MatchId=462;TruScore=0.666667;PctSeqSimilarity=0;PctSizeSimilarity=1;PctRecOverlap=1;SizeDiff=0;StartDistance=0;EndDistance=0	GT	0/1
chr12	56485059	HG4_Ill_SVrefine2DISCOVARDovetail_9416	N	<INS>	20	ClusteredCalls	END=56485059;SVTYPE=INS;SVLEN=175;SC=DeBreak,MAMnet,Sniffles2,cuteSV,NanoVar,SVIM,Sniffles,Smartie-sv_aln,SVIM-asm,PAV,Dipcall;NumNeighbors=2;NumThresholdNeighbors=2;MatchId=464;TruScore=0.666667;PctSeqSimilarity=0;PctSizeSimilarity=1;PctRecOverlap=1;SizeDiff=0;StartDistance=0;EndDistance=0	GT	1/1
chr12	56485118	HG2_Ill_GATKHCSBGrefine_8845	N	<INS>	20	ClusteredCalls	END=56485118;SVTYPE=INS;SVLEN=108;SC=DeBreak,MAMnet,Sniffles2,cuteSV,NanoVar,Sniffles,Smartie-sv_aln,SVIM-asm,PAV,Dipcall;NumNeighbors=1;NumThresholdNeighbors=1;MatchId=465;TruScore=0.666667;PctSeqSimilarity=0;PctSizeSimilarity=1;PctRecOverlap=1;SizeDiff=0;StartDistance=0;EndDistance=0	GT	1/1
chr12	56620359	HG2_Ill_SVrefine2DISCOVARplusDovetail_2769	N	<DEL>	20	LongReadHomRef	END=56620516;SVTYPE=DEL;SVLEN=157;SC=DeBreak,MAMnet,Sniffles2,cuteSV,NanoVar,SVIM,Sniffles,Smartie-sv_aln,SVIM-asm,PAV,Dipcall;NumNeighbors=1;NumThresholdNeighbors=1;MatchId=466;TruScore=0.666667;PctSeqSimilarity=0;PctSizeSimilarity=1;PctRecOverlap=1;SizeDiff=0;StartDistance=0;EndDistance=0	GT	0/0
chr12	56951514	HG2_Ill_SVrefine2DISCOVARplusDovetail_2771	N	<INS>	20	ClusteredCalls	END=56951514;SVTYPE=INS;SVLEN=307;SC=DeBreak,MAMnet,Sniffles2,cuteSV,NanoVar,SVIM,Sniffles,Smartie-sv_aln,SVIM-asm,PAV,Dipcall;NumNeighbors=2;NumThresholdNeighbors=1;MatchId=467;TruScore=0.666667;PctSeqSimilarity=0;PctSizeSimilarity=1;PctRecOverlap=1;SizeDiff=0;StartDistance=0;EndDistance=0	GT	1/1
chr12	56951514	HG2_PB_assemblyticsPBcR_5498	N	<DEL>	10	LongReadHomRef	END=56951822;SVTYPE=DEL;SVLEN=308;SC=DeBreak,MAMnet,Sniffles2,cuteSV,NanoVar,SVIM,Sniffles,Smartie-sv_aln,SVIM-asm,PAV,Dipcall;NumNeighbors=1;NumThresholdNeighbors=1;MatchId=468;TruScore=0.666667;PctSeqSimilarity=0;PctSizeSimilarity=1;PctRecOverlap=1;SizeDiff=0;StartDistance=0;EndDistance=0	GT	0/0
chr12	57182873	HG4_PB_SVrefine2PBcRDovetail_6630	N	<DEL>	20	LongReadHomRef	END=57183144;SVTYPE=DEL;SVLEN=271;SC=DeBreak,MAMnet,Sniffles2,cuteSV,NanoVar,SVIM,Sniffles,Smartie-sv_aln,SVIM-asm,PAV,Dipcall;NumNeighbors=2;NumThresholdNeighbors=1;MatchId=471;TruScore=0.666667;PctSeqSimilarity=0;PctSizeSimilarity=1;PctRecOverlap=1;SizeDiff=0;StartDistance=0;EndDistance=0	GT	0/0
chr12	57183302	HG4_Ill_250bpfermikitraw_17481	N	<DEL>	10	LongReadHomRef	END=57183352;SVTYPE=DEL;SVLEN=50;SC=DeBreak,MAMnet,Sniffles2,cuteSV,NanoVar,SVIM,Sniffles,Smartie-sv_aln,SVIM-asm,PAV,Dipcall;NumNeighbors=1;NumThresholdNeighbors=1;MatchId=472;TruScore=0.666667;PctSeqSimilarity=0;PctSizeSimilarity=1;PctRecOverlap=1;SizeDiff=0;StartDistance=0;EndDistance=0	GT	0/0
chr12	57585395	HG2_PB_assemblyticsfalcon_5700	N	<DEL>	10	LongReadHomRef	END=57585708;SVTYPE=DEL;SVLEN=313;SC=DeBreak,MAMnet,Sniffles2,cuteSV,NanoVar,SVIM,Sniffles,Smartie-sv_aln,SVIM-asm,PAV,Dipcall;NumNeighbors=2;NumThresholdNeighbors=1;MatchId=473;TruScore=0.666667;PctSeqSimilarity=0;PctSizeSimilarity=1;PctRecOverlap=1;SizeDiff=0;StartDistance=0;EndDistance=0	GT	0/0
chr12	57585395	HG3_Ill_SVrefine2DISCOVARDovetail_9549	N	<INS>	20	ClusteredCalls	END=57585395;SVTYPE=INS;SVLEN=412;SC=DeBreak,MAMnet,Sniffles2,cuteSV,NanoVar,SVIM,Sniffles,Smartie-sv_aln;NumNeighbors=1;NumThresholdNeighbors=1;MatchId=474;TruScore=0.318639;PctSeqSimilarity=0;PctSizeSimilarity=0.955916;PctRecOverlap=0;SizeDiff=-19;StartDistance=-316;EndDistance=-316	GT	1/1
chr12	58059279	HG2_PB_SVrefine2Falcon2Bionano_6536	N	<INS>	20	ClusteredCalls	END=58059279;SVTYPE=INS;SVLEN=151;SC=DeBreak,MAMnet,Sniffles2,cuteSV,NanoVar,SVIM,Sniffles,Smartie-sv_aln,SVIM-asm,PAV,Dipcall;NumNeighbors=1;NumThresholdNeighbors=1;MatchId=476;TruScore=0.666667;PctSeqSimilarity=0;PctSizeSimilarity=1;PctRecOverlap=1;SizeDiff=0;StartDistance=0;EndDistance=0	GT	1/1
chr12	58083266	HG4_Ill_GATKHCSBGrefine_9122	N	<INS>	20	LongReadHomRef	END=58083266;SVTYPE=INS;SVLEN=315;SC=DeBreak,MAMnet,Sniffles2,cuteSV,NanoVar,SVIM,Sniffles,Smartie-sv_aln,SVIM-asm,PAV,Dipcall;NumNeighbors=1;NumThresholdNeighbors=1;MatchId=477;TruScore=0.666667;PctSeqSimilarity=0;PctSizeSimilarity=1;PctRecOverlap=1;SizeDiff=0;StartDistance=0;EndDistance=0	GT	0/0
chr12	58469499	HG2_PB_assemblyticsfalcon_5706	N	<INS>	10	ClusteredCalls	END=58469499;SVTYPE=INS;SVLEN=8809;SC=DeBreak,MAMnet,Sniffles2,cuteSV,NanoVar,SVIM,Sniffles,Smartie-sv_aln,SVIM-asm,PAV,Dipcall;NumNeighbors=1;NumThresholdNeighbors=1;MatchId=480;TruScore=0.666667;PctSeqSimilarity=0;PctSizeSimilarity=1;PctRecOverlap=1;SizeDiff=0;StartDistance=0;EndDistance=0	GT	0/1
chr12	58856544	HG3_Ill_GATKHCSBGrefine_8737	N	<INS>	20	PASS	END=58856544;SVTYPE=INS;SVLEN=53;SC=DeBreak,MAMnet,NanoVar,Smartie-sv_aln;NumNeighbors=1;NumThresholdNeighbors=1;MatchId=483;TruScore=0.666667;PctSeqSimilarity=0;PctSizeSimilarity=1;PctRecOverlap=1;SizeDiff=0;StartDistance=0;EndDistance=0	GT	0/1
chr12	59219047	HG4_Ill_GATKHCSBGrefine_9124	N	<INS>	20	LongReadHomRef	END=59219047;SVTYPE=INS;SVLEN=320;SC=DeBreak,MAMnet,Sniffles2,cuteSV,NanoVar,SVIM,Sniffles,Smartie-sv_aln,SVIM-asm,PAV,Dipcall;NumNeighbors=1;NumThresholdNeighbors=1;MatchId=485;TruScore=0.666667;PctSeqSimilarity=0;PctSizeSimilarity=1;PctRecOverlap=1;SizeDiff=0;StartDistance=0;EndDistance=0	GT	0/0
chr12	59935794	HG4_Ill_MetaSV_1115	N	<DEL>	10	LongReadHomRef	END=59952859;SVTYPE=DEL;SVLEN=17065;SC=DeBreak,MAMnet,Sniffles2,cuteSV,NanoVar,SVIM,Sniffles,Smartie-sv_aln,SVIM-asm,PAV,Dipcall;NumNeighbors=1;NumThresholdNeighbors=1;MatchId=486;TruScore=0.418212;PctSeqSimilarity=0;PctSizeSimilarity=0.627307;PctRecOverlap=0.627329;SizeDiff=6360;StartDistance=-3;EndDistance=6357	GT	0/0
chr12	60398336	HG2_Ill_SpiralSDKrefine_3568	N	<DEL>	20	ClusteredCalls	END=60398410;SVTYPE=DEL;SVLEN=74;SC=DeBreak,MAMnet,Sniffles2,cuteSV,NanoVar;NumNeighbors=1;NumThresholdNeighbors=1;MatchId=491;TruScore=0.283784;PctSeqSimilarity=0;PctSizeSimilarity=0.851351;PctRecOverlap=0;SizeDiff=11;StartDistance=-98;EndDistance=-87	GT	0/1
chr12	61400876	HG4_Ill_GATKHC_21162	N	<DEL>	20	NoConsensusGT	END=61400956;SVTYPE=DEL;SVLEN=80;SC=DeBreak,MAMnet,Sniffles2,cuteSV,SVIM,Sniffles,Smartie-sv_aln;NumNeighbors=1;NumThresholdNeighbors=1;MatchId=495;TruScore=0.666667;PctSeqSimilarity=0;PctSizeSimilarity=1;PctRecOverlap=1;SizeDiff=0;StartDistance=0;EndDistance=0	GT	./.
chr12	61455046	HG3_Ill_SVrefine2DISCOVARDovetail_9565	N	<INS>	20	LongReadHomRef	END=61455046;SVTYPE=INS;SVLEN=4721;SC=DeBreak,MAMnet,Sniffles2,cuteSV,NanoVar,SVIM,Sniffles,Smartie-sv_aln,SVIM-asm,PAV,Dipcall;NumNeighbors=1;NumThresholdNeighbors=1;MatchId=496;TruScore=0.666667;PctSeqSimilarity=0;PctSizeSimilarity=1;PctRecOverlap=1;SizeDiff=0;StartDistance=0;EndDistance=0	GT	0/0
chr12	61537938	HG3_Ill_GATKHCSBGrefine_8744	N	<INS>	20	LongReadHomRef	END=61537938;SVTYPE=INS;SVLEN=198;SC=DeBreak,MAMnet,Sniffles2,cuteSV,NanoVar,SVIM,Sniffles,Smartie-sv_aln,SVIM-asm,PAV,Dipcall;NumNeighbors=1;NumThresholdNeighbors=1;MatchId=497;TruScore=0.666667;PctSeqSimilarity=0;PctSizeSimilarity=1;PctRecOverlap=1;SizeDiff=0;StartDistance=0;EndDistance=0	GT	0/0
chr12	62393959	HG3_Ill_SVrefine2DISCOVARDovetail_9568	N	<DEL>	20	LongReadHomRef	END=62394496;SVTYPE=DEL;SVLEN=537;SC=DeBreak,MAMnet,Sniffles2,cuteSV,NanoVar,SVIM,Sniffles,Smartie-sv_aln,SVIM-asm,PAV,Dipcall;NumNeighbors=1;NumThresholdNeighbors=1;MatchId=500;TruScore=0.666667;PctSeqSimilarity=0;PctSizeSimilarity=1;PctRecOverlap=1;SizeDiff=0;StartDistance=0;EndDistance=0	GT	0/0
chr12	62417374	HG4_Ill_GATKHCSBGrefine_9139	N	<INS>	20	LongReadHomRef	END=62417374;SVTYPE=INS;SVLEN=323;SC=DeBreak,MAMnet,Sniffles2,cuteSV,NanoVar,SVIM,Sniffles,Smartie-sv_aln,SVIM-asm,PAV,Dipcall;NumNeighbors=1;NumThresholdNeighbors=1;MatchId=502;TruScore=0.666667;PctSeqSimilarity=0;PctSizeSimilarity=1;PctRecOverlap=1;SizeDiff=0;StartDistance=0;EndDistance=0	GT	0/0
chr12	62907472	HG4_10X_allpass_2504	N	<DEL>	20	LongReadHomRef	END=62907867;SVTYPE=DEL;SVLEN=395;SC=DeBreak,MAMnet,Sniffles2,cuteSV,NanoVar,SVIM,Sniffles,Smartie-sv_aln,SVIM-asm,PAV,Dipcall;NumNeighbors=1;NumThresholdNeighbors=1;MatchId=503;TruScore=0.666667;PctSeqSimilarity=0;PctSizeSimilarity=1;PctRecOverlap=1;SizeDiff=0;StartDistance=0;EndDistance=0	GT	0/0
chr12	63023119	HG3_Ill_GATKHCSBGrefine_8750	N	<DEL>	20	LongReadHomRef	END=63023176;SVTYPE=DEL;SVLEN=57;SC=DeBreak,MAMnet,Sniffles2,cuteSV,NanoVar,SVIM,Sniffles,Smartie-sv_aln,SVIM-asm,PAV,Dipcall;NumNeighbors=1;NumThresholdNeighbors=1;MatchId=504;TruScore=0.666667;PctSeqSimilarity=0;PctSizeSimilarity=1;PctRecOverlap=1;SizeDiff=0;StartDistance=0;EndDistance=0	GT	0/0
chr12	63698790	HG2_PB_assemblyticsfalcon_5745	N	<INS>	10	ClusteredCalls	END=63698790;SVTYPE=INS;SVLEN=1413;SC=DeBreak,MAMnet,Sniffles2,cuteSV,NanoVar,SVIM,Sniffles,Smartie-sv_aln,SVIM-asm,PAV,Dipcall;NumNeighbors=1;NumThresholdNeighbors=1;MatchId=505;TruScore=0.666667;PctSeqSimilarity=0;PctSizeSimilarity=1;PctRecOverlap=1;SizeDiff=0;StartDistance=0;EndDistance=0	GT	0/1
chr12	63949898	HG3_Ill_Krunchall_17695	N	<INS>	10	LongReadHomRef	END=63949898;SVTYPE=INS;SVLEN=54;SC=DeBreak,MAMnet,Sniffles2,cuteSV,NanoVar,SVIM,Sniffles,Smartie-sv_aln,SVIM-asm,PAV,Dipcall;NumNeighbors=2;NumThresholdNeighbors=1;MatchId=506;TruScore=0.666667;PctSeqSimilarity=0;PctSizeSimilarity=1;PctRecOverlap=1;SizeDiff=0;StartDistance=0;EndDistance=0	GT	./.
chr12	63950196	HG3_PB_pbsv_12939	N	<DEL>	20	NoConsensusGT	END=63950256;SVTYPE=DEL;SVLEN=60;SC=DeBreak,MAMnet,Sniffles2,cuteSV,NanoVar,SVIM,Sniffles,Smartie-sv_aln,SVIM-asm,PAV,Dipcall;NumNeighbors=1;NumThresholdNeighbors=1;MatchId=507;TruScore=0.666667;PctSeqSimilarity=0;PctSizeSimilarity=1;PctRecOverlap=1;SizeDiff=0;StartDistance=0;EndDistance=0	GT	./.
chr12	64342665	HG3_10X_allpass_2597	N	<DEL>	20	LongReadHomRef	END=64342751;SVTYPE=DEL;SVLEN=86;SC=DeBreak,MAMnet,Sniffles2,cuteSV,NanoVar,SVIM,Sniffles,Smartie-sv_aln,SVIM-asm,PAV,Dipcall;NumNeighbors=1;NumThresholdNeighbors=1;MatchId=509;TruScore=0.666667;PctSeqSimilarity=0;PctSizeSimilarity=1;PctRecOverlap=1;SizeDiff=0;StartDistance=0;EndDistance=0	GT	0/0
chr12	64423583	HG2_Ill_GATKHCSBGrefine_8874	N	<INS>	20	ClusteredCalls	END=64423583;SVTYPE=INS;SVLEN=88;SC=DeBreak,MAMnet,Sniffles2,cuteSV,NanoVar,SVIM,Sniffles,Smartie-sv_aln,SVIM-asm,PAV,Dipcall;NumNeighbors=1;NumThresholdNeighbors=1;MatchId=510;TruScore=0.666667;PctSeqSimilarity=0;PctSizeSimilarity=1;PctRecOverlap=1;SizeDiff=0;StartDistance=0;EndDistance=0	GT	1/1
chr12	64761014	HG2_Ill_GATKHC_21200	N	<INS>	20	NoConsensusGT	END=64761014;SVTYPE=INS;SVLEN=115;SC=DeBreak,MAMnet,Sniffles2,cuteSV,NanoVar,SVIM,Sniffles,Smartie-sv_aln,PAV;NumNeighbors=1;NumThresholdNeighbors=1;MatchId=513;TruScore=0.666667;PctSeqSimilarity=0;PctSizeSimilarity=1;PctRecOverlap=1;SizeDiff=0;StartDistance=0;EndDistance=0	GT	./.
chr12	64937017	HG3_PB_SVrefine2Falcon1Dovetail_8007	N	<INS>	10	LongReadHomRef	END=64937017;SVTYPE=INS;SVLEN=268;SC=DeBreak,MAMnet,Sniffles2,cuteSV,NanoVar,SVIM,Sniffles,Smartie-sv_aln,SVIM-asm,PAV,Dipcall;NumNeighbors=1;NumThresholdNeighbors=1;MatchId=514;TruScore=0.666667;PctSeqSimilarity=0;PctSizeSimilarity=1;PctRecOverlap=1;SizeDiff=0;StartDistance=0;EndDistance=0	GT	./.
chr12	65085444	HG4_Ill_250bpfermikitraw_17532	N	<INS>	20	PASS	END=65085444;SVTYPE=INS;SVLEN=64;SC=DeBreak,MAMnet,Sniffles2,cuteSV,NanoVar,SVIM,Sniffles,Smartie-sv_aln;NumNeighbors=1;NumThresholdNeighbors=1;MatchId=515;TruScore=0.217687;PctSeqSimilarity=0;PctSizeSimilarity=0.653061;PctRecOverlap=0;SizeDiff=-34;StartDistance=-57;EndDistance=-57	GT	0/1
chr12	65818782	HG2_Ill_SVrefine2DISCOVARplusDovetail_2802	N	<INS>	20	PASS	END=65818782;SVTYPE=INS;SVLEN=406;SC=DeBreak,MAMnet,Sniffles2,cuteSV,NanoVar,SVIM,Sniffles,Smartie-sv_aln,SVIM-asm,PAV,Dipcall;NumNeighbors=1;NumThresholdNeighbors=1;MatchId=518;TruScore=0.666667;PctSeqSimilarity=0;PctSizeSimilarity=1;PctRecOverlap=1;SizeDiff=0;StartDistance=0;EndDistance=0	GT	1/1
chr12	66207059	HG3_10X_allpass_2598	N	<DEL>	20	LongReadHomRef	END=66207351;SVTYPE=DEL;SVLEN=292;SC=DeBreak,MAMnet,Sniffles2,cuteSV,NanoVar,SVIM,Sniffles,Smartie-sv_aln,SVIM-asm,PAV,Dipcall;NumNeighbors=1;NumThresholdNeighbors=1;MatchId=519;TruScore=0.666667;PctSeqSimilarity=0;PctSizeSimilarity=1;PctRecOverlap=1;SizeDiff=0;StartDistance=0;EndDistance=0	GT	0/0
chr12	66462703	HG3_Ill_GATKHC_21089	N	<DEL>	10	NoConsensusGT	END=66462755;SVTYPE=DEL;SVLEN=52;SC=DeBreak,MAMnet,Sniffles2,cuteSV,NanoVar,SVIM,Sniffles,Smartie-sv_aln,SVIM-asm,PAV,Dipcall;NumNeighbors=3;NumThresholdNeighbors=2;MatchId=520;TruScore=0.666667;PctSeqSimilarity=0;PctSizeSimilarity=1;PctRecOverlap=1;SizeDiff=0;StartDistance=0;EndDistance=0	GT	0/0
chr12	66462713	HG2_Ill_svaba_16500	N	<DEL>	10	LongReadHomRef	END=66462790;SVTYPE=DEL;SVLEN=77;SC=DeBreak,MAMnet,Sniffles2,cuteSV,NanoVar,SVIM,Sniffles,Smartie-sv_aln,Dipcall;NumNeighbors=2;NumThresholdNeighbors=1;MatchId=521;TruScore=0.666667;PctSeqSimilarity=0;PctSizeSimilarity=1;PctRecOverlap=1;SizeDiff=0;StartDistance=0;EndDistance=0	GT	0/0
chr12	66462911	HG2_Ill_250bpfermikitraw_17713	N	<INS>	20	ClusteredCalls	END=66462911;SVTYPE=INS;SVLEN=117;SC=DeBreak,MAMnet,Sniffles2,cuteSV,NanoVar,SVIM,Sniffles,Smartie-sv_aln,SVIM-asm;NumNeighbors=1;NumThresholdNeighbors=1;MatchId=522;TruScore=0.213675;PctSeqSimilarity=0;PctSizeSimilarity=0.641026;PctRecOverlap=0;SizeDiff=42;StartDistance=-322;EndDistance=-322	GT	0/1
chr12	66906345	HG3_Ill_GATKHCSBGrefine_8764	N	<INS>	20	LongReadHomRef	END=66906345;SVTYPE=INS;SVLEN=315;SC=DeBreak,MAMnet,Sniffles2,cuteSV,NanoVar,SVIM,Sniffles,Smartie-sv_aln,SVIM-asm,PAV,Dipcall;NumNeighbors=1;NumThresholdNeighbors=1;MatchId=524;TruScore=0.666667;PctSeqSimilarity=0;PctSizeSimilarity=1;PctRecOverlap=1;SizeDiff=0;StartDistance=0;EndDistance=0	GT	./.
chr12	67536817	HG4_Ill_manta_3121	N	<DEL>	20	LongReadHomRef	END=67537052;SVTYPE=DEL;SVLEN=235;SC=DeBreak,MAMnet,Sniffles2,cuteSV,NanoVar,SVIM,Sniffles,Smartie-sv_aln,SVIM-asm,PAV,Dipcall;NumNeighbors=1;NumThresholdNeighbors=1;MatchId=526;TruScore=0.666667;PctSeqSimilarity=0;PctSizeSimilarity=1;PctRecOverlap=1;SizeDiff=0;StartDistance=0;EndDistance=0	GT	0/0
chr12	67890405	HG4_Ill_MetaSV_1132	N	<DEL>	20	LongReadHomRef	END=67893329;SVTYPE=DEL;SVLEN=2924;SC=DeBreak,MAMnet,Sniffles2,cuteSV,NanoVar,SVIM,Sniffles,Smartie-sv_aln,SVIM-asm,PAV,Dipcall;NumNeighbors=1;NumThresholdNeighbors=1;MatchId=530;TruScore=0.666667;PctSeqSimilarity=0;PctSizeSimilarity=1;PctRecOverlap=1;SizeDiff=0;StartDistance=0;EndDistance=0	GT	0/0
chr12	69255775	HG4_Ill_GATKHCSBGrefine_9165	N	<DEL>	20	LongReadHomRef	END=69256517;SVTYPE=DEL;SVLEN=742;SC=DeBreak,MAMnet,Sniffles2,cuteSV,NanoVar,SVIM,Sniffles,Smartie-sv_aln,SVIM-asm,PAV,Dipcall;NumNeighbors=1;NumThresholdNeighbors=1;MatchId=532;TruScore=0.666667;PctSeqSimilarity=0;PctSizeSimilarity=1;PctRecOverlap=1;SizeDiff=0;StartDistance=0;EndDistance=0	GT	0/0
chr12	69435291	HG2_Ill_150bpfermikitraw_16694	N	<DEL>	10	ClusteredCalls	END=69435357;SVTYPE=DEL;SVLEN=66;SC=DeBreak,MAMnet,Sniffles2,cuteSV,NanoVar,SVIM,Sniffles,Smartie-sv_aln,SVIM-asm,PAV,Dipcall;NumNeighbors=1;NumThresholdNeighbors=1;MatchId=533;TruScore=0.666667;PctSeqSimilarity=0;PctSizeSimilarity=1;PctRecOverlap=1;SizeDiff=0;StartDistance=0;EndDistance=0	GT	1/1
chr12	69629939	HG3_Ill_SVrefine2DISCOVARDovetail_9593	N	<DEL>	20	LongReadHomRef	END=69630059;SVTYPE=DEL;SVLEN=120;SC=DeBreak,MAMnet,Sniffles2,cuteSV,NanoVar,SVIM,Sniffles,Smartie-sv_aln,SVIM-asm,PAV,Dipcall;NumNeighbors=1;NumThresholdNeighbors=1;MatchId=535;TruScore=0.666667;PctSeqSimilarity=0;PctSizeSimilarity=1;PctRecOverlap=1;SizeDiff=0;StartDistance=0;EndDistance=0	GT	0/0
chr12	70044873	HG3_PB_pbsv_12968	N	<INS>	10	LongReadHomRef	END=70044873;SVTYPE=INS;SVLEN=343;SC=DeBreak,MAMnet,Sniffles2,cuteSV,NanoVar,SVIM,Sniffles,Smartie-sv_aln,SVIM-asm,PAV,Dipcall;NumNeighbors=1;NumThresholdNeighbors=1;MatchId=537;TruScore=0.666667;PctSeqSimilarity=0;PctSizeSimilarity=1;PctRecOverlap=1;SizeDiff=0;StartDistance=0;EndDistance=0	GT	0/0
chr12	70058780	HG4_PB_SVrefine2Falcon1Dovetail_8094	N	<DEL>	20	LongReadHomRef	END=70058889;SVTYPE=DEL;SVLEN=109;SC=DeBreak,MAMnet,Sniffles2,cuteSV,NanoVar,SVIM,Sniffles,Smartie-sv_aln,SVIM-asm,PAV,Dipcall;NumNeighbors=1;NumThresholdNeighbors=1;MatchId=538;TruScore=0.666667;PctSeqSimilarity=0;PctSizeSimilarity=1;PctRecOverlap=1;SizeDiff=0;StartDistance=0;EndDistance=0	GT	0/0
chr12	70421608	HG2_PB_SVrefine2Falcon1plusDovetail_2532	N	<INS>	10	ClusteredCalls	END=70421608;SVTYPE=INS;SVLEN=104;SC=DeBreak,MAMnet,Sniffles2,cuteSV,NanoVar,SVIM,Sniffles,Smartie-sv_aln,SVIM-asm,PAV,Dipcall;NumNeighbors=1;NumThresholdNeighbors=1;MatchId=539;TruScore=0.666667;PctSeqSimilarity=0;PctSizeSimilarity=1;PctRecOverlap=1;SizeDiff=0;StartDistance=0;EndDistance=0	GT	0/1
chr12	70873496	HG3_Ill_GATKHCSBGrefine_8772	N	<DEL>	20	LongReadHomRef	END=70873558;SVTYPE=DEL;SVLEN=62;SC=DeBreak,MAMnet,Sniffles2,cuteSV,NanoVar,SVIM,Sniffles,Smartie-sv_aln,SVIM-asm,PAV,Dipcall;NumNeighbors=1;NumThresholdNeighbors=1;MatchId=543;TruScore=0.666667;PctSeqSimilarity=0;PctSizeSimilarity=1;PctRecOverlap=1;SizeDiff=0;StartDistance=0;EndDistance=0	GT	0/0
chr12	71053961	HG2_PB_SVrefine2Falcon2Bionano_6567	N	<INS>	10	PASS	END=71053961;SVTYPE=INS;SVLEN=6179;SC=DeBreak,MAMnet,Sniffles2,cuteSV,NanoVar,SVIM,Sniffles,Smartie-sv_aln;NumNeighbors=1;NumThresholdNeighbors=1;MatchId=544;TruScore=0.3322;PctSeqSimilarity=0;PctSizeSimilarity=0.996601;PctRecOverlap=0;SizeDiff=21;StartDistance=-1;EndDistance=-1	GT	0/1
chr12	71525465	HG3_Ill_MetaSV_1164	N	<INS>	20	LongReadHomRef	END=71525465;SVTYPE=INS;SVLEN=321;SC=DeBreak,MAMnet,Sniffles2,cuteSV,NanoVar,SVIM,Sniffles,Smartie-sv_aln,SVIM-asm,PAV,Dipcall;NumNeighbors=1;NumThresholdNeighbors=1;MatchId=548;TruScore=0.666667;PctSeqSimilarity=0;PctSizeSimilarity=1;PctRecOverlap=1;SizeDiff=0;StartDistance=0;EndDistance=0	GT	0/0
chr12	71528996	HG3_Ill_250bpfermikitraw_17259	N	<DEL>	20	LongReadHomRef	END=71529055;SVTYPE=DEL;SVLEN=59;SC=DeBreak,MAMnet,Sniffles2,cuteSV,NanoVar,SVIM,Sniffles,Smartie-sv_aln,SVIM-asm,PAV,Dipcall;NumNeighbors=1;NumThresholdNeighbors=1;MatchId=549;TruScore=0.666667;PctSeqSimilarity=0;PctSizeSimilarity=1;PctRecOverlap=1;SizeDiff=0;StartDistance=0;EndDistance=0	GT	0/0
chr12	71533751	HG2_PB_assemblyticsPBcR_5601	N	<INS>	10	ClusteredCalls	END=71533751;SVTYPE=INS;SVLEN=498;SC=DeBreak,MAMnet,Sniffles2,cuteSV,NanoVar,SVIM,Sniffles,Smartie-sv_aln;NumNeighbors=1;NumThresholdNeighbors=1;MatchId=550;TruScore=0.333333;PctSeqSimilarity=0;PctSizeSimilarity=1;PctRecOverlap=0;SizeDiff=0;StartDistance=-2;EndDistance=-2	GT	1/1
chr12	71957677	HG2_PB_SVrefine2Falcon1plusDovetail_2542	N	<DEL>	20	ClusteredCalls	END=71958032;SVTYPE=DEL;SVLEN=355;SC=DeBreak,MAMnet,Sniffles2,cuteSV,NanoVar,SVIM,Sniffles,Smartie-sv_aln,SVIM-asm,PAV,Dipcall;NumNeighbors=3;NumThresholdNeighbors=1;MatchId=552;TruScore=0.463343;PctSeqSimilarity=0;PctSizeSimilarity=0.694716;PctRecOverlap=0.695313;SizeDiff=-156;StartDistance=0;EndDistance=-156	GT	1/1
chr12	71957725	HG2_Ill_GATKHC_21272	N	<DEL>	10	ClusteredCalls	END=71957838;SVTYPE=DEL;SVLEN=113;SC=DeBreak,MAMnet,Sniffles2,SVIM,Sniffles,Smartie-sv_aln;NumNeighbors=2;NumThresholdNeighbors=1;MatchId=554;TruScore=0.666667;PctSeqSimilarity=0;PctSizeSimilarity=1;PctRecOverlap=1;SizeDiff=0;StartDistance=0;EndDistance=0	GT	1/1
chr12	71957994	HG3_PB_assemblyticsfalcon_5796	N	<INS>	10	LongReadHomRef	END=71957994;SVTYPE=INS;SVLEN=280;SC=DeBreak,MAMnet,Sniffles2,cuteSV,NanoVar,SVIM,Sniffles,Smartie-sv_aln,SVIM-asm,PAV,Dipcall;NumNeighbors=1;NumThresholdNeighbors=1;MatchId=555;TruScore=0.666667;PctSeqSimilarity=0;PctSizeSimilarity=1;PctRecOverlap=1;SizeDiff=0;StartDistance=0;EndDistance=0	GT	0/0
chr12	72121163	HG4_10X_allpass_2515	N	<DEL>	20	LongReadHomRef	END=72121298;SVTYPE=DEL;SVLEN=135;SC=DeBreak,MAMnet,Sniffles2,cuteSV,NanoVar,SVIM,Sniffles,Smartie-sv_aln,SVIM-asm,PAV,Dipcall;NumNeighbors=1;NumThresholdNeighbors=1;MatchId=556;TruScore=0.666667;PctSeqSimilarity=0;PctSizeSimilarity=1;PctRecOverlap=1;SizeDiff=0;StartDistance=0;EndDistance=0	GT	0/0
chr12	72725141	HG3_Ill_Cortex_816	N	<DEL>	20	LongReadHomRef	END=72725292;SVTYPE=DEL;SVLEN=151;SC=DeBreak,MAMnet,Sniffles2,cuteSV,NanoVar,SVIM,Sniffles,Smartie-sv_aln,SVIM-asm,PAV,Dipcall;NumNeighbors=1;NumThresholdNeighbors=1;MatchId=557;TruScore=0.666667;PctSeqSimilarity=0;PctSizeSimilarity=1;PctRecOverlap=1;SizeDiff=0;StartDistance=0;EndDistance=0	GT	0/0
chr12	72739802	HG3_Ill_SVrefine2DISCOVARDovetail_9607	N	<DEL>	20	LongReadHomRef	END=72739855;SVTYPE=DEL;SVLEN=53;SC=DeBreak,MAMnet,Sniffles2,cuteSV,NanoVar,SVIM,Sniffles,Smartie-sv_aln,SVIM-asm,PAV,Dipcall;NumNeighbors=1;NumThresholdNeighbors=1;MatchId=558;TruScore=0.666667;PctSeqSimilarity=0;PctSizeSimilarity=1;PctRecOverlap=1;SizeDiff=0;StartDistance=0;EndDistance=0	GT	0/0
chr12	73580544	HG2_PB_assemblyticsPBcR_5626	N	<INS>	10	LongReadHomRef	END=73580544;SVTYPE=INS;SVLEN=1666;SC=DeBreak,MAMnet,Sniffles2,cuteSV,NanoVar,SVIM,Sniffles,Smartie-sv_aln,SVIM-asm,PAV,Dipcall;NumNeighbors=1;NumThresholdNeighbors=1;MatchId=560;TruScore=0.666667;PctSeqSimilarity=0;PctSizeSimilarity=1;PctRecOverlap=1;SizeDiff=0;StartDistance=0;EndDistance=0	GT	./.
chr12	74034355	HG3_Ill_GATKHCSBGrefine_8786	N	<DEL>	10	LongReadHomRef	END=74034463;SVTYPE=DEL;SVLEN=108;SC=DeBreak,MAMnet,Sniffles2,cuteSV,NanoVar,SVIM,Sniffles,Smartie-sv_aln,SVIM-asm,PAV,Dipcall;NumNeighbors=1;NumThresholdNeighbors=1;MatchId=561;TruScore=0.666667;PctSeqSimilarity=0;PctSizeSimilarity=1;PctRecOverlap=1;SizeDiff=0;StartDistance=0;EndDistance=0	GT	./.
chr12	74103775	HG2_Ill_GATKHCSBGrefine_8907	N	<DEL>	20	LongReadHomRef	END=74103831;SVTYPE=DEL;SVLEN=56;SC=DeBreak,MAMnet,Sniffles2,cuteSV,NanoVar,SVIM,Sniffles,Smartie-sv_aln,PAV;NumNeighbors=3;NumThresholdNeighbors=2;MatchId=562;TruScore=0.666667;PctSeqSimilarity=0;PctSizeSimilarity=1;PctRecOverlap=1;SizeDiff=0;StartDistance=0;EndDistance=0	GT	0/0
chr12	74103957	HG4_Ill_250bpfermikitraw_17596	N	<DEL>	20	LongReadHomRef	END=74104032;SVTYPE=DEL;SVLEN=75;SC=DeBreak,MAMnet,Sniffles2,cuteSV,NanoVar,SVIM,Sniffles,Smartie-sv_aln,SVIM-asm,PAV;NumNeighbors=2;NumThresholdNeighbors=2;MatchId=563;TruScore=0.666667;PctSeqSimilarity=0;PctSizeSimilarity=1;PctRecOverlap=1;SizeDiff=0;StartDistance=0;EndDistance=0	GT	./.
chr12	74104127	HG4_PB_HySA_19381	N	<DEL>	20	LongReadHomRef	END=74104277;SVTYPE=DEL;SVLEN=150;SC=DeBreak,MAMnet,Sniffles2,cuteSV,NanoVar,SVIM,Sniffles,Smartie-sv_aln,PAV,Dipcall;NumNeighbors=1;NumThresholdNeighbors=1;MatchId=564;TruScore=0.666667;PctSeqSimilarity=0;PctSizeSimilarity=1;PctRecOverlap=1;SizeDiff=0;StartDistance=0;EndDistance=0	GT	0/0
chr12	74495478	HG4_Ill_MetaSV_1141	N	<INS>	20	LongReadHomRef	END=74495478;SVTYPE=INS;SVLEN=1264;SC=DeBreak,MAMnet,Sniffles2,cuteSV,NanoVar,SVIM,Sniffles,Smartie-sv_aln,SVIM-asm,PAV,Dipcall;NumNeighbors=1;NumThresholdNeighbors=1;MatchId=566;TruScore=0.666667;PctSeqSimilarity=0;PctSizeSimilarity=1;PctRecOverlap=1;SizeDiff=0;StartDistance=0;EndDistance=0	GT	0/0
chr12	74552163	HG4_Ill_svaba_16621	N	<INS>	20	LongReadHomRef	END=74552163;SVTYPE=INS;SVLEN=114;SC=DeBreak,MAMnet,Sniffles2,cuteSV,NanoVar,SVIM,Sniffles,Smartie-sv_aln,SVIM-asm,PAV,Dipcall;NumNeighbors=1;NumThresholdNeighbors=1;MatchId=567;TruScore=0.666667;PctSeqSimilarity=0;PctSizeSimilarity=1;PctRecOverlap=1;SizeDiff=0;StartDistance=0;EndDistance=0	GT	0/0
chr12	74964926	HG3_Ill_250bpfermikitraw_17294	N	<DEL>	10	ClusteredCalls	END=74964982;SVTYPE=DEL;SVLEN=56;SC=DeBreak,MAMnet,Sniffles2,cuteSV,NanoVar,SVIM,Sniffles,Smartie-sv_aln,SVIM-asm,PAV,Dipcall;NumNeighbors=2;NumThresholdNeighbors=2;MatchId=568;TruScore=0.340951;PctSeqSimilarity=0;PctSizeSimilarity=0.513761;PctRecOverlap=0.509091;SizeDiff=-53;StartDistance=-1;EndDistance=-54	GT	0/1
chr12	74964988	HG4_Ill_scalpel_12255	N	<DEL>	20	ClusteredCalls	END=74965041;SVTYPE=DEL;SVLEN=53;SC=DeBreak,MAMnet,Sniffles2,cuteSV,NanoVar,SVIM,Sniffles,Smartie-sv_aln,SVIM-asm,PAV,Dipcall;NumNeighbors=1;NumThresholdNeighbors=1;MatchId=569;TruScore=0.666667;PctSeqSimilarity=0;PctSizeSimilarity=1;PctRecOverlap=1;SizeDiff=0;StartDistance=0;EndDistance=0	GT	0/1
chr12	75008939	HG2_PB_assemblyticsfalcon_5833	N	<DEL>	10	LongReadHomRef	END=75009886;SVTYPE=DEL;SVLEN=947;SC=DeBreak,MAMnet,Sniffles2,cuteSV,NanoVar,SVIM,Sniffles,Smartie-sv_aln,SVIM-asm,PAV,Dipcall;NumNeighbors=1;NumThresholdNeighbors=1;MatchId=571;TruScore=0.666667;PctSeqSimilarity=0;PctSizeSimilarity=1;PctRecOverlap=1;SizeDiff=0;StartDistance=0;EndDistance=0	GT	0/0
chr12	75573387	HG2_PB_assemblyticsPBcR_5647	N	<DEL>	20	LongReadHomRef	END=75573511;SVTYPE=DEL;SVLEN=124;SC=DeBreak,MAMnet,Sniffles2,cuteSV,NanoVar,SVIM,Sniffles,Smartie-sv_aln,SVIM-asm,PAV,Dipcall;NumNeighbors=1;NumThresholdNeighbors=1;MatchId=572;TruScore=0.666667;PctSeqSimilarity=0;PctSizeSimilarity=1;PctRecOverlap=1;SizeDiff=0;StartDistance=0;EndDistance=0	GT	0/0
chr12	76237907	HG3_PB_HySA_20080	N	<INS>	10	LongReadHomRef	END=76237907;SVTYPE=INS;SVLEN=2447;SC=DeBreak,MAMnet,Sniffles2,cuteSV,NanoVar,SVIM,Sniffles,Smartie-sv_aln,SVIM-asm,PAV,Dipcall;NumNeighbors=1;NumThresholdNeighbors=1;MatchId=576;TruScore=0.666667;PctSeqSimilarity=0;PctSizeSimilarity=1;PctRecOverlap=1;SizeDiff=0;StartDistance=0;EndDistance=0	GT	0/0
chr12	76515742	HG2_PB_PB10Xdip_7719	N	<INS>	10	ClusteredCalls	END=76515742;SVTYPE=INS;SVLEN=90;SC=DeBreak,MAMnet,Sniffles2,cuteSV,NanoVar,SVIM,Smartie-sv_aln;NumNeighbors=2;NumThresholdNeighbors=1;MatchId=580;TruScore=0.666667;PctSeqSimilarity=0;PctSizeSimilarity=1;PctRecOverlap=1;SizeDiff=0;StartDistance=0;EndDistance=0	GT	0/1
chr12	76516241	HG2_PB_SVrefine2PB10Xhap12_9614	N	<INS>	10	ClusteredCalls	END=76516241;SVTYPE=INS;SVLEN=2684;SC=DeBreak,MAMnet,Sniffles2,cuteSV,NanoVar,SVIM,Sniffles,Smartie-sv_aln,SVIM-asm,PAV,Dipcall;NumNeighbors=1;NumThresholdNeighbors=1;MatchId=581;TruScore=0.666667;PctSeqSimilarity=0;PctSizeSimilarity=1;PctRecOverlap=1;SizeDiff=0;StartDistance=0;EndDistance=0	GT	1/1
chr12	77487744	HG3_Ill_GATKHCSBGrefine_8800	N	<INS>	20	LongReadHomRef	END=77487744;SVTYPE=INS;SVLEN=175;SC=DeBreak,MAMnet,Sniffles2,cuteSV,NanoVar,SVIM,Sniffles,Smartie-sv_aln,SVIM-asm,PAV,Dipcall;NumNeighbors=1;NumThresholdNeighbors=1;MatchId=584;TruScore=0.666667;PctSeqSimilarity=0;PctSizeSimilarity=1;PctRecOverlap=1;SizeDiff=0;StartDistance=0;EndDistance=0	GT	0/0
chr12	77661042	HG4_Ill_SVrefine2DISCOVARDovetail_9496	N	<INS>	20	ClusteredCalls	END=77661042;SVTYPE=INS;SVLEN=183;SC=DeBreak,MAMnet,Sniffles2,cuteSV,NanoVar,Sniffles,Smartie-sv_aln,SVIM-asm,PAV,Dipcall;NumNeighbors=1;NumThresholdNeighbors=1;MatchId=585;TruScore=0.666667;PctSeqSimilarity=0;PctSizeSimilarity=1;PctRecOverlap=1;SizeDiff=0;StartDistance=0;EndDistance=0	GT	1/1
chr12	77838822	HG3_Ill_SVrefine2DISCOVARDovetail_9627	N	<DEL>	20	LongReadHomRef	END=77838924;SVTYPE=DEL;SVLEN=102;SC=DeBreak,MAMnet,Sniffles2,cuteSV,NanoVar,SVIM,Sniffles,Smartie-sv_aln,SVIM-asm,PAV,Dipcall;NumNeighbors=1;NumThresholdNeighbors=1;MatchId=586;TruScore=0.666667;PctSeqSimilarity=0;PctSizeSimilarity=1;PctRecOverlap=1;SizeDiff=0;StartDistance=0;EndDistance=0	GT	0/0
chr12	77849322	HG3_Ill_Cortex_821	N	<DEL>	20	LongReadHomRef	END=77849524;SVTYPE=DEL;SVLEN=202;SC=DeBreak,MAMnet,Sniffles2,cuteSV,NanoVar,SVIM,Sniffles,Smartie-sv_aln,SVIM-asm,PAV,Dipcall;NumNeighbors=1;NumThresholdNeighbors=1;MatchId=587;TruScore=0.666667;PctSeqSimilarity=0;PctSizeSimilarity=1;PctRecOverlap=1;SizeDiff=0;StartDistance=0;EndDistance=0	GT	0/0
chr12	77908656	HG4_Ill_scalpel_12266	N	<DEL>	20	LongReadHomRef	END=77908979;SVTYPE=DEL;SVLEN=323;SC=DeBreak,MAMnet,Sniffles2,cuteSV,NanoVar,SVIM,Sniffles,Smartie-sv_aln,SVIM-asm,PAV,Dipcall;NumNeighbors=1;NumThresholdNeighbors=1;MatchId=588;TruScore=0.666667;PctSeqSimilarity=0;PctSizeSimilarity=1;PctRecOverlap=1;SizeDiff=0;StartDistance=0;EndDistance=0	GT	0/0
chr12	77965043	HG3_PB_SVrefine2Falcon1Dovetail_8047	N	<INS>	20	LongReadHomRef	END=77965043;SVTYPE=INS;SVLEN=316;SC=DeBreak,MAMnet,Sniffles2,cuteSV,NanoVar,SVIM,Sniffles,Smartie-sv_aln,SVIM-asm,PAV,Dipcall;NumNeighbors=1;NumThresholdNeighbors=1;MatchId=589;TruScore=0.666667;PctSeqSimilarity=0;PctSizeSimilarity=1;PctRecOverlap=1;SizeDiff=0;StartDistance=0;EndDistance=0	GT	./.
chr12	78084543	HG3_Ill_Krunchall_17808	N	<INS>	20	ClusteredCalls	END=78084543;SVTYPE=INS;SVLEN=90;SC=DeBreak,MAMnet,Sniffles2,cuteSV,NanoVar;NumNeighbors=1;NumThresholdNeighbors=1;MatchId=590;TruScore=0.333333;PctSeqSimilarity=0;PctSizeSimilarity=1;PctRecOverlap=0;SizeDiff=0;StartDistance=-26;EndDistance=-26	GT	1/1
chr12	78376045	HG3_Ill_150bpfermikitraw_16823	N	<DEL>	20	ClusteredCalls	END=78376129;SVTYPE=DEL;SVLEN=84;SC=DeBreak,MAMnet,Sniffles2,cuteSV,NanoVar,SVIM,Sniffles,Smartie-sv_aln,SVIM-asm,PAV,Dipcall;NumNeighbors=2;NumThresholdNeighbors=2;MatchId=592;TruScore=0.666667;PctSeqSimilarity=0;PctSizeSimilarity=1;PctRecOverlap=1;SizeDiff=0;StartDistance=0;EndDistance=0	GT	0/1
chr12	78376132	HG3_CG_vcfBeta_7184	N	<DEL>	20	ClusteredCalls	END=78376183;SVTYPE=DEL;SVLEN=51;SC=DeBreak,MAMnet,Sniffles2,cuteSV,NanoVar,SVIM,Sniffles,Smartie-sv_aln,SVIM-asm,PAV,Dipcall;NumNeighbors=1;NumThresholdNeighbors=1;MatchId=593;TruScore=0.666667;PctSeqSimilarity=0;PctSizeSimilarity=1;PctRecOverlap=1;SizeDiff=0;StartDistance=0;EndDistance=0	GT	0/1
chr12	78674497	HG2_PB_SVrefine2Falcon1plusDovetail_2563	N	<DEL>	20	LongReadHomRef	END=78674601;SVTYPE=DEL;SVLEN=104;SC=DeBreak,MAMnet,Sniffles2,cuteSV,NanoVar,SVIM,Sniffles,Smartie-sv_aln,SVIM-asm,PAV,Dipcall;NumNeighbors=1;NumThresholdNeighbors=1;MatchId=595;TruScore=0.666667;PctSeqSimilarity=0;PctSizeSimilarity=1;PctRecOverlap=1;SizeDiff=0;StartDistance=0;EndDistance=0	GT	0/0
chr12	78982572	HG4_PB_pbsv_13332	N	<INS>	20	LongReadHomRef	END=78982572;SVTYPE=INS;SVLEN=108;SC=DeBreak,MAMnet,Sniffles2,cuteSV,NanoVar,SVIM,Sniffles,Smartie-sv_aln,SVIM-asm,PAV,Dipcall;NumNeighbors=1;NumThresholdNeighbors=1;MatchId=597;TruScore=0.666667;PctSeqSimilarity=0;PctSizeSimilarity=1;PctRecOverlap=1;SizeDiff=0;StartDistance=0;EndDistance=0	GT	0/0
chr12	79019783	HG4_Ill_GATKHCSBGrefine_9205	N	<INS>	20	NoConsensusGT	END=79019783;SVTYPE=INS;SVLEN=69;SC=DeBreak,MAMnet,Sniffles2,cuteSV,NanoVar,SVIM,Sniffles,Smartie-sv_aln,SVIM-asm,PAV,Dipcall;NumNeighbors=2;NumThresholdNeighbors=2;MatchId=598;TruScore=0.666667;PctSeqSimilarity=0;PctSizeSimilarity=1;PctRecOverlap=1;SizeDiff=0;StartDistance=0;EndDistance=0	GT	./.
chr12	79019919	HG2_Ill_Krunchall_18169	N	<INS>	20	PASS	END=79019919;SVTYPE=INS;SVLEN=58;SC=DeBreak,MAMnet,Sniffles2,cuteSV,NanoVar,SVIM,Sniffles,SVIM-asm,PAV,Dipcall;NumNeighbors=1;NumThresholdNeighbors=1;MatchId=599;TruScore=0.666667;PctSeqSimilarity=0;PctSizeSimilarity=1;PctRecOverlap=1;SizeDiff=0;StartDistance=0;EndDistance=0	GT	1/1
chr12	79171201	HG4_Ill_GATKHC_21341	N	<INS>	20	ClusteredCalls	END=79171201;SVTYPE=INS;SVLEN=55;SC=DeBreak,MAMnet,Sniffles2,cuteSV,NanoVar,SVIM,Sniffles,Smartie-sv_aln,SVIM-asm,PAV,Dipcall;NumNeighbors=1;NumThresholdNeighbors=1;MatchId=600;TruScore=0.666667;PctSeqSimilarity=0;PctSizeSimilarity=1;PctRecOverlap=1;SizeDiff=0;StartDistance=0;EndDistance=0	GT	1/1
chr12	79197196	HG4_Ill_SVrefine2DISCOVARDovetail_9504	N	<DEL>	20	LongReadHomRef	END=79197433;SVTYPE=DEL;SVLEN=237;SC=DeBreak,MAMnet,Sniffles2,cuteSV,NanoVar,SVIM,Sniffles,Smartie-sv_aln,SVIM-asm,PAV,Dipcall;NumNeighbors=1;NumThresholdNeighbors=1;MatchId=601;TruScore=0.666667;PctSeqSimilarity=0;PctSizeSimilarity=1;PctRecOverlap=1;SizeDiff=0;StartDistance=0;EndDistance=0	GT	0/0
chr12	79270621	HG3_Ill_GATKHC_21225	N	<INS>	20	ClusteredCalls	END=79270621;SVTYPE=INS;SVLEN=116;SC=DeBreak,MAMnet,Sniffles2,cuteSV,NanoVar,Sniffles,Smartie-sv_aln;NumNeighbors=1;NumThresholdNeighbors=1;MatchId=602;TruScore=0.175287;PctSeqSimilarity=0;PctSizeSimilarity=0.525862;PctRecOverlap=0;SizeDiff=55;StartDistance=-31;EndDistance=-31	GT	0/1
chr12	79572983	HG2_PB_HySA_24256	N	<INS>	20	ClusteredCalls	END=79572983;SVTYPE=INS;SVLEN=59;SC=DeBreak,MAMnet,Sniffles2,cuteSV,NanoVar,SVIM,Sniffles,Smartie-sv_aln;NumNeighbors=3;NumThresholdNeighbors=3;MatchId=604;TruScore=0.273148;PctSeqSimilarity=0;PctSizeSimilarity=0.819444;PctRecOverlap=0;SizeDiff=-13;StartDistance=-190;EndDistance=-190	GT	1/1
chr12	79573124	HG2_PB_pbsv_13327	N	<INS>	10	ClusteredCalls	END=79573124;SVTYPE=INS;SVLEN=102;SC=DeBreak,MAMnet,Sniffles2,cuteSV,NanoVar,SVIM,Sniffles,Smartie-sv_aln;NumNeighbors=2;NumThresholdNeighbors=2;MatchId=605;TruScore=0.666667;PctSeqSimilarity=0;PctSizeSimilarity=1;PctRecOverlap=1;SizeDiff=0;StartDistance=0;EndDistance=0	GT	1/1
chr12	79573173	HG4_Ill_scalpel_12280	N	<INS>	20	ClusteredCalls	END=79573173;SVTYPE=INS;SVLEN=72;SC=DeBreak,MAMnet,Sniffles2,cuteSV,NanoVar,Sniffles,Smartie-sv_aln,SVIM-asm,PAV,Dipcall;NumNeighbors=1;NumThresholdNeighbors=1;MatchId=606;TruScore=0.237624;PctSeqSimilarity=0;PctSizeSimilarity=0.712871;PctRecOverlap=0;SizeDiff=-29;StartDistance=-28;EndDistance=-28	GT	1/1
chr12	80032592	HG4_Ill_scalpel_12283	N	<INS>	20	LongReadHomRef	END=80032592;SVTYPE=INS;SVLEN=50;SC=DeBreak,MAMnet,Sniffles2,cuteSV,NanoVar,SVIM,Sniffles,Smartie-sv_aln,SVIM-asm,PAV,Dipcall;NumNeighbors=1;NumThresholdNeighbors=1;MatchId=608;TruScore=0.666667;PctSeqSimilarity=0;PctSizeSimilarity=1;PctRecOverlap=1;SizeDiff=0;StartDistance=0;EndDistance=0	GT	0/0
chr12	81199731	HG3_Ill_GATKHCSBGrefine_8820	N	<INS>	20	LongReadHomRef	END=81199731;SVTYPE=INS;SVLEN=135;SC=DeBreak,MAMnet,Sniffles2,cuteSV,NanoVar,SVIM,Sniffles,Smartie-sv_aln,SVIM-asm,PAV,Dipcall;NumNeighbors=1;NumThresholdNeighbors=1;MatchId=613;TruScore=0.666667;PctSeqSimilarity=0;PctSizeSimilarity=1;PctRecOverlap=1;SizeDiff=0;StartDistance=0;EndDistance=0	GT	0/0
chr12	82139715	HG4_PB_SVrefine2Falcon1Dovetail_8135	N	<DEL>	20	LongReadHomRef	END=82144319;SVTYPE=DEL;SVLEN=4604;SC=DeBreak,MAMnet,Sniffles2,cuteSV,NanoVar,SVIM,Sniffles,Smartie-sv_aln,SVIM-asm,PAV,Dipcall;NumNeighbors=1;NumThresholdNeighbors=1;MatchId=615;TruScore=0.666667;PctSeqSimilarity=0;PctSizeSimilarity=1;PctRecOverlap=1;SizeDiff=0;StartDistance=0;EndDistance=0	GT	0/0
chr12	82321790	HG2_PB_PB10Xdip_7853	N	<INS>	10	ClusteredCalls	END=82321790;SVTYPE=INS;SVLEN=75;SC=DeBreak,MAMnet,cuteSV,NanoVar,Sniffles,Smartie-sv_aln,SVIM-asm,PAV,Dipcall;NumNeighbors=1;NumThresholdNeighbors=1;MatchId=619;TruScore=0.666667;PctSeqSimilarity=0;PctSizeSimilarity=1;PctRecOverlap=1;SizeDiff=0;StartDistance=0;EndDistance=0	GT	1/1
chr12	83391149	HG2_PB_HySA_24297	N	<INS>	20	ClusteredCalls	END=83391149;SVTYPE=INS;SVLEN=139;SC=DeBreak,MAMnet,Sniffles2,cuteSV,NanoVar,SVIM,Sniffles,Smartie-sv_aln;NumNeighbors=1;NumThresholdNeighbors=1;MatchId=621;TruScore=0.210606;PctSeqSimilarity=0;PctSizeSimilarity=0.631818;PctRecOverlap=0;SizeDiff=-81;StartDistance=-56;EndDistance=-56	GT	1/1
chr12	83787388	HG2_Ill_SVrefine2DISCOVARplusDovetail_2870	N	<DEL>	20	LongReadHomRef	END=83787571;SVTYPE=DEL;SVLEN=183;SC=DeBreak,MAMnet,Sniffles2,cuteSV,NanoVar,SVIM,Sniffles,Smartie-sv_aln,SVIM-asm,PAV,Dipcall;NumNeighbors=2;NumThresholdNeighbors=2;MatchId=623;TruScore=0.666667;PctSeqSimilarity=0;PctSizeSimilarity=1;PctRecOverlap=1;SizeDiff=0;StartDistance=0;EndDistance=0	GT	./.
chr12	83787388	HG3_Ill_SVrefine2DISCOVARDovetail_9655	N	<DEL>	20	LongReadHomRef	END=83787513;SVTYPE=DEL;SVLEN=125;SC=DeBreak,MAMnet,Sniffles2,cuteSV,NanoVar,SVIM,Sniffles,Smartie-sv_aln,SVIM-asm,PAV,Dipcall;NumNeighbors=1;NumThresholdNeighbors=1;MatchId=624;TruScore=0.666667;PctSeqSimilarity=0;PctSizeSimilarity=1;PctRecOverlap=1;SizeDiff=0;StartDistance=0;EndDistance=0	GT	./.
chr12	83844044	HG4_Ill_GATKHCSBGrefine_9221	N	<DEL>	20	LongReadHomRef	END=83844608;SVTYPE=DEL;SVLEN=564;SC=DeBreak,MAMnet,Sniffles2,cuteSV,NanoVar,SVIM,Sniffles,Smartie-sv_aln,SVIM-asm,PAV,Dipcall;NumNeighbors=1;NumThresholdNeighbors=1;MatchId=625;TruScore=0.666667;PctSeqSimilarity=0;PctSizeSimilarity=1;PctRecOverlap=1;SizeDiff=0;StartDistance=0;EndDistance=0	GT	0/0
chr12	83959217	HG4_PB_SVrefine2PBcRDovetail_6666	N	<DEL>	20	LongReadHomRef	END=83959533;SVTYPE=DEL;SVLEN=316;SC=DeBreak,MAMnet,Sniffles2,cuteSV,NanoVar,SVIM,Sniffles,Smartie-sv_aln,SVIM-asm,PAV,Dipcall;NumNeighbors=1;NumThresholdNeighbors=1;MatchId=626;TruScore=0.666667;PctSeqSimilarity=0;PctSizeSimilarity=1;PctRecOverlap=1;SizeDiff=0;StartDistance=0;EndDistance=0	GT	0/0
chr12	84163594	HG3_PB_SVrefine2Falcon1Dovetail_8066	N	<DEL>	20	LongReadHomRef	END=84163801;SVTYPE=DEL;SVLEN=207;SC=DeBreak,MAMnet,Sniffles2,cuteSV,NanoVar,SVIM,Sniffles,Smartie-sv_aln,SVIM-asm,PAV,Dipcall;NumNeighbors=1;NumThresholdNeighbors=1;MatchId=628;TruScore=0.666667;PctSeqSimilarity=0;PctSizeSimilarity=1;PctRecOverlap=1;SizeDiff=0;StartDistance=0;EndDistance=0	GT	./.
chr12	84614977	HG2_Ill_svaba_16658	N	<DEL>	20	LongReadHomRef	END=84615105;SVTYPE=DEL;SVLEN=128;SC=DeBreak,MAMnet,Sniffles2,cuteSV,NanoVar,SVIM,Sniffles,Smartie-sv_aln,SVIM-asm,PAV,Dipcall;NumNeighbors=1;NumThresholdNeighbors=1;MatchId=629;TruScore=0.666667;PctSeqSimilarity=0;PctSizeSimilarity=1;PctRecOverlap=1;SizeDiff=0;StartDistance=0;EndDistance=0	GT	0/0
chr12	84900443	HG4_PB_SVrefine2Falcon1Dovetail_8148	N	<INS>	20	LongReadHomRef	END=84900443;SVTYPE=INS;SVLEN=94;SC=DeBreak,MAMnet,Sniffles2,cuteSV,NanoVar,SVIM,Sniffles,Smartie-sv_aln,SVIM-asm,PAV,Dipcall;NumNeighbors=1;NumThresholdNeighbors=1;MatchId=631;TruScore=0.666667;PctSeqSimilarity=0;PctSizeSimilarity=1;PctRecOverlap=1;SizeDiff=0;StartDistance=0;EndDistance=0	GT	0/0
chr12	85009657	HG4_Ill_svaba_16717	N	<DEL>	10	LongReadHomRef	END=85009720;SVTYPE=DEL;SVLEN=63;SC=DeBreak,MAMnet,cuteSV,NanoVar,SVIM,Sniffles,Smartie-sv_aln;NumNeighbors=1;NumThresholdNeighbors=1;MatchId=633;TruScore=0.666667;PctSeqSimilarity=0;PctSizeSimilarity=1;PctRecOverlap=1;SizeDiff=0;StartDistance=0;EndDistance=0	GT	0/0
chr12	85650962	HG3_Ill_250bpfermikitraw_17398	N	<INS>	20	ClusteredCalls	END=85650962;SVTYPE=INS;SVLEN=87;SC=DeBreak,MAMnet,Sniffles2,cuteSV,NanoVar,SVIM,Sniffles,SVIM-asm,PAV,Dipcall;NumNeighbors=1;NumThresholdNeighbors=1;MatchId=636;TruScore=0.666667;PctSeqSimilarity=0;PctSizeSimilarity=1;PctRecOverlap=1;SizeDiff=0;StartDistance=0;EndDistance=0	GT	1/1
chr12	86034071	HG2_CG_vcfBeta_7568	N	<INS>	20	PASS	END=86034071;SVTYPE=INS;SVLEN=50;SC=DeBreak,NanoVar,Smartie-sv_aln;NumNeighbors=1;NumThresholdNeighbors=1;MatchId=637;TruScore=0.666667;PctSeqSimilarity=0;PctSizeSimilarity=1;PctRecOverlap=1;SizeDiff=0;StartDistance=0;EndDistance=0	GT	0/1
chr12	86273696	HG4_PB_assemblyticsfalcon_5851	N	<INS>	10	NoConsensusGT	END=86273696;SVTYPE=INS;SVLEN=216;SC=DeBreak,MAMnet,Sniffles2,cuteSV,Sniffles,Smartie-sv_aln,SVIM-asm,PAV;NumNeighbors=1;NumThresholdNeighbors=1;MatchId=640;TruScore=0.666667;PctSeqSimilarity=0;PctSizeSimilarity=1;PctRecOverlap=1;SizeDiff=0;StartDistance=0;EndDistance=0	GT	./.
chr12	86504033	HG3_PB_SVrefine2Falcon1Dovetail_8075	N	<INS>	20	LongReadHomRef	END=86504033;SVTYPE=INS;SVLEN=283;SC=DeBreak,MAMnet,Sniffles2,cuteSV,NanoVar,SVIM,Sniffles,Smartie-sv_aln,SVIM-asm,PAV,Dipcall;NumNeighbors=3;NumThresholdNeighbors=1;MatchId=641;TruScore=0.666667;PctSeqSimilarity=0;PctSizeSimilarity=1;PctRecOverlap=1;SizeDiff=0;StartDistance=0;EndDistance=0	GT	./.
chr12	86504074	HG3_PB_HySA_20173	N	<INS>	20	NoConsensusGT	END=86504074;SVTYPE=INS;SVLEN=71;SC=DeBreak,MAMnet,Sniffles2,cuteSV,NanoVar;NumNeighbors=2;NumThresholdNeighbors=2;MatchId=642;TruScore=0.28169;PctSeqSimilarity=0;PctSizeSimilarity=0.84507;PctRecOverlap=0;SizeDiff=11;StartDistance=-4;EndDistance=-4	GT	./.
chr12	86504076	HG3_PB_SVrefine2Falcon1Dovetail_8076	N	<INS>	20	NoConsensusGT	END=86504076;SVTYPE=INS;SVLEN=105;SC=DeBreak,MAMnet,Sniffles2,cuteSV,NanoVar,SVIM,Sniffles,Smartie-sv_aln,SVIM-asm,PAV,Dipcall;NumNeighbors=1;NumThresholdNeighbors=1;MatchId=643;TruScore=0.666667;PctSeqSimilarity=0;PctSizeSimilarity=1;PctRecOverlap=1;SizeDiff=0;StartDistance=0;EndDistance=0	GT	./.
chr12	87158309	HG4_Ill_GATKHCSBGrefine_9237	N	<DEL>	20	LongReadHomRef	END=87158371;SVTYPE=DEL;SVLEN=62;SC=DeBreak,MAMnet,Sniffles2,cuteSV,NanoVar,SVIM,Sniffles,Smartie-sv_aln,SVIM-asm,PAV,Dipcall;NumNeighbors=1;NumThresholdNeighbors=1;MatchId=647;TruScore=0.666667;PctSeqSimilarity=0;PctSizeSimilarity=1;PctRecOverlap=1;SizeDiff=0;StartDistance=0;EndDistance=0	GT	0/0
chr12	87204694	HG2_Ill_manta_3711	N	<DEL>	20	ClusteredCalls	END=87205597;SVTYPE=DEL;SVLEN=903;SC=DeBreak,MAMnet,Sniffles2,cuteSV,SVIM,Sniffles,Smartie-sv_aln,SVIM-asm,PAV,Dipcall;NumNeighbors=1;NumThresholdNeighbors=1;MatchId=648;TruScore=0.666667;PctSeqSimilarity=0;PctSizeSimilarity=1;PctRecOverlap=1;SizeDiff=0;StartDistance=0;EndDistance=0	GT	0/1
chr12	87249825	HG2_Ill_MetaSV_1084	N	<DEL>	20	ClusteredCalls	END=87249971;SVTYPE=DEL;SVLEN=146;SC=DeBreak,MAMnet,Sniffles2,cuteSV,NanoVar,SVIM,Sniffles,Smartie-sv_aln,SVIM-asm,PAV,Dipcall;NumNeighbors=1;NumThresholdNeighbors=1;MatchId=650;TruScore=0.425481;PctSeqSimilarity=0;PctSizeSimilarity=0.636986;PctRecOverlap=0.639456;SizeDiff=53;StartDistance=-30;EndDistance=23	GT	1/1
chr12	87494962	HG4_PB_SVrefine2Falcon1Dovetail_8160	N	<INS>	20	LongReadHomRef	END=87494962;SVTYPE=INS;SVLEN=493;SC=DeBreak,MAMnet,Sniffles2,cuteSV,NanoVar,SVIM,Sniffles,Smartie-sv_aln,SVIM-asm,PAV,Dipcall;NumNeighbors=1;NumThresholdNeighbors=1;MatchId=652;TruScore=0.666667;PctSeqSimilarity=0;PctSizeSimilarity=1;PctRecOverlap=1;SizeDiff=0;StartDistance=0;EndDistance=0	GT	0/0
chr12	87879622	HG2_Ill_GATKHC_21438	N	<DEL>	10	LongReadHomRef	END=87879700;SVTYPE=DEL;SVLEN=78;SC=DeBreak,MAMnet,Sniffles2,cuteSV,NanoVar,SVIM,Sniffles,Smartie-sv_aln;NumNeighbors=2;NumThresholdNeighbors=1;MatchId=654;TruScore=0.666667;PctSeqSimilarity=0;PctSizeSimilarity=1;PctRecOverlap=1;SizeDiff=0;StartDistance=0;EndDistance=0	GT	0/0
chr12	87880002	HG4_PB_SVrefine2Falcon1Dovetail_8161	N	<INS>	10	PASS	END=87880002;SVTYPE=INS;SVLEN=126;SC=DeBreak,MAMnet,Sniffles2,cuteSV,NanoVar,SVIM,Sniffles,Smartie-sv_aln,SVIM-asm,PAV,Dipcall;NumNeighbors=1;NumThresholdNeighbors=1;MatchId=655;TruScore=0.666667;PctSeqSimilarity=0;PctSizeSimilarity=1;PctRecOverlap=1;SizeDiff=0;StartDistance=0;EndDistance=0	GT	0/1
chr12	88605714	HG3_Ill_GATKHCSBGrefine_8850	N	<INS>	20	LongReadHomRef	END=88605714;SVTYPE=INS;SVLEN=129;SC=DeBreak,MAMnet,Sniffles2,cuteSV,NanoVar,SVIM,Sniffles,Smartie-sv_aln,SVIM-asm,PAV,Dipcall;NumNeighbors=1;NumThresholdNeighbors=1;MatchId=659;TruScore=0.666667;PctSeqSimilarity=0;PctSizeSimilarity=1;PctRecOverlap=1;SizeDiff=0;StartDistance=0;EndDistance=0	GT	0/0
chr12	89108866	HG2_PB_assemblyticsPBcR_5789	N	<DEL>	10	LongReadHomRef	END=89109092;SVTYPE=DEL;SVLEN=226;SC=DeBreak,MAMnet,Sniffles2,cuteSV,NanoVar,SVIM,Sniffles,Smartie-sv_aln,SVIM-asm,PAV,Dipcall;NumNeighbors=2;NumThresholdNeighbors=1;MatchId=661;TruScore=0.666667;PctSeqSimilarity=0;PctSizeSimilarity=1;PctRecOverlap=1;SizeDiff=0;StartDistance=0;EndDistance=0	GT	0/0
chr12	89108866	HG2_PB_SVrefine2PB10Xhap12_9661	N	<INS>	10	ClusteredCalls	END=89108866;SVTYPE=INS;SVLEN=230;SC=DeBreak,MAMnet,Sniffles2,cuteSV,NanoVar,SVIM,Sniffles,Smartie-sv_aln;NumNeighbors=1;NumThresholdNeighbors=1;MatchId=662;TruScore=0.268065;PctSeqSimilarity=0;PctSizeSimilarity=0.804196;PctRecOverlap=0;SizeDiff=-56;StartDistance=-289;EndDistance=-289	GT	1/1
chr12	90486701	HG4_Ill_Krunchall_18591	N	<INS>	20	ClusteredCalls	END=90486701;SVTYPE=INS;SVLEN=64;SC=DeBreak,MAMnet,Sniffles2,cuteSV,NanoVar,SVIM,Sniffles,Smartie-sv_aln,SVIM-asm,PAV,Dipcall;NumNeighbors=3;NumThresholdNeighbors=2;MatchId=664;TruScore=0.666667;PctSeqSimilarity=0;PctSizeSimilarity=1;PctRecOverlap=1;SizeDiff=0;StartDistance=0;EndDistance=0	GT	0/1
chr12	90486717	HG2_Ill_GATKHC_21455	N	<INS>	20	ClusteredCalls	END=90486717;SVTYPE=INS;SVLEN=94;SC=DeBreak,MAMnet,Sniffles2,cuteSV,NanoVar,Sniffles,Smartie-sv_aln,SVIM-asm,Dipcall;NumNeighbors=2;NumThresholdNeighbors=1;MatchId=665;TruScore=0.30719;PctSeqSimilarity=0;PctSizeSimilarity=0.921569;PctRecOverlap=0;SizeDiff=-8;StartDistance=-255;EndDistance=-255	GT	0/1
chr12	90486887	HG3_PB_SVrefine2Falcon1Dovetail_8087	N	<INS>	10	ClusteredCalls	END=90486887;SVTYPE=INS;SVLEN=864;SC=DeBreak,MAMnet,Sniffles2,cuteSV,NanoVar,SVIM,Sniffles,Smartie-sv_aln,SVIM-asm,PAV,Dipcall;NumNeighbors=1;NumThresholdNeighbors=1;MatchId=666;TruScore=0.666667;PctSeqSimilarity=0;PctSizeSimilarity=1;PctRecOverlap=1;SizeDiff=0;StartDistance=0;EndDistance=0	GT	0/1
chr12	90617337	HG2_PB_PB10Xdip_8073	N	<INS>	10	ClusteredCalls	END=90617337;SVTYPE=INS;SVLEN=192;SC=DeBreak,MAMnet,Sniffles2,cuteSV,NanoVar,SVIM,Sniffles,Smartie-sv_aln,SVIM-asm,PAV,Dipcall;NumNeighbors=1;NumThresholdNeighbors=1;MatchId=671;TruScore=0.666667;PctSeqSimilarity=0;PctSizeSimilarity=1;PctRecOverlap=1;SizeDiff=0;StartDistance=0;EndDistance=0	GT	1/1
chr12	90743126	HG3_Ill_Krunchall_17931	N	<INS>	20	LongReadHomRef	END=90743126;SVTYPE=INS;SVLEN=72;SC=DeBreak,MAMnet,Sniffles2,cuteSV,NanoVar,SVIM,Sniffles,Smartie-sv_aln,SVIM-asm,PAV,Dipcall;NumNeighbors=1;NumThresholdNeighbors=1;MatchId=672;TruScore=0.666667;PctSeqSimilarity=0;PctSizeSimilarity=1;PctRecOverlap=1;SizeDiff=0;StartDistance=0;EndDistance=0	GT	0/0
chr12	90846388	HG2_PB_assemblyticsfalcon_5971	N	<DEL>	10	NoConsensusGT	END=90846539;SVTYPE=DEL;SVLEN=151;SC=DeBreak,MAMnet,Sniffles2,cuteSV,NanoVar,SVIM,Sniffles,SVIM-asm,PAV,Dipcall;NumNeighbors=1;NumThresholdNeighbors=1;MatchId=673;TruScore=0.666667;PctSeqSimilarity=0;PctSizeSimilarity=1;PctRecOverlap=1;SizeDiff=0;StartDistance=0;EndDistance=0	GT	./.
chr12	90873231	HG3_Ill_GATKHCSBGrefine_8859	N	<INS>	20	LongReadHomRef	END=90873231;SVTYPE=INS;SVLEN=77;SC=DeBreak,MAMnet,Sniffles2,cuteSV,NanoVar,SVIM,Sniffles,Smartie-sv_aln,SVIM-asm,PAV,Dipcall;NumNeighbors=1;NumThresholdNeighbors=1;MatchId=674;TruScore=0.666667;PctSeqSimilarity=0;PctSizeSimilarity=1;PctRecOverlap=1;SizeDiff=0;StartDistance=0;EndDistance=0	GT	0/0
chr12	91227238	HG2_PB_pbsv_13376	N	<INS>	20	PASS	END=91227238;SVTYPE=INS;SVLEN=1779;SC=DeBreak,cuteSV,NanoVar,SVIM,Sniffles,Smartie-sv_aln,SVIM-asm,PAV,Dipcall;NumNeighbors=1;NumThresholdNeighbors=1;MatchId=676;TruScore=0.666667;PctSeqSimilarity=0;PctSizeSimilarity=1;PctRecOverlap=1;SizeDiff=0;StartDistance=0;EndDistance=0	GT	0/1
chr12	91842204	HG3_PB_pbsv_13081	N	<INS>	20	LongReadHomRef	END=91842204;SVTYPE=INS;SVLEN=296;SC=DeBreak,MAMnet,Sniffles2,cuteSV,NanoVar,SVIM,Sniffles,Smartie-sv_aln,SVIM-asm,PAV,Dipcall;NumNeighbors=1;NumThresholdNeighbors=1;MatchId=677;TruScore=0.666667;PctSeqSimilarity=0;PctSizeSimilarity=1;PctRecOverlap=1;SizeDiff=0;StartDistance=0;EndDistance=0	GT	0/0
chr12	91991283	HG2_Ill_svaba_16725	N	<DEL>	20	ClusteredCalls	END=91991394;SVTYPE=DEL;SVLEN=111;SC=DeBreak,MAMnet,Sniffles2,cuteSV,NanoVar;NumNeighbors=1;NumThresholdNeighbors=1;MatchId=678;TruScore=0.361728;PctSeqSimilarity=0;PctSizeSimilarity=0.540541;PctRecOverlap=0.544643;SizeDiff=51;StartDistance=-2;EndDistance=49	GT	0/1
chr12	92550870	HG2_10X_SVrefine210Xhap12_9363	N	<DEL>	20	LongReadHomRef	END=92550938;SVTYPE=DEL;SVLEN=68;SC=DeBreak,MAMnet,Sniffles2,cuteSV,NanoVar,SVIM,Sniffles,Smartie-sv_aln,SVIM-asm,PAV,Dipcall;NumNeighbors=1;NumThresholdNeighbors=1;MatchId=681;TruScore=0.666667;PctSeqSimilarity=0;PctSizeSimilarity=1;PctRecOverlap=1;SizeDiff=0;StartDistance=0;EndDistance=0	GT	0/0
chr12	92822420	HG4_PB_pbsv_13404	N	<INS>	20	LongReadHomRef	END=92822420;SVTYPE=INS;SVLEN=123;SC=DeBreak,MAMnet,Sniffles2,cuteSV,NanoVar,SVIM,Sniffles,Smartie-sv_aln,SVIM-asm,PAV,Dipcall;NumNeighbors=1;NumThresholdNeighbors=1;MatchId=683;TruScore=0.666667;PctSeqSimilarity=0;PctSizeSimilarity=1;PctRecOverlap=1;SizeDiff=0;StartDistance=0;EndDistance=0	GT	0/0
chr12	92930859	HG4_PB_pbsv_13406	N	<DEL>	20	LongReadHomRef	END=92930925;SVTYPE=DEL;SVLEN=66;SC=DeBreak,MAMnet,Sniffles2,cuteSV,NanoVar,SVIM,Sniffles,Smartie-sv_aln,SVIM-asm,PAV,Dipcall;NumNeighbors=1;NumThresholdNeighbors=1;MatchId=685;TruScore=0.666667;PctSeqSimilarity=0;PctSizeSimilarity=1;PctRecOverlap=1;SizeDiff=0;StartDistance=0;EndDistance=0	GT	0/0
chr12	93121763	HG2_10X_SVrefine210Xhap12_9367	N	<DEL>	20	LongReadHomRef	END=93122133;SVTYPE=DEL;SVLEN=370;SC=DeBreak,MAMnet,Sniffles2,cuteSV,NanoVar,SVIM,Sniffles,Smartie-sv_aln,SVIM-asm,PAV,Dipcall;NumNeighbors=1;NumThresholdNeighbors=1;MatchId=687;TruScore=0.666667;PctSeqSimilarity=0;PctSizeSimilarity=1;PctRecOverlap=1;SizeDiff=0;StartDistance=0;EndDistance=0	GT	0/0
chr12	93310375	HG3_PB_SVrefine2Falcon1Dovetail_8097	N	<INS>	20	PASS	END=93310375;SVTYPE=INS;SVLEN=3341;SC=DeBreak,MAMnet,Sniffles2,cuteSV,NanoVar,SVIM,Sniffles,Smartie-sv_aln;NumNeighbors=1;NumThresholdNeighbors=1;MatchId=688;TruScore=0.332735;PctSeqSimilarity=0;PctSizeSimilarity=0.998204;PctRecOverlap=0;SizeDiff=6;StartDistance=-1;EndDistance=-1	GT	1/1
chr12	93467210	HG3_10X_allpass_2625	N	<DEL>	20	NoConsensusGT	END=93467298;SVTYPE=DEL;SVLEN=88;SC=DeBreak,MAMnet,cuteSV,Sniffles,Smartie-sv_aln;NumNeighbors=1;NumThresholdNeighbors=1;MatchId=690;TruScore=0.666667;PctSeqSimilarity=0;PctSizeSimilarity=1;PctRecOverlap=1;SizeDiff=0;StartDistance=0;EndDistance=0	GT	./.
chr12	93685213	HG3_PB_assemblyticsfalcon_5990	N	<DEL>	10	LongReadHomRef	END=93685347;SVTYPE=DEL;SVLEN=134;SC=DeBreak,MAMnet,Sniffles2,cuteSV,NanoVar,SVIM,Sniffles,Smartie-sv_aln,SVIM-asm,PAV,Dipcall;NumNeighbors=1;NumThresholdNeighbors=1;MatchId=691;TruScore=0.666667;PctSeqSimilarity=0;PctSizeSimilarity=1;PctRecOverlap=1;SizeDiff=0;StartDistance=0;EndDistance=0	GT	0/0
chr12	93786058	HG2_10X_SVrefine210Xhap12_9371	N	<DEL>	20	LongReadHomRef	END=93786474;SVTYPE=DEL;SVLEN=416;SC=DeBreak,MAMnet,Sniffles2,cuteSV,NanoVar,SVIM,Sniffles,Smartie-sv_aln,SVIM-asm,PAV,Dipcall;NumNeighbors=1;NumThresholdNeighbors=1;MatchId=693;TruScore=0.666667;PctSeqSimilarity=0;PctSizeSimilarity=1;PctRecOverlap=1;SizeDiff=0;StartDistance=0;EndDistance=0	GT	0/0
chr12	93878747	HG3_Ill_Krunchall_17960	N	<INS>	20	LongReadHomRef	END=93878747;SVTYPE=INS;SVLEN=80;SC=DeBreak,MAMnet,Sniffles2,cuteSV,NanoVar,SVIM,Sniffles,Smartie-sv_aln,SVIM-asm,PAV,Dipcall;NumNeighbors=1;NumThresholdNeighbors=1;MatchId=696;TruScore=0.666667;PctSeqSimilarity=0;PctSizeSimilarity=1;PctRecOverlap=1;SizeDiff=0;StartDistance=0;EndDistance=0	GT	0/0
chr12	94570937	HG4_Ill_scalpel_12367	N	<DEL>	10	LongReadHomRef	END=94570987;SVTYPE=DEL;SVLEN=50;SC=DeBreak,MAMnet,Sniffles2,cuteSV,NanoVar,SVIM,Sniffles,Smartie-sv_aln,SVIM-asm,PAV,Dipcall;NumNeighbors=1;NumThresholdNeighbors=1;MatchId=697;TruScore=0.666667;PctSeqSimilarity=0;PctSizeSimilarity=1;PctRecOverlap=1;SizeDiff=0;StartDistance=0;EndDistance=0	GT	0/0
chr12	95262303	HG2_PB_assemblyticsfalcon_6001	N	<INS>	20	NoConsensusGT	END=95262303;SVTYPE=INS;SVLEN=204;SC=DeBreak,MAMnet,Sniffles2,cuteSV,NanoVar,SVIM,Sniffles,Smartie-sv_aln;NumNeighbors=1;NumThresholdNeighbors=1;MatchId=698;TruScore=0.310502;PctSeqSimilarity=0;PctSizeSimilarity=0.931507;PctRecOverlap=0;SizeDiff=-15;StartDistance=-3;EndDistance=-3	GT	./.
chr12	95386857	HG2_Ill_SVrefine2DISCOVARplusDovetail_2920	N	<DEL>	20	ClusteredCalls	END=95386987;SVTYPE=DEL;SVLEN=130;SC=DeBreak,MAMnet;NumNeighbors=1;NumThresholdNeighbors=1;MatchId=701;TruScore=0.318627;PctSeqSimilarity=0;PctSizeSimilarity=0.955882;PctRecOverlap=0;SizeDiff=-6;StartDistance=-150;EndDistance=-156	GT	0/1
chr12	95589465	HG4_PB_SVrefine2Falcon1Dovetail_8181	N	<INS>	20	ClusteredCalls	END=95589465;SVTYPE=INS;SVLEN=197;SC=DeBreak,MAMnet,Sniffles2,cuteSV,NanoVar,SVIM,Sniffles,Smartie-sv_aln;NumNeighbors=1;NumThresholdNeighbors=1;MatchId=703;TruScore=0.309645;PctSeqSimilarity=0;PctSizeSimilarity=0.928934;PctRecOverlap=0;SizeDiff=14;StartDistance=-1;EndDistance=-1	GT	1/1
chr12	95749278	HG2_Ill_MetaSV_1094	N	<INS>	20	ClusteredCalls	END=95749278;SVTYPE=INS;SVLEN=314;SC=DeBreak,MAMnet,Sniffles2,cuteSV,NanoVar,SVIM,Sniffles,Smartie-sv_aln;NumNeighbors=1;NumThresholdNeighbors=1;MatchId=705;TruScore=0.308751;PctSeqSimilarity=0;PctSizeSimilarity=0.926254;PctRecOverlap=0;SizeDiff=-25;StartDistance=-1;EndDistance=-1	GT	1/1
chr12	96049114	HG4_PB_HySA_19597	N	<INS>	20	ClusteredCalls	END=96049114;SVTYPE=INS;SVLEN=114;SC=DeBreak,MAMnet,Sniffles2,cuteSV,NanoVar,SVIM,Sniffles,Smartie-sv_aln;NumNeighbors=1;NumThresholdNeighbors=1;MatchId=709;TruScore=0.248538;PctSeqSimilarity=0;PctSizeSimilarity=0.745614;PctRecOverlap=0;SizeDiff=29;StartDistance=-3;EndDistance=-3	GT	0/1
chr12	97876477	HG2_Ill_250bpfermikitraw_18003	N	<INS>	20	ClusteredCalls	END=97876477;SVTYPE=INS;SVLEN=69;SC=DeBreak,MAMnet,Sniffles2,cuteSV,NanoVar,SVIM,Sniffles,Smartie-sv_aln,SVIM-asm,PAV,Dipcall;NumNeighbors=1;NumThresholdNeighbors=1;MatchId=716;TruScore=0.666667;PctSeqSimilarity=0;PctSizeSimilarity=1;PctRecOverlap=1;SizeDiff=0;StartDistance=0;EndDistance=0	GT	0/1
chr12	98111709	HG4_10X_allpass_2546	N	<DEL>	20	LongReadHomRef	END=98112769;SVTYPE=DEL;SVLEN=1060;SC=DeBreak,MAMnet,Sniffles2,cuteSV,NanoVar,SVIM,Sniffles,Smartie-sv_aln,SVIM-asm,PAV,Dipcall;NumNeighbors=1;NumThresholdNeighbors=1;MatchId=717;TruScore=0.666667;PctSeqSimilarity=0;PctSizeSimilarity=1;PctRecOverlap=1;SizeDiff=0;StartDistance=0;EndDistance=0	GT	./.
chr12	98955401	HG3_PB_SVrefine2PBcRDovetail_6352	N	<DEL>	20	LongReadHomRef	END=98959000;SVTYPE=DEL;SVLEN=3599;SC=DeBreak,MAMnet,Sniffles2,cuteSV,NanoVar,SVIM,Sniffles,Smartie-sv_aln,SVIM-asm,PAV,Dipcall;NumNeighbors=1;NumThresholdNeighbors=1;MatchId=719;TruScore=0.666667;PctSeqSimilarity=0;PctSizeSimilarity=1;PctRecOverlap=1;SizeDiff=0;StartDistance=0;EndDistance=0	GT	0/0
chr12	102141630	HG4_Ill_GATKHC_21560	N	<INS>	20	ClusteredCalls	END=102141630;SVTYPE=INS;SVLEN=61;SC=DeBreak,MAMnet,NanoVar;NumNeighbors=1;NumThresholdNeighbors=1;MatchId=724;TruScore=0.666667;PctSeqSimilarity=0;PctSizeSimilarity=1;PctRecOverlap=1;SizeDiff=0;StartDistance=0;EndDistance=0	GT	0/1
chr12	102314060	HG3_Ill_SVrefine2DISCOVARDovetail_9747	N	<DEL>	20	LongReadHomRef	END=102314162;SVTYPE=DEL;SVLEN=102;SC=DeBreak,MAMnet,Sniffles2,cuteSV,NanoVar,SVIM,Sniffles,Smartie-sv_aln,SVIM-asm,PAV,Dipcall;NumNeighbors=1;NumThresholdNeighbors=1;MatchId=726;TruScore=0.666667;PctSeqSimilarity=0;PctSizeSimilarity=1;PctRecOverlap=1;SizeDiff=0;StartDistance=0;EndDistance=0	GT	0/0
chr12	103900595	HG2_PB_assemblyticsfalcon_6067	N	<DEL>	10	LongReadHomRef	END=103900860;SVTYPE=DEL;SVLEN=265;SC=DeBreak,MAMnet,Sniffles2,cuteSV,NanoVar,SVIM,Sniffles,Smartie-sv_aln,SVIM-asm,PAV,Dipcall;NumNeighbors=1;NumThresholdNeighbors=1;MatchId=729;TruScore=0.666667;PctSeqSimilarity=0;PctSizeSimilarity=1;PctRecOverlap=1;SizeDiff=0;StartDistance=0;EndDistance=0	GT	0/0
chr12	104299658	HG2_Ill_GATKHC_21588	N	<INS>	20	NoConsensusGT	END=104299658;SVTYPE=INS;SVLEN=62;SC=DeBreak,NanoVar,Smartie-sv_aln;NumNeighbors=1;NumThresholdNeighbors=1;MatchId=736;TruScore=0.666667;PctSeqSimilarity=0;PctSizeSimilarity=1;PctRecOverlap=1;SizeDiff=0;StartDistance=0;EndDistance=0	GT	./.
chr12	104717308	HG3_Ill_MetaSV_1222	N	<DEL>	20	LongReadHomRef	END=104717589;SVTYPE=DEL;SVLEN=281;SC=DeBreak,MAMnet,Sniffles2,cuteSV,NanoVar,SVIM,Sniffles,Smartie-sv_aln,SVIM-asm,PAV,Dipcall;NumNeighbors=1;NumThresholdNeighbors=1;MatchId=737;TruScore=0.666667;PctSeqSimilarity=0;PctSizeSimilarity=1;PctRecOverlap=1;SizeDiff=0;StartDistance=0;EndDistance=0	GT	0/0
chr12	105717887	HG4_PB_assemblyticsfalcon_6004	N	<DEL>	20	LongReadHomRef	END=105717937;SVTYPE=DEL;SVLEN=50;SC=DeBreak,MAMnet,Sniffles2,cuteSV,NanoVar,SVIM,Sniffles,Smartie-sv_aln,SVIM-asm,PAV,Dipcall;NumNeighbors=1;NumThresholdNeighbors=1;MatchId=742;TruScore=0.666667;PctSeqSimilarity=0;PctSizeSimilarity=1;PctRecOverlap=1;SizeDiff=0;StartDistance=0;EndDistance=0	GT	0/0
chr12	105830889	HG4_PB_HySA_19666	N	<INS>	10	LongReadHomRef	END=105830889;SVTYPE=INS;SVLEN=306;SC=DeBreak,MAMnet,Sniffles2,cuteSV,NanoVar,SVIM,Sniffles,Smartie-sv_aln,SVIM-asm,PAV,Dipcall;NumNeighbors=1;NumThresholdNeighbors=1;MatchId=745;TruScore=0.666667;PctSeqSimilarity=0;PctSizeSimilarity=1;PctRecOverlap=1;SizeDiff=0;StartDistance=0;EndDistance=0	GT	./.
chr12	105890885	HG4_Ill_svaba_16890	N	<DEL>	20	LongReadHomRef	END=105890939;SVTYPE=DEL;SVLEN=54;SC=DeBreak,MAMnet,Sniffles2,cuteSV,NanoVar,SVIM,Sniffles,Smartie-sv_aln,SVIM-asm,PAV,Dipcall;NumNeighbors=1;NumThresholdNeighbors=1;MatchId=746;TruScore=0.666667;PctSeqSimilarity=0;PctSizeSimilarity=1;PctRecOverlap=1;SizeDiff=0;StartDistance=0;EndDistance=0	GT	0/0
chr12	106072899	HG2_PB_SVrefine2PBcRplusDovetail_2506	N	<INS>	10	ClusteredCalls	END=106072899;SVTYPE=INS;SVLEN=1108;SC=DeBreak,MAMnet,Sniffles2,cuteSV,NanoVar,SVIM,Sniffles,Smartie-sv_aln;NumNeighbors=1;NumThresholdNeighbors=1;MatchId=747;TruScore=0.215704;PctSeqSimilarity=0;PctSizeSimilarity=0.647112;PctRecOverlap=0;SizeDiff=391;StartDistance=-3;EndDistance=-3	GT	1/1
chr12	107675349	HG2_PB_PB10Xdip_6473	N	<INS>	10	PASS	END=107675349;SVTYPE=INS;SVLEN=4197;SC=DeBreak,MAMnet,Sniffles2,cuteSV,NanoVar,SVIM,Sniffles,Smartie-sv_aln;NumNeighbors=1;NumThresholdNeighbors=1;MatchId=756;TruScore=0.326424;PctSeqSimilarity=0;PctSizeSimilarity=0.979271;PctRecOverlap=0;SizeDiff=87;StartDistance=-1;EndDistance=-1	GT	0/1
chr12	108203258	HG4_Ill_MetaSV_1183	N	<INS>	20	LongReadHomRef	END=108203258;SVTYPE=INS;SVLEN=652;SC=DeBreak,MAMnet,Sniffles2,cuteSV,NanoVar,SVIM,Sniffles,Smartie-sv_aln,SVIM-asm,PAV,Dipcall;NumNeighbors=1;NumThresholdNeighbors=1;MatchId=758;TruScore=0.666667;PctSeqSimilarity=0;PctSizeSimilarity=1;PctRecOverlap=1;SizeDiff=0;StartDistance=0;EndDistance=0	GT	0/0
chr12	108222547	HG4_PB_SVrefine2PBcRDovetail_6726	N	<DEL>	20	LongReadHomRef	END=108222863;SVTYPE=DEL;SVLEN=316;SC=DeBreak,MAMnet,Sniffles2,cuteSV,NanoVar,SVIM,Sniffles,Smartie-sv_aln,SVIM-asm,PAV,Dipcall;NumNeighbors=1;NumThresholdNeighbors=1;MatchId=759;TruScore=0.666667;PctSeqSimilarity=0;PctSizeSimilarity=1;PctRecOverlap=1;SizeDiff=0;StartDistance=0;EndDistance=0	GT	0/0
chr12	108741487	HG3_PB_SVrefine2Falcon1Dovetail_8145	N	<INS>	20	ClusteredCalls	END=108741487;SVTYPE=INS;SVLEN=201;SC=DeBreak,MAMnet,Sniffles2,cuteSV,NanoVar,Smartie-sv_aln,SVIM-asm,Dipcall;NumNeighbors=3;NumThresholdNeighbors=2;MatchId=762;TruScore=0.666667;PctSeqSimilarity=0;PctSizeSimilarity=1;PctRecOverlap=1;SizeDiff=0;StartDistance=0;EndDistance=0	GT	1/1
chr12	108741598	HG2_Ill_GATKHC_21631	N	<INS>	20	ClusteredCalls	END=108741598;SVTYPE=INS;SVLEN=77;SC=DeBreak,MAMnet,Sniffles2,cuteSV,NanoVar,SVIM,Smartie-sv_aln,SVIM-asm,PAV,Dipcall;NumNeighbors=2;NumThresholdNeighbors=2;MatchId=763;TruScore=0.666667;PctSeqSimilarity=0;PctSizeSimilarity=1;PctRecOverlap=1;SizeDiff=0;StartDistance=0;EndDistance=0	GT	1/1
chr12	108741927	HG3_PB_HySA_20349	N	<INS>	20	NoConsensusGT	END=108741927;SVTYPE=INS;SVLEN=120;SC=DeBreak,NanoVar,Dipcall;NumNeighbors=1;NumThresholdNeighbors=1;MatchId=764;TruScore=0.666667;PctSeqSimilarity=0;PctSizeSimilarity=1;PctRecOverlap=1;SizeDiff=0;StartDistance=0;EndDistance=0	GT	./.
chr12	109229646	HG3_PB_SVrefine2PBcRDovetail_6372	N	<INS>	20	ClusteredCalls	END=109229646;SVTYPE=INS;SVLEN=114;SC=DeBreak,MAMnet,Sniffles2,cuteSV,NanoVar;NumNeighbors=1;NumThresholdNeighbors=1;MatchId=766;TruScore=0.666667;PctSeqSimilarity=0;PctSizeSimilarity=1;PctRecOverlap=1;SizeDiff=0;StartDistance=0;EndDistance=0	GT	0/1
chr12	109253613	HG2_Ill_SVrefine2DISCOVARplusDovetail_2979	N	<DEL>	20	LongReadHomRef	END=109253759;SVTYPE=DEL;SVLEN=146;SC=DeBreak,MAMnet,Sniffles2,cuteSV,NanoVar,SVIM,Sniffles,Smartie-sv_aln,SVIM-asm,PAV,Dipcall;NumNeighbors=1;NumThresholdNeighbors=1;MatchId=768;TruScore=0.666667;PctSeqSimilarity=0;PctSizeSimilarity=1;PctRecOverlap=1;SizeDiff=0;StartDistance=0;EndDistance=0	GT	0/0
chr12	109493205	HG2_Ill_GATKHCSBGrefine_9026	N	<INS>	20	PASS	END=109493205;SVTYPE=INS;SVLEN=56;SC=DeBreak,MAMnet,Sniffles2,cuteSV,NanoVar,SVIM,Sniffles,Smartie-sv_aln;NumNeighbors=1;NumThresholdNeighbors=1;MatchId=769;TruScore=0.666667;PctSeqSimilarity=0;PctSizeSimilarity=1;PctRecOverlap=1;SizeDiff=0;StartDistance=0;EndDistance=0	GT	0/1
chr12	109544717	HG2_PB_pbsv_13464	N	<INS>	20	NoConsensusGT	END=109544717;SVTYPE=INS;SVLEN=245;SC=DeBreak,MAMnet,NanoVar,Sniffles,Smartie-sv_aln;NumNeighbors=1;NumThresholdNeighbors=1;MatchId=770;TruScore=0.666667;PctSeqSimilarity=0;PctSizeSimilarity=1;PctRecOverlap=1;SizeDiff=0;StartDistance=0;EndDistance=0	GT	./.
chr12	110099830	HG2_PB_SVrefine2Falcon1plusDovetail_2647	N	<INS>	10	ClusteredCalls	END=110099830;SVTYPE=INS;SVLEN=188;SC=DeBreak,MAMnet,NanoVar,Smartie-sv_aln,Dipcall;NumNeighbors=1;NumThresholdNeighbors=1;MatchId=776;TruScore=0.666667;PctSeqSimilarity=0;PctSizeSimilarity=1;PctRecOverlap=1;SizeDiff=0;StartDistance=0;EndDistance=0	GT	1/1
chr12	111318458	HG2_PB_assemblyticsfalcon_6134	N	<INS>	10	LongReadHomRef	END=111318458;SVTYPE=INS;SVLEN=559;SC=DeBreak,MAMnet,Sniffles2,cuteSV,NanoVar,SVIM,Sniffles,Smartie-sv_aln,SVIM-asm,PAV,Dipcall;NumNeighbors=2;NumThresholdNeighbors=2;MatchId=780;TruScore=0.666667;PctSeqSimilarity=0;PctSizeSimilarity=1;PctRecOverlap=1;SizeDiff=0;StartDistance=0;EndDistance=0	GT	0/0
chr12	111763410	HG2_PB_assemblyticsPBcR_5956	N	<DEL>	10	LongReadHomRef	END=111764270;SVTYPE=DEL;SVLEN=860;SC=DeBreak,MAMnet,Sniffles2,cuteSV,NanoVar,SVIM,Sniffles,Smartie-sv_aln,SVIM-asm,PAV,Dipcall;NumNeighbors=1;NumThresholdNeighbors=1;MatchId=784;TruScore=0.666667;PctSeqSimilarity=0;PctSizeSimilarity=1;PctRecOverlap=1;SizeDiff=0;StartDistance=0;EndDistance=0	GT	0/0
chr12	112979374	HG4_10X_allpass_2554	N	<DEL>	20	LongReadHomRef	END=112979658;SVTYPE=DEL;SVLEN=284;SC=DeBreak,MAMnet,Sniffles2,cuteSV,NanoVar,SVIM,Sniffles,Smartie-sv_aln,SVIM-asm,PAV,Dipcall;NumNeighbors=1;NumThresholdNeighbors=1;MatchId=787;TruScore=0.666667;PctSeqSimilarity=0;PctSizeSimilarity=1;PctRecOverlap=1;SizeDiff=0;StartDistance=0;EndDistance=0	GT	0/0
chr12	113067853	HG3_Ill_manta_3071	N	<DEL>	20	LongReadHomRef	END=113068681;SVTYPE=DEL;SVLEN=828;SC=DeBreak,MAMnet,Sniffles2,cuteSV,NanoVar,SVIM,Sniffles,Smartie-sv_aln,SVIM-asm,PAV,Dipcall;NumNeighbors=1;NumThresholdNeighbors=1;MatchId=788;TruScore=0.666667;PctSeqSimilarity=0;PctSizeSimilarity=1;PctRecOverlap=1;SizeDiff=0;StartDistance=0;EndDistance=0	GT	0/0
chr12	113150725	HG3_Ill_GATKHCSBGrefine_8928	N	<DEL>	20	LongReadHomRef	END=113150856;SVTYPE=DEL;SVLEN=131;SC=DeBreak,MAMnet,Sniffles2,cuteSV,NanoVar,SVIM,Sniffles,Smartie-sv_aln,SVIM-asm,PAV,Dipcall;NumNeighbors=1;NumThresholdNeighbors=1;MatchId=789;TruScore=0.666667;PctSeqSimilarity=0;PctSizeSimilarity=1;PctRecOverlap=1;SizeDiff=0;StartDistance=0;EndDistance=0	GT	0/0
chr12	113683111	HG4_10X_allpass_2556	N	<DEL>	20	PASS	END=113683430;SVTYPE=DEL;SVLEN=319;SC=DeBreak,MAMnet,Sniffles2,cuteSV,NanoVar,SVIM,Sniffles,Smartie-sv_aln,SVIM-asm,PAV,Dipcall;NumNeighbors=1;NumThresholdNeighbors=1;MatchId=791;TruScore=0.666667;PctSeqSimilarity=0;PctSizeSimilarity=1;PctRecOverlap=1;SizeDiff=0;StartDistance=0;EndDistance=0	GT	0/1
chr12	113981181	HG3_Ill_150bpfermikitraw_17116	N	<DEL>	20	LongReadHomRef	END=113981231;SVTYPE=DEL;SVLEN=50;SC=DeBreak,MAMnet,Sniffles2,cuteSV,NanoVar,SVIM,Sniffles,Smartie-sv_aln,SVIM-asm,PAV,Dipcall;NumNeighbors=1;NumThresholdNeighbors=1;MatchId=794;TruScore=0.666667;PctSeqSimilarity=0;PctSizeSimilarity=1;PctRecOverlap=1;SizeDiff=0;StartDistance=0;EndDistance=0	GT	0/0
chr12	114376199	HG3_Ill_SVrefine2DISCOVARDovetail_9800	N	<DEL>	20	LongReadHomRef	END=114376269;SVTYPE=DEL;SVLEN=70;SC=DeBreak,MAMnet,Sniffles2,cuteSV,NanoVar,SVIM,Sniffles,Smartie-sv_aln,SVIM-asm,PAV,Dipcall;NumNeighbors=1;NumThresholdNeighbors=1;MatchId=798;TruScore=0.666667;PctSeqSimilarity=0;PctSizeSimilarity=1;PctRecOverlap=1;SizeDiff=0;StartDistance=0;EndDistance=0	GT	0/0
chr12	114450860	HG3_PB_SVrefine2Falcon1Dovetail_8163	N	<INS>	10	ClusteredCalls	END=114450860;SVTYPE=INS;SVLEN=856;SC=DeBreak,MAMnet,Sniffles2,cuteSV,NanoVar,SVIM,Sniffles,Smartie-sv_aln;NumNeighbors=1;NumThresholdNeighbors=1;MatchId=799;TruScore=0.278427;PctSeqSimilarity=0;PctSizeSimilarity=0.83528;PctRecOverlap=0;SizeDiff=141;StartDistance=-77;EndDistance=-77	GT	1/1
chr12	114501586	HG4_PB_assemblyticsfalcon_6067	N	<DEL>	20	LongReadHomRef	END=114502270;SVTYPE=DEL;SVLEN=684;SC=DeBreak,MAMnet,Sniffles2,cuteSV,NanoVar,SVIM,Sniffles,Smartie-sv_aln,SVIM-asm,PAV,Dipcall;NumNeighbors=1;NumThresholdNeighbors=1;MatchId=802;TruScore=0.666667;PctSeqSimilarity=0;PctSizeSimilarity=1;PctRecOverlap=1;SizeDiff=0;StartDistance=0;EndDistance=0	GT	0/0
chr12	114719765	HG4_PB_HySA_19734	N	<INS>	20	NoConsensusGT	END=114719765;SVTYPE=INS;SVLEN=130;SC=DeBreak,MAMnet,Sniffles2,cuteSV,NanoVar,SVIM,Sniffles,Smartie-sv_aln,SVIM-asm,PAV,Dipcall;NumNeighbors=3;NumThresholdNeighbors=2;MatchId=804;TruScore=0.307329;PctSeqSimilarity=0;PctSizeSimilarity=0.921986;PctRecOverlap=0;SizeDiff=-11;StartDistance=-289;EndDistance=-289	GT	./.
chr12	114719800	HG4_Ill_GATKHCSBGrefine_9337	N	<INS>	20	ClusteredCalls	END=114719800;SVTYPE=INS;SVLEN=208;SC=DeBreak,MAMnet,Sniffles2,cuteSV,NanoVar,SVIM,Sniffles,Smartie-sv_aln,SVIM-asm,PAV,Dipcall;NumNeighbors=2;NumThresholdNeighbors=1;MatchId=805;TruScore=0.666667;PctSeqSimilarity=0;PctSizeSimilarity=1;PctRecOverlap=1;SizeDiff=0;StartDistance=0;EndDistance=0	GT	1/1
chr12	114719921	HG3_Ill_scalpel_13026	N	<DEL>	10	LongReadHomRef	END=114719977;SVTYPE=DEL;SVLEN=56;SC=DeBreak,MAMnet,Sniffles2,cuteSV,NanoVar,SVIM,Sniffles,Smartie-sv_aln,PAV;NumNeighbors=1;NumThresholdNeighbors=1;MatchId=806;TruScore=0.666667;PctSeqSimilarity=0;PctSizeSimilarity=1;PctRecOverlap=1;SizeDiff=0;StartDistance=0;EndDistance=0	GT	0/0
chr12	114788745	HG3_PB_SVrefine2Falcon1Dovetail_8166	N	<INS>	10	LongReadHomRef	END=114788745;SVTYPE=INS;SVLEN=102;SC=DeBreak,MAMnet,Sniffles2,cuteSV,NanoVar,SVIM,Sniffles,Smartie-sv_aln,SVIM-asm,PAV,Dipcall;NumNeighbors=1;NumThresholdNeighbors=1;MatchId=808;TruScore=0.666667;PctSeqSimilarity=0;PctSizeSimilarity=1;PctRecOverlap=1;SizeDiff=0;StartDistance=0;EndDistance=0	GT	0/0
chr12	114869574	HG4_PB_SVrefine2PBcRDovetail_6742	N	<INS>	20	PASS	END=114869574;SVTYPE=INS;SVLEN=57;SC=DeBreak,NanoVar,Smartie-sv_aln;NumNeighbors=1;NumThresholdNeighbors=1;MatchId=809;TruScore=0.666667;PctSeqSimilarity=0;PctSizeSimilarity=1;PctRecOverlap=1;SizeDiff=0;StartDistance=0;EndDistance=0	GT	0/1
chr12	115469093	HG2_PB_assemblyticsPBcR_5985	N	<DEL>	20	LongReadHomRef	END=115469242;SVTYPE=DEL;SVLEN=149;SC=DeBreak,MAMnet,Sniffles2,cuteSV,NanoVar,SVIM,Sniffles,Smartie-sv_aln,SVIM-asm,PAV,Dipcall;NumNeighbors=2;NumThresholdNeighbors=1;MatchId=816;TruScore=0.666667;PctSeqSimilarity=0;PctSizeSimilarity=1;PctRecOverlap=1;SizeDiff=0;StartDistance=0;EndDistance=0	GT	0/0
chr12	115469093	HG2_PB_SVrefine2PBcRplusDovetail_2537	N	<INS>	10	ClusteredCalls	END=115469093;SVTYPE=INS;SVLEN=204;SC=DeBreak,MAMnet,Sniffles2,cuteSV,NanoVar,SVIM,Sniffles,Smartie-sv_aln;NumNeighbors=1;NumThresholdNeighbors=1;MatchId=817;TruScore=0.176471;PctSeqSimilarity=0;PctSizeSimilarity=0.529412;PctRecOverlap=0;SizeDiff=96;StartDistance=-1;EndDistance=-1	GT	1/1
chr12	115812297	HG2_PB_assemblyticsPBcR_5987	N	<INS>	10	ClusteredCalls	END=115812297;SVTYPE=INS;SVLEN=423;SC=DeBreak,MAMnet,Sniffles2,cuteSV,SVIM,Sniffles,Smartie-sv_aln;NumNeighbors=1;NumThresholdNeighbors=1;MatchId=819;TruScore=0.178707;PctSeqSimilarity=0;PctSizeSimilarity=0.536122;PctRecOverlap=0;SizeDiff=-366;StartDistance=-32;EndDistance=-32	GT	1/1
chr12	116079902	HG3_Ill_Spiral_14148	N	<INS>	20	ClusteredCalls	END=116079902;SVTYPE=INS;SVLEN=74;SC=DeBreak,MAMnet;NumNeighbors=1;NumThresholdNeighbors=1;MatchId=821;TruScore=0.247748;PctSeqSimilarity=0;PctSizeSimilarity=0.743243;PctRecOverlap=0;SizeDiff=19;StartDistance=-2;EndDistance=-2	GT	1/1
chr12	116135997	HG2_PB_assemblyticsPBcR_5992	N	<INS>	10	ClusteredCalls	END=116135997;SVTYPE=INS;SVLEN=312;SC=DeBreak,MAMnet,SVIM,Smartie-sv_aln,SVIM-asm,PAV,Dipcall;NumNeighbors=1;NumThresholdNeighbors=1;MatchId=823;TruScore=0.666667;PctSeqSimilarity=0;PctSizeSimilarity=1;PctRecOverlap=1;SizeDiff=0;StartDistance=0;EndDistance=0	GT	1/1
chr12	116561953	HG2_Ill_150bpfermikitraw_17113	N	<INS>	20	PASS	END=116561953;SVTYPE=INS;SVLEN=66;SC=DeBreak,MAMnet,cuteSV,NanoVar,SVIM,Sniffles,Smartie-sv_aln;NumNeighbors=1;NumThresholdNeighbors=1;MatchId=827;TruScore=0.666667;PctSeqSimilarity=0;PctSizeSimilarity=1;PctRecOverlap=1;SizeDiff=0;StartDistance=0;EndDistance=0	GT	0/1
chr12	117463986	HG2_10X_SVrefine210Xhap12_9472	N	<DEL>	20	ClusteredCalls	END=117464180;SVTYPE=DEL;SVLEN=194;SC=DeBreak,MAMnet,Sniffles2,cuteSV,NanoVar,SVIM,Sniffles,Smartie-sv_aln,SVIM-asm,PAV,Dipcall;NumNeighbors=1;NumThresholdNeighbors=1;MatchId=831;TruScore=0.666667;PctSeqSimilarity=0;PctSizeSimilarity=1;PctRecOverlap=1;SizeDiff=0;StartDistance=0;EndDistance=0	GT	0/1
chr12	117903558	HG3_Ill_250bpfermikitraw_17662	N	<DEL>	20	LongReadHomRef	END=117903614;SVTYPE=DEL;SVLEN=56;SC=DeBreak,MAMnet,Sniffles2,cuteSV,NanoVar,SVIM,Sniffles,Smartie-sv_aln,SVIM-asm,PAV,Dipcall;NumNeighbors=1;NumThresholdNeighbors=1;MatchId=833;TruScore=0.666667;PctSeqSimilarity=0;PctSizeSimilarity=1;PctRecOverlap=1;SizeDiff=0;StartDistance=0;EndDistance=0	GT	0/0
chr12	118286612	HG3_PB_HySA_20440	N	<INS>	20	LongReadHomRef	END=118286612;SVTYPE=INS;SVLEN=68;SC=DeBreak,MAMnet,Sniffles2,cuteSV,Sniffles,Smartie-sv_aln,SVIM-asm;NumNeighbors=1;NumThresholdNeighbors=1;MatchId=835;TruScore=0.666667;PctSeqSimilarity=0;PctSizeSimilarity=1;PctRecOverlap=1;SizeDiff=0;StartDistance=0;EndDistance=0	GT	./.
chr12	118400458	HG3_Ill_MetaSV_1236	N	<DEL>	10	LongReadHomRef	END=118400805;SVTYPE=DEL;SVLEN=347;SC=DeBreak,MAMnet,Sniffles2,cuteSV,NanoVar,SVIM,Sniffles,Smartie-sv_aln,SVIM-asm,PAV,Dipcall;NumNeighbors=1;NumThresholdNeighbors=1;MatchId=836;TruScore=0.666667;PctSeqSimilarity=0;PctSizeSimilarity=1;PctRecOverlap=1;SizeDiff=0;StartDistance=0;EndDistance=0	GT	0/0
chr12	119353495	HG3_10X_allpass_2648	N	<DEL>	20	LongReadHomRef	END=119353643;SVTYPE=DEL;SVLEN=148;SC=DeBreak,MAMnet,Sniffles2,cuteSV,NanoVar,SVIM,Sniffles,Smartie-sv_aln,SVIM-asm,PAV,Dipcall;NumNeighbors=1;NumThresholdNeighbors=1;MatchId=842;TruScore=0.666667;PctSeqSimilarity=0;PctSizeSimilarity=1;PctRecOverlap=1;SizeDiff=0;StartDistance=0;EndDistance=0	GT	0/0
chr12	119901803	HG4_10X_allpass_2560	N	<DEL>	20	LongReadHomRef	END=119902118;SVTYPE=DEL;SVLEN=315;SC=DeBreak,MAMnet,Sniffles2,cuteSV,NanoVar,SVIM,Sniffles,Smartie-sv_aln,SVIM-asm,PAV,Dipcall;NumNeighbors=1;NumThresholdNeighbors=1;MatchId=844;TruScore=0.666667;PctSeqSimilarity=0;PctSizeSimilarity=1;PctRecOverlap=1;SizeDiff=0;StartDistance=0;EndDistance=0	GT	0/0
chr12	120094934	HG4_Ill_GATKHCSBGrefine_9355	N	<DEL>	20	LongReadHomRef	END=120095037;SVTYPE=DEL;SVLEN=103;SC=DeBreak,MAMnet,Sniffles2,cuteSV,NanoVar,SVIM,Sniffles,Smartie-sv_aln,SVIM-asm,PAV,Dipcall;NumNeighbors=1;NumThresholdNeighbors=1;MatchId=845;TruScore=0.666667;PctSeqSimilarity=0;PctSizeSimilarity=1;PctRecOverlap=1;SizeDiff=0;StartDistance=0;EndDistance=0	GT	0/0
chr12	120389442	HG4_Ill_SVrefine2DISCOVARDovetail_9698	N	<DEL>	20	LongReadHomRef	END=120389643;SVTYPE=DEL;SVLEN=201;SC=DeBreak,MAMnet,Sniffles2,cuteSV,NanoVar,SVIM,Sniffles,Smartie-sv_aln,SVIM-asm,PAV,Dipcall;NumNeighbors=1;NumThresholdNeighbors=1;MatchId=848;TruScore=0.666667;PctSeqSimilarity=0;PctSizeSimilarity=1;PctRecOverlap=1;SizeDiff=0;StartDistance=0;EndDistance=0	GT	./.
chr12	120412071	HG3_Ill_GATKHCSBGrefine_8958	N	<DEL>	10	LongReadHomRef	END=120412405;SVTYPE=DEL;SVLEN=334;SC=DeBreak,MAMnet,Sniffles2,cuteSV,NanoVar,SVIM,Sniffles,Smartie-sv_aln,SVIM-asm,PAV,Dipcall;NumNeighbors=1;NumThresholdNeighbors=1;MatchId=850;TruScore=0.666667;PctSeqSimilarity=0;PctSizeSimilarity=1;PctRecOverlap=1;SizeDiff=0;StartDistance=0;EndDistance=0	GT	0/0
chr12	120590084	HG2_10X_SVrefine210Xhap12_9486	N	<DEL>	20	LongReadHomRef	END=120590332;SVTYPE=DEL;SVLEN=248;SC=DeBreak,MAMnet,Sniffles2,cuteSV,NanoVar,SVIM,Sniffles,Smartie-sv_aln,SVIM-asm,PAV,Dipcall;NumNeighbors=1;NumThresholdNeighbors=1;MatchId=851;TruScore=0.666667;PctSeqSimilarity=0;PctSizeSimilarity=1;PctRecOverlap=1;SizeDiff=0;StartDistance=0;EndDistance=0	GT	0/0
chr12	121364636	HG2_PB_SVrefine2PB10Xhap12_9784	N	<INS>	10	NoConsensusGT	END=121364636;SVTYPE=INS;SVLEN=599;SC=DeBreak,MAMnet,Sniffles2,cuteSV,NanoVar,SVIM,Sniffles,Smartie-sv_aln,SVIM-asm,PAV,Dipcall;NumNeighbors=1;NumThresholdNeighbors=1;MatchId=857;TruScore=0.666667;PctSeqSimilarity=0;PctSizeSimilarity=1;PctRecOverlap=1;SizeDiff=0;StartDistance=0;EndDistance=0	GT	./.
chr12	121425828	HG4_PB_pbsv_13544	N	<DEL>	20	LongReadHomRef	END=121425890;SVTYPE=DEL;SVLEN=62;SC=DeBreak,MAMnet,Sniffles2,cuteSV,NanoVar,SVIM,Sniffles,Smartie-sv_aln,SVIM-asm,PAV,Dipcall;NumNeighbors=1;NumThresholdNeighbors=1;MatchId=862;TruScore=0.666667;PctSeqSimilarity=0;PctSizeSimilarity=1;PctRecOverlap=1;SizeDiff=0;StartDistance=0;EndDistance=0	GT	0/0
chr12	121692996	HG4_PB_SVrefine2PBcRDovetail_6764	N	<INS>	10	ClusteredCalls	END=121692996;SVTYPE=INS;SVLEN=504;SC=DeBreak,MAMnet,Sniffles2,cuteSV,NanoVar,SVIM,Sniffles,Smartie-sv_aln;NumNeighbors=2;NumThresholdNeighbors=1;MatchId=865;TruScore=0.191799;PctSeqSimilarity=0;PctSizeSimilarity=0.575397;PctRecOverlap=0;SizeDiff=214;StartDistance=-29;EndDistance=-29	GT	1/1
chr12	121693025	HG2_PB_HySA_24722	N	<INS>	20	ClusteredCalls	END=121693025;SVTYPE=INS;SVLEN=290;SC=DeBreak,MAMnet,Sniffles2,cuteSV,NanoVar,SVIM,Sniffles,Smartie-sv_aln,SVIM-asm,PAV,Dipcall;NumNeighbors=1;NumThresholdNeighbors=1;MatchId=866;TruScore=0.195402;PctSeqSimilarity=0;PctSizeSimilarity=0.586207;PctRecOverlap=0;SizeDiff=120;StartDistance=-93;EndDistance=-93	GT	1/1
chr12	122032055	HG4_PB_SVrefine2Falcon1Dovetail_8259	N	<DEL>	20	LongReadHomRef	END=122033441;SVTYPE=DEL;SVLEN=1386;SC=DeBreak,MAMnet,Sniffles2,cuteSV,NanoVar,SVIM,Sniffles,Smartie-sv_aln,SVIM-asm,PAV,Dipcall;NumNeighbors=1;NumThresholdNeighbors=1;MatchId=869;TruScore=0.666667;PctSeqSimilarity=0;PctSizeSimilarity=1;PctRecOverlap=1;SizeDiff=0;StartDistance=0;EndDistance=0	GT	0/0
chr12	122185149	HG4_PB_assemblyticsfalcon_6141	N	<DEL>	20	LongReadHomRef	END=122186109;SVTYPE=DEL;SVLEN=960;SC=DeBreak,MAMnet,Sniffles2,cuteSV,NanoVar,SVIM,Sniffles,Smartie-sv_aln,SVIM-asm,PAV,Dipcall;NumNeighbors=2;NumThresholdNeighbors=1;MatchId=870;TruScore=0.666667;PctSeqSimilarity=0;PctSizeSimilarity=1;PctRecOverlap=1;SizeDiff=0;StartDistance=0;EndDistance=0	GT	0/0
chr12	122185155	HG2_PB_SVrefine2PB10Xhap12_9792	N	<INS>	20	PASS	END=122185155;SVTYPE=INS;SVLEN=122;SC=DeBreak,NanoVar,SVIM,Sniffles,Smartie-sv_aln;NumNeighbors=1;NumThresholdNeighbors=1;MatchId=871;TruScore=0.666667;PctSeqSimilarity=0;PctSizeSimilarity=1;PctRecOverlap=1;SizeDiff=0;StartDistance=0;EndDistance=0	GT	0/1
chr12	122230007	HG3_Ill_250bpfermikitraw_17685	N	<DEL>	20	LongReadHomRef	END=122230060;SVTYPE=DEL;SVLEN=53;SC=DeBreak,MAMnet,Sniffles2,cuteSV,NanoVar,SVIM,Sniffles,Smartie-sv_aln,SVIM-asm,PAV,Dipcall;NumNeighbors=1;NumThresholdNeighbors=1;MatchId=872;TruScore=0.666667;PctSeqSimilarity=0;PctSizeSimilarity=1;PctRecOverlap=1;SizeDiff=0;StartDistance=0;EndDistance=0	GT	0/0
chr12	122289352	HG3_Ill_MetaSV_1242	N	<DEL>	10	NoConsensusGT	END=122289928;SVTYPE=DEL;SVLEN=576;SC=DeBreak,MAMnet,Sniffles2,cuteSV,NanoVar;NumNeighbors=1;NumThresholdNeighbors=1;MatchId=873;TruScore=0.399537;PctSeqSimilarity=0;PctSizeSimilarity=0.598958;PctRecOverlap=0.599653;SizeDiff=231;StartDistance=-231;EndDistance=0	GT	./.
chr12	122319729	HG3_PB_pbsv_13243	N	<INS>	10	LongReadHomRef	END=122319729;SVTYPE=INS;SVLEN=209;SC=DeBreak,MAMnet,Sniffles2,cuteSV,NanoVar,SVIM,Sniffles,Smartie-sv_aln,SVIM-asm,PAV,Dipcall;NumNeighbors=1;NumThresholdNeighbors=1;MatchId=875;TruScore=0.666667;PctSeqSimilarity=0;PctSizeSimilarity=1;PctRecOverlap=1;SizeDiff=0;StartDistance=0;EndDistance=0	GT	0/0
chr12	124006164	HG2_Ill_scalpel_12849	N	<DEL>	20	ClusteredCalls	END=124006242;SVTYPE=DEL;SVLEN=78;SC=DeBreak,MAMnet,Sniffles2,cuteSV,NanoVar,SVIM,Sniffles,Smartie-sv_aln,SVIM-asm,PAV;NumNeighbors=2;NumThresholdNeighbors=2;MatchId=880;TruScore=0.666667;PctSeqSimilarity=0;PctSizeSimilarity=1;PctRecOverlap=1;SizeDiff=0;StartDistance=0;EndDistance=0	GT	1/1
chr12	124006186	HG3_Ill_GATKHC_21679	N	<DEL>	10	NoConsensusGT	END=124006242;SVTYPE=DEL;SVLEN=56;SC=DeBreak,MAMnet,Sniffles2,cuteSV,NanoVar,SVIM,Sniffles,SVIM-asm,PAV,Dipcall;NumNeighbors=1;NumThresholdNeighbors=1;MatchId=881;TruScore=0.666667;PctSeqSimilarity=0;PctSizeSimilarity=1;PctRecOverlap=1;SizeDiff=0;StartDistance=0;EndDistance=0	GT	./.
chr12	124237661	HG3_PB_pbsv_13255	N	<DEL>	20	LongReadHomRef	END=124237740;SVTYPE=DEL;SVLEN=79;SC=DeBreak,MAMnet,Sniffles2,cuteSV,NanoVar,SVIM,Sniffles,Smartie-sv_aln,SVIM-asm,PAV,Dipcall;NumNeighbors=1;NumThresholdNeighbors=1;MatchId=882;TruScore=0.666667;PctSeqSimilarity=0;PctSizeSimilarity=1;PctRecOverlap=1;SizeDiff=0;StartDistance=0;EndDistance=0	GT	0/0
chr12	124396673	HG2_PB_SVrefine2Falcon2Bionano_6742	N	<DEL>	10	PASS	END=124396827;SVTYPE=DEL;SVLEN=154;SC=DeBreak,MAMnet,Sniffles2,NanoVar,SVIM,Smartie-sv_aln,SVIM-asm,PAV,Dipcall;NumNeighbors=1;NumThresholdNeighbors=1;MatchId=884;TruScore=0.666667;PctSeqSimilarity=0;PctSizeSimilarity=1;PctRecOverlap=1;SizeDiff=0;StartDistance=0;EndDistance=0	GT	0/1
chr12	124457848	HG2_Ill_SpiralSDKrefine_3938	N	<DEL>	10	LongReadHomRef	END=124458430;SVTYPE=DEL;SVLEN=582;SC=DeBreak,MAMnet,Sniffles2,cuteSV,NanoVar,SVIM,Sniffles,Smartie-sv_aln,SVIM-asm,PAV,Dipcall;NumNeighbors=2;NumThresholdNeighbors=1;MatchId=886;TruScore=0.666667;PctSeqSimilarity=0;PctSizeSimilarity=1;PctRecOverlap=1;SizeDiff=0;StartDistance=0;EndDistance=0	GT	0/0
chr12	124458567	HG2_Ill_MetaSV_1127	N	<DEL>	20	LongReadHomRef	END=124496090;SVTYPE=DEL;SVLEN=37523;SC=DeBreak,MAMnet,Sniffles2,cuteSV,NanoVar,SVIM,Sniffles,Smartie-sv_aln,SVIM-asm,PAV,Dipcall;NumNeighbors=1;NumThresholdNeighbors=1;MatchId=887;TruScore=0.666667;PctSeqSimilarity=0;PctSizeSimilarity=1;PctRecOverlap=1;SizeDiff=0;StartDistance=0;EndDistance=0	GT	0/0
chr12	124573928	HG2_10X_SVrefine210Xhap12_9519	N	<DEL>	20	LongReadHomRef	END=124574183;SVTYPE=DEL;SVLEN=255;SC=DeBreak,MAMnet,Sniffles2,cuteSV,NanoVar,SVIM,Sniffles,Smartie-sv_aln,SVIM-asm,PAV,Dipcall;NumNeighbors=1;NumThresholdNeighbors=1;MatchId=888;TruScore=0.666667;PctSeqSimilarity=0;PctSizeSimilarity=1;PctRecOverlap=1;SizeDiff=0;StartDistance=0;EndDistance=0	GT	0/0
chr12	124804510	HG2_PB_SVrefine2Falcon2Bionano_6744	N	<INS>	10	ClusteredCalls	END=124804510;SVTYPE=INS;SVLEN=168;SC=DeBreak,MAMnet,Sniffles2,cuteSV,NanoVar,SVIM,Sniffles,Smartie-sv_aln,SVIM-asm,PAV,Dipcall;NumNeighbors=1;NumThresholdNeighbors=1;MatchId=891;TruScore=0.666667;PctSeqSimilarity=0;PctSizeSimilarity=1;PctRecOverlap=1;SizeDiff=0;StartDistance=0;EndDistance=0	GT	0/1
chr12	124807507	HG4_PB_SVrefine2PBcRDovetail_6776	N	<DEL>	20	ClusteredCalls	END=124807608;SVTYPE=DEL;SVLEN=101;SC=DeBreak,MAMnet,Sniffles2,cuteSV,NanoVar,SVIM,Sniffles,Smartie-sv_aln,SVIM-asm,PAV,Dipcall;NumNeighbors=1;NumThresholdNeighbors=1;MatchId=894;TruScore=0.666667;PctSeqSimilarity=0;PctSizeSimilarity=1;PctRecOverlap=1;SizeDiff=0;StartDistance=0;EndDistance=0	GT	0/1
chr12	124818371	HG3_Ill_SVrefine2DISCOVARDovetail_9861	N	<INS>	20	LongReadHomRef	END=124818371;SVTYPE=INS;SVLEN=138;SC=DeBreak,MAMnet,Sniffles2,cuteSV,NanoVar,SVIM,Sniffles,Smartie-sv_aln,SVIM-asm,PAV,Dipcall;NumNeighbors=1;NumThresholdNeighbors=1;MatchId=895;TruScore=0.666667;PctSeqSimilarity=0;PctSizeSimilarity=1;PctRecOverlap=1;SizeDiff=0;StartDistance=0;EndDistance=0	GT	0/0
chr12	124824145	HG3_10X_allpass_2656	N	<DEL>	20	LongReadHomRef	END=124824277;SVTYPE=DEL;SVLEN=132;SC=DeBreak,MAMnet,Sniffles2,cuteSV,NanoVar,SVIM,Sniffles,Smartie-sv_aln,SVIM-asm,PAV,Dipcall;NumNeighbors=1;NumThresholdNeighbors=1;MatchId=896;TruScore=0.666667;PctSeqSimilarity=0;PctSizeSimilarity=1;PctRecOverlap=1;SizeDiff=0;StartDistance=0;EndDistance=0	GT	0/0
chr12	124857801	HG2_Ill_GATKHCSBGrefine_9103	N	<DEL>	20	ClusteredCalls	END=124857935;SVTYPE=DEL;SVLEN=134;SC=DeBreak,MAMnet,cuteSV,NanoVar,SVIM,Sniffles,SVIM-asm,PAV,Dipcall;NumNeighbors=1;NumThresholdNeighbors=1;MatchId=899;TruScore=0.666667;PctSeqSimilarity=0;PctSizeSimilarity=1;PctRecOverlap=1;SizeDiff=0;StartDistance=0;EndDistance=0	GT	1/1
chr12	124901564	HG2_PB_SVrefine2Falcon2Bionano_6747	N	<INS>	10	ClusteredCalls	END=124901564;SVTYPE=INS;SVLEN=133;SC=DeBreak,MAMnet,Sniffles2,cuteSV,NanoVar,Sniffles,Smartie-sv_aln;NumNeighbors=1;NumThresholdNeighbors=1;MatchId=901;TruScore=0.203008;PctSeqSimilarity=0;PctSizeSimilarity=0.609023;PctRecOverlap=0;SizeDiff=52;StartDistance=-189;EndDistance=-189	GT	0/1
chr12	124923219	HG2_PB_SVrefine2Falcon2Bionano_6748	N	<INS>	10	ClusteredCalls	END=124923219;SVTYPE=INS;SVLEN=2148;SC=DeBreak,MAMnet,Sniffles2,cuteSV,NanoVar,SVIM,Sniffles,Smartie-sv_aln,SVIM-asm,PAV,Dipcall;NumNeighbors=1;NumThresholdNeighbors=1;MatchId=903;TruScore=0.666667;PctSeqSimilarity=0;PctSizeSimilarity=1;PctRecOverlap=1;SizeDiff=0;StartDistance=0;EndDistance=0	GT	1/1
chr12	125574752	HG4_Ill_250bpfermikitraw_18044	N	<INS>	10	ClusteredCalls	END=125574752;SVTYPE=INS;SVLEN=100;SC=DeBreak,MAMnet,Sniffles2,cuteSV,NanoVar,SVIM,Sniffles,Smartie-sv_aln,SVIM-asm,PAV,Dipcall;NumNeighbors=3;NumThresholdNeighbors=3;MatchId=910;TruScore=0.666667;PctSeqSimilarity=0;PctSizeSimilarity=1;PctRecOverlap=1;SizeDiff=0;StartDistance=0;EndDistance=0	GT	1/1
chr12	125574753	HG2_Ill_MetaSV_1133	N	<INS>	20	ClusteredCalls	END=125574753;SVTYPE=INS;SVLEN=153;SC=DeBreak,cuteSV,NanoVar,SVIM,SVIM-asm,Dipcall;NumNeighbors=2;NumThresholdNeighbors=1;MatchId=911;TruScore=0.666667;PctSeqSimilarity=0;PctSizeSimilarity=1;PctRecOverlap=1;SizeDiff=0;StartDistance=0;EndDistance=0	GT	1/1
chr12	125574772	HG3_Ill_150bpfermikitraw_17231	N	<INS>	10	ClusteredCalls	END=125574772;SVTYPE=INS;SVLEN=59;SC=DeBreak,MAMnet,Sniffles2,cuteSV,NanoVar,SVIM,Sniffles,Smartie-sv_aln,SVIM-asm,PAV,Dipcall;NumNeighbors=1;NumThresholdNeighbors=1;MatchId=912;TruScore=0.666667;PctSeqSimilarity=0;PctSizeSimilarity=1;PctRecOverlap=1;SizeDiff=0;StartDistance=0;EndDistance=0	GT	1/1
chr12	125894104	HG3_PB_SVrefine2PBcRDovetail_6441	N	<DEL>	20	PASS	END=125894282;SVTYPE=DEL;SVLEN=178;SC=DeBreak,MAMnet,cuteSV,NanoVar,SVIM,Sniffles,Smartie-sv_aln,SVIM-asm,PAV,Dipcall;NumNeighbors=1;NumThresholdNeighbors=1;MatchId=917;TruScore=0.666667;PctSeqSimilarity=0;PctSizeSimilarity=1;PctRecOverlap=1;SizeDiff=0;StartDistance=0;EndDistance=0	GT	0/1
chr12	126097331	HG3_PB_assemblyticsfalcon_6286	N	<DEL>	10	LongReadHomRef	END=126097644;SVTYPE=DEL;SVLEN=313;SC=DeBreak,MAMnet,Sniffles2,cuteSV,NanoVar,SVIM,Sniffles,Smartie-sv_aln,SVIM-asm,PAV,Dipcall;NumNeighbors=2;NumThresholdNeighbors=1;MatchId=919;TruScore=0.666667;PctSeqSimilarity=0;PctSizeSimilarity=1;PctRecOverlap=1;SizeDiff=0;StartDistance=0;EndDistance=0	GT	0/0
chr12	126097380	HG3_PB_SVrefine2Falcon1Dovetail_8229	N	<INS>	10	NoConsensusGT	END=126097380;SVTYPE=INS;SVLEN=726;SC=DeBreak,MAMnet,Sniffles2,cuteSV,NanoVar,SVIM,Sniffles,Smartie-sv_aln,SVIM-asm,PAV,Dipcall;NumNeighbors=1;NumThresholdNeighbors=1;MatchId=920;TruScore=0.666667;PctSeqSimilarity=0;PctSizeSimilarity=1;PctRecOverlap=1;SizeDiff=0;StartDistance=0;EndDistance=0	GT	./.
chr12	126664772	HG2_Ill_SVrefine2DISCOVARplusDovetail_3073	N	<DEL>	20	LongReadHomRef	END=126665401;SVTYPE=DEL;SVLEN=629;SC=DeBreak,MAMnet,Sniffles2,cuteSV,NanoVar,SVIM,Sniffles,Smartie-sv_aln,SVIM-asm,PAV,Dipcall;NumNeighbors=2;NumThresholdNeighbors=1;MatchId=924;TruScore=0.666667;PctSeqSimilarity=0;PctSizeSimilarity=1;PctRecOverlap=1;SizeDiff=0;StartDistance=0;EndDistance=0	GT	0/0
chr12	126665506	HG3_PB_assemblyticsfalcon_6294	N	<DEL>	10	LongReadHomRef	END=126665802;SVTYPE=DEL;SVLEN=296;SC=DeBreak,MAMnet,Sniffles2,cuteSV,NanoVar,SVIM,Sniffles,Smartie-sv_aln,SVIM-asm,PAV,Dipcall;NumNeighbors=1;NumThresholdNeighbors=1;MatchId=925;TruScore=0.666667;PctSeqSimilarity=0;PctSizeSimilarity=1;PctRecOverlap=1;SizeDiff=0;StartDistance=0;EndDistance=0	GT	0/0
chr12	127004928	HG4_Ill_MetaSV_1209	N	<DEL>	20	LongReadHomRef	END=127005211;SVTYPE=DEL;SVLEN=283;SC=DeBreak,MAMnet,Sniffles2,cuteSV,NanoVar,SVIM,Sniffles,Smartie-sv_aln,SVIM-asm,PAV,Dipcall;NumNeighbors=3;NumThresholdNeighbors=1;MatchId=929;TruScore=0.666667;PctSeqSimilarity=0;PctSizeSimilarity=1;PctRecOverlap=1;SizeDiff=0;StartDistance=0;EndDistance=0	GT	0/0
chr12	127004978	HG4_PB_SVrefine2PBcRDovetail_6793	N	<DEL>	20	NoConsensusGT	END=127005111;SVTYPE=DEL;SVLEN=133;SC=DeBreak,MAMnet,Sniffles2,cuteSV,NanoVar,SVIM,Sniffles,Smartie-sv_aln,SVIM-asm,PAV,Dipcall;NumNeighbors=2;NumThresholdNeighbors=1;MatchId=930;TruScore=0.267703;PctSeqSimilarity=0;PctSizeSimilarity=0.616541;PctRecOverlap=0.186567;SizeDiff=51;StartDistance=-109;EndDistance=-58	GT	./.
chr12	127005121	HG3_Ill_svaba_17155	N	<INS>	20	LongReadHomRef	END=127005121;SVTYPE=INS;SVLEN=85;SC=DeBreak,MAMnet,Sniffles2,cuteSV,NanoVar,SVIM,Sniffles,Smartie-sv_aln,SVIM-asm,PAV,Dipcall;NumNeighbors=1;NumThresholdNeighbors=1;MatchId=932;TruScore=0.666667;PctSeqSimilarity=0;PctSizeSimilarity=1;PctRecOverlap=1;SizeDiff=0;StartDistance=0;EndDistance=0	GT	0/0
chr12	127068798	HG3_Ill_GATKHCSBGrefine_9000	N	<DEL>	20	ClusteredCalls	END=127068892;SVTYPE=DEL;SVLEN=94;SC=DeBreak,MAMnet,Sniffles2,cuteSV,NanoVar,SVIM,Sniffles,Smartie-sv_aln,PAV;NumNeighbors=1;NumThresholdNeighbors=1;MatchId=935;TruScore=0.666667;PctSeqSimilarity=0;PctSizeSimilarity=1;PctRecOverlap=1;SizeDiff=0;StartDistance=0;EndDistance=0	GT	0/1
chr12	127184521	HG4_Ill_250bpfermikitraw_18067	N	<INS>	20	PASS	END=127184521;SVTYPE=INS;SVLEN=52;SC=DeBreak,MAMnet,cuteSV,NanoVar,SVIM,Sniffles,Smartie-sv_aln;NumNeighbors=1;NumThresholdNeighbors=1;MatchId=936;TruScore=0.666667;PctSeqSimilarity=0;PctSizeSimilarity=1;PctRecOverlap=1;SizeDiff=0;StartDistance=0;EndDistance=0	GT	0/1
chr12	127413224	HG2_PB_assemblyticsPBcR_6126	N	<INS>	20	ClusteredCalls	END=127413224;SVTYPE=INS;SVLEN=647;SC=DeBreak,MAMnet,Sniffles2,cuteSV,NanoVar,SVIM,Sniffles,Smartie-sv_aln;NumNeighbors=2;NumThresholdNeighbors=2;MatchId=940;TruScore=0.333333;PctSeqSimilarity=0;PctSizeSimilarity=1;PctRecOverlap=0;SizeDiff=0;StartDistance=-2;EndDistance=-2	GT	1/1
chr12	127413226	HG2_PB_SVrefine2Falcon1plusDovetail_2725	N	<INS>	20	ClusteredCalls	END=127413226;SVTYPE=INS;SVLEN=647;SC=DeBreak,MAMnet,Sniffles2,cuteSV,NanoVar,SVIM,Sniffles,Smartie-sv_aln,SVIM-asm,PAV,Dipcall;NumNeighbors=1;NumThresholdNeighbors=1;MatchId=941;TruScore=0.209171;PctSeqSimilarity=0;PctSizeSimilarity=0.627512;PctRecOverlap=0;SizeDiff=241;StartDistance=-6;EndDistance=-6	GT	1/1
chr12	127650775	HG3_Ill_GATKHC_21733	N	<INS>	20	NoConsensusGT	END=127650775;SVTYPE=INS;SVLEN=60;SC=DeBreak,MAMnet,NanoVar,Smartie-sv_aln;NumNeighbors=1;NumThresholdNeighbors=1;MatchId=944;TruScore=0.666667;PctSeqSimilarity=0;PctSizeSimilarity=1;PctRecOverlap=1;SizeDiff=0;StartDistance=0;EndDistance=0	GT	./.
chr12	127714291	HG3_Ill_SVrefine2DISCOVARDovetail_9885	N	<INS>	20	ClusteredCalls	END=127714291;SVTYPE=INS;SVLEN=363;SC=DeBreak,MAMnet,Sniffles2,cuteSV,NanoVar,SVIM,Sniffles,Smartie-sv_aln;NumNeighbors=1;NumThresholdNeighbors=1;MatchId=945;TruScore=0.332415;PctSeqSimilarity=0;PctSizeSimilarity=0.997245;PctRecOverlap=0;SizeDiff=1;StartDistance=-1;EndDistance=-1	GT	1/1
chr12	128029516	HG4_PB_assemblyticsfalcon_6231	N	<DEL>	20	LongReadHomRef	END=128030317;SVTYPE=DEL;SVLEN=801;SC=DeBreak,MAMnet,Sniffles2,cuteSV,NanoVar,SVIM,Sniffles,Smartie-sv_aln,SVIM-asm,PAV,Dipcall;NumNeighbors=1;NumThresholdNeighbors=1;MatchId=951;TruScore=0.666667;PctSeqSimilarity=0;PctSizeSimilarity=1;PctRecOverlap=1;SizeDiff=0;StartDistance=0;EndDistance=0	GT	0/0
chr12	128181908	HG3_PB_pbsv_13313	N	<INS>	10	NoConsensusGT	END=128181908;SVTYPE=INS;SVLEN=861;SC=DeBreak,SVIM,Sniffles,Smartie-sv_aln,PAV,Dipcall;NumNeighbors=1;NumThresholdNeighbors=1;MatchId=956;TruScore=0.666667;PctSeqSimilarity=0;PctSizeSimilarity=1;PctRecOverlap=1;SizeDiff=0;StartDistance=0;EndDistance=0	GT	./.
chr12	128526999	HG2_Ill_GATKHCSBGrefine_9136	N	<DEL>	10	LongReadHomRef	END=128527065;SVTYPE=DEL;SVLEN=66;SC=DeBreak,MAMnet,Sniffles2,cuteSV,NanoVar,SVIM,Sniffles,Smartie-sv_aln,PAV;NumNeighbors=1;NumThresholdNeighbors=1;MatchId=958;TruScore=0.666667;PctSeqSimilarity=0;PctSizeSimilarity=1;PctRecOverlap=1;SizeDiff=0;StartDistance=0;EndDistance=0	GT	./.
chr12	128568396	HG2_PB_assemblyticsPBcR_6150	N	<DEL>	10	LongReadHomRef	END=128569755;SVTYPE=DEL;SVLEN=1359;SC=DeBreak,MAMnet,Sniffles2,cuteSV,NanoVar,SVIM,Sniffles,Smartie-sv_aln,SVIM-asm,PAV,Dipcall;NumNeighbors=2;NumThresholdNeighbors=1;MatchId=959;TruScore=0.666667;PctSeqSimilarity=0;PctSizeSimilarity=1;PctRecOverlap=1;SizeDiff=0;StartDistance=0;EndDistance=0	GT	0/0
chr12	128568396	HG2_PB_SVrefine2Falcon2Bionano_6774	N	<INS>	10	NoConsensusGT	END=128568396;SVTYPE=INS;SVLEN=1554;SC=DeBreak,MAMnet,Sniffles2,cuteSV,SVIM,Sniffles,Smartie-sv_aln,SVIM-asm,PAV,Dipcall;NumNeighbors=1;NumThresholdNeighbors=1;MatchId=960;TruScore=0.666667;PctSeqSimilarity=0;PctSizeSimilarity=1;PctRecOverlap=1;SizeDiff=0;StartDistance=0;EndDistance=0	GT	./.
chr12	128589732	HG4_Ill_150bpfermikitraw_17404	N	<INS>	10	LongReadHomRef	END=128589732;SVTYPE=INS;SVLEN=54;SC=DeBreak,MAMnet,Sniffles2,cuteSV,NanoVar,SVIM,Sniffles,Smartie-sv_aln,SVIM-asm,PAV,Dipcall;NumNeighbors=1;NumThresholdNeighbors=1;MatchId=961;TruScore=0.666667;PctSeqSimilarity=0;PctSizeSimilarity=1;PctRecOverlap=1;SizeDiff=0;StartDistance=0;EndDistance=0	GT	0/0
chr12	128777191	HG3_Ill_scalpel_13144	N	<DEL>	20	LongReadHomRef	END=128777250;SVTYPE=DEL;SVLEN=59;SC=DeBreak,MAMnet,Sniffles2,cuteSV,NanoVar,SVIM,Sniffles,Smartie-sv_aln,SVIM-asm,PAV,Dipcall;NumNeighbors=1;NumThresholdNeighbors=1;MatchId=963;TruScore=0.666667;PctSeqSimilarity=0;PctSizeSimilarity=1;PctRecOverlap=1;SizeDiff=0;StartDistance=0;EndDistance=0	GT	0/0
chr12	128949335	HG3_Ill_svaba_17192	N	<INS>	20	LongReadHomRef	END=128949335;SVTYPE=INS;SVLEN=68;SC=DeBreak,MAMnet,Sniffles2,cuteSV,NanoVar,SVIM,Sniffles,Smartie-sv_aln,SVIM-asm,PAV,Dipcall;NumNeighbors=1;NumThresholdNeighbors=1;MatchId=966;TruScore=0.666667;PctSeqSimilarity=0;PctSizeSimilarity=1;PctRecOverlap=1;SizeDiff=0;StartDistance=0;EndDistance=0	GT	./.
chr12	128957634	HG2_PB_SVrefine2Falcon2Bionano_6776	N	<INS>	20	ClusteredCalls	END=128957634;SVTYPE=INS;SVLEN=713;SC=DeBreak,MAMnet,Sniffles2,cuteSV,NanoVar,SVIM,Sniffles,Smartie-sv_aln,SVIM-asm,PAV,Dipcall;NumNeighbors=1;NumThresholdNeighbors=1;MatchId=967;TruScore=0.666667;PctSeqSimilarity=0;PctSizeSimilarity=1;PctRecOverlap=1;SizeDiff=0;StartDistance=0;EndDistance=0	GT	1/1
chr12	129192635	HG2_PB_assemblyticsPBcR_6163	N	<DEL>	20	LongReadHomRef	END=129193226;SVTYPE=DEL;SVLEN=591;SC=DeBreak,MAMnet,Sniffles2,cuteSV,NanoVar,SVIM,Sniffles,Smartie-sv_aln,SVIM-asm,PAV,Dipcall;NumNeighbors=4;NumThresholdNeighbors=1;MatchId=972;TruScore=0.666667;PctSeqSimilarity=0;PctSizeSimilarity=1;PctRecOverlap=1;SizeDiff=0;StartDistance=0;EndDistance=0	GT	0/0
chr12	129192676	HG2_PB_HySA_24872	N	<INS>	10	NoConsensusGT	END=129192676;SVTYPE=INS;SVLEN=179;SC=DeBreak,MAMnet,Sniffles2,cuteSV,NanoVar,SVIM,Sniffles,Smartie-sv_aln,SVIM-asm,PAV,Dipcall;NumNeighbors=2;NumThresholdNeighbors=2;MatchId=973;TruScore=0.666667;PctSeqSimilarity=0;PctSizeSimilarity=1;PctRecOverlap=1;SizeDiff=0;StartDistance=0;EndDistance=0	GT	./.
chr12	129192909	HG3_PB_HySA_20581	N	<INS>	20	NoConsensusGT	END=129192909;SVTYPE=INS;SVLEN=119;SC=DeBreak,MAMnet,Sniffles2,cuteSV,NanoVar,SVIM,Sniffles,Smartie-sv_aln,SVIM-asm,PAV,Dipcall;NumNeighbors=2;NumThresholdNeighbors=2;MatchId=974;TruScore=0.666667;PctSeqSimilarity=0;PctSizeSimilarity=1;PctRecOverlap=1;SizeDiff=0;StartDistance=0;EndDistance=0	GT	./.
chr12	129193216	HG2_PB_SVrefine2PB10Xhap12_9842	N	<INS>	10	ClusteredCalls	END=129193216;SVTYPE=INS;SVLEN=118;SC=DeBreak,MAMnet,Sniffles2,NanoVar,Smartie-sv_aln,Dipcall;NumNeighbors=1;NumThresholdNeighbors=1;MatchId=975;TruScore=0.666667;PctSeqSimilarity=0;PctSizeSimilarity=1;PctRecOverlap=1;SizeDiff=0;StartDistance=0;EndDistance=0	GT	1/1
chr12	129241564	HG4_Ill_150bpfermikitraw_17411	N	<INS>	20	LongReadHomRef	END=129241564;SVTYPE=INS;SVLEN=63;SC=DeBreak,MAMnet,Sniffles2,cuteSV,NanoVar,SVIM,Sniffles,Smartie-sv_aln,SVIM-asm,PAV,Dipcall;NumNeighbors=1;NumThresholdNeighbors=1;MatchId=976;TruScore=0.666667;PctSeqSimilarity=0;PctSizeSimilarity=1;PctRecOverlap=1;SizeDiff=0;StartDistance=0;EndDistance=0	GT	0/0
chr12	129298819	HG2_Ill_GATKHCSBGrefine_9145	N	<INS>	20	ClusteredCalls	END=129298819;SVTYPE=INS;SVLEN=80;SC=DeBreak,MAMnet,Sniffles2,cuteSV,NanoVar,SVIM,Sniffles,Smartie-sv_aln,SVIM-asm,PAV,Dipcall;NumNeighbors=2;NumThresholdNeighbors=2;MatchId=977;TruScore=0.666667;PctSeqSimilarity=0;PctSizeSimilarity=1;PctRecOverlap=1;SizeDiff=0;StartDistance=0;EndDistance=0	GT	0/1
chr12	129328990	HG2_PB_SVrefine2PB10Xhap12_9844	N	<DEL>	10	NoConsensusGT	END=129329427;SVTYPE=DEL;SVLEN=437;SC=DeBreak,MAMnet,Sniffles2,cuteSV,SVIM,Sniffles,Smartie-sv_aln,SVIM-asm,PAV,Dipcall;NumNeighbors=2;NumThresholdNeighbors=1;MatchId=979;TruScore=0.666667;PctSeqSimilarity=0;PctSizeSimilarity=1;PctRecOverlap=1;SizeDiff=0;StartDistance=0;EndDistance=0	GT	./.
chr12	129328990	HG4_PB_SVrefine2PBcRDovetail_6809	N	<DEL>	20	LongReadHomRef	END=129330461;SVTYPE=DEL;SVLEN=1471;SC=DeBreak,MAMnet,Sniffles2,cuteSV,NanoVar,SVIM,Sniffles,Smartie-sv_aln,SVIM-asm,PAV,Dipcall;NumNeighbors=1;NumThresholdNeighbors=1;MatchId=980;TruScore=0.666667;PctSeqSimilarity=0;PctSizeSimilarity=1;PctRecOverlap=1;SizeDiff=0;StartDistance=0;EndDistance=0	GT	0/0
chr12	129489860	HG2_PB_SVrefine2PB10Xhap12_9847	N	<DEL>	10	ClusteredCalls	END=129490028;SVTYPE=DEL;SVLEN=168;SC=DeBreak,MAMnet,Sniffles2,cuteSV,Smartie-sv_aln,SVIM-asm,PAV,Dipcall;NumNeighbors=1;NumThresholdNeighbors=1;MatchId=983;TruScore=0.666667;PctSeqSimilarity=0;PctSizeSimilarity=1;PctRecOverlap=1;SizeDiff=0;StartDistance=0;EndDistance=0	GT	1/1
chr12	129502445	HG2_10X_SVrefine210Xhap12_9557	N	<DEL>	20	LongReadHomRef	END=129502759;SVTYPE=DEL;SVLEN=314;SC=DeBreak,MAMnet,Sniffles2,cuteSV,NanoVar,SVIM,Sniffles,Smartie-sv_aln,SVIM-asm,PAV,Dipcall;NumNeighbors=1;NumThresholdNeighbors=1;MatchId=984;TruScore=0.666667;PctSeqSimilarity=0;PctSizeSimilarity=1;PctRecOverlap=1;SizeDiff=0;StartDistance=0;EndDistance=0	GT	0/0
chr12	129727370	HG4_Ill_SVrefine2DISCOVARDovetail_9762	N	<INS>	20	LongReadHomRef	END=129727370;SVTYPE=INS;SVLEN=70;SC=DeBreak,MAMnet,Sniffles2,cuteSV,NanoVar,SVIM,Sniffles,Smartie-sv_aln,SVIM-asm,PAV,Dipcall;NumNeighbors=1;NumThresholdNeighbors=1;MatchId=987;TruScore=0.666667;PctSeqSimilarity=0;PctSizeSimilarity=1;PctRecOverlap=1;SizeDiff=0;StartDistance=0;EndDistance=0	GT	0/0
chr12	129787682	HG4_PB_assemblyticsfalcon_6266	N	<DEL>	20	LongReadHomRef	END=129788149;SVTYPE=DEL;SVLEN=467;SC=DeBreak,MAMnet,Sniffles2,cuteSV,NanoVar,SVIM,Sniffles,Smartie-sv_aln,SVIM-asm,PAV,Dipcall;NumNeighbors=1;NumThresholdNeighbors=1;MatchId=989;TruScore=0.666667;PctSeqSimilarity=0;PctSizeSimilarity=1;PctRecOverlap=1;SizeDiff=0;StartDistance=0;EndDistance=0	GT	0/0
chr12	129873131	HG2_PB_HySA_24901	N	<DEL>	20	ClusteredCalls	END=129873377;SVTYPE=DEL;SVLEN=246;SC=DeBreak,MAMnet,NanoVar,SVIM,Sniffles,Smartie-sv_aln,PAV,Dipcall;NumNeighbors=1;NumThresholdNeighbors=1;MatchId=991;TruScore=0.666667;PctSeqSimilarity=0;PctSizeSimilarity=1;PctRecOverlap=1;SizeDiff=0;StartDistance=0;EndDistance=0	GT	0/1
chr12	130023356	HG3_PB_assemblyticsfalcon_6372	N	<INS>	10	ClusteredCalls	END=130023356;SVTYPE=INS;SVLEN=286;SC=DeBreak,MAMnet,Sniffles2,cuteSV,NanoVar,SVIM,Sniffles,Smartie-sv_aln,SVIM-asm,PAV,Dipcall;NumNeighbors=1;NumThresholdNeighbors=1;MatchId=993;TruScore=0.666667;PctSeqSimilarity=0;PctSizeSimilarity=1;PctRecOverlap=1;SizeDiff=0;StartDistance=0;EndDistance=0	GT	0/1
chr12	130313225	HG4_PB_pbsv_13663	N	<INS>	10	ClusteredCalls	END=130313225;SVTYPE=INS;SVLEN=1312;SC=DeBreak,MAMnet,Sniffles2,cuteSV,NanoVar,SVIM,Sniffles,Smartie-sv_aln;NumNeighbors=1;NumThresholdNeighbors=1;MatchId=996;TruScore=0.170224;PctSeqSimilarity=0;PctSizeSimilarity=0.510671;PctRecOverlap=0;SizeDiff=642;StartDistance=-24;EndDistance=-24	GT	1/1
chr12	130339605	HG2_PB_SVrefine2Falcon1plusDovetail_2757	N	<DEL>	10	ClusteredCalls	END=130341004;SVTYPE=DEL;SVLEN=1399;SC=DeBreak,MAMnet,Sniffles2,cuteSV,SVIM,Sniffles,Smartie-sv_aln,SVIM-asm,PAV,Dipcall;NumNeighbors=2;NumThresholdNeighbors=1;MatchId=998;TruScore=0.666667;PctSeqSimilarity=0;PctSizeSimilarity=1;PctRecOverlap=1;SizeDiff=0;StartDistance=0;EndDistance=0	GT	0/1
chr12	130340435	HG3_Ill_MetaSV_1267	N	<DEL>	20	LongReadHomRef	END=130343461;SVTYPE=DEL;SVLEN=3026;SC=DeBreak,MAMnet,Sniffles2,cuteSV,SVIM,Sniffles,Smartie-sv_aln,SVIM-asm,PAV,Dipcall;NumNeighbors=2;NumThresholdNeighbors=1;MatchId=999;TruScore=0.666667;PctSeqSimilarity=0;PctSizeSimilarity=1;PctRecOverlap=1;SizeDiff=0;StartDistance=0;EndDistance=0	GT	0/0
chr12	130343167	HG3_PB_HySA_20622	N	<DEL>	20	PASS	END=130343237;SVTYPE=DEL;SVLEN=70;SC=DeBreak,MAMnet,Sniffles2,cuteSV,NanoVar,SVIM,Sniffles,Smartie-sv_aln;NumNeighbors=1;NumThresholdNeighbors=1;MatchId=1001;TruScore=0.666667;PctSeqSimilarity=0;PctSizeSimilarity=1;PctRecOverlap=1;SizeDiff=0;StartDistance=0;EndDistance=0	GT	0/1
chr12	130527428	HG2_Ill_GATKHCSBGrefine_9159	N	<INS>	20	ClusteredCalls	END=130527428;SVTYPE=INS;SVLEN=52;SC=DeBreak,MAMnet,Sniffles2,cuteSV,NanoVar,Sniffles,Smartie-sv_aln;NumNeighbors=3;NumThresholdNeighbors=2;MatchId=1003;TruScore=0.666667;PctSeqSimilarity=0;PctSizeSimilarity=1;PctRecOverlap=1;SizeDiff=0;StartDistance=0;EndDistance=0	GT	1/1
chr12	130527538	HG3_Ill_250bpfermikitraw_17803	N	<INS>	20	NoConsensusGT	END=130527538;SVTYPE=INS;SVLEN=106;SC=DeBreak,MAMnet,Sniffles2,cuteSV,NanoVar,SVIM,Sniffles,Smartie-sv_aln;NumNeighbors=3;NumThresholdNeighbors=2;MatchId=1004;TruScore=0.327044;PctSeqSimilarity=0;PctSizeSimilarity=0.981132;PctRecOverlap=0;SizeDiff=2;StartDistance=-266;EndDistance=-266	GT	./.
chr12	130527804	HG2_PB_SVrefine2PB10Xhap12_9862	N	<INS>	20	ClusteredCalls	END=130527804;SVTYPE=INS;SVLEN=104;SC=DeBreak,MAMnet,NanoVar,Smartie-sv_aln,SVIM-asm,PAV,Dipcall;NumNeighbors=2;NumThresholdNeighbors=1;MatchId=1005;TruScore=0.210101;PctSeqSimilarity=0;PctSizeSimilarity=0.630303;PctRecOverlap=0;SizeDiff=-61;StartDistance=-197;EndDistance=-197	GT	0/1
chr12	130527834	HG2_Ill_SVrefine2DISCOVARplusDovetail_3105	N	<INS>	20	ClusteredCalls	END=130527834;SVTYPE=INS;SVLEN=263;SC=DeBreak,MAMnet,Sniffles2,cuteSV,SVIM,Sniffles,Smartie-sv_aln,SVIM-asm,PAV,Dipcall;NumNeighbors=1;NumThresholdNeighbors=1;MatchId=1006;TruScore=0.666667;PctSeqSimilarity=0;PctSizeSimilarity=1;PctRecOverlap=1;SizeDiff=0;StartDistance=0;EndDistance=0	GT	0/1
chr12	130575340	HG3_10X_allpass_2668	N	<DEL>	20	LongReadHomRef	END=130575483;SVTYPE=DEL;SVLEN=143;SC=DeBreak,MAMnet,Sniffles2,cuteSV,NanoVar,SVIM,Sniffles,Smartie-sv_aln,SVIM-asm,PAV,Dipcall;NumNeighbors=1;NumThresholdNeighbors=1;MatchId=1009;TruScore=0.666667;PctSeqSimilarity=0;PctSizeSimilarity=1;PctRecOverlap=1;SizeDiff=0;StartDistance=0;EndDistance=0	GT	0/0
chr12	130822789	HG2_PB_SVrefine2Falcon1plusDovetail_2763	N	<INS>	10	ClusteredCalls	END=130822789;SVTYPE=INS;SVLEN=669;SC=DeBreak,MAMnet,Sniffles2,cuteSV,SVIM,Sniffles,Smartie-sv_aln,SVIM-asm,PAV,Dipcall;NumNeighbors=1;NumThresholdNeighbors=1;MatchId=1011;TruScore=0.584953;PctSeqSimilarity=0;PctSizeSimilarity=0.754858;PctRecOverlap=1;SizeDiff=164;StartDistance=0;EndDistance=0	GT	1/1
chr12	130872273	HG4_PB_assemblyticsfalcon_6295	N	<INS>	10	NoConsensusGT	END=130872273;SVTYPE=INS;SVLEN=392;SC=DeBreak,MAMnet,Sniffles2,cuteSV,NanoVar,SVIM,Sniffles,Smartie-sv_aln,SVIM-asm,PAV,Dipcall;NumNeighbors=1;NumThresholdNeighbors=1;MatchId=1015;TruScore=0.666667;PctSeqSimilarity=0;PctSizeSimilarity=1;PctRecOverlap=1;SizeDiff=0;StartDistance=0;EndDistance=0	GT	./.
chr12	130876427	HG2_PB_SVrefine2Falcon1plusDovetail_2766	N	<INS>	10	ClusteredCalls	END=130876427;SVTYPE=INS;SVLEN=3486;SC=DeBreak,MAMnet,Sniffles2,cuteSV,NanoVar,SVIM,Sniffles,Smartie-sv_aln,SVIM-asm,PAV,Dipcall;NumNeighbors=2;NumThresholdNeighbors=1;MatchId=1016;TruScore=0.666667;PctSeqSimilarity=0;PctSizeSimilarity=1;PctRecOverlap=1;SizeDiff=0;StartDistance=0;EndDistance=0	GT	0/1
chr12	130876892	HG2_Ill_GATKHC_21927	N	<INS>	20	ClusteredCalls	END=130876892;SVTYPE=INS;SVLEN=61;SC=DeBreak,MAMnet,Sniffles2,cuteSV,NanoVar,SVIM,Smartie-sv_aln,SVIM-asm,PAV,Dipcall;NumNeighbors=1;NumThresholdNeighbors=1;MatchId=1017;TruScore=0.666667;PctSeqSimilarity=0;PctSizeSimilarity=1;PctRecOverlap=1;SizeDiff=0;StartDistance=0;EndDistance=0	GT	0/1
chr12	130877994	HG4_Ill_scalpel_12633	N	<DEL>	20	LongReadHomRef	END=130878053;SVTYPE=DEL;SVLEN=59;SC=DeBreak,MAMnet,Sniffles2,cuteSV,NanoVar,SVIM,Sniffles,Smartie-sv_aln,PAV;NumNeighbors=1;NumThresholdNeighbors=1;MatchId=1018;TruScore=0.666667;PctSeqSimilarity=0;PctSizeSimilarity=1;PctRecOverlap=1;SizeDiff=0;StartDistance=0;EndDistance=0	GT	0/0
chr12	130965634	HG4_Ill_SVrefine2DISCOVARDovetail_9770	N	<INS>	20	NoConsensusGT	END=130965634;SVTYPE=INS;SVLEN=62;SC=DeBreak,MAMnet,Sniffles2,cuteSV,NanoVar,Sniffles,Smartie-sv_aln;NumNeighbors=1;NumThresholdNeighbors=1;MatchId=1019;TruScore=0.175141;PctSeqSimilarity=0;PctSizeSimilarity=0.525424;PctRecOverlap=0;SizeDiff=-56;StartDistance=-9;EndDistance=-9	GT	./.
chr12	131016742	HG2_Ill_GATKHC_21932	N	<DEL>	20	ClusteredCalls	END=131016818;SVTYPE=DEL;SVLEN=76;SC=DeBreak,MAMnet,Sniffles2,SVIM,Smartie-sv_aln;NumNeighbors=1;NumThresholdNeighbors=1;MatchId=1022;TruScore=0.666667;PctSeqSimilarity=0;PctSizeSimilarity=1;PctRecOverlap=1;SizeDiff=0;StartDistance=0;EndDistance=0	GT	0/1
chr12	131017524	HG3_Ill_150bpfermikitraw_17325	N	<DEL>	20	ClusteredCalls	END=131017600;SVTYPE=DEL;SVLEN=76;SC=DeBreak,MAMnet,Sniffles2,cuteSV,NanoVar,SVIM,Smartie-sv_aln;NumNeighbors=1;NumThresholdNeighbors=1;MatchId=1023;TruScore=0.666667;PctSeqSimilarity=0;PctSizeSimilarity=1;PctRecOverlap=1;SizeDiff=0;StartDistance=0;EndDistance=0	GT	0/1
chr12	131069260	HG4_Ill_Krunchall_19000	N	<INS>	20	LongReadHomRef	END=131069260;SVTYPE=INS;SVLEN=70;SC=DeBreak,MAMnet,Sniffles2,cuteSV,NanoVar,SVIM,Sniffles,Smartie-sv_aln,SVIM-asm,PAV,Dipcall;NumNeighbors=1;NumThresholdNeighbors=1;MatchId=1024;TruScore=0.666667;PctSeqSimilarity=0;PctSizeSimilarity=1;PctRecOverlap=1;SizeDiff=0;StartDistance=0;EndDistance=0	GT	./.
chr12	131130584	HG2_PB_SVrefine2PB10Xhap12_9873	N	<INS>	10	ClusteredCalls	END=131130584;SVTYPE=INS;SVLEN=11510;SC=DeBreak,MAMnet,NanoVar,SVIM,Sniffles,Smartie-sv_aln,SVIM-asm,Dipcall;NumNeighbors=2;NumThresholdNeighbors=1;MatchId=1026;TruScore=0.666667;PctSeqSimilarity=0;PctSizeSimilarity=1;PctRecOverlap=1;SizeDiff=0;StartDistance=0;EndDistance=0	GT	1/1
chr12	131130586	HG3_Ill_SVrefine2DISCOVARDovetail_9919	N	<DEL>	20	LongReadHomRef	END=131130814;SVTYPE=DEL;SVLEN=228;SC=DeBreak,MAMnet,Sniffles2,cuteSV,NanoVar,SVIM,Sniffles,Smartie-sv_aln,SVIM-asm,PAV,Dipcall;NumNeighbors=1;NumThresholdNeighbors=1;MatchId=1027;TruScore=0.666667;PctSeqSimilarity=0;PctSizeSimilarity=1;PctRecOverlap=1;SizeDiff=0;StartDistance=0;EndDistance=0	GT	0/0
chr12	131144866	HG4_Ill_MetaSV_1228	N	<INS>	20	PASS	END=131144866;SVTYPE=INS;SVLEN=470;SC=DeBreak,MAMnet,Sniffles2,cuteSV,NanoVar,SVIM,Sniffles,Smartie-sv_aln,SVIM-asm,PAV,Dipcall;NumNeighbors=1;NumThresholdNeighbors=1;MatchId=1029;TruScore=0.333333;PctSeqSimilarity=0;PctSizeSimilarity=1;PctRecOverlap=0;SizeDiff=0;StartDistance=-5;EndDistance=-5	GT	0/1
chr12	131266391	HG3_Ill_Krunchall_18336	N	<DEL>	20	LongReadHomRef	END=131266600;SVTYPE=DEL;SVLEN=209;SC=DeBreak,MAMnet,Sniffles2,cuteSV,NanoVar,SVIM,Sniffles,Smartie-sv_aln,SVIM-asm,PAV,Dipcall;NumNeighbors=1;NumThresholdNeighbors=1;MatchId=1032;TruScore=0.666667;PctSeqSimilarity=0;PctSizeSimilarity=1;PctRecOverlap=1;SizeDiff=0;StartDistance=0;EndDistance=0	GT	./.
chr12	131371969	HG2_Ill_SVrefine2DISCOVARplusDovetail_3118	N	<DEL>	20	ClusteredCalls	END=131372077;SVTYPE=DEL;SVLEN=108;SC=DeBreak,MAMnet,Sniffles2,cuteSV,NanoVar,SVIM,Sniffles,Smartie-sv_aln;NumNeighbors=2;NumThresholdNeighbors=1;MatchId=1034;TruScore=0.445126;PctSeqSimilarity=0;PctSizeSimilarity=0.666667;PctRecOverlap=0.668712;SizeDiff=-54;StartDistance=0;EndDistance=-54	GT	0/1
chr12	131372064	HG2_Ill_MetaSV_1156	N	<DEL>	20	LongReadHomRef	END=131372443;SVTYPE=DEL;SVLEN=379;SC=DeBreak,MAMnet,Sniffles2,cuteSV,NanoVar,SVIM,Sniffles,Smartie-sv_aln,SVIM-asm,PAV,Dipcall;NumNeighbors=1;NumThresholdNeighbors=1;MatchId=1036;TruScore=0.666667;PctSeqSimilarity=0;PctSizeSimilarity=1;PctRecOverlap=1;SizeDiff=0;StartDistance=0;EndDistance=0	GT	./.
chr12	131397456	HG4_PB_assemblyticsfalcon_6321	N	<DEL>	20	PASS	END=131397520;SVTYPE=DEL;SVLEN=64;SC=DeBreak,NanoVar,Smartie-sv_aln,SVIM-asm;NumNeighbors=1;NumThresholdNeighbors=1;MatchId=1037;TruScore=0.666667;PctSeqSimilarity=0;PctSizeSimilarity=1;PctRecOverlap=1;SizeDiff=0;StartDistance=0;EndDistance=0	GT	0/1
chr12	131424174	HG4_Ill_scalpel_12645	N	<DEL>	10	ClusteredCalls	END=131424224;SVTYPE=DEL;SVLEN=50;SC=DeBreak,MAMnet,Sniffles2,Sniffles,Smartie-sv_aln,SVIM-asm,PAV;NumNeighbors=1;NumThresholdNeighbors=1;MatchId=1038;TruScore=0.666667;PctSeqSimilarity=0;PctSizeSimilarity=1;PctRecOverlap=1;SizeDiff=0;StartDistance=0;EndDistance=0	GT	0/1
chr12	131480912	HG4_PB_SVrefine2Falcon1Dovetail_8356	N	<DEL>	10	LongReadHomRef	END=131481214;SVTYPE=DEL;SVLEN=302;SC=DeBreak,MAMnet,Sniffles2,cuteSV,NanoVar,SVIM,Sniffles,Smartie-sv_aln,SVIM-asm,PAV,Dipcall;NumNeighbors=1;NumThresholdNeighbors=1;MatchId=1039;TruScore=0.666667;PctSeqSimilarity=0;PctSizeSimilarity=1;PctRecOverlap=1;SizeDiff=0;StartDistance=0;EndDistance=0	GT	0/0
chr12	131490195	HG3_Ill_SVrefine2DISCOVARDovetail_9925	N	<INS>	20	LongReadHomRef	END=131490195;SVTYPE=INS;SVLEN=97;SC=DeBreak,MAMnet,Sniffles2,cuteSV,NanoVar,SVIM,Sniffles,Smartie-sv_aln,SVIM-asm,PAV,Dipcall;NumNeighbors=1;NumThresholdNeighbors=1;MatchId=1040;TruScore=0.666667;PctSeqSimilarity=0;PctSizeSimilarity=1;PctRecOverlap=1;SizeDiff=0;StartDistance=0;EndDistance=0	GT	0/0
chr12	131504367	HG2_Ill_GATKHC_21954	N	<DEL>	20	ClusteredCalls	END=131504531;SVTYPE=DEL;SVLEN=164;SC=DeBreak,MAMnet,Sniffles2,cuteSV,NanoVar,SVIM,Sniffles,Smartie-sv_aln,SVIM-asm,PAV,Dipcall;NumNeighbors=3;NumThresholdNeighbors=2;MatchId=1041;TruScore=0.223577;PctSeqSimilarity=0;PctSizeSimilarity=0.670732;PctRecOverlap=0;SizeDiff=54;StartDistance=-434;EndDistance=-380	GT	0/1
chr12	131504367	HG2_Ill_GATKHCSBGrefine_9173	N	<DEL>	20	ClusteredCalls	END=131504422;SVTYPE=DEL;SVLEN=55;SC=DeBreak,MAMnet,Sniffles2,cuteSV,NanoVar;NumNeighbors=2;NumThresholdNeighbors=2;MatchId=1042;TruScore=0.666667;PctSeqSimilarity=0;PctSizeSimilarity=1;PctRecOverlap=1;SizeDiff=0;StartDistance=0;EndDistance=0	GT	0/1
chr12	131504562	HG4_PB_pbsv_13695	N	<DEL>	20	ClusteredCalls	END=131504646;SVTYPE=DEL;SVLEN=84;SC=DeBreak,MAMnet,Sniffles2,NanoVar,SVIM,Sniffles;NumNeighbors=1;NumThresholdNeighbors=1;MatchId=1043;TruScore=0.666667;PctSeqSimilarity=0;PctSizeSimilarity=1;PctRecOverlap=1;SizeDiff=0;StartDistance=0;EndDistance=0	GT	0/1
chr12	131552036	HG4_PB_SVrefine2Falcon1Dovetail_8359	N	<DEL>	10	ClusteredCalls	END=131552138;SVTYPE=DEL;SVLEN=102;SC=DeBreak,MAMnet,Sniffles2,cuteSV,NanoVar,SVIM,Sniffles,Smartie-sv_aln;NumNeighbors=1;NumThresholdNeighbors=1;MatchId=1049;TruScore=0.280992;PctSeqSimilarity=0;PctSizeSimilarity=0.842975;PctRecOverlap=0;SizeDiff=-19;StartDistance=-184;EndDistance=-203	GT	0/1
chr12	131582673	HG3_PB_SVrefine2Falcon1Dovetail_8302	N	<INS>	10	ClusteredCalls	END=131582673;SVTYPE=INS;SVLEN=218;SC=DeBreak,MAMnet,Sniffles2,NanoVar,Sniffles,Smartie-sv_aln;NumNeighbors=1;NumThresholdNeighbors=1;MatchId=1051;TruScore=0.224771;PctSeqSimilarity=0;PctSizeSimilarity=0.674312;PctRecOverlap=0;SizeDiff=71;StartDistance=-6;EndDistance=-6	GT	1/1
chr12	131613516	HG4_Ill_GATKHC_21940	N	<DEL>	20	LongReadHomRef	END=131613607;SVTYPE=DEL;SVLEN=91;SC=DeBreak,MAMnet,Sniffles2,cuteSV,NanoVar,SVIM,Sniffles,Smartie-sv_aln,SVIM-asm,PAV,Dipcall;NumNeighbors=1;NumThresholdNeighbors=1;MatchId=1055;TruScore=0.666667;PctSeqSimilarity=0;PctSizeSimilarity=1;PctRecOverlap=1;SizeDiff=0;StartDistance=0;EndDistance=0	GT	./.
chr12	131791321	HG3_PB_pbsv_13406	N	<DEL>	20	NoConsensusGT	END=131791426;SVTYPE=DEL;SVLEN=105;SC=DeBreak,MAMnet,Sniffles2,cuteSV,NanoVar,SVIM,Sniffles,Smartie-sv_aln,PAV;NumNeighbors=1;NumThresholdNeighbors=1;MatchId=1061;TruScore=0.666667;PctSeqSimilarity=0;PctSizeSimilarity=1;PctRecOverlap=1;SizeDiff=0;StartDistance=0;EndDistance=0	GT	./.
chr12	131866775	HG2_10X_SVrefine210Xhap12_9593	N	<DEL>	20	LongReadHomRef	END=131867733;SVTYPE=DEL;SVLEN=958;SC=DeBreak,MAMnet,Sniffles2,cuteSV,NanoVar,SVIM,Sniffles,Smartie-sv_aln,SVIM-asm,PAV,Dipcall;NumNeighbors=1;NumThresholdNeighbors=1;MatchId=1068;TruScore=0.666667;PctSeqSimilarity=0;PctSizeSimilarity=1;PctRecOverlap=1;SizeDiff=0;StartDistance=0;EndDistance=0	GT	0/0
chr12	131917448	HG4_PB_SVrefine2PBcRDovetail_6840	N	<DEL>	20	ClusteredCalls	END=131918322;SVTYPE=DEL;SVLEN=874;SC=DeBreak,MAMnet,Sniffles2,cuteSV,NanoVar,SVIM,Sniffles,Smartie-sv_aln,SVIM-asm,PAV,Dipcall;NumNeighbors=2;NumThresholdNeighbors=2;MatchId=1072;TruScore=0.666667;PctSeqSimilarity=0;PctSizeSimilarity=1;PctRecOverlap=1;SizeDiff=0;StartDistance=0;EndDistance=0	GT	1/1
chr12	131917623	HG3_PB_SVrefine2Falcon1Dovetail_8308	N	<DEL>	10	ClusteredCalls	END=131918287;SVTYPE=DEL;SVLEN=664;SC=DeBreak,MAMnet,NanoVar,Sniffles,Smartie-sv_aln,SVIM-asm,Dipcall;NumNeighbors=1;NumThresholdNeighbors=1;MatchId=1073;TruScore=0.666667;PctSeqSimilarity=0;PctSizeSimilarity=1;PctRecOverlap=1;SizeDiff=0;StartDistance=0;EndDistance=0	GT	1/1
chr12	131919866	HG2_Ill_GATKHC_21979	N	<DEL>	10	ClusteredCalls	END=131919924;SVTYPE=DEL;SVLEN=58;SC=DeBreak,MAMnet,Sniffles2,cuteSV,NanoVar,SVIM,Sniffles,Smartie-sv_aln,SVIM-asm,PAV,Dipcall;NumNeighbors=1;NumThresholdNeighbors=1;MatchId=1075;TruScore=0.666667;PctSeqSimilarity=0;PctSizeSimilarity=1;PctRecOverlap=1;SizeDiff=0;StartDistance=0;EndDistance=0	GT	0/1
chr12	131962075	HG3_PB_assemblyticsfalcon_6448	N	<INS>	10	ClusteredCalls	END=131962075;SVTYPE=INS;SVLEN=473;SC=DeBreak,MAMnet,Sniffles2,cuteSV,NanoVar,Sniffles,Smartie-sv_aln,SVIM-asm,PAV,Dipcall;NumNeighbors=2;NumThresholdNeighbors=1;MatchId=1076;TruScore=0.666667;PctSeqSimilarity=0;PctSizeSimilarity=1;PctRecOverlap=1;SizeDiff=0;StartDistance=0;EndDistance=0	GT	1/1
chr12	131962254	HG2_PB_HySA_24996	N	<INS>	10	ClusteredCalls	END=131962254;SVTYPE=INS;SVLEN=101;SC=DeBreak,MAMnet,Sniffles2,cuteSV,NanoVar,SVIM,Sniffles,Smartie-sv_aln,SVIM-asm,PAV,Dipcall;NumNeighbors=1;NumThresholdNeighbors=1;MatchId=1077;TruScore=0.666667;PctSeqSimilarity=0;PctSizeSimilarity=1;PctRecOverlap=1;SizeDiff=0;StartDistance=0;EndDistance=0	GT	1/1
chr12	132044229	HG2_10X_SVrefine210Xhap12_9596	N	<DEL>	20	LongReadHomRef	END=132044502;SVTYPE=DEL;SVLEN=273;SC=DeBreak,MAMnet,Sniffles2,cuteSV,NanoVar,SVIM,Sniffles,Smartie-sv_aln,SVIM-asm,PAV,Dipcall;NumNeighbors=1;NumThresholdNeighbors=1;MatchId=1080;TruScore=0.666667;PctSeqSimilarity=0;PctSizeSimilarity=1;PctRecOverlap=1;SizeDiff=0;StartDistance=0;EndDistance=0	GT	0/0
chr12	132111053	HG2_PB_SVrefine2Falcon2Bionano_6823	N	<INS>	10	PASS	END=132111053;SVTYPE=INS;SVLEN=442;SC=DeBreak,MAMnet,Sniffles2,cuteSV,NanoVar,SVIM,Sniffles,Smartie-sv_aln,SVIM-asm,PAV,Dipcall;NumNeighbors=2;NumThresholdNeighbors=1;MatchId=1085;TruScore=0.666667;PctSeqSimilarity=0;PctSizeSimilarity=1;PctRecOverlap=1;SizeDiff=0;StartDistance=0;EndDistance=0	GT	1/1
chr12	132166866	HG4_PB_HySA_20010	N	<INS>	20	NoConsensusGT	END=132166866;SVTYPE=INS;SVLEN=69;SC=DeBreak,MAMnet,Sniffles2,cuteSV,NanoVar,SVIM,Sniffles,Smartie-sv_aln,SVIM-asm,PAV,Dipcall;NumNeighbors=1;NumThresholdNeighbors=1;MatchId=1089;TruScore=0.666667;PctSeqSimilarity=0;PctSizeSimilarity=1;PctRecOverlap=1;SizeDiff=0;StartDistance=0;EndDistance=0	GT	./.
chr12	132263689	HG4_Ill_SVrefine2DISCOVARDovetail_9784	N	<INS>	20	ClusteredCalls	END=132263689;SVTYPE=INS;SVLEN=85;SC=DeBreak,MAMnet,Sniffles2,cuteSV,NanoVar,Sniffles,Smartie-sv_aln;NumNeighbors=1;NumThresholdNeighbors=1;MatchId=1093;TruScore=0.219608;PctSeqSimilarity=0;PctSizeSimilarity=0.658824;PctRecOverlap=0;SizeDiff=29;StartDistance=-29;EndDistance=-29	GT	1/1
chr12	132401623	HG4_PB_SVrefine2Falcon1Dovetail_8373	N	<INS>	10	ClusteredCalls	END=132401623;SVTYPE=INS;SVLEN=1508;SC=DeBreak,MAMnet,Sniffles2,cuteSV,SVIM,Sniffles,Smartie-sv_aln;NumNeighbors=2;NumThresholdNeighbors=1;MatchId=1096;TruScore=0.666667;PctSeqSimilarity=0;PctSizeSimilarity=1;PctRecOverlap=1;SizeDiff=0;StartDistance=0;EndDistance=0	GT	1/1
chr12	132401629	HG4_Ill_svaba_17176	N	<INS>	20	ClusteredCalls	END=132401629;SVTYPE=INS;SVLEN=52;SC=DeBreak,MAMnet,Sniffles2,cuteSV,NanoVar,Sniffles,Smartie-sv_aln,SVIM-asm,Dipcall;NumNeighbors=1;NumThresholdNeighbors=1;MatchId=1097;TruScore=0.666667;PctSeqSimilarity=0;PctSizeSimilarity=1;PctRecOverlap=1;SizeDiff=0;StartDistance=0;EndDistance=0	GT	0/1
chr12	132619168	HG2_PB_SVrefine2Falcon1plusDovetail_2798	N	<DEL>	10	PASS	END=132620263;SVTYPE=DEL;SVLEN=1095;SC=DeBreak,MAMnet,Sniffles2,cuteSV,SVIM,Sniffles,Smartie-sv_aln;NumNeighbors=1;NumThresholdNeighbors=1;MatchId=1104;TruScore=0.423264;PctSeqSimilarity=0;PctSizeSimilarity=0.644497;PctRecOverlap=0.625294;SizeDiff=-604;StartDistance=-33;EndDistance=-637	GT	0/1
chr12	132639030	HG3_Ill_250bpfermikitraw_17862	N	<INS>	20	LongReadHomRef	END=132639030;SVTYPE=INS;SVLEN=73;SC=DeBreak,MAMnet,Sniffles2,cuteSV,NanoVar,SVIM,Sniffles,Smartie-sv_aln,SVIM-asm,PAV,Dipcall;NumNeighbors=1;NumThresholdNeighbors=1;MatchId=1107;TruScore=0.666667;PctSeqSimilarity=0;PctSizeSimilarity=1;PctRecOverlap=1;SizeDiff=0;StartDistance=0;EndDistance=0	GT	0/0
chr12	132641328	HG2_Ill_GATKHC_22003	N	<INS>	20	NoConsensusGT	END=132641328;SVTYPE=INS;SVLEN=112;SC=DeBreak,MAMnet,NanoVar,Smartie-sv_aln;NumNeighbors=1;NumThresholdNeighbors=1;MatchId=1108;TruScore=0.666667;PctSeqSimilarity=0;PctSizeSimilarity=1;PctRecOverlap=1;SizeDiff=0;StartDistance=0;EndDistance=0	GT	./.
chr12	132650727	HG2_PB_SVrefine2PB10Xhap12_9924	N	<INS>	10	ClusteredCalls	END=132650727;SVTYPE=INS;SVLEN=520;SC=DeBreak,Smartie-sv_aln;NumNeighbors=1;NumThresholdNeighbors=1;MatchId=1110;TruScore=0.666667;PctSeqSimilarity=0;PctSizeSimilarity=1;PctRecOverlap=1;SizeDiff=0;StartDistance=0;EndDistance=0	GT	1/1
chr12	132653690	HG4_Ill_SVrefine2DISCOVARDovetail_9791	N	<DEL>	20	NoConsensusGT	END=132653757;SVTYPE=DEL;SVLEN=67;SC=DeBreak,Sniffles2,NanoVar,Smartie-sv_aln,SVIM-asm;NumNeighbors=1;NumThresholdNeighbors=1;MatchId=1112;TruScore=0.666667;PctSeqSimilarity=0;PctSizeSimilarity=1;PctRecOverlap=1;SizeDiff=0;StartDistance=0;EndDistance=0	GT	./.
chr12	132666652	HG2_PB_SVrefine2PB10Xhap12_9925	N	<INS>	20	PASS	END=132666652;SVTYPE=INS;SVLEN=335;SC=DeBreak,MAMnet,Sniffles2,cuteSV,NanoVar,SVIM,Sniffles,Smartie-sv_aln;NumNeighbors=1;NumThresholdNeighbors=1;MatchId=1113;TruScore=0.324378;PctSeqSimilarity=0;PctSizeSimilarity=0.973134;PctRecOverlap=0;SizeDiff=9;StartDistance=-39;EndDistance=-39	GT	1/1
chr12	132697746	HG4_Ill_GATKHC_21981	N	<DEL>	20	ClusteredCalls	END=132697824;SVTYPE=DEL;SVLEN=78;SC=DeBreak,MAMnet,NanoVar;NumNeighbors=1;NumThresholdNeighbors=1;MatchId=1116;TruScore=0.666667;PctSeqSimilarity=0;PctSizeSimilarity=1;PctRecOverlap=1;SizeDiff=0;StartDistance=0;EndDistance=0	GT	0/1
chr12	132879957	HG2_PB_SVrefine2PB10Xhap12_9929	N	<DEL>	20	ClusteredCalls	END=132881349;SVTYPE=DEL;SVLEN=1392;SC=DeBreak,MAMnet,Sniffles2,cuteSV,SVIM,Sniffles,Smartie-sv_aln,SVIM-asm,PAV,Dipcall;NumNeighbors=2;NumThresholdNeighbors=1;MatchId=1118;TruScore=0.314113;PctSeqSimilarity=0;PctSizeSimilarity=0.678879;PctRecOverlap=0.26346;SizeDiff=447;StartDistance=-1026;EndDistance=-579	GT	1/1
chr12	132880983	HG2_PB_pbsv_13766	N	<DEL>	10	NoConsensusGT	END=132881928;SVTYPE=DEL;SVLEN=945;SC=DeBreak,MAMnet,Sniffles2,NanoVar,SVIM,Sniffles,Smartie-sv_aln,SVIM-asm,PAV,Dipcall;NumNeighbors=1;NumThresholdNeighbors=1;MatchId=1119;TruScore=0.386061;PctSeqSimilarity=0;PctSizeSimilarity=0.642328;PctRecOverlap=0.515856;SizeDiff=338;StartDistance=-458;EndDistance=-120	GT	./.
chr12	132935352	HG2_10X_SVrefine210Xhap12_9615	N	<DEL>	20	LongReadHomRef	END=132935854;SVTYPE=DEL;SVLEN=502;SC=DeBreak,MAMnet,Sniffles2,cuteSV,NanoVar,SVIM,Sniffles,Smartie-sv_aln,SVIM-asm,PAV,Dipcall;NumNeighbors=1;NumThresholdNeighbors=1;MatchId=1124;TruScore=0.666667;PctSeqSimilarity=0;PctSizeSimilarity=1;PctRecOverlap=1;SizeDiff=0;StartDistance=0;EndDistance=0	GT	0/0
chr12	132954443	HG2_PB_HySA_25055	N	<DEL>	10	ClusteredCalls	END=132954945;SVTYPE=DEL;SVLEN=502;SC=DeBreak,MAMnet,Sniffles2,cuteSV,NanoVar,Sniffles,Smartie-sv_aln,SVIM-asm,Dipcall;NumNeighbors=1;NumThresholdNeighbors=1;MatchId=1127;TruScore=0.666667;PctSeqSimilarity=0;PctSizeSimilarity=1;PctRecOverlap=1;SizeDiff=0;StartDistance=0;EndDistance=0	GT	1/1
chr12	132957471	HG3_PB_SVrefine2Falcon1Dovetail_8337	N	<DEL>	20	ClusteredCalls	END=132958072;SVTYPE=DEL;SVLEN=601;SC=DeBreak,MAMnet,Sniffles2,cuteSV,NanoVar,SVIM,Sniffles,Smartie-sv_aln,SVIM-asm,PAV,Dipcall;NumNeighbors=3;NumThresholdNeighbors=1;MatchId=1128;TruScore=0.666667;PctSeqSimilarity=0;PctSizeSimilarity=1;PctRecOverlap=1;SizeDiff=0;StartDistance=0;EndDistance=0	GT	0/1
chr12	132957512	HG3_Ill_scalpel_13228	N	<INS>	20	ClusteredCalls	END=132957512;SVTYPE=INS;SVLEN=85;SC=DeBreak,MAMnet,Sniffles2,cuteSV,NanoVar,SVIM,Sniffles,Smartie-sv_aln,PAV;NumNeighbors=2;NumThresholdNeighbors=1;MatchId=1129;TruScore=0.666667;PctSeqSimilarity=0;PctSizeSimilarity=1;PctRecOverlap=1;SizeDiff=0;StartDistance=0;EndDistance=0	GT	0/1
chr12	132957829	HG3_Ill_svaba_17321	N	<DEL>	20	ClusteredCalls	END=132957915;SVTYPE=DEL;SVLEN=86;SC=DeBreak,cuteSV,NanoVar,Smartie-sv_aln;NumNeighbors=1;NumThresholdNeighbors=1;MatchId=1130;TruScore=0.666667;PctSeqSimilarity=0;PctSizeSimilarity=1;PctRecOverlap=1;SizeDiff=0;StartDistance=0;EndDistance=0	GT	0/1
chr12	132970707	HG4_Ill_GATKHC_21996	N	<INS>	20	ClusteredCalls	END=132970707;SVTYPE=INS;SVLEN=76;SC=DeBreak,MAMnet,Sniffles2,cuteSV,NanoVar,SVIM,Smartie-sv_aln,SVIM-asm,PAV,Dipcall;NumNeighbors=1;NumThresholdNeighbors=1;MatchId=1134;TruScore=0.263889;PctSeqSimilarity=0;PctSizeSimilarity=0.791667;PctRecOverlap=0;SizeDiff=-20;StartDistance=-457;EndDistance=-457	GT	0/1
chr12	132973657	HG2_PB_SVrefine2PB10Xhap12_9936	N	<INS>	20	ClusteredCalls	END=132973657;SVTYPE=INS;SVLEN=120;SC=DeBreak,MAMnet,Sniffles2,cuteSV,NanoVar,SVIM,Sniffles,Smartie-sv_aln,SVIM-asm,PAV,Dipcall;NumNeighbors=1;NumThresholdNeighbors=1;MatchId=1137;TruScore=0.330579;PctSeqSimilarity=0;PctSizeSimilarity=0.991736;PctRecOverlap=0;SizeDiff=-1;StartDistance=-405;EndDistance=-405	GT	0/1
chr12	132988071	HG3_PB_pbsv_13479	N	<INS>	10	ClusteredCalls	END=132988071;SVTYPE=INS;SVLEN=146;SC=DeBreak,MAMnet,Sniffles2,cuteSV,NanoVar,Sniffles,Smartie-sv_aln,SVIM-asm,Dipcall;NumNeighbors=1;NumThresholdNeighbors=1;MatchId=1139;TruScore=0.666667;PctSeqSimilarity=0;PctSizeSimilarity=1;PctRecOverlap=1;SizeDiff=0;StartDistance=0;EndDistance=0	GT	0/1
chr12	132988269	HG3_PB_SVrefine2Falcon1Dovetail_8340	N	<DEL>	10	ClusteredCalls	END=132988676;SVTYPE=DEL;SVLEN=407;SC=DeBreak,MAMnet,Sniffles2,cuteSV,SVIM,Sniffles,Smartie-sv_aln;NumNeighbors=1;NumThresholdNeighbors=1;MatchId=1140;TruScore=0.199217;PctSeqSimilarity=0;PctSizeSimilarity=0.597651;PctRecOverlap=0;SizeDiff=-274;StartDistance=-435;EndDistance=-709	GT	0/1
chr12	133003904	HG2_Ill_GATKHCSBGrefine_9202	N	<DEL>	10	LongReadHomRef	END=133004026;SVTYPE=DEL;SVLEN=122;SC=DeBreak,MAMnet,Sniffles2,cuteSV,NanoVar,SVIM,Sniffles,Smartie-sv_aln,SVIM-asm,PAV,Dipcall;NumNeighbors=1;NumThresholdNeighbors=1;MatchId=1142;TruScore=0.666667;PctSeqSimilarity=0;PctSizeSimilarity=1;PctRecOverlap=1;SizeDiff=0;StartDistance=0;EndDistance=0	GT	0/0
chr12	133046253	HG3_Ill_manta_3116	N	<DEL>	20	LongReadHomRef	END=133046333;SVTYPE=DEL;SVLEN=80;SC=DeBreak,MAMnet,Sniffles2,cuteSV,NanoVar,SVIM,Sniffles,Smartie-sv_aln,SVIM-asm,PAV,Dipcall;NumNeighbors=2;NumThresholdNeighbors=2;MatchId=1144;TruScore=0.666667;PctSeqSimilarity=0;PctSizeSimilarity=1;PctRecOverlap=1;SizeDiff=0;StartDistance=0;EndDistance=0	GT	0/0
chr12	133046278	HG3_Ill_Spiral_14335	N	<DEL>	20	LongReadHomRef	END=133046400;SVTYPE=DEL;SVLEN=122;SC=DeBreak,MAMnet,Sniffles2,cuteSV,NanoVar,SVIM,Sniffles,Smartie-sv_aln,SVIM-asm,PAV,Dipcall;NumNeighbors=1;NumThresholdNeighbors=1;MatchId=1145;TruScore=0.666667;PctSeqSimilarity=0;PctSizeSimilarity=1;PctRecOverlap=1;SizeDiff=0;StartDistance=0;EndDistance=0	GT	0/0
chr12	133049680	HG3_Ill_GATKHC_21918	N	<DEL>	10	ClusteredCalls	END=133049800;SVTYPE=DEL;SVLEN=120;SC=DeBreak,MAMnet,Sniffles2,SVIM-asm,PAV,Dipcall;NumNeighbors=2;NumThresholdNeighbors=1;MatchId=1147;TruScore=0.666667;PctSeqSimilarity=0;PctSizeSimilarity=1;PctRecOverlap=1;SizeDiff=0;StartDistance=0;EndDistance=0	GT	1/1
chr12	133049899	HG2_Ill_GATKHCSBGrefine_9205	N	<DEL>	20	ClusteredCalls	END=133050507;SVTYPE=DEL;SVLEN=608;SC=DeBreak,MAMnet,Sniffles2,SVIM,Sniffles,Smartie-sv_aln,SVIM-asm,PAV,Dipcall;NumNeighbors=2;NumThresholdNeighbors=1;MatchId=1148;TruScore=0.524284;PctSeqSimilarity=0;PctSizeSimilarity=0.866776;PctRecOverlap=0.706076;SizeDiff=81;StartDistance=-179;EndDistance=-98	GT	1/1
chr12	133050596	HG4_PB_HySA_20073	N	<DEL>	20	ClusteredCalls	END=133050674;SVTYPE=DEL;SVLEN=78;SC=DeBreak,MAMnet,Sniffles2,cuteSV,NanoVar,SVIM,Sniffles,Smartie-sv_aln,SVIM-asm,PAV,Dipcall;NumNeighbors=1;NumThresholdNeighbors=1;MatchId=1150;TruScore=0.666667;PctSeqSimilarity=0;PctSizeSimilarity=1;PctRecOverlap=1;SizeDiff=0;StartDistance=0;EndDistance=0	GT	0/1
chr12	133075831	HG4_Ill_250bpfermikitraw_18184	N	<DEL>	20	LongReadHomRef	END=133075915;SVTYPE=DEL;SVLEN=84;SC=DeBreak,MAMnet,Sniffles2,cuteSV,NanoVar,SVIM,Sniffles,Smartie-sv_aln,SVIM-asm,PAV,Dipcall;NumNeighbors=1;NumThresholdNeighbors=1;MatchId=1151;TruScore=0.666667;PctSeqSimilarity=0;PctSizeSimilarity=1;PctRecOverlap=1;SizeDiff=0;StartDistance=0;EndDistance=0	GT	0/0
chr12	133133087	HG4_Ill_svaba_17221	N	<DEL>	10	LongReadHomRef	END=133133144;SVTYPE=DEL;SVLEN=57;SC=DeBreak,MAMnet,Sniffles2,cuteSV,NanoVar,SVIM,Sniffles,Smartie-sv_aln,PAV,Dipcall;NumNeighbors=1;NumThresholdNeighbors=1;MatchId=1152;TruScore=0.666667;PctSeqSimilarity=0;PctSizeSimilarity=1;PctRecOverlap=1;SizeDiff=0;StartDistance=0;EndDistance=0	GT	0/0
chr12	133140408	HG2_Ill_GATKHC_22044	N	<DEL>	20	ClusteredCalls	END=133140489;SVTYPE=DEL;SVLEN=81;SC=DeBreak,MAMnet,Sniffles,Smartie-sv_aln,SVIM-asm,Dipcall;NumNeighbors=1;NumThresholdNeighbors=1;MatchId=1153;TruScore=0.666667;PctSeqSimilarity=0;PctSizeSimilarity=1;PctRecOverlap=1;SizeDiff=0;StartDistance=0;EndDistance=0	GT	1/1
chr12	133152787	HG4_PB_SVrefine2PBcRDovetail_6871	N	<INS>	10	LongReadHomRef	END=133152787;SVTYPE=INS;SVLEN=291;SC=DeBreak,MAMnet,Sniffles2,cuteSV,NanoVar,SVIM,Sniffles,Smartie-sv_aln,SVIM-asm,PAV,Dipcall;NumNeighbors=1;NumThresholdNeighbors=1;MatchId=1155;TruScore=0.666667;PctSeqSimilarity=0;PctSizeSimilarity=1;PctRecOverlap=1;SizeDiff=0;StartDistance=0;EndDistance=0	GT	0/0
chr12	133162442	HG4_Ill_manta_3233	N	<INS>	20	LongReadHomRef	END=133162442;SVTYPE=INS;SVLEN=92;SC=DeBreak,MAMnet,Sniffles2,cuteSV,NanoVar,SVIM,Sniffles,Smartie-sv_aln,SVIM-asm,PAV,Dipcall;NumNeighbors=1;NumThresholdNeighbors=1;MatchId=1156;TruScore=0.666667;PctSeqSimilarity=0;PctSizeSimilarity=1;PctRecOverlap=1;SizeDiff=0;StartDistance=0;EndDistance=0	GT	0/0
chr12	133174552	HG3_PB_pbsv_13492	N	<DEL>	20	LongReadHomRef	END=133174830;SVTYPE=DEL;SVLEN=278;SC=DeBreak,MAMnet,Sniffles2,cuteSV,NanoVar,SVIM,Sniffles,Smartie-sv_aln,SVIM-asm,PAV,Dipcall;NumNeighbors=1;NumThresholdNeighbors=1;MatchId=1157;TruScore=0.666667;PctSeqSimilarity=0;PctSizeSimilarity=1;PctRecOverlap=1;SizeDiff=0;StartDistance=0;EndDistance=0	GT	0/0
chr12	133250043	HG3_Ill_manta_3117	N	<DEL>	20	LongReadHomRef	END=133250114;SVTYPE=DEL;SVLEN=71;SC=DeBreak,MAMnet,Sniffles2,cuteSV,NanoVar,SVIM,Sniffles,Smartie-sv_aln,SVIM-asm,PAV,Dipcall;NumNeighbors=1;NumThresholdNeighbors=1;MatchId=1159;TruScore=0.666667;PctSeqSimilarity=0;PctSizeSimilarity=1;PctRecOverlap=1;SizeDiff=0;StartDistance=0;EndDistance=0	GT	0/0
chr12	133265518	HG2_PB_assemblyticsPBcR_6302	N	<DEL>	10	LongReadHomRef	END=133266857;SVTYPE=DEL;SVLEN=1339;SC=DeBreak,Sniffles2,cuteSV,SVIM,Sniffles,Smartie-sv_aln,SVIM-asm,PAV,Dipcall;NumNeighbors=1;NumThresholdNeighbors=1;MatchId=1161;TruScore=0.666667;PctSeqSimilarity=0;PctSizeSimilarity=1;PctRecOverlap=1;SizeDiff=0;StartDistance=0;EndDistance=0	GT	0/0
chr12	133268543	HG3_PB_SVrefine2Falcon1Dovetail_8347	N	<DEL>	10	NoConsensusGT	END=133269526;SVTYPE=DEL;SVLEN=983;SC=DeBreak,MAMnet,Sniffles2,cuteSV,NanoVar,SVIM,Sniffles,Smartie-sv_aln,SVIM-asm,PAV,Dipcall;NumNeighbors=1;NumThresholdNeighbors=1;MatchId=1162;TruScore=0.666667;PctSeqSimilarity=0;PctSizeSimilarity=1;PctRecOverlap=1;SizeDiff=0;StartDistance=0;EndDistance=0	GT	./.
chr12	133270961	HG2_Ill_GATKHC_22057	N	<DEL>	10	PASS	END=133271122;SVTYPE=DEL;SVLEN=161;SC=DeBreak,MAMnet,Sniffles2,NanoVar,SVIM,Sniffles,SVIM-asm,PAV,Dipcall;NumNeighbors=1;NumThresholdNeighbors=1;MatchId=1163;TruScore=0.666667;PctSeqSimilarity=0;PctSizeSimilarity=1;PctRecOverlap=1;SizeDiff=0;StartDistance=0;EndDistance=0	GT	0/1
chr12	133281894	HG2_Ill_150bpfermikitraw_17358	N	<INS>	20	PASS	END=133281894;SVTYPE=INS;SVLEN=50;SC=DeBreak,NanoVar,Smartie-sv_aln,Dipcall;NumNeighbors=1;NumThresholdNeighbors=1;MatchId=1164;TruScore=0.666667;PctSeqSimilarity=0;PctSizeSimilarity=1;PctRecOverlap=1;SizeDiff=0;StartDistance=0;EndDistance=0	GT	0/1
chr12	133319347	HG2_PB_assemblyticsfalcon_6522	N	<INS>	10	LongReadHomRef	END=133319347;SVTYPE=INS;SVLEN=519;SC=DeBreak,MAMnet,Sniffles2,cuteSV,NanoVar,SVIM,Sniffles,Smartie-sv_aln,SVIM-asm,PAV,Dipcall;NumNeighbors=1;NumThresholdNeighbors=1;MatchId=1168;TruScore=0.666667;PctSeqSimilarity=0;PctSizeSimilarity=1;PctRecOverlap=1;SizeDiff=0;StartDistance=0;EndDistance=0	GT	./.
chr12	133335461	HG4_PB_SVrefine2Falcon1Dovetail_8406	N	<DEL>	20	LongReadHomRef	END=133335548;SVTYPE=DEL;SVLEN=87;SC=DeBreak,MAMnet,Sniffles2,cuteSV,NanoVar,SVIM,Sniffles,Smartie-sv_aln,SVIM-asm,PAV,Dipcall;NumNeighbors=1;NumThresholdNeighbors=1;MatchId=1170;TruScore=0.666667;PctSeqSimilarity=0;PctSizeSimilarity=1;PctRecOverlap=1;SizeDiff=0;StartDistance=0;EndDistance=0	GT	0/0
chr12	133352709	HG2_Ill_250bpfermikitraw_18437	N	<DEL>	20	ClusteredCalls	END=133352788;SVTYPE=DEL;SVLEN=79;SC=DeBreak,MAMnet,Sniffles2,cuteSV,NanoVar,Sniffles,Smartie-sv_aln,Dipcall;NumNeighbors=2;NumThresholdNeighbors=2;MatchId=1171;TruScore=0.666667;PctSeqSimilarity=0;PctSizeSimilarity=1;PctRecOverlap=1;SizeDiff=0;StartDistance=0;EndDistance=0	GT	0/1
chr12	133353089	HG3_Ill_250bpfermikitraw_17911	N	<DEL>	20	ClusteredCalls	END=133353168;SVTYPE=DEL;SVLEN=79;SC=DeBreak,Sniffles2,Dipcall;NumNeighbors=1;NumThresholdNeighbors=1;MatchId=1174;TruScore=0.666667;PctSeqSimilarity=0;PctSizeSimilarity=1;PctRecOverlap=1;SizeDiff=0;StartDistance=0;EndDistance=0	GT	0/1
chr12	133364226	HG3_Ill_150bpfermikitraw_17410	N	<DEL>	20	ClusteredCalls	END=133364314;SVTYPE=DEL;SVLEN=88;SC=DeBreak,MAMnet,Sniffles2,cuteSV,NanoVar,SVIM,Sniffles,SVIM-asm,PAV,Dipcall;NumNeighbors=1;NumThresholdNeighbors=1;MatchId=1175;TruScore=0.25;PctSeqSimilarity=0;PctSizeSimilarity=0.75;PctRecOverlap=0;SizeDiff=22;StartDistance=-154;EndDistance=-132	GT	0/1
chr12	133808835	HG3_PB_assemblyticsfalcon_6545	N	<DEL>	10	LongReadHomRef	END=133808897;SVTYPE=DEL;SVLEN=62;SC=DeBreak,MAMnet,Sniffles2,cuteSV,NanoVar,SVIM,Sniffles,Smartie-sv_aln,SVIM-asm,PAV,Dipcall;NumNeighbors=1;NumThresholdNeighbors=1;MatchId=1185;TruScore=0.666667;PctSeqSimilarity=0;PctSizeSimilarity=1;PctRecOverlap=1;SizeDiff=0;StartDistance=0;EndDistance=0	GT	0/0
chr12	133812232	HG4_Ill_scalpel_12700	N	<DEL>	20	NoConsensusGT	END=133812298;SVTYPE=DEL;SVLEN=66;SC=DeBreak,Sniffles2,Smartie-sv_aln,SVIM-asm;NumNeighbors=1;NumThresholdNeighbors=1;MatchId=1187;TruScore=0.666667;PctSeqSimilarity=0;PctSizeSimilarity=1;PctRecOverlap=1;SizeDiff=0;StartDistance=0;EndDistance=0	GT	./.
chr16	131809	HG3_PB_HySA_23742	N	<DEL>	20	LongReadHomRef	END=131864;SVTYPE=DEL;SVLEN=55;SC=DeBreak,MAMnet,Sniffles2,cuteSV,NanoVar,Sniffles,Smartie-sv_aln,PAV;NumNeighbors=1;NumThresholdNeighbors=1;MatchId=1189;TruScore=0.666667;PctSeqSimilarity=0;PctSizeSimilarity=1;PctRecOverlap=1;SizeDiff=0;StartDistance=0;EndDistance=0	GT	./.
chr16	289139	HG2_PB_assemblyticsPBcR_9013	N	<INS>	10	ClusteredCalls	END=289139;SVTYPE=INS;SVLEN=682;SC=DeBreak,MAMnet,Sniffles2,cuteSV,NanoVar,SVIM,Sniffles,Smartie-sv_aln;NumNeighbors=1;NumThresholdNeighbors=1;MatchId=1196;TruScore=0.223095;PctSeqSimilarity=0;PctSizeSimilarity=0.669284;PctRecOverlap=0;SizeDiff=-337;StartDistance=-35;EndDistance=-35	GT	1/1
chr16	420269	HG2_PB_assemblyticsPBcR_9014	N	<INS>	10	ClusteredCalls	END=420269;SVTYPE=INS;SVLEN=377;SC=DeBreak,MAMnet,Sniffles2,cuteSV,NanoVar,Sniffles,Smartie-sv_aln;NumNeighbors=1;NumThresholdNeighbors=1;MatchId=1200;TruScore=0.230581;PctSeqSimilarity=0;PctSizeSimilarity=0.691743;PctRecOverlap=0;SizeDiff=-168;StartDistance=-121;EndDistance=-121	GT	1/1
chr16	531537	HG3_PB_SVrefine2Falcon1Dovetail_9560	N	<INS>	10	LongReadHomRef	END=531537;SVTYPE=INS;SVLEN=185;SC=DeBreak,MAMnet,Sniffles2,cuteSV,NanoVar,SVIM,Sniffles,Smartie-sv_aln,SVIM-asm,PAV,Dipcall;NumNeighbors=1;NumThresholdNeighbors=1;MatchId=1207;TruScore=0.666667;PctSeqSimilarity=0;PctSizeSimilarity=1;PctRecOverlap=1;SizeDiff=0;StartDistance=0;EndDistance=0	GT	0/0
chr16	542388	HG2_PB_PB10Xdip_11912	N	<INS>	10	ClusteredCalls	END=542388;SVTYPE=INS;SVLEN=59;SC=DeBreak,MAMnet,Sniffles2,cuteSV,NanoVar,SVIM,Smartie-sv_aln,SVIM-asm,PAV,Dipcall;NumNeighbors=1;NumThresholdNeighbors=1;MatchId=1209;TruScore=0.666667;PctSeqSimilarity=0;PctSizeSimilarity=1;PctRecOverlap=1;SizeDiff=0;StartDistance=0;EndDistance=0	GT	1/1
chr16	581612	HG3_10X_allpass_3031	N	<DEL>	20	LongReadHomRef	END=581668;SVTYPE=DEL;SVLEN=56;SC=DeBreak,MAMnet,Sniffles2,cuteSV,NanoVar,SVIM,Sniffles,Smartie-sv_aln,SVIM-asm,PAV,Dipcall;NumNeighbors=1;NumThresholdNeighbors=1;MatchId=1212;TruScore=0.666667;PctSeqSimilarity=0;PctSizeSimilarity=1;PctRecOverlap=1;SizeDiff=0;StartDistance=0;EndDistance=0	GT	0/0
chr16	584178	HG4_Ill_scalpel_14430	N	<INS>	10	ClusteredCalls	END=584178;SVTYPE=INS;SVLEN=54;SC=DeBreak,MAMnet,Sniffles2,cuteSV,NanoVar,Sniffles,Smartie-sv_aln,SVIM-asm,PAV,Dipcall;NumNeighbors=2;NumThresholdNeighbors=1;MatchId=1213;TruScore=0.666667;PctSeqSimilarity=0;PctSizeSimilarity=1;PctRecOverlap=1;SizeDiff=0;StartDistance=0;EndDistance=0	GT	1/1
chr16	584239	HG2_PB_assemblyticsfalcon_9336	N	<INS>	10	ClusteredCalls	END=584239;SVTYPE=INS;SVLEN=201;SC=DeBreak,MAMnet,Sniffles2,cuteSV,NanoVar,Sniffles,Smartie-sv_aln,SVIM-asm,PAV;NumNeighbors=1;NumThresholdNeighbors=1;MatchId=1214;TruScore=0.666667;PctSeqSimilarity=0;PctSizeSimilarity=1;PctRecOverlap=1;SizeDiff=0;StartDistance=0;EndDistance=0	GT	1/1
chr16	591961	HG3_PB_SVrefine2Falcon1Dovetail_9568	N	<DEL>	20	LongReadHomRef	END=592085;SVTYPE=DEL;SVLEN=124;SC=DeBreak,MAMnet,Sniffles2,cuteSV,NanoVar,SVIM,Sniffles,Smartie-sv_aln,SVIM-asm,PAV,Dipcall;NumNeighbors=1;NumThresholdNeighbors=1;MatchId=1215;TruScore=0.666667;PctSeqSimilarity=0;PctSizeSimilarity=1;PctRecOverlap=1;SizeDiff=0;StartDistance=0;EndDistance=0	GT	0/0
chr16	603058	HG2_10X_SVrefine210Xhap12_10897	N	<DEL>	20	LongReadHomRef	END=603181;SVTYPE=DEL;SVLEN=123;SC=DeBreak,MAMnet,Sniffles2,cuteSV,NanoVar,SVIM,Sniffles,Smartie-sv_aln,SVIM-asm,PAV,Dipcall;NumNeighbors=1;NumThresholdNeighbors=1;MatchId=1218;TruScore=0.666667;PctSeqSimilarity=0;PctSizeSimilarity=1;PctRecOverlap=1;SizeDiff=0;StartDistance=0;EndDistance=0	GT	0/0
chr16	621070	HG2_PB_HySA_28692	N	<INS>	10	ClusteredCalls	END=621070;SVTYPE=INS;SVLEN=113;SC=DeBreak,MAMnet,Sniffles2,cuteSV,NanoVar,Sniffles,Smartie-sv_aln;NumNeighbors=2;NumThresholdNeighbors=1;MatchId=1220;TruScore=0.666667;PctSeqSimilarity=0;PctSizeSimilarity=1;PctRecOverlap=1;SizeDiff=0;StartDistance=0;EndDistance=0	GT	1/1
chr16	621070	HG2_PB_SVrefine2Falcon2Bionano_7806	N	<INS>	10	ClusteredCalls	END=621070;SVTYPE=INS;SVLEN=360;SC=DeBreak,MAMnet,Sniffles2,cuteSV,NanoVar,Sniffles,Smartie-sv_aln;NumNeighbors=1;NumThresholdNeighbors=1;MatchId=1221;TruScore=0.24537;PctSeqSimilarity=0;PctSizeSimilarity=0.736111;PctRecOverlap=0;SizeDiff=95;StartDistance=-56;EndDistance=-56	GT	1/1
chr16	710942	HG2_PB_PB10Xdip_12100	N	<INS>	10	NoConsensusGT	END=710942;SVTYPE=INS;SVLEN=75;SC=DeBreak,MAMnet,Sniffles2,cuteSV,NanoVar,SVIM,Sniffles,Smartie-sv_aln,SVIM-asm,PAV,Dipcall;NumNeighbors=1;NumThresholdNeighbors=1;MatchId=1226;TruScore=0.192308;PctSeqSimilarity=0;PctSizeSimilarity=0.576923;PctRecOverlap=0;SizeDiff=-55;StartDistance=-15;EndDistance=-15	GT	./.
chr16	729831	HG2_Ill_SVrefine2DISCOVARplusDovetail_4466	N	<DEL>	20	LongReadHomRef	END=729923;SVTYPE=DEL;SVLEN=92;SC=DeBreak,MAMnet,Sniffles2,cuteSV,NanoVar,SVIM,Sniffles,Smartie-sv_aln,SVIM-asm,PAV,Dipcall;NumNeighbors=1;NumThresholdNeighbors=1;MatchId=1228;TruScore=0.666667;PctSeqSimilarity=0;PctSizeSimilarity=1;PctRecOverlap=1;SizeDiff=0;StartDistance=0;EndDistance=0	GT	0/0
chr16	757613	HG2_10X_allpass_2471	N	<DEL>	20	LongReadHomRef	END=757749;SVTYPE=DEL;SVLEN=136;SC=DeBreak,MAMnet,Sniffles2,cuteSV,NanoVar,SVIM,Sniffles,Smartie-sv_aln,SVIM-asm,PAV,Dipcall;NumNeighbors=1;NumThresholdNeighbors=1;MatchId=1230;TruScore=0.666667;PctSeqSimilarity=0;PctSizeSimilarity=1;PctRecOverlap=1;SizeDiff=0;StartDistance=0;EndDistance=0	GT	0/0
chr16	796184	HG3_Ill_GATKHC_24914	N	<DEL>	20	ClusteredCalls	END=796359;SVTYPE=DEL;SVLEN=175;SC=DeBreak,MAMnet,Sniffles2,cuteSV,NanoVar,SVIM,Sniffles,Smartie-sv_aln,SVIM-asm,PAV,Dipcall;NumNeighbors=2;NumThresholdNeighbors=2;MatchId=1231;TruScore=0.666667;PctSeqSimilarity=0;PctSizeSimilarity=1;PctRecOverlap=1;SizeDiff=0;StartDistance=0;EndDistance=0	GT	0/1
chr16	796420	HG2_Ill_scalpel_14832	N	<DEL>	20	ClusteredCalls	END=796552;SVTYPE=DEL;SVLEN=132;SC=DeBreak,MAMnet,Sniffles2,cuteSV,NanoVar,SVIM,Sniffles,SVIM-asm,PAV,Dipcall;NumNeighbors=1;NumThresholdNeighbors=1;MatchId=1232;TruScore=0.666667;PctSeqSimilarity=0;PctSizeSimilarity=1;PctRecOverlap=1;SizeDiff=0;StartDistance=0;EndDistance=0	GT	0/1
chr16	845591	HG4_PB_SVrefine2Falcon1Dovetail_9609	N	<INS>	10	ClusteredCalls	END=845591;SVTYPE=INS;SVLEN=116;SC=DeBreak,NanoVar,Sniffles,Dipcall;NumNeighbors=1;NumThresholdNeighbors=1;MatchId=1236;TruScore=0.666667;PctSeqSimilarity=0;PctSizeSimilarity=1;PctRecOverlap=1;SizeDiff=0;StartDistance=0;EndDistance=0	GT	1/1
chr16	874432	HG2_PB_assemblyticsPBcR_9040	N	<INS>	20	ClusteredCalls	END=874432;SVTYPE=INS;SVLEN=237;SC=DeBreak,MAMnet,Sniffles2,cuteSV,NanoVar,Sniffles,Smartie-sv_aln,SVIM-asm,PAV,Dipcall;NumNeighbors=2;NumThresholdNeighbors=2;MatchId=1240;TruScore=0.666667;PctSeqSimilarity=0;PctSizeSimilarity=1;PctRecOverlap=1;SizeDiff=0;StartDistance=0;EndDistance=0	GT	1/1
chr16	876627	HG4_10X_allpass_2884	N	<DEL>	20	LongReadHomRef	END=876958;SVTYPE=DEL;SVLEN=331;SC=DeBreak,MAMnet,Sniffles2,cuteSV,NanoVar,SVIM,Sniffles,Smartie-sv_aln,SVIM-asm,PAV,Dipcall;NumNeighbors=1;NumThresholdNeighbors=1;MatchId=1241;TruScore=0.666667;PctSeqSimilarity=0;PctSizeSimilarity=1;PctRecOverlap=1;SizeDiff=0;StartDistance=0;EndDistance=0	GT	0/0
chr16	889939	HG4_Ill_GATKHC_24973	N	<INS>	20	LongReadHomRef	END=889939;SVTYPE=INS;SVLEN=52;SC=DeBreak,MAMnet,Sniffles2,cuteSV,NanoVar,SVIM,Sniffles,Smartie-sv_aln,SVIM-asm,PAV,Dipcall;NumNeighbors=1;NumThresholdNeighbors=1;MatchId=1243;TruScore=0.666667;PctSeqSimilarity=0;PctSizeSimilarity=1;PctRecOverlap=1;SizeDiff=0;StartDistance=0;EndDistance=0	GT	0/0
chr16	896531	HG2_PB_assemblyticsfalcon_9358	N	<INS>	10	NoConsensusGT	END=896531;SVTYPE=INS;SVLEN=954;SC=DeBreak,MAMnet,SVIM,Smartie-sv_aln,Dipcall;NumNeighbors=2;NumThresholdNeighbors=1;MatchId=1244;TruScore=0.666667;PctSeqSimilarity=0;PctSizeSimilarity=1;PctRecOverlap=1;SizeDiff=0;StartDistance=0;EndDistance=0	GT	./.
chr16	896823	HG2_PB_PB10Xdip_12130	N	<INS>	10	PASS	END=896823;SVTYPE=INS;SVLEN=264;SC=DeBreak,MAMnet,Sniffles2,cuteSV,NanoVar,SVIM,Smartie-sv_aln,PAV;NumNeighbors=2;NumThresholdNeighbors=1;MatchId=1245;TruScore=0.666667;PctSeqSimilarity=0;PctSizeSimilarity=1;PctRecOverlap=1;SizeDiff=0;StartDistance=0;EndDistance=0	GT	1/1
chr16	897040	HG4_PB_HySA_22942	N	<INS>	10	NoConsensusGT	END=897040;SVTYPE=INS;SVLEN=2524;SC=DeBreak,MAMnet,Sniffles2,cuteSV,NanoVar,SVIM,Sniffles,Smartie-sv_aln,SVIM-asm,PAV,Dipcall;NumNeighbors=1;NumThresholdNeighbors=1;MatchId=1246;TruScore=0.208819;PctSeqSimilarity=0;PctSizeSimilarity=0.626458;PctRecOverlap=0;SizeDiff=-1505;StartDistance=-92;EndDistance=-92	GT	./.
chr16	907776	HG2_PB_PB10Xdip_12140	N	<INS>	10	NoConsensusGT	END=907776;SVTYPE=INS;SVLEN=93;SC=DeBreak,MAMnet,Sniffles2,cuteSV,NanoVar,SVIM,Smartie-sv_aln,SVIM-asm,Dipcall;NumNeighbors=1;NumThresholdNeighbors=1;MatchId=1250;TruScore=0.666667;PctSeqSimilarity=0;PctSizeSimilarity=1;PctRecOverlap=1;SizeDiff=0;StartDistance=0;EndDistance=0	GT	./.
chr16	952570	HG3_PB_SVrefine2Falcon1Dovetail_9596	N	<INS>	10	PASS	END=952570;SVTYPE=INS;SVLEN=604;SC=DeBreak,MAMnet,Sniffles2,cuteSV,NanoVar,SVIM,Sniffles,Smartie-sv_aln,SVIM-asm,PAV,Dipcall;NumNeighbors=1;NumThresholdNeighbors=1;MatchId=1255;TruScore=0.666667;PctSeqSimilarity=0;PctSizeSimilarity=1;PctRecOverlap=1;SizeDiff=0;StartDistance=0;EndDistance=0	GT	1/1
chr16	961504	HG2_Ill_SVrefine2DISCOVARplusDovetail_4472	N	<DEL>	20	LongReadHomRef	END=961619;SVTYPE=DEL;SVLEN=115;SC=DeBreak,MAMnet,Sniffles2,cuteSV,NanoVar,SVIM,Sniffles,Smartie-sv_aln,SVIM-asm,PAV,Dipcall;NumNeighbors=1;NumThresholdNeighbors=1;MatchId=1256;TruScore=0.666667;PctSeqSimilarity=0;PctSizeSimilarity=1;PctRecOverlap=1;SizeDiff=0;StartDistance=0;EndDistance=0	GT	0/0
chr16	967292	HG4_Ill_150bpfermikitraw_19811	N	<DEL>	20	LongReadHomRef	END=967384;SVTYPE=DEL;SVLEN=92;SC=DeBreak,MAMnet,Sniffles2,cuteSV,NanoVar,SVIM,Sniffles,Smartie-sv_aln,SVIM-asm,PAV,Dipcall;NumNeighbors=1;NumThresholdNeighbors=1;MatchId=1258;TruScore=0.666667;PctSeqSimilarity=0;PctSizeSimilarity=1;PctRecOverlap=1;SizeDiff=0;StartDistance=0;EndDistance=0	GT	0/0
chr16	969548	HG4_Ill_Krunchall_21576	N	<INS>	20	LongReadHomRef	END=969548;SVTYPE=INS;SVLEN=54;SC=DeBreak,MAMnet,Sniffles2,cuteSV,NanoVar,SVIM,Sniffles,Smartie-sv_aln,SVIM-asm,PAV,Dipcall;NumNeighbors=1;NumThresholdNeighbors=1;MatchId=1259;TruScore=0.666667;PctSeqSimilarity=0;PctSizeSimilarity=1;PctRecOverlap=1;SizeDiff=0;StartDistance=0;EndDistance=0	GT	0/0
chr16	972851	HG4_Ill_GATKHC_24980	N	<DEL>	20	LongReadHomRef	END=972916;SVTYPE=DEL;SVLEN=65;SC=DeBreak,MAMnet,Sniffles2,cuteSV,NanoVar,SVIM,Sniffles,Smartie-sv_aln,SVIM-asm,PAV,Dipcall;NumNeighbors=1;NumThresholdNeighbors=1;MatchId=1260;TruScore=0.666667;PctSeqSimilarity=0;PctSizeSimilarity=1;PctRecOverlap=1;SizeDiff=0;StartDistance=0;EndDistance=0	GT	0/0
chr16	979834	HG2_10X_SVrefine210Xhap12_10911	N	<DEL>	20	LongReadHomRef	END=980013;SVTYPE=DEL;SVLEN=179;SC=DeBreak,MAMnet,Sniffles2,cuteSV,NanoVar,SVIM,Sniffles,Smartie-sv_aln,SVIM-asm,PAV,Dipcall;NumNeighbors=2;NumThresholdNeighbors=1;MatchId=1261;TruScore=0.666667;PctSeqSimilarity=0;PctSizeSimilarity=1;PctRecOverlap=1;SizeDiff=0;StartDistance=0;EndDistance=0	GT	0/0
chr16	980073	HG4_Ill_GATKHCSBGrefine_10790	N	<DEL>	20	LongReadHomRef	END=980132;SVTYPE=DEL;SVLEN=59;SC=DeBreak,MAMnet,Sniffles2,cuteSV,NanoVar,SVIM,Sniffles,Smartie-sv_aln,SVIM-asm,PAV,Dipcall;NumNeighbors=1;NumThresholdNeighbors=1;MatchId=1262;TruScore=0.666667;PctSeqSimilarity=0;PctSizeSimilarity=1;PctRecOverlap=1;SizeDiff=0;StartDistance=0;EndDistance=0	GT	0/0
chr16	1003879	HG2_PB_HySA_28738	N	<DEL>	20	ClusteredCalls	END=1003987;SVTYPE=DEL;SVLEN=108;SC=DeBreak,MAMnet,cuteSV,NanoVar,Sniffles;NumNeighbors=1;NumThresholdNeighbors=1;MatchId=1265;TruScore=0.666667;PctSeqSimilarity=0;PctSizeSimilarity=1;PctRecOverlap=1;SizeDiff=0;StartDistance=0;EndDistance=0	GT	0/1
chr16	1005178	HG2_PB_HySA_28740	N	<INS>	10	ClusteredCalls	END=1005178;SVTYPE=INS;SVLEN=70;SC=DeBreak,MAMnet,Sniffles2,cuteSV,NanoVar,Smartie-sv_aln,PAV;NumNeighbors=1;NumThresholdNeighbors=1;MatchId=1266;TruScore=0.666667;PctSeqSimilarity=0;PctSizeSimilarity=1;PctRecOverlap=1;SizeDiff=0;StartDistance=0;EndDistance=0	GT	0/1
chr16	1010254	HG2_PB_SVrefine2Falcon2Bionano_7832	N	<DEL>	10	ClusteredCalls	END=1011154;SVTYPE=DEL;SVLEN=900;SC=DeBreak,MAMnet,Sniffles2,cuteSV,NanoVar,SVIM,Sniffles,Smartie-sv_aln,SVIM-asm,PAV,Dipcall;NumNeighbors=3;NumThresholdNeighbors=2;MatchId=1268;TruScore=0.666667;PctSeqSimilarity=0;PctSizeSimilarity=1;PctRecOverlap=1;SizeDiff=0;StartDistance=0;EndDistance=0	GT	0/1
chr16	1010254	HG4_PB_SVrefine2PBcRDovetail_7839	N	<DEL>	20	LongReadHomRef	END=1011682;SVTYPE=DEL;SVLEN=1428;SC=DeBreak,MAMnet,Sniffles2,cuteSV,NanoVar,SVIM,Sniffles,Smartie-sv_aln,SVIM-asm,PAV,Dipcall;NumNeighbors=2;NumThresholdNeighbors=1;MatchId=1270;TruScore=0.666667;PctSeqSimilarity=0;PctSizeSimilarity=1;PctRecOverlap=1;SizeDiff=0;StartDistance=0;EndDistance=0	GT	./.
chr16	1010559	HG2_PB_pbsv_15804	N	<DEL>	10	ClusteredCalls	END=1010820;SVTYPE=DEL;SVLEN=261;SC=DeBreak,MAMnet,NanoVar,SVIM,Sniffles,Smartie-sv_aln,SVIM-asm,Dipcall;NumNeighbors=1;NumThresholdNeighbors=1;MatchId=1271;TruScore=0.666667;PctSeqSimilarity=0;PctSizeSimilarity=1;PctRecOverlap=1;SizeDiff=0;StartDistance=0;EndDistance=0	GT	0/1
chr16	1075615	HG2_PB_PB10Xdip_12202	N	<INS>	10	ClusteredCalls	END=1075615;SVTYPE=INS;SVLEN=69;SC=DeBreak,MAMnet,cuteSV;NumNeighbors=3;NumThresholdNeighbors=1;MatchId=1274;TruScore=0.666667;PctSeqSimilarity=0;PctSizeSimilarity=1;PctRecOverlap=1;SizeDiff=0;StartDistance=0;EndDistance=0	GT	1/1
chr16	1075615	HG2_PB_PB10Xdip_12226	N	<INS>	10	ClusteredCalls	END=1075615;SVTYPE=INS;SVLEN=265;SC=DeBreak,MAMnet,Sniffles2,cuteSV,NanoVar,SVIM,Sniffles,Smartie-sv_aln,SVIM-asm,PAV;NumNeighbors=1;NumThresholdNeighbors=1;MatchId=1275;TruScore=0.189151;PctSeqSimilarity=0;PctSizeSimilarity=0.567452;PctRecOverlap=0;SizeDiff=-202;StartDistance=-3;EndDistance=-3	GT	1/1
chr16	1093242	HG4_10X_allpass_2885	N	<DEL>	20	LongReadHomRef	END=1093689;SVTYPE=DEL;SVLEN=447;SC=DeBreak,MAMnet,Sniffles2,cuteSV,NanoVar,SVIM,Sniffles,Smartie-sv_aln,SVIM-asm,PAV,Dipcall;NumNeighbors=1;NumThresholdNeighbors=1;MatchId=1278;TruScore=0.666667;PctSeqSimilarity=0;PctSizeSimilarity=1;PctRecOverlap=1;SizeDiff=0;StartDistance=0;EndDistance=0	GT	0/0
chr16	1106569	HG2_10X_SVrefine210Xhap12_10915	N	<DEL>	20	LongReadHomRef	END=1106738;SVTYPE=DEL;SVLEN=169;SC=DeBreak,MAMnet,Sniffles2,cuteSV,NanoVar,SVIM,Sniffles,Smartie-sv_aln,SVIM-asm,PAV,Dipcall;NumNeighbors=1;NumThresholdNeighbors=1;MatchId=1279;TruScore=0.666667;PctSeqSimilarity=0;PctSizeSimilarity=1;PctRecOverlap=1;SizeDiff=0;StartDistance=0;EndDistance=0	GT	0/0
chr16	1142241	HG2_PB_SVrefine2PB10Xhap12_11430	N	<INS>	10	PASS	END=1142241;SVTYPE=INS;SVLEN=560;SC=DeBreak,MAMnet,Sniffles2,cuteSV,NanoVar,SVIM,Sniffles,Smartie-sv_aln,SVIM-asm,PAV,Dipcall;NumNeighbors=1;NumThresholdNeighbors=1;MatchId=1280;TruScore=0.666667;PctSeqSimilarity=0;PctSizeSimilarity=1;PctRecOverlap=1;SizeDiff=0;StartDistance=0;EndDistance=0	GT	1/1
chr16	1152690	HG2_PB_SVrefine2PB10Xhap12_11431	N	<INS>	10	ClusteredCalls	END=1152690;SVTYPE=INS;SVLEN=157;SC=DeBreak,MAMnet,Sniffles2,cuteSV,NanoVar,Sniffles,Smartie-sv_aln;NumNeighbors=1;NumThresholdNeighbors=1;MatchId=1281;TruScore=0.222695;PctSeqSimilarity=0;PctSizeSimilarity=0.668085;PctRecOverlap=0;SizeDiff=-78;StartDistance=-131;EndDistance=-131	GT	1/1
chr16	1163897	HG2_Ill_svaba_19584	N	<DEL>	10	ClusteredCalls	END=1163947;SVTYPE=DEL;SVLEN=50;SC=DeBreak,MAMnet,Sniffles2,cuteSV,NanoVar,SVIM,Sniffles,Smartie-sv_aln,SVIM-asm,PAV,Dipcall;NumNeighbors=2;NumThresholdNeighbors=1;MatchId=1283;TruScore=0.666667;PctSeqSimilarity=0;PctSizeSimilarity=1;PctRecOverlap=1;SizeDiff=0;StartDistance=0;EndDistance=0	GT	0/1
chr16	1163946	HG2_PB_PB10Xdip_12238	N	<INS>	10	ClusteredCalls	END=1163946;SVTYPE=INS;SVLEN=101;SC=DeBreak,MAMnet,Sniffles2,cuteSV,NanoVar,Smartie-sv_aln,PAV;NumNeighbors=1;NumThresholdNeighbors=1;MatchId=1284;TruScore=0.666667;PctSeqSimilarity=0;PctSizeSimilarity=1;PctRecOverlap=1;SizeDiff=0;StartDistance=0;EndDistance=0	GT	1/1
chr16	1186777	HG4_Ill_GATKHCSBGrefine_10793	N	<DEL>	20	LongReadHomRef	END=1186918;SVTYPE=DEL;SVLEN=141;SC=DeBreak,MAMnet,Sniffles2,cuteSV,NanoVar,SVIM,Sniffles,Smartie-sv_aln,SVIM-asm,PAV,Dipcall;NumNeighbors=1;NumThresholdNeighbors=1;MatchId=1286;TruScore=0.666667;PctSeqSimilarity=0;PctSizeSimilarity=1;PctRecOverlap=1;SizeDiff=0;StartDistance=0;EndDistance=0	GT	0/0
chr16	1248976	HG2_10X_SVrefine210Xhap12_10916	N	<DEL>	20	LongReadHomRef	END=1249267;SVTYPE=DEL;SVLEN=291;SC=DeBreak,MAMnet,Sniffles2,cuteSV,NanoVar,SVIM,Sniffles,Smartie-sv_aln,SVIM-asm,PAV,Dipcall;NumNeighbors=2;NumThresholdNeighbors=1;MatchId=1289;TruScore=0.666667;PctSeqSimilarity=0;PctSizeSimilarity=1;PctRecOverlap=1;SizeDiff=0;StartDistance=0;EndDistance=0	GT	./.
chr16	1248976	HG2_Ill_SVrefine2DISCOVARplusDovetail_4476	N	<DEL>	20	LongReadHomRef	END=1249074;SVTYPE=DEL;SVLEN=98;SC=DeBreak,MAMnet,Sniffles2,cuteSV,NanoVar,SVIM,Sniffles,Smartie-sv_aln,SVIM-asm,PAV,Dipcall;NumNeighbors=1;NumThresholdNeighbors=1;MatchId=1290;TruScore=0.666667;PctSeqSimilarity=0;PctSizeSimilarity=1;PctRecOverlap=1;SizeDiff=0;StartDistance=0;EndDistance=0	GT	./.
chr16	1254747	HG3_PB_assemblyticsfalcon_9352	N	<DEL>	20	LongReadHomRef	END=1254989;SVTYPE=DEL;SVLEN=242;SC=DeBreak,MAMnet,Sniffles2,cuteSV,NanoVar,SVIM,Sniffles,Smartie-sv_aln,SVIM-asm,PAV,Dipcall;NumNeighbors=1;NumThresholdNeighbors=1;MatchId=1292;TruScore=0.666667;PctSeqSimilarity=0;PctSizeSimilarity=1;PctRecOverlap=1;SizeDiff=0;StartDistance=0;EndDistance=0	GT	./.
chr16	1308771	HG2_PB_PB10Xdip_12363	N	<INS>	10	PASS	END=1308771;SVTYPE=INS;SVLEN=70;SC=DeBreak,MAMnet,cuteSV,NanoVar,Sniffles,Smartie-sv_aln,SVIM-asm,Dipcall;NumNeighbors=1;NumThresholdNeighbors=1;MatchId=1295;TruScore=0.666667;PctSeqSimilarity=0;PctSizeSimilarity=1;PctRecOverlap=1;SizeDiff=0;StartDistance=0;EndDistance=0	GT	1/1
chr16	1310690	HG2_Ill_GATKHC_25086	N	<INS>	20	PASS	END=1310690;SVTYPE=INS;SVLEN=50;SC=DeBreak,MAMnet,NanoVar,Smartie-sv_aln,Dipcall;NumNeighbors=1;NumThresholdNeighbors=1;MatchId=1296;TruScore=0.666667;PctSeqSimilarity=0;PctSizeSimilarity=1;PctRecOverlap=1;SizeDiff=0;StartDistance=0;EndDistance=0	GT	0/1
chr16	1334798	HG2_PB_SVrefine2PB10Xhap12_11437	N	<INS>	10	NoConsensusGT	END=1334798;SVTYPE=INS;SVLEN=281;SC=DeBreak,MAMnet,Sniffles2,cuteSV,NanoVar,SVIM,Sniffles,Smartie-sv_aln,SVIM-asm,Dipcall;NumNeighbors=1;NumThresholdNeighbors=1;MatchId=1297;TruScore=0.212337;PctSeqSimilarity=0;PctSizeSimilarity=0.637011;PctRecOverlap=0;SizeDiff=102;StartDistance=-441;EndDistance=-441	GT	./.
chr16	1339821	HG4_Ill_GATKHCSBGrefine_10796	N	<DEL>	20	LongReadHomRef	END=1339965;SVTYPE=DEL;SVLEN=144;SC=DeBreak,MAMnet,Sniffles2,cuteSV,NanoVar,SVIM,Sniffles,Smartie-sv_aln,SVIM-asm,PAV,Dipcall;NumNeighbors=1;NumThresholdNeighbors=1;MatchId=1299;TruScore=0.666667;PctSeqSimilarity=0;PctSizeSimilarity=1;PctRecOverlap=1;SizeDiff=0;StartDistance=0;EndDistance=0	GT	0/0
chr16	1422792	HG4_Ill_SVrefine2DISCOVARDovetail_11125	N	<DEL>	20	ClusteredCalls	END=1424055;SVTYPE=DEL;SVLEN=1263;SC=DeBreak,MAMnet,Smartie-sv_aln;NumNeighbors=2;NumThresholdNeighbors=1;MatchId=1303;TruScore=0.666667;PctSeqSimilarity=0;PctSizeSimilarity=1;PctRecOverlap=1;SizeDiff=0;StartDistance=0;EndDistance=0	GT	0/1
chr16	1422852	HG2_Ill_GATKHC_25092	N	<INS>	20	LongReadHomRef	END=1422852;SVTYPE=INS;SVLEN=55;SC=DeBreak,MAMnet,Sniffles2,cuteSV,NanoVar,SVIM,Sniffles,Smartie-sv_aln,PAV;NumNeighbors=1;NumThresholdNeighbors=1;MatchId=1304;TruScore=0.666667;PctSeqSimilarity=0;PctSizeSimilarity=1;PctRecOverlap=1;SizeDiff=0;StartDistance=0;EndDistance=0	GT	0/0
chr16	1447580	HG2_PB_SVrefine2Falcon2Bionano_7844	N	<DEL>	10	ClusteredCalls	END=1447667;SVTYPE=DEL;SVLEN=87;SC=DeBreak,MAMnet,Sniffles;NumNeighbors=1;NumThresholdNeighbors=1;MatchId=1307;TruScore=0.666667;PctSeqSimilarity=0;PctSizeSimilarity=1;PctRecOverlap=1;SizeDiff=0;StartDistance=0;EndDistance=0	GT	1/1
chr16	1509826	HG3_Ill_scalpel_15103	N	<DEL>	20	ClusteredCalls	END=1509966;SVTYPE=DEL;SVLEN=140;SC=DeBreak,MAMnet,Sniffles2,SVIM,Sniffles,Smartie-sv_aln,SVIM-asm,PAV,Dipcall;NumNeighbors=1;NumThresholdNeighbors=1;MatchId=1311;TruScore=0.666667;PctSeqSimilarity=0;PctSizeSimilarity=1;PctRecOverlap=1;SizeDiff=0;StartDistance=0;EndDistance=0	GT	0/1
chr16	1534888	HG3_Ill_GATKHCSBGrefine_10355	N	<INS>	20	LongReadHomRef	END=1534888;SVTYPE=INS;SVLEN=318;SC=DeBreak,MAMnet,Sniffles2,cuteSV,NanoVar,SVIM,Sniffles,Smartie-sv_aln,SVIM-asm,PAV,Dipcall;NumNeighbors=1;NumThresholdNeighbors=1;MatchId=1312;TruScore=0.666667;PctSeqSimilarity=0;PctSizeSimilarity=1;PctRecOverlap=1;SizeDiff=0;StartDistance=0;EndDistance=0	GT	0/0
chr16	1778533	HG2_10X_SVrefine210Xhap12_10928	N	<DEL>	20	LongReadHomRef	END=1778765;SVTYPE=DEL;SVLEN=232;SC=DeBreak,MAMnet,Sniffles2,cuteSV,NanoVar,SVIM,Sniffles,Smartie-sv_aln,SVIM-asm,PAV,Dipcall;NumNeighbors=1;NumThresholdNeighbors=1;MatchId=1315;TruScore=0.666667;PctSeqSimilarity=0;PctSizeSimilarity=1;PctRecOverlap=1;SizeDiff=0;StartDistance=0;EndDistance=0	GT	0/0
chr16	1938685	HG3_Ill_SVrefine2DISCOVARDovetail_11313	N	<INS>	20	NoConsensusGT	END=1938685;SVTYPE=INS;SVLEN=1267;SC=DeBreak,MAMnet,Sniffles2,cuteSV,NanoVar,SVIM,Sniffles,Smartie-sv_aln,SVIM-asm,PAV,Dipcall;NumNeighbors=1;NumThresholdNeighbors=1;MatchId=1319;TruScore=0.666667;PctSeqSimilarity=0;PctSizeSimilarity=1;PctRecOverlap=1;SizeDiff=0;StartDistance=0;EndDistance=0	GT	0/0
chr16	1966149	HG3_Ill_svaba_19753	N	<INS>	20	LongReadHomRef	END=1966149;SVTYPE=INS;SVLEN=61;SC=DeBreak,MAMnet,Sniffles2,cuteSV,NanoVar,SVIM,Sniffles,Smartie-sv_aln,SVIM-asm,PAV,Dipcall;NumNeighbors=1;NumThresholdNeighbors=1;MatchId=1320;TruScore=0.666667;PctSeqSimilarity=0;PctSizeSimilarity=1;PctRecOverlap=1;SizeDiff=0;StartDistance=0;EndDistance=0	GT	0/0
chr16	2177902	HG2_10X_SVrefine210Xhap12_10935	N	<DEL>	20	LongReadHomRef	END=2178252;SVTYPE=DEL;SVLEN=350;SC=DeBreak,MAMnet,Sniffles2,cuteSV,NanoVar,SVIM,Sniffles,Smartie-sv_aln,SVIM-asm,PAV,Dipcall;NumNeighbors=1;NumThresholdNeighbors=1;MatchId=1322;TruScore=0.666667;PctSeqSimilarity=0;PctSizeSimilarity=1;PctRecOverlap=1;SizeDiff=0;StartDistance=0;EndDistance=0	GT	./.
chr16	2492910	HG2_PB_SVrefine2Falcon1plusDovetail_4084	N	<DEL>	10	ClusteredCalls	END=2493196;SVTYPE=DEL;SVLEN=286;SC=DeBreak,MAMnet,Sniffles2,cuteSV,NanoVar,SVIM,Sniffles,Smartie-sv_aln,SVIM-asm,PAV,Dipcall;NumNeighbors=1;NumThresholdNeighbors=1;MatchId=1324;TruScore=0.666667;PctSeqSimilarity=0;PctSizeSimilarity=1;PctRecOverlap=1;SizeDiff=0;StartDistance=0;EndDistance=0	GT	0/1
chr16	2913405	HG4_PB_assemblyticsfalcon_9251	N	<INS>	10	LongReadHomRef	END=2913405;SVTYPE=INS;SVLEN=5793;SC=DeBreak,MAMnet,Sniffles2,cuteSV,NanoVar,SVIM,Sniffles,Smartie-sv_aln;NumNeighbors=1;NumThresholdNeighbors=1;MatchId=1326;TruScore=0.316869;PctSeqSimilarity=0;PctSizeSimilarity=0.950607;PctRecOverlap=0;SizeDiff=-301;StartDistance=-57;EndDistance=-57	GT	./.
chr16	3116911	HG2_PB_SVrefine2PBcRplusDovetail_3833	N	<DEL>	20	ClusteredCalls	END=3117031;SVTYPE=DEL;SVLEN=120;SC=DeBreak,MAMnet,Sniffles2,cuteSV,NanoVar,SVIM,Sniffles,Smartie-sv_aln;NumNeighbors=1;NumThresholdNeighbors=1;MatchId=1329;TruScore=0.235721;PctSeqSimilarity=0;PctSizeSimilarity=0.566667;PctRecOverlap=0.140496;SizeDiff=52;StartDistance=-104;EndDistance=-52	GT	0/1
chr16	3126539	HG3_Ill_250bpfermikitraw_20331	N	<INS>	20	LongReadHomRef	END=3126539;SVTYPE=INS;SVLEN=87;SC=DeBreak,MAMnet,Sniffles2,cuteSV,NanoVar,SVIM,Sniffles,Smartie-sv_aln,SVIM-asm,PAV,Dipcall;NumNeighbors=1;NumThresholdNeighbors=1;MatchId=1331;TruScore=0.666667;PctSeqSimilarity=0;PctSizeSimilarity=1;PctRecOverlap=1;SizeDiff=0;StartDistance=0;EndDistance=0	GT	0/0
chr16	3247912	HG2_PB_PB10Xdip_11727	N	<INS>	10	ClusteredCalls	END=3247912;SVTYPE=INS;SVLEN=137;SC=DeBreak,MAMnet,Sniffles2,cuteSV,NanoVar,SVIM,Sniffles,Smartie-sv_aln,PAV,Dipcall;NumNeighbors=2;NumThresholdNeighbors=2;MatchId=1334;TruScore=0.666667;PctSeqSimilarity=0;PctSizeSimilarity=1;PctRecOverlap=1;SizeDiff=0;StartDistance=0;EndDistance=0	GT	1/1
chr16	3248018	HG2_PB_PB10Xdip_11728	N	<INS>	10	ClusteredCalls	END=3248018;SVTYPE=INS;SVLEN=94;SC=DeBreak,MAMnet,cuteSV,NanoVar,SVIM,Smartie-sv_aln,Dipcall;NumNeighbors=1;NumThresholdNeighbors=1;MatchId=1335;TruScore=0.666667;PctSeqSimilarity=0;PctSizeSimilarity=1;PctRecOverlap=1;SizeDiff=0;StartDistance=0;EndDistance=0	GT	1/1
chr16	3443201	HG4_PB_pbsv_15766	N	<INS>	20	NoConsensusGT	END=3443201;SVTYPE=INS;SVLEN=148;SC=DeBreak,MAMnet,Sniffles2,cuteSV,NanoVar,SVIM,Sniffles,Smartie-sv_aln,SVIM-asm,PAV,Dipcall;NumNeighbors=2;NumThresholdNeighbors=2;MatchId=1337;TruScore=0.666667;PctSeqSimilarity=0;PctSizeSimilarity=1;PctRecOverlap=1;SizeDiff=0;StartDistance=0;EndDistance=0	GT	./.
chr16	3443256	HG4_PB_SVrefine2Falcon1Dovetail_9649	N	<INS>	10	ClusteredCalls	END=3443256;SVTYPE=INS;SVLEN=382;SC=DeBreak,MAMnet,Sniffles2,cuteSV,NanoVar,SVIM,Sniffles,Smartie-sv_aln;NumNeighbors=1;NumThresholdNeighbors=1;MatchId=1338;TruScore=0.212914;PctSeqSimilarity=0;PctSizeSimilarity=0.638743;PctRecOverlap=0;SizeDiff=138;StartDistance=-1;EndDistance=-1	GT	0/1
chr16	3918273	HG4_10X_allpass_2890	N	<DEL>	20	LongReadHomRef	END=3918501;SVTYPE=DEL;SVLEN=228;SC=DeBreak,MAMnet,Sniffles2,cuteSV,NanoVar,SVIM,Sniffles,Smartie-sv_aln,SVIM-asm,PAV,Dipcall;NumNeighbors=1;NumThresholdNeighbors=1;MatchId=1341;TruScore=0.666667;PctSeqSimilarity=0;PctSizeSimilarity=1;PctRecOverlap=1;SizeDiff=0;StartDistance=0;EndDistance=0	GT	0/0
chr16	3952307	HG4_PB_HySA_23017	N	<INS>	20	ClusteredCalls	END=3952307;SVTYPE=INS;SVLEN=63;SC=DeBreak,MAMnet,Sniffles2,cuteSV,NanoVar;NumNeighbors=1;NumThresholdNeighbors=1;MatchId=1343;TruScore=0.26455;PctSeqSimilarity=0;PctSizeSimilarity=0.793651;PctRecOverlap=0;SizeDiff=13;StartDistance=-12;EndDistance=-12	GT	1/1
chr16	4254407	HG3_Ill_manta_3527	N	<INS>	20	PASS	END=4254407;SVTYPE=INS;SVLEN=56;SC=DeBreak,MAMnet,Sniffles2,cuteSV,NanoVar,SVIM,Sniffles,Smartie-sv_aln,SVIM-asm,PAV,Dipcall;NumNeighbors=1;NumThresholdNeighbors=1;MatchId=1345;TruScore=0.666667;PctSeqSimilarity=0;PctSizeSimilarity=1;PctRecOverlap=1;SizeDiff=0;StartDistance=0;EndDistance=0	GT	0/1
chr16	4261498	HG2_Ill_150bpfermikitraw_19745	N	<DEL>	10	LongReadHomRef	END=4261552;SVTYPE=DEL;SVLEN=54;SC=DeBreak,MAMnet,Sniffles2,cuteSV,NanoVar,SVIM,Sniffles,Smartie-sv_aln,SVIM-asm,PAV,Dipcall;NumNeighbors=1;NumThresholdNeighbors=1;MatchId=1346;TruScore=0.666667;PctSeqSimilarity=0;PctSizeSimilarity=1;PctRecOverlap=1;SizeDiff=0;StartDistance=0;EndDistance=0	GT	0/0
chr16	5153830	HG4_Ill_SVrefine2DISCOVARDovetail_11144	N	<INS>	20	LongReadHomRef	END=5153830;SVTYPE=INS;SVLEN=1702;SC=DeBreak,MAMnet,Sniffles2,cuteSV,NanoVar,SVIM,Sniffles,Smartie-sv_aln,SVIM-asm,PAV,Dipcall;NumNeighbors=1;NumThresholdNeighbors=1;MatchId=1350;TruScore=0.666667;PctSeqSimilarity=0;PctSizeSimilarity=1;PctRecOverlap=1;SizeDiff=0;StartDistance=0;EndDistance=0	GT	./.
chr16	5538190	HG2_10X_SVrefine210Xhap12_10967	N	<DEL>	20	ClusteredCalls	END=5538433;SVTYPE=DEL;SVLEN=243;SC=DeBreak,MAMnet,Sniffles2,cuteSV,SVIM,Sniffles,SVIM-asm,PAV,Dipcall;NumNeighbors=2;NumThresholdNeighbors=1;MatchId=1353;TruScore=0.666667;PctSeqSimilarity=0;PctSizeSimilarity=1;PctRecOverlap=1;SizeDiff=0;StartDistance=0;EndDistance=0	GT	1/1
chr16	5538581	HG2_Ill_250bpfermikitraw_20946	N	<DEL>	20	ClusteredCalls	END=5538646;SVTYPE=DEL;SVLEN=65;SC=DeBreak,MAMnet,NanoVar;NumNeighbors=1;NumThresholdNeighbors=1;MatchId=1354;TruScore=0.666667;PctSeqSimilarity=0;PctSizeSimilarity=1;PctRecOverlap=1;SizeDiff=0;StartDistance=0;EndDistance=0	GT	1/1
chr16	6422046	HG2_PB_SVrefine2PBcRplusDovetail_3842	N	<INS>	20	ClusteredCalls	END=6422046;SVTYPE=INS;SVLEN=309;SC=DeBreak,MAMnet,Sniffles2,cuteSV,NanoVar,SVIM,Sniffles,Smartie-sv_aln,SVIM-asm,PAV,Dipcall;NumNeighbors=1;NumThresholdNeighbors=1;MatchId=1357;TruScore=0.666667;PctSeqSimilarity=0;PctSizeSimilarity=1;PctRecOverlap=1;SizeDiff=0;StartDistance=0;EndDistance=0	GT	0/1
chr16	6537674	HG4_PB_HySA_23050	N	<DEL>	20	LongReadHomRef	END=6537752;SVTYPE=DEL;SVLEN=78;SC=DeBreak,NanoVar,Smartie-sv_aln,PAV;NumNeighbors=1;NumThresholdNeighbors=1;MatchId=1359;TruScore=0.666667;PctSeqSimilarity=0;PctSizeSimilarity=1;PctRecOverlap=1;SizeDiff=0;StartDistance=0;EndDistance=0	GT	./.
chr16	6829770	HG4_Ill_GATKHCSBGrefine_10817	N	<DEL>	10	PASS	END=6829840;SVTYPE=DEL;SVLEN=70;SC=DeBreak,Smartie-sv_aln;NumNeighbors=1;NumThresholdNeighbors=1;MatchId=1360;TruScore=0.666667;PctSeqSimilarity=0;PctSizeSimilarity=1;PctRecOverlap=1;SizeDiff=0;StartDistance=0;EndDistance=0	GT	0/1
chr16	7196995	HG2_Ill_SVrefine2DISCOVARplusDovetail_4519	N	<INS>	20	PASS	END=7196995;SVTYPE=INS;SVLEN=903;SC=DeBreak,MAMnet,Sniffles2,cuteSV,SVIM,Sniffles,Smartie-sv_aln;NumNeighbors=1;NumThresholdNeighbors=1;MatchId=1361;TruScore=0.214839;PctSeqSimilarity=0;PctSizeSimilarity=0.644518;PctRecOverlap=0;SizeDiff=321;StartDistance=-1;EndDistance=-1	GT	1/1
chr16	7236168	HG4_Ill_SVrefine2DISCOVARDovetail_11159	N	<DEL>	20	LongReadHomRef	END=7236298;SVTYPE=DEL;SVLEN=130;SC=DeBreak,MAMnet,Sniffles2,cuteSV,NanoVar,SVIM,Sniffles,Smartie-sv_aln,SVIM-asm,PAV,Dipcall;NumNeighbors=2;NumThresholdNeighbors=2;MatchId=1363;TruScore=0.666667;PctSeqSimilarity=0;PctSizeSimilarity=1;PctRecOverlap=1;SizeDiff=0;StartDistance=0;EndDistance=0	GT	0/0
chr16	7236378	HG2_10X_SVrefine210Xhap12_10974	N	<DEL>	20	LongReadHomRef	END=7236472;SVTYPE=DEL;SVLEN=94;SC=DeBreak,MAMnet,Sniffles2,cuteSV,NanoVar,SVIM,Sniffles,Smartie-sv_aln,SVIM-asm,PAV,Dipcall;NumNeighbors=1;NumThresholdNeighbors=1;MatchId=1364;TruScore=0.666667;PctSeqSimilarity=0;PctSizeSimilarity=1;PctRecOverlap=1;SizeDiff=0;StartDistance=0;EndDistance=0	GT	0/0
chr16	7617142	HG3_Ill_150bpfermikitraw_19845	N	<INS>	10	LongReadHomRef	END=7617142;SVTYPE=INS;SVLEN=80;SC=DeBreak,MAMnet,Sniffles2,cuteSV,NanoVar,SVIM,Sniffles,Smartie-sv_aln,SVIM-asm,PAV,Dipcall;NumNeighbors=2;NumThresholdNeighbors=1;MatchId=1366;TruScore=0.666667;PctSeqSimilarity=0;PctSizeSimilarity=1;PctRecOverlap=1;SizeDiff=0;StartDistance=0;EndDistance=0	GT	0/0
chr16	7617595	HG3_Ill_GATKHC_25020	N	<DEL>	10	NoConsensusGT	END=7617655;SVTYPE=DEL;SVLEN=60;SC=DeBreak,MAMnet,Sniffles2,cuteSV,NanoVar,SVIM,Sniffles,Smartie-sv_aln,SVIM-asm,PAV,Dipcall;NumNeighbors=1;NumThresholdNeighbors=1;MatchId=1367;TruScore=0.666667;PctSeqSimilarity=0;PctSizeSimilarity=1;PctRecOverlap=1;SizeDiff=0;StartDistance=0;EndDistance=0	GT	./.
chr16	7948197	HG3_PB_assemblyticsfalcon_9446	N	<INS>	10	ClusteredCalls	END=7948197;SVTYPE=INS;SVLEN=307;SC=DeBreak,MAMnet,Sniffles2,cuteSV,NanoVar,SVIM,Sniffles,Smartie-sv_aln,SVIM-asm,PAV,Dipcall;NumNeighbors=1;NumThresholdNeighbors=1;MatchId=1370;TruScore=0.666667;PctSeqSimilarity=0;PctSizeSimilarity=1;PctRecOverlap=1;SizeDiff=0;StartDistance=0;EndDistance=0	GT	0/1
chr16	7982647	HG2_Ill_GATKHC_25180	N	<DEL>	10	LongReadHomRef	END=7982711;SVTYPE=DEL;SVLEN=64;SC=DeBreak,MAMnet,Sniffles2,cuteSV,NanoVar,SVIM,Sniffles,Smartie-sv_aln,PAV;NumNeighbors=1;NumThresholdNeighbors=1;MatchId=1371;TruScore=0.666667;PctSeqSimilarity=0;PctSizeSimilarity=1;PctRecOverlap=1;SizeDiff=0;StartDistance=0;EndDistance=0	GT	0/0
chr16	8107233	HG4_PB_SVrefine2PBcRDovetail_7869	N	<DEL>	20	LongReadHomRef	END=8109745;SVTYPE=DEL;SVLEN=2512;SC=DeBreak,MAMnet,Sniffles2,cuteSV,NanoVar,SVIM,Sniffles,Smartie-sv_aln,SVIM-asm,PAV,Dipcall;NumNeighbors=1;NumThresholdNeighbors=1;MatchId=1372;TruScore=0.666667;PctSeqSimilarity=0;PctSizeSimilarity=1;PctRecOverlap=1;SizeDiff=0;StartDistance=0;EndDistance=0	GT	0/0
chr16	8131709	HG3_PB_pbsv_15534	N	<INS>	10	LongReadHomRef	END=8131709;SVTYPE=INS;SVLEN=3369;SC=DeBreak,MAMnet,Sniffles2,cuteSV,NanoVar,SVIM,Sniffles,Smartie-sv_aln,SVIM-asm,PAV,Dipcall;NumNeighbors=1;NumThresholdNeighbors=1;MatchId=1373;TruScore=0.666667;PctSeqSimilarity=0;PctSizeSimilarity=1;PctRecOverlap=1;SizeDiff=0;StartDistance=0;EndDistance=0	GT	0/0
chr16	8161746	HG4_Ill_scalpel_14503	N	<DEL>	10	LongReadHomRef	END=8161798;SVTYPE=DEL;SVLEN=52;SC=DeBreak,MAMnet,Sniffles2,cuteSV,NanoVar,SVIM,Sniffles,Smartie-sv_aln,SVIM-asm,PAV,Dipcall;NumNeighbors=1;NumThresholdNeighbors=1;MatchId=1374;TruScore=0.666667;PctSeqSimilarity=0;PctSizeSimilarity=1;PctRecOverlap=1;SizeDiff=0;StartDistance=0;EndDistance=0	GT	0/0
chr16	8734750	HG2_PB_SVrefine2Falcon1plusDovetail_4107	N	<INS>	10	ClusteredCalls	END=8734750;SVTYPE=INS;SVLEN=312;SC=DeBreak,Sniffles2,cuteSV,SVIM,Smartie-sv_aln;NumNeighbors=1;NumThresholdNeighbors=1;MatchId=1379;TruScore=0.666667;PctSeqSimilarity=0;PctSizeSimilarity=1;PctRecOverlap=1;SizeDiff=0;StartDistance=0;EndDistance=0	GT	1/1
chr16	8754688	HG3_PB_assemblyticsfalcon_9464	N	<DEL>	10	PASS	END=8754754;SVTYPE=DEL;SVLEN=66;SC=DeBreak,MAMnet,Sniffles2,cuteSV,NanoVar,SVIM,Sniffles,SVIM-asm,PAV;NumNeighbors=1;NumThresholdNeighbors=1;MatchId=1381;TruScore=0.666667;PctSeqSimilarity=0;PctSizeSimilarity=1;PctRecOverlap=1;SizeDiff=0;StartDistance=0;EndDistance=0	GT	1/1
chr16	9048111	HG3_PB_SVrefine2Falcon1Dovetail_9645	N	<INS>	10	LongReadHomRef	END=9048111;SVTYPE=INS;SVLEN=153;SC=DeBreak,MAMnet,Sniffles2,cuteSV,NanoVar,SVIM,Sniffles,Smartie-sv_aln,SVIM-asm,PAV,Dipcall;NumNeighbors=1;NumThresholdNeighbors=1;MatchId=1385;TruScore=0.666667;PctSeqSimilarity=0;PctSizeSimilarity=1;PctRecOverlap=1;SizeDiff=0;StartDistance=0;EndDistance=0	GT	0/0
chr16	9406963	HG3_Ill_250bpfermikitraw_20417	N	<DEL>	10	NoConsensusGT	END=9407043;SVTYPE=DEL;SVLEN=80;SC=DeBreak,MAMnet,Smartie-sv_aln,SVIM-asm,Dipcall;NumNeighbors=1;NumThresholdNeighbors=1;MatchId=1388;TruScore=0.666667;PctSeqSimilarity=0;PctSizeSimilarity=1;PctRecOverlap=1;SizeDiff=0;StartDistance=0;EndDistance=0	GT	./.
chr16	9942380	HG4_PB_SVrefine2Falcon1Dovetail_9673	N	<INS>	10	NoConsensusGT	END=9942380;SVTYPE=INS;SVLEN=403;SC=DeBreak,MAMnet,Sniffles2,cuteSV,NanoVar,SVIM,Sniffles,Smartie-sv_aln,SVIM-asm,PAV,Dipcall;NumNeighbors=1;NumThresholdNeighbors=1;MatchId=1390;TruScore=0.666667;PctSeqSimilarity=0;PctSizeSimilarity=1;PctRecOverlap=1;SizeDiff=0;StartDistance=0;EndDistance=0	GT	./.
chr16	10362263	HG3_Ill_GATKHC_25068	N	<DEL>	20	LongReadHomRef	END=10362414;SVTYPE=DEL;SVLEN=151;SC=DeBreak,MAMnet,Sniffles2,cuteSV,NanoVar,SVIM,Sniffles,Smartie-sv_aln,SVIM-asm,PAV,Dipcall;NumNeighbors=1;NumThresholdNeighbors=1;MatchId=1393;TruScore=0.666667;PctSeqSimilarity=0;PctSizeSimilarity=1;PctRecOverlap=1;SizeDiff=0;StartDistance=0;EndDistance=0	GT	0/0
chr16	10414382	HG4_PB_assemblyticsfalcon_9337	N	<DEL>	10	LongReadHomRef	END=10414995;SVTYPE=DEL;SVLEN=613;SC=DeBreak,MAMnet,Sniffles2,cuteSV,NanoVar,SVIM,Sniffles,Smartie-sv_aln,SVIM-asm,PAV,Dipcall;NumNeighbors=1;NumThresholdNeighbors=1;MatchId=1394;TruScore=0.666667;PctSeqSimilarity=0;PctSizeSimilarity=1;PctRecOverlap=1;SizeDiff=0;StartDistance=0;EndDistance=0	GT	0/0
chr16	10771589	HG3_Ill_SVrefine2DISCOVARDovetail_11362	N	<INS>	20	LongReadHomRef	END=10771589;SVTYPE=INS;SVLEN=240;SC=DeBreak,MAMnet,Sniffles2,cuteSV,NanoVar,SVIM,Sniffles,Smartie-sv_aln,SVIM-asm,PAV,Dipcall;NumNeighbors=1;NumThresholdNeighbors=1;MatchId=1396;TruScore=0.666667;PctSeqSimilarity=0;PctSizeSimilarity=1;PctRecOverlap=1;SizeDiff=0;StartDistance=0;EndDistance=0	GT	0/0
chr16	10858135	HG3_PB_SVrefine2PBcRDovetail_7504	N	<DEL>	20	ClusteredCalls	END=10858241;SVTYPE=DEL;SVLEN=106;SC=DeBreak,MAMnet,Sniffles2,cuteSV,NanoVar;NumNeighbors=1;NumThresholdNeighbors=1;MatchId=1398;TruScore=0.333333;PctSeqSimilarity=0;PctSizeSimilarity=1;PctRecOverlap=0;SizeDiff=0;StartDistance=-464;EndDistance=-464	GT	0/1
chr16	12296783	HG2_PB_assemblyticsfalcon_9517	N	<DEL>	10	LongReadHomRef	END=12296966;SVTYPE=DEL;SVLEN=183;SC=DeBreak,MAMnet,Sniffles2,cuteSV,NanoVar,SVIM,Sniffles,Smartie-sv_aln,SVIM-asm,PAV,Dipcall;NumNeighbors=2;NumThresholdNeighbors=1;MatchId=1407;TruScore=0.666667;PctSeqSimilarity=0;PctSizeSimilarity=1;PctRecOverlap=1;SizeDiff=0;StartDistance=0;EndDistance=0	GT	0/0
chr16	12296783	HG2_PB_SVrefine2PBcRplusDovetail_3868	N	<INS>	20	ClusteredCalls	END=12296783;SVTYPE=INS;SVLEN=180;SC=DeBreak,MAMnet,Sniffles2,cuteSV,NanoVar,SVIM,Sniffles,Smartie-sv_aln,SVIM-asm,PAV;NumNeighbors=1;NumThresholdNeighbors=1;MatchId=1408;TruScore=0.333333;PctSeqSimilarity=0;PctSizeSimilarity=1;PctRecOverlap=0;SizeDiff=0;StartDistance=-464;EndDistance=-464	GT	1/1
chr16	12354506	HG3_PB_SVrefine2Falcon1Dovetail_9666	N	<DEL>	20	NoConsensusGT	END=12355016;SVTYPE=DEL;SVLEN=510;SC=DeBreak,MAMnet,Sniffles2,cuteSV,NanoVar,SVIM,Sniffles,Smartie-sv_aln,SVIM-asm,PAV,Dipcall;NumNeighbors=1;NumThresholdNeighbors=1;MatchId=1410;TruScore=0.666667;PctSeqSimilarity=0;PctSizeSimilarity=1;PctRecOverlap=1;SizeDiff=0;StartDistance=0;EndDistance=0	GT	./.
chr16	12956370	HG2_Ill_SpiralSDKrefine_5935	N	<INS>	20	ClusteredCalls	END=12956370;SVTYPE=INS;SVLEN=72;SC=DeBreak,MAMnet,Sniffles2,cuteSV,NanoVar,SVIM,Sniffles,Smartie-sv_aln,SVIM-asm,PAV;NumNeighbors=2;NumThresholdNeighbors=2;MatchId=1411;TruScore=0.666667;PctSeqSimilarity=0;PctSizeSimilarity=1;PctRecOverlap=1;SizeDiff=0;StartDistance=0;EndDistance=0	GT	1/1
chr16	12956409	HG2_Ill_manta_4346	N	<INS>	20	ClusteredCalls	END=12956409;SVTYPE=INS;SVLEN=78;SC=DeBreak,MAMnet,Sniffles2,cuteSV,NanoVar,Sniffles,Smartie-sv_aln,SVIM-asm,PAV,Dipcall;NumNeighbors=1;NumThresholdNeighbors=1;MatchId=1412;TruScore=0.666667;PctSeqSimilarity=0;PctSizeSimilarity=1;PctRecOverlap=1;SizeDiff=0;StartDistance=0;EndDistance=0	GT	1/1
chr16	13292059	HG3_Ill_GATKHCSBGrefine_10408	N	<DEL>	20	LongReadHomRef	END=13292137;SVTYPE=DEL;SVLEN=78;SC=DeBreak,MAMnet,Sniffles2,cuteSV,NanoVar,SVIM,Sniffles,Smartie-sv_aln,SVIM-asm,PAV,Dipcall;NumNeighbors=1;NumThresholdNeighbors=1;MatchId=1414;TruScore=0.666667;PctSeqSimilarity=0;PctSizeSimilarity=1;PctRecOverlap=1;SizeDiff=0;StartDistance=0;EndDistance=0	GT	0/0
chr16	13294465	HG3_PB_pbsv_15574	N	<DEL>	20	LongReadHomRef	END=13296494;SVTYPE=DEL;SVLEN=2029;SC=DeBreak,MAMnet,Sniffles2,cuteSV,NanoVar,SVIM,Sniffles,Smartie-sv_aln,SVIM-asm,PAV,Dipcall;NumNeighbors=1;NumThresholdNeighbors=1;MatchId=1415;TruScore=0.666667;PctSeqSimilarity=0;PctSizeSimilarity=1;PctRecOverlap=1;SizeDiff=0;StartDistance=0;EndDistance=0	GT	0/0
chr16	13479275	HG4_PB_SVrefine2PBcRDovetail_7888	N	<INS>	10	LongReadHomRef	END=13479275;SVTYPE=INS;SVLEN=181;SC=DeBreak,MAMnet,Sniffles2,cuteSV,NanoVar,SVIM,Sniffles,Smartie-sv_aln,SVIM-asm,PAV,Dipcall;NumNeighbors=1;NumThresholdNeighbors=1;MatchId=1416;TruScore=0.666667;PctSeqSimilarity=0;PctSizeSimilarity=1;PctRecOverlap=1;SizeDiff=0;StartDistance=0;EndDistance=0	GT	0/0
chr16	13531725	HG3_Ill_manta_3540	N	<INS>	20	LongReadHomRef	END=13531725;SVTYPE=INS;SVLEN=55;SC=DeBreak,MAMnet,Sniffles2,cuteSV,NanoVar,SVIM,Sniffles,Smartie-sv_aln,SVIM-asm,PAV,Dipcall;NumNeighbors=1;NumThresholdNeighbors=1;MatchId=1417;TruScore=0.666667;PctSeqSimilarity=0;PctSizeSimilarity=1;PctRecOverlap=1;SizeDiff=0;StartDistance=0;EndDistance=0	GT	0/0
chr16	13944386	HG3_Ill_scalpel_15218	N	<DEL>	20	NoConsensusGT	END=13944439;SVTYPE=DEL;SVLEN=53;SC=DeBreak,MAMnet,Sniffles2,cuteSV,NanoVar,SVIM,Sniffles,Smartie-sv_aln,SVIM-asm,PAV,Dipcall;NumNeighbors=1;NumThresholdNeighbors=1;MatchId=1419;TruScore=0.666667;PctSeqSimilarity=0;PctSizeSimilarity=1;PctRecOverlap=1;SizeDiff=0;StartDistance=0;EndDistance=0	GT	./.
chr16	14084420	HG3_Ill_Krunchall_21005	N	<INS>	10	ClusteredCalls	END=14084420;SVTYPE=INS;SVLEN=65;SC=DeBreak,MAMnet,Sniffles2,cuteSV,NanoVar,Sniffles,Smartie-sv_aln;NumNeighbors=2;NumThresholdNeighbors=2;MatchId=1420;TruScore=0.666667;PctSeqSimilarity=0;PctSizeSimilarity=1;PctRecOverlap=1;SizeDiff=0;StartDistance=0;EndDistance=0	GT	0/1
chr16	14084637	HG3_Ill_manta_3542	N	<INS>	20	ClusteredCalls	END=14084637;SVTYPE=INS;SVLEN=67;SC=DeBreak,MAMnet,Sniffles2,NanoVar,Sniffles,Smartie-sv_aln,SVIM-asm,PAV;NumNeighbors=1;NumThresholdNeighbors=1;MatchId=1421;TruScore=0.666667;PctSeqSimilarity=0;PctSizeSimilarity=1;PctRecOverlap=1;SizeDiff=0;StartDistance=0;EndDistance=0	GT	0/1
chr16	14967879	HG4_Ill_scalpel_14558	N	<DEL>	20	NoConsensusGT	END=14967955;SVTYPE=DEL;SVLEN=76;SC=DeBreak,SVIM-asm,PAV,Dipcall;NumNeighbors=1;NumThresholdNeighbors=1;MatchId=1422;TruScore=0.666667;PctSeqSimilarity=0;PctSizeSimilarity=1;PctRecOverlap=1;SizeDiff=0;StartDistance=0;EndDistance=0	GT	./.
chr16	15198261	HG4_Ill_GATKHCSBGrefine_10848	N	<DEL>	20	NoConsensusGT	END=15198400;SVTYPE=DEL;SVLEN=139;SC=DeBreak,MAMnet,NanoVar,Sniffles,SVIM-asm,PAV,Dipcall;NumNeighbors=1;NumThresholdNeighbors=1;MatchId=1423;TruScore=0.666667;PctSeqSimilarity=0;PctSizeSimilarity=1;PctRecOverlap=1;SizeDiff=0;StartDistance=0;EndDistance=0	GT	./.
chr16	15406094	HG4_Ill_250bpfermikitraw_20738	N	<DEL>	20	NoConsensusGT	END=15406153;SVTYPE=DEL;SVLEN=59;SC=DeBreak,SVIM-asm,PAV,Dipcall;NumNeighbors=1;NumThresholdNeighbors=1;MatchId=1424;TruScore=0.666667;PctSeqSimilarity=0;PctSizeSimilarity=1;PctRecOverlap=1;SizeDiff=0;StartDistance=0;EndDistance=0	GT	./.
chr16	15869264	HG4_Ill_scalpel_14563	N	<DEL>	20	NoConsensusGT	END=15869314;SVTYPE=DEL;SVLEN=50;SC=DeBreak,MAMnet,Sniffles2,cuteSV,NanoVar,SVIM,Sniffles,Smartie-sv_aln,SVIM-asm,PAV,Dipcall;NumNeighbors=1;NumThresholdNeighbors=1;MatchId=1426;TruScore=0.666667;PctSeqSimilarity=0;PctSizeSimilarity=1;PctRecOverlap=1;SizeDiff=0;StartDistance=0;EndDistance=0	GT	./.
chr16	16093693	HG3_PB_SVrefine2PBcRDovetail_7521	N	<INS>	20	ClusteredCalls	END=16093693;SVTYPE=INS;SVLEN=147;SC=DeBreak,MAMnet,Sniffles2,cuteSV,NanoVar,Sniffles,Smartie-sv_aln;NumNeighbors=2;NumThresholdNeighbors=1;MatchId=1427;TruScore=0.272109;PctSeqSimilarity=0;PctSizeSimilarity=0.816327;PctRecOverlap=0;SizeDiff=27;StartDistance=-30;EndDistance=-30	GT	1/1
chr16	16093732	HG3_PB_SVrefine2Falcon1Dovetail_9677	N	<INS>	10	ClusteredCalls	END=16093732;SVTYPE=INS;SVLEN=609;SC=DeBreak,MAMnet,NanoVar,Smartie-sv_aln,SVIM-asm,Dipcall;NumNeighbors=1;NumThresholdNeighbors=1;MatchId=1429;TruScore=0.666667;PctSeqSimilarity=0;PctSizeSimilarity=1;PctRecOverlap=1;SizeDiff=0;StartDistance=0;EndDistance=0	GT	0/1
chr16	16096979	HG2_10X_SVrefine210Xhap12_11004	N	<DEL>	20	LongReadHomRef	END=16097491;SVTYPE=DEL;SVLEN=512;SC=DeBreak,MAMnet,Sniffles2,cuteSV,NanoVar,SVIM,Sniffles,Smartie-sv_aln;NumNeighbors=3;NumThresholdNeighbors=1;MatchId=1430;TruScore=0.33626;PctSeqSimilarity=0;PctSizeSimilarity=0.503906;PctRecOverlap=0.504873;SizeDiff=254;StartDistance=-120;EndDistance=134	GT	./.
chr16	16097099	HG3_Ill_GATKHCSBGrefine_10422	N	<DEL>	20	ClusteredCalls	END=16097357;SVTYPE=DEL;SVLEN=258;SC=DeBreak,MAMnet,Sniffles2,cuteSV,NanoVar,SVIM,Sniffles,Smartie-sv_aln,SVIM-asm,PAV;NumNeighbors=2;NumThresholdNeighbors=2;MatchId=1431;TruScore=0.333977;PctSeqSimilarity=0;PctSizeSimilarity=0.5;PctRecOverlap=0.50193;SizeDiff=129;StartDistance=-53;EndDistance=76	GT	1/1
chr16	16097152	HG2_PB_assemblyticsfalcon_9547	N	<DEL>	20	ClusteredCalls	END=16097281;SVTYPE=DEL;SVLEN=129;SC=DeBreak,MAMnet,Sniffles,Smartie-sv_aln,SVIM-asm,PAV,Dipcall;NumNeighbors=1;NumThresholdNeighbors=1;MatchId=1432;TruScore=0.168627;PctSeqSimilarity=0;PctSizeSimilarity=0.505882;PctRecOverlap=0;SizeDiff=-126;StartDistance=-474;EndDistance=-600	GT	1/1
chr16	16262075	HG2_Ill_SVrefine2DISCOVARplusDovetail_4559	N	<INS>	20	ClusteredCalls	END=16262075;SVTYPE=INS;SVLEN=172;SC=DeBreak,MAMnet,NanoVar,Sniffles,Smartie-sv_aln,SVIM-asm,PAV;NumNeighbors=1;NumThresholdNeighbors=1;MatchId=1434;TruScore=0.666667;PctSeqSimilarity=0;PctSizeSimilarity=1;PctRecOverlap=1;SizeDiff=0;StartDistance=0;EndDistance=0	GT	0/1
chr16	16501032	HG2_Ill_GATKHCSBGrefine_10497	N	<DEL>	20	NoConsensusGT	END=16501358;SVTYPE=DEL;SVLEN=326;SC=DeBreak,MAMnet,NanoVar,SVIM-asm,PAV,Dipcall;NumNeighbors=1;NumThresholdNeighbors=1;MatchId=1435;TruScore=0.666667;PctSeqSimilarity=0;PctSizeSimilarity=1;PctRecOverlap=1;SizeDiff=0;StartDistance=0;EndDistance=0	GT	./.
chr16	16559633	HG2_Ill_SpiralSDKrefine_5968	N	<DEL>	20	LongReadHomRef	END=16559768;SVTYPE=DEL;SVLEN=135;SC=DeBreak,MAMnet,Sniffles2,cuteSV,NanoVar,SVIM,Sniffles,Smartie-sv_aln,SVIM-asm,PAV,Dipcall;NumNeighbors=1;NumThresholdNeighbors=1;MatchId=1436;TruScore=0.666667;PctSeqSimilarity=0;PctSizeSimilarity=1;PctRecOverlap=1;SizeDiff=0;StartDistance=0;EndDistance=0	GT	./.
chr16	16724449	HG3_Ill_GATKHCSBGrefine_10424	N	<DEL>	20	NoConsensusGT	END=16724499;SVTYPE=DEL;SVLEN=50;SC=DeBreak,MAMnet;NumNeighbors=1;NumThresholdNeighbors=1;MatchId=1437;TruScore=0.666667;PctSeqSimilarity=0;PctSizeSimilarity=1;PctRecOverlap=1;SizeDiff=0;StartDistance=0;EndDistance=0	GT	./.
chr16	16873324	HG2_Ill_GATKHCSBGrefine_10498	N	<INS>	10	PASS	END=16873324;SVTYPE=INS;SVLEN=105;SC=DeBreak,MAMnet,Sniffles2,cuteSV,NanoVar,SVIM,Sniffles,Smartie-sv_aln,SVIM-asm,Dipcall;NumNeighbors=1;NumThresholdNeighbors=1;MatchId=1438;TruScore=0.666667;PctSeqSimilarity=0;PctSizeSimilarity=1;PctRecOverlap=1;SizeDiff=0;StartDistance=0;EndDistance=0	GT	0/1
chr16	17237644	HG2_PB_SVrefine2PB10Xhap12_11518	N	<DEL>	20	ClusteredCalls	END=17237758;SVTYPE=DEL;SVLEN=114;SC=DeBreak,MAMnet,Sniffles2,cuteSV,NanoVar,SVIM,Sniffles,Smartie-sv_aln,SVIM-asm,PAV,Dipcall;NumNeighbors=2;NumThresholdNeighbors=2;MatchId=1441;TruScore=0.666667;PctSeqSimilarity=0;PctSizeSimilarity=1;PctRecOverlap=1;SizeDiff=0;StartDistance=0;EndDistance=0	GT	0/1
chr16	17237679	HG3_Ill_GATKHCSBGrefine_10428	N	<DEL>	10	ClusteredCalls	END=17237758;SVTYPE=DEL;SVLEN=79;SC=DeBreak,MAMnet,Sniffles2,cuteSV,NanoVar,SVIM,Sniffles,Smartie-sv_aln,SVIM-asm,PAV,Dipcall;NumNeighbors=1;NumThresholdNeighbors=1;MatchId=1442;TruScore=0.666667;PctSeqSimilarity=0;PctSizeSimilarity=1;PctRecOverlap=1;SizeDiff=0;StartDistance=0;EndDistance=0	GT	0/1
chr16	17962367	HG4_Ill_GATKHCSBGrefine_10863	N	<INS>	20	ClusteredCalls	END=17962367;SVTYPE=INS;SVLEN=54;SC=DeBreak,MAMnet,cuteSV,NanoVar,Sniffles,Smartie-sv_aln;NumNeighbors=2;NumThresholdNeighbors=1;MatchId=1446;TruScore=0.666667;PctSeqSimilarity=0;PctSizeSimilarity=1;PctRecOverlap=1;SizeDiff=0;StartDistance=0;EndDistance=0	GT	1/1
chr16	17962443	HG2_Ill_GATKHCSBGrefine_10509	N	<INS>	20	ClusteredCalls	END=17962443;SVTYPE=INS;SVLEN=130;SC=DeBreak,MAMnet,Sniffles2,cuteSV,NanoVar,SVIM,Sniffles,Smartie-sv_aln,SVIM-asm,PAV,Dipcall;NumNeighbors=1;NumThresholdNeighbors=1;MatchId=1447;TruScore=0.173333;PctSeqSimilarity=0;PctSizeSimilarity=0.52;PctRecOverlap=0;SizeDiff=-120;StartDistance=-377;EndDistance=-377	GT	1/1
chr16	18185498	HG2_10X_SVrefine210Xhap12_11012	N	<INS>	20	NoConsensusGT	END=18185498;SVTYPE=INS;SVLEN=72;SC=DeBreak,MAMnet,Sniffles2,cuteSV,NanoVar;NumNeighbors=1;NumThresholdNeighbors=1;MatchId=1449;TruScore=0.333333;PctSeqSimilarity=0;PctSizeSimilarity=1;PctRecOverlap=0;SizeDiff=0;StartDistance=-78;EndDistance=-78	GT	./.
chr16	18357470	HG2_Ill_GATKHC_25324	N	<INS>	20	NoConsensusGT	END=18357470;SVTYPE=INS;SVLEN=52;SC=DeBreak,MAMnet,Sniffles2,cuteSV,NanoVar,SVIM,Sniffles,Smartie-sv_aln,SVIM-asm,PAV,Dipcall;NumNeighbors=2;NumThresholdNeighbors=2;MatchId=1451;TruScore=0.666667;PctSeqSimilarity=0;PctSizeSimilarity=1;PctRecOverlap=1;SizeDiff=0;StartDistance=0;EndDistance=0	GT	./.
chr16	18398205	HG2_Ill_SpiralSDKrefine_5984	N	<DEL>	20	LongReadHomRef	END=18398532;SVTYPE=DEL;SVLEN=327;SC=DeBreak,MAMnet,Sniffles2,cuteSV,NanoVar,SVIM,Sniffles,Smartie-sv_aln,SVIM-asm,PAV,Dipcall;NumNeighbors=1;NumThresholdNeighbors=1;MatchId=1453;TruScore=0.666667;PctSeqSimilarity=0;PctSizeSimilarity=1;PctRecOverlap=1;SizeDiff=0;StartDistance=0;EndDistance=0	GT	./.
chr16	18533220	HG2_Ill_SpiralSDKrefine_5985	N	<DEL>	20	LongReadHomRef	END=18533446;SVTYPE=DEL;SVLEN=226;SC=DeBreak,MAMnet,Sniffles2,cuteSV,NanoVar,SVIM,Sniffles,Smartie-sv_aln,SVIM-asm,PAV,Dipcall;NumNeighbors=1;NumThresholdNeighbors=1;MatchId=1454;TruScore=0.666667;PctSeqSimilarity=0;PctSizeSimilarity=1;PctRecOverlap=1;SizeDiff=0;StartDistance=0;EndDistance=0	GT	./.
chr16	19263675	HG2_PB_SVrefine2PB10Xhap12_11531	N	<INS>	20	ClusteredCalls	END=19263675;SVTYPE=INS;SVLEN=141;SC=DeBreak,cuteSV,Sniffles,Smartie-sv_aln,SVIM-asm,Dipcall;NumNeighbors=1;NumThresholdNeighbors=1;MatchId=1459;TruScore=0.666667;PctSeqSimilarity=0;PctSizeSimilarity=1;PctRecOverlap=1;SizeDiff=0;StartDistance=0;EndDistance=0	GT	1/1
chr16	19360704	HG4_Ill_250bpfermikitraw_20769	N	<DEL>	20	LongReadHomRef	END=19360781;SVTYPE=DEL;SVLEN=77;SC=DeBreak,MAMnet,Sniffles2,cuteSV,NanoVar,SVIM,Sniffles,Smartie-sv_aln,SVIM-asm,PAV,Dipcall;NumNeighbors=1;NumThresholdNeighbors=1;MatchId=1461;TruScore=0.666667;PctSeqSimilarity=0;PctSizeSimilarity=1;PctRecOverlap=1;SizeDiff=0;StartDistance=0;EndDistance=0	GT	0/0
chr16	19979323	HG4_Ill_150bpfermikitraw_20012	N	<DEL>	20	LongReadHomRef	END=19979374;SVTYPE=DEL;SVLEN=51;SC=DeBreak,MAMnet,Sniffles2,cuteSV,NanoVar,SVIM,Sniffles,Smartie-sv_aln,SVIM-asm,PAV,Dipcall;NumNeighbors=1;NumThresholdNeighbors=1;MatchId=1462;TruScore=0.666667;PctSeqSimilarity=0;PctSizeSimilarity=1;PctRecOverlap=1;SizeDiff=0;StartDistance=0;EndDistance=0	GT	0/0
chr16	20356809	HG3_Ill_svaba_19947	N	<DEL>	10	LongReadHomRef	END=20356862;SVTYPE=DEL;SVLEN=53;SC=DeBreak,MAMnet,Sniffles2,cuteSV,NanoVar,SVIM,Sniffles,Smartie-sv_aln,SVIM-asm,PAV,Dipcall;NumNeighbors=1;NumThresholdNeighbors=1;MatchId=1465;TruScore=0.666667;PctSeqSimilarity=0;PctSizeSimilarity=1;PctRecOverlap=1;SizeDiff=0;StartDistance=0;EndDistance=0	GT	0/0
chr16	20563900	HG2_PB_SVrefine2PB10Xhap12_11537	N	<DEL>	20	LongReadHomRef	END=20565060;SVTYPE=DEL;SVLEN=1160;SC=DeBreak,MAMnet,Sniffles2,cuteSV,NanoVar,SVIM,Sniffles,Smartie-sv_aln,SVIM-asm,PAV,Dipcall;NumNeighbors=1;NumThresholdNeighbors=1;MatchId=1466;TruScore=0.666667;PctSeqSimilarity=0;PctSizeSimilarity=1;PctRecOverlap=1;SizeDiff=0;StartDistance=0;EndDistance=0	GT	./.
chr16	20578022	HG3_Ill_GATKHC_25179	N	<INS>	20	NoConsensusGT	END=20578022;SVTYPE=INS;SVLEN=120;SC=DeBreak,MAMnet,Sniffles2,cuteSV,NanoVar,SVIM,Sniffles,Smartie-sv_aln,SVIM-asm,PAV,Dipcall;NumNeighbors=1;NumThresholdNeighbors=1;MatchId=1467;TruScore=0.666667;PctSeqSimilarity=0;PctSizeSimilarity=1;PctRecOverlap=1;SizeDiff=0;StartDistance=0;EndDistance=0	GT	./.
chr16	21231492	HG2_10X_SVrefine210Xhap12_11027	N	<INS>	20	PASS	END=21231492;SVTYPE=INS;SVLEN=4312;SC=DeBreak,MAMnet,Sniffles2,cuteSV,NanoVar,SVIM,Sniffles,Smartie-sv_aln;NumNeighbors=1;NumThresholdNeighbors=1;MatchId=1468;TruScore=0.307912;PctSeqSimilarity=0;PctSizeSimilarity=0.923736;PctRecOverlap=0;SizeDiff=-356;StartDistance=-285;EndDistance=-285	GT	1/1
chr16	21363327	HG3_PB_assemblyticsfalcon_9576	N	<DEL>	20	LongReadHomRef	END=21363381;SVTYPE=DEL;SVLEN=54;SC=DeBreak,Sniffles2,cuteSV,NanoVar,SVIM,Sniffles,Smartie-sv_aln,SVIM-asm,PAV,Dipcall;NumNeighbors=1;NumThresholdNeighbors=1;MatchId=1471;TruScore=0.666667;PctSeqSimilarity=0;PctSizeSimilarity=1;PctRecOverlap=1;SizeDiff=0;StartDistance=0;EndDistance=0	GT	./.
chr16	21413973	HG2_Ill_SpiralSDKrefine_6001	N	<DEL>	20	NoConsensusGT	END=21414099;SVTYPE=DEL;SVLEN=126;SC=DeBreak,NanoVar,Smartie-sv_aln;NumNeighbors=1;NumThresholdNeighbors=1;MatchId=1472;TruScore=0.666667;PctSeqSimilarity=0;PctSizeSimilarity=1;PctRecOverlap=1;SizeDiff=0;StartDistance=0;EndDistance=0	GT	./.
chr16	21902503	HG3_PB_HySA_24082	N	<INS>	10	LongReadHomRef	END=21902503;SVTYPE=INS;SVLEN=426;SC=DeBreak,Sniffles2,cuteSV,NanoVar,SVIM,Sniffles,Smartie-sv_aln,SVIM-asm,PAV,Dipcall;NumNeighbors=1;NumThresholdNeighbors=1;MatchId=1473;TruScore=0.666667;PctSeqSimilarity=0;PctSizeSimilarity=1;PctRecOverlap=1;SizeDiff=0;StartDistance=0;EndDistance=0	GT	./.
chr16	22719385	HG3_Ill_manta_3554	N	<DEL>	20	LongReadHomRef	END=22719438;SVTYPE=DEL;SVLEN=53;SC=DeBreak,MAMnet,Sniffles2,cuteSV,NanoVar,SVIM,Sniffles,Smartie-sv_aln,SVIM-asm,PAV,Dipcall;NumNeighbors=1;NumThresholdNeighbors=1;MatchId=1475;TruScore=0.666667;PctSeqSimilarity=0;PctSizeSimilarity=1;PctRecOverlap=1;SizeDiff=0;StartDistance=0;EndDistance=0	GT	0/0
chr16	22830041	HG4_Ill_GATKHCSBGrefine_10882	N	<DEL>	10	LongReadHomRef	END=22830107;SVTYPE=DEL;SVLEN=66;SC=DeBreak,MAMnet,Sniffles2,cuteSV,NanoVar,SVIM,Sniffles,Smartie-sv_aln,SVIM-asm,PAV,Dipcall;NumNeighbors=1;NumThresholdNeighbors=1;MatchId=1477;TruScore=0.666667;PctSeqSimilarity=0;PctSizeSimilarity=1;PctRecOverlap=1;SizeDiff=0;StartDistance=0;EndDistance=0	GT	./.
chr16	23264792	HG3_Ill_svaba_19966	N	<DEL>	20	PASS	END=23264893;SVTYPE=DEL;SVLEN=101;SC=DeBreak,Smartie-sv_aln;NumNeighbors=1;NumThresholdNeighbors=1;MatchId=1479;TruScore=0.666667;PctSeqSimilarity=0;PctSizeSimilarity=1;PctRecOverlap=1;SizeDiff=0;StartDistance=0;EndDistance=0	GT	0/1
chr16	23522235	HG3_Ill_scalpel_15277	N	<DEL>	10	PASS	END=23522337;SVTYPE=DEL;SVLEN=102;SC=DeBreak,MAMnet,Sniffles2,cuteSV,NanoVar,SVIM,Sniffles,Smartie-sv_aln,SVIM-asm,PAV,Dipcall;NumNeighbors=1;NumThresholdNeighbors=1;MatchId=1480;TruScore=0.666667;PctSeqSimilarity=0;PctSizeSimilarity=1;PctRecOverlap=1;SizeDiff=0;StartDistance=0;EndDistance=0	GT	0/1
chr16	23787297	HG2_PB_assemblyticsfalcon_9613	N	<INS>	10	LongReadHomRef	END=23787297;SVTYPE=INS;SVLEN=928;SC=DeBreak,MAMnet,Sniffles2,cuteSV,NanoVar,SVIM,Sniffles,Smartie-sv_aln,SVIM-asm,PAV,Dipcall;NumNeighbors=1;NumThresholdNeighbors=1;MatchId=1481;TruScore=0.666667;PctSeqSimilarity=0;PctSizeSimilarity=1;PctRecOverlap=1;SizeDiff=0;StartDistance=0;EndDistance=0	GT	./.
chr16	23809467	HG4_Ill_GATKHC_25283	N	<DEL>	20	LongReadHomRef	END=23809526;SVTYPE=DEL;SVLEN=59;SC=DeBreak,MAMnet,Sniffles2,cuteSV,NanoVar,SVIM,Sniffles,Smartie-sv_aln,SVIM-asm,PAV,Dipcall;NumNeighbors=1;NumThresholdNeighbors=1;MatchId=1482;TruScore=0.666667;PctSeqSimilarity=0;PctSizeSimilarity=1;PctRecOverlap=1;SizeDiff=0;StartDistance=0;EndDistance=0	GT	0/0
chr16	24327565	HG4_Ill_MetaSV_1832	N	<INS>	20	LongReadHomRef	END=24327565;SVTYPE=INS;SVLEN=317;SC=DeBreak,MAMnet,Sniffles2,cuteSV,NanoVar,SVIM,Sniffles,Smartie-sv_aln,SVIM-asm,PAV,Dipcall;NumNeighbors=1;NumThresholdNeighbors=1;MatchId=1487;TruScore=0.666667;PctSeqSimilarity=0;PctSizeSimilarity=1;PctRecOverlap=1;SizeDiff=0;StartDistance=0;EndDistance=0	GT	0/0
chr16	24347962	HG2_PB_assemblyticsPBcR_9292	N	<INS>	20	NoConsensusGT	END=24347962;SVTYPE=INS;SVLEN=338;SC=DeBreak,MAMnet,Sniffles2,cuteSV,NanoVar,SVIM,Sniffles,Smartie-sv_aln;NumNeighbors=1;NumThresholdNeighbors=1;MatchId=1488;TruScore=0.320988;PctSeqSimilarity=0;PctSizeSimilarity=0.962963;PctRecOverlap=0;SizeDiff=-13;StartDistance=-2;EndDistance=-2	GT	./.
chr16	24349177	HG4_Ill_Krunchall_21827	N	<DEL>	10	LongReadHomRef	END=24349227;SVTYPE=DEL;SVLEN=50;SC=DeBreak,MAMnet,Sniffles2,cuteSV,NanoVar,SVIM,Sniffles,Smartie-sv_aln,SVIM-asm,PAV,Dipcall;NumNeighbors=1;NumThresholdNeighbors=1;MatchId=1490;TruScore=0.666667;PctSeqSimilarity=0;PctSizeSimilarity=1;PctRecOverlap=1;SizeDiff=0;StartDistance=0;EndDistance=0	GT	0/0
chr16	24585323	HG2_PB_SVrefine2PB10Xhap12_11556	N	<DEL>	10	ClusteredCalls	END=24585447;SVTYPE=DEL;SVLEN=124;SC=DeBreak,MAMnet,Sniffles2,cuteSV,NanoVar,SVIM,Sniffles,Smartie-sv_aln;NumNeighbors=1;NumThresholdNeighbors=1;MatchId=1491;TruScore=0.319892;PctSeqSimilarity=0;PctSizeSimilarity=0.959677;PctRecOverlap=0;SizeDiff=5;StartDistance=-185;EndDistance=-180	GT	0/1
chr16	25445158	HG3_Ill_250bpfermikitraw_20557	N	<DEL>	20	NoConsensusGT	END=25445210;SVTYPE=DEL;SVLEN=52;SC=DeBreak,Smartie-sv_aln,SVIM-asm;NumNeighbors=1;NumThresholdNeighbors=1;MatchId=1494;TruScore=0.666667;PctSeqSimilarity=0;PctSizeSimilarity=1;PctRecOverlap=1;SizeDiff=0;StartDistance=0;EndDistance=0	GT	./.
chr16	26204832	HG4_Ill_Krunchall_21853	N	<INS>	20	LongReadHomRef	END=26204832;SVTYPE=INS;SVLEN=72;SC=DeBreak,MAMnet,Sniffles2,cuteSV,NanoVar,SVIM,Sniffles,Smartie-sv_aln,SVIM-asm,PAV,Dipcall;NumNeighbors=1;NumThresholdNeighbors=1;MatchId=1498;TruScore=0.666667;PctSeqSimilarity=0;PctSizeSimilarity=1;PctRecOverlap=1;SizeDiff=0;StartDistance=0;EndDistance=0	GT	0/0
chr16	26385342	HG4_PB_SVrefine2Falcon1Dovetail_9716	N	<INS>	20	PASS	END=26385342;SVTYPE=INS;SVLEN=883;SC=DeBreak,MAMnet,Sniffles2,cuteSV,NanoVar,SVIM,Sniffles,Smartie-sv_aln;NumNeighbors=1;NumThresholdNeighbors=1;MatchId=1499;TruScore=0.666667;PctSeqSimilarity=0;PctSizeSimilarity=1;PctRecOverlap=1;SizeDiff=0;StartDistance=0;EndDistance=0	GT	1/1
chr16	26733643	HG2_Ill_svaba_19843	N	<DEL>	20	NoConsensusGT	END=26733721;SVTYPE=DEL;SVLEN=78;SC=DeBreak,MAMnet,Sniffles,Smartie-sv_aln,SVIM-asm,PAV;NumNeighbors=1;NumThresholdNeighbors=1;MatchId=1501;TruScore=0.666667;PctSeqSimilarity=0;PctSizeSimilarity=1;PctRecOverlap=1;SizeDiff=0;StartDistance=0;EndDistance=0	GT	./.
chr16	27050121	HG2_PB_PB10Xdip_11705	N	<DEL>	20	ClusteredCalls	END=27050242;SVTYPE=DEL;SVLEN=121;SC=DeBreak,MAMnet,Sniffles2,cuteSV,NanoVar,SVIM,Sniffles,SVIM-asm,PAV;NumNeighbors=2;NumThresholdNeighbors=1;MatchId=1505;TruScore=0.666667;PctSeqSimilarity=0;PctSizeSimilarity=1;PctRecOverlap=1;SizeDiff=0;StartDistance=0;EndDistance=0	GT	1/1
chr16	27050190	HG3_Ill_GATKHCSBGrefine_10476	N	<DEL>	20	ClusteredCalls	END=27050243;SVTYPE=DEL;SVLEN=53;SC=DeBreak,MAMnet,Sniffles2,cuteSV,NanoVar,SVIM,Sniffles,Smartie-sv_aln,SVIM-asm,PAV,Dipcall;NumNeighbors=1;NumThresholdNeighbors=1;MatchId=1506;TruScore=0.666667;PctSeqSimilarity=0;PctSizeSimilarity=1;PctRecOverlap=1;SizeDiff=0;StartDistance=0;EndDistance=0	GT	1/1
chr16	27150031	HG2_PB_SVrefine2PB10Xhap12_11570	N	<INS>	10	ClusteredCalls	END=27150031;SVTYPE=INS;SVLEN=987;SC=DeBreak,MAMnet,Sniffles2,cuteSV,NanoVar,SVIM,Sniffles,Smartie-sv_aln,SVIM-asm,PAV,Dipcall;NumNeighbors=1;NumThresholdNeighbors=1;MatchId=1507;TruScore=0.587191;PctSeqSimilarity=0;PctSizeSimilarity=0.761574;PctRecOverlap=1;SizeDiff=-309;StartDistance=0;EndDistance=0	GT	0/1
chr16	27724923	HG2_PB_assemblyticsPBcR_9325	N	<DEL>	10	LongReadHomRef	END=27725141;SVTYPE=DEL;SVLEN=218;SC=DeBreak,MAMnet,Sniffles2,cuteSV,NanoVar,SVIM,Sniffles,Smartie-sv_aln,SVIM-asm,PAV,Dipcall;NumNeighbors=2;NumThresholdNeighbors=1;MatchId=1509;TruScore=0.666667;PctSeqSimilarity=0;PctSizeSimilarity=1;PctRecOverlap=1;SizeDiff=0;StartDistance=0;EndDistance=0	GT	0/0
chr16	27724923	HG2_PB_SVrefine2Falcon1plusDovetail_4187	N	<INS>	20	NoConsensusGT	END=27724923;SVTYPE=INS;SVLEN=222;SC=DeBreak,NanoVar,Sniffles,Smartie-sv_aln;NumNeighbors=1;NumThresholdNeighbors=1;MatchId=1510;TruScore=0.666667;PctSeqSimilarity=0;PctSizeSimilarity=1;PctRecOverlap=1;SizeDiff=0;StartDistance=0;EndDistance=0	GT	./.
chr16	27853411	HG3_Ill_250bpfermikitraw_20583	N	<DEL>	20	LongReadHomRef	END=27853481;SVTYPE=DEL;SVLEN=70;SC=DeBreak,MAMnet,Sniffles2,cuteSV,NanoVar,SVIM,Sniffles,Smartie-sv_aln,SVIM-asm,PAV,Dipcall;NumNeighbors=1;NumThresholdNeighbors=1;MatchId=1512;TruScore=0.666667;PctSeqSimilarity=0;PctSizeSimilarity=1;PctRecOverlap=1;SizeDiff=0;StartDistance=0;EndDistance=0	GT	0/0
chr16	27952772	HG4_PB_assemblyticsfalcon_9490	N	<INS>	10	ClusteredCalls	END=27952772;SVTYPE=INS;SVLEN=918;SC=DeBreak,MAMnet,Sniffles2,cuteSV,NanoVar,SVIM,Sniffles,Smartie-sv_aln,SVIM-asm,PAV,Dipcall;NumNeighbors=1;NumThresholdNeighbors=1;MatchId=1514;TruScore=0.666667;PctSeqSimilarity=0;PctSizeSimilarity=1;PctRecOverlap=1;SizeDiff=0;StartDistance=0;EndDistance=0	GT	0/1
chr16	28496898	HG2_10X_SVrefine210Xhap12_11069	N	<DEL>	20	LongReadHomRef	END=28497005;SVTYPE=DEL;SVLEN=107;SC=DeBreak,MAMnet,Sniffles2,cuteSV,NanoVar,SVIM,Sniffles,Smartie-sv_aln,SVIM-asm,PAV,Dipcall;NumNeighbors=1;NumThresholdNeighbors=1;MatchId=1515;TruScore=0.666667;PctSeqSimilarity=0;PctSizeSimilarity=1;PctRecOverlap=1;SizeDiff=0;StartDistance=0;EndDistance=0	GT	0/0
chr16	28606621	HG2_10X_SVrefine210Xhap12_11070	N	<DEL>	20	LongReadHomRef	END=28619545;SVTYPE=DEL;SVLEN=12924;SC=DeBreak,MAMnet,Sniffles2,cuteSV,NanoVar,SVIM,Sniffles,Smartie-sv_aln,SVIM-asm,PAV,Dipcall;NumNeighbors=1;NumThresholdNeighbors=1;MatchId=1516;TruScore=0.666667;PctSeqSimilarity=0;PctSizeSimilarity=1;PctRecOverlap=1;SizeDiff=0;StartDistance=0;EndDistance=0	GT	./.
chr16	28684385	HG3_Ill_GATKHCSBGrefine_10482	N	<INS>	20	LongReadHomRef	END=28684385;SVTYPE=INS;SVLEN=65;SC=DeBreak,MAMnet,Sniffles2,cuteSV,NanoVar,SVIM,Sniffles,Smartie-sv_aln,SVIM-asm,PAV,Dipcall;NumNeighbors=1;NumThresholdNeighbors=1;MatchId=1517;TruScore=0.666667;PctSeqSimilarity=0;PctSizeSimilarity=1;PctRecOverlap=1;SizeDiff=0;StartDistance=0;EndDistance=0	GT	./.
chr16	28863517	HG2_Ill_SpiralSDKrefine_6054	N	<DEL>	20	ClusteredCalls	END=28863585;SVTYPE=DEL;SVLEN=68;SC=DeBreak,MAMnet,Sniffles2,cuteSV,NanoVar,SVIM,Sniffles,Smartie-sv_aln,SVIM-asm;NumNeighbors=2;NumThresholdNeighbors=2;MatchId=1519;TruScore=0.666667;PctSeqSimilarity=0;PctSizeSimilarity=1;PctRecOverlap=1;SizeDiff=0;StartDistance=0;EndDistance=0	GT	0/1
chr16	28863814	HG2_PB_HySA_29159	N	<DEL>	20	ClusteredCalls	END=28863900;SVTYPE=DEL;SVLEN=86;SC=DeBreak,MAMnet,NanoVar,Sniffles,Smartie-sv_aln,SVIM-asm,PAV,Dipcall;NumNeighbors=1;NumThresholdNeighbors=1;MatchId=1520;TruScore=0.666667;PctSeqSimilarity=0;PctSizeSimilarity=1;PctRecOverlap=1;SizeDiff=0;StartDistance=0;EndDistance=0	GT	0/1
chr16	29119088	HG4_Ill_SVrefine2DISCOVARDovetail_11231	N	<INS>	20	LongReadHomRef	END=29119088;SVTYPE=INS;SVLEN=92;SC=DeBreak,MAMnet,Sniffles2,cuteSV,NanoVar,SVIM,Sniffles,Smartie-sv_aln,SVIM-asm,PAV,Dipcall;NumNeighbors=2;NumThresholdNeighbors=2;MatchId=1522;TruScore=0.666667;PctSeqSimilarity=0;PctSizeSimilarity=1;PctRecOverlap=1;SizeDiff=0;StartDistance=0;EndDistance=0	GT	./.
chr16	29119251	HG4_Ill_250bpfermikitraw_20861	N	<INS>	20	LongReadHomRef	END=29119251;SVTYPE=INS;SVLEN=92;SC=DeBreak,MAMnet,Sniffles2,cuteSV,NanoVar,SVIM,Sniffles,Smartie-sv_aln,SVIM-asm,PAV,Dipcall;NumNeighbors=1;NumThresholdNeighbors=1;MatchId=1523;TruScore=0.666667;PctSeqSimilarity=0;PctSizeSimilarity=1;PctRecOverlap=1;SizeDiff=0;StartDistance=0;EndDistance=0	GT	./.
chr16	29460491	HG2_PB_HySA_29177	N	<DEL>	20	LongReadHomRef	END=29460604;SVTYPE=DEL;SVLEN=113;SC=DeBreak,NanoVar,SVIM-asm,PAV,Dipcall;NumNeighbors=1;NumThresholdNeighbors=1;MatchId=1524;TruScore=0.666667;PctSeqSimilarity=0;PctSizeSimilarity=1;PctRecOverlap=1;SizeDiff=0;StartDistance=0;EndDistance=0	GT	./.
chr16	29627120	HG2_PB_HySA_29183	N	<INS>	10	LongReadHomRef	END=29627120;SVTYPE=INS;SVLEN=7838;SC=DeBreak,MAMnet,Sniffles2,cuteSV,NanoVar,SVIM,Sniffles,Smartie-sv_aln,SVIM-asm,PAV,Dipcall;NumNeighbors=1;NumThresholdNeighbors=1;MatchId=1525;TruScore=0.666667;PctSeqSimilarity=0;PctSizeSimilarity=1;PctRecOverlap=1;SizeDiff=0;StartDistance=0;EndDistance=0	GT	./.
chr16	29724751	HG3_PB_pbsv_15673	N	<INS>	20	ClusteredCalls	END=29724751;SVTYPE=INS;SVLEN=139;SC=DeBreak,MAMnet,Sniffles2,cuteSV,NanoVar,Sniffles,Smartie-sv_aln;NumNeighbors=1;NumThresholdNeighbors=1;MatchId=1526;TruScore=0.223022;PctSeqSimilarity=0;PctSizeSimilarity=0.669065;PctRecOverlap=0;SizeDiff=46;StartDistance=-353;EndDistance=-353	GT	1/1
chr16	29725781	HG3_PB_SVrefine2Falcon1Dovetail_9723	N	<INS>	10	LongReadHomRef	END=29725781;SVTYPE=INS;SVLEN=231;SC=DeBreak,MAMnet,Sniffles2,cuteSV,NanoVar,SVIM,Sniffles,Smartie-sv_aln,SVIM-asm,PAV,Dipcall;NumNeighbors=1;NumThresholdNeighbors=1;MatchId=1528;TruScore=0.666667;PctSeqSimilarity=0;PctSizeSimilarity=1;PctRecOverlap=1;SizeDiff=0;StartDistance=0;EndDistance=0	GT	0/0
chr16	30156408	HG4_Ill_150bpfermikitraw_20102	N	<DEL>	20	LongReadHomRef	END=30156493;SVTYPE=DEL;SVLEN=85;SC=DeBreak,MAMnet,Sniffles2,cuteSV,NanoVar,SVIM,Sniffles,Smartie-sv_aln,SVIM-asm,PAV,Dipcall;NumNeighbors=1;NumThresholdNeighbors=1;MatchId=1531;TruScore=0.666667;PctSeqSimilarity=0;PctSizeSimilarity=1;PctRecOverlap=1;SizeDiff=0;StartDistance=0;EndDistance=0	GT	0/0
chr16	30236081	HG2_10X_allpass_2497	N	<DEL>	20	LongReadHomRef	END=30236517;SVTYPE=DEL;SVLEN=436;SC=DeBreak,NanoVar,Smartie-sv_aln;NumNeighbors=1;NumThresholdNeighbors=1;MatchId=1533;TruScore=0.666667;PctSeqSimilarity=0;PctSizeSimilarity=1;PctRecOverlap=1;SizeDiff=0;StartDistance=0;EndDistance=0	GT	./.
chr16	30414604	HG3_Ill_150bpfermikitraw_20059	N	<INS>	20	NoConsensusGT	END=30414604;SVTYPE=INS;SVLEN=51;SC=DeBreak,cuteSV,SVIM,Sniffles,Smartie-sv_aln,SVIM-asm,Dipcall;NumNeighbors=1;NumThresholdNeighbors=1;MatchId=1534;TruScore=0.666667;PctSeqSimilarity=0;PctSizeSimilarity=1;PctRecOverlap=1;SizeDiff=0;StartDistance=0;EndDistance=0	GT	./.
chr16	31345875	HG2_Ill_GATKHC_25457	N	<DEL>	20	ClusteredCalls	END=31345925;SVTYPE=DEL;SVLEN=50;SC=DeBreak,MAMnet,Sniffles2,cuteSV,NanoVar,Sniffles,Smartie-sv_aln,SVIM-asm,PAV;NumNeighbors=1;NumThresholdNeighbors=1;MatchId=1539;TruScore=0.666667;PctSeqSimilarity=0;PctSizeSimilarity=1;PctRecOverlap=1;SizeDiff=0;StartDistance=0;EndDistance=0	GT	1/1
chr16	31567323	HG3_Ill_SVrefine2DISCOVARDovetail_11417	N	<DEL>	10	LongReadHomRef	END=31567386;SVTYPE=DEL;SVLEN=63;SC=DeBreak,MAMnet,Sniffles2,cuteSV,NanoVar,SVIM,Sniffles,Smartie-sv_aln,SVIM-asm,PAV,Dipcall;NumNeighbors=1;NumThresholdNeighbors=1;MatchId=1540;TruScore=0.666667;PctSeqSimilarity=0;PctSizeSimilarity=1;PctRecOverlap=1;SizeDiff=0;StartDistance=0;EndDistance=0	GT	./.
chr16	31825763	HG4_Ill_GATKHC_25389	N	<INS>	20	NoConsensusGT	END=31825763;SVTYPE=INS;SVLEN=58;SC=DeBreak,MAMnet,Smartie-sv_aln,PAV;NumNeighbors=1;NumThresholdNeighbors=1;MatchId=1541;TruScore=0.666667;PctSeqSimilarity=0;PctSizeSimilarity=1;PctRecOverlap=1;SizeDiff=0;StartDistance=0;EndDistance=0	GT	./.
chr16	31971855	HG3_Ill_GATKHCSBGrefine_10489	N	<DEL>	20	LongReadHomRef	END=31971960;SVTYPE=DEL;SVLEN=105;SC=DeBreak,MAMnet,Sniffles2,cuteSV,NanoVar,SVIM,Sniffles,Smartie-sv_aln,SVIM-asm,PAV,Dipcall;NumNeighbors=1;NumThresholdNeighbors=1;MatchId=1542;TruScore=0.666667;PctSeqSimilarity=0;PctSizeSimilarity=1;PctRecOverlap=1;SizeDiff=0;StartDistance=0;EndDistance=0	GT	./.
chr16	32109659	HG2_Ill_SpiralSDKrefine_6083	N	<DEL>	20	LongReadHomRef	END=32109970;SVTYPE=DEL;SVLEN=311;SC=DeBreak,MAMnet,Sniffles2,cuteSV,NanoVar,SVIM,Sniffles,Smartie-sv_aln,SVIM-asm,PAV,Dipcall;NumNeighbors=1;NumThresholdNeighbors=1;MatchId=1543;TruScore=0.666667;PctSeqSimilarity=0;PctSizeSimilarity=1;PctRecOverlap=1;SizeDiff=0;StartDistance=0;EndDistance=0	GT	./.
chr16	32338108	HG2_PB_SVrefine2PB10Xhap12_11592	N	<DEL>	20	NoConsensusGT	END=32338421;SVTYPE=DEL;SVLEN=313;SC=DeBreak,PAV,Dipcall;NumNeighbors=1;NumThresholdNeighbors=1;MatchId=1544;TruScore=0.666667;PctSeqSimilarity=0;PctSizeSimilarity=1;PctRecOverlap=1;SizeDiff=0;StartDistance=0;EndDistance=0	GT	./.
chr16	32457824	HG2_PB_PB10Xdip_11786	N	<INS>	10	LongReadHomRef	END=32457824;SVTYPE=INS;SVLEN=3384;SC=DeBreak,MAMnet,Sniffles2,cuteSV,NanoVar,SVIM,Sniffles,Smartie-sv_aln,SVIM-asm,PAV,Dipcall;NumNeighbors=1;NumThresholdNeighbors=1;MatchId=1545;TruScore=0.666667;PctSeqSimilarity=0;PctSizeSimilarity=1;PctRecOverlap=1;SizeDiff=0;StartDistance=0;EndDistance=0	GT	./.
chr16	32470840	HG2_PB_HySA_29224	N	<DEL>	10	LongReadHomRef	END=32471134;SVTYPE=DEL;SVLEN=294;SC=DeBreak,MAMnet,Sniffles2,cuteSV,NanoVar,SVIM,Sniffles,Smartie-sv_aln,Dipcall;NumNeighbors=1;NumThresholdNeighbors=1;MatchId=1546;TruScore=0.666667;PctSeqSimilarity=0;PctSizeSimilarity=1;PctRecOverlap=1;SizeDiff=0;StartDistance=0;EndDistance=0	GT	./.
chr16	32473468	HG4_PB_HySA_23349	N	<DEL>	10	LongReadHomRef	END=32473778;SVTYPE=DEL;SVLEN=310;SC=DeBreak,MAMnet,Sniffles2,cuteSV,NanoVar,SVIM,Sniffles,Smartie-sv_aln,SVIM-asm,Dipcall;NumNeighbors=1;NumThresholdNeighbors=1;MatchId=1547;TruScore=0.666667;PctSeqSimilarity=0;PctSizeSimilarity=1;PctRecOverlap=1;SizeDiff=0;StartDistance=0;EndDistance=0	GT	./.
chr16	32524010	HG2_PB_SVrefine2PB10Xhap12_11594	N	<DEL>	20	LongReadHomRef	END=32524521;SVTYPE=DEL;SVLEN=511;SC=DeBreak,MAMnet,Sniffles2,cuteSV,NanoVar,SVIM,Sniffles,Smartie-sv_aln,SVIM-asm,PAV,Dipcall;NumNeighbors=1;NumThresholdNeighbors=1;MatchId=1549;TruScore=0.666667;PctSeqSimilarity=0;PctSizeSimilarity=1;PctRecOverlap=1;SizeDiff=0;StartDistance=0;EndDistance=0	GT	./.
chr16	32525747	HG2_Ill_SVrefine2DISCOVARplusDovetail_4646	N	<INS>	20	NoConsensusGT	END=32525747;SVTYPE=INS;SVLEN=25261;SC=DeBreak,MAMnet,Sniffles2,cuteSV,NanoVar,SVIM,Sniffles,Smartie-sv_aln,SVIM-asm,PAV,Dipcall;NumNeighbors=1;NumThresholdNeighbors=1;MatchId=1550;TruScore=0.666667;PctSeqSimilarity=0;PctSizeSimilarity=1;PctRecOverlap=1;SizeDiff=0;StartDistance=0;EndDistance=0	GT	./.
chr16	32806490	HG2_Ill_SpiralSDKrefine_6099	N	<DEL>	20	LongReadHomRef	END=32806702;SVTYPE=DEL;SVLEN=212;SC=DeBreak,MAMnet,Sniffles2,cuteSV,NanoVar,SVIM,Sniffles,Smartie-sv_aln,SVIM-asm,PAV,Dipcall;NumNeighbors=1;NumThresholdNeighbors=1;MatchId=1553;TruScore=0.666667;PctSeqSimilarity=0;PctSizeSimilarity=1;PctRecOverlap=1;SizeDiff=0;StartDistance=0;EndDistance=0	GT	./.
chr16	33052926	HG3_PB_HySA_24223	N	<DEL>	10	NoConsensusGT	END=33053237;SVTYPE=DEL;SVLEN=311;SC=DeBreak,Sniffles2,cuteSV,NanoVar,SVIM,Sniffles,Smartie-sv_aln,SVIM-asm,PAV,Dipcall;NumNeighbors=1;NumThresholdNeighbors=1;MatchId=1554;TruScore=0.666667;PctSeqSimilarity=0;PctSizeSimilarity=1;PctRecOverlap=1;SizeDiff=0;StartDistance=0;EndDistance=0	GT	./.
chr16	33070290	HG2_PB_SVrefine2PB10Xhap12_11600	N	<DEL>	10	NoConsensusGT	END=33070446;SVTYPE=DEL;SVLEN=156;SC=DeBreak,NanoVar,Smartie-sv_aln,SVIM-asm,PAV,Dipcall;NumNeighbors=1;NumThresholdNeighbors=1;MatchId=1555;TruScore=0.666667;PctSeqSimilarity=0;PctSizeSimilarity=1;PctRecOverlap=1;SizeDiff=0;StartDistance=0;EndDistance=0	GT	./.
chr16	33241275	HG2_PB_SVrefine2Falcon1plusDovetail_4218	N	<DEL>	10	NoConsensusGT	END=33290640;SVTYPE=DEL;SVLEN=49365;SC=DeBreak,MAMnet,Sniffles2,cuteSV,NanoVar,SVIM,Sniffles,Smartie-sv_aln,SVIM-asm,PAV,Dipcall;NumNeighbors=1;NumThresholdNeighbors=1;MatchId=1556;TruScore=0.666667;PctSeqSimilarity=0;PctSizeSimilarity=1;PctRecOverlap=1;SizeDiff=0;StartDistance=0;EndDistance=0	GT	./.
chr16	33576892	HG3_Ill_MetaSV_1897	N	<INS>	20	NoConsensusGT	END=33576892;SVTYPE=INS;SVLEN=195;SC=DeBreak,MAMnet,Sniffles2,cuteSV,NanoVar,SVIM,Sniffles,Smartie-sv_aln,SVIM-asm,PAV,Dipcall;NumNeighbors=1;NumThresholdNeighbors=1;MatchId=1565;TruScore=0.666667;PctSeqSimilarity=0;PctSizeSimilarity=1;PctRecOverlap=1;SizeDiff=0;StartDistance=0;EndDistance=0	GT	./.
chr16	33708385	HG3_PB_pbsv_15691	N	<INS>	20	LongReadHomRef	END=33708385;SVTYPE=INS;SVLEN=150;SC=DeBreak,Smartie-sv_aln;NumNeighbors=1;NumThresholdNeighbors=1;MatchId=1566;TruScore=0.666667;PctSeqSimilarity=0;PctSizeSimilarity=1;PctRecOverlap=1;SizeDiff=0;StartDistance=0;EndDistance=0	GT	./.
chr16	33864545	HG2_Ill_GATKHCSBGrefine_10567	N	<DEL>	20	PASS	END=33864759;SVTYPE=DEL;SVLEN=214;SC=DeBreak,MAMnet,NanoVar,SVIM-asm,PAV,Dipcall;NumNeighbors=1;NumThresholdNeighbors=1;MatchId=1568;TruScore=0.666667;PctSeqSimilarity=0;PctSizeSimilarity=1;PctRecOverlap=1;SizeDiff=0;StartDistance=0;EndDistance=0	GT	0/1
chr16	33868796	HG4_PB_pbsv_15958	N	<INS>	10	NoConsensusGT	END=33868796;SVTYPE=INS;SVLEN=5427;SC=DeBreak,MAMnet,Smartie-sv_aln;NumNeighbors=1;NumThresholdNeighbors=1;MatchId=1569;TruScore=0.666667;PctSeqSimilarity=0;PctSizeSimilarity=1;PctRecOverlap=1;SizeDiff=0;StartDistance=0;EndDistance=0	GT	./.
chr16	33875386	HG3_Ill_GATKHCSBGrefine_10497	N	<DEL>	20	NoConsensusGT	END=33875446;SVTYPE=DEL;SVLEN=60;SC=DeBreak,MAMnet,Sniffles2,cuteSV,NanoVar,SVIM,Sniffles,Smartie-sv_aln,SVIM-asm,PAV,Dipcall;NumNeighbors=1;NumThresholdNeighbors=1;MatchId=1570;TruScore=0.666667;PctSeqSimilarity=0;PctSizeSimilarity=1;PctRecOverlap=1;SizeDiff=0;StartDistance=0;EndDistance=0	GT	./.
chr16	33893828	HG4_Ill_150bpfermikitraw_20144	N	<DEL>	20	NoConsensusGT	END=33893906;SVTYPE=DEL;SVLEN=78;SC=DeBreak,MAMnet,Sniffles2,cuteSV,NanoVar,SVIM,Sniffles,Smartie-sv_aln,SVIM-asm,PAV,Dipcall;NumNeighbors=1;NumThresholdNeighbors=1;MatchId=1571;TruScore=0.666667;PctSeqSimilarity=0;PctSizeSimilarity=1;PctRecOverlap=1;SizeDiff=0;StartDistance=0;EndDistance=0	GT	./.
chr16	33983720	HG2_10X_SVrefine210Xhap12_11089	N	<DEL>	20	NoConsensusGT	END=33985425;SVTYPE=DEL;SVLEN=1705;SC=DeBreak,MAMnet,Sniffles2,cuteSV,NanoVar,SVIM,Sniffles,Smartie-sv_aln,SVIM-asm,PAV,Dipcall;NumNeighbors=1;NumThresholdNeighbors=1;MatchId=1572;TruScore=0.666667;PctSeqSimilarity=0;PctSizeSimilarity=1;PctRecOverlap=1;SizeDiff=0;StartDistance=0;EndDistance=0	GT	./.
chr16	46387092	HG3_PB_SVrefine2PBcRDovetail_7586	N	<DEL>	20	LongReadHomRef	END=46390348;SVTYPE=DEL;SVLEN=3256;SC=DeBreak,MAMnet,Sniffles2,cuteSV,NanoVar,SVIM,SVIM-asm,PAV,Dipcall;NumNeighbors=7;NumThresholdNeighbors=1;MatchId=1576;TruScore=0.666667;PctSeqSimilarity=0;PctSizeSimilarity=1;PctRecOverlap=1;SizeDiff=0;StartDistance=0;EndDistance=0	GT	./.
chr16	46388736	HG3_PB_SVrefine2PBcRDovetail_7594	N	<DEL>	10	NoConsensusGT	END=46388965;SVTYPE=DEL;SVLEN=229;SC=DeBreak,MAMnet,Sniffles2,cuteSV,NanoVar,SVIM,Sniffles,SVIM-asm,PAV,Dipcall;NumNeighbors=1;NumThresholdNeighbors=1;MatchId=1577;TruScore=0.666667;PctSeqSimilarity=0;PctSizeSimilarity=1;PctRecOverlap=1;SizeDiff=0;StartDistance=0;EndDistance=0	GT	./.
chr16	46389735	HG3_PB_SVrefine2Falcon1Dovetail_9751	N	<INS>	10	NoConsensusGT	END=46389735;SVTYPE=INS;SVLEN=4120;SC=DeBreak,MAMnet,Sniffles2,cuteSV,NanoVar,SVIM,Smartie-sv_aln,SVIM-asm,PAV,Dipcall;NumNeighbors=3;NumThresholdNeighbors=1;MatchId=1578;TruScore=0.666667;PctSeqSimilarity=0;PctSizeSimilarity=1;PctRecOverlap=1;SizeDiff=0;StartDistance=0;EndDistance=0	GT	./.
chr16	46390040	HG3_PB_SVrefine2PBcRDovetail_7622	N	<INS>	10	NoConsensusGT	END=46390040;SVTYPE=INS;SVLEN=1263;SC=DeBreak,MAMnet,Sniffles2,cuteSV,NanoVar,SVIM,Smartie-sv_aln,SVIM-asm,PAV,Dipcall;NumNeighbors=2;NumThresholdNeighbors=1;MatchId=1579;TruScore=0.666667;PctSeqSimilarity=0;PctSizeSimilarity=1;PctRecOverlap=1;SizeDiff=0;StartDistance=0;EndDistance=0	GT	./.
chr16	46390127	HG2_PB_SVrefine2Falcon1plusDovetail_4254	N	<DEL>	10	NoConsensusGT	END=46391467;SVTYPE=DEL;SVLEN=1340;SC=DeBreak,MAMnet,Sniffles2,cuteSV,NanoVar,SVIM,SVIM-asm,PAV,Dipcall;NumNeighbors=7;NumThresholdNeighbors=2;MatchId=1580;TruScore=0.666667;PctSeqSimilarity=0;PctSizeSimilarity=1;PctRecOverlap=1;SizeDiff=0;StartDistance=0;EndDistance=0	GT	./.
chr16	46390765	HG3_PB_SVrefine2Falcon1Dovetail_9758	N	<INS>	10	NoConsensusGT	END=46390765;SVTYPE=INS;SVLEN=2110;SC=DeBreak,MAMnet,Sniffles2,cuteSV,NanoVar,SVIM,Sniffles,Smartie-sv_aln,SVIM-asm,PAV,Dipcall;NumNeighbors=3;NumThresholdNeighbors=1;MatchId=1581;TruScore=0.666667;PctSeqSimilarity=0;PctSizeSimilarity=1;PctRecOverlap=1;SizeDiff=0;StartDistance=0;EndDistance=0	GT	./.
chr16	46390848	HG3_PB_SVrefine2Falcon1Dovetail_9760	N	<DEL>	10	NoConsensusGT	END=46391495;SVTYPE=DEL;SVLEN=647;SC=DeBreak,MAMnet,Sniffles2,cuteSV,NanoVar,SVIM,SVIM-asm,PAV,Dipcall;NumNeighbors=5;NumThresholdNeighbors=1;MatchId=1582;TruScore=0.666667;PctSeqSimilarity=0;PctSizeSimilarity=1;PctRecOverlap=1;SizeDiff=0;StartDistance=0;EndDistance=0	GT	./.
chr16	46391139	HG3_Ill_Krunchall_21182	N	<DEL>	10	NoConsensusGT	END=46391191;SVTYPE=DEL;SVLEN=52;SC=DeBreak,MAMnet,Sniffles2,cuteSV,NanoVar,SVIM,SVIM-asm,PAV,Dipcall;NumNeighbors=2;NumThresholdNeighbors=1;MatchId=1583;TruScore=0.666667;PctSeqSimilarity=0;PctSizeSimilarity=1;PctRecOverlap=1;SizeDiff=0;StartDistance=0;EndDistance=0	GT	./.
chr16	46391431	HG3_PB_SVrefine2Falcon1Dovetail_9768	N	<DEL>	20	NoConsensusGT	END=46392922;SVTYPE=DEL;SVLEN=1491;SC=DeBreak,MAMnet,Sniffles2,cuteSV,NanoVar,SVIM,SVIM-asm,PAV,Dipcall;NumNeighbors=5;NumThresholdNeighbors=1;MatchId=1584;TruScore=0.666667;PctSeqSimilarity=0;PctSizeSimilarity=1;PctRecOverlap=1;SizeDiff=0;StartDistance=0;EndDistance=0	GT	./.
chr16	46391740	HG3_Ill_250bpfermikitraw_20632	N	<DEL>	20	NoConsensusGT	END=46391837;SVTYPE=DEL;SVLEN=97;SC=DeBreak,MAMnet,Sniffles2,cuteSV,NanoVar,SVIM,Sniffles,SVIM-asm,PAV,Dipcall;NumNeighbors=3;NumThresholdNeighbors=2;MatchId=1585;TruScore=0.666667;PctSeqSimilarity=0;PctSizeSimilarity=1;PctRecOverlap=1;SizeDiff=0;StartDistance=0;EndDistance=0	GT	./.
chr16	46391956	HG4_PB_SVrefine2Falcon1Dovetail_9779	N	<DEL>	20	NoConsensusGT	END=46397766;SVTYPE=DEL;SVLEN=5810;SC=DeBreak,MAMnet,Sniffles2,NanoVar,SVIM,SVIM-asm,PAV,Dipcall;NumNeighbors=9;NumThresholdNeighbors=1;MatchId=1586;TruScore=0.666667;PctSeqSimilarity=0;PctSizeSimilarity=1;PctRecOverlap=1;SizeDiff=0;StartDistance=0;EndDistance=0	GT	./.
chr16	46392012	HG3_PB_SVrefine2Falcon1Dovetail_9774	N	<DEL>	20	NoConsensusGT	END=46392159;SVTYPE=DEL;SVLEN=147;SC=DeBreak,MAMnet,Sniffles2,cuteSV,NanoVar,SVIM,Sniffles,SVIM-asm,PAV,Dipcall;NumNeighbors=1;NumThresholdNeighbors=1;MatchId=1587;TruScore=0.666667;PctSeqSimilarity=0;PctSizeSimilarity=1;PctRecOverlap=1;SizeDiff=0;StartDistance=0;EndDistance=0	GT	./.
chr16	46393079	HG3_Ill_250bpfermikitraw_20637	N	<INS>	20	NoConsensusGT	END=46393079;SVTYPE=INS;SVLEN=98;SC=DeBreak,MAMnet,Sniffles2,cuteSV,NanoVar,SVIM,SVIM-asm,PAV,Dipcall;NumNeighbors=1;NumThresholdNeighbors=1;MatchId=1588;TruScore=0.666667;PctSeqSimilarity=0;PctSizeSimilarity=1;PctRecOverlap=1;SizeDiff=0;StartDistance=0;EndDistance=0	GT	./.
chr16	46394088	HG3_PB_SVrefine2PBcRDovetail_7672	N	<INS>	10	NoConsensusGT	END=46394088;SVTYPE=INS;SVLEN=1851;SC=DeBreak,MAMnet,Sniffles2,cuteSV,NanoVar,SVIM,Smartie-sv_aln,SVIM-asm,PAV,Dipcall;NumNeighbors=1;NumThresholdNeighbors=1;MatchId=1589;TruScore=0.666667;PctSeqSimilarity=0;PctSizeSimilarity=1;PctRecOverlap=1;SizeDiff=0;StartDistance=0;EndDistance=0	GT	./.
chr16	46394667	HG3_PB_SVrefine2Falcon1Dovetail_9812	N	<DEL>	10	NoConsensusGT	END=46395534;SVTYPE=DEL;SVLEN=867;SC=DeBreak,MAMnet,Sniffles2,cuteSV,NanoVar,SVIM,SVIM-asm,PAV,Dipcall;NumNeighbors=3;NumThresholdNeighbors=1;MatchId=1590;TruScore=0.666667;PctSeqSimilarity=0;PctSizeSimilarity=1;PctRecOverlap=1;SizeDiff=0;StartDistance=0;EndDistance=0	GT	./.
chr16	46394998	HG3_PB_SVrefine2Falcon1Dovetail_9820	N	<INS>	10	NoConsensusGT	END=46394998;SVTYPE=INS;SVLEN=740;SC=DeBreak,MAMnet,Sniffles2,NanoVar,SVIM,Smartie-sv_aln,SVIM-asm,Dipcall;NumNeighbors=2;NumThresholdNeighbors=1;MatchId=1591;TruScore=0.666667;PctSeqSimilarity=0;PctSizeSimilarity=1;PctRecOverlap=1;SizeDiff=0;StartDistance=0;EndDistance=0	GT	./.
chr16	46395081	HG3_Ill_250bpfermikitraw_20643	N	<DEL>	10	NoConsensusGT	END=46395156;SVTYPE=DEL;SVLEN=75;SC=DeBreak,MAMnet,Sniffles2,cuteSV,NanoVar,SVIM,SVIM-asm,PAV,Dipcall;NumNeighbors=1;NumThresholdNeighbors=1;MatchId=1592;TruScore=0.666667;PctSeqSimilarity=0;PctSizeSimilarity=1;PctRecOverlap=1;SizeDiff=0;StartDistance=0;EndDistance=0	GT	./.
chr16	46396158	HG4_PB_SVrefine2Falcon1Dovetail_9816	N	<INS>	10	NoConsensusGT	END=46396158;SVTYPE=INS;SVLEN=10160;SC=DeBreak,MAMnet,Sniffles2,cuteSV,NanoVar,SVIM,Smartie-sv_aln,SVIM-asm,PAV,Dipcall;NumNeighbors=1;NumThresholdNeighbors=1;MatchId=1593;TruScore=0.666667;PctSeqSimilarity=0;PctSizeSimilarity=1;PctRecOverlap=1;SizeDiff=0;StartDistance=0;EndDistance=0	GT	./.
chr16	46397662	HG2_PB_SVrefine2PBcRplusDovetail_3964	N	<INS>	10	NoConsensusGT	END=46397662;SVTYPE=INS;SVLEN=312;SC=DeBreak,MAMnet,Sniffles2,cuteSV,NanoVar,SVIM,Sniffles,SVIM-asm,PAV,Dipcall;NumNeighbors=1;NumThresholdNeighbors=1;MatchId=1594;TruScore=0.666667;PctSeqSimilarity=0;PctSizeSimilarity=1;PctRecOverlap=1;SizeDiff=0;StartDistance=0;EndDistance=0	GT	./.
chr16	46400962	HG4_PB_SVrefine2Falcon1Dovetail_9848	N	<DEL>	10	NoConsensusGT	END=46401532;SVTYPE=DEL;SVLEN=570;SC=DeBreak,MAMnet,Sniffles2,NanoVar,SVIM,SVIM-asm,PAV,Dipcall;NumNeighbors=3;NumThresholdNeighbors=1;MatchId=1595;TruScore=0.666667;PctSeqSimilarity=0;PctSizeSimilarity=1;PctRecOverlap=1;SizeDiff=0;StartDistance=0;EndDistance=0	GT	./.
chr16	46401071	HG3_PB_SVrefine2Falcon1Dovetail_9878	N	<INS>	10	NoConsensusGT	END=46401071;SVTYPE=INS;SVLEN=4706;SC=DeBreak,MAMnet,Sniffles2,cuteSV,NanoVar,SVIM,Smartie-sv_aln,SVIM-asm,PAV,Dipcall;NumNeighbors=2;NumThresholdNeighbors=2;MatchId=1596;TruScore=0.666667;PctSeqSimilarity=0;PctSizeSimilarity=1;PctRecOverlap=1;SizeDiff=0;StartDistance=0;EndDistance=0	GT	./.
chr16	46401375	HG3_PB_SVrefine2PBcRDovetail_7724	N	<INS>	10	NoConsensusGT	END=46401375;SVTYPE=INS;SVLEN=3085;SC=DeBreak,MAMnet,Sniffles2,cuteSV,NanoVar,SVIM,Smartie-sv_aln,SVIM-asm,PAV,Dipcall;NumNeighbors=1;NumThresholdNeighbors=1;MatchId=1597;TruScore=0.666667;PctSeqSimilarity=0;PctSizeSimilarity=1;PctRecOverlap=1;SizeDiff=0;StartDistance=0;EndDistance=0	GT	./.
chr16	46403739	HG4_PB_SVrefine2PBcRDovetail_7999	N	<DEL>	10	NoConsensusGT	END=46403837;SVTYPE=DEL;SVLEN=98;SC=DeBreak,MAMnet,Sniffles2,cuteSV,NanoVar,SVIM,SVIM-asm,PAV,Dipcall;NumNeighbors=1;NumThresholdNeighbors=1;MatchId=1598;TruScore=0.666667;PctSeqSimilarity=0;PctSizeSimilarity=1;PctRecOverlap=1;SizeDiff=0;StartDistance=0;EndDistance=0	GT	./.
chr16	46405193	HG2_PB_SVrefine2Falcon1plusDovetail_4324	N	<DEL>	10	NoConsensusGT	END=46406351;SVTYPE=DEL;SVLEN=1158;SC=DeBreak,MAMnet,Sniffles2,cuteSV,NanoVar,SVIM,SVIM-asm,PAV,Dipcall;NumNeighbors=2;NumThresholdNeighbors=1;MatchId=1599;TruScore=0.666667;PctSeqSimilarity=0;PctSizeSimilarity=1;PctRecOverlap=1;SizeDiff=0;StartDistance=0;EndDistance=0	GT	./.
chr16	46405740	HG3_PB_SVrefine2Falcon1Dovetail_9899	N	<INS>	10	NoConsensusGT	END=46405740;SVTYPE=INS;SVLEN=709;SC=DeBreak,MAMnet,Sniffles2,cuteSV,NanoVar,SVIM,Smartie-sv_aln,SVIM-asm,PAV,Dipcall;NumNeighbors=1;NumThresholdNeighbors=1;MatchId=1600;TruScore=0.666667;PctSeqSimilarity=0;PctSizeSimilarity=1;PctRecOverlap=1;SizeDiff=0;StartDistance=0;EndDistance=0	GT	./.
chr16	46417568	HG2_PB_pbsv_16045	N	<DEL>	20	NoConsensusGT	END=46427019;SVTYPE=DEL;SVLEN=9451;SC=DeBreak,MAMnet,Sniffles2,cuteSV,NanoVar,SVIM,Sniffles,Smartie-sv_aln,SVIM-asm,PAV,Dipcall;NumNeighbors=2;NumThresholdNeighbors=1;MatchId=1601;TruScore=0.666667;PctSeqSimilarity=0;PctSizeSimilarity=1;PctRecOverlap=1;SizeDiff=0;StartDistance=0;EndDistance=0	GT	./.
chr16	46424802	HG3_PB_pbsv_15699	N	<DEL>	10	NoConsensusGT	END=46424959;SVTYPE=DEL;SVLEN=157;SC=DeBreak,MAMnet,Sniffles2,NanoVar,SVIM,Dipcall;NumNeighbors=1;NumThresholdNeighbors=1;MatchId=1602;TruScore=0.666667;PctSeqSimilarity=0;PctSizeSimilarity=1;PctRecOverlap=1;SizeDiff=0;StartDistance=0;EndDistance=0	GT	./.
chr16	46432601	HG3_Ill_GATKHCSBGrefine_10500	N	<DEL>	10	NoConsensusGT	END=46432673;SVTYPE=DEL;SVLEN=72;SC=DeBreak,MAMnet,Sniffles2,NanoVar,SVIM,Sniffles,Smartie-sv_aln,SVIM-asm,PAV,Dipcall;NumNeighbors=1;NumThresholdNeighbors=1;MatchId=1603;TruScore=0.666667;PctSeqSimilarity=0;PctSizeSimilarity=1;PctRecOverlap=1;SizeDiff=0;StartDistance=0;EndDistance=0	GT	./.
chr16	48280922	HG3_PB_assemblyticsfalcon_9712	N	<DEL>	10	NoConsensusGT	END=48281379;SVTYPE=DEL;SVLEN=457;SC=DeBreak,MAMnet,Sniffles2,cuteSV,NanoVar,SVIM,Sniffles,Smartie-sv_aln,SVIM-asm,PAV,Dipcall;NumNeighbors=1;NumThresholdNeighbors=1;MatchId=1604;TruScore=0.666667;PctSeqSimilarity=0;PctSizeSimilarity=1;PctRecOverlap=1;SizeDiff=0;StartDistance=0;EndDistance=0	GT	0/0
chr16	48508869	HG2_PB_SVrefine2PBcRplusDovetail_3967	N	<DEL>	20	NoConsensusGT	END=48511327;SVTYPE=DEL;SVLEN=2458;SC=DeBreak,MAMnet,Sniffles2,cuteSV,NanoVar;NumNeighbors=1;NumThresholdNeighbors=1;MatchId=1606;TruScore=0.582605;PctSeqSimilarity=0;PctSizeSimilarity=0.873881;PctRecOverlap=0.873932;SizeDiff=310;StartDistance=-285;EndDistance=25	GT	0/1
chr16	48517815	HG3_Ill_svaba_20054	N	<DEL>	10	NoConsensusGT	END=48517865;SVTYPE=DEL;SVLEN=50;SC=DeBreak,MAMnet,Sniffles2,cuteSV,NanoVar,SVIM,Sniffles,Smartie-sv_aln,SVIM-asm,PAV,Dipcall;NumNeighbors=1;NumThresholdNeighbors=1;MatchId=1609;TruScore=0.666667;PctSeqSimilarity=0;PctSizeSimilarity=1;PctRecOverlap=1;SizeDiff=0;StartDistance=0;EndDistance=0	GT	0/0
chr16	48650876	HG2_PB_PB10Xdip_12028	N	<DEL>	20	NoConsensusGT	END=48651136;SVTYPE=DEL;SVLEN=260;SC=DeBreak,MAMnet,Sniffles2,cuteSV,NanoVar,SVIM,Sniffles,Smartie-sv_aln,SVIM-asm,Dipcall;NumNeighbors=1;NumThresholdNeighbors=1;MatchId=1610;TruScore=0.666667;PctSeqSimilarity=0;PctSizeSimilarity=1;PctRecOverlap=1;SizeDiff=0;StartDistance=0;EndDistance=0	GT	./.
chr16	48951304	HG3_PB_SVrefine2PBcRDovetail_7745	N	<DEL>	20	NoConsensusGT	END=48951472;SVTYPE=DEL;SVLEN=168;SC=DeBreak,MAMnet,Sniffles2,cuteSV,NanoVar,SVIM,Sniffles,Smartie-sv_aln,SVIM-asm,PAV,Dipcall;NumNeighbors=2;NumThresholdNeighbors=1;MatchId=1612;TruScore=0.666667;PctSeqSimilarity=0;PctSizeSimilarity=1;PctRecOverlap=1;SizeDiff=0;StartDistance=0;EndDistance=0	GT	./.
chr16	48951537	HG4_Ill_GATKHCSBGrefine_10937	N	<DEL>	20	NoConsensusGT	END=48951594;SVTYPE=DEL;SVLEN=57;SC=DeBreak,MAMnet,Sniffles2,cuteSV,NanoVar,SVIM,Sniffles;NumNeighbors=1;NumThresholdNeighbors=1;MatchId=1613;TruScore=0.253333;PctSeqSimilarity=0;PctSizeSimilarity=0.76;PctRecOverlap=0;SizeDiff=-18;StartDistance=-63;EndDistance=-81	GT	./.
chr16	48966187	HG3_PB_SVrefine2Falcon1Dovetail_9908	N	<INS>	20	NoConsensusGT	END=48966187;SVTYPE=INS;SVLEN=402;SC=DeBreak,MAMnet,Sniffles2,cuteSV,NanoVar,SVIM,Sniffles,Smartie-sv_aln,SVIM-asm,PAV,Dipcall;NumNeighbors=1;NumThresholdNeighbors=1;MatchId=1615;TruScore=0.666667;PctSeqSimilarity=0;PctSizeSimilarity=1;PctRecOverlap=1;SizeDiff=0;StartDistance=0;EndDistance=0	GT	./.
chr16	49036072	HG3_PB_SVrefine2Falcon1Dovetail_9909	N	<DEL>	20	NoConsensusGT	END=49036207;SVTYPE=DEL;SVLEN=135;SC=DeBreak,MAMnet,Sniffles2,cuteSV,NanoVar;NumNeighbors=1;NumThresholdNeighbors=1;MatchId=1616;TruScore=0.519063;PctSeqSimilarity=0;PctSizeSimilarity=0.777778;PctRecOverlap=0.779412;SizeDiff=30;StartDistance=-16;EndDistance=14	GT	1/1
chr16	49540452	HG3_PB_assemblyticsfalcon_9722	N	<INS>	10	NoConsensusGT	END=49540452;SVTYPE=INS;SVLEN=134;SC=DeBreak,MAMnet,Sniffles2,cuteSV,NanoVar,SVIM,Sniffles,Smartie-sv_aln,SVIM-asm,PAV,Dipcall;NumNeighbors=1;NumThresholdNeighbors=1;MatchId=1619;TruScore=0.666667;PctSeqSimilarity=0;PctSizeSimilarity=1;PctRecOverlap=1;SizeDiff=0;StartDistance=0;EndDistance=0	GT	0/0
chr16	49660650	HG2_Ill_GATKHCSBGrefine_10581	N	<DEL>	10	NoConsensusGT	END=49660826;SVTYPE=DEL;SVLEN=176;SC=DeBreak,MAMnet,Sniffles2,cuteSV,NanoVar,SVIM,Sniffles,Smartie-sv_aln,SVIM-asm,PAV,Dipcall;NumNeighbors=1;NumThresholdNeighbors=1;MatchId=1620;TruScore=0.666667;PctSeqSimilarity=0;PctSizeSimilarity=1;PctRecOverlap=1;SizeDiff=0;StartDistance=0;EndDistance=0	GT	0/0
chr16	50448282	HG4_Ill_150bpfermikitraw_20206	N	<INS>	20	PASS	END=50448282;SVTYPE=INS;SVLEN=50;SC=DeBreak,NanoVar,SVIM,Smartie-sv_aln;NumNeighbors=1;NumThresholdNeighbors=1;MatchId=1621;TruScore=0.666667;PctSeqSimilarity=0;PctSizeSimilarity=1;PctRecOverlap=1;SizeDiff=0;StartDistance=0;EndDistance=0	GT	0/1
chr16	50789036	HG3_Ill_svaba_20080	N	<DEL>	20	NoConsensusGT	END=50789090;SVTYPE=DEL;SVLEN=54;SC=DeBreak,Smartie-sv_aln,SVIM-asm;NumNeighbors=1;NumThresholdNeighbors=1;MatchId=1623;TruScore=0.666667;PctSeqSimilarity=0;PctSizeSimilarity=1;PctRecOverlap=1;SizeDiff=0;StartDistance=0;EndDistance=0	GT	./.
chr16	51048201	HG2_PB_HySA_29292	N	<INS>	10	PASS	END=51048201;SVTYPE=INS;SVLEN=121;SC=DeBreak,NanoVar,Smartie-sv_aln;NumNeighbors=1;NumThresholdNeighbors=1;MatchId=1625;TruScore=0.666667;PctSeqSimilarity=0;PctSizeSimilarity=1;PctRecOverlap=1;SizeDiff=0;StartDistance=0;EndDistance=0	GT	0/1
chr16	51049198	HG2_PB_assemblyticsfalcon_9762	N	<INS>	10	LongReadHomRef	END=51049198;SVTYPE=INS;SVLEN=631;SC=DeBreak,MAMnet,Sniffles2,cuteSV,NanoVar,SVIM,Sniffles,Smartie-sv_aln,SVIM-asm,PAV,Dipcall;NumNeighbors=1;NumThresholdNeighbors=1;MatchId=1626;TruScore=0.666667;PctSeqSimilarity=0;PctSizeSimilarity=1;PctRecOverlap=1;SizeDiff=0;StartDistance=0;EndDistance=0	GT	0/0
chr16	51273630	HG4_Ill_150bpfermikitraw_20212	N	<DEL>	20	LongReadHomRef	END=51273689;SVTYPE=DEL;SVLEN=59;SC=DeBreak,MAMnet,Sniffles2,cuteSV,NanoVar,SVIM,Sniffles,Smartie-sv_aln,SVIM-asm,PAV,Dipcall;NumNeighbors=1;NumThresholdNeighbors=1;MatchId=1629;TruScore=0.666667;PctSeqSimilarity=0;PctSizeSimilarity=1;PctRecOverlap=1;SizeDiff=0;StartDistance=0;EndDistance=0	GT	./.
chr16	52149531	HG2_PB_assemblyticsPBcR_9415	N	<INS>	10	LongReadHomRef	END=52149531;SVTYPE=INS;SVLEN=53;SC=DeBreak,MAMnet,Sniffles2,cuteSV,NanoVar,SVIM,Sniffles,Smartie-sv_aln,SVIM-asm,PAV,Dipcall;NumNeighbors=1;NumThresholdNeighbors=1;MatchId=1630;TruScore=0.666667;PctSeqSimilarity=0;PctSizeSimilarity=1;PctRecOverlap=1;SizeDiff=0;StartDistance=0;EndDistance=0	GT	0/0
chr16	52283117	HG4_Ill_SVrefine2DISCOVARDovetail_11282	N	<DEL>	20	LongReadHomRef	END=52283224;SVTYPE=DEL;SVLEN=107;SC=DeBreak,MAMnet,Sniffles2,cuteSV,NanoVar,SVIM,Sniffles,Smartie-sv_aln,SVIM-asm,Dipcall;NumNeighbors=1;NumThresholdNeighbors=1;MatchId=1631;TruScore=0.666667;PctSeqSimilarity=0;PctSizeSimilarity=1;PctRecOverlap=1;SizeDiff=0;StartDistance=0;EndDistance=0	GT	./.
chr16	52904248	HG4_10X_allpass_2922	N	<DEL>	20	LongReadHomRef	END=52904373;SVTYPE=DEL;SVLEN=125;SC=DeBreak,MAMnet,Sniffles2,cuteSV,NanoVar,SVIM,Sniffles,Smartie-sv_aln,SVIM-asm,PAV,Dipcall;NumNeighbors=1;NumThresholdNeighbors=1;MatchId=1632;TruScore=0.666667;PctSeqSimilarity=0;PctSizeSimilarity=1;PctRecOverlap=1;SizeDiff=0;StartDistance=0;EndDistance=0	GT	0/0
chr16	54340672	HG2_Ill_svaba_19950	N	<INS>	20	LongReadHomRef	END=54340672;SVTYPE=INS;SVLEN=51;SC=DeBreak,MAMnet,Sniffles2,cuteSV,NanoVar,SVIM,Sniffles,Smartie-sv_aln,SVIM-asm,PAV,Dipcall;NumNeighbors=1;NumThresholdNeighbors=1;MatchId=1636;TruScore=0.666667;PctSeqSimilarity=0;PctSizeSimilarity=1;PctRecOverlap=1;SizeDiff=0;StartDistance=0;EndDistance=0	GT	0/0
chr16	54660356	HG4_PB_SVrefine2Falcon1Dovetail_9901	N	<DEL>	20	LongReadHomRef	END=54660665;SVTYPE=DEL;SVLEN=309;SC=DeBreak,MAMnet,Sniffles2,cuteSV,NanoVar,SVIM,Sniffles,Smartie-sv_aln,SVIM-asm,PAV,Dipcall;NumNeighbors=1;NumThresholdNeighbors=1;MatchId=1637;TruScore=0.666667;PctSeqSimilarity=0;PctSizeSimilarity=1;PctRecOverlap=1;SizeDiff=0;StartDistance=0;EndDistance=0	GT	0/0
chr16	55853919	HG3_PB_HySA_24331	N	<INS>	10	LongReadHomRef	END=55853919;SVTYPE=INS;SVLEN=2558;SC=DeBreak,MAMnet,Sniffles2,cuteSV,NanoVar,SVIM,Sniffles,Smartie-sv_aln,SVIM-asm,PAV,Dipcall;NumNeighbors=1;NumThresholdNeighbors=1;MatchId=1641;TruScore=0.666667;PctSeqSimilarity=0;PctSizeSimilarity=1;PctRecOverlap=1;SizeDiff=0;StartDistance=0;EndDistance=0	GT	./.
chr16	56439904	HG3_PB_SVrefine2Falcon1Dovetail_9928	N	<INS>	10	ClusteredCalls	END=56439904;SVTYPE=INS;SVLEN=174;SC=DeBreak,MAMnet,Sniffles2,cuteSV,NanoVar,SVIM,Sniffles,Smartie-sv_aln,SVIM-asm,PAV,Dipcall;NumNeighbors=1;NumThresholdNeighbors=1;MatchId=1643;TruScore=0.222222;PctSeqSimilarity=0;PctSizeSimilarity=0.666667;PctRecOverlap=0;SizeDiff=-87;StartDistance=-4;EndDistance=-4	GT	1/1
chr16	56574586	HG3_Ill_SVrefine2DISCOVARDovetail_11469	N	<DEL>	20	LongReadHomRef	END=56574756;SVTYPE=DEL;SVLEN=170;SC=DeBreak,MAMnet,Sniffles2,cuteSV,NanoVar,SVIM,Sniffles,Smartie-sv_aln,SVIM-asm,PAV,Dipcall;NumNeighbors=2;NumThresholdNeighbors=2;MatchId=1645;TruScore=0.666667;PctSeqSimilarity=0;PctSizeSimilarity=1;PctRecOverlap=1;SizeDiff=0;StartDistance=0;EndDistance=0	GT	0/0
chr16	56574745	HG2_10X_SVrefine210Xhap12_11126	N	<DEL>	20	LongReadHomRef	END=56574921;SVTYPE=DEL;SVLEN=176;SC=DeBreak,MAMnet,Sniffles2,cuteSV,NanoVar,SVIM,Sniffles,Smartie-sv_aln,SVIM-asm,PAV,Dipcall;NumNeighbors=1;NumThresholdNeighbors=1;MatchId=1646;TruScore=0.666667;PctSeqSimilarity=0;PctSizeSimilarity=1;PctRecOverlap=1;SizeDiff=0;StartDistance=0;EndDistance=0	GT	0/0
chr16	56577664	HG2_Ill_150bpfermikitraw_20148	N	<INS>	20	PASS	END=56577664;SVTYPE=INS;SVLEN=51;SC=DeBreak,NanoVar,Smartie-sv_aln;NumNeighbors=1;NumThresholdNeighbors=1;MatchId=1647;TruScore=0.666667;PctSeqSimilarity=0;PctSizeSimilarity=1;PctRecOverlap=1;SizeDiff=0;StartDistance=0;EndDistance=0	GT	0/1
chr16	56773722	HG2_PB_SVrefine2Falcon1plusDovetail_4353	N	<INS>	10	ClusteredCalls	END=56773722;SVTYPE=INS;SVLEN=593;SC=DeBreak,MAMnet,Sniffles2,cuteSV,NanoVar,SVIM,Sniffles,Smartie-sv_aln,SVIM-asm,PAV,Dipcall;NumNeighbors=1;NumThresholdNeighbors=1;MatchId=1649;TruScore=0.666667;PctSeqSimilarity=0;PctSizeSimilarity=1;PctRecOverlap=1;SizeDiff=0;StartDistance=0;EndDistance=0	GT	0/1
chr16	56842043	HG2_PB_HySA_29359	N	<INS>	20	NoConsensusGT	END=56842043;SVTYPE=INS;SVLEN=79;SC=DeBreak,MAMnet,Sniffles2,cuteSV,NanoVar,SVIM,Sniffles,Smartie-sv_aln;NumNeighbors=2;NumThresholdNeighbors=2;MatchId=1651;TruScore=0.666667;PctSeqSimilarity=0;PctSizeSimilarity=1;PctRecOverlap=1;SizeDiff=0;StartDistance=0;EndDistance=0	GT	./.
chr16	56842065	HG4_Ill_GATKHC_25521	N	<INS>	20	ClusteredCalls	END=56842065;SVTYPE=INS;SVLEN=100;SC=DeBreak,MAMnet,cuteSV,NanoVar,SVIM,Smartie-sv_aln,SVIM-asm,PAV;NumNeighbors=1;NumThresholdNeighbors=1;MatchId=1652;TruScore=0.666667;PctSeqSimilarity=0;PctSizeSimilarity=1;PctRecOverlap=1;SizeDiff=0;StartDistance=0;EndDistance=0	GT	0/1
chr16	57252621	HG4_Ill_GATKHCSBGrefine_10966	N	<DEL>	20	LongReadHomRef	END=57252944;SVTYPE=DEL;SVLEN=323;SC=DeBreak,MAMnet,Sniffles2,cuteSV,NanoVar,SVIM,Sniffles,Smartie-sv_aln,SVIM-asm,PAV,Dipcall;NumNeighbors=1;NumThresholdNeighbors=1;MatchId=1655;TruScore=0.666667;PctSeqSimilarity=0;PctSizeSimilarity=1;PctRecOverlap=1;SizeDiff=0;StartDistance=0;EndDistance=0	GT	0/0
chr16	57366312	HG2_Ill_Cortex_3181	N	<DEL>	20	LongReadHomRef	END=57367118;SVTYPE=DEL;SVLEN=806;SC=DeBreak,MAMnet,Sniffles2,cuteSV,NanoVar,SVIM,Sniffles,Smartie-sv_aln,SVIM-asm,PAV,Dipcall;NumNeighbors=1;NumThresholdNeighbors=1;MatchId=1656;TruScore=0.666667;PctSeqSimilarity=0;PctSizeSimilarity=1;PctRecOverlap=1;SizeDiff=0;StartDistance=0;EndDistance=0	GT	0/0
chr16	57437390	HG2_PB_assemblyticsfalcon_9816	N	<DEL>	10	ClusteredCalls	END=57437578;SVTYPE=DEL;SVLEN=188;SC=DeBreak,MAMnet,Sniffles2,cuteSV,NanoVar,SVIM,Sniffles,Smartie-sv_aln,SVIM-asm,PAV,Dipcall;NumNeighbors=1;NumThresholdNeighbors=1;MatchId=1657;TruScore=0.666667;PctSeqSimilarity=0;PctSizeSimilarity=1;PctRecOverlap=1;SizeDiff=0;StartDistance=0;EndDistance=0	GT	0/1
chr16	57725395	HG4_PB_SVrefine2Falcon1Dovetail_9911	N	<DEL>	20	LongReadHomRef	END=57727846;SVTYPE=DEL;SVLEN=2451;SC=DeBreak,MAMnet,Sniffles2,cuteSV,NanoVar,SVIM,Sniffles,Smartie-sv_aln,SVIM-asm,PAV,Dipcall;NumNeighbors=1;NumThresholdNeighbors=1;MatchId=1658;TruScore=0.666667;PctSeqSimilarity=0;PctSizeSimilarity=1;PctRecOverlap=1;SizeDiff=0;StartDistance=0;EndDistance=0	GT	0/0
chr16	58153654	HG4_Ill_SVrefine2DISCOVARDovetail_11305	N	<INS>	20	NoConsensusGT	END=58153654;SVTYPE=INS;SVLEN=76;SC=DeBreak,MAMnet,Sniffles2,cuteSV,NanoVar,Sniffles,Smartie-sv_aln,SVIM-asm,PAV,Dipcall;NumNeighbors=1;NumThresholdNeighbors=1;MatchId=1659;TruScore=0.666667;PctSeqSimilarity=0;PctSizeSimilarity=1;PctRecOverlap=1;SizeDiff=0;StartDistance=0;EndDistance=0	GT	./.
chr16	58406133	HG3_Ill_Spiral_16575	N	<INS>	20	LongReadHomRef	END=58406133;SVTYPE=INS;SVLEN=139;SC=DeBreak,MAMnet,Sniffles2,cuteSV,NanoVar,SVIM,Sniffles,Smartie-sv_aln,SVIM-asm,PAV,Dipcall;NumNeighbors=1;NumThresholdNeighbors=1;MatchId=1661;TruScore=0.666667;PctSeqSimilarity=0;PctSizeSimilarity=1;PctRecOverlap=1;SizeDiff=0;StartDistance=0;EndDistance=0	GT	0/0
chr16	58673892	HG3_10X_allpass_3084	N	<DEL>	20	LongReadHomRef	END=58677299;SVTYPE=DEL;SVLEN=3407;SC=DeBreak,MAMnet,Sniffles2,cuteSV,NanoVar,SVIM,Sniffles,Smartie-sv_aln,SVIM-asm,PAV,Dipcall;NumNeighbors=1;NumThresholdNeighbors=1;MatchId=1664;TruScore=0.666667;PctSeqSimilarity=0;PctSizeSimilarity=1;PctRecOverlap=1;SizeDiff=0;StartDistance=0;EndDistance=0	GT	0/0
chr16	58796679	HG2_10X_SVrefine210Xhap12_11139	N	<DEL>	20	LongReadHomRef	END=58796813;SVTYPE=DEL;SVLEN=134;SC=DeBreak,MAMnet,Sniffles2,cuteSV,NanoVar,SVIM,Sniffles,Smartie-sv_aln,SVIM-asm,PAV,Dipcall;NumNeighbors=1;NumThresholdNeighbors=1;MatchId=1666;TruScore=0.666667;PctSeqSimilarity=0;PctSizeSimilarity=1;PctRecOverlap=1;SizeDiff=0;StartDistance=0;EndDistance=0	GT	0/0
chr16	59346468	HG2_Ill_250bpfermikitraw_21416	N	<INS>	20	PASS	END=59346468;SVTYPE=INS;SVLEN=51;SC=DeBreak,NanoVar,Sniffles,Smartie-sv_aln,SVIM-asm;NumNeighbors=1;NumThresholdNeighbors=1;MatchId=1667;TruScore=0.666667;PctSeqSimilarity=0;PctSizeSimilarity=1;PctRecOverlap=1;SizeDiff=0;StartDistance=0;EndDistance=0	GT	0/1
chr16	59808311	HG3_Ill_SVrefine2DISCOVARDovetail_11490	N	<DEL>	20	ClusteredCalls	END=59808677;SVTYPE=DEL;SVLEN=366;SC=DeBreak,MAMnet,Sniffles2,cuteSV,NanoVar,SVIM,Sniffles,Smartie-sv_aln,SVIM-asm,PAV,Dipcall;NumNeighbors=2;NumThresholdNeighbors=1;MatchId=1668;TruScore=0.408367;PctSeqSimilarity=0;PctSizeSimilarity=0.612022;PctRecOverlap=0.613079;SizeDiff=142;StartDistance=-46;EndDistance=96	GT	0/1
chr16	59808609	HG2_PB_HySA_29397	N	<DEL>	20	ClusteredCalls	END=59808697;SVTYPE=DEL;SVLEN=88;SC=DeBreak,MAMnet,Sniffles2,cuteSV,NanoVar,SVIM,Sniffles,Smartie-sv_aln,SVIM-asm,PAV,Dipcall;NumNeighbors=1;NumThresholdNeighbors=1;MatchId=1671;TruScore=0.666667;PctSeqSimilarity=0;PctSizeSimilarity=1;PctRecOverlap=1;SizeDiff=0;StartDistance=0;EndDistance=0	GT	0/1
chr16	60681385	HG2_PB_SVrefine2PBcRplusDovetail_4002	N	<DEL>	20	ClusteredCalls	END=60681475;SVTYPE=DEL;SVLEN=90;SC=DeBreak,MAMnet,Sniffles2,cuteSV,NanoVar,SVIM,Sniffles,Smartie-sv_aln;NumNeighbors=2;NumThresholdNeighbors=2;MatchId=1673;TruScore=0.666667;PctSeqSimilarity=0;PctSizeSimilarity=1;PctRecOverlap=1;SizeDiff=0;StartDistance=0;EndDistance=0	GT	0/1
chr16	60681591	HG3_Ill_svaba_20173	N	<DEL>	10	ClusteredCalls	END=60681647;SVTYPE=DEL;SVLEN=56;SC=DeBreak,MAMnet,NanoVar,SVIM,Sniffles,Smartie-sv_aln,SVIM-asm,PAV,Dipcall;NumNeighbors=1;NumThresholdNeighbors=1;MatchId=1674;TruScore=0.666667;PctSeqSimilarity=0;PctSizeSimilarity=1;PctRecOverlap=1;SizeDiff=0;StartDistance=0;EndDistance=0	GT	0/1
chr16	60918190	HG2_Ill_SpiralSDKrefine_6210	N	<DEL>	20	ClusteredCalls	END=60918320;SVTYPE=DEL;SVLEN=130;SC=DeBreak,MAMnet,Sniffles2,cuteSV,NanoVar,SVIM,Sniffles,Smartie-sv_aln,PAV;NumNeighbors=1;NumThresholdNeighbors=1;MatchId=1675;TruScore=0.666667;PctSeqSimilarity=0;PctSizeSimilarity=1;PctRecOverlap=1;SizeDiff=0;StartDistance=0;EndDistance=0	GT	0/1
chr16	61168828	HG4_Ill_GATKHCSBGrefine_10992	N	<DEL>	10	LongReadHomRef	END=61168895;SVTYPE=DEL;SVLEN=67;SC=DeBreak,MAMnet,Sniffles2,cuteSV,NanoVar,SVIM,Sniffles,Smartie-sv_aln,SVIM-asm,PAV,Dipcall;NumNeighbors=1;NumThresholdNeighbors=1;MatchId=1677;TruScore=0.666667;PctSeqSimilarity=0;PctSizeSimilarity=1;PctRecOverlap=1;SizeDiff=0;StartDistance=0;EndDistance=0	GT	0/0
chr16	61671615	HG4_Ill_GATKHCSBGrefine_10995	N	<DEL>	20	ClusteredCalls	END=61671687;SVTYPE=DEL;SVLEN=72;SC=DeBreak,MAMnet,Sniffles2,cuteSV,NanoVar,SVIM,Sniffles,Smartie-sv_aln;NumNeighbors=1;NumThresholdNeighbors=1;MatchId=1679;TruScore=0.390418;PctSeqSimilarity=0;PctSizeSimilarity=0.666667;PctRecOverlap=0.504587;SizeDiff=-36;StartDistance=-18;EndDistance=-54	GT	0/1
chr16	61993937	HG3_Ill_SVrefine2DISCOVARDovetail_11508	N	<INS>	20	NoConsensusGT	END=61993937;SVTYPE=INS;SVLEN=595;SC=DeBreak,MAMnet,Sniffles2,cuteSV,NanoVar,SVIM,Sniffles,Smartie-sv_aln,SVIM-asm,PAV,Dipcall;NumNeighbors=1;NumThresholdNeighbors=1;MatchId=1681;TruScore=0.666667;PctSeqSimilarity=0;PctSizeSimilarity=1;PctRecOverlap=1;SizeDiff=0;StartDistance=0;EndDistance=0	GT	0/0
chr16	63088884	HG3_Ill_250bpfermikitraw_20833	N	<INS>	20	LongReadHomRef	END=63088884;SVTYPE=INS;SVLEN=62;SC=DeBreak,MAMnet,Sniffles2,cuteSV,SVIM,Sniffles,Smartie-sv_aln,SVIM-asm;NumNeighbors=1;NumThresholdNeighbors=1;MatchId=1683;TruScore=0.666667;PctSeqSimilarity=0;PctSizeSimilarity=1;PctRecOverlap=1;SizeDiff=0;StartDistance=0;EndDistance=0	GT	0/0
chr16	63188082	HG3_Ill_GATKHCSBGrefine_10569	N	<INS>	20	LongReadHomRef	END=63188082;SVTYPE=INS;SVLEN=74;SC=DeBreak,MAMnet,Sniffles2,cuteSV,NanoVar,SVIM,Sniffles,Smartie-sv_aln,SVIM-asm,PAV,Dipcall;NumNeighbors=1;NumThresholdNeighbors=1;MatchId=1684;TruScore=0.666667;PctSeqSimilarity=0;PctSizeSimilarity=1;PctRecOverlap=1;SizeDiff=0;StartDistance=0;EndDistance=0	GT	0/0
chr16	63442423	HG4_Ill_GATKHCSBGrefine_10998	N	<DEL>	20	LongReadHomRef	END=63442753;SVTYPE=DEL;SVLEN=330;SC=DeBreak,MAMnet,Sniffles2,cuteSV,NanoVar,SVIM,Sniffles,Smartie-sv_aln,SVIM-asm,PAV,Dipcall;NumNeighbors=1;NumThresholdNeighbors=1;MatchId=1685;TruScore=0.666667;PctSeqSimilarity=0;PctSizeSimilarity=1;PctRecOverlap=1;SizeDiff=0;StartDistance=0;EndDistance=0	GT	0/0
chr16	64199849	HG2_PB_assemblyticsPBcR_9519	N	<DEL>	10	LongReadHomRef	END=64199984;SVTYPE=DEL;SVLEN=135;SC=DeBreak,MAMnet,Sniffles2,cuteSV,NanoVar,SVIM,Sniffles,Smartie-sv_aln,SVIM-asm,PAV,Dipcall;NumNeighbors=1;NumThresholdNeighbors=1;MatchId=1688;TruScore=0.666667;PctSeqSimilarity=0;PctSizeSimilarity=1;PctRecOverlap=1;SizeDiff=0;StartDistance=0;EndDistance=0	GT	./.
chr16	64955488	HG2_PB_SVrefine2Falcon2Bionano_7930	N	<DEL>	20	ClusteredCalls	END=64955705;SVTYPE=DEL;SVLEN=217;SC=DeBreak,MAMnet,Sniffles2,cuteSV,NanoVar,SVIM,Sniffles,Smartie-sv_aln,SVIM-asm,PAV,Dipcall;NumNeighbors=2;NumThresholdNeighbors=1;MatchId=1692;TruScore=0.519539;PctSeqSimilarity=0;PctSizeSimilarity=0.778802;PctRecOverlap=0.779817;SizeDiff=48;StartDistance=-11;EndDistance=37	GT	0/1
chr16	64955822	HG2_Ill_250bpfermikitraw_21468	N	<DEL>	10	ClusteredCalls	END=64955879;SVTYPE=DEL;SVLEN=57;SC=DeBreak,MAMnet,NanoVar,SVIM,Smartie-sv_aln,SVIM-asm,PAV,Dipcall;NumNeighbors=1;NumThresholdNeighbors=1;MatchId=1694;TruScore=0.666667;PctSeqSimilarity=0;PctSizeSimilarity=1;PctRecOverlap=1;SizeDiff=0;StartDistance=0;EndDistance=0	GT	0/1
chr16	65162142	HG4_PB_SVrefine2Falcon1Dovetail_9937	N	<INS>	10	ClusteredCalls	END=65162142;SVTYPE=INS;SVLEN=4011;SC=DeBreak,MAMnet,Sniffles2,cuteSV,NanoVar,SVIM,Sniffles,Smartie-sv_aln,SVIM-asm,PAV,Dipcall;NumNeighbors=1;NumThresholdNeighbors=1;MatchId=1695;TruScore=0.220061;PctSeqSimilarity=0;PctSizeSimilarity=0.660185;PctRecOverlap=0;SizeDiff=1363;StartDistance=-6;EndDistance=-6	GT	1/1
chr16	65356089	HG4_PB_assemblyticsfalcon_9682	N	<INS>	10	ClusteredCalls	END=65356089;SVTYPE=INS;SVLEN=434;SC=DeBreak,MAMnet,Sniffles2,cuteSV,NanoVar,SVIM,Sniffles,Smartie-sv_aln,SVIM-asm,PAV,Dipcall;NumNeighbors=1;NumThresholdNeighbors=1;MatchId=1698;TruScore=0.666667;PctSeqSimilarity=0;PctSizeSimilarity=1;PctRecOverlap=1;SizeDiff=0;StartDistance=0;EndDistance=0	GT	0/1
chr16	65499300	HG4_PB_SVrefine2PBcRDovetail_8055	N	<INS>	20	NoConsensusGT	END=65499300;SVTYPE=INS;SVLEN=146;SC=DeBreak,MAMnet,Sniffles2,cuteSV,NanoVar,Smartie-sv_aln;NumNeighbors=1;NumThresholdNeighbors=1;MatchId=1701;TruScore=0.253425;PctSeqSimilarity=0;PctSizeSimilarity=0.760274;PctRecOverlap=0;SizeDiff=35;StartDistance=-382;EndDistance=-382	GT	./.
chr16	66664185	HG4_Ill_GATKHC_25641	N	<DEL>	10	LongReadHomRef	END=66664251;SVTYPE=DEL;SVLEN=66;SC=DeBreak,MAMnet,Sniffles2,cuteSV,NanoVar,SVIM,Sniffles,Smartie-sv_aln,SVIM-asm,PAV,Dipcall;NumNeighbors=1;NumThresholdNeighbors=1;MatchId=1704;TruScore=0.666667;PctSeqSimilarity=0;PctSizeSimilarity=1;PctRecOverlap=1;SizeDiff=0;StartDistance=0;EndDistance=0	GT	0/0
chr16	66666989	HG3_Ill_SVrefine2DISCOVARDovetail_11530	N	<INS>	20	LongReadHomRef	END=66666989;SVTYPE=INS;SVLEN=114;SC=DeBreak,MAMnet,Sniffles2,cuteSV,NanoVar,SVIM,Sniffles,Smartie-sv_aln,SVIM-asm,PAV,Dipcall;NumNeighbors=1;NumThresholdNeighbors=1;MatchId=1705;TruScore=0.666667;PctSeqSimilarity=0;PctSizeSimilarity=1;PctRecOverlap=1;SizeDiff=0;StartDistance=0;EndDistance=0	GT	0/0
chr16	67374625	HG2_PB_SVrefine2Falcon2Bionano_7935	N	<INS>	10	ClusteredCalls	END=67374625;SVTYPE=INS;SVLEN=175;SC=DeBreak,MAMnet,Sniffles2,cuteSV,NanoVar,SVIM,Sniffles,Smartie-sv_aln;NumNeighbors=2;NumThresholdNeighbors=2;MatchId=1707;TruScore=0.232404;PctSeqSimilarity=0;PctSizeSimilarity=0.697211;PctRecOverlap=0;SizeDiff=-76;StartDistance=-443;EndDistance=-443	GT	1/1
chr16	67374639	HG2_PB_SVrefine2Falcon1plusDovetail_4387	N	<INS>	20	ClusteredCalls	END=67374639;SVTYPE=INS;SVLEN=282;SC=DeBreak,MAMnet,Sniffles2,cuteSV,NanoVar,Sniffles,Smartie-sv_aln,SVIM-asm,PAV,Dipcall;NumNeighbors=1;NumThresholdNeighbors=1;MatchId=1708;TruScore=0.666667;PctSeqSimilarity=0;PctSizeSimilarity=1;PctRecOverlap=1;SizeDiff=0;StartDistance=0;EndDistance=0	GT	1/1
chr16	67816662	HG2_PB_assemblyticsPBcR_9547	N	<DEL>	10	NoConsensusGT	END=67816738;SVTYPE=DEL;SVLEN=76;SC=DeBreak,MAMnet,Sniffles2,cuteSV,NanoVar,SVIM,Sniffles,Smartie-sv_aln,SVIM-asm,PAV,Dipcall;NumNeighbors=1;NumThresholdNeighbors=1;MatchId=1711;TruScore=0.666667;PctSeqSimilarity=0;PctSizeSimilarity=1;PctRecOverlap=1;SizeDiff=0;StartDistance=0;EndDistance=0	GT	./.
chr16	67843101	HG4_PB_assemblyticsfalcon_9700	N	<INS>	10	NoConsensusGT	END=67843101;SVTYPE=INS;SVLEN=170;SC=DeBreak,MAMnet,Sniffles2,cuteSV,NanoVar,SVIM,Sniffles,Smartie-sv_aln,SVIM-asm,PAV,Dipcall;NumNeighbors=1;NumThresholdNeighbors=1;MatchId=1712;TruScore=0.666667;PctSeqSimilarity=0;PctSizeSimilarity=1;PctRecOverlap=1;SizeDiff=0;StartDistance=0;EndDistance=0	GT	./.
chr16	68612417	HG2_Ill_SpiralSDKrefine_6247	N	<DEL>	10	LongReadHomRef	END=68612509;SVTYPE=DEL;SVLEN=92;SC=DeBreak,MAMnet,Sniffles2,cuteSV,NanoVar,SVIM,Sniffles,Smartie-sv_aln,SVIM-asm,PAV,Dipcall;NumNeighbors=1;NumThresholdNeighbors=1;MatchId=1713;TruScore=0.666667;PctSeqSimilarity=0;PctSizeSimilarity=1;PctRecOverlap=1;SizeDiff=0;StartDistance=0;EndDistance=0	GT	0/0
chr16	68675633	HG4_PB_SVrefine2PBcRDovetail_8063	N	<INS>	20	ClusteredCalls	END=68675633;SVTYPE=INS;SVLEN=781;SC=DeBreak,MAMnet,NanoVar,Sniffles,Smartie-sv_aln;NumNeighbors=1;NumThresholdNeighbors=1;MatchId=1715;TruScore=0.200171;PctSeqSimilarity=0;PctSizeSimilarity=0.600512;PctRecOverlap=0;SizeDiff=312;StartDistance=-226;EndDistance=-226	GT	1/1
chr16	69225315	HG2_PB_assemblyticsfalcon_9907	N	<INS>	10	NoConsensusGT	END=69225315;SVTYPE=INS;SVLEN=4960;SC=DeBreak,MAMnet,Sniffles2,cuteSV,NanoVar,SVIM,Sniffles,Smartie-sv_aln,SVIM-asm,PAV,Dipcall;NumNeighbors=1;NumThresholdNeighbors=1;MatchId=1718;TruScore=0.666667;PctSeqSimilarity=0;PctSizeSimilarity=1;PctRecOverlap=1;SizeDiff=0;StartDistance=0;EndDistance=0	GT	./.
chr16	69762888	HG2_PB_assemblyticsPBcR_9566	N	<INS>	10	ClusteredCalls	END=69762888;SVTYPE=INS;SVLEN=290;SC=DeBreak,MAMnet,Sniffles2,cuteSV,NanoVar;NumNeighbors=1;NumThresholdNeighbors=1;MatchId=1722;TruScore=0.333333;PctSeqSimilarity=0;PctSizeSimilarity=1;PctRecOverlap=0;SizeDiff=0;StartDistance=-2;EndDistance=-2	GT	1/1
chr16	69854318	HG3_PB_pbsv_15798	N	<INS>	20	LongReadHomRef	END=69854318;SVTYPE=INS;SVLEN=59;SC=DeBreak,MAMnet,Sniffles2,cuteSV,NanoVar,SVIM,Sniffles,Smartie-sv_aln,SVIM-asm,PAV,Dipcall;NumNeighbors=1;NumThresholdNeighbors=1;MatchId=1725;TruScore=0.666667;PctSeqSimilarity=0;PctSizeSimilarity=1;PctRecOverlap=1;SizeDiff=0;StartDistance=0;EndDistance=0	GT	0/0
chr16	69953098	HG3_Ill_GATKHC_25566	N	<INS>	20	LongReadHomRef	END=69953098;SVTYPE=INS;SVLEN=107;SC=DeBreak,MAMnet,Sniffles2,cuteSV,NanoVar,SVIM,Sniffles,Smartie-sv_aln,SVIM-asm,PAV,Dipcall;NumNeighbors=1;NumThresholdNeighbors=1;MatchId=1726;TruScore=0.666667;PctSeqSimilarity=0;PctSizeSimilarity=1;PctRecOverlap=1;SizeDiff=0;StartDistance=0;EndDistance=0	GT	0/0
chr16	70006606	HG2_PB_HySA_29487	N	<INS>	10	LongReadHomRef	END=70006606;SVTYPE=INS;SVLEN=4240;SC=DeBreak,MAMnet,Sniffles2,cuteSV,NanoVar,SVIM,Sniffles,Smartie-sv_aln,SVIM-asm,PAV,Dipcall;NumNeighbors=1;NumThresholdNeighbors=1;MatchId=1727;TruScore=0.666667;PctSeqSimilarity=0;PctSizeSimilarity=1;PctRecOverlap=1;SizeDiff=0;StartDistance=0;EndDistance=0	GT	./.
chr16	70125937	HG4_Ill_GATKHCSBGrefine_11015	N	<DEL>	20	LongReadHomRef	END=70126084;SVTYPE=DEL;SVLEN=147;SC=DeBreak,MAMnet,Sniffles2,cuteSV,NanoVar,SVIM,Sniffles,Smartie-sv_aln,SVIM-asm,PAV,Dipcall;NumNeighbors=1;NumThresholdNeighbors=1;MatchId=1728;TruScore=0.666667;PctSeqSimilarity=0;PctSizeSimilarity=1;PctRecOverlap=1;SizeDiff=0;StartDistance=0;EndDistance=0	GT	./.
chr16	70977795	HG2_PB_SVrefine2Falcon1plusDovetail_4401	N	<DEL>	20	LongReadHomRef	END=70979890;SVTYPE=DEL;SVLEN=2095;SC=DeBreak,Sniffles2,cuteSV,NanoVar,SVIM,Sniffles,Smartie-sv_aln,SVIM-asm,PAV,Dipcall;NumNeighbors=1;NumThresholdNeighbors=1;MatchId=1729;TruScore=0.666667;PctSeqSimilarity=0;PctSizeSimilarity=1;PctRecOverlap=1;SizeDiff=0;StartDistance=0;EndDistance=0	GT	./.
chr16	71004385	HG2_Ill_Cortex_3219	N	<INS>	20	LongReadHomRef	END=71004385;SVTYPE=INS;SVLEN=61;SC=DeBreak,Sniffles2,cuteSV,NanoVar,SVIM,Sniffles,Smartie-sv_aln,SVIM-asm,PAV,Dipcall;NumNeighbors=1;NumThresholdNeighbors=1;MatchId=1730;TruScore=0.666667;PctSeqSimilarity=0;PctSizeSimilarity=1;PctRecOverlap=1;SizeDiff=0;StartDistance=0;EndDistance=0	GT	./.
chr16	71028008	HG2_PB_SVrefine2Falcon1plusDovetail_4402	N	<INS>	10	LongReadHomRef	END=71028008;SVTYPE=INS;SVLEN=6075;SC=DeBreak,Sniffles2,cuteSV,NanoVar,SVIM,Sniffles,Smartie-sv_aln,SVIM-asm,PAV,Dipcall;NumNeighbors=1;NumThresholdNeighbors=1;MatchId=1731;TruScore=0.666667;PctSeqSimilarity=0;PctSizeSimilarity=1;PctRecOverlap=1;SizeDiff=0;StartDistance=0;EndDistance=0	GT	./.
chr16	71060302	HG2_Ill_breakscan11_4686	N	<INS>	20	LongReadHomRef	END=71060302;SVTYPE=INS;SVLEN=323;SC=DeBreak,Sniffles2,cuteSV,NanoVar,SVIM,Sniffles,Smartie-sv_aln,SVIM-asm,PAV,Dipcall;NumNeighbors=1;NumThresholdNeighbors=1;MatchId=1732;TruScore=0.666667;PctSeqSimilarity=0;PctSizeSimilarity=1;PctRecOverlap=1;SizeDiff=0;StartDistance=0;EndDistance=0	GT	./.
chr16	71164363	HG3_PB_SVrefine2Falcon1Dovetail_9972	N	<DEL>	20	LongReadHomRef	END=71164690;SVTYPE=DEL;SVLEN=327;SC=DeBreak,Sniffles2,cuteSV,NanoVar,SVIM,Sniffles,Smartie-sv_aln,SVIM-asm,PAV,Dipcall;NumNeighbors=1;NumThresholdNeighbors=1;MatchId=1733;TruScore=0.666667;PctSeqSimilarity=0;PctSizeSimilarity=1;PctRecOverlap=1;SizeDiff=0;StartDistance=0;EndDistance=0	GT	./.
chr16	71980710	HG3_PB_assemblyticsfalcon_9888	N	<INS>	10	LongReadHomRef	END=71980710;SVTYPE=INS;SVLEN=563;SC=DeBreak,MAMnet,Sniffles2,cuteSV,NanoVar,SVIM,Sniffles,Smartie-sv_aln;NumNeighbors=2;NumThresholdNeighbors=2;MatchId=1736;TruScore=0.264319;PctSeqSimilarity=0;PctSizeSimilarity=0.792958;PctRecOverlap=0;SizeDiff=-147;StartDistance=-4;EndDistance=-4	GT	0/0
chr16	71980714	HG4_PB_assemblyticsfalcon_9725	N	<INS>	10	ClusteredCalls	END=71980714;SVTYPE=INS;SVLEN=710;SC=DeBreak,MAMnet,Sniffles2,cuteSV,SVIM,Sniffles,Smartie-sv_aln,SVIM-asm,PAV,Dipcall;NumNeighbors=1;NumThresholdNeighbors=1;MatchId=1737;TruScore=0.273603;PctSeqSimilarity=0;PctSizeSimilarity=0.820809;PctRecOverlap=0;SizeDiff=-155;StartDistance=-22;EndDistance=-22	GT	1/1
chr16	72090309	HG3_PB_SVrefine2Falcon1Dovetail_9978	N	<DEL>	10	LongReadHomRef	END=72092033;SVTYPE=DEL;SVLEN=1724;SC=DeBreak,MAMnet,Sniffles2,cuteSV,NanoVar,SVIM,Sniffles,Smartie-sv_aln,SVIM-asm,PAV,Dipcall;NumNeighbors=1;NumThresholdNeighbors=1;MatchId=1739;TruScore=0.666667;PctSeqSimilarity=0;PctSizeSimilarity=1;PctRecOverlap=1;SizeDiff=0;StartDistance=0;EndDistance=0	GT	0/0
chr16	72729241	HG2_PB_assemblyticsPBcR_9582	N	<INS>	10	LongReadHomRef	END=72729241;SVTYPE=INS;SVLEN=1634;SC=DeBreak,MAMnet,Sniffles2,cuteSV,NanoVar,SVIM,Sniffles,Smartie-sv_aln,SVIM-asm,PAV,Dipcall;NumNeighbors=1;NumThresholdNeighbors=1;MatchId=1741;TruScore=0.333333;PctSeqSimilarity=0;PctSizeSimilarity=1;PctRecOverlap=0;SizeDiff=0;StartDistance=-1;EndDistance=-1	GT	./.
chr16	73280918	HG2_PB_SVrefine2Falcon2Bionano_7950	N	<INS>	20	NoConsensusGT	END=73280918;SVTYPE=INS;SVLEN=306;SC=DeBreak,MAMnet,Sniffles2,cuteSV,NanoVar,SVIM,Sniffles,Smartie-sv_aln,SVIM-asm,PAV,Dipcall;NumNeighbors=1;NumThresholdNeighbors=1;MatchId=1743;TruScore=0.666667;PctSeqSimilarity=0;PctSizeSimilarity=1;PctRecOverlap=1;SizeDiff=0;StartDistance=0;EndDistance=0	GT	./.
chr16	74143927	HG4_Ill_GATKHCSBGrefine_11021	N	<INS>	10	NoConsensusGT	END=74143927;SVTYPE=INS;SVLEN=64;SC=DeBreak,MAMnet,Sniffles2,Sniffles,Smartie-sv_aln,SVIM-asm;NumNeighbors=1;NumThresholdNeighbors=1;MatchId=1745;TruScore=0.666667;PctSeqSimilarity=0;PctSizeSimilarity=1;PctRecOverlap=1;SizeDiff=0;StartDistance=0;EndDistance=0	GT	./.
chr16	74762674	HG2_10X_SVrefine210Xhap12_11204	N	<DEL>	20	LongReadHomRef	END=74762902;SVTYPE=DEL;SVLEN=228;SC=DeBreak,MAMnet,Sniffles2,cuteSV,NanoVar,SVIM,Sniffles,Smartie-sv_aln,SVIM-asm,PAV,Dipcall;NumNeighbors=1;NumThresholdNeighbors=1;MatchId=1747;TruScore=0.666667;PctSeqSimilarity=0;PctSizeSimilarity=1;PctRecOverlap=1;SizeDiff=0;StartDistance=0;EndDistance=0	GT	0/0
chr16	74992490	HG2_Ill_SVrefine2DISCOVARplusDovetail_4798	N	<INS>	20	LongReadHomRef	END=74992490;SVTYPE=INS;SVLEN=106;SC=DeBreak,MAMnet,Sniffles2,cuteSV,NanoVar,SVIM,Sniffles,Smartie-sv_aln,SVIM-asm,PAV,Dipcall;NumNeighbors=1;NumThresholdNeighbors=1;MatchId=1750;TruScore=0.666667;PctSeqSimilarity=0;PctSizeSimilarity=1;PctRecOverlap=1;SizeDiff=0;StartDistance=0;EndDistance=0	GT	0/0
chr16	75560098	HG3_Ill_GATKHCSBGrefine_10598	N	<INS>	20	LongReadHomRef	END=75560098;SVTYPE=INS;SVLEN=63;SC=DeBreak,MAMnet,Sniffles2,cuteSV,NanoVar,SVIM,Sniffles,Smartie-sv_aln,SVIM-asm,PAV,Dipcall;NumNeighbors=1;NumThresholdNeighbors=1;MatchId=1752;TruScore=0.666667;PctSeqSimilarity=0;PctSizeSimilarity=1;PctRecOverlap=1;SizeDiff=0;StartDistance=0;EndDistance=0	GT	./.
chr16	76056638	HG2_PB_assemblyticsPBcR_9618	N	<INS>	10	LongReadHomRef	END=76056638;SVTYPE=INS;SVLEN=7223;SC=DeBreak,MAMnet,Sniffles2,cuteSV,NanoVar,SVIM,Sniffles,Smartie-sv_aln,SVIM-asm,PAV,Dipcall;NumNeighbors=1;NumThresholdNeighbors=1;MatchId=1753;TruScore=0.666667;PctSeqSimilarity=0;PctSizeSimilarity=1;PctRecOverlap=1;SizeDiff=0;StartDistance=0;EndDistance=0	GT	./.
chr16	76154509	HG3_Ill_Krunchall_21471	N	<DEL>	20	LongReadHomRef	END=76154567;SVTYPE=DEL;SVLEN=58;SC=DeBreak,MAMnet,Sniffles2,cuteSV,NanoVar,SVIM,Sniffles,Smartie-sv_aln,SVIM-asm,PAV,Dipcall;NumNeighbors=1;NumThresholdNeighbors=1;MatchId=1754;TruScore=0.666667;PctSeqSimilarity=0;PctSizeSimilarity=1;PctRecOverlap=1;SizeDiff=0;StartDistance=0;EndDistance=0	GT	0/0
chr16	76168648	HG3_Ill_GATKHC_25635	N	<DEL>	20	LongReadHomRef	END=76168753;SVTYPE=DEL;SVLEN=105;SC=DeBreak,MAMnet,Sniffles2,cuteSV,NanoVar,SVIM,Sniffles,Smartie-sv_aln,SVIM-asm,PAV,Dipcall;NumNeighbors=1;NumThresholdNeighbors=1;MatchId=1755;TruScore=0.666667;PctSeqSimilarity=0;PctSizeSimilarity=1;PctRecOverlap=1;SizeDiff=0;StartDistance=0;EndDistance=0	GT	0/0
chr16	78227447	HG2_Ill_SpiralSDKrefine_6290	N	<INS>	20	ClusteredCalls	END=78227447;SVTYPE=INS;SVLEN=413;SC=DeBreak,MAMnet,Sniffles2,cuteSV,NanoVar,SVIM,Sniffles,Smartie-sv_aln,SVIM-asm,PAV,Dipcall;NumNeighbors=1;NumThresholdNeighbors=1;MatchId=1760;TruScore=0.666667;PctSeqSimilarity=0;PctSizeSimilarity=1;PctRecOverlap=1;SizeDiff=0;StartDistance=0;EndDistance=0	GT	0/1
chr16	79065771	HG2_Ill_svaba_20123	N	<DEL>	10	LongReadHomRef	END=79065831;SVTYPE=DEL;SVLEN=60;SC=DeBreak,MAMnet,Sniffles2,cuteSV,NanoVar,SVIM,Sniffles,Smartie-sv_aln,SVIM-asm,PAV,Dipcall;NumNeighbors=1;NumThresholdNeighbors=1;MatchId=1765;TruScore=0.666667;PctSeqSimilarity=0;PctSizeSimilarity=1;PctRecOverlap=1;SizeDiff=0;StartDistance=0;EndDistance=0	GT	0/0
chr16	79754907	HG3_Ill_GATKHC_25669	N	<DEL>	20	LongReadHomRef	END=79754965;SVTYPE=DEL;SVLEN=58;SC=DeBreak,MAMnet,Sniffles2,cuteSV,NanoVar,SVIM,Sniffles,Smartie-sv_aln,SVIM-asm,PAV,Dipcall;NumNeighbors=1;NumThresholdNeighbors=1;MatchId=1766;TruScore=0.666667;PctSeqSimilarity=0;PctSizeSimilarity=1;PctRecOverlap=1;SizeDiff=0;StartDistance=0;EndDistance=0	GT	0/0
chr16	80196900	HG3_Ill_MetaSV_1956	N	<DEL>	20	LongReadHomRef	END=80197002;SVTYPE=DEL;SVLEN=102;SC=DeBreak,MAMnet,Sniffles2,cuteSV,NanoVar,SVIM,Sniffles,Smartie-sv_aln,SVIM-asm,PAV,Dipcall;NumNeighbors=1;NumThresholdNeighbors=1;MatchId=1768;TruScore=0.666667;PctSeqSimilarity=0;PctSizeSimilarity=1;PctRecOverlap=1;SizeDiff=0;StartDistance=0;EndDistance=0	GT	0/0
chr16	80444853	HG2_Ill_SVrefine2DISCOVARplusDovetail_4839	N	<INS>	20	ClusteredCalls	END=80444853;SVTYPE=INS;SVLEN=264;SC=DeBreak,MAMnet,Sniffles2,cuteSV,SVIM,Sniffles,Smartie-sv_aln,SVIM-asm,PAV,Dipcall;NumNeighbors=1;NumThresholdNeighbors=1;MatchId=1770;TruScore=0.666667;PctSeqSimilarity=0;PctSizeSimilarity=1;PctRecOverlap=1;SizeDiff=0;StartDistance=0;EndDistance=0	GT	1/1
chr16	80799627	HG2_10X_SVrefine210Xhap12_11232	N	<DEL>	20	LongReadHomRef	END=80799773;SVTYPE=DEL;SVLEN=146;SC=DeBreak,MAMnet,Sniffles2,cuteSV,NanoVar,SVIM,Sniffles,Smartie-sv_aln,SVIM-asm,PAV,Dipcall;NumNeighbors=1;NumThresholdNeighbors=1;MatchId=1774;TruScore=0.666667;PctSeqSimilarity=0;PctSizeSimilarity=1;PctRecOverlap=1;SizeDiff=0;StartDistance=0;EndDistance=0	GT	0/0
chr16	80848059	HG4_Ill_MetaSV_1898	N	<INS>	20	LongReadHomRef	END=80848059;SVTYPE=INS;SVLEN=325;SC=DeBreak,MAMnet,Sniffles2,cuteSV,NanoVar,SVIM,Sniffles,Smartie-sv_aln,SVIM-asm,PAV,Dipcall;NumNeighbors=1;NumThresholdNeighbors=1;MatchId=1775;TruScore=0.666667;PctSeqSimilarity=0;PctSizeSimilarity=1;PctRecOverlap=1;SizeDiff=0;StartDistance=0;EndDistance=0	GT	0/0
chr16	80976502	HG4_Ill_SVrefine2DISCOVARDovetail_11414	N	<DEL>	20	LongReadHomRef	END=80983282;SVTYPE=DEL;SVLEN=6780;SC=DeBreak,MAMnet,Sniffles2,cuteSV,NanoVar,SVIM,Sniffles,Smartie-sv_aln,SVIM-asm,PAV,Dipcall;NumNeighbors=1;NumThresholdNeighbors=1;MatchId=1776;TruScore=0.666667;PctSeqSimilarity=0;PctSizeSimilarity=1;PctRecOverlap=1;SizeDiff=0;StartDistance=0;EndDistance=0	GT	0/0
chr16	81550808	HG3_Ill_GATKHC_25696	N	<DEL>	20	ClusteredCalls	END=81550901;SVTYPE=DEL;SVLEN=93;SC=DeBreak,MAMnet,Sniffles2,cuteSV,NanoVar,SVIM,Sniffles,Smartie-sv_aln,SVIM-asm,PAV,Dipcall;NumNeighbors=1;NumThresholdNeighbors=1;MatchId=1777;TruScore=0.666667;PctSeqSimilarity=0;PctSizeSimilarity=1;PctRecOverlap=1;SizeDiff=0;StartDistance=0;EndDistance=0	GT	0/1
chr16	81610565	HG4_Ill_SVrefine2DISCOVARDovetail_11417	N	<DEL>	20	LongReadHomRef	END=81611382;SVTYPE=DEL;SVLEN=817;SC=DeBreak,MAMnet,Sniffles2,cuteSV,NanoVar,SVIM,Sniffles,Smartie-sv_aln,SVIM-asm,PAV,Dipcall;NumNeighbors=2;NumThresholdNeighbors=1;MatchId=1779;TruScore=0.666667;PctSeqSimilarity=0;PctSizeSimilarity=1;PctRecOverlap=1;SizeDiff=0;StartDistance=0;EndDistance=0	GT	0/0
chr16	81611031	HG2_PB_assemblyticsfalcon_10007	N	<DEL>	20	LongReadHomRef	END=81611096;SVTYPE=DEL;SVLEN=65;SC=DeBreak,MAMnet,Sniffles2,cuteSV,NanoVar,SVIM,Sniffles,Smartie-sv_aln,SVIM-asm,PAV,Dipcall;NumNeighbors=1;NumThresholdNeighbors=1;MatchId=1780;TruScore=0.666667;PctSeqSimilarity=0;PctSizeSimilarity=1;PctRecOverlap=1;SizeDiff=0;StartDistance=0;EndDistance=0	GT	0/0
chr16	81703264	HG3_Ill_GATKHCSBGrefine_10619	N	<DEL>	20	NoConsensusGT	END=81703318;SVTYPE=DEL;SVLEN=54;SC=DeBreak,MAMnet,Sniffles2,cuteSV,NanoVar,SVIM,Sniffles,SVIM-asm,PAV,Dipcall;NumNeighbors=1;NumThresholdNeighbors=1;MatchId=1781;TruScore=0.666667;PctSeqSimilarity=0;PctSizeSimilarity=1;PctRecOverlap=1;SizeDiff=0;StartDistance=0;EndDistance=0	GT	./.
chr16	81787848	HG3_PB_assemblyticsfalcon_9972	N	<DEL>	10	LongReadHomRef	END=81788059;SVTYPE=DEL;SVLEN=211;SC=DeBreak,MAMnet,Sniffles2,cuteSV,NanoVar,SVIM,Sniffles,Smartie-sv_aln,SVIM-asm,PAV,Dipcall;NumNeighbors=1;NumThresholdNeighbors=1;MatchId=1784;TruScore=0.666667;PctSeqSimilarity=0;PctSizeSimilarity=1;PctRecOverlap=1;SizeDiff=0;StartDistance=0;EndDistance=0	GT	0/0
chr16	81809684	HG3_Ill_150bpfermikitraw_20413	N	<INS>	20	NoConsensusGT	END=81809684;SVTYPE=INS;SVLEN=84;SC=DeBreak,MAMnet,Sniffles2,cuteSV,NanoVar,SVIM,Sniffles,Smartie-sv_aln;NumNeighbors=1;NumThresholdNeighbors=1;MatchId=1786;TruScore=0.666667;PctSeqSimilarity=0;PctSizeSimilarity=1;PctRecOverlap=1;SizeDiff=0;StartDistance=0;EndDistance=0	GT	./.
chr16	81899259	HG4_PB_SVrefine2Falcon1Dovetail_9985	N	<DEL>	20	LongReadHomRef	END=81899544;SVTYPE=DEL;SVLEN=285;SC=DeBreak,MAMnet,Sniffles2,cuteSV,NanoVar,SVIM,Sniffles,Smartie-sv_aln,SVIM-asm,PAV,Dipcall;NumNeighbors=1;NumThresholdNeighbors=1;MatchId=1787;TruScore=0.666667;PctSeqSimilarity=0;PctSizeSimilarity=1;PctRecOverlap=1;SizeDiff=0;StartDistance=0;EndDistance=0	GT	0/0
chr16	82309228	HG2_PB_SVrefine2Falcon1plusDovetail_4440	N	<DEL>	20	PASS	END=82309738;SVTYPE=DEL;SVLEN=510;SC=DeBreak,MAMnet,Sniffles2,cuteSV,NanoVar,SVIM,Sniffles,Smartie-sv_aln;NumNeighbors=1;NumThresholdNeighbors=1;MatchId=1791;TruScore=0.370532;PctSeqSimilarity=0;PctSizeSimilarity=0.555556;PctRecOverlap=0.556039;SizeDiff=-408;StartDistance=0;EndDistance=-408	GT	0/1
chr16	82401006	HG3_Ill_Krunchall_21535	N	<DEL>	20	LongReadHomRef	END=82401073;SVTYPE=DEL;SVLEN=67;SC=DeBreak,MAMnet,Sniffles2,cuteSV,NanoVar,SVIM,Sniffles,Smartie-sv_aln,SVIM-asm,PAV,Dipcall;NumNeighbors=1;NumThresholdNeighbors=1;MatchId=1793;TruScore=0.666667;PctSeqSimilarity=0;PctSizeSimilarity=1;PctRecOverlap=1;SizeDiff=0;StartDistance=0;EndDistance=0	GT	0/0
chr16	82779796	HG3_Ill_SVrefine2DISCOVARDovetail_11629	N	<INS>	20	LongReadHomRef	END=82779796;SVTYPE=INS;SVLEN=66;SC=DeBreak,MAMnet,Sniffles2,cuteSV,NanoVar,SVIM,Sniffles,Smartie-sv_aln,SVIM-asm,PAV,Dipcall;NumNeighbors=1;NumThresholdNeighbors=1;MatchId=1794;TruScore=0.666667;PctSeqSimilarity=0;PctSizeSimilarity=1;PctRecOverlap=1;SizeDiff=0;StartDistance=0;EndDistance=0	GT	0/0
chr16	83477324	HG3_PB_assemblyticsfalcon_10001	N	<DEL>	20	LongReadHomRef	END=83477728;SVTYPE=DEL;SVLEN=404;SC=DeBreak,MAMnet,Sniffles2,cuteSV,NanoVar,SVIM,Sniffles,Smartie-sv_aln,SVIM-asm,PAV,Dipcall;NumNeighbors=1;NumThresholdNeighbors=1;MatchId=1799;TruScore=0.666667;PctSeqSimilarity=0;PctSizeSimilarity=1;PctRecOverlap=1;SizeDiff=0;StartDistance=0;EndDistance=0	GT	./.
chr16	83670839	HG3_Ill_GATKHCSBGrefine_10635	N	<DEL>	20	LongReadHomRef	END=83676912;SVTYPE=DEL;SVLEN=6073;SC=DeBreak,MAMnet,Sniffles2,cuteSV,NanoVar,SVIM,Sniffles,Smartie-sv_aln,SVIM-asm,PAV,Dipcall;NumNeighbors=1;NumThresholdNeighbors=1;MatchId=1802;TruScore=0.666667;PctSeqSimilarity=0;PctSizeSimilarity=1;PctRecOverlap=1;SizeDiff=0;StartDistance=0;EndDistance=0	GT	0/0
chr16	83917251	HG3_Ill_Spiral_16755	N	<INS>	20	LongReadHomRef	END=83917251;SVTYPE=INS;SVLEN=74;SC=DeBreak,MAMnet,Sniffles2,cuteSV,NanoVar,SVIM,Sniffles,Smartie-sv_aln,SVIM-asm,PAV,Dipcall;NumNeighbors=1;NumThresholdNeighbors=1;MatchId=1805;TruScore=0.666667;PctSeqSimilarity=0;PctSizeSimilarity=1;PctRecOverlap=1;SizeDiff=0;StartDistance=0;EndDistance=0	GT	0/0
chr16	83985554	HG2_PB_PB10Xdip_12652	N	<INS>	10	ClusteredCalls	END=83985554;SVTYPE=INS;SVLEN=166;SC=DeBreak,MAMnet,Sniffles2,cuteSV,Sniffles,Smartie-sv_aln;NumNeighbors=1;NumThresholdNeighbors=1;MatchId=1809;TruScore=0.666667;PctSeqSimilarity=0;PctSizeSimilarity=1;PctRecOverlap=1;SizeDiff=0;StartDistance=0;EndDistance=0	GT	1/1
chr16	84084248	HG3_PB_SVrefine2PBcRDovetail_7836	N	<INS>	10	PASS	END=84084248;SVTYPE=INS;SVLEN=569;SC=DeBreak,MAMnet,Sniffles2,cuteSV,NanoVar,SVIM,Sniffles,Smartie-sv_aln,SVIM-asm,PAV,Dipcall;NumNeighbors=1;NumThresholdNeighbors=1;MatchId=1810;TruScore=0.666667;PctSeqSimilarity=0;PctSizeSimilarity=1;PctRecOverlap=1;SizeDiff=0;StartDistance=0;EndDistance=0	GT	0/1
chr16	84085312	HG2_Ill_GATKHCSBGrefine_10697	N	<DEL>	20	LongReadHomRef	END=84085709;SVTYPE=DEL;SVLEN=397;SC=DeBreak,MAMnet,Sniffles2,cuteSV,NanoVar,SVIM,Sniffles,Smartie-sv_aln,SVIM-asm,PAV,Dipcall;NumNeighbors=3;NumThresholdNeighbors=1;MatchId=1811;TruScore=0.666667;PctSeqSimilarity=0;PctSizeSimilarity=1;PctRecOverlap=1;SizeDiff=0;StartDistance=0;EndDistance=0	GT	0/0
chr16	84085564	HG3_PB_HySA_24595	N	<INS>	10	ClusteredCalls	END=84085564;SVTYPE=INS;SVLEN=85;SC=DeBreak,MAMnet,cuteSV,NanoVar,Smartie-sv_aln,SVIM-asm,Dipcall;NumNeighbors=2;NumThresholdNeighbors=1;MatchId=1812;TruScore=0.666667;PctSeqSimilarity=0;PctSizeSimilarity=1;PctRecOverlap=1;SizeDiff=0;StartDistance=0;EndDistance=0	GT	0/1
chr16	84085635	HG4_PB_SVrefine2Falcon1Dovetail_9995	N	<DEL>	10	ClusteredCalls	END=84085775;SVTYPE=DEL;SVLEN=140;SC=DeBreak,MAMnet,Sniffles2,cuteSV,SVIM,Sniffles,Smartie-sv_aln,SVIM-asm,PAV,Dipcall;NumNeighbors=1;NumThresholdNeighbors=1;MatchId=1813;TruScore=0.666667;PctSeqSimilarity=0;PctSizeSimilarity=1;PctRecOverlap=1;SizeDiff=0;StartDistance=0;EndDistance=0	GT	0/1
chr16	84501439	HG3_PB_SVrefine2Falcon1Dovetail_10021	N	<DEL>	20	LongReadHomRef	END=84504097;SVTYPE=DEL;SVLEN=2658;SC=DeBreak,MAMnet,Sniffles2,cuteSV,NanoVar,SVIM,Sniffles,Smartie-sv_aln,SVIM-asm,PAV,Dipcall;NumNeighbors=1;NumThresholdNeighbors=1;MatchId=1814;TruScore=0.666667;PctSeqSimilarity=0;PctSizeSimilarity=1;PctRecOverlap=1;SizeDiff=0;StartDistance=0;EndDistance=0	GT	0/0
chr16	84558717	HG2_10X_SVrefine210Xhap12_11251	N	<DEL>	20	LongReadHomRef	END=84558837;SVTYPE=DEL;SVLEN=120;SC=DeBreak,MAMnet,Sniffles2,cuteSV,NanoVar,SVIM,Sniffles,Smartie-sv_aln,SVIM-asm,PAV,Dipcall;NumNeighbors=1;NumThresholdNeighbors=1;MatchId=1816;TruScore=0.666667;PctSeqSimilarity=0;PctSizeSimilarity=1;PctRecOverlap=1;SizeDiff=0;StartDistance=0;EndDistance=0	GT	0/0
chr16	85422038	HG3_Ill_svaba_20373	N	<DEL>	20	LongReadHomRef	END=85422146;SVTYPE=DEL;SVLEN=108;SC=DeBreak,MAMnet,Sniffles2,cuteSV,NanoVar,SVIM,Sniffles,Smartie-sv_aln,SVIM-asm,PAV,Dipcall;NumNeighbors=1;NumThresholdNeighbors=1;MatchId=1819;TruScore=0.666667;PctSeqSimilarity=0;PctSizeSimilarity=1;PctRecOverlap=1;SizeDiff=0;StartDistance=0;EndDistance=0	GT	./.
chr16	85552804	HG3_PB_assemblyticsfalcon_10032	N	<DEL>	10	LongReadHomRef	END=85553143;SVTYPE=DEL;SVLEN=339;SC=DeBreak,MAMnet,Sniffles2,cuteSV,NanoVar,SVIM,Sniffles,Smartie-sv_aln,SVIM-asm,PAV,Dipcall;NumNeighbors=2;NumThresholdNeighbors=1;MatchId=1820;TruScore=0.666667;PctSeqSimilarity=0;PctSizeSimilarity=1;PctRecOverlap=1;SizeDiff=0;StartDistance=0;EndDistance=0	GT	0/0
chr16	85553042	HG2_PB_HySA_29671	N	<INS>	10	ClusteredCalls	END=85553042;SVTYPE=INS;SVLEN=144;SC=DeBreak,cuteSV,NanoVar,Smartie-sv_aln,SVIM-asm,PAV,Dipcall;NumNeighbors=1;NumThresholdNeighbors=1;MatchId=1822;TruScore=0.666667;PctSeqSimilarity=0;PctSizeSimilarity=1;PctRecOverlap=1;SizeDiff=0;StartDistance=0;EndDistance=0	GT	1/1
chr16	85779202	HG2_10X_SVrefine210Xhap12_11260	N	<DEL>	20	LongReadHomRef	END=85779335;SVTYPE=DEL;SVLEN=133;SC=DeBreak,MAMnet,Sniffles2,cuteSV,NanoVar,SVIM,Sniffles,Smartie-sv_aln,SVIM-asm,PAV,Dipcall;NumNeighbors=1;NumThresholdNeighbors=1;MatchId=1825;TruScore=0.666667;PctSeqSimilarity=0;PctSizeSimilarity=1;PctRecOverlap=1;SizeDiff=0;StartDistance=0;EndDistance=0	GT	0/0
chr16	85781655	HG3_10X_allpass_3112	N	<DEL>	20	LongReadHomRef	END=85781791;SVTYPE=DEL;SVLEN=136;SC=DeBreak,MAMnet,Sniffles2,cuteSV,NanoVar,SVIM,Sniffles,Smartie-sv_aln,SVIM-asm,PAV,Dipcall;NumNeighbors=1;NumThresholdNeighbors=1;MatchId=1826;TruScore=0.666667;PctSeqSimilarity=0;PctSizeSimilarity=1;PctRecOverlap=1;SizeDiff=0;StartDistance=0;EndDistance=0	GT	0/0
chr16	85904908	HG3_Ill_Spiral_16772	N	<INS>	20	NoConsensusGT	END=85904908;SVTYPE=INS;SVLEN=60;SC=DeBreak,Sniffles2,cuteSV,NanoVar,SVIM,Sniffles,Smartie-sv_aln,SVIM-asm;NumNeighbors=1;NumThresholdNeighbors=1;MatchId=1829;TruScore=0.666667;PctSeqSimilarity=0;PctSizeSimilarity=1;PctRecOverlap=1;SizeDiff=0;StartDistance=0;EndDistance=0	GT	./.
chr16	86006368	HG2_PB_PB10Xdip_12715	N	<INS>	20	ClusteredCalls	END=86006368;SVTYPE=INS;SVLEN=59;SC=DeBreak,MAMnet,Sniffles2,cuteSV,NanoVar,SVIM,Smartie-sv_aln,SVIM-asm,Dipcall;NumNeighbors=1;NumThresholdNeighbors=1;MatchId=1832;TruScore=0.666667;PctSeqSimilarity=0;PctSizeSimilarity=1;PctRecOverlap=1;SizeDiff=0;StartDistance=0;EndDistance=0	GT	0/1
chr16	86007706	HG2_PB_SVrefine2Falcon1plusDovetail_4460	N	<INS>	10	PASS	END=86007706;SVTYPE=INS;SVLEN=693;SC=DeBreak,MAMnet,Sniffles2,cuteSV,NanoVar,SVIM,Smartie-sv_aln,SVIM-asm,PAV,Dipcall;NumNeighbors=1;NumThresholdNeighbors=1;MatchId=1833;TruScore=0.666667;PctSeqSimilarity=0;PctSizeSimilarity=1;PctRecOverlap=1;SizeDiff=0;StartDistance=0;EndDistance=0	GT	1/1
chr16	86008633	HG3_PB_SVrefine2Falcon1Dovetail_10033	N	<INS>	10	LongReadHomRef	END=86008633;SVTYPE=INS;SVLEN=571;SC=DeBreak,MAMnet,Sniffles2,cuteSV,NanoVar,SVIM,Sniffles,Smartie-sv_aln,SVIM-asm,PAV,Dipcall;NumNeighbors=1;NumThresholdNeighbors=1;MatchId=1834;TruScore=0.666667;PctSeqSimilarity=0;PctSizeSimilarity=1;PctRecOverlap=1;SizeDiff=0;StartDistance=0;EndDistance=0	GT	./.
chr16	86047389	HG3_PB_SVrefine2Falcon1Dovetail_10034	N	<INS>	20	ClusteredCalls	END=86047389;SVTYPE=INS;SVLEN=845;SC=DeBreak,MAMnet,Sniffles2,cuteSV,NanoVar,SVIM,Sniffles,Smartie-sv_aln;NumNeighbors=2;NumThresholdNeighbors=2;MatchId=1835;TruScore=0.230375;PctSeqSimilarity=0;PctSizeSimilarity=0.691124;PctRecOverlap=0;SizeDiff=261;StartDistance=-144;EndDistance=-144	GT	1/1
chr16	86047451	HG2_PB_assemblyticsfalcon_10061	N	<INS>	10	ClusteredCalls	END=86047451;SVTYPE=INS;SVLEN=507;SC=DeBreak,MAMnet,Sniffles2,cuteSV,NanoVar,SVIM,Sniffles,Smartie-sv_aln,SVIM-asm,PAV,Dipcall;NumNeighbors=1;NumThresholdNeighbors=1;MatchId=1836;TruScore=0.666667;PctSeqSimilarity=0;PctSizeSimilarity=1;PctRecOverlap=1;SizeDiff=0;StartDistance=0;EndDistance=0	GT	1/1
chr16	86073874	HG3_Ill_GATKHC_25749	N	<DEL>	20	LongReadHomRef	END=86074006;SVTYPE=DEL;SVLEN=132;SC=DeBreak,MAMnet,Sniffles2,cuteSV,NanoVar,SVIM,Sniffles,Smartie-sv_aln,SVIM-asm,PAV,Dipcall;NumNeighbors=1;NumThresholdNeighbors=1;MatchId=1839;TruScore=0.666667;PctSeqSimilarity=0;PctSizeSimilarity=1;PctRecOverlap=1;SizeDiff=0;StartDistance=0;EndDistance=0	GT	0/0
chr16	86241522	HG2_PB_SVrefine2Falcon1plusDovetail_4464	N	<INS>	20	NoConsensusGT	END=86241522;SVTYPE=INS;SVLEN=84;SC=DeBreak,MAMnet,Sniffles2,cuteSV,NanoVar,SVIM,Sniffles,Smartie-sv_aln;NumNeighbors=1;NumThresholdNeighbors=1;MatchId=1844;TruScore=0.178344;PctSeqSimilarity=0;PctSizeSimilarity=0.535032;PctRecOverlap=0;SizeDiff=-73;StartDistance=-268;EndDistance=-268	GT	./.
chr16	86497699	HG2_PB_SVrefine2Falcon2Bionano_8000	N	<INS>	10	ClusteredCalls	END=86497699;SVTYPE=INS;SVLEN=915;SC=DeBreak,MAMnet,Sniffles2,cuteSV,NanoVar,Smartie-sv_aln;NumNeighbors=1;NumThresholdNeighbors=1;MatchId=1849;TruScore=0.210565;PctSeqSimilarity=0;PctSizeSimilarity=0.631694;PctRecOverlap=0;SizeDiff=337;StartDistance=-489;EndDistance=-489	GT	1/1
chr16	86556330	HG2_PB_SVrefine2Falcon2Bionano_8001	N	<INS>	10	ClusteredCalls	END=86556330;SVTYPE=INS;SVLEN=86;SC=DeBreak,NanoVar,Smartie-sv_aln;NumNeighbors=1;NumThresholdNeighbors=1;MatchId=1851;TruScore=0.666667;PctSeqSimilarity=0;PctSizeSimilarity=1;PctRecOverlap=1;SizeDiff=0;StartDistance=0;EndDistance=0	GT	1/1
chr16	86636924	HG2_10X_SVrefine210Xhap12_11269	N	<DEL>	20	ClusteredCalls	END=86637152;SVTYPE=DEL;SVLEN=228;SC=DeBreak,MAMnet,Sniffles2,cuteSV,NanoVar,SVIM,Sniffles,Smartie-sv_aln,SVIM-asm,PAV;NumNeighbors=3;NumThresholdNeighbors=2;MatchId=1854;TruScore=0.666667;PctSeqSimilarity=0;PctSizeSimilarity=1;PctRecOverlap=1;SizeDiff=0;StartDistance=0;EndDistance=0	GT	1/1
chr16	86636924	HG2_PB_SVrefine2PB10Xhap12_11775	N	<DEL>	20	ClusteredCalls	END=86637209;SVTYPE=DEL;SVLEN=285;SC=DeBreak,MAMnet,Sniffles2,cuteSV,NanoVar,Sniffles,Smartie-sv_aln,SVIM-asm,PAV,Dipcall;NumNeighbors=2;NumThresholdNeighbors=1;MatchId=1855;TruScore=0.666667;PctSeqSimilarity=0;PctSizeSimilarity=1;PctRecOverlap=1;SizeDiff=0;StartDistance=0;EndDistance=0	GT	1/1
chr16	86637347	HG2_Ill_SpiralSDKrefine_6354	N	<DEL>	20	NoConsensusGT	END=86637400;SVTYPE=DEL;SVLEN=53;SC=DeBreak,MAMnet,Sniffles2,cuteSV,NanoVar,SVIM,Sniffles,Smartie-sv_aln,SVIM-asm,PAV,Dipcall;NumNeighbors=1;NumThresholdNeighbors=1;MatchId=1857;TruScore=0.666667;PctSeqSimilarity=0;PctSizeSimilarity=1;PctRecOverlap=1;SizeDiff=0;StartDistance=0;EndDistance=0	GT	./.
chr16	86772112	HG3_PB_SVrefine2Falcon1Dovetail_10043	N	<DEL>	20	NoConsensusGT	END=86772206;SVTYPE=DEL;SVLEN=94;SC=DeBreak,MAMnet,Sniffles2,cuteSV,NanoVar,SVIM,Sniffles,Smartie-sv_aln;NumNeighbors=1;NumThresholdNeighbors=1;MatchId=1858;TruScore=0.666667;PctSeqSimilarity=0;PctSizeSimilarity=1;PctRecOverlap=1;SizeDiff=0;StartDistance=0;EndDistance=0	GT	./.
chr16	86917791	HG3_Ill_svaba_20405	N	<DEL>	20	LongReadHomRef	END=86917873;SVTYPE=DEL;SVLEN=82;SC=DeBreak,MAMnet,Sniffles2,cuteSV,NanoVar,SVIM,Sniffles,Smartie-sv_aln,SVIM-asm,PAV,Dipcall;NumNeighbors=1;NumThresholdNeighbors=1;MatchId=1860;TruScore=0.666667;PctSeqSimilarity=0;PctSizeSimilarity=1;PctRecOverlap=1;SizeDiff=0;StartDistance=0;EndDistance=0	GT	0/0
chr16	86964561	HG2_PB_pbsv_16259	N	<INS>	20	PASS	END=86964561;SVTYPE=INS;SVLEN=54;SC=DeBreak,MAMnet,NanoVar,Smartie-sv_aln;NumNeighbors=1;NumThresholdNeighbors=1;MatchId=1862;TruScore=0.666667;PctSeqSimilarity=0;PctSizeSimilarity=1;PctRecOverlap=1;SizeDiff=0;StartDistance=0;EndDistance=0	GT	0/1
chr16	87191662	HG4_PB_assemblyticsfalcon_9882	N	<INS>	10	LongReadHomRef	END=87191662;SVTYPE=INS;SVLEN=301;SC=DeBreak,MAMnet,Sniffles2,cuteSV,NanoVar,SVIM,Sniffles,Smartie-sv_aln,SVIM-asm,PAV,Dipcall;NumNeighbors=1;NumThresholdNeighbors=1;MatchId=1866;TruScore=0.666667;PctSeqSimilarity=0;PctSizeSimilarity=1;PctRecOverlap=1;SizeDiff=0;StartDistance=0;EndDistance=0	GT	0/0
chr16	87196195	HG3_Ill_SVrefine2DISCOVARDovetail_11658	N	<DEL>	20	LongReadHomRef	END=87196461;SVTYPE=DEL;SVLEN=266;SC=DeBreak,MAMnet,Sniffles2,cuteSV,NanoVar,SVIM,Sniffles,Smartie-sv_aln,SVIM-asm,PAV,Dipcall;NumNeighbors=1;NumThresholdNeighbors=1;MatchId=1867;TruScore=0.666667;PctSeqSimilarity=0;PctSizeSimilarity=1;PctRecOverlap=1;SizeDiff=0;StartDistance=0;EndDistance=0	GT	0/0
chr16	87221209	HG3_Ill_250bpfermikitraw_21043	N	<DEL>	10	LongReadHomRef	END=87221271;SVTYPE=DEL;SVLEN=62;SC=DeBreak,MAMnet,Sniffles2,cuteSV,NanoVar,SVIM,Sniffles,Smartie-sv_aln,PAV,Dipcall;NumNeighbors=2;NumThresholdNeighbors=1;MatchId=1868;TruScore=0.666667;PctSeqSimilarity=0;PctSizeSimilarity=1;PctRecOverlap=1;SizeDiff=0;StartDistance=0;EndDistance=0	GT	./.
chr16	87221432	HG3_Ill_GATKHCSBGrefine_10663	N	<INS>	10	NoConsensusGT	END=87221432;SVTYPE=INS;SVLEN=83;SC=DeBreak,MAMnet,Sniffles2,cuteSV,NanoVar,SVIM,Sniffles,Smartie-sv_aln,PAV,Dipcall;NumNeighbors=1;NumThresholdNeighbors=1;MatchId=1869;TruScore=0.666667;PctSeqSimilarity=0;PctSizeSimilarity=1;PctRecOverlap=1;SizeDiff=0;StartDistance=0;EndDistance=0	GT	./.
chr16	87255274	HG2_Ill_SpiralSDKrefine_6367	N	<DEL>	10	LongReadHomRef	END=87255547;SVTYPE=DEL;SVLEN=273;SC=DeBreak,MAMnet,Sniffles2,cuteSV,NanoVar,SVIM,Sniffles,Smartie-sv_aln,SVIM-asm,PAV,Dipcall;NumNeighbors=1;NumThresholdNeighbors=1;MatchId=1871;TruScore=0.666667;PctSeqSimilarity=0;PctSizeSimilarity=1;PctRecOverlap=1;SizeDiff=0;StartDistance=0;EndDistance=0	GT	0/0
chr16	87428395	HG3_Ill_svaba_20411	N	<DEL>	10	LongReadHomRef	END=87428628;SVTYPE=DEL;SVLEN=233;SC=DeBreak,MAMnet,Sniffles2,cuteSV,NanoVar,SVIM,Sniffles,Smartie-sv_aln,SVIM-asm,PAV,Dipcall;NumNeighbors=1;NumThresholdNeighbors=1;MatchId=1873;TruScore=0.666667;PctSeqSimilarity=0;PctSizeSimilarity=1;PctRecOverlap=1;SizeDiff=0;StartDistance=0;EndDistance=0	GT	0/0
chr16	87535872	HG4_Ill_SVrefine2DISCOVARDovetail_11456	N	<INS>	20	ClusteredCalls	END=87535872;SVTYPE=INS;SVLEN=631;SC=DeBreak,MAMnet,Sniffles2,cuteSV,NanoVar,SVIM,Sniffles,Smartie-sv_aln;NumNeighbors=1;NumThresholdNeighbors=1;MatchId=1874;TruScore=0.230322;PctSeqSimilarity=0;PctSizeSimilarity=0.690967;PctRecOverlap=0;SizeDiff=195;StartDistance=-35;EndDistance=-35	GT	1/1
chr16	87719860	HG3_Ill_SVrefine2DISCOVARDovetail_11662	N	<DEL>	20	NoConsensusGT	END=87720002;SVTYPE=DEL;SVLEN=142;SC=DeBreak,MAMnet,Sniffles2,cuteSV,NanoVar,SVIM,Sniffles,Smartie-sv_aln,SVIM-asm,PAV,Dipcall;NumNeighbors=1;NumThresholdNeighbors=1;MatchId=1877;TruScore=0.666667;PctSeqSimilarity=0;PctSizeSimilarity=1;PctRecOverlap=1;SizeDiff=0;StartDistance=0;EndDistance=0	GT	./.
chr16	87737814	HG2_10X_SVrefine210Xhap12_11281	N	<DEL>	20	ClusteredCalls	END=87737900;SVTYPE=DEL;SVLEN=86;SC=DeBreak,MAMnet,Sniffles2,cuteSV,NanoVar,SVIM,Sniffles,Smartie-sv_aln;NumNeighbors=1;NumThresholdNeighbors=1;MatchId=1878;TruScore=0.282946;PctSeqSimilarity=0;PctSizeSimilarity=0.848837;PctRecOverlap=0;SizeDiff=13;StartDistance=-185;EndDistance=-172	GT	0/1
chr16	87759864	HG4_PB_SVrefine2PBcRDovetail_8127	N	<INS>	10	PASS	END=87759864;SVTYPE=INS;SVLEN=192;SC=DeBreak,MAMnet,Sniffles2,cuteSV,NanoVar,SVIM,Sniffles,Smartie-sv_aln;NumNeighbors=1;NumThresholdNeighbors=1;MatchId=1881;TruScore=0.248062;PctSeqSimilarity=0;PctSizeSimilarity=0.744186;PctRecOverlap=0;SizeDiff=-66;StartDistance=-494;EndDistance=-494	GT	1/1
chr16	88023143	HG2_10X_SVrefine210Xhap12_11287	N	<DEL>	20	LongReadHomRef	END=88023438;SVTYPE=DEL;SVLEN=295;SC=DeBreak,MAMnet,Sniffles2,cuteSV,NanoVar,SVIM,Sniffles,Smartie-sv_aln,SVIM-asm,PAV,Dipcall;NumNeighbors=1;NumThresholdNeighbors=1;MatchId=1886;TruScore=0.666667;PctSeqSimilarity=0;PctSizeSimilarity=1;PctRecOverlap=1;SizeDiff=0;StartDistance=0;EndDistance=0	GT	./.
chr16	88032149	HG3_PB_SVrefine2PBcRDovetail_7862	N	<DEL>	20	PASS	END=88033085;SVTYPE=DEL;SVLEN=936;SC=DeBreak,MAMnet,Sniffles2,cuteSV,NanoVar,SVIM,Sniffles,Smartie-sv_aln,SVIM-asm,PAV,Dipcall;NumNeighbors=1;NumThresholdNeighbors=1;MatchId=1887;TruScore=0.666667;PctSeqSimilarity=0;PctSizeSimilarity=1;PctRecOverlap=1;SizeDiff=0;StartDistance=0;EndDistance=0	GT	1/1
chr16	88053118	HG4_PB_HySA_23788	N	<DEL>	20	LongReadHomRef	END=88053190;SVTYPE=DEL;SVLEN=72;SC=DeBreak,MAMnet,Sniffles2,cuteSV,NanoVar,SVIM,Sniffles,Smartie-sv_aln,SVIM-asm,PAV,Dipcall;NumNeighbors=1;NumThresholdNeighbors=1;MatchId=1888;TruScore=0.666667;PctSeqSimilarity=0;PctSizeSimilarity=1;PctRecOverlap=1;SizeDiff=0;StartDistance=0;EndDistance=0	GT	./.
chr16	88155656	HG3_Ill_GATKHCSBGrefine_10670	N	<DEL>	20	LongReadHomRef	END=88155861;SVTYPE=DEL;SVLEN=205;SC=DeBreak,MAMnet,Sniffles2,cuteSV,NanoVar,SVIM,Sniffles,Smartie-sv_aln,SVIM-asm,PAV,Dipcall;NumNeighbors=1;NumThresholdNeighbors=1;MatchId=1890;TruScore=0.666667;PctSeqSimilarity=0;PctSizeSimilarity=1;PctRecOverlap=1;SizeDiff=0;StartDistance=0;EndDistance=0	GT	./.
chr16	88164969	HG3_Ill_SVrefine2DISCOVARDovetail_11670	N	<INS>	20	NoConsensusGT	END=88164969;SVTYPE=INS;SVLEN=114;SC=DeBreak,MAMnet,Sniffles2,cuteSV,NanoVar,SVIM,Sniffles,Smartie-sv_aln,SVIM-asm,PAV,Dipcall;NumNeighbors=1;NumThresholdNeighbors=1;MatchId=1891;TruScore=0.225146;PctSeqSimilarity=0;PctSizeSimilarity=0.675439;PctRecOverlap=0;SizeDiff=37;StartDistance=-114;EndDistance=-114	GT	./.
chr16	88170771	HG2_Ill_SpiralSDKrefine_6390	N	<DEL>	20	LongReadHomRef	END=88170883;SVTYPE=DEL;SVLEN=112;SC=DeBreak,MAMnet,Sniffles2,cuteSV,NanoVar,SVIM,Sniffles,Smartie-sv_aln,SVIM-asm,PAV,Dipcall;NumNeighbors=1;NumThresholdNeighbors=1;MatchId=1893;TruScore=0.666667;PctSeqSimilarity=0;PctSizeSimilarity=1;PctRecOverlap=1;SizeDiff=0;StartDistance=0;EndDistance=0	GT	./.
chr16	88174977	HG3_PB_HySA_24683	N	<DEL>	20	NoConsensusGT	END=88175108;SVTYPE=DEL;SVLEN=131;SC=DeBreak,MAMnet,Sniffles2,cuteSV,NanoVar,SVIM,Sniffles,Smartie-sv_aln;NumNeighbors=1;NumThresholdNeighbors=1;MatchId=1894;TruScore=0.666667;PctSeqSimilarity=0;PctSizeSimilarity=1;PctRecOverlap=1;SizeDiff=0;StartDistance=0;EndDistance=0	GT	./.
chr16	88218692	HG3_Ill_GATKHCSBGrefine_10674	N	<DEL>	20	LongReadHomRef	END=88218774;SVTYPE=DEL;SVLEN=82;SC=DeBreak,MAMnet,Sniffles2,cuteSV,NanoVar,SVIM,Sniffles,Smartie-sv_aln,SVIM-asm,PAV,Dipcall;NumNeighbors=1;NumThresholdNeighbors=1;MatchId=1897;TruScore=0.666667;PctSeqSimilarity=0;PctSizeSimilarity=1;PctRecOverlap=1;SizeDiff=0;StartDistance=0;EndDistance=0	GT	./.
chr16	88240721	HG4_PB_SVrefine2Falcon1Dovetail_10031	N	<DEL>	10	NoConsensusGT	END=88241023;SVTYPE=DEL;SVLEN=302;SC=DeBreak,MAMnet,NanoVar,Sniffles,SVIM-asm,PAV;NumNeighbors=1;NumThresholdNeighbors=1;MatchId=1898;TruScore=0.666667;PctSeqSimilarity=0;PctSizeSimilarity=1;PctRecOverlap=1;SizeDiff=0;StartDistance=0;EndDistance=0	GT	./.
chr16	88270738	HG4_Ill_SVrefine2DISCOVARDovetail_11468	N	<DEL>	20	NoConsensusGT	END=88271172;SVTYPE=DEL;SVLEN=434;SC=DeBreak,MAMnet,Sniffles2,NanoVar,SVIM,Sniffles,Smartie-sv_aln;NumNeighbors=2;NumThresholdNeighbors=1;MatchId=1899;TruScore=0.476409;PctSeqSimilarity=0;PctSizeSimilarity=0.714286;PctRecOverlap=0.714943;SizeDiff=124;StartDistance=-20;EndDistance=104	GT	./.
chr16	88270758	HG3_Ill_GATKHCSBGrefine_10676	N	<DEL>	20	NoConsensusGT	END=88271068;SVTYPE=DEL;SVLEN=310;SC=DeBreak,MAMnet,Sniffles2,NanoVar,Sniffles,Smartie-sv_aln,SVIM-asm,PAV,Dipcall;NumNeighbors=1;NumThresholdNeighbors=1;MatchId=1900;TruScore=0.188172;PctSeqSimilarity=0;PctSizeSimilarity=0.564516;PctRecOverlap=0;SizeDiff=135;StartDistance=-444;EndDistance=-309	GT	./.
chr16	88358750	HG3_Ill_GATKHC_25813	N	<DEL>	20	LongReadHomRef	END=88358810;SVTYPE=DEL;SVLEN=60;SC=DeBreak,MAMnet,Sniffles2,cuteSV,NanoVar,SVIM,Sniffles,Smartie-sv_aln,SVIM-asm,PAV,Dipcall;NumNeighbors=1;NumThresholdNeighbors=1;MatchId=1904;TruScore=0.666667;PctSeqSimilarity=0;PctSizeSimilarity=1;PctRecOverlap=1;SizeDiff=0;StartDistance=0;EndDistance=0	GT	0/0
chr16	88366990	HG3_PB_SVrefine2Falcon1Dovetail_10065	N	<DEL>	20	LongReadHomRef	END=88367083;SVTYPE=DEL;SVLEN=93;SC=DeBreak,MAMnet,Sniffles2,cuteSV,NanoVar,SVIM,Sniffles,Smartie-sv_aln,SVIM-asm,PAV,Dipcall;NumNeighbors=1;NumThresholdNeighbors=1;MatchId=1905;TruScore=0.666667;PctSeqSimilarity=0;PctSizeSimilarity=1;PctRecOverlap=1;SizeDiff=0;StartDistance=0;EndDistance=0	GT	0/0
chr16	88467941	HG2_Ill_GATKHC_25972	N	<INS>	20	ClusteredCalls	END=88467941;SVTYPE=INS;SVLEN=59;SC=DeBreak,MAMnet,Sniffles2,cuteSV,NanoVar,SVIM,Sniffles,Smartie-sv_aln,SVIM-asm,PAV,Dipcall;NumNeighbors=1;NumThresholdNeighbors=1;MatchId=1908;TruScore=0.666667;PctSeqSimilarity=0;PctSizeSimilarity=1;PctRecOverlap=1;SizeDiff=0;StartDistance=0;EndDistance=0	GT	0/1
chr16	88568014	HG2_PB_HySA_29822	N	<INS>	10	ClusteredCalls	END=88568014;SVTYPE=INS;SVLEN=307;SC=DeBreak,MAMnet,NanoVar,SVIM,Sniffles,Smartie-sv_aln,SVIM-asm,Dipcall;NumNeighbors=2;NumThresholdNeighbors=1;MatchId=1911;TruScore=0.666667;PctSeqSimilarity=0;PctSizeSimilarity=1;PctRecOverlap=1;SizeDiff=0;StartDistance=0;EndDistance=0	GT	0/1
chr16	88568039	HG2_Ill_svaba_20272	N	<DEL>	10	LongReadHomRef	END=88568141;SVTYPE=DEL;SVLEN=102;SC=DeBreak,MAMnet,Sniffles2,cuteSV,NanoVar,SVIM,Sniffles,Smartie-sv_aln,SVIM-asm,PAV,Dipcall;NumNeighbors=1;NumThresholdNeighbors=1;MatchId=1912;TruScore=0.666667;PctSeqSimilarity=0;PctSizeSimilarity=1;PctRecOverlap=1;SizeDiff=0;StartDistance=0;EndDistance=0	GT	0/0
chr16	88613258	HG3_PB_assemblyticsfalcon_10119	N	<DEL>	10	ClusteredCalls	END=88613966;SVTYPE=DEL;SVLEN=708;SC=DeBreak,MAMnet,Sniffles2,cuteSV,SVIM,Sniffles,Smartie-sv_aln,SVIM-asm,PAV,Dipcall;NumNeighbors=1;NumThresholdNeighbors=1;MatchId=1917;TruScore=0.666667;PctSeqSimilarity=0;PctSizeSimilarity=1;PctRecOverlap=1;SizeDiff=0;StartDistance=0;EndDistance=0	GT	0/1
chr16	88779323	HG2_Ill_GATKHC_25991	N	<INS>	20	NoConsensusGT	END=88779323;SVTYPE=INS;SVLEN=78;SC=DeBreak,MAMnet,Sniffles2,cuteSV,NanoVar,Smartie-sv_aln,PAV;NumNeighbors=1;NumThresholdNeighbors=1;MatchId=1921;TruScore=0.666667;PctSeqSimilarity=0;PctSizeSimilarity=1;PctRecOverlap=1;SizeDiff=0;StartDistance=0;EndDistance=0	GT	./.
chr16	88808131	HG3_PB_assemblyticsfalcon_10131	N	<DEL>	20	LongReadHomRef	END=88808311;SVTYPE=DEL;SVLEN=180;SC=DeBreak,MAMnet,Sniffles2,cuteSV,NanoVar,SVIM,Sniffles,Smartie-sv_aln,SVIM-asm,PAV,Dipcall;NumNeighbors=1;NumThresholdNeighbors=1;MatchId=1924;TruScore=0.666667;PctSeqSimilarity=0;PctSizeSimilarity=1;PctRecOverlap=1;SizeDiff=0;StartDistance=0;EndDistance=0	GT	0/0
chr16	88838122	HG2_Ill_SVrefine2DISCOVARplusDovetail_4906	N	<DEL>	20	LongReadHomRef	END=88838322;SVTYPE=DEL;SVLEN=200;SC=DeBreak,MAMnet,Sniffles2,cuteSV,NanoVar,SVIM,Sniffles,Smartie-sv_aln,SVIM-asm,PAV,Dipcall;NumNeighbors=1;NumThresholdNeighbors=1;MatchId=1925;TruScore=0.666667;PctSeqSimilarity=0;PctSizeSimilarity=1;PctRecOverlap=1;SizeDiff=0;StartDistance=0;EndDistance=0	GT	0/0
chr16	88898317	HG4_PB_assemblyticsfalcon_9950	N	<INS>	10	PASS	END=88898317;SVTYPE=INS;SVLEN=161;SC=DeBreak,MAMnet,Sniffles2,cuteSV,NanoVar,SVIM,Sniffles,Smartie-sv_aln,SVIM-asm,Dipcall;NumNeighbors=1;NumThresholdNeighbors=1;MatchId=1927;TruScore=0.666667;PctSeqSimilarity=0;PctSizeSimilarity=1;PctRecOverlap=1;SizeDiff=0;StartDistance=0;EndDistance=0	GT	0/1
chr16	88900683	HG2_PB_SVrefine2PBcRplusDovetail_4122	N	<INS>	10	NoConsensusGT	END=88900683;SVTYPE=INS;SVLEN=106;SC=DeBreak,MAMnet,Sniffles2,cuteSV,NanoVar,SVIM,Sniffles,Smartie-sv_aln;NumNeighbors=1;NumThresholdNeighbors=1;MatchId=1928;TruScore=0.261728;PctSeqSimilarity=0;PctSizeSimilarity=0.785185;PctRecOverlap=0;SizeDiff=-29;StartDistance=-368;EndDistance=-368	GT	./.
chr16	88960553	HG2_PB_assemblyticsfalcon_10167	N	<DEL>	20	LongReadHomRef	END=88960943;SVTYPE=DEL;SVLEN=390;SC=DeBreak,MAMnet,Sniffles2,cuteSV,NanoVar,SVIM,Sniffles,Smartie-sv_aln,SVIM-asm,PAV,Dipcall;NumNeighbors=1;NumThresholdNeighbors=1;MatchId=1931;TruScore=0.666667;PctSeqSimilarity=0;PctSizeSimilarity=1;PctRecOverlap=1;SizeDiff=0;StartDistance=0;EndDistance=0	GT	0/0
chr16	88999660	HG2_10X_SVrefine210Xhap12_11311	N	<DEL>	20	LongReadHomRef	END=89000038;SVTYPE=DEL;SVLEN=378;SC=DeBreak,MAMnet,Sniffles2,cuteSV,NanoVar,SVIM,Sniffles,Smartie-sv_aln,SVIM-asm,PAV,Dipcall;NumNeighbors=1;NumThresholdNeighbors=1;MatchId=1933;TruScore=0.666667;PctSeqSimilarity=0;PctSizeSimilarity=1;PctRecOverlap=1;SizeDiff=0;StartDistance=0;EndDistance=0	GT	0/0
chr16	89041511	HG2_Ill_SVrefine2DISCOVARplusDovetail_4911	N	<INS>	20	ClusteredCalls	END=89041511;SVTYPE=INS;SVLEN=130;SC=DeBreak,MAMnet,Sniffles2,cuteSV,NanoVar,SVIM,Sniffles,Smartie-sv_aln;NumNeighbors=1;NumThresholdNeighbors=1;MatchId=1936;TruScore=0.220513;PctSeqSimilarity=0;PctSizeSimilarity=0.661538;PctRecOverlap=0;SizeDiff=44;StartDistance=-52;EndDistance=-52	GT	0/1
chr16	89065193	HG4_Ill_GATKHC_25958	N	<DEL>	20	LongReadHomRef	END=89065281;SVTYPE=DEL;SVLEN=88;SC=DeBreak,MAMnet,Sniffles2,cuteSV,NanoVar,SVIM,Sniffles,Smartie-sv_aln,SVIM-asm,PAV,Dipcall;NumNeighbors=2;NumThresholdNeighbors=1;MatchId=1939;TruScore=0.666667;PctSeqSimilarity=0;PctSizeSimilarity=1;PctRecOverlap=1;SizeDiff=0;StartDistance=0;EndDistance=0	GT	./.
chr16	89065385	HG3_PB_assemblyticsfalcon_10152	N	<INS>	10	NoConsensusGT	END=89065385;SVTYPE=INS;SVLEN=2531;SC=DeBreak,MAMnet,Sniffles2,cuteSV,NanoVar,SVIM,Sniffles,Smartie-sv_aln,SVIM-asm,PAV,Dipcall;NumNeighbors=1;NumThresholdNeighbors=1;MatchId=1940;TruScore=0.666667;PctSeqSimilarity=0;PctSizeSimilarity=1;PctRecOverlap=1;SizeDiff=0;StartDistance=0;EndDistance=0	GT	./.
chr16	89065971	HG2_10X_SVrefine210Xhap12_11312	N	<DEL>	20	LongReadHomRef	END=89066240;SVTYPE=DEL;SVLEN=269;SC=DeBreak,MAMnet,Sniffles2,cuteSV,NanoVar,SVIM,Sniffles,Smartie-sv_aln,SVIM-asm,PAV,Dipcall;NumNeighbors=1;NumThresholdNeighbors=1;MatchId=1941;TruScore=0.666667;PctSeqSimilarity=0;PctSizeSimilarity=1;PctRecOverlap=1;SizeDiff=0;StartDistance=0;EndDistance=0	GT	0/0
chr16	89068504	HG4_PB_SVrefine2Falcon1Dovetail_10063	N	<INS>	10	PASS	END=89068504;SVTYPE=INS;SVLEN=672;SC=DeBreak,MAMnet,Sniffles2,cuteSV,NanoVar,SVIM,Sniffles,Smartie-sv_aln,SVIM-asm,PAV,Dipcall;NumNeighbors=1;NumThresholdNeighbors=1;MatchId=1942;TruScore=0.666667;PctSeqSimilarity=0;PctSizeSimilarity=1;PctRecOverlap=1;SizeDiff=0;StartDistance=0;EndDistance=0	GT	1/1
chr16	89073559	HG4_Ill_svaba_20263	N	<DEL>	10	LongReadHomRef	END=89073619;SVTYPE=DEL;SVLEN=60;SC=DeBreak,MAMnet,Sniffles2,cuteSV,NanoVar,SVIM,Sniffles,Smartie-sv_aln,SVIM-asm,PAV,Dipcall;NumNeighbors=1;NumThresholdNeighbors=1;MatchId=1944;TruScore=0.666667;PctSeqSimilarity=0;PctSizeSimilarity=1;PctRecOverlap=1;SizeDiff=0;StartDistance=0;EndDistance=0	GT	./.
chr16	89081709	HG4_Ill_scalpel_14982	N	<DEL>	20	LongReadHomRef	END=89081761;SVTYPE=DEL;SVLEN=52;SC=DeBreak,MAMnet,Sniffles2,cuteSV,NanoVar,SVIM,Sniffles,Smartie-sv_aln,SVIM-asm,PAV,Dipcall;NumNeighbors=1;NumThresholdNeighbors=1;MatchId=1946;TruScore=0.666667;PctSeqSimilarity=0;PctSizeSimilarity=1;PctRecOverlap=1;SizeDiff=0;StartDistance=0;EndDistance=0	GT	./.
chr16	89097095	HG4_Ill_Krunchall_22375	N	<DEL>	20	LongReadHomRef	END=89097149;SVTYPE=DEL;SVLEN=54;SC=DeBreak,MAMnet,Sniffles2,cuteSV,NanoVar,SVIM,Sniffles,Smartie-sv_aln,SVIM-asm,PAV,Dipcall;NumNeighbors=1;NumThresholdNeighbors=1;MatchId=1947;TruScore=0.666667;PctSeqSimilarity=0;PctSizeSimilarity=1;PctRecOverlap=1;SizeDiff=0;StartDistance=0;EndDistance=0	GT	./.
chr16	89112399	HG3_Ill_SVrefine2DISCOVARDovetail_11684	N	<INS>	20	ClusteredCalls	END=89112399;SVTYPE=INS;SVLEN=681;SC=DeBreak,MAMnet,Sniffles2,cuteSV,NanoVar,SVIM,Sniffles,Smartie-sv_aln,SVIM-asm,PAV,Dipcall;NumNeighbors=2;NumThresholdNeighbors=2;MatchId=1950;TruScore=0.666667;PctSeqSimilarity=0;PctSizeSimilarity=1;PctRecOverlap=1;SizeDiff=0;StartDistance=0;EndDistance=0	GT	1/1
chr16	89112454	HG3_Ill_MetaSV_1986	N	<INS>	10	ClusteredCalls	END=89112454;SVTYPE=INS;SVLEN=1008;SC=DeBreak,MAMnet,Sniffles2,cuteSV,NanoVar,SVIM,Sniffles,Smartie-sv_aln,SVIM-asm,PAV,Dipcall;NumNeighbors=1;NumThresholdNeighbors=1;MatchId=1951;TruScore=0.666667;PctSeqSimilarity=0;PctSizeSimilarity=1;PctRecOverlap=1;SizeDiff=0;StartDistance=0;EndDistance=0	GT	1/1
chr16	89178457	HG3_PB_SVrefine2PBcRDovetail_7884	N	<INS>	20	LongReadHomRef	END=89178457;SVTYPE=INS;SVLEN=53;SC=DeBreak,MAMnet,Sniffles2,cuteSV,NanoVar,SVIM,Sniffles,Smartie-sv_aln,SVIM-asm,PAV,Dipcall;NumNeighbors=1;NumThresholdNeighbors=1;MatchId=1954;TruScore=0.666667;PctSeqSimilarity=0;PctSizeSimilarity=1;PctRecOverlap=1;SizeDiff=0;StartDistance=0;EndDistance=0	GT	0/0
chr16	89184330	HG3_Ill_GATKHC_25859	N	<INS>	20	NoConsensusGT	END=89184330;SVTYPE=INS;SVLEN=108;SC=DeBreak,MAMnet,Sniffles2,cuteSV,NanoVar,SVIM,Sniffles,Smartie-sv_aln,SVIM-asm,PAV,Dipcall;NumNeighbors=1;NumThresholdNeighbors=1;MatchId=1955;TruScore=0.666667;PctSeqSimilarity=0;PctSizeSimilarity=1;PctRecOverlap=1;SizeDiff=0;StartDistance=0;EndDistance=0	GT	./.
chr16	89188340	HG3_Ill_SVrefine2DISCOVARDovetail_11686	N	<DEL>	20	LongReadHomRef	END=89188477;SVTYPE=DEL;SVLEN=137;SC=DeBreak,MAMnet,Sniffles2,cuteSV,NanoVar,SVIM,Sniffles,Smartie-sv_aln,SVIM-asm,PAV,Dipcall;NumNeighbors=1;NumThresholdNeighbors=1;MatchId=1956;TruScore=0.666667;PctSeqSimilarity=0;PctSizeSimilarity=1;PctRecOverlap=1;SizeDiff=0;StartDistance=0;EndDistance=0	GT	0/0
chr16	89262761	HG4_Ill_manta_3772	N	<DEL>	20	NoConsensusGT	END=89262866;SVTYPE=DEL;SVLEN=105;SC=DeBreak,MAMnet,Sniffles2,cuteSV,NanoVar,SVIM,Sniffles,SVIM-asm,PAV;NumNeighbors=1;NumThresholdNeighbors=1;MatchId=1959;TruScore=0.666667;PctSeqSimilarity=0;PctSizeSimilarity=1;PctRecOverlap=1;SizeDiff=0;StartDistance=0;EndDistance=0	GT	./.
chr16	89291375	HG4_PB_SVrefine2PBcRDovetail_8149	N	<INS>	20	LongReadHomRef	END=89291375;SVTYPE=INS;SVLEN=317;SC=DeBreak,MAMnet,Sniffles2,cuteSV,NanoVar,SVIM,Sniffles,Smartie-sv_aln,SVIM-asm,PAV,Dipcall;NumNeighbors=1;NumThresholdNeighbors=1;MatchId=1962;TruScore=0.666667;PctSeqSimilarity=0;PctSizeSimilarity=1;PctRecOverlap=1;SizeDiff=0;StartDistance=0;EndDistance=0	GT	0/0
chr16	89295583	HG3_Ill_SVrefine2DISCOVARDovetail_11690	N	<DEL>	20	LongReadHomRef	END=89295847;SVTYPE=DEL;SVLEN=264;SC=DeBreak,MAMnet,Sniffles2,cuteSV,NanoVar,SVIM,Sniffles,Smartie-sv_aln,SVIM-asm,PAV,Dipcall;NumNeighbors=1;NumThresholdNeighbors=1;MatchId=1963;TruScore=0.666667;PctSeqSimilarity=0;PctSizeSimilarity=1;PctRecOverlap=1;SizeDiff=0;StartDistance=0;EndDistance=0	GT	0/0
chr16	89307451	HG3_10X_allpass_3120	N	<DEL>	20	LongReadHomRef	END=89307631;SVTYPE=DEL;SVLEN=180;SC=DeBreak,MAMnet,Sniffles2,cuteSV,NanoVar,SVIM,Sniffles,Smartie-sv_aln,SVIM-asm,PAV,Dipcall;NumNeighbors=2;NumThresholdNeighbors=2;MatchId=1965;TruScore=0.666667;PctSeqSimilarity=0;PctSizeSimilarity=1;PctRecOverlap=1;SizeDiff=0;StartDistance=0;EndDistance=0	GT	0/0
chr16	89307606	HG3_PB_SVrefine2Falcon1Dovetail_10104	N	<DEL>	20	LongReadHomRef	END=89307697;SVTYPE=DEL;SVLEN=91;SC=DeBreak,MAMnet,Sniffles2,cuteSV,NanoVar,SVIM,Sniffles,Smartie-sv_aln,SVIM-asm,PAV,Dipcall;NumNeighbors=1;NumThresholdNeighbors=1;MatchId=1966;TruScore=0.666667;PctSeqSimilarity=0;PctSizeSimilarity=1;PctRecOverlap=1;SizeDiff=0;StartDistance=0;EndDistance=0	GT	0/0
chr16	89356611	HG2_Ill_SVrefine2DISCOVARplusDovetail_4919	N	<DEL>	20	PASS	END=89356771;SVTYPE=DEL;SVLEN=160;SC=DeBreak,MAMnet,Sniffles2,cuteSV,NanoVar,SVIM,Sniffles,Smartie-sv_aln,SVIM-asm,PAV,Dipcall;NumNeighbors=1;NumThresholdNeighbors=1;MatchId=1967;TruScore=0.666667;PctSeqSimilarity=0;PctSizeSimilarity=1;PctRecOverlap=1;SizeDiff=0;StartDistance=0;EndDistance=0	GT	0/1
chr16	89389812	HG2_10X_SVrefine210Xhap12_11328	N	<DEL>	20	LongReadHomRef	END=89389972;SVTYPE=DEL;SVLEN=160;SC=DeBreak,MAMnet,Sniffles2,cuteSV,NanoVar,SVIM,Sniffles,Smartie-sv_aln,SVIM-asm,PAV,Dipcall;NumNeighbors=2;NumThresholdNeighbors=1;MatchId=1968;TruScore=0.666667;PctSeqSimilarity=0;PctSizeSimilarity=1;PctRecOverlap=1;SizeDiff=0;StartDistance=0;EndDistance=0	GT	0/0
chr16	89389953	HG4_Ill_Krunchall_22388	N	<DEL>	10	LongReadHomRef	END=89390013;SVTYPE=DEL;SVLEN=60;SC=DeBreak,MAMnet,Sniffles2,cuteSV,NanoVar,SVIM,Sniffles,Smartie-sv_aln,SVIM-asm,PAV,Dipcall;NumNeighbors=1;NumThresholdNeighbors=1;MatchId=1969;TruScore=0.666667;PctSeqSimilarity=0;PctSizeSimilarity=1;PctRecOverlap=1;SizeDiff=0;StartDistance=0;EndDistance=0	GT	0/0
chr16	89408395	HG4_Ill_GATKHC_25985	N	<DEL>	10	LongReadHomRef	END=89408485;SVTYPE=DEL;SVLEN=90;SC=DeBreak,MAMnet,Sniffles2,cuteSV,NanoVar,SVIM,Sniffles,Smartie-sv_aln,SVIM-asm,PAV,Dipcall;NumNeighbors=1;NumThresholdNeighbors=1;MatchId=1971;TruScore=0.666667;PctSeqSimilarity=0;PctSizeSimilarity=1;PctRecOverlap=1;SizeDiff=0;StartDistance=0;EndDistance=0	GT	0/0
chr16	89464749	HG2_Ill_SpiralSDKrefine_6432	N	<DEL>	20	ClusteredCalls	END=89464871;SVTYPE=DEL;SVLEN=122;SC=DeBreak,MAMnet,Sniffles2,cuteSV,NanoVar,SVIM,Sniffles,Smartie-sv_aln,SVIM-asm,PAV,Dipcall;NumNeighbors=1;NumThresholdNeighbors=1;MatchId=1974;TruScore=0.666667;PctSeqSimilarity=0;PctSizeSimilarity=1;PctRecOverlap=1;SizeDiff=0;StartDistance=0;EndDistance=0	GT	0/1
chr16	89487446	HG2_10X_SVrefine210Xhap12_11332	N	<DEL>	20	NoConsensusGT	END=89487829;SVTYPE=DEL;SVLEN=383;SC=DeBreak,MAMnet,Sniffles2,cuteSV,NanoVar,SVIM,Sniffles,Smartie-sv_aln,SVIM-asm,PAV,Dipcall;NumNeighbors=1;NumThresholdNeighbors=1;MatchId=1977;TruScore=0.666667;PctSeqSimilarity=0;PctSizeSimilarity=1;PctRecOverlap=1;SizeDiff=0;StartDistance=0;EndDistance=0	GT	./.
chr16	89495498	HG2_PB_SVrefine2Falcon1plusDovetail_4527	N	<DEL>	20	ClusteredCalls	END=89496212;SVTYPE=DEL;SVLEN=714;SC=DeBreak,MAMnet,Sniffles2,cuteSV,NanoVar;NumNeighbors=1;NumThresholdNeighbors=1;MatchId=1978;TruScore=0.412478;PctSeqSimilarity=0;PctSizeSimilarity=0.766106;PctRecOverlap=0.471329;SizeDiff=167;StartDistance=-378;EndDistance=-211	GT	1/1
chr16	89602347	HG4_PB_HySA_23906	N	<INS>	10	ClusteredCalls	END=89602347;SVTYPE=INS;SVLEN=94;SC=DeBreak,MAMnet,Sniffles2,NanoVar;NumNeighbors=2;NumThresholdNeighbors=1;MatchId=1980;TruScore=0.666667;PctSeqSimilarity=0;PctSizeSimilarity=1;PctRecOverlap=1;SizeDiff=0;StartDistance=0;EndDistance=0	GT	1/1
chr16	89602753	HG2_PB_assemblyticsfalcon_10200	N	<INS>	10	ClusteredCalls	END=89602753;SVTYPE=INS;SVLEN=349;SC=DeBreak,MAMnet,Sniffles2,cuteSV,NanoVar,SVIM,Sniffles,Smartie-sv_aln,SVIM-asm,PAV,Dipcall;NumNeighbors=1;NumThresholdNeighbors=1;MatchId=1981;TruScore=0.333333;PctSeqSimilarity=0;PctSizeSimilarity=1;PctRecOverlap=0;SizeDiff=0;StartDistance=-2;EndDistance=-2	GT	1/1
chr16	89653761	HG2_PB_SVrefine2Falcon1plusDovetail_4530	N	<DEL>	10	ClusteredCalls	END=89653955;SVTYPE=DEL;SVLEN=194;SC=DeBreak,MAMnet,Sniffles2,cuteSV,NanoVar,Sniffles,Smartie-sv_aln,SVIM-asm,PAV,Dipcall;NumNeighbors=1;NumThresholdNeighbors=1;MatchId=1984;TruScore=0.293939;PctSeqSimilarity=0;PctSizeSimilarity=0.881818;PctRecOverlap=0;SizeDiff=-26;StartDistance=-305;EndDistance=-331	GT	0/1
chr16	89664104	HG2_PB_SVrefine2PB10Xhap12_11843	N	<INS>	10	ClusteredCalls	END=89664104;SVTYPE=INS;SVLEN=558;SC=DeBreak,MAMnet,Sniffles2,cuteSV,NanoVar,SVIM,Sniffles,Smartie-sv_aln,SVIM-asm,PAV,Dipcall;NumNeighbors=1;NumThresholdNeighbors=1;MatchId=1986;TruScore=0.666667;PctSeqSimilarity=0;PctSizeSimilarity=1;PctRecOverlap=1;SizeDiff=0;StartDistance=0;EndDistance=0	GT	0/1
chr16	89669873	HG2_PB_SVrefine2PB10Xhap12_11845	N	<INS>	10	ClusteredCalls	END=89669873;SVTYPE=INS;SVLEN=687;SC=DeBreak,Sniffles2,cuteSV,NanoVar,SVIM,Sniffles,Smartie-sv_aln,SVIM-asm,PAV,Dipcall;NumNeighbors=1;NumThresholdNeighbors=1;MatchId=1990;TruScore=0.666667;PctSeqSimilarity=0;PctSizeSimilarity=1;PctRecOverlap=1;SizeDiff=0;StartDistance=0;EndDistance=0	GT	1/1
chr16	89671062	HG2_PB_assemblyticsPBcR_9838	N	<INS>	10	PASS	END=89671062;SVTYPE=INS;SVLEN=705;SC=DeBreak,MAMnet,Sniffles2,NanoVar,SVIM,Smartie-sv_aln,SVIM-asm,PAV,Dipcall;NumNeighbors=1;NumThresholdNeighbors=1;MatchId=1991;TruScore=0.666667;PctSeqSimilarity=0;PctSizeSimilarity=1;PctRecOverlap=1;SizeDiff=0;StartDistance=0;EndDistance=0	GT	1/1
chr16	89683973	HG2_PB_SVrefine2PBcRplusDovetail_4148	N	<INS>	10	ClusteredCalls	END=89683973;SVTYPE=INS;SVLEN=308;SC=DeBreak,MAMnet,Sniffles2,cuteSV,NanoVar,SVIM,Sniffles,Smartie-sv_aln,SVIM-asm,PAV,Dipcall;NumNeighbors=1;NumThresholdNeighbors=1;MatchId=1993;TruScore=0.233766;PctSeqSimilarity=0;PctSizeSimilarity=0.701299;PctRecOverlap=0;SizeDiff=92;StartDistance=-145;EndDistance=-145	GT	1/1
chr16	89714829	HG3_Ill_GATKHC_25884	N	<INS>	20	NoConsensusGT	END=89714829;SVTYPE=INS;SVLEN=84;SC=DeBreak,MAMnet,Sniffles2,cuteSV,NanoVar,SVIM,Sniffles,Smartie-sv_aln,PAV;NumNeighbors=1;NumThresholdNeighbors=1;MatchId=1996;TruScore=0.277778;PctSeqSimilarity=0;PctSizeSimilarity=0.833333;PctRecOverlap=0;SizeDiff=14;StartDistance=-25;EndDistance=-25	GT	./.
chr16	89799010	HG4_Ill_SVrefine2DISCOVARDovetail_11496	N	<DEL>	20	LongReadHomRef	END=89799286;SVTYPE=DEL;SVLEN=276;SC=DeBreak,MAMnet,Sniffles2,cuteSV,NanoVar,SVIM,Sniffles,Smartie-sv_aln,SVIM-asm,PAV,Dipcall;NumNeighbors=1;NumThresholdNeighbors=1;MatchId=1999;TruScore=0.666667;PctSeqSimilarity=0;PctSizeSimilarity=1;PctRecOverlap=1;SizeDiff=0;StartDistance=0;EndDistance=0	GT	0/0
chr16	89900477	HG4_PB_SVrefine2Falcon1Dovetail_10099	N	<DEL>	20	LongReadHomRef	END=89901071;SVTYPE=DEL;SVLEN=594;SC=DeBreak,MAMnet,Sniffles2,cuteSV,NanoVar,SVIM,Sniffles,Smartie-sv_aln,SVIM-asm,PAV,Dipcall;NumNeighbors=1;NumThresholdNeighbors=1;MatchId=2000;TruScore=0.666667;PctSeqSimilarity=0;PctSizeSimilarity=1;PctRecOverlap=1;SizeDiff=0;StartDistance=0;EndDistance=0	GT	0/0
chr16	89951093	HG2_Ill_SVrefine2DISCOVARplusDovetail_4929	N	<DEL>	20	LongReadHomRef	END=89951354;SVTYPE=DEL;SVLEN=261;SC=DeBreak,MAMnet,Sniffles2,cuteSV,NanoVar,SVIM,Sniffles,Smartie-sv_aln,SVIM-asm,PAV,Dipcall;NumNeighbors=1;NumThresholdNeighbors=1;MatchId=2002;TruScore=0.666667;PctSeqSimilarity=0;PctSizeSimilarity=1;PctRecOverlap=1;SizeDiff=0;StartDistance=0;EndDistance=0	GT	0/0
chr16	89967775	HG4_Ill_MetaSV_1924	N	<DEL>	20	LongReadHomRef	END=89969138;SVTYPE=DEL;SVLEN=1363;SC=DeBreak,MAMnet,Sniffles2,cuteSV,NanoVar,SVIM,Sniffles,Smartie-sv_aln,SVIM-asm,PAV,Dipcall;NumNeighbors=1;NumThresholdNeighbors=1;MatchId=2003;TruScore=0.666667;PctSeqSimilarity=0;PctSizeSimilarity=1;PctRecOverlap=1;SizeDiff=0;StartDistance=0;EndDistance=0	GT	0/0
chr16	89973749	HG2_PB_SVrefine2Falcon2Bionano_8060	N	<INS>	10	PASS	END=89973749;SVTYPE=INS;SVLEN=1148;SC=DeBreak,MAMnet,Sniffles2,cuteSV,SVIM,Sniffles,Smartie-sv_aln,SVIM-asm,PAV,Dipcall;NumNeighbors=2;NumThresholdNeighbors=1;MatchId=2004;TruScore=0.666667;PctSeqSimilarity=0;PctSizeSimilarity=1;PctRecOverlap=1;SizeDiff=0;StartDistance=0;EndDistance=0	GT	1/1
chr16	89973749	HG4_PB_assemblyticsfalcon_10013	N	<DEL>	10	LongReadHomRef	END=89974849;SVTYPE=DEL;SVLEN=1100;SC=DeBreak,MAMnet,Sniffles2,cuteSV,NanoVar,SVIM,Sniffles,Smartie-sv_aln,SVIM-asm,PAV,Dipcall;NumNeighbors=1;NumThresholdNeighbors=1;MatchId=2005;TruScore=0.666667;PctSeqSimilarity=0;PctSizeSimilarity=1;PctRecOverlap=1;SizeDiff=0;StartDistance=0;EndDistance=0	GT	0/0
chr16	90000347	HG4_Ill_GATKHC_26007	N	<DEL>	10	LongReadHomRef	END=90000429;SVTYPE=DEL;SVLEN=82;SC=DeBreak,MAMnet,Sniffles2,cuteSV,NanoVar,SVIM,Sniffles,Smartie-sv_aln,SVIM-asm,PAV,Dipcall;NumNeighbors=1;NumThresholdNeighbors=1;MatchId=2007;TruScore=0.666667;PctSeqSimilarity=0;PctSizeSimilarity=1;PctRecOverlap=1;SizeDiff=0;StartDistance=0;EndDistance=0	GT	0/0
chr16	90048832	HG4_Ill_SVrefine2DISCOVARDovetail_11503	N	<INS>	20	LongReadHomRef	END=90048832;SVTYPE=INS;SVLEN=83;SC=DeBreak,MAMnet,Sniffles2,cuteSV,NanoVar,SVIM,Sniffles,Smartie-sv_aln,SVIM-asm,PAV,Dipcall;NumNeighbors=1;NumThresholdNeighbors=1;MatchId=2008;TruScore=0.666667;PctSeqSimilarity=0;PctSizeSimilarity=1;PctRecOverlap=1;SizeDiff=0;StartDistance=0;EndDistance=0	GT	0/0
chr16	90069634	HG4_Ill_SVrefine2DISCOVARDovetail_11504	N	<DEL>	20	LongReadHomRef	END=90070183;SVTYPE=DEL;SVLEN=549;SC=DeBreak,MAMnet,Sniffles2,cuteSV,NanoVar,SVIM,Sniffles,Smartie-sv_aln,SVIM-asm,PAV,Dipcall;NumNeighbors=1;NumThresholdNeighbors=1;MatchId=2010;TruScore=0.666667;PctSeqSimilarity=0;PctSizeSimilarity=1;PctRecOverlap=1;SizeDiff=0;StartDistance=0;EndDistance=0	GT	0/0
chr16	90107059	HG4_PB_SVrefine2PBcRDovetail_8162	N	<INS>	20	LongReadHomRef	END=90107059;SVTYPE=INS;SVLEN=3323;SC=DeBreak,MAMnet,Sniffles2,cuteSV,NanoVar,SVIM,Sniffles,Smartie-sv_aln,SVIM-asm,PAV,Dipcall;NumNeighbors=1;NumThresholdNeighbors=1;MatchId=2011;TruScore=0.666667;PctSeqSimilarity=0;PctSizeSimilarity=1;PctRecOverlap=1;SizeDiff=0;StartDistance=0;EndDistance=0	GT	0/0
chr9	53183	HG2_PB_SVrefine2Falcon1plusDovetail_12194	N	<INS>	10	LongReadHomRef	END=53183;SVTYPE=INS;SVLEN=191;SC=DeBreak,NanoVar,Smartie-sv_aln,SVIM-asm,PAV,Dipcall;NumNeighbors=1;NumThresholdNeighbors=1;MatchId=2013;TruScore=0.666667;PctSeqSimilarity=0;PctSizeSimilarity=1;PctRecOverlap=1;SizeDiff=0;StartDistance=0;EndDistance=0	GT	./.
chr9	82888	HG3_10X_allpass_2012	N	<DEL>	20	LongReadHomRef	END=83906;SVTYPE=DEL;SVLEN=1018;SC=DeBreak,SVIM-asm,PAV,Dipcall;NumNeighbors=1;NumThresholdNeighbors=1;MatchId=2014;TruScore=0.666667;PctSeqSimilarity=0;PctSizeSimilarity=1;PctRecOverlap=1;SizeDiff=0;StartDistance=0;EndDistance=0	GT	./.
chr9	100035	HG2_PB_HySA_18032	N	<DEL>	10	LongReadHomRef	END=100148;SVTYPE=DEL;SVLEN=113;SC=DeBreak,Sniffles2,cuteSV,NanoVar,SVIM,Sniffles,Smartie-sv_aln,SVIM-asm,PAV,Dipcall;NumNeighbors=1;NumThresholdNeighbors=1;MatchId=2015;TruScore=0.666667;PctSeqSimilarity=0;PctSizeSimilarity=1;PctRecOverlap=1;SizeDiff=0;StartDistance=0;EndDistance=0	GT	./.
chr9	104907	HG3_PB_HySA_14988	N	<INS>	10	LongReadHomRef	END=104907;SVTYPE=INS;SVLEN=4361;SC=DeBreak,MAMnet,Sniffles2,cuteSV,NanoVar,SVIM,Sniffles,Smartie-sv_aln,SVIM-asm,PAV,Dipcall;NumNeighbors=1;NumThresholdNeighbors=1;MatchId=2016;TruScore=0.666667;PctSeqSimilarity=0;PctSizeSimilarity=1;PctRecOverlap=1;SizeDiff=0;StartDistance=0;EndDistance=0	GT	./.
chr9	120645	HG2_PB_HySA_18039	N	<INS>	10	LongReadHomRef	END=120645;SVTYPE=INS;SVLEN=145;SC=DeBreak,Sniffles2,cuteSV,NanoVar,SVIM,Sniffles,Smartie-sv_aln,SVIM-asm,PAV,Dipcall;NumNeighbors=1;NumThresholdNeighbors=1;MatchId=2017;TruScore=0.666667;PctSeqSimilarity=0;PctSizeSimilarity=1;PctRecOverlap=1;SizeDiff=0;StartDistance=0;EndDistance=0	GT	./.
chr9	380023	HG2_10X_SVrefine210Xhap12_7168	N	<DEL>	20	LongReadHomRef	END=380755;SVTYPE=DEL;SVLEN=732;SC=DeBreak,MAMnet,Sniffles2,cuteSV,NanoVar,SVIM,Sniffles,Smartie-sv_aln,SVIM-asm,PAV,Dipcall;NumNeighbors=1;NumThresholdNeighbors=1;MatchId=2020;TruScore=0.666667;PctSeqSimilarity=0;PctSizeSimilarity=1;PctRecOverlap=1;SizeDiff=0;StartDistance=0;EndDistance=0	GT	0/0
chr9	400831	HG2_PB_SVrefine2Falcon1plusDovetail_12198	N	<INS>	10	ClusteredCalls	END=400831;SVTYPE=INS;SVLEN=2053;SC=DeBreak,MAMnet,Sniffles2,cuteSV,NanoVar,SVIM,Sniffles,Smartie-sv_aln,SVIM-asm,PAV,Dipcall;NumNeighbors=2;NumThresholdNeighbors=2;MatchId=2022;TruScore=0.666667;PctSeqSimilarity=0;PctSizeSimilarity=1;PctRecOverlap=1;SizeDiff=0;StartDistance=0;EndDistance=0	GT	1/1
chr9	401081	HG4_PB_SVrefine2Falcon1Dovetail_6176	N	<INS>	10	ClusteredCalls	END=401081;SVTYPE=INS;SVLEN=1829;SC=DeBreak,MAMnet,Sniffles2,cuteSV,SVIM,Sniffles,Smartie-sv_aln,SVIM-asm,PAV,Dipcall;NumNeighbors=1;NumThresholdNeighbors=1;MatchId=2023;TruScore=0.666667;PctSeqSimilarity=0;PctSizeSimilarity=1;PctRecOverlap=1;SizeDiff=0;StartDistance=0;EndDistance=0	GT	1/1
chr9	574357	HG4_Ill_GATKHC_16200	N	<INS>	20	LongReadHomRef	END=574357;SVTYPE=INS;SVLEN=57;SC=DeBreak,MAMnet,Sniffles2,cuteSV,NanoVar,SVIM,Sniffles,Smartie-sv_aln,SVIM-asm,PAV,Dipcall;NumNeighbors=1;NumThresholdNeighbors=1;MatchId=2024;TruScore=0.666667;PctSeqSimilarity=0;PctSizeSimilarity=1;PctRecOverlap=1;SizeDiff=0;StartDistance=0;EndDistance=0	GT	0/0
chr9	707442	HG4_Ill_MetaSV_5491	N	<DEL>	20	LongReadHomRef	END=708070;SVTYPE=DEL;SVLEN=628;SC=DeBreak,MAMnet,Sniffles2,cuteSV,NanoVar,SVIM,Sniffles,Smartie-sv_aln,SVIM-asm,PAV,Dipcall;NumNeighbors=1;NumThresholdNeighbors=1;MatchId=2025;TruScore=0.666667;PctSeqSimilarity=0;PctSizeSimilarity=1;PctRecOverlap=1;SizeDiff=0;StartDistance=0;EndDistance=0	GT	0/0
chr9	998541	HG2_10X_SVrefine210Xhap12_7174	N	<DEL>	20	LongReadHomRef	END=998933;SVTYPE=DEL;SVLEN=392;SC=DeBreak,MAMnet,Sniffles2,cuteSV,NanoVar,SVIM,Sniffles,Smartie-sv_aln,SVIM-asm,PAV,Dipcall;NumNeighbors=1;NumThresholdNeighbors=1;MatchId=2030;TruScore=0.666667;PctSeqSimilarity=0;PctSizeSimilarity=1;PctRecOverlap=1;SizeDiff=0;StartDistance=0;EndDistance=0	GT	0/0
chr9	1074403	HG2_10X_SVrefine210Xhap12_7176	N	<DEL>	20	LongReadHomRef	END=1074706;SVTYPE=DEL;SVLEN=303;SC=DeBreak,MAMnet,Sniffles2,cuteSV,NanoVar,SVIM,Sniffles,Smartie-sv_aln,SVIM-asm,PAV,Dipcall;NumNeighbors=1;NumThresholdNeighbors=1;MatchId=2033;TruScore=0.666667;PctSeqSimilarity=0;PctSizeSimilarity=1;PctRecOverlap=1;SizeDiff=0;StartDistance=0;EndDistance=0	GT	0/0
chr9	1804788	HG2_PB_assemblyticsPBcR_26631	N	<DEL>	10	LongReadHomRef	END=1805083;SVTYPE=DEL;SVLEN=295;SC=DeBreak,MAMnet,Sniffles2,cuteSV,NanoVar,SVIM,Sniffles,Smartie-sv_aln,SVIM-asm,PAV,Dipcall;NumNeighbors=2;NumThresholdNeighbors=1;MatchId=2037;TruScore=0.666667;PctSeqSimilarity=0;PctSizeSimilarity=1;PctRecOverlap=1;SizeDiff=0;StartDistance=0;EndDistance=0	GT	0/0
chr9	1804999	HG3_Ill_manta_2337	N	<DEL>	10	LongReadHomRef	END=1805056;SVTYPE=DEL;SVLEN=57;SC=DeBreak,MAMnet,Sniffles2,cuteSV,NanoVar,SVIM,Sniffles,Smartie-sv_aln,SVIM-asm,PAV,Dipcall;NumNeighbors=1;NumThresholdNeighbors=1;MatchId=2039;TruScore=0.666667;PctSeqSimilarity=0;PctSizeSimilarity=1;PctRecOverlap=1;SizeDiff=0;StartDistance=0;EndDistance=0	GT	0/0
chr9	1885229	HG2_Ill_SpiralSDKrefine_17522	N	<DEL>	10	LongReadHomRef	END=1885393;SVTYPE=DEL;SVLEN=164;SC=DeBreak,MAMnet,Sniffles2,cuteSV,NanoVar,SVIM,Sniffles,Smartie-sv_aln,SVIM-asm,PAV,Dipcall;NumNeighbors=1;NumThresholdNeighbors=1;MatchId=2040;TruScore=0.666667;PctSeqSimilarity=0;PctSizeSimilarity=1;PctRecOverlap=1;SizeDiff=0;StartDistance=0;EndDistance=0	GT	0/0
chr9	2000968	HG3_10X_allpass_2015	N	<DEL>	20	LongReadHomRef	END=2001294;SVTYPE=DEL;SVLEN=326;SC=DeBreak,MAMnet,Sniffles2,cuteSV,NanoVar,SVIM,Sniffles,Smartie-sv_aln,SVIM-asm,PAV,Dipcall;NumNeighbors=1;NumThresholdNeighbors=1;MatchId=2041;TruScore=0.666667;PctSeqSimilarity=0;PctSizeSimilarity=1;PctRecOverlap=1;SizeDiff=0;StartDistance=0;EndDistance=0	GT	0/0
chr9	2326238	HG4_Ill_Krunchall_14081	N	<DEL>	20	ClusteredCalls	END=2326292;SVTYPE=DEL;SVLEN=54;SC=DeBreak,MAMnet,Sniffles2,cuteSV,NanoVar,SVIM,Sniffles,Smartie-sv_aln,SVIM-asm,PAV,Dipcall;NumNeighbors=1;NumThresholdNeighbors=1;MatchId=2043;TruScore=0.666667;PctSeqSimilarity=0;PctSizeSimilarity=1;PctRecOverlap=1;SizeDiff=0;StartDistance=0;EndDistance=0	GT	0/1
chr9	2781609	HG4_Ill_SVrefine2DISCOVARDovetail_7224	N	<INS>	20	ClusteredCalls	END=2781609;SVTYPE=INS;SVLEN=857;SC=DeBreak,MAMnet,Sniffles2,cuteSV,NanoVar,SVIM,Sniffles,Smartie-sv_aln;NumNeighbors=1;NumThresholdNeighbors=1;MatchId=2047;TruScore=0.327888;PctSeqSimilarity=0;PctSizeSimilarity=0.983664;PctRecOverlap=0;SizeDiff=14;StartDistance=-1;EndDistance=-1	GT	1/1
chr9	2814055	HG2_PB_assemblyticsfalcon_27376	N	<DEL>	10	LongReadHomRef	END=2814255;SVTYPE=DEL;SVLEN=200;SC=DeBreak,MAMnet,Sniffles2,cuteSV,NanoVar,SVIM,Sniffles,Smartie-sv_aln,SVIM-asm,PAV,Dipcall;NumNeighbors=1;NumThresholdNeighbors=1;MatchId=2049;TruScore=0.666667;PctSeqSimilarity=0;PctSizeSimilarity=1;PctRecOverlap=1;SizeDiff=0;StartDistance=0;EndDistance=0	GT	0/0
chr9	3039491	HG2_Ill_GATKHC_16206	N	<INS>	20	ClusteredCalls	END=3039491;SVTYPE=INS;SVLEN=162;SC=DeBreak,MAMnet,Sniffles2,cuteSV,NanoVar,SVIM,Sniffles,Smartie-sv_aln;NumNeighbors=3;NumThresholdNeighbors=2;MatchId=2051;TruScore=0.240741;PctSeqSimilarity=0;PctSizeSimilarity=0.722222;PctRecOverlap=0;SizeDiff=45;StartDistance=-197;EndDistance=-197	GT	0/1
chr9	3039502	HG2_Ill_svaba_12591	N	<DEL>	20	LongReadHomRef	END=3039582;SVTYPE=DEL;SVLEN=80;SC=DeBreak,MAMnet,Sniffles2,cuteSV,NanoVar,SVIM,Sniffles,Smartie-sv_aln,PAV,Dipcall;NumNeighbors=2;NumThresholdNeighbors=1;MatchId=2052;TruScore=0.666667;PctSeqSimilarity=0;PctSizeSimilarity=1;PctRecOverlap=1;SizeDiff=0;StartDistance=0;EndDistance=0	GT	0/0
chr9	3039688	HG3_Ill_GATKHC_16151	N	<INS>	20	ClusteredCalls	END=3039688;SVTYPE=INS;SVLEN=117;SC=DeBreak,MAMnet,Sniffles2,Sniffles,Smartie-sv_aln,SVIM-asm,PAV,Dipcall;NumNeighbors=1;NumThresholdNeighbors=1;MatchId=2053;TruScore=0.230769;PctSeqSimilarity=0;PctSizeSimilarity=0.692308;PctRecOverlap=0;SizeDiff=36;StartDistance=208;EndDistance=208	GT	0/1
chr9	4346658	HG4_Ill_scalpel_9325	N	<DEL>	20	ClusteredCalls	END=4346969;SVTYPE=DEL;SVLEN=311;SC=DeBreak,MAMnet,Sniffles2,cuteSV,NanoVar,SVIM,Sniffles,Smartie-sv_aln,SVIM-asm,PAV,Dipcall;NumNeighbors=1;NumThresholdNeighbors=1;MatchId=2059;TruScore=0.666667;PctSeqSimilarity=0;PctSizeSimilarity=1;PctRecOverlap=1;SizeDiff=0;StartDistance=0;EndDistance=0	GT	1/1
chr9	4713901	HG2_Ill_250bpfermikitraw_13568	N	<INS>	20	ClusteredCalls	END=4713901;SVTYPE=INS;SVLEN=130;SC=DeBreak,MAMnet,cuteSV,NanoVar,Smartie-sv_aln,SVIM-asm,Dipcall;NumNeighbors=2;NumThresholdNeighbors=1;MatchId=2061;TruScore=0.666667;PctSeqSimilarity=0;PctSizeSimilarity=1;PctRecOverlap=1;SizeDiff=0;StartDistance=0;EndDistance=0	GT	1/1
chr9	4713947	HG2_PB_PB10Xdip_31405	N	<INS>	20	ClusteredCalls	END=4713947;SVTYPE=INS;SVLEN=57;SC=DeBreak,MAMnet,cuteSV,NanoVar,SVIM,Sniffles,Smartie-sv_aln,SVIM-asm,PAV,Dipcall;NumNeighbors=1;NumThresholdNeighbors=1;MatchId=2063;TruScore=0.666667;PctSeqSimilarity=0;PctSizeSimilarity=1;PctRecOverlap=1;SizeDiff=0;StartDistance=0;EndDistance=0	GT	1/1
chr9	4735224	HG2_Ill_SVrefine2DISCOVARplusDovetail_13360	N	<INS>	20	ClusteredCalls	END=4735224;SVTYPE=INS;SVLEN=126;SC=DeBreak,MAMnet,Sniffles2,cuteSV,NanoVar,SVIM,Sniffles,Smartie-sv_aln,SVIM-asm,PAV,Dipcall;NumNeighbors=1;NumThresholdNeighbors=1;MatchId=2064;TruScore=0.666667;PctSeqSimilarity=0;PctSizeSimilarity=1;PctRecOverlap=1;SizeDiff=0;StartDistance=0;EndDistance=0	GT	1/1
chr9	5641632	HG4_Ill_GATKHCSBGrefine_6952	N	<DEL>	20	LongReadHomRef	END=5642810;SVTYPE=DEL;SVLEN=1178;SC=DeBreak,MAMnet,Sniffles2,cuteSV,NanoVar,SVIM,Sniffles,Smartie-sv_aln,SVIM-asm,PAV,Dipcall;NumNeighbors=1;NumThresholdNeighbors=1;MatchId=2067;TruScore=0.666667;PctSeqSimilarity=0;PctSizeSimilarity=1;PctRecOverlap=1;SizeDiff=0;StartDistance=0;EndDistance=0	GT	0/0
chr9	6378333	HG4_PB_assemblyticsfalcon_26851	N	<DEL>	10	LongReadHomRef	END=6382399;SVTYPE=DEL;SVLEN=4066;SC=DeBreak,MAMnet,Sniffles2,cuteSV,NanoVar,SVIM,Sniffles,Smartie-sv_aln,SVIM-asm,PAV,Dipcall;NumNeighbors=1;NumThresholdNeighbors=1;MatchId=2069;TruScore=0.666667;PctSeqSimilarity=0;PctSizeSimilarity=1;PctRecOverlap=1;SizeDiff=0;StartDistance=0;EndDistance=0	GT	0/0
chr9	6659729	HG2_Ill_SVrefine2DISCOVARplusDovetail_13366	N	<DEL>	20	PASS	END=6659865;SVTYPE=DEL;SVLEN=136;SC=DeBreak,MAMnet,Sniffles2,cuteSV,NanoVar,SVIM,Sniffles,Smartie-sv_aln,SVIM-asm,PAV,Dipcall;NumNeighbors=1;NumThresholdNeighbors=1;MatchId=2071;TruScore=0.271673;PctSeqSimilarity=0;PctSizeSimilarity=0.5;PctRecOverlap=0.315018;SizeDiff=-136;StartDistance=-51;EndDistance=-187	GT	0/1
chr9	6700554	HG3_PB_pbsv_9796	N	<DEL>	20	LongReadHomRef	END=6710674;SVTYPE=DEL;SVLEN=10120;SC=DeBreak,MAMnet,Sniffles2,cuteSV,NanoVar,SVIM,Sniffles,Smartie-sv_aln,SVIM-asm,PAV,Dipcall;NumNeighbors=3;NumThresholdNeighbors=1;MatchId=2073;TruScore=0.666667;PctSeqSimilarity=0;PctSizeSimilarity=1;PctRecOverlap=1;SizeDiff=0;StartDistance=0;EndDistance=0	GT	0/0
chr9	6711058	HG3_Ill_GATKHCSBGrefine_6728	N	<DEL>	20	LongReadHomRef	END=6711224;SVTYPE=DEL;SVLEN=166;SC=DeBreak,MAMnet,Sniffles2,cuteSV,NanoVar,SVIM,Sniffles,Smartie-sv_aln,SVIM-asm,PAV,Dipcall;NumNeighbors=4;NumThresholdNeighbors=1;MatchId=2075;TruScore=0.666667;PctSeqSimilarity=0;PctSizeSimilarity=1;PctRecOverlap=1;SizeDiff=0;StartDistance=0;EndDistance=0	GT	0/0
chr9	6711169	HG4_Ill_GATKHCSBGrefine_6957	N	<INS>	20	ClusteredCalls	END=6711169;SVTYPE=INS;SVLEN=74;SC=DeBreak,MAMnet,Sniffles2,cuteSV,NanoVar,SVIM,Sniffles,Smartie-sv_aln,SVIM-asm,PAV,Dipcall;NumNeighbors=3;NumThresholdNeighbors=2;MatchId=2076;TruScore=0.666667;PctSeqSimilarity=0;PctSizeSimilarity=1;PctRecOverlap=1;SizeDiff=0;StartDistance=0;EndDistance=0	GT	1/1
chr9	6711194	HG2_PB_pbsv_10067	N	<INS>	20	ClusteredCalls	END=6711194;SVTYPE=INS;SVLEN=200;SC=DeBreak,MAMnet,Sniffles2,cuteSV,NanoVar,Sniffles,Smartie-sv_aln,SVIM-asm;NumNeighbors=2;NumThresholdNeighbors=2;MatchId=2077;TruScore=0.666667;PctSeqSimilarity=0;PctSizeSimilarity=1;PctRecOverlap=1;SizeDiff=0;StartDistance=0;EndDistance=0	GT	0/1
chr9	6711222	HG4_PB_SVrefine2Falcon1Dovetail_6186	N	<INS>	10	ClusteredCalls	END=6711222;SVTYPE=INS;SVLEN=131;SC=DeBreak,MAMnet,NanoVar,Sniffles,Smartie-sv_aln,SVIM-asm,PAV,Dipcall;NumNeighbors=1;NumThresholdNeighbors=1;MatchId=2078;TruScore=0.666667;PctSeqSimilarity=0;PctSizeSimilarity=1;PctRecOverlap=1;SizeDiff=0;StartDistance=0;EndDistance=0	GT	1/1
chr9	6727608	HG2_PB_assemblyticsfalcon_27408	N	<INS>	10	ClusteredCalls	END=6727608;SVTYPE=INS;SVLEN=820;SC=DeBreak,MAMnet,Sniffles2,cuteSV,NanoVar,SVIM,Sniffles,Smartie-sv_aln,SVIM-asm,PAV,Dipcall;NumNeighbors=1;NumThresholdNeighbors=1;MatchId=2080;TruScore=0.666667;PctSeqSimilarity=0;PctSizeSimilarity=1;PctRecOverlap=1;SizeDiff=0;StartDistance=0;EndDistance=0	GT	1/1
chr9	7371803	HG4_10X_allpass_1950	N	<DEL>	20	LongReadHomRef	END=7372116;SVTYPE=DEL;SVLEN=313;SC=DeBreak,MAMnet,Sniffles2,cuteSV,NanoVar,SVIM,Sniffles,Smartie-sv_aln,SVIM-asm,PAV,Dipcall;NumNeighbors=1;NumThresholdNeighbors=1;MatchId=2084;TruScore=0.666667;PctSeqSimilarity=0;PctSizeSimilarity=1;PctRecOverlap=1;SizeDiff=0;StartDistance=0;EndDistance=0	GT	0/0
chr9	8102216	HG3_Ill_svaba_12753	N	<INS>	20	ClusteredCalls	END=8102216;SVTYPE=INS;SVLEN=84;SC=DeBreak,MAMnet,Sniffles2,cuteSV,NanoVar,SVIM,Sniffles,Smartie-sv_aln;NumNeighbors=1;NumThresholdNeighbors=1;MatchId=2086;TruScore=0.22619;PctSeqSimilarity=0;PctSizeSimilarity=0.678571;PctRecOverlap=0;SizeDiff=27;StartDistance=-3;EndDistance=-3	GT	0/1
chr9	8344960	HG4_Ill_GATKHC_16264	N	<INS>	20	LongReadHomRef	END=8344960;SVTYPE=INS;SVLEN=95;SC=DeBreak,MAMnet,Sniffles2,cuteSV,NanoVar,SVIM,Sniffles,Smartie-sv_aln,SVIM-asm,PAV,Dipcall;NumNeighbors=1;NumThresholdNeighbors=1;MatchId=2089;TruScore=0.666667;PctSeqSimilarity=0;PctSizeSimilarity=1;PctRecOverlap=1;SizeDiff=0;StartDistance=0;EndDistance=0	GT	0/0
chr9	9947336	HG4_Ill_scalpel_9347	N	<INS>	10	ClusteredCalls	END=9947336;SVTYPE=INS;SVLEN=135;SC=DeBreak,MAMnet,Sniffles2,cuteSV,NanoVar,SVIM,Sniffles,Smartie-sv_aln;NumNeighbors=1;NumThresholdNeighbors=1;MatchId=2093;TruScore=0.217284;PctSeqSimilarity=0;PctSizeSimilarity=0.651852;PctRecOverlap=0;SizeDiff=47;StartDistance=-10;EndDistance=-10	GT	0/1
chr9	10136559	HG3_Ill_GATKHCSBGrefine_6736	N	<DEL>	20	LongReadHomRef	END=10137720;SVTYPE=DEL;SVLEN=1161;SC=DeBreak,MAMnet,Sniffles2,cuteSV,NanoVar,SVIM,Sniffles,Smartie-sv_aln,SVIM-asm,PAV,Dipcall;NumNeighbors=1;NumThresholdNeighbors=1;MatchId=2096;TruScore=0.666667;PctSeqSimilarity=0;PctSizeSimilarity=1;PctRecOverlap=1;SizeDiff=0;StartDistance=0;EndDistance=0	GT	0/0
chr9	11329313	HG3_PB_SVrefine2Falcon1Dovetail_6163	N	<INS>	10	LongReadHomRef	END=11329313;SVTYPE=INS;SVLEN=331;SC=DeBreak,MAMnet,Sniffles2,cuteSV,NanoVar,SVIM,Sniffles,Smartie-sv_aln,SVIM-asm,PAV,Dipcall;NumNeighbors=1;NumThresholdNeighbors=1;MatchId=2100;TruScore=0.666667;PctSeqSimilarity=0;PctSizeSimilarity=1;PctRecOverlap=1;SizeDiff=0;StartDistance=0;EndDistance=0	GT	./.
chr9	11408594	HG3_Ill_SVrefine2DISCOVARDovetail_7493	N	<DEL>	20	ClusteredCalls	END=11408846;SVTYPE=DEL;SVLEN=252;SC=DeBreak,MAMnet,Sniffles2,cuteSV,NanoVar;NumNeighbors=2;NumThresholdNeighbors=1;MatchId=2101;TruScore=0.429042;PctSeqSimilarity=0;PctSizeSimilarity=0.642857;PctRecOverlap=0.644269;SizeDiff=90;StartDistance=-45;EndDistance=45	GT	0/1
chr9	11408612	HG2_PB_PB10Xdip_30718	N	<INS>	20	ClusteredCalls	END=11408612;SVTYPE=INS;SVLEN=133;SC=DeBreak,MAMnet,Sniffles2,cuteSV,NanoVar,Sniffles,Smartie-sv_aln,SVIM-asm,PAV,Dipcall;NumNeighbors=1;NumThresholdNeighbors=1;MatchId=2102;TruScore=0.666667;PctSeqSimilarity=0;PctSizeSimilarity=1;PctRecOverlap=1;SizeDiff=0;StartDistance=0;EndDistance=0	GT	0/1
chr9	12026265	HG2_PB_SVrefine2Falcon2Bionano_4774	N	<INS>	20	PASS	END=12026265;SVTYPE=INS;SVLEN=136;SC=DeBreak,Sniffles,Smartie-sv_aln,Dipcall;NumNeighbors=1;NumThresholdNeighbors=1;MatchId=2105;TruScore=0.666667;PctSeqSimilarity=0;PctSizeSimilarity=1;PctRecOverlap=1;SizeDiff=0;StartDistance=0;EndDistance=0	GT	0/1
chr9	12120356	HG3_Ill_manta_2354	N	<INS>	20	LongReadHomRef	END=12120356;SVTYPE=INS;SVLEN=70;SC=DeBreak,MAMnet,Sniffles2,cuteSV,NanoVar,SVIM,Sniffles,Smartie-sv_aln,SVIM-asm,PAV,Dipcall;NumNeighbors=1;NumThresholdNeighbors=1;MatchId=2106;TruScore=0.666667;PctSeqSimilarity=0;PctSizeSimilarity=1;PctRecOverlap=1;SizeDiff=0;StartDistance=0;EndDistance=0	GT	0/0
chr9	12601791	HG3_Ill_GATKHCSBGrefine_6744	N	<INS>	20	LongReadHomRef	END=12601791;SVTYPE=INS;SVLEN=314;SC=DeBreak,MAMnet,Sniffles2,cuteSV,NanoVar,SVIM,Sniffles,Smartie-sv_aln,SVIM-asm,PAV,Dipcall;NumNeighbors=1;NumThresholdNeighbors=1;MatchId=2107;TruScore=0.666667;PctSeqSimilarity=0;PctSizeSimilarity=1;PctRecOverlap=1;SizeDiff=0;StartDistance=0;EndDistance=0	GT	0/0
chr9	13784850	HG4_PB_HySA_14664	N	<INS>	20	LongReadHomRef	END=13784850;SVTYPE=INS;SVLEN=98;SC=DeBreak,MAMnet,Sniffles2,cuteSV,NanoVar,SVIM,Sniffles,Smartie-sv_aln,SVIM-asm,PAV,Dipcall;NumNeighbors=1;NumThresholdNeighbors=1;MatchId=2110;TruScore=0.666667;PctSeqSimilarity=0;PctSizeSimilarity=1;PctRecOverlap=1;SizeDiff=0;StartDistance=0;EndDistance=0	GT	0/0
chr9	15126682	HG2_PB_SVrefine2PB10Xhap12_7382	N	<INS>	10	ClusteredCalls	END=15126682;SVTYPE=INS;SVLEN=1681;SC=DeBreak,MAMnet,Sniffles2,cuteSV,NanoVar,Sniffles,Smartie-sv_aln;NumNeighbors=2;NumThresholdNeighbors=1;MatchId=2113;TruScore=0.19532;PctSeqSimilarity=0;PctSizeSimilarity=0.585961;PctRecOverlap=0;SizeDiff=696;StartDistance=-131;EndDistance=-131	GT	1/1
chr9	15126788	HG2_PB_PB10Xdip_31122	N	<INS>	10	ClusteredCalls	END=15126788;SVTYPE=INS;SVLEN=561;SC=DeBreak,MAMnet,Sniffles2,cuteSV,NanoVar,Smartie-sv_aln,PAV;NumNeighbors=1;NumThresholdNeighbors=1;MatchId=2114;TruScore=0.666667;PctSeqSimilarity=0;PctSizeSimilarity=1;PctRecOverlap=1;SizeDiff=0;StartDistance=0;EndDistance=0	GT	1/1
chr9	15394780	HG3_Ill_MetaSV_5478	N	<DEL>	10	LongReadHomRef	END=15395455;SVTYPE=DEL;SVLEN=675;SC=DeBreak,MAMnet,Sniffles2,cuteSV,NanoVar,SVIM,Sniffles,Smartie-sv_aln,SVIM-asm,PAV,Dipcall;NumNeighbors=1;NumThresholdNeighbors=1;MatchId=2118;TruScore=0.666667;PctSeqSimilarity=0;PctSizeSimilarity=1;PctRecOverlap=1;SizeDiff=0;StartDistance=0;EndDistance=0	GT	0/0
chr9	15407016	HG2_PB_SVrefine2Falcon1plusDovetail_12257	N	<INS>	10	ClusteredCalls	END=15407016;SVTYPE=INS;SVLEN=451;SC=DeBreak,NanoVar,Sniffles,Smartie-sv_aln;NumNeighbors=1;NumThresholdNeighbors=1;MatchId=2119;TruScore=0.666667;PctSeqSimilarity=0;PctSizeSimilarity=1;PctRecOverlap=1;SizeDiff=0;StartDistance=0;EndDistance=0	GT	0/1
chr9	15883015	HG4_Ill_250bpfermikitraw_13540	N	<INS>	20	NoConsensusGT	END=15883015;SVTYPE=INS;SVLEN=81;SC=DeBreak,MAMnet,Sniffles2,cuteSV,NanoVar,SVIM,Sniffles,Smartie-sv_aln,SVIM-asm,PAV;NumNeighbors=2;NumThresholdNeighbors=2;MatchId=2123;TruScore=0.666667;PctSeqSimilarity=0;PctSizeSimilarity=1;PctRecOverlap=1;SizeDiff=0;StartDistance=0;EndDistance=0	GT	./.
chr9	16332324	HG3_Ill_SVrefine2DISCOVARDovetail_7524	N	<DEL>	20	LongReadHomRef	END=16332431;SVTYPE=DEL;SVLEN=107;SC=DeBreak,MAMnet,Sniffles2,cuteSV,NanoVar,SVIM,Sniffles,Smartie-sv_aln,SVIM-asm,PAV,Dipcall;NumNeighbors=2;NumThresholdNeighbors=1;MatchId=2125;TruScore=0.666667;PctSeqSimilarity=0;PctSizeSimilarity=1;PctRecOverlap=1;SizeDiff=0;StartDistance=0;EndDistance=0	GT	0/0
chr9	16332388	HG3_CG_vcfBeta_5498	N	<DEL>	20	LongReadHomRef	END=16332438;SVTYPE=DEL;SVLEN=50;SC=DeBreak,MAMnet,Sniffles2,cuteSV,NanoVar,SVIM,Sniffles,Smartie-sv_aln,SVIM-asm,PAV,Dipcall;NumNeighbors=1;NumThresholdNeighbors=1;MatchId=2126;TruScore=0.666667;PctSeqSimilarity=0;PctSizeSimilarity=1;PctRecOverlap=1;SizeDiff=0;StartDistance=0;EndDistance=0	GT	0/0
chr9	16389394	HG4_PB_SVrefine2Falcon1Dovetail_6211	N	<DEL>	20	LongReadHomRef	END=16389730;SVTYPE=DEL;SVLEN=336;SC=DeBreak,MAMnet,Sniffles2,cuteSV,NanoVar,SVIM,Sniffles,Smartie-sv_aln,SVIM-asm,PAV,Dipcall;NumNeighbors=1;NumThresholdNeighbors=1;MatchId=2127;TruScore=0.666667;PctSeqSimilarity=0;PctSizeSimilarity=1;PctRecOverlap=1;SizeDiff=0;StartDistance=0;EndDistance=0	GT	0/0
chr9	16664852	HG4_Ill_svaba_12753	N	<DEL>	10	LongReadHomRef	END=16664970;SVTYPE=DEL;SVLEN=118;SC=DeBreak,MAMnet,Sniffles2,cuteSV,NanoVar,SVIM,Sniffles,Smartie-sv_aln,SVIM-asm,PAV,Dipcall;NumNeighbors=1;NumThresholdNeighbors=1;MatchId=2128;TruScore=0.666667;PctSeqSimilarity=0;PctSizeSimilarity=1;PctRecOverlap=1;SizeDiff=0;StartDistance=0;EndDistance=0	GT	0/0
chr9	16896138	HG2_PB_assemblyticsPBcR_26760	N	<INS>	20	ClusteredCalls	END=16896138;SVTYPE=INS;SVLEN=195;SC=DeBreak,MAMnet,Sniffles2,cuteSV,NanoVar,SVIM,Sniffles,Smartie-sv_aln;NumNeighbors=3;NumThresholdNeighbors=2;MatchId=2129;TruScore=0.333333;PctSeqSimilarity=0;PctSizeSimilarity=1;PctRecOverlap=0;SizeDiff=0;StartDistance=-2;EndDistance=-2	GT	1/1
chr9	16896139	HG2_PB_HySA_18234	N	<INS>	10	ClusteredCalls	END=16896139;SVTYPE=INS;SVLEN=153;SC=DeBreak,MAMnet,Sniffles2,cuteSV,NanoVar,SVIM,Sniffles,Smartie-sv_aln,SVIM-asm,PAV,Dipcall;NumNeighbors=2;NumThresholdNeighbors=2;MatchId=2130;TruScore=0.666667;PctSeqSimilarity=0;PctSizeSimilarity=1;PctRecOverlap=1;SizeDiff=0;StartDistance=0;EndDistance=0	GT	1/1
chr9	16896156	HG3_Ill_GATKHCSBGrefine_6755	N	<INS>	10	ClusteredCalls	END=16896156;SVTYPE=INS;SVLEN=88;SC=DeBreak,MAMnet,Sniffles2,cuteSV,NanoVar,SVIM,Sniffles,Smartie-sv_aln,SVIM-asm,PAV,Dipcall;NumNeighbors=1;NumThresholdNeighbors=1;MatchId=2132;TruScore=0.666667;PctSeqSimilarity=0;PctSizeSimilarity=1;PctRecOverlap=1;SizeDiff=0;StartDistance=0;EndDistance=0	GT	1/1
chr9	16907618	HG3_PB_assemblyticsfalcon_27424	N	<DEL>	10	LongReadHomRef	END=16907978;SVTYPE=DEL;SVLEN=360;SC=DeBreak,MAMnet,Sniffles2,cuteSV,NanoVar,SVIM,Sniffles,Smartie-sv_aln,SVIM-asm,PAV,Dipcall;NumNeighbors=3;NumThresholdNeighbors=1;MatchId=2133;TruScore=0.666667;PctSeqSimilarity=0;PctSizeSimilarity=1;PctRecOverlap=1;SizeDiff=0;StartDistance=0;EndDistance=0	GT	0/0
chr9	16907645	HG2_Ill_Krunchall_13976	N	<INS>	20	ClusteredCalls	END=16907645;SVTYPE=INS;SVLEN=90;SC=DeBreak,MAMnet,Sniffles2,cuteSV,NanoVar,Smartie-sv_aln;NumNeighbors=2;NumThresholdNeighbors=1;MatchId=2135;TruScore=0.666667;PctSeqSimilarity=0;PctSizeSimilarity=1;PctRecOverlap=1;SizeDiff=0;StartDistance=0;EndDistance=0	GT	1/1
chr9	16907773	HG4_Ill_GATKHCSBGrefine_6993	N	<DEL>	10	LongReadHomRef	END=16907840;SVTYPE=DEL;SVLEN=67;SC=DeBreak,MAMnet,Sniffles2,cuteSV,NanoVar,SVIM,Sniffles,Smartie-sv_aln,SVIM-asm,PAV,Dipcall;NumNeighbors=1;NumThresholdNeighbors=1;MatchId=2136;TruScore=0.666667;PctSeqSimilarity=0;PctSizeSimilarity=1;PctRecOverlap=1;SizeDiff=0;StartDistance=0;EndDistance=0	GT	./.
chr9	17054851	HG4_CG_vcfBeta_6484	N	<DEL>	20	LongReadHomRef	END=17054938;SVTYPE=DEL;SVLEN=87;SC=DeBreak,MAMnet,Sniffles2,cuteSV,NanoVar,SVIM,Sniffles,Smartie-sv_aln,SVIM-asm,PAV,Dipcall;NumNeighbors=1;NumThresholdNeighbors=1;MatchId=2137;TruScore=0.666667;PctSeqSimilarity=0;PctSizeSimilarity=1;PctRecOverlap=1;SizeDiff=0;StartDistance=0;EndDistance=0	GT	0/0
chr9	17119038	HG4_10X_allpass_1961	N	<DEL>	20	LongReadHomRef	END=17119232;SVTYPE=DEL;SVLEN=194;SC=DeBreak,MAMnet,Sniffles2,cuteSV,NanoVar,SVIM,Sniffles,Smartie-sv_aln,SVIM-asm,PAV,Dipcall;NumNeighbors=1;NumThresholdNeighbors=1;MatchId=2138;TruScore=0.666667;PctSeqSimilarity=0;PctSizeSimilarity=1;PctRecOverlap=1;SizeDiff=0;StartDistance=0;EndDistance=0	GT	0/0
chr9	17277060	HG4_Ill_SVrefine2DISCOVARDovetail_7305	N	<DEL>	20	LongReadHomRef	END=17277288;SVTYPE=DEL;SVLEN=228;SC=DeBreak,MAMnet,Sniffles2,cuteSV,NanoVar,SVIM,Sniffles,Smartie-sv_aln,SVIM-asm,PAV,Dipcall;NumNeighbors=1;NumThresholdNeighbors=1;MatchId=2139;TruScore=0.666667;PctSeqSimilarity=0;PctSizeSimilarity=1;PctRecOverlap=1;SizeDiff=0;StartDistance=0;EndDistance=0	GT	0/0
chr9	17909518	HG2_PB_assemblyticsPBcR_26771	N	<DEL>	10	ClusteredCalls	END=17911420;SVTYPE=DEL;SVLEN=1902;SC=DeBreak,MAMnet,Sniffles2,cuteSV,NanoVar,SVIM,Sniffles,SVIM-asm,PAV;NumNeighbors=1;NumThresholdNeighbors=1;MatchId=2142;TruScore=0.666667;PctSeqSimilarity=0;PctSizeSimilarity=1;PctRecOverlap=1;SizeDiff=0;StartDistance=0;EndDistance=0	GT	0/1
chr9	18400142	HG2_Ill_Krunchall_13989	N	<INS>	20	PASS	END=18400142;SVTYPE=INS;SVLEN=50;SC=DeBreak,Smartie-sv_aln;NumNeighbors=1;NumThresholdNeighbors=1;MatchId=2143;TruScore=0.666667;PctSeqSimilarity=0;PctSizeSimilarity=1;PctRecOverlap=1;SizeDiff=0;StartDistance=0;EndDistance=0	GT	0/1
chr9	19238526	HG2_Ill_SVrefine2DISCOVARplusDovetail_13433	N	<DEL>	20	LongReadHomRef	END=19238658;SVTYPE=DEL;SVLEN=132;SC=DeBreak,MAMnet,Sniffles2,cuteSV,NanoVar,SVIM,Sniffles,Smartie-sv_aln,SVIM-asm,PAV,Dipcall;NumNeighbors=1;NumThresholdNeighbors=1;MatchId=2145;TruScore=0.666667;PctSeqSimilarity=0;PctSizeSimilarity=1;PctRecOverlap=1;SizeDiff=0;StartDistance=0;EndDistance=0	GT	0/0
chr9	20225560	HG2_Ill_GATKHCSBGrefine_6867	N	<INS>	20	ClusteredCalls	END=20225560;SVTYPE=INS;SVLEN=300;SC=DeBreak,NanoVar,Sniffles,Smartie-sv_aln,SVIM-asm,Dipcall;NumNeighbors=1;NumThresholdNeighbors=1;MatchId=2149;TruScore=0.666667;PctSeqSimilarity=0;PctSizeSimilarity=1;PctRecOverlap=1;SizeDiff=0;StartDistance=0;EndDistance=0	GT	0/1
chr9	20972742	HG2_PB_SVrefine2PB10Xhap12_7404	N	<INS>	10	PASS	END=20972742;SVTYPE=INS;SVLEN=413;SC=DeBreak,MAMnet,Sniffles2,cuteSV,NanoVar,SVIM,Sniffles,Smartie-sv_aln,SVIM-asm,PAV,Dipcall;NumNeighbors=1;NumThresholdNeighbors=1;MatchId=2150;TruScore=0.666667;PctSeqSimilarity=0;PctSizeSimilarity=1;PctRecOverlap=1;SizeDiff=0;StartDistance=0;EndDistance=0	GT	0/1
chr9	20973904	HG2_Ill_250bpfermikitraw_13698	N	<DEL>	20	LongReadHomRef	END=20974096;SVTYPE=DEL;SVLEN=192;SC=DeBreak,MAMnet,Sniffles2,cuteSV,NanoVar,SVIM,Sniffles,Smartie-sv_aln,SVIM-asm,PAV,Dipcall;NumNeighbors=1;NumThresholdNeighbors=1;MatchId=2151;TruScore=0.666667;PctSeqSimilarity=0;PctSizeSimilarity=1;PctRecOverlap=1;SizeDiff=0;StartDistance=0;EndDistance=0	GT	0/0
chr9	21184548	HG3_PB_SVrefine2Falcon1Dovetail_6166	N	<DEL>	20	LongReadHomRef	END=21204125;SVTYPE=DEL;SVLEN=19577;SC=DeBreak,MAMnet,Sniffles2,cuteSV,NanoVar,SVIM,Sniffles,Smartie-sv_aln,SVIM-asm,PAV,Dipcall;NumNeighbors=1;NumThresholdNeighbors=1;MatchId=2153;TruScore=0.666667;PctSeqSimilarity=0;PctSizeSimilarity=1;PctRecOverlap=1;SizeDiff=0;StartDistance=0;EndDistance=0	GT	./.
chr9	21319676	HG3_Ill_150bpfermikitraw_12900	N	<INS>	20	LongReadHomRef	END=21319676;SVTYPE=INS;SVLEN=79;SC=DeBreak,MAMnet,Sniffles2,cuteSV,NanoVar,SVIM,Sniffles,Smartie-sv_aln,SVIM-asm,PAV,Dipcall;NumNeighbors=1;NumThresholdNeighbors=1;MatchId=2155;TruScore=0.666667;PctSeqSimilarity=0;PctSizeSimilarity=1;PctRecOverlap=1;SizeDiff=0;StartDistance=0;EndDistance=0	GT	0/0
chr9	21738907	HG4_Ill_svaba_12798	N	<INS>	20	LongReadHomRef	END=21738907;SVTYPE=INS;SVLEN=55;SC=DeBreak,MAMnet,Sniffles2,cuteSV,NanoVar,SVIM,Sniffles,Smartie-sv_aln,SVIM-asm,PAV,Dipcall;NumNeighbors=1;NumThresholdNeighbors=1;MatchId=2156;TruScore=0.666667;PctSeqSimilarity=0;PctSizeSimilarity=1;PctRecOverlap=1;SizeDiff=0;StartDistance=0;EndDistance=0	GT	0/0
chr9	21918054	HG3_Ill_manta_2365	N	<DEL>	20	LongReadHomRef	END=21918371;SVTYPE=DEL;SVLEN=317;SC=DeBreak,MAMnet,Sniffles2,cuteSV,NanoVar,SVIM,Sniffles,Smartie-sv_aln,SVIM-asm,PAV,Dipcall;NumNeighbors=1;NumThresholdNeighbors=1;MatchId=2157;TruScore=0.666667;PctSeqSimilarity=0;PctSizeSimilarity=1;PctRecOverlap=1;SizeDiff=0;StartDistance=0;EndDistance=0	GT	0/0
chr9	22653394	HG4_Ill_GATKHCSBGrefine_7008	N	<DEL>	20	LongReadHomRef	END=22653768;SVTYPE=DEL;SVLEN=374;SC=DeBreak,MAMnet,Sniffles2,cuteSV,NanoVar,SVIM,Sniffles,Smartie-sv_aln,SVIM-asm,PAV,Dipcall;NumNeighbors=1;NumThresholdNeighbors=1;MatchId=2159;TruScore=0.666667;PctSeqSimilarity=0;PctSizeSimilarity=1;PctRecOverlap=1;SizeDiff=0;StartDistance=0;EndDistance=0	GT	0/0
chr9	23328679	HG3_10X_allpass_2041	N	<DEL>	20	LongReadHomRef	END=23329030;SVTYPE=DEL;SVLEN=351;SC=DeBreak,MAMnet,Sniffles2,cuteSV,NanoVar,SVIM,Sniffles,Smartie-sv_aln,SVIM-asm,PAV,Dipcall;NumNeighbors=1;NumThresholdNeighbors=1;MatchId=2161;TruScore=0.666667;PctSeqSimilarity=0;PctSizeSimilarity=1;PctRecOverlap=1;SizeDiff=0;StartDistance=0;EndDistance=0	GT	0/0
chr9	23362803	HG4_PB_pbsv_10163	N	<DEL>	20	LongReadHomRef	END=23377685;SVTYPE=DEL;SVLEN=14882;SC=DeBreak,MAMnet,Sniffles2,cuteSV,NanoVar,SVIM,Sniffles,Smartie-sv_aln,SVIM-asm,PAV,Dipcall;NumNeighbors=1;NumThresholdNeighbors=1;MatchId=2162;TruScore=0.666667;PctSeqSimilarity=0;PctSizeSimilarity=1;PctRecOverlap=1;SizeDiff=0;StartDistance=0;EndDistance=0	GT	0/0
chr9	24791769	HG3_Ill_SVrefine2DISCOVARDovetail_7561	N	<DEL>	20	LongReadHomRef	END=24792082;SVTYPE=DEL;SVLEN=313;SC=DeBreak,MAMnet,Sniffles2,cuteSV,NanoVar,SVIM,Sniffles,Smartie-sv_aln,SVIM-asm,PAV,Dipcall;NumNeighbors=1;NumThresholdNeighbors=1;MatchId=2164;TruScore=0.666667;PctSeqSimilarity=0;PctSizeSimilarity=1;PctRecOverlap=1;SizeDiff=0;StartDistance=0;EndDistance=0	GT	0/0
chr9	24980779	HG4_PB_assemblyticsfalcon_26980	N	<INS>	10	ClusteredCalls	END=24980779;SVTYPE=INS;SVLEN=4371;SC=DeBreak,MAMnet,Sniffles2,cuteSV,NanoVar,SVIM,Sniffles,Smartie-sv_aln,SVIM-asm,PAV,Dipcall;NumNeighbors=1;NumThresholdNeighbors=1;MatchId=2165;TruScore=0.666667;PctSeqSimilarity=0;PctSizeSimilarity=1;PctRecOverlap=1;SizeDiff=0;StartDistance=0;EndDistance=0	GT	0/1
[truncated: 6,764,750 more chars]
