# Supplementary material for: Tradeoffs in alignment and assembly-based methods for structural variant detection with long-read sequencing data
Source: Nat Commun. 2024 Mar 19;15:2447. doi: 10.1038/s41467-024-46614-z (PMC10951360; doi:10.1038/s41467-024-46614-z)
Supplement: Supplementary file 4 — Source Data [file 41467_2024_46614_MOESM4_ESM.zip › Source Data/Figure4/HG002_analysis/Data/VCFs/ONT_Promethion/overlap_fp_p0_all_with_seq_ALNandASM/Multi_SV_Caller_Merged.vcf]

##fileformat=VCFv4.2
##FILTER=<ID=PASS,Description="All filters passed">
##source=Sniffles2/cuteSV/SVIM/SVIM-asm/PAV/Dipcall
##contig=<ID=chr1,length=249250621>
##contig=<ID=chr2,length=243199373>
##contig=<ID=chr3,length=198022430>
##contig=<ID=chr4,length=191154276>
##contig=<ID=chr5,length=180915260>
##contig=<ID=chr6,length=171115067>
##contig=<ID=chr7,length=159138663>
##contig=<ID=chr8,length=146364022>
##contig=<ID=chr9,length=141213431>
##contig=<ID=chr10,length=135534747>
##contig=<ID=chr11,length=135006516>
##contig=<ID=chr12,length=133851895>
##contig=<ID=chr13,length=115169878>
##contig=<ID=chr14,length=107349540>
##contig=<ID=chr15,length=102531392>
##contig=<ID=chr16,length=90354753>
##contig=<ID=chr17,length=81195210>
##contig=<ID=chr18,length=78077248>
##contig=<ID=chr19,length=59128983>
##contig=<ID=chr20,length=63025520>
##contig=<ID=chr21,length=48129895>
##contig=<ID=chr22,length=51304566>
##contig=<ID=chrX,length=155270560>
##contig=<ID=chrY,length=59373566>
##contig=<ID=chrM,length=16571>
##contig=<ID=chr1_gl000191_random,length=106433>
##contig=<ID=chr1_gl000192_random,length=547496>
##contig=<ID=chr4_gl000193_random,length=189789>
##contig=<ID=chr4_gl000194_random,length=191469>
##contig=<ID=chr7_gl000195_random,length=182896>
##contig=<ID=chr8_gl000196_random,length=38914>
##contig=<ID=chr8_gl000197_random,length=37175>
##contig=<ID=chr9_gl000198_random,length=90085>
##contig=<ID=chr9_gl000199_random,length=169874>
##contig=<ID=chr9_gl000200_random,length=187035>
##contig=<ID=chr9_gl000201_random,length=36148>
##contig=<ID=chr11_gl000202_random,length=40103>
##contig=<ID=chr17_gl000203_random,length=37498>
##contig=<ID=chr17_gl000204_random,length=81310>
##contig=<ID=chr17_gl000205_random,length=174588>
##contig=<ID=chr17_gl000206_random,length=41001>
##contig=<ID=chr18_gl000207_random,length=4262>
##contig=<ID=chr19_gl000208_random,length=92689>
##contig=<ID=chr19_gl000209_random,length=159169>
##contig=<ID=chr21_gl000210_random,length=27682>
##contig=<ID=chrUn_gl000211,length=166566>
##contig=<ID=chrUn_gl000212,length=186858>
##contig=<ID=chrUn_gl000213,length=164239>
##contig=<ID=chrUn_gl000214,length=137718>
##contig=<ID=chrUn_gl000215,length=172545>
##contig=<ID=chrUn_gl000216,length=172294>
##contig=<ID=chrUn_gl000217,length=172149>
##contig=<ID=chrUn_gl000218,length=161147>
##contig=<ID=chrUn_gl000219,length=179198>
##contig=<ID=chrUn_gl000220,length=161802>
##contig=<ID=chrUn_gl000221,length=155397>
##contig=<ID=chrUn_gl000222,length=186861>
##contig=<ID=chrUn_gl000223,length=180455>
##contig=<ID=chrUn_gl000224,length=179693>
##contig=<ID=chrUn_gl000225,length=211173>
##contig=<ID=chrUn_gl000226,length=15008>
##contig=<ID=chrUn_gl000227,length=128374>
##contig=<ID=chrUn_gl000228,length=129120>
##contig=<ID=chrUn_gl000229,length=19913>
##contig=<ID=chrUn_gl000230,length=43691>
##contig=<ID=chrUn_gl000231,length=27386>
##contig=<ID=chrUn_gl000232,length=40652>
##contig=<ID=chrUn_gl000233,length=45941>
##contig=<ID=chrUn_gl000234,length=40531>
##contig=<ID=chrUn_gl000235,length=34474>
##contig=<ID=chrUn_gl000236,length=41934>
##contig=<ID=chrUn_gl000237,length=45867>
##contig=<ID=chrUn_gl000238,length=39939>
##contig=<ID=chrUn_gl000239,length=33824>
##contig=<ID=chrUn_gl000240,length=41933>
##contig=<ID=chrUn_gl000241,length=42152>
##contig=<ID=chrUn_gl000242,length=43523>
##contig=<ID=chrUn_gl000243,length=43341>
##contig=<ID=chrUn_gl000244,length=39929>
##contig=<ID=chrUn_gl000245,length=36651>
##contig=<ID=chrUn_gl000246,length=38154>
##contig=<ID=chrUn_gl000247,length=36422>
##contig=<ID=chrUn_gl000248,length=39786>
##contig=<ID=chrUn_gl000249,length=38502>
##contig=<ID=hs37d5,length=35477943>
##FILTER=<ID=GAP2,Description="None">
##FILTER=<ID=.,Description="None">
##FILTER=<ID=GAP1,Description="None">
##FILTER=<ID=HET2,Description="None">
##FILTER=<ID=HET1;HET2,Description="None">
##FILTER=<ID=HET1,Description="None">
##FILTER=<ID=GAP1;HET2,Description="None">
##FILTER=<ID=hom_ref,Description="None">
##FILTER=<ID=q5,Description="None">
##FILTER=<ID=GT,Description="None">
##INFO=<ID=SVTYPE,Number=1,Type=String,Description="Type of structural variant">
##INFO=<ID=END,Number=1,Type=Integer,Description="End position of the variant described in this record">
##INFO=<ID=SVLEN,Number=1,Type=Integer,Description="Difference in length between REF and ALT alleles">
##INFO=<ID=SC,Number=.,Type=String,Description="SV Caller(s) that supports this variant">
##FORMAT=<ID=GT,Number=1,Type=String,Description="Genotype">
##INFO=<ID=TruScore,Number=1,Type=Float,Description="Truvari score for similarity of match">
##INFO=<ID=PctSeqSimilarity,Number=1,Type=Float,Description="Pct sequence similarity between this variant and its closest match">
##INFO=<ID=PctSizeSimilarity,Number=1,Type=Float,Description="Pct size similarity between this variant and its closest match">
##INFO=<ID=PctRecOverlap,Number=1,Type=Float,Description="Percent reciprocal overlap percent of the two calls' coordinates">
##INFO=<ID=StartDistance,Number=1,Type=Integer,Description="Distance of this call's start from comparison call's start">
##INFO=<ID=EndDistance,Number=1,Type=Integer,Description="Distance of this call's start from comparison call's start">
##INFO=<ID=SizeDiff,Number=1,Type=Float,Description="Difference in size(basecall) and size(evalcall)">
##INFO=<ID=NumNeighbors,Number=1,Type=Integer,Description="Number of calls in B that were in the neighborhood (REFDIST) of this call">
##INFO=<ID=NumThresholdNeighbors,Number=1,Type=Integer,Description="Number of calls in B that are within threshold distances of this call">
##INFO=<ID=MatchId,Number=1,Type=Integer,Description="Truvari uid to help tie tp-base.vcf and tp-call.vcf entries together">
#CHROM	POS	ID	REF	ALT	QUAL	FILTER	INFO	FORMAT	Sample
chr7	16655	.	c	CTAAAATGCTAACCCTCATCCTCACCCTCACACTCACCCTCACCCAAACCATAATCCTAACCCCTAACTCTTAACCCCTAACCCTAACCCTTGACCCTAACCCTGACCCTAACCCTGACCCTGACCCTTAACCCTAACCCTAACCCCTAACCCTAACCCTTAACCCTTAAACCT	30	GAP1	SVTYPE=INS;SVLEN=173;SC=Sniffles2,cuteSV,SVIM-asm,PAV,Dipcall;NumNeighbors=1;NumThresholdNeighbors=1;MatchId=0;TruScore=0.279383;PctSeqSimilarity=0;PctSizeSimilarity=0.83815;PctRecOverlap=0;SizeDiff=28;StartDistance=-11;EndDistance=-11	GT	./1
chr7	20427	.	T	TTAGATCAGTGATAGGGCATGGTGTGGATATTATTACATTGGTATTGGAAGCGATGGTGTGGACTAGATCAGTGATAGGGCATGGTGTGGATATTATTACATTAGCACTGGAAGCGATGGTGTGGATTAGATCAGTGATAGGGCATGGTGTGGATATTATTACATTAGTATTGGAAGCGATGGTGTGGATTAGATCAGTGATAGGGCATGGTGTGGATATTATTACATTAGTACTGGAAGCGATGGTGTGGACTAGATCAGTGATAGGGCATGGTGTGGATATTATCACATTAGTATTGGAAGCGATGCTGTGGACTAGATCAGTGATAGGGCATGGTGTGCATATTATTACATTAGTATTGGAAGCGATGGTGTGGATTACATCAGTGATAGGGCATGGTGTGGATATTATTACATTAGCATTGGAAGCGATGGTGTGGACTAGATCAGTGATAGGGCATGGTGTGGATATTATTACATTAGTATTGGAAGCGATGGTGTGGATTAGATCAGTGATAGGGCATGGTGTGGATATTATTACATTAGTACTGGAAGCGATGGTGTGGACTAGATCAGTGATACGGCATGCTGTGGATATTATCACATTAGTATTGGAAGCGATGCTGTGGACTAGATCAGTGATAGGGCATGGTGTGCATATTATTACATTAGTATTGGAAGCGATGGTGTGGATTACATCAGTGATAGGGCATGGTGTGGATATTATTACATTAGCATTGGAAGCGATGGTGTGGACTAGATCAGTGATAGGGCATGGTGTGGATATTATTACATTAGTATTGGAAGCGATGGTGTGGATTACATCAGTGATAGGGCATGGTGTGGATATTACTACATTAGCATTGGAAGCGATGGTGTGGACTAGATCAGTGATAGGGCATGGTGTGGATATTATTACATTAGTATTGGAAGCGATGGTGTGGACTAGATCAGTGATAGGGCATGGTGTGGATATTATTACATTAGCATTGGAAGCGATGGTGTGGATTAGATCAGTGATAGGGCATGGTGTGGATATTATTACATTAGCATTGGAAGCGATGGTGTGGACTAGATCAGTGATAGGGCATGGTGTGGATATTATGACATTAGTATTGGAAGCGATGGTGTGGACTAGATCAGTGATAGGGCATGGTGTGGATATTATTACATTAGCATTGGAAGCGATGGTGTGGACTAGATCAGTGATAGGGCATGGTGTGGATATTATTACATTAGCATTGGAAGCGATGGTGTGGATTAGATCAGTGATAGGGCATGGTGTGGATATTACTACATTAGCATTGGAAGCGATGGTGTGGATTAGATCAGTGATAGGGCATGGTGTGGATATTACTACATTAGTATTGGAAGCGATGGTGTGGACTAGATCAGTGATAGGGCATGGTGTGGATATTACTACATTAGTATTGGAAGCGATGGTGTGGACTAGATCAGTGATAGGGCATGGTGTGGATATTACTACATTAGTATTGGAAGCGATGGTGTGGATTAGATCAGTGATAGGGCATGGTGTGGATATTATTACATTAGTATTGGAAGCGATGGTGTGGATTAGATCAGTGATAGGGCATGGTGTGGATATTACTACATTAGTATTGGAAGCGATGGTGTGGACTAGATCAGTGATAGGGATGGTGTGGATATTATTACATTAGTATTGGAAGCGATGGTGTGGATTAGATCAGTGATAGGGCATGGTGTGGATATTATTACATTAGCATTGGAAGCGATGGTGTGGACTAGATCAGTGATAGGGCATGGTGTGGATATTATTACATTAGTATTGGAAGCGATGGTGTGGACTAGATCAGTGATAGGGCATGGTGTGGATATTACTACATTAGTATTGGAAGCGATGGTGTGGACTAGATCAGTGATAGGGCATGGTGTGGATATTATTACATTAGTATTGGAAGCGATGGTGTGGACTAGATCAGTGATAGGGCATGGTGTGGATATTACTACATTAGTATTGGAAGCGATGGTGTGGACTAGATCAGTGATAGGGCATGGTGTGGATATTATTACATTAGTATTGGAAGCGATAGTGTGGACTAGATCAGTGTTAGGGCACGGTGTGGATATTACTACATTAGTATTGGAAGCGATGGTGTGGATTAGATCAGTGATAGGGCACGGTGTGGATATTATTACATTAGTATTGGAAGCGATGGTGTTTATTAGATCAGTGATAGGGCACGGTGTGGATATTATTACATTAGTATTGGAAGCGATGGTGTGGATTAGATCAGTGATAGGGCATGGTGTGGATATTACTACATTAGTATTGGAAGCGATGGTGTGGACTAGATCAGTGATAGGGCATGGTGTGGATATTACTACATTAGTATTGGAAGCGATGGTGTGGACTAGATCAGTGATAGGGCATGGTGTGGATATTACTACATTAGCATTGGAAGCGATGGTGTGGACTAGATCAGTGATAGGGCATGGTGTGGATATTATTACATTAGTATTGGAAGCGATGGTGTGGATTAGATCAGTGATAGGGCATGGTGTGGATATTACTACATTAGTGTTGGAAGCGATGGTGTGGATTACATCAGTGATAGGGCATGGTGTGGATATTATTACATTAGTATTGGAAGCGATGGTGTGGATTAGATCAGTGATAGGGCATGGTGTGGATATTATTACATTAGCATTGGAAGCGATGGTGTGTACTAGATCAGTGTTAGGGCATGGTGTGGATATTATTACATTAGTATTGGAAGCGATGTTGTGGATTACATCAGTGATAGGGCATGGTGTGGATATTATTACATTAGCATTGGAAGCGATGGTGTGGACTAGATCAGTGATAGGGCATGGTGTGGATATTACTACATTAGTATTGGAAGTGATGTTGTGTATTAGATCAGTGATACGGCATGGTGTGGATATTATTACATTAGTATTGGAAGCGATGGTGTGGACTAGATCAGTGATAGGGCATGGTGTGGATATTATTACATTAGTATTGGAAGCGATGGTGTGGATTAGATCAGTGATAGGGCATGGTGTGGATATTATTACATTAGTATTGGAAGCGATGGTGTGGACTAGATCAGTGATAGGGCATGGTGTGGATATTATTACATTAGTATTGGAAGCGATGTTGTCAACTAGATCAGTGATAGGGCATGGTGTGGATATTATTACATTAGTATTGGAAGCGATGGTGTGGATTAGATCAGTGATAGGGCATGGTGTGGATATTATTACATTAGTATTGGAAGCGATGGTGTGGAC	30	GAP1	SVTYPE=INS;SVLEN=3275;SC=Sniffles2,cuteSV,SVIM-asm,PAV,Dipcall;NumNeighbors=1;NumThresholdNeighbors=1;MatchId=1;TruScore=0.285496;PctSeqSimilarity=0;PctSizeSimilarity=0.856489;PctRecOverlap=0;SizeDiff=470;StartDistance=81;EndDistance=81	GT	./1
chr7	103383	cuteSV.DEL.25419	CCCAGCAACCGCAGAGCACTCCACCCAGCAACCGCAGAGCACTCCACCCAGCAaccgcatccgcagagcactc	C	1.5	q5	SVTYPE=DEL;SVLEN=72;SC=Sniffles2,cuteSV;NumNeighbors=1;NumThresholdNeighbors=1;MatchId=4;TruScore=0.432305;PctSeqSimilarity=0;PctSizeSimilarity=0.66055;PctRecOverlap=0.636364;SizeDiff=-37;StartDistance=40;EndDistance=3	GT	0/0
chr7	129095	.	CAGGACACAGAGCCCTGGACGACCACCCTTGCTCCTGTCTCAGGACACAGAGCCCTGGACGACCACCCTTGCTCCTGTCT	C	30	.	SVTYPE=DEL;SVLEN=79;SC=Sniffles2,cuteSV,SVIM,SVIM-asm,PAV,Dipcall;NumNeighbors=2;NumThresholdNeighbors=1;MatchId=5;TruScore=0.374434;PctSeqSimilarity=0;PctSizeSimilarity=0.9875;PctRecOverlap=0.135802;SizeDiff=-1;StartDistance=-69;EndDistance=-70	GT	1/0
chr7	168455	chr7-168456-INS-65	C	CCCTGGTGGATCCGTCTCCTGGAGGGTCCATGTCCCTGGAGGTCCGTGTCCCTGGTGGATCCGTCT	.	.	SVTYPE=INS;SVLEN=65;SC=Sniffles2,SVIM,SVIM-asm,PAV;NumNeighbors=1;NumThresholdNeighbors=1;MatchId=7;TruScore=0.307692;PctSeqSimilarity=0;PctSizeSimilarity=0.923077;PctRecOverlap=0;SizeDiff=5;StartDistance=-2;EndDistance=-2	GT	1/1
chr7	205289	svim.INS.144377	C	CACCATGACACGCATCACTACGACGCCAGCTCTCAGGTAGCCGGGACCACGGACACGCACTACCACGCATCGCCAGCCTCTAGTAGCCGGGACCACGGACACGCACCACCACGACGCTGGCCTCCCGAGTAGCCGGGACCACGGACACGCACCGCCACGAGCGTCAGCCCCCGAGTAGCC	11	hom_ref	SVTYPE=INS;SVLEN=179;SC=Sniffles2,cuteSV,SVIM;NumNeighbors=1;NumThresholdNeighbors=1;MatchId=10;TruScore=0.192473;PctSeqSimilarity=0;PctSizeSimilarity=0.577419;PctRecOverlap=0;SizeDiff=-131;StartDistance=6;EndDistance=6	GT	0/0
chr7	206525	chr7-206526-INS-296	C	CCCCTCGGCCCCGCACACGTGCTCACTGTCCACTGTGACGTGTCTGTCATGGTCCCCTCGGCCCCGCACACGTGTCCACTGTGACGCATCGGTCACTGTCCCTCGGCCCCGCACACGTGTCCACTGTGACGCATCTGTCATGGTCCCCTCGGCCCCGCACACGTGTCCACTGCTGACGCATCTGTCATGGTCCCCTCGGCCCCGCACACGTGCTCACTGTCCACTGTGGCGCGTCTGTCATGGTCCCCTCGGCCCTGCACACGTGCTCACTGTCCACTGTGGCGCGTCTGTCATGGT	.	.	SVTYPE=INS;SVLEN=296;SC=Sniffles2,cuteSV,SVIM-asm,PAV;NumNeighbors=1;NumThresholdNeighbors=1;MatchId=12;TruScore=0.315315;PctSeqSimilarity=0;PctSizeSimilarity=0.945946;PctRecOverlap=0;SizeDiff=16;StartDistance=-17;EndDistance=-17	GT	1/0
chr7	216057	svim_asm.DEL.4791	TGGGGGGAGCAGGGCCCCTGGTGTATGGAGAGGATGGAGCTGGGTGAGGGGAGCAGGGCCCGTGGTGTATGGAGAGGATGGGGCTGGGGGAGGGGAGCAGGGCCCGTGGTGTATGGAGAGGATGGAGCTGGGTGGGGGGAGCAGGGCCCCTGGTGTATGGAGAGGATGGGGCTGGGTGAGGGGAGCAGGGCCCGTGGTGTATGGAGAGGATGGGGCTGGGTGGGGGGAGCAGGGCCCCTGGTGTATGGAGAGGATGGGGCTGGGTGG	T	.	PASS	SVTYPE=DEL;SVLEN=266;SC=Sniffles2,cuteSV,SVIM,SVIM-asm;NumNeighbors=1;NumThresholdNeighbors=1;MatchId=17;TruScore=0.621699;PctSeqSimilarity=0;PctSizeSimilarity=0.981203;PctRecOverlap=0.883895;SizeDiff=5;StartDistance=-31;EndDistance=-26	GT	1/0
chr7	221163	chr7-221164-DEL-136	CGGAGCCTCGTCTCCAGCAGGGCAGGGGGCTGCAGGAGCCGTTCTTAGCATCTGGGCACAGGGCGGAGCCTCGTCTCCAGCAGGGCAGGGGGCTGCAGGAGCCGTCCTTAGCATCTGGGCACAGGGCGGAGCCTCGT	C	.	.	SVTYPE=DEL;SVLEN=136;SC=Sniffles2,cuteSV,SVIM-asm,PAV;NumNeighbors=1;NumThresholdNeighbors=1;MatchId=18;TruScore=0.243728;PctSeqSimilarity=0;PctSizeSimilarity=0.731183;PctRecOverlap=0;SizeDiff=-50;StartDistance=-575;EndDistance=-625	GT	1/0
chr7	225742	cuteSV.DEL.25438	GGTCGCATGGCGGCTGTCCCCTGAGTCTTCTCTCACTGAGCAGAATGGCACCGTCACGGGGTCGCACGGCGGCTGTCCCCTGAGCCTTCTCTCATTGCGCAGAATGGCA	G	0.6	q5	SVTYPE=DEL;SVLEN=108;SC=Sniffles2,cuteSV;NumNeighbors=1;NumThresholdNeighbors=1;MatchId=23;TruScore=0.613906;PctSeqSimilarity=0;PctSizeSimilarity=0.955752;PctRecOverlap=0.885965;SizeDiff=-5;StartDistance=13;EndDistance=8	GT	0/0
chr7	297709	chr7-297710-INS-376	C	CCTGGGGTGCTGGAGATGGGCTGGGTGACCCACTGCCGGGGTAGCCAGCTGGAGGCAGGGCGGACCCACTGCCTGGGGTGTGGGGCGGGGACCCACTGATGGGGCTGGGGGTGGACCCACTGCCTGGGTGCTGGAGATAGGCGGGTGGACCCACTGACTGGGGTGCTGGAGATGGGGGGGTGGACCCACTGCCTGGGGTGCTGGAGATGGCAGGGTGGACCCACTGACTGGGGTGCTGGATGCTGGGAGATGGGTGGGGTGGACCCACTGCCTGAGGTGCTGGAGATAGGCGGGTGGACCCACTGACTGGGTGCTGGAGATGGGTTGGGTGGACCCACTGACTGGGGTGCTGGAGATGGGCAGGGTGGACCCACTGA	.	.	SVTYPE=INS;SVLEN=376;SC=Sniffles2,cuteSV,PAV;NumNeighbors=1;NumThresholdNeighbors=1;MatchId=24;TruScore=0.275709;PctSeqSimilarity=0;PctSizeSimilarity=0.827128;PctRecOverlap=0;SizeDiff=65;StartDistance=-316;EndDistance=-316	GT	1/0
chr7	390376	.	A	GCACAACGTCCAAAACTCACGCTACACACATCAAAACACAACTCCACACAACGTCCAAAACTCACGCTCACACACGTCAAAACACAACTCGCACAACGTCCAAAACTCACGCCACACACATCAAAACACAACCGCACAACGCCCAAAACTCACGCACACACACATCAAAACACAACTTCGCACAACGTCCAAAACTCACACACGCACACATCAAGACACGACTTCACACAACGTCCAAAACTCACGCTCACACACATCAAAACACGACTTCGCACAACGTCCAAAACTCACACACACACATCAAGACACAACTCACACAACGTCCAAAACACACACACACATCAAGATACAACTTTGCACAACGTCCAAAACTCACGTTCACACACATCAAAACACAAGTCCA	30	GAP2	SVTYPE=INS;SVLEN=402;SC=Sniffles2,cuteSV,SVIM-asm,Dipcall;NumNeighbors=1;NumThresholdNeighbors=1;MatchId=34;TruScore=0.181592;PctSeqSimilarity=0;PctSizeSimilarity=0.544776;PctRecOverlap=0;SizeDiff=183;StartDistance=-86;EndDistance=-86	GT	1/.
chr7	401371	svim.INS.144530	T	TCCCACCTGCCACACTCCGTCCTGACTCTCCTATCACGCCAGCCTCCTAATCACTCT	14	PASS	SVTYPE=INS;SVLEN=56;SC=Sniffles2,cuteSV,SVIM;NumNeighbors=1;NumThresholdNeighbors=1;MatchId=39;TruScore=0.316384;PctSeqSimilarity=0;PctSizeSimilarity=0.949153;PctRecOverlap=0;SizeDiff=-3;StartDistance=-246;EndDistance=-246	GT	0/1
chr7	495889	chr7-495890-DEL-329	ACCCCAGATCTCCCACCCCAGACCTCCCACTCCAACACTGGGACCCCTGGGCCTCCCACCCCAATGCCGGGACCCCCAGATCTCCCACTCCGGACCTCCCACTCCAACGCTGGGACCCCCAGGCCTCCCACCCCAACGCCAGGACCCCAGATCTCCCACCCCAGACCTCCCACTCCAACACTGGGACCCCCAGGCCTCCCACCCCAACGCCGGGACCCCCAGGTCTCCCACTCCGGACCTCCCACTCCAACGCTGGGACCCCCAGGCCTCCCACCCCAACGCCAGGACCCCAGATCTCCCACCCCAAACCTCCCACTCCAACACTGGGAC	A	.	.	SVTYPE=DEL;SVLEN=329;SC=Sniffles2,cuteSV,SVIM,SVIM-asm,PAV;NumNeighbors=1;NumThresholdNeighbors=1;MatchId=44;TruScore=0.317874;PctSeqSimilarity=0;PctSizeSimilarity=0.953623;PctRecOverlap=0;SizeDiff=-16;StartDistance=-578;EndDistance=-594	GT	0/1
chr7	518362	chr7-518363-DEL-159	Aaggaggagggaaggaggaaggaggagggaaggaggagggaaggaggaaggaggagggaagggaaggaggagggaaggaggagggaaggaggagggaaggaggaaggaggagggaaggaggaaggaggagggaaggaggagggaaggaggaaggaggagg	A	.	.	SVTYPE=DEL;SVLEN=159;SC=Sniffles2,cuteSV,SVIM,PAV;NumNeighbors=2;NumThresholdNeighbors=1;MatchId=55;TruScore=0.409566;PctSeqSimilarity=0;PctSizeSimilarity=0.963636;PctRecOverlap=0.26506;SizeDiff=-6;StartDistance=-116;EndDistance=-122	GT	1/0
chr7	518845	svim.INS.144612	A	AAGGAAGCGAATGTGAGGGAAGGAGGAGGGAAGGAGGATGAGAGGAAGGGAAGGAGGAGGGAAAGAGAGGAAGGAGGA	15	PASS	SVTYPE=INS;SVLEN=77;SC=Sniffles2,cuteSV,SVIM;NumNeighbors=1;NumThresholdNeighbors=1;MatchId=58;TruScore=0.267361;PctSeqSimilarity=0;PctSizeSimilarity=0.802083;PctRecOverlap=0;SizeDiff=-19;StartDistance=223;EndDistance=223	GT	0/1
chr7	591414	chr7-591415-INS-366	T	TCGGAGCCACTGCCATCACCATGTCACCACCCAAGCCCCACCTCCCACCCAGGTCCTTCTCCCAGAGCCACTGCCACCACCACGTAGCCACCAAACCCCCACCTCCCACCCAGGTCCTTCTCCCGGGCCACTGCCACCACCACGTCACCACCCAAGCCCCCACCTCCCGCCCGGGTCCTTCCCTCGGAGCCACTGCCATCACCATGTCACCACCCAAACCCCCACCTCCCACCCAGGTCCTTCTCCCAGAGCCACTGCCACCACCACGTAACCACCCAAACCCCCACCTCCCGCCCAGGTCCTTCTCCAGAGCCACTGCCACCACCACGTCACCACCCAAACCCCCACCTCCCGCCCGGGTCCTTCC	.	.	SVTYPE=INS;SVLEN=366;SC=Sniffles2,cuteSV,SVIM-asm,PAV;NumNeighbors=2;NumThresholdNeighbors=1;MatchId=64;TruScore=0.323315;PctSeqSimilarity=0;PctSizeSimilarity=0.969945;PctRecOverlap=0;SizeDiff=11;StartDistance=-339;EndDistance=-339	GT	1/0
chr7	628177	chr7-628178-INS-185	G	GTGATGGTGGTGATGTTGGTGAGATAGTGACAGTGGTGGTGGCGATGGTGGTGGCGGTGGTGATGGTGATGGTGGTGATGGTGGTGAGGATAGTGACAGTGGTGGTGGCGATGGTGGTGATGGTGGTGATGGTGATGGTGGTGATGGTGGTGAGGATAGTGACAGTGGTGGTGGCGATGGTGGTGA	.	.	SVTYPE=INS;SVLEN=185;SC=Sniffles2,SVIM,PAV;NumNeighbors=1;NumThresholdNeighbors=1;MatchId=67;TruScore=0.211913;PctSeqSimilarity=0;PctSizeSimilarity=0.635739;PctRecOverlap=0;SizeDiff=-106;StartDistance=4;EndDistance=4	GT	1/1
chr7	701829	.	C	CCATGGCACAGGTCCCCACCCCAACGGGTCCAAATACCTACTCTCCCCCATGGCATAGGTCCCCACCCCAGTGGGTCCAAATGCTACTCTTTCCTCCATGGCACAGGTCCACACCCCAACAGATCCAAATACCTACTCT	30	GAP1	SVTYPE=INS;SVLEN=138;SC=Sniffles2,cuteSV,SVIM-asm,PAV,Dipcall;NumNeighbors=1;NumThresholdNeighbors=1;MatchId=73;TruScore=0.657005;PctSeqSimilarity=0;PctSizeSimilarity=0.971014;PctRecOverlap=1;SizeDiff=4;StartDistance=0;EndDistance=0	GT	./1
chr7	792103	svim.INS.144771	G	GGATACGCCTCAAAGACCCCGCAGAGGATGACGCCCTTTGTCACCGCTGTACAGGCTACGCTTCCTGCATTCCTCAAAGATCGTGAGTGACGACTTAAGCCCTCAGATCATACAGCCAGCCT	47	PASS	SVTYPE=INS;SVLEN=121;SC=Sniffles2,SVIM;NumNeighbors=1;NumThresholdNeighbors=1;MatchId=76;TruScore=0.316804;PctSeqSimilarity=0;PctSizeSimilarity=0.950413;PctRecOverlap=0;SizeDiff=6;StartDistance=-37;EndDistance=-37	GT	0/1
chr7	887332	chr7-887333-INS-78	C	CCCTGGGGGTTACCCGCAGTCCAGTCTCCGGGTCCCCTGGGGTTACCCAGCGCCGTGCGCCAGCGGAGTTGGCGGCCTT	.	.	SVTYPE=INS;SVLEN=78;SC=Sniffles2,cuteSV,SVIM,SVIM-asm,PAV;NumNeighbors=1;NumThresholdNeighbors=1;MatchId=78;TruScore=0.260684;PctSeqSimilarity=0;PctSizeSimilarity=0.782051;PctRecOverlap=0;SizeDiff=17;StartDistance=-1;EndDistance=-1	GT	1/0
chr7	929807	svim.DEL.257057	TTAGGACGGGTCTGGGAGTGGAGGGAGCGCGAGCGGGTGTTAGGACGGGGTCTGGGAGTGGAGGGAGCGCGAGCGGGTGTTAGGACGGGGTCTGGGAGTGGAGGGAGCGTGAGCGGGTGTCAGGACGGGGTCTGGGAGTGGAGGGAGCGCGAGCGGGTGTCAGGACGGGGTCTGGGAGTGGAGGGAGTGCGAGCGGGTGTCAGGACGGGGTCTGGGAGTGGAGGGAGTGTGA	T	20	PASS	SVTYPE=DEL;SVLEN=231;SC=Sniffles2,cuteSV,SVIM;NumNeighbors=1;NumThresholdNeighbors=1;MatchId=81;TruScore=0.277056;PctSeqSimilarity=0;PctSizeSimilarity=0.831169;PctRecOverlap=0;SizeDiff=39;StartDistance=386;EndDistance=425	GT	0/1
chr7	944993	chr7-944994-DEL-117	Cagggaaagggaaagggaaaggagaaaggagaaaggagaaaggagaaaggagaaagggagaaagagaaaggagaaaggagaaagggagaaagggagaaagggaaaggagaaaggagaa	C	.	.	SVTYPE=DEL;SVLEN=117;SC=Sniffles2,cuteSV,SVIM-asm,PAV;NumNeighbors=1;NumThresholdNeighbors=1;MatchId=82;TruScore=0.270438;PctSeqSimilarity=0;PctSizeSimilarity=0.735043;PctRecOverlap=0.0762712;SizeDiff=31;StartDistance=-109;EndDistance=-78	GT	1/0
chr7	982860	.	gaggaggaggaagggagagaggaggaggaagggagaggaggaggaagggagagaggaggaggaagggagagaggaggacgaagggagagaggaggaggaagggagagaggaggaggaagggaggaggaggaagaggaggaagggagagaggatgaggaagggagagaggaggaggaagggagtgaggaggaagggaatgaggaggaggaagagaggaggaggaagggagcgaggaggaagggagagaggaggaagggaga	G	30	GAP1	SVTYPE=DEL;SVLEN=259;SC=Sniffles2,cuteSV,SVIM,SVIM-asm,PAV,Dipcall;NumNeighbors=2;NumThresholdNeighbors=1;MatchId=90;TruScore=0.557145;PctSeqSimilarity=0;PctSizeSimilarity=0.959259;PctRecOverlap=0.712177;SizeDiff=-11;StartDistance=-67;EndDistance=-78	GT	./1
chr7	983235	chr7-983236-INS-147	G	GGATGAGGAAGGGAGAGAGGAGGAGGAAGGGAGTGAGGAGGAGGAAGAGAGGAGGGAGGAAGGGAGGGAGGGAGGAAGGGAGAGAGAGGAGGAGGAAGGGAGAGAGGAGGAGGAAGAGAGGAGGAGGAAGAGAGGATGAGGAAGGAGA	.	.	SVTYPE=INS;SVLEN=147;SC=Sniffles2,cuteSV,SVIM,PAV;NumNeighbors=1;NumThresholdNeighbors=1;MatchId=92;TruScore=0.297052;PctSeqSimilarity=0;PctSizeSimilarity=0.891156;PctRecOverlap=0;SizeDiff=16;StartDistance=136;EndDistance=136	GT	1/0
chr7	1099477	chr7-1099478-INS-146	A	AGGTGGGCCTTAGCGGGGCGGGTCTTAGGGGGCGGGTCCGTAGTGAGGCAGGTCTTAGGTGGGTCCGTAGTGGGGCGAGTCCGTAGTGAGGCAGGTCTTAGTGGGGCGGGTCCGTAATGAGGCGGGTCTTAGGCGGGCCCGTAGTGG	.	.	SVTYPE=INS;SVLEN=146;SC=Sniffles2,cuteSV,PAV;NumNeighbors=1;NumThresholdNeighbors=1;MatchId=93;TruScore=0.268877;PctSeqSimilarity=0;PctSizeSimilarity=0.80663;PctRecOverlap=0;SizeDiff=-35;StartDistance=94;EndDistance=94	GT	1/0
chr7	1316836	chr7-1316837-INS-67	C	CTCCCTTCTCCCTCCTCCCTACCTCCCTTCTCCCTCCTCCCTACCTCCCTTCTCCCTCCTCCCTACCT	.	.	SVTYPE=INS;SVLEN=67;SC=Sniffles2,cuteSV,SVIM,SVIM-asm,PAV;NumNeighbors=1;NumThresholdNeighbors=1;MatchId=112;TruScore=0.308458;PctSeqSimilarity=0;PctSizeSimilarity=0.925373;PctRecOverlap=0;SizeDiff=5;StartDistance=26;EndDistance=26	GT	1/0
chr7	1358840	svim.DEL.257307	TGTGTGTGTGCATCTTATGTGTGTCTGTGTGTGTGCATCTGATGTGTGCGTGTCTG	T	20	PASS	SVTYPE=DEL;SVLEN=55;SC=Sniffles2,cuteSV,SVIM;NumNeighbors=1;NumThresholdNeighbors=1;MatchId=114;TruScore=0.523701;PctSeqSimilarity=0;PctSizeSimilarity=0.981818;PctRecOverlap=0.589286;SizeDiff=1;StartDistance=22;EndDistance=23	GT	0/1
chr7	1617460	.	gcattcagtcatctatccatccattcacccatctatccatccacccacccatccatccactcatccatccacccatccatccatccacccacccatccactcatccatccatccacccacccatccatc	G	30	.	SVTYPE=DEL;SVLEN=128;SC=Sniffles2,cuteSV,SVIM,SVIM-asm,PAV,Dipcall;NumNeighbors=2;NumThresholdNeighbors=1;MatchId=118;TruScore=0.578811;PctSeqSimilarity=0;PctSizeSimilarity=1;PctRecOverlap=0.736434;SizeDiff=0;StartDistance=-34;EndDistance=-34	GT	1/0
chr7	1618019	.	t	TCCACTCATCCATCCAGCCATCCATCCATCCACCCACCCATCCATCCACCCACCCACCCATCCATCCATCCATCCATCCATCCATCCATCCACCCATCTCCCCACCCATCTACCCCTCCATCCACCCATCCATCCGCTCATCCATCCAACCATCCACCCAC	30	.	SVTYPE=INS;SVLEN=160;SC=Sniffles2,cuteSV,SVIM,SVIM-asm,PAV,Dipcall;NumNeighbors=2;NumThresholdNeighbors=1;MatchId=119;TruScore=0.325;PctSeqSimilarity=0;PctSizeSimilarity=0.975;PctRecOverlap=0;SizeDiff=4;StartDistance=-1;EndDistance=-1	GT	0/1
chr7	1618276	svim.DEL.257383	CCATCCATCCGCTCATCCATTCATGTATTCACTCATCCACTCATTCATCCATCCGATCATCCATTCATGTATTCACTCATCCACTCATTCATCCATTTACTCACCCATGCATTCACTCATCCATCCATCCACC	C	23	PASS	SVTYPE=DEL;SVLEN=132;SC=Sniffles2,cuteSV,SVIM;NumNeighbors=1;NumThresholdNeighbors=1;MatchId=120;TruScore=0.626415;PctSeqSimilarity=0;PctSizeSimilarity=0.939394;PctRecOverlap=0.93985;SizeDiff=8;StartDistance=-8;EndDistance=0	GT	0/1
chr7	1970095	svim.INS.145249	T	TATCCCACCACCCGTCCACACTGCCATGTCCCCTGCCCATCCCTGCCCGTCACGCTTACCCCATACCCACCG	15	PASS	SVTYPE=INS;SVLEN=71;SC=Sniffles2,SVIM;NumNeighbors=1;NumThresholdNeighbors=1;MatchId=126;TruScore=0.234323;PctSeqSimilarity=0;PctSizeSimilarity=0.70297;PctRecOverlap=0;SizeDiff=-30;StartDistance=-72;EndDistance=-72	GT	0/1
chr7	2026176	chr7-2026177-INS-100	G	GGGGTTCTACTCCGCGGCTCCTCGCGCCGGCAAGGGAGTTCTACTCCGCGGCTCCCTCGCGCCGGCAAGGGGTTCTACTCCGCGGCTCCTCGCGCCGGCAA	.	.	SVTYPE=INS;SVLEN=100;SC=Sniffles2,cuteSV,SVIM,PAV;NumNeighbors=1;NumThresholdNeighbors=1;MatchId=129;TruScore=0.303333;PctSeqSimilarity=0;PctSizeSimilarity=0.91;PctRecOverlap=0;SizeDiff=9;StartDistance=33;EndDistance=33	GT	0/1
chr7	2250040	chr7-2250041-INS-92	T	TTCTAGGAGCCGTATTCGGGACCGCCAGCCCGCATTCCCGTGGACTCTCTAGGAGCCGTATTCGGGACCGCCAGCCCGCATTCCCGTGGACTC	.	.	SVTYPE=INS;SVLEN=92;SC=Sniffles2,cuteSV,SVIM,SVIM-asm,PAV;NumNeighbors=1;NumThresholdNeighbors=1;MatchId=136;TruScore=0.293478;PctSeqSimilarity=0;PctSizeSimilarity=0.880435;PctRecOverlap=0;SizeDiff=11;StartDistance=-88;EndDistance=-88	GT	1/0
chr7	2417126	svim.DEL.257626	CTCCTGGGATGCTGTGTTGTGTGAATGACCCTGGGTGTCAAGGAGGAAGGAGCAGGCACGAGCG	C	14	hom_ref	SVTYPE=DEL;SVLEN=63;SC=Sniffles2,SVIM;NumNeighbors=3;NumThresholdNeighbors=1;MatchId=138;TruScore=0.168;PctSeqSimilarity=0;PctSizeSimilarity=0.504;PctRecOverlap=0;SizeDiff=-62;StartDistance=-328;EndDistance=-390	GT	0/0
chr7	2417548	.	C	CATGGAGGAAGGAGCAGGCGCGAGCGCTCCTGGGAATCCGTGTTCTGTGAATGACCCTGGGTGTCATG,*	30	.	SVTYPE=INS;SVLEN=69;SC=Sniffles2,SVIM-asm,Dipcall;NumNeighbors=2;NumThresholdNeighbors=1;MatchId=141;TruScore=0.304348;PctSeqSimilarity=0;PctSizeSimilarity=0.913043;PctRecOverlap=0;SizeDiff=6;StartDistance=-82;EndDistance=-82	GT	1/2
chr7	2417952	chr7-2417953-INS-1085	C	CCTGGGATGCTGTGTTCTGTGAATGACCCTGGGTGTCATGGAGGAAGGAGCAGGCGCGAGCTCTCCTGGGATGCTGTGTTCTGTGAATGACCCTGGGTGTCAAGGAGGAAGGAGCAGGCGCGAGCGCTCCTGGGATGCCGTGTTCTGTGAATGACCCTGGGTGTCATGGAGGAAGGAGCAGGCGCGAGCGCTCCTGGGATGCTGTGTTCTGTGAATGACCCTGGGTGTCATGGAGGAAGGAGCAGGCGCGAGCGCTCCTGGGAATCCGTGTTCTGTGAATGACCCTGGGTGTCATGGAGGAAGGAGCAGGCGCGAGCGCTCCTGGGATGCTGTGTTCTGTGAATGACCCTGGGTGTCATGGAGGAAGGAGCAGGCGCGAGCGCTCCTGGGATGCTGTGTTCTGTGAATGACCCTGGGTGTCATGGAGGAAGGAGCAGGCGCGAGCGCTCCTGGGATGCTGTGTTCTGTGAATGACCCTGGGTGTCATGGAGGAAGGAGCAGGCGCGAGCTCTCCTGGGAATCCGTGTTCTGTGAATGACCCTGGGTGTCATGGAGGAAGGAGCAGGCGCGAGCGCTCCTGGGAATCCGTGTTCTGTGAATGACCCTGGGTGTCATGGAGGAAGGAGCAGGCGCGAGCGCTCCTGGGAATCCGTGTTCTGTGAATGACCCTGGGTGTCATGGAGGAAGGAGCAGGCGCGAGCGCTCCTGGGATGCTGTGTTCTGTGAATGACCCTGGGTGTCATGGAGGAAGGAGCAGGCGCGAGCTCTCCTGGGAATCCGTGTTCTGTGAATGACCCTGGGTGTCATGGAGGAAGGAGCAGGCGCGAGCGCTCCTGGGATGCTGTGTTCTGTGAATGACCCTGGGTGTCATGGAGGAAGGAGCAGGCGCGAGCTCTCCTGGGAATCCGTGTTCTGTGAATGACCCTGGGTGTCATGGAGGAAGGAGCAGGCGTGAGCTCTTCTGGGAATCCGTGTTCTGTGAATGACCCTGGGTGTCAAGGAGGAAGGAGCAGGCGCGAGCGCTCCTGGGAAGCCGTGTTGTGTGAATGACCCTGGGTGTCGAGGAAGGAGAAGGCGCGAGCACTG	.	.	SVTYPE=INS;SVLEN=1085;SC=Sniffles2,cuteSV,PAV;NumNeighbors=1;NumThresholdNeighbors=1;MatchId=145;TruScore=0.23318;PctSeqSimilarity=0;PctSizeSimilarity=0.699539;PctRecOverlap=0;SizeDiff=326;StartDistance=356;EndDistance=356	GT	1/0
chr7	2949073	chr7-2949074-INS-80	C	CCCGCCCTCCGCCCCACCCCTCCGCCCCTCACCCCTGCGCCCCTCACCCTCCGCCTCTCACCCCTCCGCCCCACCCCTCCG	.	.	SVTYPE=INS;SVLEN=80;SC=Sniffles2,cuteSV,SVIM,PAV;NumNeighbors=1;NumThresholdNeighbors=1;MatchId=149;TruScore=0.254167;PctSeqSimilarity=0;PctSizeSimilarity=0.7625;PctRecOverlap=0;SizeDiff=19;StartDistance=2;EndDistance=2	GT	0/1
chr7	4631266	.	agggagtggtgatgactcttaaggagcatgctgccttcaagcatctgtttaacaaagcacatcctgcaccgcccttaatccatttaaccctgagtggacacagcacatgtttcagagagcacggggttgggggtaaggtcatagattaacagaatctcaaggcagaagaatttttcttagtacataacaaaatggagtctcctatgtctacttctttctacacagacacagtaacaatctgatctctcttgcttttccccacatttcccccttttcttttcgacaaaaccgccatcgtcatcatggcccgttctcgatggtcgctgtctcttcggagctgttgggtacacctgcagactaacaacagacaaaacaggcacacaaggattaatatgagatttataatcgtagtacttccaatggtcttaacccaagtgacagggttaagatttgcgaggccatcagcaactcctgcaattgcctcagttcctggcaccaaatttaaatgggcttttgatgcttcgaaaatttgttcttttaatttggaaatgtctaaagtgagattatcttctcttccctgtagatggcgtctaaccatgtcccagtgatgctcagactcattataaatttggggtgtaatacaaaaatctgacgtattccagtcacattgtaactggaaacgatgttctaagctcatgagtctgtctcccatccaaatgacagtttgtctaagatcattaatttgatttgccaatttttgatcaatactagattgtgaattccacaatcttgtagaatttttttgccaatcattaacaaagtttactgactgaacagaagagtgcaatgcaactcctgctacagcagccgtagctgtgactgcaattaatcccataatcactgcaattaaagtaaaaatgaatcttttggatctatttaaaacaccttttaatacttcagtcaaaatatggacggatggcgaggcctcccacggtcggtccatggacacagggatccacacgccctctcttgctctcaccagcagaatacggtgttgccaattaaaagttgaatcaatgcaagtaagcaatctacaattttcacaggttatagtctgggagtctggtttaataactatatttcctacaactagcatataagggggctttacgcaactttgtaaaggaactgttagactggaattcaggtcaatagtataaaatggcttacgatctcttgtttctaaagtttgatttccagaccaaattctaatgtggtgtgaggccacagtaagcctccataattctggatgttcaggaccagaaacaggacttactatttttggtcttggggtagagattcctttttctccccattcccaagggtagaaagactgcaattttttatgcttatgtttgtctaaactttctgttaagtcgctatcaacagctggactcacttgtgcacttggacacgactgagtttgtcctgagcaattgtggtagaattgacctcgaggtgcccaatctataatagttccgaattcattgttttgtaatatcaccgcactattggccacacattcttcccaaactaaaacttctgtattttttgattctttgggaatttccttggggcaaggtttccctttaggtctaaattttaatgatctttgataagaaaagtcttgtaaataatttacccgtggcctgagtgacatcccgcttaccatgtgataagtgaatctacagatgggactgacagtaggtacttctaccaaccaattttggactgcaggcattaaacatcctggtgctctccctaggcaaataggaggataatgatacccaatggaaatatttatcatcatcccttcttcctcaggtttggcagggcagcgatcatctatggggccaggtacccatacactatcattaacatatacttctgtaggattatccatccatgtgactgcccgaattaagggcgggaaaggcacataggcccagtaggtatagttagctgcagctgctcctgcaggcatagggagacttaccaccattgatacaatcatcaaggctgcaagcagcatactctctggggtttgtgtcacctttgtgttctctagatattttgtagctaactgcgtcagcttctttagttgtgcccaagttggcggctctgccttcttggtggatggcaacttcatctgttcttctgacgtcaccattttgttcatcttgtgagtcaacggtgctcgattgcgatgtctccgtctccgcggaggtgcttttctttgcatctctgatgggttcattgtagaacttcaaatgtctagtgggtatccaaacaggaagctgattttctcctggtgaaacacaagcaaaacctctcccccacgttatcaccttccctatttcccatgtcttatttttattatctttccaccaaattagttttccttcatgtgggctgttctttttaccagtaagatgttgttctgcagaagtagtagtctgatttctataaatgtttaaaaaatttaaagtatagagtgctagattaagttgcatctgaggagtggtacactccttactgtctcccccttctttttgtttaactaattgagttttgagtgttctattagttctttcaactatggcctgtccttgggaattataaggaattcctgttgtatgtgaaattttccactgacttaagaatttttggaaagctttactacaatatcctggtccattgtcagttttgattttttctggaactcccattacagcaaaacaagacaataaatgttttttaacatgggaagtactttctcctgtttggcaagttgcccatatgaaatgtgaataagtatcaactgttacgtgaacatatgataatcttccaaatgaaggtacatgcgtgacatccatttgccataatgcattaggacacagacctctgggattaactcctgcctcttgagtgggcaggtgtaagacttgacactgggtgcaatgttgtacaatatcttttgcctgtttccatgtgacatcaaatttgttttttaatcctgctgcatttacatgagtcaaagcatgaagttcttgtgcttttatgagtgcagatgataccagtaagtcagcttgttcatttgctttagtcaaaggccctggtaaattagtgtgtgctcgaatatgtgtaatataaaatgggaaatttctttttcttacagtttgttgtaataaattgaatagctggtttaactgatcatccatgctatatttaattagagctgtctcaacatcccttgtagcctgtactacatatgcagaatctgatataatattgataggttggtcaaaatcttgtaacactgtaatgactgcaaccaactctgctctttgagccgattgatatggagttttgattactcgttctttcggtcctgtgtaagctgcttttccattgctggaaccatcagtaaatactgttagagcattttctaaaggttcacgtctggtaattttaggtagaatccaagtagtcaattttaagaactggaagatctttgtttttgggtaatgattatcaataattcccacaaaattagcaagaccaatcttccatgcaccagaattgataaaggcttgtctaacttgttccttggttaaagggacaactattttgtctgggtcattcccacataattttattattcgtaatcttgtctgaccgattaatgtagctatttgatccaagtacaatgtaaaagtcttaactgtactgtgaggaaggaatgaccactccacaagatcagtattttgaataatgatgcctgttggagaatgtgcagtggcaaaaatcaaaagttggagtggggctaagggatctattctatttatttgcgctgactgaattttttcttccactaatttaatttcttttgttgcctctggggttaacattcttttactatttaagtctgagtctcctcttaagatagagaacaaatttgacatggcataagtaggaatgcctagagttggccgaatccaattaatatctcctagtaatttttgaaaatcatttagtgtttttaatgtgtcttttcttatttctattttttgtggcttaatttttctattttctatctgcatccctaaataatgaaaaggagtagaggtttggatcttatcagatgctattgccagtccagcattggcaacctctgcttgcagaaatgtataacagtcaattaatttatctttcgtttctgcagcacataaaatatcatcaatataatgaataatataacagtctgaaaacttttctctaactggttgaagagctcgacctacaaaagtctgacaaatagttggactattaagcattccctgaggtaacactttccactgaaacctggtggctggttctttattatttatggctggtatagtaaaggcaaatttttcgcaatcctgctctgccagagggatggtaaaaaagcaatcctttagatcaattataattaaaggccaatcttttgggatcatggccggagagggcaacccgggttggagaggccccatgggttgaattacggcgtttacagcccttaagtcagttaacatacgccatttgcctgatttcttctgaattacaaacacaggagaattccaaggtgagaacgaaggctcaatatgacccttttctaactgttcatttgctaataaatgtaaagcctccagtttttgttttggtagcggccactgatttacccacactggtttttctgttttccaagttaatggtatgggtttaggaggctctacagtggccgcccctaacaaggattccctattccttctctttcttgatttattttagcctcaactggaattttaatgccatcttcatttttccctagtccctttcctggtatatatcccatcgtggtcatgattttttgactcgtggggctatatgatggagcgggcatggtgatttccgcaccccattgttgtaataaatctcgaccccacagattaagaggaattgaagtaatcattggctgaacagtactttcttgattatctggccctaagcaatgtaaaatctccgtactttgatacacttctgaggctgtgcctatgccgacaagtcctgtaacagccttttgtttaggccaattttttggccactgatttaaagcaatgatagagacatctgctccagtgtctaccaacccttcaaactgttttccttgaataatggccttacacacaggtctgttctctgagacctgacttgcccaatatgcagcctttcctgttggatcggtgcttccaagccctcctattctttttatttcactatttccacccttaatatatggcaggagtaataattgagcaatcctgtctcttggactggcactccaaggaattgaagagctaataaccaattgaatttcgcctttatagtctgaatcaaccacactagtatgaatttgaactccttttagatttagacttgatcgtcccaagattagtcctacagtccccttaggcaggggtccatatacccctgtgggggttttttgtggggctcccctggaagcagagagactgcttgtatagtacataaatctactgctgcactgccgcttgtggcgggggacaattgttgtattgtggtaactggcttattccctgaaacacttgggacagtgggggttgttgtccctgaaaaccctgaggaacaaatggctgaattgggaatgccccagtttgttgtggggcctgaggctggcccctttgctcgtttcccgacaatggttgcccatttttatcaaatttagaacgacattgactagcccaatgttttccttttttacatcttggacataagtcaggtggctctctacctgttgtagttgcttgaatagttatattctgtttatttaagactgggcaattcttttttaagtgaccaatttgaccacaattataacattttcttccaaatgttctaacttgtcctcctaaaacaactcctgttattgcttgagccataagcatagctttatgcatagctcctccgattccatcacaggcttttacatattctgagattacatctgatcctgcaggaacctttccttttaatggcttaatggctgattgacactcaggattggcgttttcatatgccatcaactccactatgaccttacgggctttttcatcagcaattgacttttgagcaacatcttggagccttgccacaaaatcaggatagggctcttttgaaccttgtcttactgtattaaatgaggggcaggtacttcctgggtcttggattttttcccaggctctaaggcagatagctctaacttgctcaatggcctcattttgcattaatgcttgttgactaatagtactccaattttgacctattcctaatagttgatctgcatctatgttaactggaggattggcagccctatttcttcggacctgttcttgtaccccatcaatccaccaagtcttaaattataaaaattgagagggtgagagagacgattttgccagaatctcccaatcataaggaatgagtctatgtccatgagcaatggaatctaataatgtcctcatataaggggagttgggtccatactgttttactccctctttcatatcttttagcttttttatcgaaaaagacttgtatctggcctcaactgtgggaggctctccctcttgggctccttctccaggtggcatcggttctaacgttactgggaattgccatgcctcagtatctccttcctttcttgatttatcaataatttcatgtaatttactaccctgtctactaggtggtgccgtaggattaagtctcctagtgggcggctgagggtatggcgccctgccctgtggtgctgggggcattcctggatatccatactgactttctggggatggccgatactgaagttcagccggaggccagtattgataggctactggcggttgggtcttattttctttaacctgcttttgaggttgtaatgttacaggcacctgacctgctggaagaggacttgtgcctcgtggtttagactctgatggccccactaattctggaccttttccttctaattttaacgtttcaggatatatcacctcctgtaattgattatagtcaacattttgcgttgactgagccattaccggctctgctacatattcgcaatgtaaaccttccgtttctttctgggattttttccttgtgttttcattacaatctattatacagcttccaggggcatcagaaactgaaacgctatcttcttctgtttgaaatggttctaaagctgctttaataatggcccaatcattccatactgtaagtggaatgatattacccttcctacctgcttgttttagttccttaccaattcttttccaatcttttagatctaaagttccttgttctggaaaccatgggcaaaattgttctattatttgaaatagcttgattagattttttgtagatactttaactccccgtctttttaaaagaattttaataaagctgagataagaggcatatttacttttaattttacttttagtttgccccattatcaccctagcttcttccgagcgcacaagcttaccgtaaggctgactgtagatgtactcgggatctctcgtcgacttgtcctcaatgaccacgctcgagcgtaccttcaccctagagaaaagcctccacgttgggcaccagatgtaggggtgggttgcccctacacacctgtgggtgtttctcgtaaggtgggacgagagatttggaaaagaaaaagacacagagacaaagtatagagaaagaaagaaggggacccggggaaccagcgttcagcatatggaggatcccgccagcctctgagttcccttagtatttattgatcatctgtgggtgtttctcgaagagggggatgtgtcagggtcacaagacaattgtggggagagggtcagcagacaaacatgtgaacaaaggtctttgcatcatagacaatgtaaaggattaagtgctgtgcttttagatatgcatacacataaacatctcagtgctttacaaagcagtattgctgcccgcaggtcccacctccagccctaaggcggtttttccctatctcagtagatggagcatacaatcgggttttataccgagacattccattgcccagggacaggcaggagacagatgccttcctcttgtctcaactgcaagaggcattccttcctcttttactaatcctcctcagcacagaccctttacgggtgtcgggctgggggacggtcaggtctttcccttcccacgaggccatatttcaggctatcacatggggagaaacgttggacaatacctggctttcctaggcagaggtccctgcggccttccgcagtttttgtgtccctgggtacttgagattag	A,*	30	.	END=4639768;SVTYPE=DEL;SVLEN=8502;SC=Sniffles2,SVIM-asm,PAV,Dipcall;NumNeighbors=1;NumThresholdNeighbors=1;MatchId=162;TruScore=0.66208;PctSeqSimilarity=0;PctSizeSimilarity=0.999765;PctRecOverlap=0.986475;SizeDiff=2;StartDistance=-115;EndDistance=-113	GT	1/2
chr7	4745625	chr7-4745626-INS-60	G	GTATATATATGTATATATATATGTATATATATATACATATATATGTATATATATGTATGTA	.	.	SVTYPE=INS;SVLEN=60;SC=Sniffles2,PAV;NumNeighbors=1;NumThresholdNeighbors=1;MatchId=163;TruScore=0.283333;PctSeqSimilarity=0;PctSizeSimilarity=0.85;PctRecOverlap=0;SizeDiff=9;StartDistance=10;EndDistance=10	GT	1/0
chr7	4842991	chr7-4842992-INS-374	G	GGGGCACTCTGGGGCCCCGGATCGGCTGTCCTCCCCGGCACCTCGGGCACGCTGGCTGGGGCCCCCTCCCCGGGCACCTCAGGGGCACGCTGGCTGGGGGCCCCTCCCGGGTACTCGGGCACGCTGGCTGGCCCCTCCCGGGCACCTCGGGCACGCTGGCTGGGCCCCTCCGGGCCCACCCTGGCTGTCCCCTCCCCGGGCACCTCGGGCACGCTGGCTGGGGGCTCCCCTCCGGTACCTCGGGCACCTGGCTGGGCCCTCCCGGGCACCTCAGGGCACGCTGGCTGGGGGCCCTCCGGGCACCCGGGCACGCTGGCTGGGGCCCCCCCCGGGGCACCTCGGTGGCACACTGGCTCGGGTCCCTCCCTGGCACCC	.	.	SVTYPE=INS;SVLEN=374;SC=Sniffles2,PAV;NumNeighbors=1;NumThresholdNeighbors=1;MatchId=164;TruScore=0.304808;PctSeqSimilarity=0;PctSizeSimilarity=0.914425;PctRecOverlap=0;SizeDiff=-35;StartDistance=247;EndDistance=247	GT	0/1
chr7	4999729	.	g	GGGAGTGGGAAGTGGGGGTGTTGGGGGAGTGAGGGGTTAGTGGGAAGAGAGGGACTTGGAGGTTGGGGAGTGGGAAGTGGGGGTGTTGGAGGGAGTGGGGGACCTGGGGGT	30	.	SVTYPE=INS;SVLEN=110;SC=Sniffles2,SVIM,Dipcall;NumNeighbors=1;NumThresholdNeighbors=1;MatchId=165;TruScore=0.3;PctSeqSimilarity=0;PctSizeSimilarity=0.9;PctRecOverlap=0;SizeDiff=11;StartDistance=125;EndDistance=125	GT	0/1
chr7	5208110	.	a	ATCAGTGAGAGGAAGCAAGGACTGACCTTCACAGGGTCCAGATGCCTGGCACAGTGAGGCCAACCACCCACACCAAGGTTTGCAGCGAGAAAAAGAGGGCATTTATTTGCAGGGCGCCAAGCAAGGAGAATCTGGCAGCTTTACATCCAGAACTCCCTGCTGGCTTGCAGGTAGGCGTCTTTAAAGGTAAGGAGGCGGAGGTTACGGCAAAGTCATAAATCAGTATGGAGGCTATACGTTGGTTTGGCCCTAAAAGGTGGGATATCTTAAAGTGGGGCTTACAGGTCATAGGTGGATTCAAAGATTTTTTTATTTCTAATTGGTTAAGGAAGAGAAAACTTTGTTTAAAAATGCGGAGTTGGCCAGGCGCAATGGCTCATGCCTGTAATCCCAGCACTTTGGGAGGCCGAGGGGCGGATCACCTGAGGTCAGGAGTTCAGGACCAGCCTGGAAACATGATAAAACCCCATCTCTACTAAAAGTACAAGAATTAGGTAGGATGCAGTGGCGGGCACCTGTAATCTCAGCTACTTGGGAGGCTGAGGCAGGAGAAAGGTAGAACCTGGGAGGCAGAGGTTGCAGTGGGTCAAGGTGATGCCACTGCACTCCAGCCTGGGCAACAGAGCAAGACTCTGTCTCAGAAAAAAATAATAATATAATATAAAAATAAAATAAAAGTACAAAAATTGGCCAGGTGCGGTGGCTTACGCCTGTAATCCCAACACTTTGGGAGGCCAAGGCGGATGAATCACCCAAGGTCAGGGGTTGGAGACAAGCCTGGCCAACATGGCAAAACCCCATCTCTACTAAAAATACAATAATTAGCTGGGCGTGGTGGTGGGTGCTTGTAAGCCCAGCTACTAAAAGGCTGAGGCAGGAGAATTGCTTGAACCCGGAAGGCAGAGGTTGCAGTGAGCCGAGATCAAGCCACTGAACTCCAACCTGGGCAACAGAGCGAGACTCCATTTCAATAAATAAATAGGCGGGGTGGGGTGGCTCACACCTGTAATCCCAGCACTTTGGGAGGCCGAGGTGGGTGGATCACGAGGTCAGGAGTTCGAGACCAGCCCGGCCAAGATGGCGAAACCCCGTCTCTACTAAAAATACAAAAATTAGCTGGGCGTGGTGGCACACGCTGTAGTCCCAGCTACTTGGGAGGCTGAGGCAGGCGAATCACTTGAACCCAGGAGGTAGAGGCTGCAGTGAGCCGAGATTGCACCACTGCACTCCAGCCTAGCACCAGAGCTGAGACTGTGTCTCAAAACAAAACAAAACAAAACAAAACAAAACTACAAAAATTAGCTGGGTGTGGTGGGATGCACCTGTAACCCCAGCTACTCAGGAGGCTGAGGCAGGAGAATCGCTTGAACCCAGGAAGCGGAGGTTGCAGTGAGCCGAGATCGCACCATTGCACTCCAGCCTGGGTGACAGAGCAAAACTCTGTCTCCAAAAAAAGTAGCTTAAACCAATAGCCAAGGGAGTTAGAGTCACCAGATACTTGGTTCTCTATAGAAATTAAAGATAACATCTTGGGCCTGGTATGGTGGCACACACCTATATTTCCTTCACTTTAGGAGGCCAAGGCGGGCGGACTGCTTGAGCTCAGGAGTTTGAGACCAGCCTGGGCAACATAGCAAGACCCTGCCTGCACTAAAAATACAAAACATTTGCCGGGCGTGGTGACACATGCATGTGGTCTCAGCTACTCAGGAGGCTGAAGTGGGAGAATCACCCGAGTCCAGGAGGTGGAGGCTGCAGTGGGCAATGATTGTGCCACTGCACTCCAGCAGCTGGGAGAAGGGAGTGAGACCCTGTC	30	GAP1	SVTYPE=INS;SVLEN=1815;SC=Sniffles2,SVIM-asm,PAV,Dipcall;NumNeighbors=1;NumThresholdNeighbors=1;MatchId=166;TruScore=0.332966;PctSeqSimilarity=0;PctSizeSimilarity=0.998898;PctRecOverlap=0;SizeDiff=2;StartDistance=303;EndDistance=303	GT	./1
chr7	5282185	chr7-5282186-INS-100	A	AGAAAGAAAGAAAGAAGGAAAGAAAGAAAGAAAGAAAGAAAGAAAGAAAGAAAGAAAGAAAGAAAGAGAGAGAGAGAGAGAGAGAGAGGGAGGGAGGGAGG	.	.	SVTYPE=INS;SVLEN=100;SC=Sniffles2,cuteSV,SVIM,PAV;NumNeighbors=1;NumThresholdNeighbors=1;MatchId=168;TruScore=0.26;PctSeqSimilarity=0;PctSizeSimilarity=0.78;PctRecOverlap=0;SizeDiff=22;StartDistance=-1;EndDistance=-1	GT	0/1
chr7	5578364	cuteSV.DEL.25593	cacacaccacacacacacaccacacacaccccacacacacacatcccacacacacaccacacacacacacaccacacacacaccccaca	c	43.5	PASS	SVTYPE=DEL;SVLEN=88;SC=Sniffles2,cuteSV;NumNeighbors=1;NumThresholdNeighbors=1;MatchId=170;TruScore=0.411432;PctSeqSimilarity=0;PctSizeSimilarity=0.852273;PctRecOverlap=0.382022;SizeDiff=13;StartDistance=-55;EndDistance=-42	GT	0/1
chr7	5945957	.	t	TCTTTCTTTCTTTCTTTCTTGTCTTTCTTTCTTTCTTGTCTTTCTTTCTTTCTTTCTTTCTGTCTGTCTTTCTGTCTTTCTTTCTTTCTTGTCTTTCTTTCTTGTCTTTCTTTCTTTCTGTCTGTCTGTCTGTCTTTCTTTCTGTCTTTCTTTCCGTC,*	30	.	SVTYPE=INS;SVLEN=159;SC=Sniffles2,cuteSV,SVIM,SVIM-asm,Dipcall;NumNeighbors=1;NumThresholdNeighbors=1;MatchId=171;TruScore=0.318658;PctSeqSimilarity=0;PctSizeSimilarity=0.955975;PctRecOverlap=0;SizeDiff=7;StartDistance=-17;EndDistance=-17	GT	2/1
chr7	6219241	cuteSV.DEL.25602	accacacacacacaccccccacatacacctcacacaccccacaccccacacacaccccacacacacaccacacacacccccccacacacacaccccacacacaccccacacaccacacacacacacccaccacacacaccccacacccccaccacacacaccccacacacaccacctaccacacacacccaccacacacacca	a	1	q5	SVTYPE=DEL;SVLEN=202;SC=Sniffles2,cuteSV;NumNeighbors=2;NumThresholdNeighbors=1;MatchId=176;TruScore=0.595953;PctSeqSimilarity=0;PctSizeSimilarity=0.935644;PctRecOverlap=0.852217;SizeDiff=13;StartDistance=17;EndDistance=30	GT	0/0
chr7	6219296	cuteSV.DEL.25603	cccacacacacaccacacacacccccccacacacacaccccacacacaccccacacaccaca	c	0.4	q5	SVTYPE=DEL;SVLEN=61;SC=Sniffles2,cuteSV;NumNeighbors=1;NumThresholdNeighbors=1;MatchId=177;TruScore=0.601798;PctSeqSimilarity=0;PctSizeSimilarity=0.934426;PctRecOverlap=0.870968;SizeDiff=4;StartDistance=-8;EndDistance=-4	GT	0/0
chr7	10504985	.	c	CCCCACCTCCCTCCCGGACGGGGCGGCTGGCCGGGCAGAGGGGCTCCTCACTTCCCAGTAGGGGCGGCCGGGCAGAGCGCCCTCACCTCCCAGCCGCCTCCCAGACGGGGCGGCTGGCCCGGCGGAGGGCTGA,*	30	.	SVTYPE=INS;SVLEN=134;SC=Sniffles2,SVIM,SVIM-asm,Dipcall;NumNeighbors=1;NumThresholdNeighbors=1;MatchId=185;TruScore=0.266169;PctSeqSimilarity=0;PctSizeSimilarity=0.798507;PctRecOverlap=0;SizeDiff=27;StartDistance=-128;EndDistance=-128	GT	1/2
chr7	12525246	.	T	TTTTTGAAACTAGCTTTTCTCTACACCATCATTCACTAATTGCCTGAAATCCAAATTATAATTTGCACGTCATAGGGCCTCTAAAGTTGAATTTCAGTAGACATCCATGCTACTCATACTGGAGTTGGAAGGAGTTGAGAATGGGGAATTTTTGAAACTAAGCTTTTCTCTACACCATCATTCACTAATTGCCTGAAATCCAAATTATAATTTGCACGTCATAGGGCCTCTGTAAAGTTGAATTTCAGTAGACATTATGCTACTCAGCTGGGTTGGAAGGAGTTGAGAATGGGGAA	30	.	SVTYPE=INS;SVLEN=295;SC=Sniffles2,cuteSV,SVIM-asm,PAV,Dipcall;NumNeighbors=1;NumThresholdNeighbors=1;MatchId=189;TruScore=0.233017;PctSeqSimilarity=0;PctSizeSimilarity=0.699052;PctRecOverlap=0;SizeDiff=-127;StartDistance=-86;EndDistance=-86	GT	0/1
chr7	12566887	.	C	CCTAGTATATGCTATGGTCACTCACTATGGTAGAAAATGCCACCTAGCTGTGGCAATTCAAATGGAACATGTCAGCTTT,*	30	.	SVTYPE=INS;SVLEN=80;SC=Sniffles2,SVIM-asm,PAV,Dipcall;NumNeighbors=2;NumThresholdNeighbors=1;MatchId=192;TruScore=0.18018;PctSeqSimilarity=0;PctSizeSimilarity=0.540541;PctRecOverlap=0;SizeDiff=-68;StartDistance=-212;EndDistance=-212	GT	1/2
chr7	12566966	.	C	CCTAGTATATGCTATGTGTCACTCACTTTCGTGAAAATGCCATCTGGCTGTGTAATTGAAATGGAACATGTCAGCTTTCTAGTATATGCTATGTGTCACTCACTTTGGTAGAAAATGCCATCTAGCTGTGTAATTGAAATGGAACATGTGCATGCTTTCCTCAGTATATGCTATGTGTCACTCACTTTGGTGAAAATGCCATCTAGCTGTGTAATTGAAATGGAACATGTCAGTTT	30	.	SVTYPE=INS;SVLEN=235;SC=Sniffles2,cuteSV,SVIM-asm,Dipcall;NumNeighbors=1;NumThresholdNeighbors=1;MatchId=193;TruScore=0.32766;PctSeqSimilarity=0;PctSizeSimilarity=0.982979;PctRecOverlap=0;SizeDiff=4;StartDistance=-29;EndDistance=-29	GT	0/1
chr7	15446547	svim.DEL.260663	TACACACGCGCACACACACACACACACACACGTATATTCCATATAAGTACACATGTACACATGTGTGTGTATATATATGGAATATACATATATATGTGTATATATATGTATATACAC	T	14	PASS	SVTYPE=DEL;SVLEN=116;SC=Sniffles2,SVIM;NumNeighbors=1;NumThresholdNeighbors=1;MatchId=214;TruScore=0.235772;PctSeqSimilarity=0;PctSizeSimilarity=0.707317;PctRecOverlap=0;SizeDiff=-48;StartDistance=-143;EndDistance=-191	GT	0/1
chr7	17753132	.	acatatatatacacatatatatatacacgtatatatatatatatacatatatatatacacg	A	30	.	SVTYPE=DEL;SVLEN=60;SC=Sniffles2,cuteSV,SVIM,SVIM-asm,PAV,Dipcall;NumNeighbors=1;NumThresholdNeighbors=1;MatchId=218;TruScore=0.556466;PctSeqSimilarity=0;PctSizeSimilarity=0.833333;PctRecOverlap=0.836066;SizeDiff=10;StartDistance=-10;EndDistance=0	GT	1/0
chr7	20017684	.	tatatatatatatatatatatatatatatatatatatatatatatatatatacacac	T	30	.	SVTYPE=DEL;SVLEN=56;SC=Sniffles2,cuteSV,SVIM,SVIM-asm,PAV,Dipcall;NumNeighbors=1;NumThresholdNeighbors=1;MatchId=222;TruScore=0.637218;PctSeqSimilarity=0;PctSizeSimilarity=0.964286;PctRecOverlap=0.947368;SizeDiff=2;StartDistance=-3;EndDistance=-1	GT	1/1
chr7	20708313	svim.INS.147446	G	GTGTGAGATTCATTTCCACTTCGACTGGCGCTTCCAGATCGGGTCGGAAAAGCGCCTCTGCCAGCCGCCCCTACTGAGCTGGGGGCCTCTGCCGGCCACCATCC	15	hom_ref	SVTYPE=INS;SVLEN=103;SC=Sniffles2,SVIM;NumNeighbors=1;NumThresholdNeighbors=1;MatchId=224;TruScore=0.283747;PctSeqSimilarity=0;PctSizeSimilarity=0.85124;PctRecOverlap=0;SizeDiff=-18;StartDistance=-32;EndDistance=-32	GT	0/0
chr7	23677276	chr7-23677277-INS-90	G	GGGGTCAGCCCCCGCCCGGCCAGCCGCCCCATCCGGGAGGGAGGTGGGGGTCAGCCCCCGCCCGGCCAGCCGCCCCGTCCAGGAGGGAGGT	.	.	SVTYPE=INS;SVLEN=90;SC=Sniffles2,PAV;NumNeighbors=1;NumThresholdNeighbors=1;MatchId=231;TruScore=0.251852;PctSeqSimilarity=0;PctSizeSimilarity=0.755556;PctRecOverlap=0;SizeDiff=22;StartDistance=434;EndDistance=434	GT	0/1
chr7	25059211	chr7-25059212-INS-120	G	GGGGTCGGCCCCCCCGCCCGGCCAGCCGCCCCGTCCGGGAGGTGAGGGCGCCTCTGCCCGGCCGCCCTACTGGGAAGTGAGGAGCCCCTCTGCCCGGCCAGCCGCCCGTCCGGGAGGAGGT	.	.	SVTYPE=INS;SVLEN=120;SC=Sniffles2,cuteSV,SVIM,PAV;NumNeighbors=1;NumThresholdNeighbors=1;MatchId=234;TruScore=0.661111;PctSeqSimilarity=0;PctSizeSimilarity=0.983333;PctRecOverlap=1;SizeDiff=2;StartDistance=0;EndDistance=0	GT	0/1
chr7	26995291	.	a	AAGGAAAGGAAAGGAAAGGAAAGGAAAGGAAAGGAAAGGAAAGGAAAGGAAAGGAAG	30	.	SVTYPE=INS;SVLEN=56;SC=Sniffles2,cuteSV,SVIM,SVIM-asm,PAV,Dipcall;NumNeighbors=1;NumThresholdNeighbors=1;MatchId=238;TruScore=0.303571;PctSeqSimilarity=0;PctSizeSimilarity=0.910714;PctRecOverlap=0;SizeDiff=5;StartDistance=-43;EndDistance=-43	GT	0/1
chr7	28591586	cuteSV.DEL.25840	ttctctctttctctctctctttctctcttttctctctctctctcttttctctc	t	0.3	q5	SVTYPE=DEL;SVLEN=52;SC=Sniffles2,cuteSV;NumNeighbors=1;NumThresholdNeighbors=1;MatchId=242;TruScore=0.598286;PctSeqSimilarity=0;PctSizeSimilarity=0.896552;PctRecOverlap=0.898305;SizeDiff=-6;StartDistance=6;EndDistance=0	GT	0/0
chr7	31590545	cuteSV.DEL.25876	TAAAATTTGGCATTATGATACAGAAGCAGCAATTTGAATACTATCAGCTACCTGATAGCTTCTTGTTTCCTCCACAGTGCAAACTCTCCCATTCTAAATGAAACTCACTTTCAGCCAAAATCAGTGAAGGAGTGAGATTATTTTGGGGATCTTATTTTTCTGTGATATGTTATTCTTTTCTTCAAACCTTTTGATCCTTTATTGAATCTGGTATTTCATGAATGTTGTTGAGCATGGTTTTGGAGTTTTTCCTCCTTGTGAAATTTTGCACTGTCAGTGTCGATGCTGTTATTAGCATTCATGCTCACAAGATAAAGGCACTGCTGAAGAGTTATGTGTTTCCTTGAAAGACCCAAAACCTATGTGAAGCTAAATAACTAAAATTTCAGTGAGTTTTTAAAGGTTATTTTGTTTAATGTTATGAATTCTAGTATACCAAACAATTCTC	T	58.9	PASS	SVTYPE=DEL;SVLEN=447;SC=Sniffles2,cuteSV;NumNeighbors=3;NumThresholdNeighbors=2;MatchId=247;TruScore=0.392022;PctSeqSimilarity=0;PctSizeSimilarity=0.876957;PctRecOverlap=0.299107;SizeDiff=55;StartDistance=-314;EndDistance=-259	GT	0/1
chr7	31591005	cuteSV.DEL.25877	ACATAATTCAGTCTGCATTATTCTGTCTTGTGTTATTACTGAAATTTTTATAATTTGCTACCAGCAGATATTCCTAAAGTTAACTGGCTAAAATATTGACTGTTAATATAGATATAACTATTTTTTCCCTTAATTTTTAACTAATTGAAATGTCTTCATTTTTGTTTTTTAACATAAAATTGACAGCCATCATAATTATTGATTTTTGTAGTAATTTAAAATTGCAACAATAAATGTATATATTTATACCTGACAGAATTTGAATATATAAAGCACGTAAGAAAATTGTGCTGCCAGTTGCATCTAGAACG	A	1.5	q5	SVTYPE=DEL;SVLEN=310;SC=Sniffles2,cuteSV;NumNeighbors=2;NumThresholdNeighbors=1;MatchId=248;TruScore=0.325973;PctSeqSimilarity=0;PctSizeSimilarity=0.977918;PctRecOverlap=0;SizeDiff=-7;StartDistance=-672;EndDistance=-679	GT	0/0
chr7	32337592	cuteSV.DEL.25880	ctctctctctctctctctcctctctctctctctctctccctctctctctctctctctctctct	c	102.1	PASS	SVTYPE=DEL;SVLEN=62;SC=Sniffles2,cuteSV;NumNeighbors=1;NumThresholdNeighbors=1;MatchId=250;TruScore=0.603089;PctSeqSimilarity=0;PctSizeSimilarity=0.983871;PctRecOverlap=0.825397;SizeDiff=1;StartDistance=-11;EndDistance=-10	GT	0/1
chr7	32619078	chr7-32619079-INS-56	A	ATATTATATATATTATATATATTATATTATATATAATATATATATTATATATATTAT	.	.	SVTYPE=INS;SVLEN=56;SC=Sniffles2,PAV;NumNeighbors=1;NumThresholdNeighbors=1;MatchId=252;TruScore=0.287179;PctSeqSimilarity=0;PctSizeSimilarity=0.861538;PctRecOverlap=0;SizeDiff=-9;StartDistance=14;EndDistance=14	GT	1/0
chr7	33792470	cuteSV.DEL.25900	ttccttccttcctttctttctttctctttctttctttctttctttctttctttctttcttt	t	0.4	q5	SVTYPE=DEL;SVLEN=60;SC=Sniffles2,cuteSV;NumNeighbors=1;NumThresholdNeighbors=1;MatchId=253;TruScore=0.62286;PctSeqSimilarity=0;PctSizeSimilarity=0.983333;PctRecOverlap=0.885246;SizeDiff=1;StartDistance=-7;EndDistance=-6	GT	0/0
chr7	37887718	chr7-37887719-INS-185	G	GGAAGAAGAGGAAGAGGAAGAGGAAGAAGAAGAAGAAGAAAGAAGAAGAAGAAGAGGAAGAGGAAGAGGAAGAAGAAGAAAAGAAGAGGAAGAGGAAGAAGAAGAAGAAGAAGAAAAGAAGAAGAAGAAAAGAAGAAGAAGAAGAAGGAAGAAGAGGAAGAGGAAGAGGAAGAAGAAGAAGAAGAA	.	.	SVTYPE=INS;SVLEN=185;SC=Sniffles2,cuteSV,SVIM,PAV;NumNeighbors=1;NumThresholdNeighbors=1;MatchId=262;TruScore=0.225225;PctSeqSimilarity=0;PctSizeSimilarity=0.675676;PctRecOverlap=0;SizeDiff=60;StartDistance=21;EndDistance=21	GT	1/1
chr7	38285308	.	G	GGTTTTCTGTTTTTTTTGAGGCAGGGTGTCACTGTCACCCAGGCTGGAGTGAACTATAGCGTGGTGTCATCATGCCTCACTGAAGCCTCAAACTGCCCAGGCTCAGGTGATCCTCCCATCTCAGCCTCTCAAATAGCTAGGAGTACAGGCACTCACCACAATGCCCAACTAATTTAGGTACTTTTGTAGAGACAGGGTTTCGCCATGTTGCCCAGGCTGGTTTCCAACTCCTGGGCTCAAGCAATCTTCCTGCCTTGTCCTCCCAAAATGATGAGATTACCAGCATAAGCCACCACACCAGGCCAAGAATTCTTTCAGGCCTAGAATCCACAACAGAATCTTACATGTTTGAAGGAGTCTGGCTTAGAAAAATTTCTCATCTAAGCAGAAAAGAGCAGTCATTCCTTTCCAAATCATGCATATCCCCAACATCCCAAGCAAGTACCCATGATTTTCTGGAGGTATAGTGTTTCTGGACATAACAACAACAATATTAATAAAAACTAATATCTACTGAGTGCTCATTATTGTGTCCGGCACTATGTTAAATGCTTGCCATGCATTTTTTGTTTAATTCCCAATAACACTTAAGTGAGTTGTAATATGTATGGCCCCATGTTCTGAATGAGGAAATAAAGTTTAAAAAGTGCAGGCAACTTGCCGAGAGTCATATCAGCGAATAGCAGAGCCAGTATTCAGACGGTAGTTGTAGGGGAAGAAAAGAAATTGGACATATGAAAAGTACTTTGTAGGAATAATCCACAGAAATAGATAGAAAGTAATTTATAAAGAGACAATATAAGGTCACCGTTGTGTACTCTAAGAAAATCTCTTTCAGTATGTTAATTACTCTCAGCAAATGGTCATTTTTATTATAGGAGCTCAGCATTTCAGTGCAATTCTTTCTGGGACTAGAAAGACAGAGGCCAAGTCACATTGACAGTTCTCTCAATAAAACCTGAGGTGAGAGTTGAATTTATCTGTGATGTTTAAAATAAAGAAGGAAGAAGCAAACATGCATACAAAGACAACATATTTTAAAACAGAAGAAAACAGAGTCGCACTGGTGTTTTGGTTTATTATTTTTCTAGTAGATGTGTTCTTGTCTATACGGATATGATTCTGGTGTGCAATTTTATGCACTCTCTGAGATCGTTATTTCATGTATTCTAAAAAATGGACTTGAGGTATGGGTTTTGGGTAAGTCTCACAAATGCAAATATTAGTTATCAAGTCTGCATGTCCAGATAACTTTAAGGGCTGACTTTAATGGGTTTTCAATGTCTTTTTATTTTCCTAAAGGTGACTTTATTTGTTAAAAGACAAATGAAAATGATTATCACTTATTTCCATGCATTGATTGAGGTAAAAAGAATAAAGTAACTATTCTGCATAATAAAATCTCTAAGTGTATCCTGAGTTCTCTCTCAATCAAGGTTGTTGCAAATATGGACCAGATTAGTTTTATCTCCTTCAAAAGCACTTCATTGATTATATAATATGATCACTTCCATGTTATATTTTTAGCTTTTCTCAGTAAAACAAACTTCCAATAAGAGCATTAGAAATCTACTGTAGAATGACATTAAGAGAAGTGTCCTCCTTAACTTAGTTGCCTTGAGAAGCACACAAAAGACATTTTATTTTTAGACCGGGCACAGTGACTCATGTCTGTAATCCCAGCACTTGGGGAGGCTGAGGCGGGTGGATCACTTGAGGTCAGAAGTTCAAGACCAGCCTGGCCAACTTAGTGAAACCCAGTCTTTACTAAAAATACAAAGATGACCCAGACATGGTGGCGTGTGCCTGTAGTCCCAGCTACTTGAGAAGCTGAGGCTGGAGAATCGCTTGAACCCGGGAGTCAGGAGGTTGTGGTGAGCGGAGATCACACCACTGCACTCCAGCCTGGGCAACAGAGTGAGACATCATCTCAAAAAAGACACATGGATGAGTAAAGTCTGTTTGTTGAAATAATTGAAAGCATAACACTGTACCCTTCAATTTACAGTCATCTCTTACATGAAGCAGTAGTTAGGTTTGTTAATACAACTCCTAGAAAATGAGGGACTAATTTAAAATATGATTAGGTCCATTCTGCAGCATCCAACCTAGCAAAATCCATTCCCTGATTTTTCAAGCCAGAGAAGTTCAAAACTTAAAATGATCAGGAGGAAATAAAAACACAAAAACTTACCATTTGCATCTTTTGAATAACTGTCTTTGGGATCCACTGTGGTGACATCTGGAAGAATGAGAGCAAGTACTAGTCAATTGTTCATGCCCATTATTTGTCAAGGGGTGTGTGTGTGTGTGTGTGTGTGTGTGTCTGTAATTAAGTGAATATTTATAAAACCTGTCAACAGAGAGGCAGGAGGACAGTTATTAAAAATATGAGCCCATAATTCCAGAAATAATTCTGATTCTATATAATTAGGTAGATCTGATTCACATATTATGTTTTTGCACATCAAGATGTTGAAGTTCATTAAGGATACTTTTTTCATTTTGATCACAACTGGAGTGTAGTATCCAAGAACATTTGGTTTTCCTTCTGTATGTATAGTTCCCAGCACAGTGCTTTACACAAAGTACGTTTTTGATAAATACCTGTTCAATGGAAAAATAAACAGAACAAGTGGCTACTTTACAGCCTTCGACACACACTGCTGACATGAAATCAGCAAAAAGAATAATTTT	30	.	SVTYPE=INS;SVLEN=2696;SC=Sniffles2,cuteSV,SVIM,SVIM-asm,PAV,Dipcall;NumNeighbors=1;NumThresholdNeighbors=1;MatchId=264;TruScore=0.328635;PctSeqSimilarity=0;PctSizeSimilarity=0.985905;PctRecOverlap=0;SizeDiff=38;StartDistance=40;EndDistance=40	GT	0/1
chr7	38446314	svim.DEL.265747	CTCTCTCTCTCCCTTTCCCTCTCTCTCTCTCTCTCTCTCTCTCTCTCTCTCT	C	15	PASS	SVTYPE=DEL;SVLEN=51;SC=Sniffles2,SVIM;NumNeighbors=1;NumThresholdNeighbors=1;MatchId=266;TruScore=0.63449;PctSeqSimilarity=0;PctSizeSimilarity=0.980392;PctRecOverlap=0.923077;SizeDiff=1;StartDistance=-4;EndDistance=-3	GT	0/1
chr7	38610572	.	t	TATATATTTATATATATAGAATATATATATAGAATATATATTTATATATATAGAATATATATATAGAATATATATTTATATATATAGAATATATATATAGAATATATATTTATATATATAGAATATATATTTATATATATAGAATATATATATAGAATATATATTTATATATATAGAATATATATATAGAATATATATTTATATATATAGAATATATATATAGAATATATATTTATATATATAGAATATATATATAGAATATATATATAGAATATATATATAGA	30	GAP1	SVTYPE=INS;SVLEN=283;SC=Sniffles2,cuteSV,SVIM,SVIM-asm,PAV,Dipcall;NumNeighbors=1;NumThresholdNeighbors=1;MatchId=267;TruScore=0.31331;PctSeqSimilarity=0;PctSizeSimilarity=0.939929;PctRecOverlap=0;SizeDiff=17;StartDistance=-1;EndDistance=-1	GT	./1
chr7	38649866	cuteSV.DEL.25946	aaagaaagaaagaaagaaagaaagaaagaaagaaaagaaaagaaaagaaaagaaaagaaaagaaaagaaaaaagaaaagaaaagaaaa	a	16.9	PASS	SVTYPE=DEL;SVLEN=87;SC=Sniffles2,cuteSV;NumNeighbors=1;NumThresholdNeighbors=1;MatchId=268;TruScore=0.598289;PctSeqSimilarity=0;PctSizeSimilarity=0.896907;PctRecOverlap=0.897959;SizeDiff=-10;StartDistance=4;EndDistance=-6	GT	0/1
chr7	39852098	chr7-39852099-DEL-51	Caaaaaaaaaaaaaaaaaaaaaaaaaaaaaaaaaaaaaaaaaaaaaaaaaaa	C	.	.	SVTYPE=DEL;SVLEN=51;SC=Sniffles2,cuteSV,SVIM,PAV;NumNeighbors=1;NumThresholdNeighbors=1;MatchId=270;TruScore=0.660256;PctSeqSimilarity=0;PctSizeSimilarity=1;PctRecOverlap=0.980769;SizeDiff=0;StartDistance=-1;EndDistance=-1	GT	1/1
chr7	44083141	.	g	GTATATACACATATATATACTATGTGTGTGTGTATATACATATATATACTATATGTGTGTATATATATACATATATACTATATGTGTGTATATATATACATATATACTATATGTGTGTGTATATATATACATATATATACTATATATGTGTGTGTGTGTATATATATATATATA	30	.	SVTYPE=INS;SVLEN=173;SC=Sniffles2,cuteSV,SVIM,SVIM-asm,PAV,Dipcall;NumNeighbors=1;NumThresholdNeighbors=1;MatchId=276;TruScore=0.310212;PctSeqSimilarity=0;PctSizeSimilarity=0.930636;PctRecOverlap=0;SizeDiff=12;StartDistance=-1;EndDistance=-1	GT	0/1
chr7	47428597	chr7-47428598-DEL-63	Aaggaagaagaagaagaagaagaagaagaagaagaagaagaagaagaagaagaagaagaagaag	A	.	.	SVTYPE=DEL;SVLEN=63;SC=Sniffles2,cuteSV,SVIM,SVIM-asm,PAV;NumNeighbors=1;NumThresholdNeighbors=1;MatchId=285;TruScore=0.546296;PctSeqSimilarity=0;PctSizeSimilarity=0.888889;PctRecOverlap=0.75;SizeDiff=7;StartDistance=9;EndDistance=16	GT	1/0
chr7	49574319	.	taacaTTGTTATAACGATATAACATTGTTATATCGATATAACATTATAACAATAG	T	30	.	SVTYPE=DEL;SVLEN=54;SC=Sniffles2,cuteSV,SVIM,SVIM-asm,PAV,Dipcall;NumNeighbors=1;NumThresholdNeighbors=1;MatchId=289;TruScore=0.402247;PctSeqSimilarity=0;PctSizeSimilarity=0.606742;PctRecOverlap=0.6;SizeDiff=-35;StartDistance=-1;EndDistance=-36	GT	1/0
chr7	53209582	.	a	AATATTTGTATATATATTTATAATATACAAATATTTATATATATTTATAATATACAAATATTTGTATATTATAAATATACAAATATTTGTATATTATAAATATATATAAATATTTGTATATTATAAATATATATACAAATATTTGTATATATATTTGTGTATATATTTGTGTATATATGTAT	30	.	SVTYPE=INS;SVLEN=181;SC=Sniffles2,cuteSV,SVIM,SVIM-asm,PAV,Dipcall;NumNeighbors=1;NumThresholdNeighbors=1;MatchId=296;TruScore=0.327808;PctSeqSimilarity=0;PctSizeSimilarity=0.983425;PctRecOverlap=0;SizeDiff=3;StartDistance=-1;EndDistance=-1	GT	0/1
chr7	55234910	chr7-55234911-INS-532	C	CGGTGGTGATGGTGGTGAGGAGGTGGGAGTCACAATGGTGGTGGTGTTGATGGTGGTGATGGTGGTGAGGAGGTGGGAGTCACAATGGTGGTGGTGTTGATGGTGGTGATGGTGGTGAGGAGGTGGGAGTCACAATGGTGGTGGTGTTGATGGTGGTGATGGTGGTGAGGAGGTGGGAGTCACAGTGGTGGTGGTGATGAGGGTGGTGATGGTGATGAGGAGGTGGGAGTCACAACGTTGGTGGTGATGATGGTGTTACTGGTGGTGACGAGGTGGGAGTCACAATGGTGGTGGTGGTGATGGTGGTGAGGAGGTGGGAGTCACAGTGGTGGTGGTGTTGATGGTGGTGATGGTGGTGAGGAGGTGGGAGTCACAATGGTGGTGGTGTTGATGGTGGTGATGGTGGTGAGGAGGTGGGAGTCACAATGGTGGTGGTGGTGATGGTGGTGAGGAGGTGGGAGTCACAGTGGTGGCGGTGTTGATGGTGGTGATGGTGGTGAGGAGGTGGGAGTCACAATGGTGGTGGTGTTGAT	.	.	SVTYPE=INS;SVLEN=532;SC=Sniffles2,cuteSV,SVIM,SVIM-asm,PAV;NumNeighbors=3;NumThresholdNeighbors=2;MatchId=300;TruScore=0.333333;PctSeqSimilarity=0;PctSizeSimilarity=1;PctRecOverlap=0;SizeDiff=0;StartDistance=-1;EndDistance=-1	GT	1/1
chr7	55809663	cuteSV.DEL.26074	CAGCGTGGGAGGGGCCGGTGTGAGGCAAGGGGTCACGCTGACCTCTCTCTGCGTGGGAGGGGCCAGTGTGAAGCAAGGGGCTCACACCGACCTCTGTCAGCGTGGGAGGGGCCAGTGTGAGGCAAGGGGCTCATGCGGACCTCTCTCAGCGTGGGAGGGGCCGGTGTGAGGCAAGGGCTCACGCTGACCTCTCTCGGCAT	C	133.1	PASS	SVTYPE=DEL;SVLEN=199;SC=Sniffles2,cuteSV;NumNeighbors=1;NumThresholdNeighbors=1;MatchId=301;TruScore=0.169179;PctSeqSimilarity=0;PctSizeSimilarity=0.507538;PctRecOverlap=0;SizeDiff=98;StartDistance=-226;EndDistance=-128	GT	0/1
chr7	55853570	.	atatatatatatatatatatatatatatatatatattttttttttttttttttttt	A	30	.	SVTYPE=DEL;SVLEN=55;SC=Sniffles2,cuteSV,SVIM,SVIM-asm,PAV,Dipcall;NumNeighbors=1;NumThresholdNeighbors=1;MatchId=305;TruScore=0.600758;PctSeqSimilarity=0;PctSizeSimilarity=0.927273;PctRecOverlap=0.875;SizeDiff=4;StartDistance=-7;EndDistance=-3	GT	1/0
chr7	56235391	chr7-56235392-DEL-108	AtatacacacatacaCATGTGtacatatatacacacatacacatgtgtacatatatacacacatacacatgtgtacatatatacacatgtgtacatatatacacatgtg	A	.	.	SVTYPE=DEL;SVLEN=108;SC=Sniffles2,cuteSV,SVIM,SVIM-asm,PAV;NumNeighbors=1;NumThresholdNeighbors=1;MatchId=306;TruScore=0.654406;PctSeqSimilarity=0;PctSizeSimilarity=0.990741;PctRecOverlap=0.972477;SizeDiff=1;StartDistance=-3;EndDistance=-2	GT	0/1
chr7	56436916	cuteSV.DEL.26089	CGTGGGAGGGGCCGGTGTGAGGCAAGGGATCAGCGTGGGAGGGGCCAGTGTGAGGCAA	C	477.2	PASS	SVTYPE=DEL;SVLEN=57;SC=Sniffles2,cuteSV;NumNeighbors=1;NumThresholdNeighbors=1;MatchId=318;TruScore=0.292398;PctSeqSimilarity=0;PctSizeSimilarity=0.877193;PctRecOverlap=0;SizeDiff=7;StartDistance=-74;EndDistance=-67	GT	1/1
chr7	56880678	svim.DEL.269604	GCGGAAAGTCAAAAGCGGGGCCTGGGAAGGCCGCCGGGAGGCATGAGCTGGGCTGGGCTGAAAGAGGCCACTGGGAGACAGGAGGAGCTGGACCTGGAGAGACGGACTCGAGGAACATTTGCACCTGGAGAGGCCGCCGAGAGGCCGGAGCTGGGCCTGGGGAGGCTGACTTGAGGACGACTTGGGCCTGCAGAGTCTGCCGGGAGGCAGGAGCTGTCCCTGGACAGGCCTACTTGACGACAGTCTGGTCCCGCAGAGGCTGCCGGGAGGAAGAGCTGGGCCTGGAGAGGCCGACTGCAGGAAGTGCAGGACCTGGAGCCCATGGAAAGGAGCAAACGCCAGGCCGGGAGAGGCCGCCCTGACACATGAGCTTGGCCTCCGGAGGGCCGTGAGGCAGGAGCTGGGCCTGCGGGGGCCGCCCCAAGGTGGGAGCCTGGTCCGAGGAGGCCACGGCGAGGCAAGAGGTGGGCGTGGAGGGCCCACTGTTGAGGTAGAGGCTGGGCCTCTAGAGGCCGCCAACAGGCAGGGGCTGGGCCTGGAGAAGCCAACAGAGGCATGAACTGGGCCTCAACAGGCCAGCGTGAGGGAGGACTTCTCTCAGCGTGAGAGAGGCCAGAGTGAGGCAGGGCCTCACGCTGACCTCCCTCAGCGTTAGAGAGGCCAGTGTGAGGCAGGGGCTCACGCTGACCTCCCTCAGCGTGAGAGAGGCCAGTGTGAGGCAGGGGCTCACGCTGACCTCCCTCAGCGTGAGAGAGGCCAATGTAAGGCAGGGGCTCACGCCTCTCGAAAGGGTGCCAGAGGCATGAGTTGGGCCTCAACAGGCCACCGTGACGGAGGAGCTGGGCCGCACACAGGCTGCTGGGAGGCAGGCAGGGACTTGGTCCCGGGAGGCCGCCGTGAGGCCAGAGCTGGGCCTGGAGACGCCCCTGGGAGGCAAGAGCGGGGCCTGCAGAGGCTGTTCTCCAGCCAGACCTGGGCCTGTACAGGCCACCGGGAGGCAGGAGGTGGGACTGAGGAGCTTCGCTGGAGAAAGTTCAGGGTCTACAAAAGCCGGCGGGAGCTGGGCAGGAGCTGAGCCAAAAGAGCTTGCTTGCTGGGAGGCCGGAACTGGGCCTGGAGAGGCTGACTTCAGGACCACTTGGGCCTGCAGAGGCCGCCGGGAGGCCCAAGCTGGGCCTGGAGAAGCCCACCGACCCGAGGCCATTTGGGACCTGGAGACGCCGTCGGAGGGCAGGAGCTGAGCCTGGAGAGGCCGCCGAGAGGCCTGAGGTGGGCCCGGTGAGCTTGGCTTCAGGAAGCTGTGGGCCGACCAAGGCCACCAGGAGCTGGGCAGGCACTGAGTCCAAAGAGGTTGTTGGGAGGCAGGAGTCGGGCCTGTAGACGCAGCCGGGAGGAAGAGCTGGGCCCGGAGAGGACGCCGGGAGGCTGCAAGTGGTTCTGGAGAGGCCGACTTGAGGAGCTTCTGGGCCCGGAGAGGCCGCCGGAAGGGAAAAACTGGGCCTGGAAAGGCCGTTGTGAGGAATGAGCCCCATGGGCCTGAAGAGGCCACTGGCAGGTGGGAGCTGGGCCTGCCGAAGCGGCGGAGAGGCCGGAGCTTTGGACTAGGGAGGCCGCAGGCGAGAGCGAGCTGGGCGTGGAGAGACCGCTGTGAGGCAGAGGCTGGGCCTGTGCAAGCTTTCGGGAGGCAGGAGGCCAGGCCTGCAGAGGCCGACTGGAGGTCAAGTTCGGGGCCTGCAGAGGC	G	14	PASS	SVTYPE=DEL;SVLEN=1740;SC=Sniffles2,cuteSV,SVIM;NumNeighbors=1;NumThresholdNeighbors=1;MatchId=326;TruScore=0.665135;PctSeqSimilarity=0;PctSizeSimilarity=0.998851;PctRecOverlap=0.996554;SizeDiff=2;StartDistance=-6;EndDistance=-4	GT	0/1
chr7	56888667	svim.DEL.269621	GACCTGCCTCAGCGTGAGAGAGGCCAGTGTGAGGCAGGGGCTCACGCTGACCTCCCTCAGCGTTAGAGAGGCCAGTGTGAGGCAGGGCCTCACGCTGACCTCCCTCAGCGTGAGAGAGGCCAGTGTGAGGCAGGGCCACACGCT	G	35	PASS	SVTYPE=DEL;SVLEN=143;SC=Sniffles2,cuteSV,SVIM;NumNeighbors=2;NumThresholdNeighbors=1;MatchId=329;TruScore=0.631928;PctSeqSimilarity=0;PctSizeSimilarity=0.993007;PctRecOverlap=0.902778;SizeDiff=1;StartDistance=-14;EndDistance=-13	GT	0/1
chr7	56888706	.	G	GCTCACGCTGACCTCCCTCAGCGTGAGAGAGGCCAGTGTGAGGCAGGGGCTCACGCCTCTCGAAAGGGTGCCAGAGGCATGAGTTGGGCCTCAACAGGCCACCGTGACGGAGGAGCTGGGCCGCACACAGGCTGCTGGGAGGCAGGCAGGGACTTGGTCCCGGGAGGCCGCCGTGAGGCCAGAGCTGGGCCTGGAGACGCCCCTGGGAGGCAAGAGCGGGGCCTGCAGAGGCTGTTCTCCAGCCAGACCTGGGCCTGTACAGGCCACCGGGAGGCAGGAGGTGGGACTGAGGAGCTTCGCTGGAGAAAGTTCAGGGTCTACAAAAGCCGGCGGGAGCTGGGCAGGAGCTGAGCCAAAGAGCTTGCTTGCTGGGAGGCCGGAGCTGGGCCTGGAGAGGCTGACTTCAGGACCACTTGAGCCTGCAGAGGCCGCCGGGAGGCCCAAGCTGGGCCTGGAGAAGCCCACCGACCCGAGGCCATTTGGGGCCTGGAGACGCCGTCGGAGGGCAGGAGCTGAGCCTGGAGAGGCCGCCGTGAGGCCTGAGCTGGGCCCGGGAGCTTGGCTTCAGGAAGCTGTGGGCCGACCAAGGCCACCAGGAGCTGGGCAGGCACTGAGTCCAAAGAGGTTGTTGGGAGGCAGGAGTCGGGCCTGTAGACGCAGCCGGGAGGAAGAGCTGGGCCCGGAGAGGACGCCGGGAGGCTGCAAGTGGGTCTGGAGAGGCCGACTTGAGGAGCTTCTGGGCCCGGAGAGGCCGCCGGAAGGGAAAACTGGGCCTGGAAAGGCCGTTGTGAGGAATGAGCCCCATGGGCCTGAAGAGAGCCACTGGCAGGCGGGAGCTGGGCCTGCGGAAGCGGCGGAGAGGCCGGAGCTTTGGACTAGGAGGCCGCAGGCGAGAGCGAGCTGGGCGTGGAGAGTCCGCTGTGAGGCAGAGGCTGGGCCTGTGCAAGCTCTGGAGGCAGGAGGCCAGGCCTGCAGAGGCCGACTAGAGGTCAAGTTCGGGGCCTGCAGAGGCCGCGGAAAGTCAAAGCGGGGCCTGGGAAGGCCGCCGGGAGGCATGAGCTGGGCTGGGCTGAAAGAGGCCACTGGGAGACAGGAGGAGCTGGACCTGGAGAGACGGACTCGAGGAAGTTTTGCACCTGGAGAGGCCACCGAGAGGCCGGAGCTGGGCCTGGGGAGGCTGACTTGAGGACGACTTGGGCCTGCAGAGTCTGCCGGGAGGCAGGAGCTGTCCCTGGACAGGCCTACTTGACGACAGTCTGGTCCCGCAGAGGCTGCCGGGAGGAAGAGCTGGGCCTGGAGAGGCCGACTGCAGGAAGTGCAGGACCTGGAGCCCATGCAAAGGAGCAAACGCCAGGCCGGGAGAGGCCGCCCTGACACATGAGCTTGGCCTCCGGAGGGCCGTGAGGCAGGAGCTGGGCCTGCGGGGGCCGCCTCAAGGCGGGAGCCTGGTCCGAGGAGGCCACGGCGAGGCAAGAGGTGGGCGTGGAGGGCCCACGGTTGAGGTAGAGGCTGGGCCTCTAGAGGCCGCCAACAGGCAGGGGCTGGGCCTGGAGAAGCCAACAGAGGCATGAACTGGGCCTCAACAGGCCAGCGTGAGGGAGGACTTCTCTCAGCGTGAGAGAGGCCAGTGTGAGGCAGGGC	30	GAP2	SVTYPE=INS;SVLEN=1640;SC=Sniffles2,cuteSV,SVIM-asm,PAV,Dipcall;NumNeighbors=1;NumThresholdNeighbors=1;MatchId=330;TruScore=0.313008;PctSeqSimilarity=0;PctSizeSimilarity=0.939024;PctRecOverlap=0;SizeDiff=100;StartDistance=-16;EndDistance=-16	GT	1/.
chr7	56892355	.	T	TTCTCTCAGCGTGAGAGAGGCCAGTGTGAGGCAGGGCCTCACGCTGACCTCCCTCAGCGTTAGAGAGGCCAGTGTGAGGCAGGGCCTCACGCTGACCTCCCTCAGCGTGAGAGAGGCCAGTGTGAGGCAGGGCCACACGCTGACCTGCCTCAGCGTGAGAGAGGCCAGTGTGAGGCAGGGGCTCACGCTGACCTCCTCAGCGTGAGAGAGGCCAGTGTGAGGCAGGGCCACACGCTGACCTGCCTCAGCGTGAGAGAGGCCAGTGTGAGGCAGGGGCTCACGCTGACCTCCCTCAGCGTTAGAGAGGCCAGTGTGAGGCAGGGCCTCACGCTGACC	30	GAP2	SVTYPE=INS;SVLEN=335;SC=Sniffles2,cuteSV,SVIM-asm,Dipcall;NumNeighbors=2;NumThresholdNeighbors=1;MatchId=332;TruScore=0.303483;PctSeqSimilarity=0;PctSizeSimilarity=0.910448;PctRecOverlap=0;SizeDiff=30;StartDistance=-17;EndDistance=-17	GT	1/.
chr7	56892439	chr7-56892440-INS-96	C	CCTCACGCTGACCTCCCTCAGCGTGAGAGAGGCCAGTGTGAGGCAGGGCCACACGCTGACCTGCCTCAGCGTGAGAGAGGCCAGTGTGAGGCAGGGG	.	.	SVTYPE=INS;SVLEN=96;SC=Sniffles2,cuteSV,SVIM,PAV;NumNeighbors=1;NumThresholdNeighbors=1;MatchId=333;TruScore=0.302083;PctSeqSimilarity=0;PctSizeSimilarity=0.90625;PctRecOverlap=0;SizeDiff=9;StartDistance=40;EndDistance=40	GT	1/1
chr7	57740327	svim.INS.151662	G	GTTGATATTAAGATGCCAAAGATCAGATAGTTGTAGCTATGTGGCACTATTTCTGAGGGCTCTGATCTGTTCCATTGATCTATATTCTGTTTTGGTACCAGTACCATGCTGTTTGGTTACTGTAGCCTTGTAGTATAGTTTGGAAGTCAGGTAAAGGATGCCTCCAGCTTTGTTCTTTTGGTCAGGATTGACTTCAGGATGCAGGCTCTTTTTTGGTTCCATATGAACTTTAAAGTAGTTTTTCCAATCTGTGAAGAAAGGCATTGGTAGCTGATGAGATGGCATTGACCCAATCTACCTTGGGCAGTATGGCCATTTTCACGGGATATTGATTCTTCCTACTCCATGAGCATGAAATGTTCTTCCATTTGTTTGTATCCTCTTTTATTTCCTTGAGCAGGGGTTTGTAGTCTTCCTTGAAGAGGTCCTTCACATCCCTTGTAAGTTGGATTCCTAGGTATTTGTCTTCTTTGAAGCAATTGTGAATGGGAGTTCACTCATGATTTGGCTCTATAGTTTGTCTTGTTGTTGTGTATAAGAATGTTTGTGATTTTTGTACATTGATTTGTATCCTGAGACTTTGCTGAACAAGCAATGGGAAAGGATTCCCTATTTAATAAATGGTGCTGGGAAAACTGGCTAGCCATATGTAGAAAGCTGAAACTGGATCCTTCCTTATACCTTGTACAAAAATCAATTCAAGATGGATTAAAGACTTCAAACTAGACCCTAAAACCATAAAACCCTAGAAGAAACCTAGGTAATACCATTCAGGGAATATAGGTATGGACAAGGATCTCCATGTCTAAAACACCAAAAGCAATGGCAACAAAAGACAAAATTGACAAATGGGACTTAATTAAACTAAAGAGCTTCTGCACAGCAAAAAGAAAACTACCATCAGAGTGAACAGGTGCAATCCCATAAAATGGGAGAACATTTTCACAACCTACTCATCTGACAAAGGGCTAATATCCAGAATCTACAATCAACTCCAACAAATTTACAAGAAAAGCAAACAACCCCATCAAAAAGTGGGTGAATACATGAATAGACACTTCTCAAAAGAATACATTTATGCAGCCAGAAAACACATGAAAAATGCTCATCATCACTCGCCATCAGAGAAATGCAATCAAAAATCCAAATGATACCATTCCACACCAGTTAGAATGGCAATCATTAAAAAGTCGGGCAAACAACAGGTGCTGGAGAGGATGTGAGAAATAGGAACACTTTGACACTGTTGGTGGGACTGTAACTAGTTCAACCACTGTAAGCTCAGTGTATGATTCCTCAGGGATCTAGAACTAGAAATACCATTTGACCCAGCCATATCCCATTACTGGGTATATACCCAAAGACTATAAATCATGCTGCTATAAAGACATGCACACTTACGTTTATTGCGTATTATTCACAATAGCAAAGACTTGGAACCAACCCAATGTCCAACAATGATAGACTGATTAAGAAAATGTGGCAATATATACACCATGGAATACTATGCAGCCATAAAATATTAGTTCACGCCCTTGTAGGGACATGGATGAAATTGGAAATCGTCATTCTCAGTAAACTATCATAAGAACAAAACCAAAACACTGCATAATATCGCTCATAGTGGAATTGAACAATGAGATCACATGGACACAGGAAGGGGAATATCACACTCTGGGAACTGTTGTGGGGTGGGGGTGTGGCGGGATAGCATTGGGAGATATACCTAATGCTAGATGGATGAGTTAGTGGGTGCAGCGCACCAGCATGGCACATGTATACATGTAACTAACCTGCACAATATGCACATATACCCTAAAACTTAAAGTA	16	PASS	SVTYPE=INS;SVLEN=1829;SC=Sniffles2,cuteSV,SVIM;NumNeighbors=1;NumThresholdNeighbors=1;MatchId=344;TruScore=0.33224;PctSeqSimilarity=0;PctSizeSimilarity=0.99672;PctRecOverlap=0;SizeDiff=6;StartDistance=3;EndDistance=3	GT	0/1
chr7	57749560	svim.INS.151665	A	ATATCACACGAATACAGTATATCTTCATAGATACACTATATATGATAATATCCATACTATATATATTATAATAGA	11	hom_ref	SVTYPE=INS;SVLEN=74;SC=Sniffles2,cuteSV,SVIM;NumNeighbors=1;NumThresholdNeighbors=1;MatchId=345;TruScore=0.316239;PctSeqSimilarity=0;PctSizeSimilarity=0.948718;PctRecOverlap=0;SizeDiff=-4;StartDistance=-17;EndDistance=-17	GT	0/0
chr7	57886978	svim.DEL.269829	AGGCCTTATACATATGTAACCAACCTGCACATTGTGCACATGTACCCTAAAACTTAAAGTATAATAATAATAAATAAATAAATAAATAAATAAATAAATAAATAAATAAAAGA	A	36	PASS	SVTYPE=DEL;SVLEN=112;SC=Sniffles2,cuteSV,SVIM;NumNeighbors=1;NumThresholdNeighbors=1;MatchId=347;TruScore=0.657817;PctSeqSimilarity=0;PctSizeSimilarity=1;PctRecOverlap=0.973451;SizeDiff=0;StartDistance=3;EndDistance=3	GT	0/1
chr7	57908477	cuteSV.INS.14677	t	tAATATTATCACCATAACTATCCTCACCATCATCCTCAACATAACTATCACT	189.6	PASS	SVTYPE=INS;SVLEN=51;SC=Sniffles2,cuteSV;NumNeighbors=1;NumThresholdNeighbors=1;MatchId=348;TruScore=0.333333;PctSeqSimilarity=0;PctSizeSimilarity=1;PctRecOverlap=0;SizeDiff=0;StartDistance=2;EndDistance=2	GT	0/1
chr7	57910846	svim.INS.151689	A	AAAACAAGGAAACTGGAGGCCTGCGAGGAAGGCTTGAGCAGTCTCCCAGGCAGTTAGAGACAGAGCCCGAGTTAGATCTAGCTGTTTTTCATTTTTTCCCCTAGGTCTGTCTTCTGACTAGCTATGACCTTGGAAGAATACCCACCTCTGTGGACATTGAAGGTTTACAACTTCTGACATGTTCCAGAGGCTATTTGCATCTGATAGCCCTTCACCCAAACAAACACTCTACAGCCCATAAGCATTTGCATATCTCTTCTTCTCTGACCTCTATATATTCCATGAGGCTGTGAAAGTTGGTGCTTGTGTCTCATTATGCAGATGCAGTCACTGGACCTTGGTGAAAGACAAAGATCACACAGAAAGTTTGAGACAGACGAACTAGGAATCAGGTTCCTCTAAAGCAGGGTCTCAAGCATTTACTAAGGCTAGGAATACATTACACTCCAAATATGAGAGTTGCTCAATGCATGCCACCAAGGTTAGAAAGGGGACCAACCCCAGAATGCTTCAGCACTCTGGGACCTGAGGGAGGACTCAAGGCAGAGGGTGATGCCTAAGTCATTAGCCACATTCAGCTCAATCTAAACTCACTATAAAGTTGTGTACCTACTTTATGAGGCTCAAAGTATTCTCACTGCCGTAGTAAATGAATCAGATAGGAGGTACCAAAGCTCAGGATGAGGAGAGAACTGCACCCTGAATGTAGGGACTACCAGGCAGGTGGTAAGCACTCATAGCTTTTGTTTCCAAGCACACAAATCATATGTTGTTTTCATCATGTTCCTTATGGTGTCTGGTCTAGGCTCCAGAACTAGAGGCTTGATCAATCCTATGTAATGATGATGAGATAGATGGATGGGTGGTTGGACAAATAAACGGATGGATATGATTATAGATTATGTTAATAATGATAGATGAATATGATGAATGGATAAATGAATGGATGGGTGTCAGAAGAGAAGACAGAATGAAACGAGTCAAAATGAAAATAACAAGAAGATGATTGAAGGATGGGGCAGATACATGGAAGAGAGAGGTATAAGATCCGAGTTCTTCGGGCTCCACTCTAGCCTCACAACCACATACTCTTGGGCACTGGCACATGCTCCAGATTATACCCTGACACCGCGATGCTGCCGCAGAAGGTTTTATTGAATCAGTCATCATGGCTCAGGAGGAATGTACTGAGAGCCAGGAGAAGACTCTCACATTAAGCAGAAGTAATGTCTTCATCACAGGTCTTCACCTGCCATGGTTGCCAACTTTGTGCCCTAGCATGTGCACCCTGCCAGAAGGGGCTCAAGCATCCAGCATAAACATCCAGACAGGATCACAGGAAGAGATGAAGCTCTGATCACGTAATCAAAGTTTAAAGTTAAAGGGAGGGCAGACCCTTCAGCTGCAGGCCCATTCCTGACTCCAGCAGTTCAGCAGGGCTGAAGGCAGCCTGTTGTAGACCAGTGAATCACTCCCCACCCTCTCCTTCCCTTGGGCTCAGAAGGCCTGGAGTGCATGTGAATATGGGTGAGGGAGCATGCAAGGGAGGGACACAGGAGTTACAGGGCTGGGCCTTAGACAAGCCTGTGACAAAACCTTATTTGCCTACTTTGGGGCTGAACTGAGAAGCAGCTGATCCCACACCTTCTAGACCCGGGAAGCAGGGCATACCCTGCAGCCAAAATATAAAATGCTGCCAGAGGATTTCACGATCCCACTGCTAAGGCATTTTGTGATCCTAGATTTTAGACCTTCATGATCCTGGTCATTTTAAATCTTCAATGGTCCTGGTCATTACCTCTTTTCCTCCTGCCCAGCATGTGCTCACACCAGCCCCTCTGCCTCATAGTCCTTCCCACAGGCCCTTTCTGTATTTTTTAGAGAAGGTGGTGGGAGGAATTTTAATCCATCTGGGATTCAGGCAGAGATGGTCATAGGTAATGGATGGTGATAATGCACATGGCACTATTCCACACAACAGTGGTTAACTCACTTTAAGGGACGCTGCAGGTATTGCTATACCCACTGTGCAGAGGATGCTGAGCAGACAAGTAACTTGCCCCAAGGTCGCATAATGAAAATTGTAGAGAAGCTGGAACGTGAACTCAGAAGCTGTGCCTCTGGCCACAGGGCAATCTAAGTTTTAAAGGCAGCACGAGGTTATGGGTAGAGCGCGATGCAAGGTATGCGCTGGGTTTAGATCCTGGGTTCTGTACTGCACGGCAGCATGGTCTTGATCACATTACCTGCCAGTGCCTGTT	32	PASS	SVTYPE=INS;SVLEN=2260;SC=Sniffles2,cuteSV,SVIM;NumNeighbors=1;NumThresholdNeighbors=1;MatchId=349;TruScore=0.324573;PctSeqSimilarity=0;PctSizeSimilarity=0.973718;PctRecOverlap=0;SizeDiff=-61;StartDistance=-1;EndDistance=-1	GT	0/1
chr7	57914188	svim.INS.151690	T	TTATATTAAAATATTAAATCTAAAAATATCTAGGTAAGACTGATGGAGAAAAATACAGAAAATACACAAAAGAAACAATTATCTAGGTCGAGAAGGTTACAAAGCGTCAGCAGTTATAGATTTTTAAATTAGCAATGACTTTGAGTTCAACTATGATGGGTATATTGAAAGAATCAGAAAAAAAGAAAAAGAAAACTTATAAAGCTATGTACAAAACGTTAAGCATGACAAAGTCTTCCAATTCTGCAGTTATGGAGTTGGCCAGTCTTGGACTAACTCTCCTGAAAAGAAAAAAACAAGCGAAACACAACAAAACCTAAAAACCTGGATAAAATGGACTACCGTGGGCACTGGCAATGCAACCAAGCAGTAGGACATGGGTGCCTGCATTCTCTTTGTCAGAACACAAAGCATTTATACACTCCCGAGCCGGAGAGCTGGACCGGAGCGCCCTCGGCGCTGCCCTTGCCAGGAAGCCAGTGGAGCTGGCGTGATCTGCCGCTCCCGCCTCAGGCCGCGGCGGCAGAGGGTAAAATCTCGGTGGGGTAAAAAGCGGCGGCAAAAGCGGGGAGCGGCGGGAGTAAGGCACGGGAAGCGCGGGCAAAGCCGCGGGCAGGGTCAAACCACAAAAAGCCGCAGCGTCAGGAGCAAAAAGCCGCCGTGGCATCGGGGGCAGCCACGGTGGGCGGGGTCAAAGTCGCGGCGGCGGGGCGAAAGCCGCAAAAGCAGCGGCGGAGGGAGCAGACCGCGGCGGCAAAGAAAACCTCGAGCGGCGGGGCAGAAAACACAGCAGCGGCGGGGCAAAAGCCACGGCGACGGTAGCAAAAAGCCATGGGCGGCGGGACAAAAAATCCACAAAACCCGCTGCGGCTGGGACAAAATAGTGGGAATGGGGTAGAAGGCCAGCACAGCTTGGCATTCCTGGAGTTAGTGATGTGGAAGGAAGAAGTGCGTGGAAGACAAAGATGTAAGTAGGCTTGACTCAGGTGCAGCTAAGAACCCAGATATTATACTTTGATGTTAGTCTATCAGCTAATTTTTGTATTTTAGTAGAGAAGGGGTTTTACCACGTTGGCCAGGATGGTCTCGATCTCCTGACCTCATGATCCACACCTACGTCTCCAAAGTGATGGTATTAGAGGCATGAGCCACAAAGTGCTCAAAAAATCTATTAATTAAAAAATCTTGTATGTAGCCGTCTTTAATCTACCATGTCCATTAGCAGATAAATACTATAAGCAAAATAACAACAATGAAAGAAACATAGACTTAGAGTAGATACTGTGATTTATTTAATAAAAATTTGAATTATTAGAGTACTGTATGATAAAAAAATCTGTACTATTGAGGATGAGGGATAGTGTTTTGAAAAGGGACAGAGAAATATCACTATATTTAGTAATGTTCTATTTTCATGTACATAGTTATAAGCAAATACATGTGTTTCATTAATCAAGCTATCCATATTTAATCATTGTACTTTTCTGCATGTATGATATATATCAATAAAATAAATTATATACAGCAAAAATGAAGCAAAACCTGAAGACATACACAAATGTTAAACCTAGAGAGAAATTTGAATATGGGTAAGTCTCTAATTTGACTGATAGAAGAAACCGAAAAATAATCCAGGATGGAGAAGTTTGGAACAGCATGATTAGCAAAATTGACATATCTGTCTTTTAATATAGGCGAAACATAGATAAAAAAGGACTTGTCTCAGAGTATGATTTCTGAAAATAGTGGGAATCAAGTTTGAATCTAGCAGAAGTACCTTATAAATAAATGTTTTAAAACTCCTCTTATGTTAGCTAATTAAAATATTGTAATAGATATTAGAAAATATTTAATAAATTGAGTAGTTTCACACGCTAAGGAAATGATCTTACTTGCATTTGATAGTTCAATTACATACATATATACCTATAGGTAGTTTAAAAATACTTCTATTAACCTTATATACTTTTAAAAGTATTGATATCTTGTTGCACTATCTGGTCATAAGTACACACATGAAACATGATTATAGCTCTTCTGCTATAAACTTCAAATGTCTAATTAATGTAAAATCTAGAATGAGAGAAGAGTTCTTTTACAAATTTTGTTAAATAGAATATAGGAAAGATAGCTGCCAAATATACACAATACACTTATCTGTAGTATGGTGGTAGCCTTTTTATTTTATTTTGTTTTATTTGAGAGAGATCTCACTTTGTCACCCAAGATGGAGTGCAGTCATGTGATCAGAGCTCACTGAAGCCTTCATACTGTGCTCAAACGATTCTCCACCTCAGCCTCCTGAAAAAGGTAGCAGGAATGGCAGGTGCATGACACCATACTAGCTAATTTTTGTAAAGATGGGGTTTCACCATGTTGCCCTGGCTGATCTCCAACTCCTGGACTCAAGAGATCTGGCCACCTTAGCCTCCCAAAGTGGGATTATAGTTTTGAGCACAGCGATCAGCCCAACCTTAAAAGGAAGCGACTAGAGATCTTTATCTATATATCTATATCTATTTATAAAATAAACATGTGTTTATTATATAAAATATATATTGTTAATATATAAATTTTTCAAGGTAGAAATATATAAAGAGGGTACATGTAGAGCCTCGGTCATTGTGTAGTAAAGCTCAAGACCTTTGAAGAAGTGCCCCTTGCCTCTTTTGTCTGTGCTAGAATCCGAGAAGGGAAATCAGCAGATGCACTGGTTTCCAGGTTCTTGGCATCCTACAGAGAGAAACATGTTTGAGCTAGAGTAGGCGTTAAGCACCCTTGTTCTTACTCTCCTGTTTATGTAGTGAGCACAGACTAGCTTCACATGAGAACAGACTGTGACAGTCAAGGCTGTCTATTTTTGTGCAGCGTGGTGAAATTCTAGTACCTGAAGACCCTGGGCCATTTGAGGAGTGCAGGTGCTGGGGAGGAAGGGGAAGTTTGCATCTCTCCTGCTGTGGAGAGAACCCGTGGGAAACACAGACCTTGTCCTAACTGAAGGCAGACCCCTTGCTAACAGCTTCTCATCCAGCCAACCTGGATGATTTCCATGTCTATTTACTAAATAATCCTTGTGCTTTTTTCTTCATATGGGCAAAGTATGGTTTACAGGGACTATTGTTCTTTGAACACCCATCGTGCAAAACTGCTTCCTGTTGTGGGAAAACAGGTTTCCATATGTATGTCTTATTAGGAAACACATAGGCAATTTCTAATATTTTTACTGCATCTATTTCATGGATATGGGAACTGAATAGTGCCCATCAAGGCTCTCCCCTGCTGTTGGAAATTGATCTGAGACGCGGAAGGACATAATTCTTCTGCTTTGTTCCTGGGCAGCGGTGGTTGAGGGATCATTTTGTGGCAGCTACCAGTGGCAATGATGGAGGCAGAATGGAGGATCAGTACCAAGACAAGGAAGACTTGGCCTCACAATGGCAGCATTGCAGGGTAAGCTCTACAGGCATTTTGCTCATGGTTTTGGGCATTGTCTCTAAATACATTGCTTCCCAATAGGTTGACCCATTCTAAATAACTCACTTTTCTCTTTAAAAAGCAAACTTCATTTGTATGACTTGCAATTATAGAAAGCACCAATTGGCCAGTTATCCCATTCAAATTCTCTGTTACTTAATCCTGCCTTTTCCTAGCGTATGCCCAACTTTCCTAAAAATTGGACACTTTGTTGCTTACTCATTTGTCTTTACACATTTTAAAATGTTGCTTTATGCCCCCAATCCCTAACTACATTTTCAATGTTTTGCAAGTAGATCCATGTGTTCTTGATTCGTGAAGCTCAAATAATGGTTATAGTAACTGGTGCTTCCATAATTAAGCAAAAAGCTCTTATTGAAAAATGACAGAACTATACATAGAGATGACAACATGGAGAATATTTCCTGAGATCACAAAGTTATGGTATAGCAGAACTAGAACGTTGAGAAGAGACTCTGTGTTCCCAATCCAGTATTTCTACCAGCGGCTTTCTATTTTGGATATTAATAATGTTCTTATGTAGGCAACCCTACATATTGCCAGGTTGGATTCATTGACAAAGAGAAATAGAAGAGCTTCAAGAACACTCTAATCTTTAAAAAATAAAATATCTATAATTGGCCATATGAAAAAATTGGTACTTGACATATACTGAGATCGTTTTTATTTTATGCGAGACAAATAAGTCATAGAACAGAATGTGCTTTAAGTTTTATGAATAGTGCTTGCATGTGTGTGTGTGTCTATATAGATGCATATTAGGCCGTTGAAAAGTTTTATTATTCTTTCCAGAAGAGAGACTGCCAACTTTTGAACCTAATTAGAACAAGTAGATTGCTTCTTCATATTTTTATGAAGGCAAAGAAGTCTAGTTAAAAATAATTCAACTTATCGTGGAAACGCTATAAATTGCTGTGAAGTGAGTTGCTGGCTATGGCTTGTCAGAGCACATATATTATGCAAATCTTAGGGAAATTAGTGCTTATGCATTAAAATCAAATCATCTTGCAGCACACGAGAAAAGATTAAAGACTTTTAAAATAATTTCAAAGTCATGAAAGAGCAAATAATAACTCAAGAAGAGCCTAGCAACGCTCAATGACCAATTCCCCTTTTATATAGTTTGGTATCTGAATTAGAATGCCAGAATCTACAAATTCCTCTGGGTGTGGGTGCTGCATTTTTGAGGATTTTATAACACTGCCATCACCAAGCTCTCTTTTGTTATTCCTTTAAGAGATAATTTACGGGCAACAGGAACATAAACCAAAGTAGATGTCTACCTCTAGATATATAGATACATCTCCATATCGTCTGACAAGATGCAACTTCTGGCCTAGTGTGAGTACAATCTATAGGTGTGGTTGGAGAGAACATGTTCACCACAGATAGCAGATCAAGATTATTCCTTCTCATCTGCTGCAATGGCTCAGTGTGTTAAGGAGAGGGCCAGAACAGCTAAGAACTGCATTCATAGTCATACAGACCAAAAGGAGGAATGTCGCCCTCTTAACTGACCCAGAAACACAGCTCATGTACACTCAGCTGCTACCTCTACTATTTAGAAAGAAGTAACTCTGCCAAATCAAGGTTCTGGACAAATATATTTTATTGATCACATACAAATAGATGAAGATGGACTTGGATGTTAAGAAAAATAATACTATACAAAATCAGAGTAGACAGTGCTCTAGACTTAAATTAAGAGTGTGTACATTAGATAATTTAATCCAATGCTATCAGGTAAAAGAAACTTGAACAAACCTTTTCAGCTCTTCCACATACAATTCAGGAAGCATGTCCTCACAAAACAGTATCAAAATATATAAATAAAAGACGGCTTAAGATGAAAGGAAACCTTATGAATGAAAAGAAGCCAGATGAGAAGGCATAACTGAGAATGAAAAGAAACTGAGTGGACAAAATAATTATGAGAAGACAGACAAATCAGAAAGAGGAAAAAAGCTTATTTGATACTATGGGAACTCAAAAGTGAACACAAAAAGAGTGTAGAAAATTCCAGGAGTAAAGAAAAGTAGCATAGCTGAATTAAGAGCATGAGAAAATGTATACAATTTTGAGTAATAAGAACAGAAATCAAGAAGTAACTATTGTATGTTATATTTTAGTAGAGCAACACTGAAGAAGAATGAAAACAAAAATAATATTAAATATGAACATAAAGAGAAGAGAATAATATTTTAAAATTTTGCGAGTTTCTAAGTTTTACAAATTTTTAATTTTGTGGTTTCTTATGTAATACCAGAGTTATTAGGAAGTTGTGTATGCTTACTATTTTCAGTGATATTTAAGTATTTGTCCTAGAAAAATTTTCCTGTATTAAAAATGTATATTTAAAAATACATTAAATGTGTATATATATCGTCGCATGTATCGATTTCTGTTTTGAATTTGCAAATGAAATCTGTATTTTTGTGTTTCCTGGAAAAAATAAACGGCTGGATCGTAATATATTATTGCATGCTGTAATTCAATGTATTTGAATACTTTAAGAATATTACATTTATAGTTATTGAACATTGACCTATAAATTTTCTTTCATATAATGATGCTGTGAGACAATCTAAGAAGAATTAAAATTTAAATTCATGTATTCCTACATTTCCTCTGTTCTCTAACTGTAATATATTTTAATTACAGATGGAGAACAGATAGATATTAGATAAATAGGTATATAATAGATAGATCATCCAAAATTCTTATTCTTATAGTTTTGTATAGTCAGTATTTACCTCTATTTTTCTACATACACATCTTTCCAATTTAGTTAATTACTTCACACCTTTGATGTCATATATATAAACAGGAAACTGCGTGGTGGCAGAATGTAAGAAGGCCACAGACTTGTGAATAAAATCCACAGGCAAGCATGTGGCGATTCCTTTGCAGTTTTGGAGGGAATGCAAACCCTATGTTTGCTGTGGAAAAGAGTATAGTAGTTCCACTCAAAACATCAAAATGATATTGCCATATGACTCAGCAGCGCCACATCTCAGGATAGCAAAGAATTGAAAGCAGAGTCTTCGAAATATTTGCACATCCATGTTGCAGCAGCATTATTGGCATAGCTAAAACGTAAACACGTGAAGTGTCCAACAACAGATGAATGGATAAGCACAATACTTAGTATATACATACAATGGAATATTATTCAGCCTTAAACATGAAATATTCTGACATATGTTGCAACTTGGATGAAACTTGAGGATATTATATGAAGTGGAAATAGTCAGTGAAGGACAAATACAGTATGAATTCCATTTGTATAAGGGACTTAAAGTGGACAGAATCACAGAGATAGTACAATGATGGTTGCCAGAAGCTGGGGAGGAAGGAAATGGGAAGTATTGTTTATTAAG	18	PASS	SVTYPE=INS;SVLEN=6874;SC=Sniffles2,cuteSV,SVIM;NumNeighbors=1;NumThresholdNeighbors=1;MatchId=350;TruScore=0.290705;PctSeqSimilarity=0;PctSizeSimilarity=0.872114;PctRecOverlap=0;SizeDiff=-1008;StartDistance=-9;EndDistance=-9	GT	0/1
chr7	61100465	.	tataaaaactagacagaagcattctcagaaacgactttgtgatgtgtgcattctacacacaaagttgaaactttcttttgatagagcagttttgaaacagtctttccgaagaatcttcaagtgggcatttcgagggctttgaggaccattgcggataaggaaatatcttcccataaggagtagacagaaatataatcagaaacttcattttgatgtgtacattcaactcacaaagcagacccttacttttgatggagaagttttgaaacactcttcttgtagaatctgcaattggatatttggagcgctttcaggcctctggtagaaaaggaagtatcttcacataaaaactagacagaagcattctcagaaacgactttgtgatgtgtgtattctactcccatagttgaacatttcttttgatagagcagcctggaaacaatcttcttgtagaatctgcaagtggacatttggagcgtcttgaaggctgtggttgaaaaggtaatatcttcacctaaaaactaaatggaagcattctcagaaactttctgtgatgtgtgcgttcaactcacagagctgaaccttcctttttatagaccagttttgaatcactctttttgtaggatccgcatttagatatttggagcgctttgaagacttcattggaatcgcgaatatcttcac	T	30	.	SVTYPE=DEL;SVLEN=683;SC=Sniffles2,cuteSV,SVIM,SVIM-asm,PAV,Dipcall;NumNeighbors=1;NumThresholdNeighbors=1;MatchId=353;TruScore=0.666179;PctSeqSimilarity=0;PctSizeSimilarity=1;PctRecOverlap=0.998538;SizeDiff=0;StartDistance=-1;EndDistance=-1	GT	1/1
chr7	61118498	.	tgaaaaactcttcctttataatctgcaggtggatatttggagtgctttgaagccttctttggaaacgggactatcgtcacataaaaatagacagaagtattcccagaaacttcattgtgatttgtgcattcaactcacagagttgaagcttctttttgatagagcagttttgaaacaccctttttgcacaatctgcaggaggatatttggagctctttgagtgctacattggaaacgggaatatcgtcacctaaaaactagaaagaagcattctcggaaaccactttgtgatgtgtgcattcatctcacagagttgaaccttcctgttgatagagcagttttgaaaccctctttttgtacaatctgcaagtggatatttggagcaaattgaagtcttctttggaaattagaatatcttaaaactaaaaattaggcagaagcattctcagaaactgctttgtgatgtgtgcattcaactcacagaattgaaccttccttttgatacagcagttttgaaacactcttttttcagaatctgcaagtggatatttggagcacatttatgcctgtggtagaaaaggaaatatcttcacataaaaactagacagaagcattctcagaaacgaatttgtgttgtgtgcattctactcccatagttgaaaatttcttttgatagagcagtctggaaccactctgtttctaaaatctgcaaatggacatttggagcgctttgaaggttatgatggaaaagggaatatcttcgcattaaaactagacagaagcactctcagaaacttctttgtgatgtgtgcattcaactcccaggttgaacctttcttttgttagagcagtttcgaaacactccttttgtagaatctgcaggcggatatttaagtactctttgaagcattctttggaaacgagaatatcttcacctaaaacctagacagaagcattctcagaaacatctttgtgatgtgtccattcatctcacagagttgatagaacagttttgatagagcagttttgaaacactctttttaaaggatctgccagttcatatgtgcagtgctttgaggcttatggtagaaaaggaaatatcttcatataaaaactagacagaagcattctcagaaacgactttgtgatgtgtgtattctactcccatagttgaacatttcttttgatagagccgcctggaaacaatcttcttgtagaatctgcaagtggacatttggagcgtttcgaaggctgttgttgaaaaggtaatatcttcacctaaaaactaaatggaagcattgtccgaaactttttgtgatgtgtgcgttcaactcacagagctgaaccttccttttcatagaccagttttgaatcactctttttgtagaatccgcatttagatatttggagcgctttgaagacttcattggaatcgcgaataccttcacataaaaactagacagaaccattctcagaaacttctttgagatgtgtgcattcaactcacagagctgaacctttcttttgatagtgcagttttgaaacattctttttaaaaaatctgcagttggacatttggagctcttttaggctatcggttgaaaaggaaatatcttcacattaaaacaagacagaagcattctcagaaactcctttatgatgtctgcattcaactcacagagttgaaccttcctttccatagagcagttttgaaacactctttctgtagaatctggagacggatattagggtgctttgaagccttcttgggaaacaggattatcttcacataaaaattagacagaagcattctcagaaacttctttgtgatgtgtgcattcaactcacagcgttgaaacttccttttgccagagcagttttgaaaccctctttttgaagaatctgaaagtgcataattgcagcactttgaggcttaaggtcgaaaaggaaatatcttcatataaaaactagacagaagcattctcagaaactactttgtgatgtgtgcattctgctcatatagttgaaatttgcttctgatactgcagttttgaaacagtctttttgagggatcttcaagtgggcattttgagggctttggggactattgtggataaggaaatatcttcacatgaaaagtagacagaagtgttctcagaaacttcattttgatgggtgctttcaactaacaaagtacaaccttacttttatagagcagttttgaaacagtctttttgtagactctgcaagcggatatttggagcgctttgaagccttcgttggaaacgggaatatcttccccttgaaaccacacagaagcattctcagaaacttctttgtgatgtgggcattgaactcacggagctgaaccttcctttggattgagcagtttg	T	30	.	SVTYPE=DEL;SVLEN=2392;SC=Sniffles2,SVIM-asm,PAV,Dipcall;NumNeighbors=2;NumThresholdNeighbors=1;MatchId=354;TruScore=0.660398;PctSeqSimilarity=0;PctSizeSimilarity=0.999164;PctRecOverlap=0.982031;SizeDiff=2;StartDistance=-43;EndDistance=-41	GT	0/1
chr7	61119618	svim.INS.151734	A	ATGCCTGATATGTTGAAAACACTTTAACAACTAACAGTTCATATGCAGTAAACATATTTATGGTAAAGTATGAATACTTCTTACAACCATGATTATAATATTCCTGAGAAAACGATCTTTGTATGTGTGTTCTACACAAAGTGAACTTCTAGATAGATAGTTCGAGTCAGCCTTCAAGACCTCAAGGTACTGAGGGCTTTGATGACTCACATGATACGAACATCTCATACATAATAATATATGACCAGAACTTCAATTTTATGTAATATTCAACTCACAAAGACTT	19	PASS	SVTYPE=INS;SVLEN=285;SC=Sniffles2,cuteSV,SVIM;NumNeighbors=1;NumThresholdNeighbors=1;MatchId=356;TruScore=0.295031;PctSeqSimilarity=0;PctSizeSimilarity=0.885093;PctRecOverlap=0;SizeDiff=-37;StartDistance=-14;EndDistance=-14	GT	0/1
chr7	61122403	.	tgaacatttcttttgatagagccgcctggaaacaatcttcttgtagaatctgcaagtggacatttggagcgtttcgaaggctgtggttgaaaagctaatatcttcacctaaaaactaaatggaagcattgtccgaaactttttgtgatgtgtgcgttctactcccatagtg	T	30	.	SVTYPE=DEL;SVLEN=170;SC=Sniffles2,cuteSV,SVIM,SVIM-asm,PAV,Dipcall;NumNeighbors=1;NumThresholdNeighbors=1;MatchId=357;TruScore=0.565279;PctSeqSimilarity=0;PctSizeSimilarity=0.988235;PctRecOverlap=0.707602;SizeDiff=2;StartDistance=-50;EndDistance=-48	GT	1/1
chr7	61154913	.	aatctgccagttcatatgtgcagtgctttgaggcttatggtagaaaaggaaatatcttcctataaaaactagacagaagcattctcagaaacgactttgtgatgtgtgcattctacacacaaagttgaaactttcttttgatagagcagttttgaaaccgtctttccgaagaatattcaagtgggcatttcgagggctttgaggaccattgcggataaggaaatatcttcccataagaagtagacagaagtataatcagaaacttcattttgatgtgtacattcaactcacaaagcagacccttacttttgatagagaagttttgaaacactctttttgtagaatctgcaattggatatttggagcgctttcaggcctctggtagaaaaggaaatatcttcacatgaaaactagacagaagcattctcagaaaccaatttgtgttgtgtgcattctactcccatagttgaacatttcttttgatagagccgcctggaaacactctgtttctaaaatctgcaaatggacatttggagcgctttgaaggttatgatggaaaagggaatatcttcgcattaaaactagacagaagcattctcagaaacttctttgtgatgtgtgcattcaactcccaggttgaacctttcttttgttagagcagttttgaaacactccttttgtagaatctgcaggcggatatttaagtactctttgaagcattctttggaaacgagaatatcttcacctaaaacctagacagaagcattctcagaaacatctttgtgatgtgtccattcatctcacagagttgatagaacagttttgatagagcagttttgaaacactctttttaaagg	A	30	.	SVTYPE=DEL;SVLEN=856;SC=Sniffles2,SVIM-asm,PAV,Dipcall;NumNeighbors=2;NumThresholdNeighbors=1;MatchId=359;TruScore=0.580707;PctSeqSimilarity=0;PctSizeSimilarity=0.997664;PctRecOverlap=0.744457;SizeDiff=2;StartDistance=-219;EndDistance=-217	GT	0/1
chr7	61164753	chr7-61164754-INS-340	A	AGATGTGTGCATTCAACTCACAGAGCTGAACCTTTCTTTTGATAGTGCAGTTTTGAAACATTCTTTTAAAAAATCTGCAGTTGGACATTTGGAGCTCTTTTAGGCTATCGGTTGAAAAGGAAATATCTTCACATTAAAACAAGACAGAAGCATTCTCAGAAACTCCTTTATGATGTCTGCATTCAACTCACAGAGTTGAACCTTCCTTTCGATAGAGCAGTTTTGAAACACTCTTTCTGTAGAATCTGGAGGCGGATATTAGGGTGCTTTGAAGCCTTCTTGGGAAACAGGATTATCTTCACATAAAAATTAGACAGAAGCATTCTCAGAAACTTCTTTGT	.	.	SVTYPE=INS;SVLEN=340;SC=Sniffles2,SVIM-asm,PAV;NumNeighbors=1;NumThresholdNeighbors=1;MatchId=362;TruScore=0.330392;PctSeqSimilarity=0;PctSizeSimilarity=0.991176;PctRecOverlap=0;SizeDiff=3;StartDistance=-1;EndDistance=-1	GT	1/1
chr7	61176602	.	ctttttgtacaatctgcaagtggatatttggagcaaattgaagccttctttggaaatgggaatatctaaaaactaaaaattaggcagaagcattctcagaaactactttgtgatgtgtgcattcaactcacagagttgaaccttccttttgatagagcagttttgaaaccctct	C	30	.	SVTYPE=DEL;SVLEN=173;SC=Sniffles2,SVIM-asm,PAV,Dipcall;NumNeighbors=1;NumThresholdNeighbors=1;MatchId=363;TruScore=0.653235;PctSeqSimilarity=0;PctSizeSimilarity=0.988439;PctRecOverlap=0.971264;SizeDiff=2;StartDistance=-5;EndDistance=-3	GT	0/1
chr7	61211338	svim.DEL.269925	TTGGGAAACAGGATTATCTTCACATAAAAATTAGACAGAACTATTCTCAGAAACTTCTTTGTGATGTGTGCATTCAACTCACAGCGTTGAAACTTCCTTTTGATAGTGCAGTTTTGAAACATTCTTTTTGAAGGATCTGAAAGTGCATAATTGCAGCACTTTGAGGCTTAAGGTCGAAAAGGAAATATCTTCATATAAAAACTAGACAGAAGCATTCTCAGAAACTCCTTTATGATGTCTGCATTCTACTCACATAGTTGAACCTTCCTTTTGATAGAGCACTTTTGAAACACTCTTTCTGTAGAATCTGGAGGCGGATATTAGGGTGCTTTGAAGCCTTC	T	13	PASS	SVTYPE=DEL;SVLEN=340;SC=Sniffles2,cuteSV,SVIM;NumNeighbors=1;NumThresholdNeighbors=1;MatchId=368;TruScore=0.654936;PctSeqSimilarity=0;PctSizeSimilarity=1;PctRecOverlap=0.964809;SizeDiff=0;StartDistance=-12;EndDistance=-12	GT	1/1
chr7	61240177	svim.DEL.269928	ATCTGCCAGTGGATATTTGGAGCACATTTATGCCTATGGTAGAAAAGGAAATATCTTCACATAAAAACTAGACAGAAGCATTCTCAGAAACGAATTTGTGATGTGTGCATTCAACTCACAGAATTGAACCTTCCTTTTGATAGAGCAGTTTTGAAACACTCTTTTTTTAGAATCTGCCAGTGGATATTTGGAGCACATTTATGCCTATGGTAGAAAAGGAAATATCTTCACATAAAAACTAGACAGAAGCATTCTCAGAAACGAATTTGTGATGTGTGCGTTCAACTCACAGAATTGAACCTTCCTTTTGATAGAGCAGTTTTGAAACACTCTTTTTTTAGA	A	66	PASS	SVTYPE=DEL;SVLEN=341;SC=Sniffles2,cuteSV,SVIM;NumNeighbors=1;NumThresholdNeighbors=1;MatchId=369;TruScore=0.626706;PctSeqSimilarity=0;PctSizeSimilarity=1;PctRecOverlap=0.880117;SizeDiff=0;StartDistance=41;EndDistance=41	GT	1/1
chr7	61525507	svim.DEL.269936	TATCTACTAATGCTATCCCTCCCCCCCCACCCACCCCACAACAGTCCCCGGTGTGTGATGTTCCTCTTCCTCTGTCCATGTGTTCTCATTGTTCAATTCCCACCTTTGAGTGAGAACATGCAGTGGTTGGTTTTTATGTGCTTGTGATAGTTTTCTGAGAATGATGGTTTCCAGTTTCATCCATGTCCCTATGAAGGACATGAACTCATCATTTCTTATGGCTGCATAGTATTCCATGGTGTATATGTGCCACGTTTTCTTAATCCAGTATATTGTTGTTGAATATTTAAGTTGGTTCCAAGTCTTTGCTATTGTGAATGGTGCCACTATAAACATACGTGTGCATATGTCTTTATAACAGAATGATTTATAATCCTTTGGGTATATACCCTGTAATGTGATGGGTGGGTCAAATAGTATTTCTAGTTCTAGATCCCTGAGGAATCGCCACACTGACTTCCACAATGGTTGAACTAGTTTACAGTCCCACCAACAGTGTAAAAGTGTTCCTGTTTCTCCACATCCTCTCCAGCACCTGTTGTTTCCTGACTTTTTAATGATTGCCATTCTATCTGGTGTGAGATGGTATCGCATTATGGTTTTGATTTTCATTTCTCTGATGGCCAGTGATGATGAGCATTTTTTCATGTGTTTTTTGGCTGCATAAATGTCTTCTTTTGAGAAATGTCTGTTCATATCCTTCACCCACTTTTTGATGGGGTTGTTTGTTTTTCTCTTGTAAATTTATTTGAGTTCATTGTAGATTCTGGATATTAGCCCTTTGTCAGATGAGTAGGTTGCAGAAATTTTCTCCCATTCTGTAGGTTGCCTGTTCACCCTGATGGTAGTTTCCTTTGCTGTGCAG	T	13	hom_ref	SVTYPE=DEL;SVLEN=864;SC=Sniffles2,cuteSV,SVIM;NumNeighbors=1;NumThresholdNeighbors=1;MatchId=370;TruScore=0.665896;PctSeqSimilarity=0;PctSizeSimilarity=0.998843;PctRecOverlap=0.998844;SizeDiff=1;StartDistance=-1;EndDistance=0	GT	0/0
chr7	61532021	.	tccttcgcccacttttttattttttatttttgtattttttttttgagacggagtctcgctctgtcgcccaggctggagtgcagtggcccgatctcggctcactgcaagctccgcctcccgggttcacgccattctcctgcctcagcctcccgagtagctgggactacaggcgcccgccactgcgcccagctaattttttgtatttttagtagagacggggtttcaccgtgttagccaggatggtctcgatctcctgacctcgtgatctgcccgcctcggcctcccaaagtgctgggattacaggcgtgagccaccgcacccggcc	T	30	.	SVTYPE=DEL;SVLEN=324;SC=Sniffles2,cuteSV,SVIM,SVIM-asm,PAV,Dipcall;NumNeighbors=1;NumThresholdNeighbors=1;MatchId=371;TruScore=0.653333;PctSeqSimilarity=0;PctSizeSimilarity=1;PctRecOverlap=0.96;SizeDiff=0;StartDistance=-13;EndDistance=-13	GT	0/1
chr7	61778310	svim.INS.151819	A	AGCCAACATGCATTCTTTTTTAAGCAATATATTTGGGTAATATTTAGAACAAGGTTCTGCAGACCACTATATTTAGTTAATTTAATTGAAATAAGCTTTAAATATATTGTTTCATTGCATTGACTACTAATCTTGGAAGGGATTTATTTTTATTAACTTGCAGCATAGAAAGGAGTAAAATAAAACAATACCTCATATTTTCCCCAAATAATTTAGTAAAATAAACAAGTATTAGCAAAGCTTCTGATCTCTAAGAGTACATAATAGAATTTTTGAGAATAACTGCTGTTTTGACAAATACCATATCCTTCAAGACAATCAACAACCAAAAGACAATCTGCCTTTATTTCTCAAAATGACTTTGACCTCAAATTCTGGAAACTGACAGGTGACTTTGCTCAGTGAATAACATGATACAGAACCTTTGTGATGGAACTCATCATGTCATCACCTATGATTCTGTCTCTCTTTTATTATACTTTGCCTTAGGTACATGTGCACATTGTGCAGGTATAGTTACATATGTATACATGTGCTATGCTGGTGCGCTGCACCTACAATCCTGTCATCTAGCATTAGGTATATCTCCAATGCCATCCTCCCCTTCCCCGACCCCACCACAGTCCCCAGAGTGTGATATTCCCTTCCTGTCCATGTGATTCATTGTTCAATTCCCACCTATGAGTGAGAATATGTGTTTGGTTTTTTGTTCTTATGAGAAGCATTGAGAATGATGGTTTCACCTATCCATGTCCTACAAAGGATATGAATCATCATTTATGGCTGCATAGTATTCCATGGTGTATATGCCACATTTTCTTAATCCAAATTACTGTTGGACATTTATTGGTTCTGCCTTGCTATTGAGAATAGTGCCAATAAACATACGTAAGTATGTGTCTTTATAGCAGCATGATTTATACTCATTTGGGTATATACCAGTAATGATGGCTGTCAAAATGGTATTTCTAGTTCTAGATCCCTGAGGAATCGCCACACTGACTTCCACAATGGCTGAACTAGTTTACAGTCCCACCAACAGCAAAGTGTCCCTATTTCTCCGCATCCTCTCCAGCACCTGTTTCCTGACTTTTTACCGACACATTCTAACTGGTGAGATGATATCTCATAGTGGCTTTGATTTGCATTTCTGATGGCCAGTGATGATGAGCATTTTTCATGTGTTTTTGGCTGCATAAATGTCTTTGAGAAGTGTCTTGTCTATGTCCTTCTGCCCACTTTTTGATGGGGTTGTTTGTTTTTTTCTTGCAAATTTGTTTGAGTTCATTGTAGACTTCGGGATATTTGTTCCTACCGTATTTATAGGTTGCAAAATTTTTCCCATGTTGTAGGTTGCCTGTTCACTCTGATAGTTTCTGCTGTGCAGAAGCTCTTGATTTAATTAGATCCCATTTGTCAATTTTGGCTTTTGCTGCCAGTTGCTTTTGGTGTTTTGGACATGAAGTCCTTTGCCCACGCCTATGTCCTGAAATGGTACTGTGCTCAGGTTTTCTAGGTTTTTATATTTTAGGTTTAACGTTTAAATCTTTAACTATCTTAACTGATTGTATAAGGTATGGAAGGATCCAGTTTCAGCTTTCTACATATACAGCTAGTTTTCCCAGCACCATTTATTAAATAAGGAATCCTTTCCCCATTGCTTGTTTTCTCAGGTTTGTCAAAGATCAGATAGTTGTAGATATGCGGCATTATTGAGGGCTCTGTTCTGTCTCCATTGATCTATATCTCTGTTTTGGTACCATACCATGCTGTTTTACACAGCCTGTAGCATAGTTTGTCAGGTAGTGATGCCCATTTTGTTCCTTTTATTAGGATTGACTTGGCAATGCGGGTTTTGTTCCATATGAACTTTAAAGTAGTTTCCAATTCTGTGAAGAAAGTCATTACAGCTTGATGTGATGGCATTGAATCTGTAAATTCCTTAGCAGTATGGCCATTTTCACCTATATTGATTCTTCCTCACTCAAGGAGCATGGGAATGTTCTCCTTCCACGGTTTGTCTCTTACTCGATATGGTTTGTAGTTCTCCTTGGAAGAGGCTGTTCACATCCCTTGTGTTGGATCTCAGGTATTTATTCTTTAAGCACCAGAATAAGCTCACCCATGACGGGCTCTCTGTTTGTCTGTTGTTGCGTATAAGAATGCTTGTGATTTTGTACATTGATTTTGTATCCTGGAGACTTTGCTAGTTAAGTTATCATTACATTTTAATGGAGATTTACGGGGTTTAGATAAACAATCATGCTCGCCTGCAAACAGGACAATTTGACTTCTCTTTTCCCAATTGAATATCTTCTATTTCCTTTCTCCTTCCTGATTATCTGCCAGAACTTCCAACACTATGCTGAATAGGAGCGGTGAGAGAGGGCATCCGTTCTGTGCCGGTTTTCAAAGGGAAATGGTATCAGCTTCTTGCCCATTCAGTATGATATTACTGTGGGTTTGCTTATAGATAGCTCTTATTATTTTGAACACGTCCCATCAATACCTAATTTATTGAGAGTTTAGCATGAAGGGTTGTTGAATCTTACAAAGGCTTTTTACTCCATTGAGATAAATCATGTGGTTTTTGTCTTTGCTCTATTTGGCTGGATTACATTTATTGATTTATGATATTGAATCCAGCCTTGCATCCCAGATGAAGCCCACTAATCATGGTGACAGTTACGCTGATTCGGCTTCATGTATTTTATTGAGGATTTCGCATCAATGTTCATCAAGGATATTGGTTCAAAATTTTGCTGTGTCTCTGCCCGCTTTGTATCAGAATGATGCTGGCCTCACAAAATGAGTTAGAGATTCTTCTATTGATTGGAATAGTTTCAGAAGGAATGAAATTTTTCAGTTCCTCTGCACTTCAGGAATCAGCCAGAATCCATCTGGTCCTGGACTCTTTTTGTCAGTAAAACACGACACTGCCATACTTCAGAGCCTGTTATTGGTTTGCTCAGAGATTCAACTTCTTCCTGGTTTATAGTCTGGGAGGTATGTATTGAGAAATGTAATCCATTTCTTCTAGATTTCTAGTTTATTTTAAGCAGAGAGGCAGTTTGTAGTATTCCTGATGGTAGTTTGTATTTCTGTGATCGGTGGTGACATCCCCTTTTATCATTTTTTATTGTGTCTATTTGATTCTTCTCTTTTTTCTTTATTAGTCTTGCTAGCGGTCTATCAATTTTGTTGATCCTTTCAAAACCAGCTCCGGATCTGATTTTGAAGGGTTTAGGTCTCTATTTCCTAGTTCTACTCTGATTTAGTTATTTTTGCCTCTGCTAGCTTTTGAATGTGTTTGCTCTTGCTTTTCTAGTTCTTTTAATTAGATGTTAGGTGTCAATTTTGGATCTTTCCTGCTTTCTCTTGTAGGTATTTAGTGCTATAAATTTCCTCTCACACTGCTTTGAATGTGTCCTGAGATCTGCAGTATGTGTGCTCCTTGCCCGCTGGTTCTAAAGAACATCTTTATTTCTGCCTTCATTTCAAGTATGTACCCAGCCATTCAGGAGCAGGCTGTTCAGTTTCCATGTAGTTGAGCGGCTTTGAGTGAGATTCTTAATCCTGGTTCTAGTTTGATTGCACTGTGATCTGAGAGATAGTTTGTTATAATTTCACCTTACATTTGCTGAGGAGAGCTTACCCAACTATGTAATGACTTTGGAATAGGTGGTGTGCTGAAAATGTATATTCTGTTGATTTGGGGTGAGAGCTCTGTAGATGTCTATTAGGTCTGCTGGCAGAGCTGAGTTCAACCTCTAAATTTGTTGACTTCTGTTCTGCTGATCTGCTCCAATGCTGACAGTGGGTGTTGTCTCCATTATTAATGTGAGCCCAAGTCTTTGTAGGTCACTGAGGACCAAGTTTTATGAATCTGGGTGTCTGCATTGGGCATAAATATTGCATAGTTAGCTCTCTTGTTGAATCTGATCCCTTACCATTATGTAGTGGCCTTCTTGTCTTTTGATCTTTGTTGGTTTAAAGTCTGTTTTATCAGAGACTATATCGCAACTCTGCTTTTGTTTTCCATTGGCTTGTAGATCTTCCTCCATCCTTTTATTTTGAGCCTGTGTCCCTGCACGCAGATGGGTTTCTGGAACACAGCACACCATGTCTTGACTTTATCCAACTTATTAAAGCCTGTGCCTTTGTACTGCAGAATTTAGTCCATTTATATTTAAAGTTAATATTGTTATGTGTGAATTTGATCCACAATATGATGTTAACATGATTTTGCCTAGTTGATGCAGTTTTCCTAGTCTCGATGGTCTTTACATTTTGGCATGATTTTGCAGCGCTGGTACCGGTTGTTCCTTTCATGTTTACGCTCTTCAGAGCTCTTTAGGCAGCCTGGTGGCACAAAATCTCTAACACGCTTGTCTATAAAGTATTTTATTTCTCCTTCACTTATGAAGCTTAGTTTGGTTGGATATGAAATTCTCTAGTTGTACCCTTTTAAGAATGCTAATATTGGCCCCTACCTTCTCTCTGGACTATATTTCTGCCGCAGAGATCCGCTGTTGGGTCTGATGGGGCTTTCCTTGAGGGTAACCCGACCTTTCTCTCTGGCTGCCCTTAACATTTTTCCTTCATTTCAACTTGGTGAATCTGACAATTATGTGTTTTGGAGCGTTCTTCTCGAGGGAGTATCTTTGTATGCTCTCTGTATTTCCCAATCTGAACGTTGGCCTGCCTTGCCAGATTGAAGTTCTCCTGGATACATCCTGCAGAGTGTTTCCAAACTTGGTTCCATTCACATCACTTTCAGGTACACCAACTGACGTAGATTTGGTCTTTTCACATAGTCCTCATTTCTTAAACTTCCCTTCTCGCTTCATTTCATTCATTCTACTTCCACTGCTGATAACTTTCTCCAGTTGATCGACGTTCCTGGGAGGCTTGCATTCTTCACGTAGTCTTGAGCTTCTTGCTTTCAGCTCCACTGCCCTTGCCAATTTCTCTGCATTGCTATTCTAGTTATACATTCTTCTAAATTTTTCAAAGTTTTCAACTTTTGCCTTGGTTTGAATGTCCTCCGCAGCTCAGAGTAATTTTGATCGCCTAGCCTTCTTCTCAGCTCACAAAATTCATTCTCACCCAGCTTGCTCCTGTTGCTGGTGAGGAACTGCTATTCCTTTGGAGGAGGAGAGGGCTTCTGCGCTTTAGAGTTTCCAGTTTTCTCTGTCTTGTTTTTCCCATCCTGTGGTTTTATCTACTTTTGGTCTTTGATGATGGTGATGTACAGATGGGTTTTGTAGATGTCCTCTGGCTGTTATTTTCCTCTAACAGACAGGACCCTCAGCTGCAGGGTCTGCTGGAATATCTCTGCCAAAGAGGTGGTTAGTGTGCTCTGCTGGGGGTGCCTCCCAGTTAGGCTGCTCGGGTCAGGAGTCAGGACTCCACTTGAGGAGTGAGGCCTGCTCCGTTCTCAGATCTCCAGCTGCTGGGAGAACCACTGCCTTCTTCAAAGCTTGCCAGACAGACACTTAAGTCTGCAGAGGTTACTGCTGTCTTTTTGCTTGTCTGTGCCCTGCCCCAGAGGTGGAGCCTACAGAGGCAGGCAGGCCTCCTGAGCTGTGGTGGCTCCCACCAGCCTGAGCTTCCAGGCTGCTTTGTTTACCTAAGCAAGCCTGGGCAATGGCGGGCGCCCTCCCCAGCCTCACAAGCCTGCAGCCTGATCTCAGACTGCTGTGCTAGCAATCAGCGATTCCAAGGACCCTCCAGCCAGGTGGATATAGTCTTGTGTGCGCCGTTTCTTAAGCCGGTCTGAAAAGCGAATATCTCGCAAGTGAAATCTGATTTTCCAGGCAAGCACCGTCACCCTTTCTTTGACTCCGGAAAGGGAACTCCCTGACCCCTTGCGCTCCCAGGTGAGGCAATGCCGCCTGCTTCGGGGCTCGCGCACGGTGCGCACACACACTGGCCTGCTTCACTGTCTGGTACCCCCAGTGAGATGAACCTGCACCTCAGATGGAAATGCAGAAATCACCGCCTTCTGCGTCGCTCACGCTGGGAGCTGTAGACCGGAGCTGTTCCTATTCGCCATCTGGCTCCTC	26	PASS	SVTYPE=INS;SVLEN=6067;SC=Sniffles2,cuteSV,SVIM;NumNeighbors=1;NumThresholdNeighbors=1;MatchId=374;TruScore=0.320751;PctSeqSimilarity=0;PctSizeSimilarity=0.962252;PctRecOverlap=0;SizeDiff=-238;StartDistance=2;EndDistance=2	GT	1/1
chr7	61820977	cuteSV.INS.14683	C	CCCCACTGCCAGGTTTTTGCACTTTTTGCCCCCTGCCACTGCAAAGTTTAGGATGTCTCCCTGCTGCCACGGGTTTTTGCCCTGCCGCCCT	67	PASS	SVTYPE=INS;SVLEN=90;SC=Sniffles2,cuteSV;NumNeighbors=1;NumThresholdNeighbors=1;MatchId=375;TruScore=0.309278;PctSeqSimilarity=0;PctSizeSimilarity=0.927835;PctRecOverlap=0;SizeDiff=-7;StartDistance=6;EndDistance=6	GT	0/1
chr7	61822492	svim.INS.151842	A	AGTGGGCTGTGCGGACCTCCCCACGCCCCGACTTCATCTGGTGCAGCCTCTCATCTTGTAGGTGAGGCAGCACCAAAGGCCTGAGGGAGAAAATGACTTGCCAGAACCCCGTTAAGGAAAATTAGTCAGTAGGATATCAAAGGAGAACTGAAGTTCGATTCAGACCTGGAGTCTGAATTAGAGATGGTTATTAATTTTTCCTCTTATTTGTATTGTTCAATGTAGTAAATACTAGTTGCATATATTACTTCAATTCAAATTAATTACAATGAATATACTTAAATATTGAATTTTTAGTCACTCTTGGTTCATTATTGAATATCTTCAGCTAAGATTTCTCCAAGTAAACACACTCAAGAGGTGGCTTAGTTAACTGGTCGTCTACAAAATATTGAAGGTTGTTAACTCCTGATATATTCCTTCAAAAGAGAATATTCATGAGCCTCCTCCTGAAATCAGCAGCCTAGGAGATAGTTTTATAAATTGGATACAAGTTGGAAATCTATACTCTGTGTAAGTGTTTGAAATATTAGCTTCCCAGGGAATAAAATCAAATTCTATAAGATATGTTAGGACAATTTAACCCAAGATGTTCAAAACTGAAATGACATATTCTACAACATGTGATAAACCACCCCTAACAACTTAAAGCAAAACAGGATTGATCTATACACCTGCCTTTTCTCATCCCCAGCCAATCAGCTAAATCTTGCATTTTATTTCAAAGGTCCCTTTATCCCCCTGGTCTCTTGTTTCTAGACTTGGCACATATTTAATTTGTTACTTCTACTGACTTTTCTCTTCAACAGTACTATACCTGCCAAATGTGAACATATAAAACAAACAGAATGTGCTTACTCTGATTTAAACTGCTTATTAGTTAAAAACCCCAAGATAACATCTGGCTCAGCTGCAATGAGTCATTTACACTTTACATCTTTTTTATTTCTTGGCTACACATCTCCTATCACATCACACTCCAGCAATGCCGCTATGCTGGCCTACCACCCCCTCTCCATTATTTTGCCCTCCGCCGCCGAGTCTTTTGCTCTCCGCCGCTCGCGGGCTTTCTCCCCCCAGCCGCCGCGGTTTTACTCCCTGCCGCCGCGCTCTTCCCCGCCCTGCCGCCATGGCTTTTTACCCCACCCCACCGGCTTTTCGGCCTGCCGCGGCTTTTTGCCCCAACCCCGCCTAGGCTTTTTGCCGGACGCAGCTTTCTGCCCCCCACCCGCCGCCGCTTTTGCCCGCCAAGGCTTTTTAGCCACCGCCGCCGCTTTTGTCCCCGCTGCCGTGACTTTTTGCCCGGGCCAGGCTTAAACCTCGTCAACGTGGCTTTTGCCCCACTGCCGCTGGCGGCTTTGCCCCACTCCGCCTTCGGCCTTTTGTCCACCCAGGCTTTGTGCCCCCTCGTACGCCGCGGGGCTTTTACCACCGTGGCTTTTGCCCACCCCGCCGCGGCTTCTTGCCTGCTGCCGCTTATCCCCCACCGCGGCTTTTGACCCCTGCCGCAGACTTTTACCCGCTGCGTTTTTACTCCCGCTGCCACGGCATTTTTCCGCCGCGGCTTTTGCGCCCGCCGCAGCAGCTTTGCTCCCCTGTTGCCGCGGCTTTTTGCTCCGTCACGGCGCCGCGGGTTTTTGCACACTGCGGCTTTTGCCTTCCACCCATGCTGCGGTTATTTGTCCGCGGCGGTTTTTGCAACCTCGCCGCGCTTTTTGACCCCTGGCACTGCAGCTTTTGCCCGCCTCCCTGGCTATTTGTCCCCCGCCGCCACGAGCTGTTCAGCACCCCGGGTTTTTTCCACCCCTGCGCCGTGGCTTTTGCCTGCCGCGTTTTCTGCCCCACTGCCGCCGCGGTTTTTGCTCCCCACCCCGCCTCGGCTTTTGCCCTCCGCGGCTTCTGCCCTCTACCCGCCGTCGCGGCTTTTGCTCCCCACCCTGCCTCGGCTTTGCCCGCCGCGCTGGTTTGTCCCCCACCGCCGCGACTTTTGGTTCTCCGCCGCTGCGGCTTGCTCCTGCCGCCGCCGCGGGCTTTTTCCCGACCCATCTTTTTGGTTCCCCACCGCCGCCACAGCTTTTTGCACCCCCTGCCGTGCTTTTGCCATCGCGGCTTTTGCTCCGCCGCTGCTTTTTACCCGCCGGGCTTTTACCCGGCCAAGCGGTTCGCCGCGCTTTTTGCCGCCGGCGCTTGCCCCTGCCGCCGCCGGGCTAGCTTGCCCTCCCACCGCCGCCGTGGTACTCTCCGCCGGGCTTTGCCCCCGGCTCGGGCGCGCTTTTCCCGCAGGGCTTTTTGCCCCCGCTGTCGCGGCTTTTTGCCGCCCTGCCGCCATGATTTTTCCCCGCCGCACCCTTTGGTCTTCTACACTGCGGCTTGCAGCCGCGACTTCTTTTAGGCACTGTCACCGCCACTTTGGGCTCGCCGCAGCTAAGCTTTGTCCCCGCCGCCACGGCTTGCCGCCGCGAGTTTTTGCCCCTGTCGCCACTTTTGCCACCGTGACTTTTTGCCACCGCCGCCGAGGATTTTTGTCCCCGCCGCCGCGGCTCTGAGGTGCGGGAGCAGCAGACTCGGCTGCCAGCTCTACTGGCATCCTGGCAAGGGCAGCGCCGAGGGCTGCTCCTGGTCCAGCTCTCCTGGCTCAGTGGTCTCCTGCCCAGCGCGGGCGCCCGGGCTCCTGCCTAGCCCCTGTGGCTCGCATAGAGCAGCGTTGCGCGCAGAGGCCATGCGTGGAGAGAAGTGAGGGCGGCGGGTGATGCGGCGGCCACCGAGGGTGGCGAGGGGCTGGGGCCGCCACCCGAGCGCCAGCAGTGCGGGCAGCTCCAGAAGCTCATCGCTGTCTTCACTGGCAGCCTTTGCGGGTTATGCACCAAGTGTGCTGTGTCCAACGACCTCACCCAGCAGGAGATAAGCAGACCCTGGAGGTAAGGGGTTCGGGACCCGGCTGGCCCAGGAGCTGCTCAACACCTCCTTCCGCCCCAGTTTACTCCTGCCGAGGTTGCATCCTTGAGCCCACGTCACCCCCTTGAAGCTTCCTCACTGCACTCGCTGATGCGGCAGCCACAGAGGACCCGGGACCAGCCCCTCACCTTGGGCAGGATTTGTGGAGCCAGATGTGGGAACTGGCCTGAGGCTCGGTGGCCCGTGAGGT	12	hom_ref	SVTYPE=INS;SVLEN=3144;SC=Sniffles2,SVIM;NumNeighbors=1;NumThresholdNeighbors=1;MatchId=376;TruScore=0.331637;PctSeqSimilarity=0;PctSizeSimilarity=0.994911;PctRecOverlap=0;SizeDiff=16;StartDistance=-32;EndDistance=-32	GT	0/0
chr7	61866630	svim_asm.INS.6137	A	AGGTTTAACTCTGTGAGATGAATGCACACGTCACAAAGCAGCTTCTCCAAAAGCTTCTTTCTAGCTTTTATCTGAAGATATTTTCTTTCTCACCATAGGCCTCAATGCACTCCCAAATATCCCTTTGCAGATTCTACAAGAAAACTGTTTCTATACTGCTGAATGAAAAGAAG	.	PASS	SVTYPE=INS;SVLEN=172;SC=Sniffles2,cuteSV,SVIM,SVIM-asm;NumNeighbors=1;NumThresholdNeighbors=1;MatchId=377;TruScore=0.327519;PctSeqSimilarity=0;PctSizeSimilarity=0.982558;PctRecOverlap=0;SizeDiff=3;StartDistance=-1;EndDistance=-1	GT	1/1
chr7	61968044	cuteSV.INS.14686	c	cGACAGAATCATTCTCAGAAACTACTCTTGTGATGTGTGCCTTCAACTCACAGAGTTTAACCTTCTTTTCTTAGAGCAGTTTAGGAACACTCTGCTTGTTATGTCTGGGTAAGTGATATTTGACCTCTTGAGGCCTTCGTTGCAAACGGGAATTTTCCTTTAATGCTAATTAAGAAGAGTTCTCAGTAACTTTTTTGTGTTGTGTATTTCAACTCCACAGAGGTGAACCTTGCTTTAGAGAGCAGATTTGAAACACTCTTGCTGTGGCATTTTCAGGTGGAGATTTTGCCGCATTTTTGAGGACAATTGCAGAAAAGGAAATATCTTCGTATAA	66.9	PASS	SVTYPE=INS;SVLEN=333;SC=Sniffles2,cuteSV;NumNeighbors=3;NumThresholdNeighbors=2;MatchId=379;TruScore=0.329329;PctSeqSimilarity=0;PctSizeSimilarity=0.987988;PctRecOverlap=0;SizeDiff=4;StartDistance=-443;EndDistance=-443	GT	1/1
chr7	61968052	chr7-61968053-DEL-169	Gagtttaacctttcttttcatagaggagtttggaaacacactgtttgtaaagtctgcaagtggatatatggacctgtttgagaccttcggtggaaacgggattttaacatataatgctagacggaagaattctcagtaaattctatgtgttgtgtgctttcaactcacat	G	.	.	SVTYPE=DEL;SVLEN=169;SC=Sniffles2,PAV;NumNeighbors=2;NumThresholdNeighbors=1;MatchId=380;TruScore=0.635248;PctSeqSimilarity=0;PctSizeSimilarity=0.976331;PctRecOverlap=0.929412;SizeDiff=4;StartDistance=-12;EndDistance=-8	GT	1/1
chr7	61968213	svim.INS.151874	A	ATGAAGTGTGGAACGTCCCTTTAGACAGGCACATTTGAAACACTCTTTTGCGGGTGCGGTAGAGATTTCTAGCCATTTGATGCCAACAGTAGAAGGGAAATATCTTCAAATAAAAAACTAGACAGAGAATCATCCATCAGAAAATTCTTTGTGATGTGTGCGTTCAGCT	12	PASS	SVTYPE=INS;SVLEN=168;SC=Sniffles2,cuteSV,SVIM;NumNeighbors=1;NumThresholdNeighbors=1;MatchId=381;TruScore=0.331349;PctSeqSimilarity=0;PctSizeSimilarity=0.994048;PctRecOverlap=0;SizeDiff=1;StartDistance=3;EndDistance=3	GT	0/1
chr7	61970213	svim.INS.151883	G	GACAGAACAGGAAATATCTTTAAACAAAACCAGACAGAATCATTCTCAGAAACTACTTTCAGGATGTGCCTTCAACTCACAGAGAGTTTAACTTTCTTTCTAGAGCAGTTTAGAAAACACTCTCACTTCTTATATCTGCAAGTGGATATTTGGACCCTTGACGCCTTCACAAACGGGCTCTTCATGCTAGACTAAGAAGTAGCTCCTCAGCAACTTTGTGTTGTGTGTATTCAACTCACAGAGTTGAACCTGCTTTAGAGAGAGCAGATTTGAAACACCTGGCTGTGGCATTTTCAGGTGGAGATTTCTGCCAAGCTTATCTGGAGG	15	PASS	SVTYPE=INS;SVLEN=326;SC=Sniffles2,cuteSV,SVIM;NumNeighbors=2;NumThresholdNeighbors=1;MatchId=382;TruScore=0.322453;PctSeqSimilarity=0;PctSizeSimilarity=0.967359;PctRecOverlap=0;SizeDiff=-11;StartDistance=-12;EndDistance=-12	GT	0/1
chr7	61970224	chr7-61970225-INS-1017	T	TCTGAGAAAGTGCTTTGTGATGTGCGTTCAGCTCACATAGTTTAACCTTTCTTTCAATAGAGCAGTTTCGAAACACAATGTTTGTAAAATCTACAAGTGGATATATGGACCGCTATGAGGCATTCGTAGGAAACGGGATTTCTTCATTTCATGCTAGACAGAAGAATTCTCAGTAAATTCTTTGTGTTGTGTGCATTCAACTCACAGAGTGGAACGTCGCTTTACACAGAGCAGATTTGAAACACTCTTTTGCGGAATTTGCAAGTGGAGATTTCTAGCCATTTGATGCCAACGGTAGAAAGGGAAATATCTTCAAATAAAAACTAGACAGAATCATTCTCAGAAAATTCTTTGTGATGTGTGCGTTCAACTCACATAGTTTAACCTTTCTTTTCATAGAGCAGTTTGGAAACACTCTGTTTGTAAAGTCTGCAAGTGGATATATGGACCGCATTGAGGCCTCTCGTTGGAAACGGGATTTCTTCATTTCATGCTAGACAGAAGAATTCTCAGTAACTTCTTTGTGTTGTGTGTATTCAACTCACAGAGTGGAACGTCCCTTTACACAGAGCAGATTTGAAACACTCTTTTTGTGGAATTTGCAAGTGGAGATTTCAAGCGATTTGATGCCAACAGTAGAACAGGAAATATCTTTAAATAAAACCAGACAGAATCATTCTCAGAAACTACTTTGTGATGTGTGCCTTCAACTCACAGAGTTTAACCTTTCTTTTCTTAGAGCAGTTTAGAAACACTCTGCTTCTTATATCTGCAAGTGGATATTTGGACCTCTTTGACGCCTTCGTTGCAAACGGGGTTTCTTCCTTTCATGCTAGACTAAGAAGAGTTCTCAGTAACTTTTGTGTTGTGTGTATTCAACTCACAGAGTTGAACCTTGCTTTAGAGAGAGCAGATTTGAAACACTCTGGCTGTGGCATTTTCAGGTGGAGATTTCAAGCGATTTGAGGACAATTGCAGAAAAGGAAATATCTTCGTATAATAACCAGACAGAATCATA	.	.	SVTYPE=INS;SVLEN=1017;SC=Sniffles2,PAV;NumNeighbors=1;NumThresholdNeighbors=1;MatchId=383;TruScore=0.22255;PctSeqSimilarity=0;PctSizeSimilarity=0.66765;PctRecOverlap=0;SizeDiff=338;StartDistance=73;EndDistance=73	GT	0/1
chr7	61972510	chr7-61972511-INS-337	T	TTTTTGCGGAATTTGCAAGTGGAGATTCTACCCATTTGATGCCAACAGTAGAAAGGAAATATCTTCAAATAAAAACTAGACAGAATCATTCTCAGAAAATTCCTTGTGATGTGCGCGTTCAACTCACATAGTTTAACCTTTCTTTTCATAGAGCAGTTTGGAAACACTCTGTTGGTAATGTCTGCAAGTGGATATATGGACCGCTTTGAGGCCTTCGTTGGAAACGGGCTTTCTTCATTTCATGCTAGACAGAAGAATTCTCAGTAACTTCTTTGTGTTGTGTGTATTCAACTCACAGATTGGAACGTCGCTTTACACAGAGCAGATTTGAAACACTC	.	.	SVTYPE=INS;SVLEN=337;SC=Sniffles2,cuteSV,PAV;NumNeighbors=1;NumThresholdNeighbors=1;MatchId=385;TruScore=0.319486;PctSeqSimilarity=0;PctSizeSimilarity=0.958457;PctRecOverlap=0;SizeDiff=14;StartDistance=118;EndDistance=118	GT	1/0
chr7	61974493	chr7-61974494-INS-337	T	TATTCAACTCACAGAGTTGAACCTTGTTTAGAAGAGCAGATTTGAAACACTCTTGCTGTGGAATTTTCAGATGGAAATTTCAAGCGATTTGAGGACAATTGCAGAAAAGGAAATATCTTCGTATAAAAACCAGACAGAATCATTCTGTGAAAGTGCTTTGTGATGTGTGCGTTCAACTCACAGAGTTTTACCCTTCTTTTCATTGAGCAGTTTGGAAACACACTGTTTGCAAAATCTGCGAGTGGATATTTGGACCTCTTTGAGGCCTTCATTGCAAATGGGATTTTTCATATAATGTTAGACGGAAGAATTCCCAGTAAATTATTTGTGTTCTGTGG	.	.	SVTYPE=INS;SVLEN=337;SC=Sniffles2,cuteSV,PAV;NumNeighbors=1;NumThresholdNeighbors=1;MatchId=387;TruScore=0.324431;PctSeqSimilarity=0;PctSizeSimilarity=0.973294;PctRecOverlap=0;SizeDiff=9;StartDistance=-201;EndDistance=-201	GT	1/0
chr7	61975541	.	gagagcagatttgaaacactcttgctgtggaattttcagttggagatttcaagggatttgaggacaattgcagaaaaggaaatatcttcgtatgaaaaccagacagaatcatactcagaaagtgctttgtgatgtgtgcgttcaactcacagagtttaacctttctactcatagagcagtttggaaacacactctttgtaaatcctgcaagtggatatttgcacttcttacaggtattcgttggaaacgggatttcttcattgagttctagacagaagaattctcagtaacttctttttgttatgtggattcaactcacagagttgaaccttcgttttgac	G	30	.	SVTYPE=DEL;SVLEN=340;SC=Sniffles2,Dipcall;NumNeighbors=2;NumThresholdNeighbors=1;MatchId=388;TruScore=0.574777;PctSeqSimilarity=0;PctSizeSimilarity=0.997059;PctRecOverlap=0.727273;SizeDiff=1;StartDistance=-93;EndDistance=-92	GT	1/1
chr7	61975744	chr7-61975745-INS-1015	C	CTGCAAGTGGATATTTGGACCTGTTTGAGGCCTTCCTTGGAAAAGGGATTTTTCATATAATGCTAGACGGAAGAATTCTCAGTAAACTCTTTGTGTTGCGTGCATTCAAATCACAGAGTGGAACGTCCCTTTAGAGAGAGCAGATTTGAAACACTCCTTTTGTGAATTTGGCAGGGGAGATTTCAAGCGATTTGATGCCAACAGCAGAAAAGGAAATATCTTCAAATAAAAGCTAGACAGAATCATTCTCAGAAAATTCTTTGTGATGTGTGCGTTCAGCTCACATAGTTTAACCTCTCTTTTCATAGAGCAGTTTGGAAACACACTGTTGGTAAAATCTGCCAGTGGATATATGGACCGCTTTGAGGCATTCGTTGGAAACGGGATTTCTTCATTGAATGCTAGACCGAAGAATTCTCAGTAAATTCTTGGTGTTGTGTGCATTCAACTCACAGAGTGGAACGTCCCTTTAGACAGAGCAGATTTGAAACACTCTTTTGCGGAATTTGCAAGTGGAGATTTCAAGCCATTTGATGCCAACAGTAGAAAGGAAATATCTTCAAATAAAAACTAGACAGAATCATTCTCAGAAAATTCTTTGTGATGTGTGCGTTCAACTCACATAGTTTAACCTTTCTTTTCACAGAGCAGTTTGGAAACACTCTGTTTGTAAAATCTGCAAGTAGATATATGGACCGATTTGAGGCCTTCGTTGGAAACAGGATTTCTTCATTTATTGCTAGACAGAAGAATTCTCAGTAACTTCTTTGTATTGTGTGTATTCAACTCACAGAGTGGAACGTCCCTTTAGACAGAGCAGATTTGAAACACTCTTTTTGTGGAATTTGCAAGTGGAGATTTCAAGCCATTTGATGCCAACAGTAGAAAAGGAAATATCTTCAAATAAAAGCTAGAGAGGATCATTCTCAGAAACTACTTTGTGAAGTATGCCTTCAACTCACAGAGTTTAACCTTTCTTTTCTTAGAGCAGTTTAGAAACACTCTGCTTGTTATGT	.	.	SVTYPE=INS;SVLEN=1015;SC=Sniffles2,PAV;NumNeighbors=1;NumThresholdNeighbors=1;MatchId=389;TruScore=0.330049;PctSeqSimilarity=0;PctSizeSimilarity=0.990148;PctRecOverlap=0;SizeDiff=10;StartDistance=479;EndDistance=479	GT	1/1
chr7	63221686	chr7-63221687-INS-141	G	GGAGGTCAGCGTGGGCCCCTGCCTCACACTGGCCTCTCTCACGCTGAGGGAGGTCAGCGTGGCGCCCTGCCTCAAACTGGCCTCTCTCACGCTGAGGGAGGTCAGCGTGAGGCCCTGCTCACACTGGCCTCTCTCACGCTGA	.	.	SVTYPE=INS;SVLEN=141;SC=Sniffles2,cuteSV,SVIM,SVIM-asm,PAV;NumNeighbors=2;NumThresholdNeighbors=2;MatchId=395;TruScore=0.321513;PctSeqSimilarity=0;PctSizeSimilarity=0.964539;PctRecOverlap=0;SizeDiff=5;StartDistance=12;EndDistance=12	GT	./1
chr7	63223319	cuteSV.DEL.26143	GGAGGTCAGCGTGAGCCCCTGCCTCACACTGGCCTCTCTCACGCTGAGGGAGGTCAGCGTGAGCCCCTGCCTCACACTGGCCTCTCTCACGCTGAGGGAGGTCAGCGTGGGCCCCTGCCTCAAACTGGCCTCTCTCACGCTG	G	0.7	q5	SVTYPE=DEL;SVLEN=141;SC=Sniffles2,cuteSV;NumNeighbors=2;NumThresholdNeighbors=1;MatchId=396;TruScore=0.661972;PctSeqSimilarity=0;PctSizeSimilarity=1;PctRecOverlap=0.985915;SizeDiff=0;StartDistance=-2;EndDistance=-2	GT	0/0
chr7	63223417	cuteSV.INS.14698	A	ACCTGCTTTCATTGGCCTCTCACGCTGAGGTCAGGCGTGGCTTGGGGAGGTGGGCGTTAAACCCCTGCCTCACTGGCCTCT	12.6	PASS	SVTYPE=INS;SVLEN=80;SC=Sniffles2,cuteSV;NumNeighbors=1;NumThresholdNeighbors=1;MatchId=397;TruScore=0.274914;PctSeqSimilarity=0;PctSizeSimilarity=0.824742;PctRecOverlap=0;SizeDiff=-17;StartDistance=-23;EndDistance=-23	GT	0/1
chr7	63225232	cuteSV.INS.14699	G	GCTCACGCTGAGGAGGCCGGGCGTGAGGCCCTGCTCACGCTGGCCTCACGTTGGGAGGGAGGTCAC	10.9	PASS	SVTYPE=INS;SVLEN=65;SC=Sniffles2,cuteSV;NumNeighbors=1;NumThresholdNeighbors=1;MatchId=398;TruScore=0.264228;PctSeqSimilarity=0;PctSizeSimilarity=0.792683;PctRecOverlap=0;SizeDiff=-17;StartDistance=44;EndDistance=44	GT	0/1
chr7	64428523	chr7-64428524-DEL-51	Acccccccacctcacctcctggacggggcggctggccaggcggggggctgac	A	.	.	SVTYPE=DEL;SVLEN=51;SC=Sniffles2,cuteSV,SVIM,SVIM-asm,PAV;NumNeighbors=1;NumThresholdNeighbors=1;MatchId=401;TruScore=0.5;PctSeqSimilarity=0;PctSizeSimilarity=1;PctRecOverlap=0.5;SizeDiff=0;StartDistance=26;EndDistance=26	GT	1/0
chr7	64688337	chr7-64688338-INS-128	T	TTATTATATATTATATAATATATTTATTATATATTATATAATATATTTATTATATATTATATAATATATTTATTATATATTATATAATATATTTATTATATATGTTATATATTATATTATATAAATATA	.	.	SVTYPE=INS;SVLEN=128;SC=Sniffles2,cuteSV,SVIM,SVIM-asm,PAV;NumNeighbors=1;NumThresholdNeighbors=1;MatchId=402;TruScore=0.322917;PctSeqSimilarity=0;PctSizeSimilarity=0.96875;PctRecOverlap=0;SizeDiff=4;StartDistance=-1;EndDistance=-1	GT	0/1
chr7	64722768	chr7-64722769-INS-127	T	TCCCTCTCCCTCTCCCTCTCCCTCTCCCTCTCCTCTCCCTCTCCCTCTCCCTCTCCCTCGCCCTCGCCCCTGCGCCCTCGCCCTCGCCCTCGCCCTCGCCCTCGCCCTCGCCCTCTCCCTCGCCCTCG	.	.	SVTYPE=INS;SVLEN=127;SC=Sniffles2,cuteSV,SVIM,PAV;NumNeighbors=1;NumThresholdNeighbors=1;MatchId=403;TruScore=0.293963;PctSeqSimilarity=0;PctSizeSimilarity=0.88189;PctRecOverlap=0;SizeDiff=15;StartDistance=-38;EndDistance=-38	GT	0/1
chr7	64723805	chr7-64723806-DEL-77	GCcccccgcccggccggccgccccgtccgggaggtgaggggcgcctctgcccggccgcccctactgggaagtgaggac	G	.	.	SVTYPE=DEL;SVLEN=77;SC=Sniffles2,cuteSV,SVIM,PAV;NumNeighbors=1;NumThresholdNeighbors=1;MatchId=404;TruScore=0.632479;PctSeqSimilarity=0;PctSizeSimilarity=1;PctRecOverlap=0.897436;SizeDiff=0;StartDistance=-8;EndDistance=-8	GT	1/0
chr7	64954026	svim_asm.INS.6160	G	GATGATGATTCCATTCGATTCCATTCGATGATGATTCCATTTGATTCCATTCAATGATGATTCCATTCGATTCCATTTGATGATTCCATTCTATTCCATTCAATGATGATTCTATTCAGTTCCATTCGATGATTCCGTTCGATTCCATTAGATTATTCCATTTGAAGACTCTATTCGATTCCATTCGATGATGATTCCATTCGATTCCATTCAATGATTTCATTCAATTCCATTTGATGATGATTCCATTTGATTCCATTCGATGATGATTCCATTTGATTCCATTCGATGATGATTCCATTCGATTCCATTCGATGATGATTCCATTCGATTCCATTCGATGATTCCATTAGATTTCATTCAATGATTCCATTCAATTCCATTCAATGATGATTCCATTCGATTCCATTCGATGATTCCATTCGATTCCATTCGATGATGATTCCATTCGATTCCATTCGATGATGATTCCATTCCATTCCATTTGATGATTCCATTCGATTCCATTCGATGATGATTCCATTTGATTCCATTCGATGATTCCATTCGATTCCATTTGATGATGATTCTATTTGATACCATTCGATGATTCCATTTGATTCCATTTGATGAAGAGTCCATTGGTTTCCATTTGATGATTCCATTCGATTCCATACGATGATGATTCCTTTGGATTCCATTTGATGATTCCACTCGATTCCATTTGATGATGATTCCATTCGATTCCATTCGATGATGATTCCATTCAATTCCATTTGATGGTTCCATTCGATTCCATTTGATGATGATTCCATTCGATTCCATTCGAGGTTTCCATTCGATTCCATTCGATGATAATTCCATTCGATTTCATAGAATGATTCCATTCTATTACATTCGATGAATCCATTCGATTCCATTCGATGATGATTTCATTCGATTCCATTTGATGATTCCATTTGATTCCATTCGATTCGATTCAATTTGATTCCACTCGATTCTGTTCAAATCAATTCGATTCCATTCGAAGATTCCATTCAATCCCATTCAATGATTCCATTCGATTCCATTTGATGATAATTCCATTCAATTCCATTCAGTGATTCCATTCGATTCCATTCAATGATTCCATTCGATTCCATTTGATGATGATTCCATTGATTCCATTCAATGATTCCATTCGATTCCATTTGATGATAATTCCATTCGATTCCATTCAGTGATTCCATTCGATTCCATTTGATGATTCCATTCGATTCCATTTGATGATGATTCCATTCGATTCCATTAGAAGATGACACCATTCGATGATGATTCCATTCGATTCCATTTGATTATGATTCCATTTGATGATGTTTCCATTTGATGCATTCGATGATGATTCCATTCGATTCTGTTCGATGATGATTCCATTTGATTCCATTCGATGATAATTCCATTCGATTCTGTTCAAAGATGTTTAAATTCTATTCAGTTCGATGATGATTCCATTCGATTCCCTTCGATCATGATTCCATTTGATTCCGTTCAACAATGATTCCATTCCATTCCGTTCAATGATGATTCCTTTCAATTACGTTTGATGATGATTAAATTCTATTCCGTTTGATGATGATTACTTTTGATTCCCTTTGATGATGATACCATTCGATTCCATTCGATGATGATTCCATTCGGTTCCGTTTGATGATTCCATTCGATTCTATTCAATGATTCCATTCGATTCCATTCGATGATGATTCTAATAGATTCCATGCGATGATGATTCCATTCGTTTCCATTTGATGATGATTCCATTTGATACCATTCGATGATGATTCCATTCAATACCATTCAATGATGATTCCATTCGATTCCATTCAATGACGATTCCATTTGATTCCATTCGATGATTCCATTGGATTCCATTCGATGAAGAGTCCATTGGTTTCCATTCGATGATTCCATTCGATTCCATTCGTTGATGATTCCTTTGGAATCCATTCGATGATTCCATTGGATTCCATTCGATGATGATTCCTTTCGTTTCCATTCGATGATGATTCCATTTGATTCCATTCAATGATTCCATTCAATTCCATTTGATGATGATTCCATTCGATGATTCCATTCGATTCCATTTCATGATGATTCCATTCGATACCATTCGATGATTCCATTTGATTCCATTCGATAAAGAGTCCATTGGTTTCCATTTGATGATTCCATTTGATTCCATGCAATGATGATTCCTTTCGATTCCATTCGATGATTCCACTCGATTCCATTCGATGATGAATTCCATTGGATTCCATTCAATGATTCCATTCGATTCCATTCAATGATGATTCCATTCGATTCCATTCGATGGTTCCATTCGATTCCATTTGATGATGATTCCATTCGATTCCATTCGAGGTTTCCATTCAATTCCATTCGATGATGATTCAATTCGATTTCATAGAATGATTCCATTCGATTGCATTTGATGATGATTTCATTTGATTCCATTTGATGATTCCATTTGATTCCATTCAATTCGATTCAGTTCGATTCCACTCGATTCCATTTGAATCAATTGATTCCATTCGAAGATTCCATTCAATTCCATTCAGTGATTCCATTCGATTCCATTTGATGACAATTCCATTCGACTCCATTCAGTGATTCCATTTGATTCCATTTGATGATTCCATTCGATTCCATTTGATGATGATTCCATTCGATTCCATTCGATGATTCCATTCAATTCCATTAGAAGATGACACCATTCAATGATGATTCCATTTGATTCCATTTGATGATGATTCCATTTGATTCCATTTGATGATGTTTCCATTTGATGCATTTGATGATGATTCCATTCGATTCTGTTCGATGATGATTCCATTTGATTCCATTCGATGATAATTCCATTTGATTCTGTTCAAAGATATTTAAATTCGATTCATTTCGATGATGATTCCATTTGATTCCTTCGATCATGATTCCATTCGATTCCATTCGATGATGATTCCATTCCATTCCGTTCAATGATTCCTTTCAATTACGTTTGATGATGATTAAATTCTATTCCGTTCGATGATGATTACTTTTGATTCCCTTTGATGATGATTCCATTCGATTCCATTCGATGATGATTCTAATTGATTCCATGCAATGATGATTTCATTTGTTTCCATTTGATGATGATTCCATTGGATACCATTTGATGATGATTCCATTTGATACCATTCGATGATGATTCCATTCGATTCCATTCAATGACGATTCCATTCGATTCCATTCAATGAAGAGTCCATTGGTTTCCATTTCATGATTCCATTCGACTCCATTTGATGATGATTCCTTCGGAATCCATTCGATGATTCCATTGGATTCCATTCGATGATGATTCCTTTCGTTTCCATTCGATGATGATTCCATTCAATGATGATTCCATTCGATTCCTTTCGATGTTTCCATTCAGTGATGATTTCATTCGATTCCATTCGAAGTTTCCATTCGATTCCATTCGATGATGTTTCCATTCGATTCCATTCGATGCTTCCATTCGATTCCATTCAAGGAAGATTCCACTCAATTCCATTCGATGATTGTGTTCGATTCCATTCGATGAAGATTCCATTCTATTCCATTCGATGATTCCATTCGATTCCATTCAATGATGATTCCATTAGATTCCATTCGATGATTCCATTCGATGATGATTCCATTCAATTCCATTCGATGATTCCATTCGATTCCATTCAATGATGATGCCACTCGATTCCATTCGATGATTCCATTCGATTTCTTTCGATGATGATTCCATTCGATTCCATTTGATGATTCCATTCGATTCCATTCGATTCCATTCGATCATTCCATTAGATTTCTTTCAATGATGATTCCATTCAATTCCATTTGATGATACCATTTGATTCCATTCGATGATTCCATTTGATTCCATTCGATGATTCCAATCGCTTCCATTCGATGATTCCTTTCGATGATTATTCCATTTGATTCCTTTTGATACCATTTGACAATGATTCCATTCGAATGCATTTGATGATGATTTGATTCGATTCCATTCGATGATTTCATTCGATTCCATTATATTATGATTCCTTTTGATTCCATTCGATGATTCCATTTGATTCTATTCGAGGATGATTCCATTCGATTCCATTCGATGATTCCATTCGATGATGATTCCATTAGATTCCATTCAATGATTCCATTAGATGATGATTCCATTCGAATCCATTCAAAGTTTCCATTCGACTGCATTCGATGTTTCCATTCGATTCCATTCGATGATTCTGTTCGATTCCATTCGATGATGATTTCATTTGATTCCATTCGATGATGATTCCATTCGAGTGCATTCGATGATGATTCCATTCAAGTCCGTTCAAAGAAGATTCCATTCGAGTCCATTCGGCGATGATTCCGTTCGTGTCCATTCGATGATTTTCCATTCGTTAAGGATGCCATTCGATTCCACTCGATGATGATTCCATTCAATTCCATTCTATGATTATTCCATTGGATTCCATTCGATGATTATTCCATTCAATTACATTCGATGATTCCATTCGATTCCATTCGATGATGATTCCATTTGATTCCATTTGGTGATTCCATTAGATTCCATTCGATGATGATTCCATTCGATTCCATTCAATGATTTCATTCGATGTTGATTCCATTCGATTCCATTCGATGATGATTCCACTTGATTCCAGTCGATGATGATTCCATTTGAGTCCATTCGATCAAGATTCCGTTCGATTCCATTCGATGATGATTCCATTCGATTCCATTCGATGATGATTCCATTCAATTCCATTCGATGATTCCATTCGATTCCATTTGATGATGATTCCATTGGTTTCCATTTGATGATTCCATTCAATTCCATTCGATGATGATTCCATTTGATTTCATTTGATGATTCCATTCGATTCCATTTGATGATGTTTCCATTCGATTCCATTCAATGATTCCTATCAATTCCATTCAATGATGATTCCTTTCGTTTCCATTCGATGATTCCATTCAATTGCATTCGATGATGATTCCATTTGATTCCATTCAATGATTCTATTCGATTCCATTCAATTCCATTTGATTATTCCCTTCGATTCCATTCGATGATGATTCCATTCGATTCCATTCGTTGATGATTCCATTTGATTCCATTCGATAATGATTCCATTCGATTCCATTTGATGGTGATTCCATTTGATTCCATTCGATGATGATTCCATTCGATTCCATTCAATTCCATTCGATGATTCCATTCGATTCTATTCGATGATGATTCCATTTGATTCCATTCGTTGATGATTCCATTCGAGTCCATTCGATTGTGATTCCATTAGAGTCCTCTCGAAGAAGATTCCATTCGAGTCAATTCGTTGATGATTCTGTTGGAGTCCATTCGATGATGATTCCATTTGATTTCATTCGATGATTCCGTTCGATTCATTTGATGATTCCATTCGATTCCATTTGATGATGATTCCATTGGATTCCATTTGATGATTCCATTGGATTCCATTTGATGATTCCATTCGATTCCAAGTGATGATGATTCCATTCATTTCGATTCTATGATTCCATTCGATTCCATTCGATGATGATTCCATTCGATTCTGTTCGATGATTCCTATCGATTCCATTCGGAATGATTCCTTTGAATGCCATTCGATGATTCCATTCTATTGCATTGATGATGATTCCATTTGATTCGATTAAGATTCCATTCAATTCCATTCGATGATTCCATTCGATTCCATTCGATTTTGATTCCATCGTTCATTGATGATTCCATTCGATTCCATTTGATGATGATTCCATTCGATTCATTCGATGATGATTCCATTCAAGTTCAATGATGATTCCATTCGATTCAATTCGGTGATGATTCCATTCAAGTCCATTCAGATGATCGATTCAGTTGATTCATTCCGATTCCGTTGATCGATTCCGTTAGTTGACGATTGCCATTGATTCAGATGATGATTCCATTCAAGATCTCAATTCGATGATGATTCCATTCAGTTGCAACTTCAATGATGATTCCATTCGATTCAATTTGGTGATGATTCCATTCAAGTCCATTCGATGATGATTCCATTCGAGTCCATTCGTTGATTCCTTTCTATTCCATTTGATGATGATTCCATTCTAGTCCATTCGATGATGATTCCATTTGATTCCATTCGATGATTCCTTTCAAGTCCATTTGATGATGATTCCATTCGAGTCCATTTGATGATGATTCCATTCGAGTCCATTCGATGATGATTCCATTTGATTTCATTCGATGATTCCGTTTGATTCATTTGATGATTCCATTCGATTCCATTTGATGATGATTCCATTGGATTCCATTTGATGATTCCATTGGATTCCATTTGATGATTCCATTCGATTCCAAGTGATGATGATTCCATTCATTTCGATTCTATGATTCCATTCGATTCCATTCGATGATGATTCCATTCGATTCTGTTCGATGATTCCTATCGATTCCATTCGGAAATGATTCCTTTGAATGCCATTCGATGATTCCATTCTATTGCATTCGATGATGATTCCATTTGATTCGATTCGAAGATTCCATCCAATTCCATTCGATGATTCCATTCGATTCCATTCGATTTTGATTCCAGTCGATTCCATTCGTTGATGATTCCATTCAATTCCATTTGATGATGATTCCATTCGATTCAATTCGATGATGATTCCATTCAATTGCATTCAATGATGATTCCATTCGATTCAATTTGGTGATGATTCCATTCAAGTCCATTCGATGATGATTCCATTCGAGTCCATTCGTTGATTCCTTTCTATTCCATTTGATGATGATTCCATTCTAGTCCATTCGATGATGATTCCATTTGATTCCATTCGATGATTCCTTTCAAGTCCATTTGATGATGATTCCATTCGAGTCCATTCGATGATGATTCCATTCGAGTCCATTCGAAGATGATTCCATTCGATTCCATTTGATGATTTCATTTGATTCCATTCT	.	PASS	SVTYPE=INS;SVLEN=6993;SC=Sniffles2,cuteSV,SVIM,SVIM-asm;NumNeighbors=1;NumThresholdNeighbors=1;MatchId=406;TruScore=0.327375;PctSeqSimilarity=0;PctSizeSimilarity=0.982125;PctRecOverlap=0;SizeDiff=125;StartDistance=10;EndDistance=10	GT	0/1
chr7	67933842	cuteSV.DEL.26206	gagagagaaggaaagaagaaaagaaagagagagaaaagagaggaagagagaaagagagg	g	0.4	q5	SVTYPE=DEL;SVLEN=58;SC=Sniffles2,cuteSV;NumNeighbors=1;NumThresholdNeighbors=1;MatchId=414;TruScore=0.467889;PctSeqSimilarity=0;PctSizeSimilarity=0.852941;PctRecOverlap=0.550725;SizeDiff=-10;StartDistance=31;EndDistance=21	GT	0/0
chr7	69961807	cuteSV.INS.14742	a	aACATGCACACGTCATATCAATCACACCCCTCACACCACATACACAGGCACACACACCCCACATGCACACGTCACATCAGCAACGATCACACCCCACTCACACCACGTACACAGTACTGCACTTTTACATGCCACGTCACATCAGCATCGATCACACACTCCACGTACACAGACACACACACCCCACACACATGCACACGTCACATCAGCGTCGATCACACACACCCTCACACACCACGTACAGTCACACACC	111.6	PASS	SVTYPE=INS;SVLEN=252;SC=Sniffles2,cuteSV;NumNeighbors=1;NumThresholdNeighbors=1;MatchId=418;TruScore=0.178571;PctSeqSimilarity=0;PctSizeSimilarity=0.535714;PctRecOverlap=0;SizeDiff=117;StartDistance=144;EndDistance=144	GT	0/1
chr7	71571832	.	a	AAGGGAGGGAGGGGAGGAAGGGAGGGAGGAAGGAAGGGAGGGAGGAAGGAAGGGAGGGAGGAAGGAAGGGAGGGAGGAAGGAAGGGAGGGAGGGGAGGAAG	30	.	SVTYPE=INS;SVLEN=100;SC=Sniffles2,SVIM-asm,PAV,Dipcall;NumNeighbors=1;NumThresholdNeighbors=1;MatchId=426;TruScore=0.236407;PctSeqSimilarity=0;PctSizeSimilarity=0.70922;PctRecOverlap=0;SizeDiff=-41;StartDistance=100;EndDistance=100	GT	0/1
chr7	71674303	.	c	CCTTTCCTTCCCTCCTTCCCTTTCCTTCCCTCCTTCCCTCCTTCCTCCTTCCTTCCTCCTTCCCTCTTTCCTTCCCTCCTTCCCTCCTTCCCTCTCTCCTTCCTCTTTCCCTCTTCCTTCCCTCCCTTCCTTCCCTCCTTCGCCCTCCTTTCCTCTTCCTTCCTCCTTCCCTCCTTCCTCTT	30	.	SVTYPE=INS;SVLEN=181;SC=Sniffles2,SVIM,SVIM-asm,Dipcall;NumNeighbors=2;NumThresholdNeighbors=2;MatchId=427;TruScore=0.310997;PctSeqSimilarity=0;PctSizeSimilarity=0.93299;PctRecOverlap=0;SizeDiff=-13;StartDistance=19;EndDistance=19	GT	0/1
chr7	71923208	.	a	ATATAATATATTCTATATTATATAATATATTTTATAATATATTCTATATTATATAATATATTTTATAATATATTCTATATTATATAATATATTT,*	30	.	SVTYPE=INS;SVLEN=95;SC=Sniffles2,cuteSV,SVIM-asm,PAV,Dipcall;NumNeighbors=1;NumThresholdNeighbors=1;MatchId=428;TruScore=0.315789;PctSeqSimilarity=0;PctSizeSimilarity=0.947368;PctRecOverlap=0;SizeDiff=5;StartDistance=-359;EndDistance=-359	GT	2/1
chr7	71952719	.	a	AAAGAAAGGAAGGAAGGAAGGAAGGAAGGAAGGAAGGAAGGAAGGGAAGGAAGGAAGGAAGGAAGG	30	.	SVTYPE=INS;SVLEN=65;SC=Sniffles2,cuteSV,SVIM,SVIM-asm,PAV,Dipcall;NumNeighbors=2;NumThresholdNeighbors=1;MatchId=429;TruScore=0.297436;PctSeqSimilarity=0;PctSizeSimilarity=0.892308;PctRecOverlap=0;SizeDiff=7;StartDistance=-1;EndDistance=-1	GT	1/0
chr7	71952940	.	a	AAGGAAGGAAGGAAGGAAGGAAGGAAAGGAAGGAAGGAAGGAAGGAAGGAAGGAAGGGAAGGAAGGAAGGAAGGAAGGAAGGAAGGAAGGAAGGAAAGGAAGGAAGGAAGGAAGGAAGGAAGGGAAGGAAGGAAGGAAGGAAGGAAGGAAGGAAAGGAAGGAAGG	30	.	SVTYPE=INS;SVLEN=164;SC=Sniffles2,cuteSV,SVIM,SVIM-asm,PAV,Dipcall;NumNeighbors=1;NumThresholdNeighbors=1;MatchId=430;TruScore=0.308943;PctSeqSimilarity=0;PctSizeSimilarity=0.926829;PctRecOverlap=0;SizeDiff=12;StartDistance=-1;EndDistance=-1	GT	1/0
chr7	72552039	.	a	AAAGGGAGGGGGAGGGGAAGGGGGAGGGGAGGGAGAGGGGAAGGGGGAGTGGAGGGCGAGGGAAAGGGAGGGGAAGGAGAGGGGAAGGGGAGGGAAGGAGAGGAGAAGGGGAGGGGAAGGAGAGGAGAAGGGGAGGGGAAGGAGAGGAGAAGGGGAGGGGAAGGAGAGGAGAAGGGGAGGGGAAGGAGAGGGGAAGGGGAGGGAAGGGAAGGGGAAGGGAGGGG	30	GAP1	SVTYPE=INS;SVLEN=223;SC=Sniffles2,SVIM-asm,PAV,Dipcall;NumNeighbors=1;NumThresholdNeighbors=1;MatchId=438;TruScore=0.306428;PctSeqSimilarity=0;PctSizeSimilarity=0.919282;PctRecOverlap=0;SizeDiff=18;StartDistance=-1;EndDistance=-1	GT	./1
chr7	73250557	.	tgggggcatcagccccccgcccggccagccgccccgtccaggagggaggtgg	T	30	.	SVTYPE=DEL;SVLEN=51;SC=Sniffles2,cuteSV,SVIM,PAV,Dipcall;NumNeighbors=1;NumThresholdNeighbors=1;MatchId=443;TruScore=0.660256;PctSeqSimilarity=0;PctSizeSimilarity=1;PctRecOverlap=0.980769;SizeDiff=0;StartDistance=-1;EndDistance=-1	GT	0/1
chr7	74362453	.	a	AGGGGAAGGGAAAGGGAGGGGAGGGGAAGGGGAGGGGAGGGAGAGGGGAAGGGGAGTG	30	.	SVTYPE=INS;SVLEN=57;SC=Sniffles2,cuteSV,SVIM,SVIM-asm,PAV,Dipcall;NumNeighbors=1;NumThresholdNeighbors=1;MatchId=450;TruScore=0.306452;PctSeqSimilarity=0;PctSizeSimilarity=0.919355;PctRecOverlap=0;SizeDiff=-5;StartDistance=-21;EndDistance=-21	GT	0/1
chr7	74370693	chr7-74370694-INS-165	G	GCCTCCCAGGTTTCAGCAATTCTCCTGGCTCAGCCTCCTGAGTAGCTGGGATTATAGGCGCCCGCCACAACACCAAGTTAATTTTTTGTATTTTTAGTGGAGATGGGGTTTGGTTTCACCATGTTGGCCAGGCTGGTCTCAAACTCCTGAACTCAAGTGATCCGCC	.	.	SVTYPE=INS;SVLEN=165;SC=Sniffles2,cuteSV,SVIM,SVIM-asm,PAV;NumNeighbors=1;NumThresholdNeighbors=1;MatchId=452;TruScore=0.329293;PctSeqSimilarity=0;PctSizeSimilarity=0.987879;PctRecOverlap=0;SizeDiff=2;StartDistance=-1;EndDistance=-1	GT	1/1
chr7	74378870	chr7-74378871-INS-624	A	AGCCTGGAAGGCCTCTGTCCTCCATCCGCGCGCCCTCACTCTCTTGCTACGAACTCCCATTCATCCTTCAAAACCCAGCCTGAGTGTCCCCTCCCCGGGTCACCCCCTTTGACCTGTCAATCCCCTCCCTCCGGGTCCCCAGCAAGCTTTTCGGTTTGGCTTCTCTGCACTCTCATGACCGATTGCCCTACATCTTGGCGCTCCCAGACTCGGGCCTTCTCCAGCACCGGAGTCGTCTGGTTTGCTCGCTTTACACTCCAAGCACCTAGTACCGAGCCTGACTGGGTGCCAGAGGGCGCGCCTAGGCTCAGGCTGGCTCCACCCGCCCCGTGCCTCCCCTCGGCCTTCCCCTTAGTCCTGAGGGTGCCCGCGCTCCTGCATTTCCCGTGCACCGGGCTGCCGGTAGCTCCGGCCGCCCAGCCCCGCGGCAGCAACAGCAGCAACAGCACCGGGGAGCCCCCAGGCGGACTACAAGTCCCGGCAGGCCGCGCGCGGGCCGCGCATGCGCAGCGGGGACCGGCGTTTGAGTGGCAAGTTGTTTGTTACAGCGAACACCAGCTGCTCCCCGCGCCGGGCGCCGCGCGCCGCTGCTCCGCCGCTCGGCCCCTCGGCTGCTGCTCTGCCG	.	.	SVTYPE=INS;SVLEN=624;SC=Sniffles2,cuteSV,SVIM,PAV;NumNeighbors=1;NumThresholdNeighbors=1;MatchId=454;TruScore=0.326389;PctSeqSimilarity=0;PctSizeSimilarity=0.979167;PctRecOverlap=0;SizeDiff=13;StartDistance=-1;EndDistance=-1	GT	1/1
chr7	75618045	chr7-75618046-DEL-130	Gggctggaggggaaggccaggtggggggctggaggggaagaaggccgggtggggggctggaggggaaggccgggtgggggggtggaggggaaggcggggagggggtgtggaggggaaggcggggagggggt	G	.	.	SVTYPE=DEL;SVLEN=130;SC=Sniffles2,cuteSV,SVIM,PAV;NumNeighbors=2;NumThresholdNeighbors=1;MatchId=459;TruScore=0.424153;PctSeqSimilarity=0;PctSizeSimilarity=0.692308;PctRecOverlap=0.580153;SizeDiff=40;StartDistance=15;EndDistance=55	GT	0/1
chr7	75618121	chr7-75618122-INS-66	G	GGGGTGGAGGGGAAGGCCGGGTGGGGGTGGAGGGAAGGCCGGGTGGGGGTGGAGGGGAAGGCCGGGT	.	.	SVTYPE=INS;SVLEN=66;SC=Sniffles2,cuteSV,SVIM,PAV;NumNeighbors=1;NumThresholdNeighbors=1;MatchId=460;TruScore=0.30303;PctSeqSimilarity=0;PctSizeSimilarity=0.909091;PctRecOverlap=0;SizeDiff=6;StartDistance=-15;EndDistance=-15	GT	1/0
chr7	76336285	.	atatatatatatatatatatatattttttttttttttttttttttttttttt	A	30	GAP1	SVTYPE=DEL;SVLEN=51;SC=Sniffles2,cuteSV,SVIM,SVIM-asm,PAV,Dipcall;NumNeighbors=1;NumThresholdNeighbors=1;MatchId=464;TruScore=0.647436;PctSeqSimilarity=0;PctSizeSimilarity=1;PctRecOverlap=0.942308;SizeDiff=0;StartDistance=-3;EndDistance=-3	GT	./1
chr7	76628231	svim.INS.153726	G	GGTGGTGTCTAGGTGTGGGGGCTGTGGGTGGATTGGGGTATGTGGTGTGTGTAGGTGTGGTGTCTGTAGGT	20	PASS	SVTYPE=INS;SVLEN=70;SC=Sniffles2,cuteSV,SVIM;NumNeighbors=1;NumThresholdNeighbors=1;MatchId=466;TruScore=0.311111;PctSeqSimilarity=0;PctSizeSimilarity=0.933333;PctRecOverlap=0;SizeDiff=-5;StartDistance=-91;EndDistance=-91	GT	0/1
chr7	76644009	svim.DEL.273627	TATATACATATATATATATACATATAGACATATATATACATATATACATATATGTATACATATATATACATATATACATATGTGTATACATATATATACATATATACATATATATACATATATACATATGTGTATACATATATACATATATACATATATATACATATATGTATA	T	29	PASS	SVTYPE=DEL;SVLEN=173;SC=Sniffles2,cuteSV,SVIM;NumNeighbors=1;NumThresholdNeighbors=1;MatchId=468;TruScore=0.476513;PctSeqSimilarity=0;PctSizeSimilarity=0.739884;PctRecOverlap=0.689655;SizeDiff=45;StartDistance=-54;EndDistance=-9	GT	0/1
chr7	76690740	chr7-76690741-INS-60	T	TTTATAGCAGTGGTTTATTTATTTATACCATTGAAGGAAATGGTTTATTTATGAATCTATA	.	.	SVTYPE=INS;SVLEN=60;SC=Sniffles2,cuteSV,SVIM,PAV;NumNeighbors=1;NumThresholdNeighbors=1;MatchId=476;TruScore=0.327778;PctSeqSimilarity=0;PctSizeSimilarity=0.983333;PctRecOverlap=0;SizeDiff=1;StartDistance=388;EndDistance=388	GT	1/0
chr7	76889251	svim.DEL.273673	AGGCAAGTGTGTGTGTGTGTGTGTGTGTGTGTGTGTGTGTGTGTGTGTGTGTG	A	14	PASS	SVTYPE=DEL;SVLEN=52;SC=Sniffles2,SVIM;NumNeighbors=1;NumThresholdNeighbors=1;MatchId=477;TruScore=0.603774;PctSeqSimilarity=0;PctSizeSimilarity=1;PctRecOverlap=0.811321;SizeDiff=0;StartDistance=10;EndDistance=10	GT	0/1
chr7	77270527	svim.DEL.273745	ATTTTTTTTTTTTTTTTTTTTTTTTTTTTTTTTTTTTTTTTTTTTTTTTTT	A	55	PASS	SVTYPE=DEL;SVLEN=50;SC=Sniffles2,SVIM;NumNeighbors=1;NumThresholdNeighbors=1;MatchId=481;TruScore=0.660131;PctSeqSimilarity=0;PctSizeSimilarity=1;PctRecOverlap=0.980392;SizeDiff=0;StartDistance=-1;EndDistance=-1	GT	1/1
chr7	79254897	.	c	CTATATAATATATCTTTCTATATATTATATAATATATCTTTCTATATATTATATAATATATCTTTCTATATAT	30	.	SVTYPE=INS;SVLEN=72;SC=Sniffles2,cuteSV,SVIM,SVIM-asm,PAV,Dipcall;NumNeighbors=1;NumThresholdNeighbors=1;MatchId=484;TruScore=0.314815;PctSeqSimilarity=0;PctSizeSimilarity=0.944444;PctRecOverlap=0;SizeDiff=4;StartDistance=-1;EndDistance=-1	GT	1/1
chr7	82436275	.	T	TCTCAAGGTATCCCCACTCTTCTCAAGGGCTTTACTGTCAACAGCTGTTTCTTACTGTCTTTGAGCTTAAATAGTCTTTGACAATGAATTTAACTCTATTCTCTC	30	.	SVTYPE=INS;SVLEN=104;SC=Sniffles2,cuteSV,SVIM,SVIM-asm,PAV,Dipcall;NumNeighbors=1;NumThresholdNeighbors=1;MatchId=486;TruScore=0.304487;PctSeqSimilarity=0;PctSizeSimilarity=0.913462;PctRecOverlap=0;SizeDiff=9;StartDistance=-101;EndDistance=-101	GT	0/1
chr7	83715888	chr7-83715889-INS-81	T	TTACATATAATATATTATTATATTATATTTACATATAATATATTATTATATTATATTTACATATAATATATTATTATATATA	.	.	SVTYPE=INS;SVLEN=81;SC=Sniffles2,cuteSV,SVIM,SVIM-asm,PAV;NumNeighbors=1;NumThresholdNeighbors=1;MatchId=489;TruScore=0.292181;PctSeqSimilarity=0;PctSizeSimilarity=0.876543;PctRecOverlap=0;SizeDiff=10;StartDistance=24;EndDistance=24	GT	1/0
chr7	84053810	.	a	AATATATAATATATAATATATAAATATTAATATATATTATATATAATATATAAATATTAATATATATT	30	.	SVTYPE=INS;SVLEN=67;SC=Sniffles2,cuteSV,SVIM,SVIM-asm,PAV,Dipcall;NumNeighbors=1;NumThresholdNeighbors=1;MatchId=492;TruScore=0.303483;PctSeqSimilarity=0;PctSizeSimilarity=0.910448;PctRecOverlap=0;SizeDiff=6;StartDistance=-1;EndDistance=-1	GT	1/0
chr7	87255407	.	t	TATATATATTGTCATATATATGTGTCATATATATTGTCATATATATGTGTC	30	.	SVTYPE=INS;SVLEN=50;SC=Sniffles2,cuteSV,SVIM-asm,PAV,Dipcall;NumNeighbors=1;NumThresholdNeighbors=1;MatchId=498;TruScore=0.308642;PctSeqSimilarity=0;PctSizeSimilarity=0.925926;PctRecOverlap=0;SizeDiff=-4;StartDistance=-322;EndDistance=-322	GT	0/1
chr7	87333194	chr7-87333195-DEL-50	Gttttttctttttttttttttttttttttttttttggtttttttttttttt	G	.	.	SVTYPE=DEL;SVLEN=50;SC=Sniffles2,PAV;NumNeighbors=1;NumThresholdNeighbors=1;MatchId=500;TruScore=0.653595;PctSeqSimilarity=0;PctSizeSimilarity=1;PctRecOverlap=0.960784;SizeDiff=0;StartDistance=-2;EndDistance=-2	GT	1/1
chr7	89920082	cuteSV.DEL.26455	tttcttttcttttcttttcttttcttttcttttcttttcttttcttttctt	t	25.1	PASS	SVTYPE=DEL;SVLEN=50;SC=Sniffles2,cuteSV;NumNeighbors=1;NumThresholdNeighbors=1;MatchId=502;TruScore=0.606602;PctSeqSimilarity=0;PctSizeSimilarity=0.909091;PctRecOverlap=0.910714;SizeDiff=-5;StartDistance=1;EndDistance=-4	GT	0/1
chr7	91248112	cuteSV.DEL.26468	acacatacacacacacacacacatacacacacacacacacacacacacacatacacacaca	a	0.4	q5	SVTYPE=DEL;SVLEN=60;SC=Sniffles2,cuteSV;NumNeighbors=1;NumThresholdNeighbors=1;MatchId=504;TruScore=0.622587;PctSeqSimilarity=0;PctSizeSimilarity=0.933333;PctRecOverlap=0.934426;SizeDiff=4;StartDistance=-1;EndDistance=3	GT	0/0
chr7	92724285	cuteSV.DEL.26485	acacacacacacacacacacacacacaGCgagagagagagagagagagaga	a	1.8	q5	SVTYPE=DEL;SVLEN=50;SC=Sniffles2,cuteSV;NumNeighbors=1;NumThresholdNeighbors=1;MatchId=506;TruScore=0.647059;PctSeqSimilarity=0;PctSizeSimilarity=1;PctRecOverlap=0.941176;SizeDiff=0;StartDistance=-3;EndDistance=-3	GT	0/0
chr7	93327142	chr7-93327143-DEL-602	TAAAATAAAAACAGAGCAGCCTCCGAGACTATCAGCCTCATATCTTTCATAAGCATGAGATTTAATTTTAAAATAACAAGGGAAAAGCCTAGGCTTGGTATGATGATTATGTCTGACACTATTCAGCCATTAACTCTTGTGAGTGGctctctctctctctctccttctctctTTTAGTCTGTCACTTTTACTTTGTTTTGTGTGTGTGTGTGTACAATGATTCTATTGCCCCAAGGTGCCTTGTTATCTTGCCTAACACAATCTACTACACCAAGGAATAAACAGAGGTTCCATTGTGTTATTCTGTCCTCAGGAGATAGCCTTGATTGCACTCCCAACTGATCATGAGAGCTCTGGCTTCTTATACcaggagttgtcaaagttttttgataaaaggccaggtagtcagtattttggacattatgggccatatcgtctacatcacaactatttagctctcatgttgtagaatgaaagcagtcatagatactatgtaatgaataaacaccattgtgttctaatatatctttacaaaacagaataaaaggccagatatggtctacaggccatagtttTTGtttttttgttttttcttttgttttg	T	.	.	SVTYPE=DEL;SVLEN=602;SC=Sniffles2,cuteSV,SVIM,PAV;NumNeighbors=1;NumThresholdNeighbors=1;MatchId=507;TruScore=0.666114;PctSeqSimilarity=0;PctSizeSimilarity=1;PctRecOverlap=0.998342;SizeDiff=0;StartDistance=-1;EndDistance=-1	GT	1/0
chr7	95266436	.	a	AATATATATATATATATATATATATATATATTTAAGGATAACAAATATAATATATATATATATATATATATATAT,*	30	.	SVTYPE=INS;SVLEN=76;SC=Sniffles2,cuteSV,SVIM,SVIM-asm,PAV,Dipcall;NumNeighbors=1;NumThresholdNeighbors=1;MatchId=509;TruScore=0.285088;PctSeqSimilarity=0;PctSizeSimilarity=0.855263;PctRecOverlap=0;SizeDiff=11;StartDistance=-1;EndDistance=-1	GT	2/1
chr7	97633307	.	c	CCCTCCCTCCCTTCCTTCTTCCCTCCTTCTCTTCCCCCTCCCTCCATCCTTCCCTTCCTCCCTCCCTTCCTTCCTTCTTCCCTCCTTCTCTTCCCCTCCCTCCATCCTTCCCTTCCTCCCTCCCTCCCTTCCTTCTTCCCTCCTTCTCTTCCCCCTCCCTCCATCCTTCCCTTCCTCCCTCCCTCCCTTCCTTCTTCCTCCTTCTCTTCCCCCTCCCTCCATCCTTCCCTT	30	.	SVTYPE=INS;SVLEN=230;SC=Sniffles2,cuteSV,SVIM,SVIM-asm,PAV,Dipcall;NumNeighbors=1;NumThresholdNeighbors=1;MatchId=516;TruScore=0.310145;PctSeqSimilarity=0;PctSizeSimilarity=0.930435;PctRecOverlap=0;SizeDiff=16;StartDistance=-1;EndDistance=-1	GT	1/0
chr7	98329285	cuteSV.DEL.26529	aaagaaagagagagagaaagaaagaaagaaagaaagaaagaaagaaagaaagaaa	a	13.9	PASS	SVTYPE=DEL;SVLEN=54;SC=Sniffles2,cuteSV;NumNeighbors=1;NumThresholdNeighbors=1;MatchId=520;TruScore=0.63137;PctSeqSimilarity=0;PctSizeSimilarity=0.964286;PctRecOverlap=0.929825;SizeDiff=-2;StartDistance=4;EndDistance=2	GT	0/1
chr7	99485555	chr7-99485556-DEL-51	Tggggggctgaaccccccacctccctcccggaccgggcggctggccgggcgg	T	.	.	SVTYPE=DEL;SVLEN=51;SC=Sniffles2,cuteSV,SVIM,PAV;NumNeighbors=1;NumThresholdNeighbors=1;MatchId=526;TruScore=0.596154;PctSeqSimilarity=0;PctSizeSimilarity=1;PctRecOverlap=0.788462;SizeDiff=0;StartDistance=-11;EndDistance=-11	GT	1/1
chr7	99911260	.	gattgcttgaactcaggactttgaggctgcagtgagctatgactgcaccactgcactccagcctgggtgacagagcaaaactctgcgtcaaaagaaaaaccaaggctgggcacagtagctcatgcctgtagttccagctactcgggaggctgagacaggagaatcgcttgagcctgggaggaagagggtgcagtgagccgagatcgtgctactgcactccagtctgggtgagagagtgagacgctgtctcaaaaaaaaaaaaaaaaaaaaaagaagaaGAAAAAAAAGAAGGGTCAGAGGTCAGGAAGGAGAACCTGGGGAGGGTGTGTGGGAAGAATGGAGAAATTCAggctgggtgcagtggctcacacctgtaatcccagcactttgggaagccaaggcaggcggatcacgtgaggccaggagtttgagaccagcctggccaacatggtgaaacccccgtctctactaaaagtacaaaattgagctgggcattatggcaggcacctgtaatcccagctacctgagaggctgaggcaggagaataactggaatccgggagatagatgttgcagtcagctgagattgcaccactacactccagcctgggtgacaaagcaagattctgtctcgaaacaaaaaaaaaaaGAGGGCCTCAGAGAGCCAGGGACCAGGGAACGATATGACGCAGTGTTCTGAGGACAGAGAGAGGGAAGAATGGGGAGGGGAAGGAGTGGCACATGGGGTTGAGCAGAGGAGAAAGTCAGAAAGGTGGCTTGGAGAAGCCAGCAGTCTGAGAGGCTGGGGAGGATGGAGAGTGGTTTGGGGTTTGGGGTCGGGGTCTAACGTGATCAGTTGCAGAAGCATTACACGGTGGCCTGGTTTCTTTACTCAGCCCCTGGGGTAGATCCCAGCCCCCCGCGTAGGTCCCTTGGCTGCAAAAGGAAGAGGGAGTGTTTGGATGAATCTGATGATGAGCCAGAGAAGGAGCTCGCCCCTGAGCCTGAGGAGACCTGGGTGGCGGAGACGCTGTGTGGCCTCAAGATGAAGGCGAAGCGACGGCGAGTGTCGCTCGTGCTCCCTGAGTACTACGAGGCCTTCAACAGGCTGCTTGGTAGGAGGACACCCCAGAGAGCACCTCCAATCCTGTTCTTTCTAAAAAGAGGAAACTTCCAATAACCACACTTTTCCAATGGGAAAAATATGCCCCAGTGGGTGAGCTCTCCATGCGGGAGGACTCTGAAGTGATCACTCATGAGGGACACTTAGGAGTCAACAGAGGATTAGGTAGACTTGATAAAGGTCGGTGCTTGGGATAAGAAAGCTTGGTTTTGggccaggcgctgtggctcccgcctgagatcccagcacgttgggaggctgaggcaagaga	G	30	.	SVTYPE=DEL;SVLEN=1392;SC=Sniffles2,cuteSV,SVIM,SVIM-asm,PAV,Dipcall;NumNeighbors=1;NumThresholdNeighbors=1;MatchId=528;TruScore=0.654223;PctSeqSimilarity=0;PctSizeSimilarity=0.998563;PctRecOverlap=0.964106;SizeDiff=2;StartDistance=-50;EndDistance=-48	GT	1/0
chr7	100340507	svim_asm.INS.6318	G	GGGAGGGGAGGGGAGAGGGAGGGGAGGGGGAGGGGAGGGGGAGGGGAGGGGGAGGGGGA	.	PASS	SVTYPE=INS;SVLEN=58;SC=Sniffles2,SVIM-asm;NumNeighbors=1;NumThresholdNeighbors=1;MatchId=530;TruScore=0.637931;PctSeqSimilarity=0;PctSizeSimilarity=0.913793;PctRecOverlap=1;SizeDiff=5;StartDistance=0;EndDistance=0	GT	0/1
chr7	100554581	svim.DEL.278548	TCCCTTTCTTTCTTTCCTTCTTTCTTTCTCTTTCTTTCTTTCTCTCTCTCTCTCTCTCTCTCTTTCTTTCTTTCTTTCTT	T	12	hom_ref	SVTYPE=DEL;SVLEN=79;SC=Sniffles2,cuteSV,SVIM;NumNeighbors=1;NumThresholdNeighbors=1;MatchId=536;TruScore=0.637342;PctSeqSimilarity=0;PctSizeSimilarity=0.962025;PctRecOverlap=0.95;SizeDiff=3;StartDistance=-4;EndDistance=-1	GT	0/0
chr7	100613750	svim.DEL.278553	AAGAGCAAAACACTGCCAAAAAAAAAAAGAGAGAGAGAAAGAAAGAGAGAAATAAAGAAAGAAGGAAGGAAAGAAAAAAAAGAAAGGAAGAAAGAAAGAAAGAAAAGGAAAAAAGAAAAAATGGCTGCCAGTTGCAGGGTCTCGCCTGCAATCCTAGCACTTTGGGATGCCGAGGCAGGCAGATCACGAGGTCAGGAAATTGAGACCATCCTAGCCAACATGGTGAAACCCCAACTCCACCAAAAATATAAAAATTAGCTGGGCATGGCCTGTAATCCCAGCACTTTGGGAGGCCGAGGTGGGCGGATCACGAGGTCAGGAGATCGAGACCATCCTGGCTAACACGGTGAAACCCCATCTCTACTAAAAATACAAAAAATTAGCCGGGCGAGGTGGCGGGCACCTGTAGTCCCAGCTACTCAAAAGGCTGAGGCAGGAGAATGGCGTGAACCCGGGAGGCGGAGCCTGCAGTGAGCCGAGATCGCGCCACTGCACTCCAACCTGGGCGACAGCGAGACTCCGTCTCAAAAAAAAAAAATTAGCTGGGCATGGTGGCACACGCCTGTAGTCTCAGCTACTCAGGAGGCTGAGGCAGGAGAATCACTTGAACCCTGGAGGCAGAGGTTGCAGTGAGCCGAGATTGCACTGCTGCACTCCAGCCTGGCAACAGAGCGAGACTCTCTCAAAAAAAAAC	A	25	PASS	SVTYPE=DEL;SVLEN=693;SC=Sniffles2,cuteSV,SVIM;NumNeighbors=1;NumThresholdNeighbors=1;MatchId=537;TruScore=0.643964;PctSeqSimilarity=0;PctSizeSimilarity=0.984375;PctRecOverlap=0.947518;SizeDiff=-11;StartDistance=-26;EndDistance=-37	GT	0/1
chr7	100635872	svim.INS.156323	C	CCTTGGGCCGGGAGAGGAATCGGCCAACAGTCCATACAAAGGCAGCCAGTTGCAATTGCATTAAATAATTTCGCCTTACCACTTTACAACT	15	hom_ref	SVTYPE=INS;SVLEN=90;SC=Sniffles2,cuteSV,SVIM;NumNeighbors=3;NumThresholdNeighbors=1;MatchId=538;TruScore=0.296296;PctSeqSimilarity=0;PctSizeSimilarity=0.888889;PctRecOverlap=0;SizeDiff=10;StartDistance=7;EndDistance=7	GT	0/0
chr7	100636325	.	T	TAGTAGCCCCAGATCACCAGCCACAACACTCTCACCTGCCAGCACGACAAGCTCAGGCGTCAGTGAAGAATCCACCACCTCCCACAGCCGACCAGGCCAACGCACACATCTCCACAGCCGACCAGGCTCACCGCACACAACAGCATTCCCTAGCAGTACCACCATGCCAGGCGTCAGTCAGGAATCTACAGCTTCCCACAGCAGCCCAGGCTCCACAGACACAACACTGTCCCCTGGCAGTACCACAGCATCATCCCTTGGTCCAGAATCTACTACCTTCCACAGCAGCCCAGGCTCCACTGAAACAACACTCTTACCTGACAACACCACAGCCTCAGGCCTCCTGGAGCATCTACGCCCGTCCACAGCAGCACTGGATCGCCACACACAACACTGTCCCCTGCCGGCTCTACAACCCGTCAGGGAGAATCTACCACCTTCCAGAGCTGGCCAAACTCGAAGGACACTACCCTGCACCTCCTACTACCACATCAGCCTTTGTTGAGCTATCTACAACCTCCCACGGCAGCCCGAGCTCAACTCCAACAACCCACTTTTCTGCCAGCTCCACAACCTTGGGCCGTAGTGAGGAATCGACAACAGTCCACAGCAGCCCAGTTGCAACTGTCAACAACACCTCGCCTGCCCGCTCCACAACCTCAGGCCTCGTTGAAGAATCTACGACCTACCACAGCAGCCCGGGCTCAACTCAAACAATGCACTTCCCTGAAAGCAACACAACTTCAGGCCGTGGTGAAGAATCAACAACTTCCCACAGCAGCACAACACACACAATATCTTCAGCTCCTAGCACCACATCTGCCCTTGTTGAAGAACCTACCAGCTACCACAGCAGCCCGGGCTCAACTGCAACAACACACTTCCTGACAGCTCCACAACCTCAGGCCGTAGTGAGGAATCAACAGCATCCCACAGCAGCCAAGAAACAACGGGAACAATAGTCCTACCTGCCCGCTCCACAATCTCAGTTCTTCTTGGAGAATCTACGACCTCACCCATCAGTTCAGGCTCAATGGAAACGACAGCGTTACCCGGCAGTACCACAACGCCAGGCCTCAGTGAGAAATCTACCACTTTCAC	30	.	SVTYPE=INS;SVLEN=1100;SC=Sniffles2,cuteSV,SVIM-asm,PAV,Dipcall;NumNeighbors=2;NumThresholdNeighbors=1;MatchId=539;TruScore=0.313333;PctSeqSimilarity=0;PctSizeSimilarity=0.94;PctRecOverlap=0;SizeDiff=66;StartDistance=-1;EndDistance=-1	GT	0/1
chr7	100640443	svim.DEL.278573	CTGCCAGTATGACAAGCCTAGGCGTCGGTGAAGAATCCACCACCTCCCGTAGCCAACCAGGTTCTACTCACTCAACAGTGTCACCTGCCAGCACCACCACGCCAGGCCTCAGTGAGGAATCTACCACCGTCTACAGCAGCAGCCCAGGCTCAACTGAAACCACAGTGTTCCCTCGCACCCCCACAACCTCAGTTCGTGGTGAAGAGCCTACAACCTTCCACAGCCGGCCAGCCTCAACTCACACAACACTGTTCACTGAGGACAGCACCACCTCGGGCCTCACTGAAGAATCTACAGCCTTCCCCGGCAGCCCAGCCTCCACCCAAACAGGGTTACCTGCCACACTCACAACCGCAGACCTCGGTGAGGAATCAACTACCTTTCCCAGCAGCTCAGGCTCAACTGGAACAACACTCTCACCTGCCCGCTCCACCACCTCTGGCCTCGTTGGAGAATCCACACCCTCACGCCTCAGTCCAAGCTCAACCGAAACAACAACTTTACCCGGCAGTCCCACAACACCAAGCCTCAGTGAGAAATCAACCACCTTCTACACTAGCCCCAGATCACCAGATGCAACACTCTCACCTGCAACCACAACAAGCTCAGGCGTCAGTGAAGAATCCAGCACATCCCACAGTCAACCAGGCTCAACGCACACAACAGCATTCCCTGACAGCACCACCACGCCAGGCCTCAGTCGGCATTCTACAACTTCCCACAGCAGCCCAGGCTCAACGGATACAACACTGTTACCTGCCAGCACCACCACCTCAGGCCCCAGTCAGGAATCAACAACTTCCCACAGCAGCCCAGGTTCAACTGACACAGCACTGTCCCCTGGCAGTACCACAGCCTTATCCTTTGGTCAAGAATCTACAACCTTCCACAGCAGCCCAGGCTCCACTCACACAACACTCTTCCCTGACAGCACCACAAGCTCAGGCATCGTTGAAGCATCTACACGCGTCCACAGCAGCACTGGCTCACCACGCACAACACTGTCCCCTGCCAGCTCCACAAGCCCTGGACTTCAGGGAGAATCTACCACCTTCCAGACCCACCCAGCCTCAACTCACACGACGCCTTCACCTCCTAGCACCGCAACAGCCCCTGTTGAAGAATCTACAACCTACCACCGCAGCCCAGGCTCGACTCCAACAACACACTTCCCTGCCAGCTCCACAACTTCGGGCCACAGTGAGAAATCAACAATATTCCACAGCAGCCCAGATGCAAGTGGAACAACACCCTCATCTGCCCACTCCACAACCTCAGGTCGTGGAGAATCTACAACCTCACGCATCAGTCCAGGCTCAACTGAAATAACAACGTTACCTGGCAGTACCACAACACCAGGCCTCAGTGAGGCATCTACCACCTTCTACAGCAGCCCCAGATCACCAACCACAACACTCT	C	18	PASS	SVTYPE=DEL;SVLEN=1418;SC=Sniffles2,cuteSV,SVIM;NumNeighbors=3;NumThresholdNeighbors=1;MatchId=541;TruScore=0.660103;PctSeqSimilarity=0;PctSizeSimilarity=0.997889;PctRecOverlap=0.982419;SizeDiff=-3;StartDistance=25;EndDistance=22	GT	0/1
chr7	100641085	.	A	AACCAGGCTCAACGCACAACAGCGTTCCCTGACAGCACCCACCACCTCAGGCCTCAGTCAGGAACCTACAACTTCCCACAGCAGCCAAGGCTCAACAGAGGCAACACTGTCCCCTGGCAGTACCACAGCCTCATCCCTTGGTCAACAATCTACAACCTTCCACAGCAGCCCAGGCGACACTGAAACCACACTCTTACCTGACGACACCATAACCTCAGGCCTCGTGGAGGCATCTACACCCACCCACAGCAGCACTGGCTCGCTACACACAACACTGACCCCTGCCAGCTCCACAAGCGCTGGCCTTCAGGAAGAATCTACCACTTTCCAGAGCTGGCCAAGCTCAAGTGACACAACACCTTCACCTCCCGGCACCACAGCAGCCCCTGTTGAAGTATCCACAACCTACCACAGCCGCTCGAGCTCAACTCCAACAACACACTTTTCTGCCAGTTCCACAACCTTGGGCCGTAGTGAGGAATCAACAACAGTCCACAGCAGCCCAGGTGCAGCTGGATACAGCACTCTTCCCTACCCGCTCTGCAACCTCAGTTCTTGTTGGAGAACCTACAACGTCACCCATCAGTTCAGGCTCAACGGAAACAACAGCGTTACCTGGCAGTACCACAACAGCAGGCCTGAGTGAGAAATCTACCACCTTCTACAGTAGCCCCAGATCACCGGACACAACACTCTCACCTGCCAGCACGACAAGCTCAGGCGTCAGTGAAGAATCCACCACCTCCCACAGCCGACCAGGCTCAACGCACACAACAGCATTCCCTGGCAGTACCACCATGCCAGGCGTCAGTCAGGAATCTACAGCTTCCCACAGCAGCCCAGGCTCCACAGACACAACACTGTCCCTGGCAGTACCACAGCATCATCCCTTGGTCCAGAATCTACTACCTTCCACAGCGGCCCAGGCTCCACTGAAACAACACTCTTACCTGACAACACCACAGCCTCAGGCCTCCTTGAAGCATCTACGCCCGTCCACAGCAGCACTGGATCGCCACACACTAACACTGTCCCCTGCCGGCTCTACAACCCGTCAGGGAGAATCTACCACCTTCCAGAGCTGGCCTAACTCGAAAGGACACTACCCCTGCACCTCCTACTACCACATCAGCCTTTGTTGAGCTATCTACAACCTCCCACGGCAGCCGAGCTCAACTCCAACAACCCACTTTTCTGCCAGCTCCACAACCTTGGGCCGTAGTGAGGAATCGACAACAGTCCACAGCAGCCCAGTTGCAACTGCAACAACACCCTCGCCTGCCCGCTCCACAACCTCAGGCCTCGTTGAAGAATCTACGACCTACCACAGCAGCCCGGGCTCAACTCAAACAATGCACTTCCCTGAAAGCGACACAACTTCAGGCCGTGGTGAAGAATCAACAACTTCCCACAGCAGCACAACACACACAATATCTTCAGCTCCTAGCACCACATCTGCCCTTGTTGAAGAACCTACCAGCTACCACAGCAGCCCGGGCTCAACTGCAACAACACACTTCCTGACAGCTCCACAACCTCAGGCCGTAGTGAGGAATCAACAGCATCCCACAGCAGCCAAGACACAGCGGGAACAATAGTCCTACCTGCCCGCTCCACAACCTCAGTTCTTCTTGGAGAATCTACGACCTCACCCATCAGTTCAGGCTCAATGGAAACGACAGCGTTACCCGGCAGTACCACAACGCCAGGCCTCAGTGAGAAATCTACCACTTTCCACAGTAGCCCCAGATCACCAGCCACAACACTCTCACCTGCCAGCACGACAAGCTCAGGCGTCAGTGAAGAATCCACCACCTCCACAGCCG,AACCAGGCTCAACGCACACAACAGCGTTCCCTGACAGCACCACCACCTCAGGCCTCAGTCAGGAACCTACAGCTTCCCACAGCAGCCAAGGCTCAACAGAGGCAACACTGTCCCCTGGCAGTACCACAGCCTCATCCCTTGGTCAACAATCTACAACCTTCCACAGCAGCCCAGGCGACACTGAAACCACACTCTTACCTGACGACACCATAACCTCAGGCCTCGTGGAGGCATCTACACCCACCCACAGCAGCACTGGCTCGCTACACACAACACTGACCCCTGCCAGCTCCACAAGCGCTGGCCTTCAGGAAGAATCTACCACTTTCCAGAGCTGGCCAAGCTCAAGTGACACAACACCTTCACCTCCCGGCACCACAGCAGCCCCTGTTGAAGTATCCACAACCTACCACAGCCGCCGAGCTCAACTCCAACAACACACTTTTCTGCCAGTTCCACAACCTTGGGCCGTAGTGAGGAATCAACAACAGTCCACAGCAGCCCAGGTGCAACTGGAACAGCACTCTTCCCTACCCGCTCTGCAACCTCAGTTCTTGTTGGAGAACCTACAACGTCACCCATCAGTTCAGGCTCAACTGGAAACAACAGCGTTACCTGGCAGTACCACAACAGCAGGCCTGAGTGAGAAATCTACCACCTTCTACAGTAGCCCCAGATCACCGGACACAACACTCTCACCTGCCAGCACGACAAGCTCAGGCGTCAGTGAAGAATCCACCACCTCCCACAGCCGACCAGGCTCAACGCACACAACAGCATTCCCTGGCAGTACCACCATGCCAGGCGTCAGTCAGGAATCTACAGCTTCCCACAGCAGCCCAGGCTCCACAGACACAACACTGTCCCTGGCAGTACCACAGCATCATCCCTTGGTCCAGAATCTACTACCTTCCACAGCGGCCCAGGCTCCACTGAAACAACACTCTTACCTGACAACACCACAGCCTCAGGCCTCCTTGAATCATCTACGCCCGTCCACAGCAGCACTGGATCGCCACACACAACACTGTCCCCTGCCGGCTCTACAACCCGTCAGGGAGAATCTACCACCTTCCAGAGCTGGCCTAACTCGAAGGACACTACCCCTGCACCTCCTACTACCACATCAGCCTTTGTTGAGCTATCTACAACCTCCCACGGCAGCCAGAGCTCAACTCCAACAACCCACTTTTCTGCCAGCTCCACAACCTTGGGCCGTAGTGAGGAATCGACAACAGTCCACAGCAGCCCAGTTGCAACTGCAACAACACCTCGCCTGCCCGCTCCACAACCTCAGGCCTCGTTGAAGAATCTACGACCTACCACAGCAGCCGGGCTCAACTCAAACAATGCACTTCCCTGAAAGCGACACAACTTCAGGCCGTGGTGAAGAATCAACAACTTCCCACAGCAGCACAACACACACAATATCTTCAGCTCCTAGCACCACATCTGCCCTTGTTGAAGAACCTACCAGCTACCACAGCAGCCCGGGCTCAACTGCAACAACACACTTCCCTGACAGCTCCACAACCTCAGGCCGTAGTGAGGAATCAACAGCATCCACAGCAGCCAAGACGCAGCGGGAACAATAGTCCTACCTGCCCGCTCCACAACCTCAGTTCTTCTTGGAGAATCTACGACCTCACCCATCAGTTCAGGCTCAATGGAAACGACAGCGTTACCCGGCAGTACCACAACGCCAGGCCTCAGTGAGAAATCTACCACTTTCCACAGTAGCCCCAGATCACCAGCCACAACACTCTCACCTGCCAGCACGACAAGCTCAGGCGTCAGTGAAGAATCCACCACCTCCCACAGCCG	30	.	SVTYPE=INS;SVLEN=3650;SC=Sniffles2,Dipcall;NumNeighbors=2;NumThresholdNeighbors=1;MatchId=542;TruScore=0.287763;PctSeqSimilarity=0;PctSizeSimilarity=0.863288;PctRecOverlap=0;SizeDiff=499;StartDistance=-440;EndDistance=-440	GT	2/1
chr7	100641085	chr7-100641086-INS-1823	A	AACCAGGCTCAACGCACACAACAGCGTTCCCTGACAGCACCACCACCTCAGGCCTCAGTCAGGAACCTACAGCTTCCCACAGCAGCCAAGGCTCAACAGAGGCAACACTGTCCCCTGGCAGTACCACAGCCTCATCCCTTGGTCAACAATCTACAACCTTCCACAGCAGCCCAGGCGACACTGAAACCACACTCTTACCTGACGACACCATAACCTCAGGCCTCGTGGAGGCATCTACACCCACCCACAGCAGCACTGGCTCGCTACACACAACACTGACCCCTGCCAGCTCCACAAGCGCTGGCCTTCAGGAAGAATCTACCACTTTCCAGAGCTGGCCAAGCTCAAGTGACACAACACCTTCACCTCCCGGCACCACAGCAGCCCCTGTTGAAGTATCCACAACCTACCACAGCCGCCGAGCTCAACTCCAACAACACACTTTTCTGCCAGTTCCACAACCTTGGGCCGTAGTGAGGAATCAACAACAGTCCACAGCAGCCCAGGTGCAACTGGAACAGCACTCTTCCCTACCCGCTCTGCAACCTCAGTTCTTGTTGGAGAACCTACAACGTCACCCATCAGTTCAGGCTCAACTGGAAACAACAGCGTTACCTGGCAGTACCACAACAGCAGGCCTGAGTGAGAAATCTACCACCTTCTACAGTAGCCCCAGATCACCGGACACAACACTCTCACCTGCCAGCACGACAAGCTCAGGCGTCAGTGAAGAATCCACCACCTCCCACAGCCGACCAGGCTCAACGCACACAACAGCATTCCCTGGCAGTACCACCATGCCAGGCGTCAGTCAGGAATCTACAGCTTCCCACAGCAGCCCAGGCTCCACAGACACAACACTGTCCCTGGCAGTACCACAGCATCATCCCTTGGTCCAGAATCTACTACCTTCCACAGCGGCCCAGGCTCCACTGAAACAACACTCTTACCTGACAACACCACAGCCTCAGGCCTCCTTGAATCATCTACGCCCGTCCACAGCAGCACTGGATCGCCACACACAACACTGTCCCCTGCCGGCTCTACAACCCGTCAGGGAGAATCTACCACCTTCCAGAGCTGGCCTAACTCGAAGGACACTACCCCTGCACCTCCTACTACCACATCAGCCTTTGTTGAGCTATCTACAACCTCCCACGGCAGCCAGAGCTCAACTCCAACAACCCACTTTTCTGCCAGCTCCACAACCTTGGGCCGTAGTGAGGAATCGACAACAGTCCACAGCAGCCCAGTTGCAACTGCAACAACACCTCGCCTGCCCGCTCCACAACCTCAGGCCTCGTTGAAGAATCTACGACCTACCACAGCAGCCGGGCTCAACTCAAACAATGCACTTCCCTGAAAGCGACACAACTTCAGGCCGTGGTGAAGAATCAACAACTTCCCACAGCAGCACAACACACACAATATCTTCAGCTCCTAGCACCACATCTGCCCTTGTTGAAGAACCTACCAGCTACCACAGCAGCCCGGGCTCAACTGCAACAACACACTTCCCTGACAGCTCCACAACCTCAGGCCGTAGTGAGGAATCAACAGCATCCACAGCAGCCAAGACGCAGCGGGAACAATAGTCCTACCTGCCCGCTCCACAACCTCAGTTCTTCTTGGAGAATCTACGACCTCACCCATCAGTTCAGGCTCAATGGAAACGACAGCGTTACCCGGCAGTACCACAACGCCAGGCCTCAGTGAGAAATCTACCACTTTCCACAGTAGCCCCAGATCACCAGCCACAACACTCTCACCTGCCAGCACGACAAGCTCAGGCGTCAGTGAAGAATCCACCACCTCCCACAGCCG	.	.	SVTYPE=INS;SVLEN=1823;SC=Sniffles2,cuteSV,SVIM,SVIM-asm,PAV;NumNeighbors=1;NumThresholdNeighbors=1;MatchId=543;TruScore=0.330225;PctSeqSimilarity=0;PctSizeSimilarity=0.990675;PctRecOverlap=0;SizeDiff=17;StartDistance=-1;EndDistance=-1	GT	1/1
chr7	100646997	svim.DEL.278581	CACAGCAGCCCAGTTGCAACTGCAACAACACCCTCGCCTGCCCGCTCCACAACCTCAGGCCTCGTTGAAGAATCTACGACCTACCACAGCAGCCCGGGCTCAACTCAAACAATGCACTTCCCTGAAAGCAACACAACTTCAGGCCGTGGTGAAGAATCAACAACTTCCCACAGCAGCACAACACACACAATATCTTCAGCTCCTAGCACCACATCTGCCCTTGTTGAAGAACCTACCAGCTACCACAGCAGCCCGGGCTCAACTGCAACAACACACTTCCCTGACAGCTCCACAACCTCAGGCCGTAGTGAGGAATCAACAGCATCCCACAGCAGCCAAGACGCAACGGGAACAATAGTCCTACCTGCCCGCTCCACAACCTCAGTTCTTCTTGGAGAATCTACGACCTCACCCATCAGTTCAGGCTCAATGGAAACGACAGCGTTACCCGGCAGTACCACAACGCCAGGCCTCAGTGAGAAATCTACCACTTTCCACAGTAGCCCGAGCTCAACTCCAACAACCCACTTTTCTGCCAGCTCCACAACCTTGGGCCGTAGTGAGGAATCGACAACAGT	C	29	PASS	SVTYPE=DEL;SVLEN=577;SC=Sniffles2,cuteSV,SVIM;NumNeighbors=3;NumThresholdNeighbors=1;MatchId=545;TruScore=0.662636;PctSeqSimilarity=0;PctSizeSimilarity=0.99827;PctRecOverlap=0.989637;SizeDiff=-1;StartDistance=6;EndDistance=5	GT	0/1
chr7	100647497	svim_asm.INS.6327	T	TAGCCCCAGATCACCAGCCACAACACTCTCACCTGCCAGCCACGTACAAGCTCAGGCGTCAGTGAAGAATCCACCACCTCCCACAGCCGACCAGGCTCAACGCACACAACAGCATTCCCTGACAGCACCACCACGCCAGGCCTCAGTCGGCATTCTACAACTTCCACAGCAGCCCAGGCTCAACGGATACAACACTGTTACCTGCCAGCACCACCACCTCAGGCCCCAGTCAGGAATCAACAACTTCCCACAGCAGCCCAGGTTCAACTGACACAGCACTGTCCCCTGGCAGTACCACAGCCTTATCCTTTGGTCAGAATCTACAACCTTCCACAGCAGCCCAGGCTCCACTCACACAACACTCTTCCCTGACAGCACCACAAGCTCAGGCATCGTTGAAGCATCTACACGCGTCCACAGCAGCACTGGCTCACCACGCACAACACTGTCCCCTGCCAGCTCCACAAGCCCTGGACTTCAGGGAGAATCTACCGCCTTCCAGACCCACCCAGCCTCAACTCACCACGACGCCTTCACCTCCTAGCACCGCAACAGCCCCTGTTGAAGAATCTACAACCTACCACCGCAGCCCAGGCTCGACTCCAACAACACACTTCCCTGCCAGCTCCACAACTTCGGGCCACAGTGAGAAATCAACAATATTCCACAGCAGCCCAGATGCAAGTGGAACAACACCCTCATCTGCCCACTCCACAACCTCAGGTCGTGGAGAATCTACAATCCTCATGCATCAGTCCAGGCTCAACTGAAATAACAACGTTACCTGGCAGTACCACAACACCAGGCCTCAGTGAGGCATCTACCACCTTCTACAGCAGCCCCAGATCACCAACCACAACACTCTCACCTGCCAGCATGACAAGCCTAGGCGTCGGTGAAGAATCCACCACCTCCCGTAGCCAACCAGGTTCTACTCACTCAACAGTGTCACCTGCCAGCACCACCACGCCAGGCCTCAGTGAGGAATCTACCACCGTCTACAGCAGCAGCCCAGGCTCAACTGAAACCACAGTGTTCCTCGCAGCACCACAACCTCAGTTCGTGGTGAAGAGCCTACAACCTTCCACAGCCGGCCAGCCTCAACTCACACAACACTGTTCACTGAGGACAGCACCACCTCGGGCCTCACTGAAGAATCTACAGCCTTCCCGGCAGCCCAGCCTCCACCCAAACAGGGTTACCTGCCACACTCACAACCGCAGACCTCGGGGAGGAATCAACTACCTTTCCCAGCAGCTCAGGCTCAACTGGAACAACACTCTCACCTGCCCGCTCCACCACCTCTGGCCTCGTTGGAGAATCCACACCCTCACGCCTCAGTCCAAGCTCAACCGAAACAACAACTTTACCCGGCAGTCCCACAACACCAAGCCTCAGTGAGAAATCAACCACCTTCTACACTAGCCCCAGATCACCAGATGCAACACTCTCACCTGCAACCACAACAAGCTCAGGCGTCAGCGAAGAATCCAGCACATCCCACAGTCAACCAGGCTCAACGCACACAACAGCGTTCCCTGACAGCACCACCACCTCAGGCCTCAGTCAGGAACCTACAACTTCCCACAGCAGCCAAGGCTCAACAGAGCAACACTGTCCCTGGCAGTACCACAGCCTCATCCCTTGGTCAACAATCTACAACCTTCCACAGCAGCCCAGGCGACACTGAAACCACACTCTTACCTGACGACACCATAACCTCAGGCCTCGTGGAGGCATCTACACCCACCCACAGCAGCACTGGCTCGCTACACACAACACTGACCCCTGCCAGCTCCACGAGCGCTGGCCTTCAGGAAAGAATCTACCACTTTCCAGAGCTGGCCAAGCTCAAGTGACACAACACCTTCACCTCCCGGCACCACAGCAGCCCCTGTTGAAGTATCCACAACCTACCACAGCCGCCCGAGCTCAACTCCAACAACACACTTTTCTGCCAGTTCCACAACCTTGGGCCGTAGTGAGGAATCAACAACAGTCCACAGCAGCCCAGGTGCAACTGGAACAGCACTCTTCCCTACCCGCTCTGCAACCTCAGTTCTTGTTGGAGAACCTACAACGTCACCCATCAGTTCAGGCTCAGCGGAAACAACAGCGTTACCTGGCAGTACCACAACAGCAGGCCTGAGTGAGAAATCTACCACCTTCTACAGTAGCCCCAGATCACCGGACACAACACTCTCACCTGCCAGCACGACAAGCTCAGGCGTCAGTGAAGAATCCACCACCTCCCACAGCCGACCAGGCTCAAGCGCACACAACAGCATTCCTGGCAGTACCACCATGCCAGGCGTCAGTCAGGAATCTACAGCTTCCCACAGCAGCCCAGGCTCCACAGACACAACACTGTCCCTGGCAGTACCACAGCATCATCCCTTGGTCCAGAATCTACTACCTTCCACAGCGGCCCAGGCTCCACTGGAAACAACACTCTTACCTGACAACACCACAGCCTCCGGCCTCCTTGAAGCATCTACGCCCGTCCACAGCAGCACTGGATCGCCACACACAACACTGTCCCCTGCCGGCTCTACAACCCGTCAGGGAGAATCTACCACCTTCCAGAGCTGGCCTAACTCGAAGGACACTACCCCTGCACCTCCTACTACCACATCAGCCTTTGTTGAGCTATCTACAACCTCCCACGGC	.	PASS	SVTYPE=INS;SVLEN=2669;SC=Sniffles2,cuteSV,SVIM-asm;NumNeighbors=2;NumThresholdNeighbors=1;MatchId=546;TruScore=0.328088;PctSeqSimilarity=0;PctSizeSimilarity=0.984264;PctRecOverlap=0;SizeDiff=42;StartDistance=-4;EndDistance=-4	GT	0/1
chr7	100647565	.	C	CGACAACAGTCCACAGCAGCCCAGTTGCAGCTGCAGCAACACCTCGCCTGCCCGCTCCACAACCTCAGGCCTCGTTGAAGAATCTCGACCTACCACAGCAGCCCGGCTCAACTCAAACAATGCACTTCCCTGAAAGCGACACAACTTCAGGCCGTGGTGAAGAATCAACAACTTCCTACAGCAGCACAACACACACAATATCTTCAGCTCTAGCACCATATCTGCCCTTGTTGAAGAACCTACCAGCTACCACAGCAGCCCGGGCTCAACTGCAACAACACACTTCCTGACAGCTCCACAACCTCAGGCCGTAGTGAGGAATCAACAGCATCCACAGCAACCAAGGCGCAGCGGGAACAATAGTCCTACCTGCCCGGCTCCACAACCTCAGTTCTTCTTGGAGAATCTACGACCTCACCCATCAGTTCAGGCTCAATGGAAACGACAGCGTTACCCGGCAGTACCACAACGCCAGGCCTCAGTGAGAAATCTACCACTTTCCACAGTAGCCCCAGATCACCAGCCACAACACTCTCACCTGCCAGCACGACAAGCTCAGGCGTCAGTGAAGAATCCACCACCTCCCACAGCCGACCAGGCTCAACGCACACAACAGCATTCCCTGACAGCACCACCACGCCAGGCCTCAGTCGGCATTCTACAACTTCCCACAGCAGCCCAGGCTCAACGGATACAACACTGTTACCTGCCAGCACCACCACCTCAGGCCCCAGTCAGGAATCAACAACTTCCCACAGCAGCCCAGGTTCAACTGACACAGCACTGTCCCTGGCAGTACCACAGCCTTATCCTTTGGTCAGAATCTACAACCTTCCACAGCAGCCCAGGCTCCACTCACACAACACTCTTCCCTGACAGCACCACAAGCTCAGGCATCGTTGGAAGCATCTACACGCGTCCACAGCAGCACTGGCTCACCACGCACAACACTGTCCCCTGCCAGCTCCACAAGCCCTGGACTTCAGGGAGAATCTACCGCCTTCCAGACCCACCCAGCCTCAACTCACACGACGCCTTCACCTCCTAGCACCGCAACAGCCCCTGTTGAAGAATCTACAACCTACCACCGCAGCCCAGGCTCGACTCCAACAACACACTTCCCTGCCAGCTCCACAATTTCGGGCCACAGTGAGAAATCAACAATATTCCACAGCAGCCCAGATGCAAGTGGAACAACACCCTCATCTGCCCACTCCACAACCTCAGGTCGTGGAGAATCTACAACCTCACGCATCAGTCCAGGCTCAACTGAAATAACAACGTTACCTGGCAGTACCACAACACCAGGCCTCAGTGAGGCATCTACCACCTTCTACAGCAGCCCCAGATCACCAACCACAACACTCTCACCTGCCAGCATGACAAGCCTAGGCGTCGGTGAAGAATCCACCACCTCCCGTAGCCAACCAGGTTCTACTCACTCAACAGTGTCACCTGCCAGCACCACCACGCCAGGCCTCAGTGAGGAATCTACCACCGTCTACAGCAGCAGCCCAGGCTCAACTGAAACCACAGTGTTCCCTCGCAGCACCACAACCTCAGTTCGTGGTGAAGAGCCTACAACCTTCCACAGCCGGCCAGCCTCAACTCACACAACACTGTTCACTGAGGACAGCACCACCTCGGGCCTCACTGAAGAATCTACAGCCTTCCCCGGCAGCCCAGCCTCCACCCAAACAGGGTTACCTGCCACACTCACAACCGCAGACCTCGGTGAGGAATCAACTACCTTTCCCAGCAGCTCAGGCTCAACTGGAACAACACTCTCACCTGCCCAGCTCCACCACCTCTGGCCTCGTTGGAGAATCACACCCTCACGCCTCAGTCCAAGCTCAACCGAAACAACAACTTTACCCGGCAGTCCCACAACACCAAGCCTCAGTGAGAAATCAACCACCTTCTACACTAGCCCCAGATCACCAGATGCAACACTCTCACCTGCAACCACAACAAGCTCAGGCGTCAGCAAAGATCCAGCACATCCCACAGTCAACCAGGCTCAACGCACACAACAGCGTTCCTGACAGCACCACCACCTCAGGCCTCAGTCAGGAACCTACAACTTCCCACAGCAGCCAAGGCTCAACAGAGGCAACACTGTCCCCTGGCAGTACCACAGCCTCATCCCTTGGTCAACAATCTACAACCTTCCACAGCAGCCCAGGCGACACTGAAACCACACTCTTACCTGACGACACCATAACCTCAGGCCTCGTGGAGGCATCTACACCCACCCACAGCAGCACTGGCTCGCTACACACAACACTGACCCTGCCAGCTCCACAAGCGCTGGCTCTTCAGGAAGAATCTACCACTTTCCAGAGCTGGCCAAGCTCAGAGTGACACAACACCTTCACCTCCCGGCACCACAGCAGCCCCTGTTGAAGTATCCACAACCTACCACAGCCGCCCAGAGCTCAACTCCAACAACACACTTTTCTGCCAGTTCCACAACCTTGGGCCGTAGTGAGGAATCAACAACAGTCCACAGCAGCCCAGGTGCAACTGGAACAGCACTCTTCCCTACCCGCTCTGCAACCTCAGTTCTTGTTGGAGAACCTACAACGTCACCCATCAGTTCAGGCTCAACGGAAACAACAGCGTTACCTGGCAGTACCACAACAGCAGGCCTGAGTGAGAAATCTACCACCTTCTACAGTAGCCCCAGATCACCGGACACAACACTCTCACCTGCCAGCACGACAAGCTCAGGCGTCAGTGAAGAATCCACCACCTCCCACAGCCGACCAGGCTCAACGCACACAACAGCATTCCCTGGCAGTACCACCATGCCAGGCGTCAGTCAGGAATCTACAGCTTCCCACAGCAGCCCAGGCTCCACAGACACAACATTGTCCCCTGGCAGTACCACAGCATCATCCCTTGGTCCAGAATCTACTACTTTCCACAGCAGCCCAGGCTCCACTGAAACAACACTCTTACCTGACAACACCACAGCCTCAGGCCTCCTTGAAGCATCTACGCCCGTCCACAGCAGCACTGGATCGCCACGCACAACACTGTCCCCTGCCGGCTCTACAACACGTCAGGGAGAATCTACCACCTTCCAGAGCTGGCCAAGCTCAAAGGACACTATGCCTGCACCTCCTACTACCACATCAGCCTTTGTTGAGCTATCTACAACCTCCCACGGCAGCCCGAGCTCAATTCCAACAACCCACTTTTCTGCCAGCTCTACAACCTTCGGCCATAGTGAGGAATT	30	.	SVTYPE=INS;SVLEN=3243;SC=Sniffles2,cuteSV,SVIM-asm,PAV,Dipcall;NumNeighbors=1;NumThresholdNeighbors=1;MatchId=548;TruScore=0.186187;PctSeqSimilarity=0;PctSizeSimilarity=0.55856;PctRecOverlap=0;SizeDiff=-2563;StartDistance=62;EndDistance=62	GT	0/1
chr7	100661505	.	c	CCCCTGGGACTCCCCTCTGGGACCCTTCCCTTCCCTGGGACTCCTCCCTCCCCTGGGACCCTTCCCTTCCCAGGGACTCCCTCCCTT	30	GAP2	SVTYPE=INS;SVLEN=86;SC=Sniffles2,cuteSV,SVIM-asm,PAV,Dipcall;NumNeighbors=1;NumThresholdNeighbors=1;MatchId=550;TruScore=0.290698;PctSeqSimilarity=0;PctSizeSimilarity=0.872093;PctRecOverlap=0;SizeDiff=11;StartDistance=261;EndDistance=261	GT	1/.
chr7	101859953	chr7-101859954-INS-55	A	ACACACTCCCACACACACACACCCCACACACGCACACACACACTCCCACACACACT	.	.	SVTYPE=INS;SVLEN=55;SC=Sniffles2,PAV;NumNeighbors=1;NumThresholdNeighbors=1;MatchId=553;TruScore=0.300546;PctSeqSimilarity=0;PctSizeSimilarity=0.901639;PctRecOverlap=0;SizeDiff=-6;StartDistance=68;EndDistance=68	GT	1/0
chr7	102181294	svim.DEL.279046	AAACAAAACAAAAAAAAAAAAAAAAAAAAAGAAGAAAAGGAAAAAAAAAAAAAA	A	14	PASS	SVTYPE=DEL;SVLEN=53;SC=Sniffles2,cuteSV,SVIM;NumNeighbors=1;NumThresholdNeighbors=1;MatchId=555;TruScore=0.654321;PctSeqSimilarity=0;PctSizeSimilarity=1;PctRecOverlap=0.962963;SizeDiff=0;StartDistance=-2;EndDistance=-2	GT	0/1
chr7	102190350	.	G	GTGTCTAGTAATTTTTTTTGAAGCAGGGTCTTGCTGTGTCACTCAGGCTGGAGTGCAGTGGTGCGATCAGAGCTCAC	30	.	SVTYPE=INS;SVLEN=76;SC=Sniffles2,cuteSV,SVIM,SVIM-asm,PAV,Dipcall;NumNeighbors=1;NumThresholdNeighbors=1;MatchId=556;TruScore=0.315789;PctSeqSimilarity=0;PctSizeSimilarity=0.947368;PctRecOverlap=0;SizeDiff=4;StartDistance=-1;EndDistance=-1	GT	1/0
chr7	102289444	svim.INS.156609	G	GATTGAAATAATCTCTATATCTATACACACTAGTTCAGTAATTTTTAGCTATGGT	15	PASS	SVTYPE=INS;SVLEN=54;SC=Sniffles2,cuteSV,SVIM;NumNeighbors=1;NumThresholdNeighbors=1;MatchId=557;TruScore=0.24;PctSeqSimilarity=0;PctSizeSimilarity=0.72;PctRecOverlap=0;SizeDiff=-21;StartDistance=-1;EndDistance=-1	GT	0/1
chr7	102328308	svim.INS.156612	A	ACTATAGGTTGATGCATAATGATCCTAGCCTAACATAACTTCTCCACCTCTGAGGTTCAAGCGTATTCTCCTGCTTCAGTTCTTAAGTAGCTGACCACAGCATACCACTCACGCTTCCAGCCACTTTTGCACTTCCTGACCACTTAATGGTATCAGACCGCTCTACACATCCCAATTCCTCTCCTGTCTCTCTTAGTCCTCTGACTCTTCAAGTCACTATCACAATTTGGCTTTTTTGCTTAAGAGACAGGGTCCACCAGCCCAGGCTGGAGTGCAGTGATCACAGTCACTGTAGCCTCCAACTCCTGGGTTCAGTTACCTTTCCTGCTCAGCCTCCCAAGTAGCTGAATCACAGGCATGCCACTGCATGGCTAATTTTTAAGATTTGTGGTTCATACATCATTGTATGTTCTTTAAAACTCCTGGCTCCAGTACCTCCACCAGCTTCCAAAGCACTGGGACTACAGGCATGAGCCGTATATTTGAAACATGTATTTATTGGCCCATCTTCTCCCCAGGATATCAGGCCCATGAGGCAGACTCCTGCTCATCTGACACTGTATCCTCACCTAGAATCATGCCTGAACCCTGAGCTTAAAGTATTTTTAACAATGAATGAATGAGTTAATGAAGGAATGATGAGACACATTTTGAGAACATACCCAGAGCTGTTTACAAGTATAATGTTTTGATTATTAGGCATTGATACAGATTATTGTAAACCATTAACATGCCAGCTCAGACTTCTGGGTTTTAGAGCTATCCGCTCGTTGCCCTGGTTAGAATGCTGGGATTTATCCGCGGTGAACCAGTACCAATACCCCATCCAGTTATCTGAAATAGTTTCAACAACGGGTAACGCAATTTGTTACTACTGGGATGCACCTGCTGCACTGGCCCACACAGACCTACACATGGATGCCCAGGGAAAGACAGGCTATGGCTCTGGGCCCAGCCCCTGACAACACACACACACACTGTCCCTGACACCTCCCAGATTAGATTACACCCTGCGTGCCTGATGTAGCTGGTAGCGCGCAGAGTACCTAACTGTCAACCCTTTCATCCAGTCCACTCAGGCCTCCCACAGCACCCAGCCACTCCCACAGAGCTCAGGCCACTCCCATAGCACCTGTAGCCATTCTCTACACAATCCATGGCACTCCCATTGCACCCAGGCCACTTACAGAGCCCAGCCTCCCACAACACCCAGGCCACTCCCACAGACCCATGCCACCCACAGCACTTGGTGGCCTCTCCCACAATACACCCACACTCCCTACAGTGTTCAGCCACCACAAAGCACCTTACCCTCCCCACACCTTGCACTGCGTAGGCAGCCTGGGCCCGTCACGCCGCCTGCGGTAGATGACCTGCATGATGGCAGCCGCCGCCTTCAACCTCACTGTCTGATGTTAATAACTGATGAGGCGCCAAATAAGGCAGATGAGGAGGCCCAGGACCCAGCCGCCAGGCATCCCATTCCTCATCTCTGCCCCTGTCTCCTCTTCTGCAGCACCAGGGGTAGGCATGGACATCGCAGAGTGACTCCTAACAAATAAGATTAACAGACCATATTTAAGACTCATGCCCAGCAACTGGGAGGAGGACTCCTGTCTCTGGGCACTTGGTAATACCCGAGTGTGAGCTTTGGGTAGGCTCGACAGCCCAGCATTCCCTGGGCTACAGCCACCCTGGCCGCATATAGCTTAGACTTTACTTATTACCTTCCAACTTGCTTCTGTAGTCCCAGGCCTAATAAATATATCCTGACCGCACGCATGGCTCACACATGTAATCCCAGCATTTTGGGCGCCGAGAAGGCGGATCACCTGAGGCTGGGAGTTCGAGACTTCTTCAGGCCTGACAAACATGGGAGAAATCCTGTGCCCACGAAAATACAAATTAGTCGGCATGGTATGCATGCCTGTAATCCTGCTACTGATATTGAGTATGAGAATCGCCAGAACCCGGGAGGCGGAGGCCATGCGAGCCAAGATCGCACTATTGCACTCTGGCCTGGCAACAAACAACCCATCTCAAAATGGACCAGAATTAAATAATGCTCTAGGAATAAATTCTTCAGTTCCGGCACAAGATGCTGTAGTAATAATCATCTGAGTGCTTTGGGAGGCTGCTGCAGGAGGATTGCCTGAGGCCAGGAGATGATAGAACAGCTCATAAAGATATAAAGTGCACCCATCTCCGCAAAAGAAAAATAGCTGGGTTTGGTGGCACGCCTGCAGTCCCAGCTACTGGGAGGCTGAGGCAGAAGACTGCTTGCCCAGGAGTTTGAGGCCGTCAGCTATGATCAGACTCACTGCACTACAGCCTGGTGACAGAGTAAGACTCCTGTCTCAAAAATAATTACTTATCATCTGAGGGTCTTAATTGAAGGGCGGCCCCCATCTGGTGGGACCCTGAGCTAAGGAGGTCAGGTGAGGATTCACCATCTCAGCCCGCCTCACACCTGCCCAGGCCAGCTGGGTACTCTGAAGATCATCCCCATAGCCTGCATGATCAGCAGGTACAGTACAGTCACTACAGGTCCATGGATATATGTCCTCAGCCCTTCCTGGAGAAGAGTTTATATAGAGAGGTGACCATGACTCAGAGAGAGGCTGCATGGTGACCTTGAGGATCCTTCCTACGCCTGCCAAGATCTCCAAACACATTCCTGCTTCCAGGCCTCCCTGCCTGGCCCCAGCCCCTACCCCATCTAGCACTCTGTTATACTATCTTTAATAACATACCTAAATATATTAATTCTGCCAGGCTCCCGTCAGGACCCTTAGAGATCATTCCATTAATCTACAACCCGTAAGGCTCTGGATCAACTTCCATATTCATTTTTGAGACCTTTTGGGTTCTTCTGCTCTGTTGC	32	PASS	SVTYPE=INS;SVLEN=2883;SC=Sniffles2,cuteSV,SVIM;NumNeighbors=1;NumThresholdNeighbors=1;MatchId=558;TruScore=0.317266;PctSeqSimilarity=0;PctSizeSimilarity=0.951799;PctRecOverlap=0;SizeDiff=-146;StartDistance=-5;EndDistance=-5	GT	1/1
chr7	102801101	cuteSV.DEL.26604	GCCCTTCACCATTCCCCAGTGCCCTTCACCATTTCCCAGTGCCCTTCACCATTCCCCAGTGTCCCTCACCATTTCCCAGTGCCTCTCACCATTCCCCAGTGCCCTTCACCATTCCCCAGTGCCTCTCACCATTTCCCAGTGCCTCTCACCATTTCCCAGTGCCCTTCACCATTTCCCAGTGCTCCTCACCATTTCCCAGTGCCCCTCACCATTTCCCAGTGCCCTTCACCATTCCCCAGTGCCCTTCACCATTCCCCAGTGCCC	G	0.1	q5	SVTYPE=DEL;SVLEN=263;SC=Sniffles2,cuteSV;NumNeighbors=1;NumThresholdNeighbors=1;MatchId=559;TruScore=0.651501;PctSeqSimilarity=0;PctSizeSimilarity=0.988593;PctRecOverlap=0.965909;SizeDiff=3;StartDistance=-9;EndDistance=-6	GT	0/0
chr7	105051757	.	a	AGGCAGAGACGCTCCTCACTTCCCAGACTGGGCAGCCAGGCAGAGGGGCTCCTCACGTCCCAGACGATGGGCGGCCG	30	.	SVTYPE=INS;SVLEN=76;SC=Sniffles2,cuteSV,SVIM,SVIM-asm,PAV,Dipcall;NumNeighbors=1;NumThresholdNeighbors=1;MatchId=563;TruScore=0.320175;PctSeqSimilarity=0;PctSizeSimilarity=0.960526;PctRecOverlap=0;SizeDiff=3;StartDistance=26;EndDistance=26	GT	0/1
chr7	105781999	cuteSV.DEL.26638	ctcccccttctccccctctcccccttctccccctctcccccttctccccttctccccttctccccctctccccctctacc	c	0.2	q5	SVTYPE=DEL;SVLEN=79;SC=Sniffles2,cuteSV;NumNeighbors=1;NumThresholdNeighbors=1;MatchId=566;TruScore=0.470953;PctSeqSimilarity=0;PctSizeSimilarity=0.918605;PctRecOverlap=0.494253;SizeDiff=-7;StartDistance=44;EndDistance=37	GT	0/0
chr7	106271831	.	C	CTCAGTCCAACCTCTGCTTCCATCACTCCAACCTCTGCTTCCATCATTCCAACCTCTGCTTCCCTCATTCCAACCTCTGCTTCCCTCATTCCAACCTCTGCTTCCATCAGTCCAACCTCTGCTTCCACCAGTCCAACCTCTGCTTCCATCAGTCCAACCTCTGCTTCCCTCAAACCAACCTCTGCTTCCTCATTCCAACCTCTGCTTCCTCAGTCCAACCTCTGCTTCCATCAGTCCAACCTCTGCTTCCATCATTCCAACCTCTGCTTCCCATCACTCCAGACTCTGCTTCCATCATTCCAACCTCTGCTTCCATCATTCCAACCTCTGCTTCCCTCATTCCAACCTCTGCTTCCTCATTCCAACCTCTGCTTCCATCAGTCCAACCTCTGCTTCCATCATTCCAACCTCTGCTTCCATCAGTCCAACTTCCGCTTCCATCATTCCAACCTCTGCTTCCCTCATTCCAACCTCTGCTTCCCTCATTCCAACCTCTTCTTCCCTCATTCCAACCTCTTCTTCCCTCATTCCAACCTCTGCTTCCCTCATTCCAACCTCTGCTTCCA	30	.	SVTYPE=INS;SVLEN=565;SC=Sniffles2,cuteSV,SVIM,SVIM-asm,PAV,Dipcall;NumNeighbors=2;NumThresholdNeighbors=1;MatchId=567;TruScore=0.251917;PctSeqSimilarity=0;PctSizeSimilarity=0.755752;PctRecOverlap=0;SizeDiff=138;StartDistance=-41;EndDistance=-41	GT	0/1
chr7	107056289	.	a	ATATACACACACATACACGTATGTATGTATGTGTGTGTATATACACACACATACACGTAATGTATGTATGTGTGTG,*	30	.	SVTYPE=INS;SVLEN=77;SC=Sniffles2,cuteSV,SVIM,SVIM-asm,PAV,Dipcall;NumNeighbors=1;NumThresholdNeighbors=1;MatchId=569;TruScore=0.203704;PctSeqSimilarity=0;PctSizeSimilarity=0.611111;PctRecOverlap=0;SizeDiff=-49;StartDistance=-5;EndDistance=-5	GT	2/1
chr7	107617306	.	t	TTCCTTCCTTTCCTCTCCCTCCTTCCTTCCTTTCCTCTCCCTCCTTCCTTCCTTTCCTCTTCCTCCTTCCTTCCTTTCCTCTCTCTCCTTCCTTCCTTTCCTCTCCCTCCTTCCTTCCTTTCCTCTCCCTCCTTCCTTCCTTTCCTCTCCCTCCTTCCTTCCTTTCCTC	30	.	SVTYPE=INS;SVLEN=168;SC=Sniffles2,cuteSV,SVIM,SVIM-asm,PAV,Dipcall;NumNeighbors=1;NumThresholdNeighbors=1;MatchId=578;TruScore=0.270531;PctSeqSimilarity=0;PctSizeSimilarity=0.811594;PctRecOverlap=0;SizeDiff=-39;StartDistance=-1;EndDistance=-1	GT	0/1
chr7	110042555	.	atattatatataatatataatatagaaacatatatataatatataatatagaaacatat	A,*	30	.	END=110042611;SVTYPE=DEL;SVLEN=56;SC=Sniffles2,cuteSV,SVIM-asm,PAV,Dipcall;NumNeighbors=1;NumThresholdNeighbors=1;MatchId=582;TruScore=0.61957;PctSeqSimilarity=0;PctSizeSimilarity=0.946429;PctRecOverlap=0.912281;SizeDiff=3;StartDistance=2;EndDistance=5	GT	2/1
chr7	110107269	chr7-110107270-DEL-50	Aaaaaataaaaaataaaaaaaaaataaaaaaaaagaaaaaaaaaaaaaaag	A	.	.	SVTYPE=DEL;SVLEN=50;SC=Sniffles2,cuteSV,SVIM,SVIM-asm,PAV;NumNeighbors=1;NumThresholdNeighbors=1;MatchId=583;TruScore=0.660131;PctSeqSimilarity=0;PctSizeSimilarity=1;PctRecOverlap=0.980392;SizeDiff=0;StartDistance=-1;EndDistance=-1	GT	0/1
chr7	110921218	.	gaaagaaagaaagaaagaaagaaagaaagaaagaaagaaagaaagaaagaaagaa	G	30	.	SVTYPE=DEL;SVLEN=54;SC=Sniffles2,cuteSV,SVIM,SVIM-asm,PAV,Dipcall;NumNeighbors=1;NumThresholdNeighbors=1;MatchId=584;TruScore=0.514927;PctSeqSimilarity=0;PctSizeSimilarity=0.962963;PctRecOverlap=0.581818;SizeDiff=2;StartDistance=21;EndDistance=23	GT	0/1
chr7	112437362	svim.INS.157777	A	AATAGTATAAATATATAATATAATTATATAAATATATATATTATTATTATAATATTATATAAATATATAATATAATTATATAAATATATATTATATATAATATATAATATATAATATAAATATAATTATATAATATATAATTATATTTATATATATATAATTATATAAATATATAATTATATATATATAATATAATTATATAAATATATAATATATAATATAATTATATAATTATATAAATATATTATATAATATATAAATATATAATATATTTATATATATAATTATATAATATATAATTATATAAATATATATATATAATTATATAAATATATAACAGCATATATAATATAATTATATAAATATAATTATATTATATATAATATAATTATATAAATATATAATTATATATATATATAATATATAAGATATATATAATTATATACATATATATAATATATAAATATATAATATAATTATATACATAT	34	PASS	SVTYPE=INS;SVLEN=487;SC=Sniffles2,cuteSV,SVIM;NumNeighbors=1;NumThresholdNeighbors=1;MatchId=586;TruScore=0.323066;PctSeqSimilarity=0;PctSizeSimilarity=0.969199;PctRecOverlap=0;SizeDiff=15;StartDistance=-29;EndDistance=-29	GT	0/1
chr7	113134158	.	tttatatatgatatacatgtattatatatgatatacatgtatatatgatatacatgtatatatgatatacatata	T	30	.	SVTYPE=DEL;SVLEN=74;SC=Sniffles2,cuteSV,SVIM,SVIM-asm,PAV,Dipcall;NumNeighbors=1;NumThresholdNeighbors=1;MatchId=588;TruScore=0.662222;PctSeqSimilarity=0;PctSizeSimilarity=1;PctRecOverlap=0.986667;SizeDiff=0;StartDistance=-1;EndDistance=-1	GT	0/1
chr7	113451011	chr7-113451012-INS-75	T	TATAATATATTAATTATATATAATTAATATAATATAATATATTAATTATATATAATATAATATAATATAATATATA	.	.	SVTYPE=INS;SVLEN=75;SC=Sniffles2,cuteSV,SVIM,PAV;NumNeighbors=1;NumThresholdNeighbors=1;MatchId=589;TruScore=0.293333;PctSeqSimilarity=0;PctSizeSimilarity=0.88;PctRecOverlap=0;SizeDiff=9;StartDistance=-18;EndDistance=-18	GT	1/1
chr7	113931923	.	a	ATATAGATAATATATAGAATATATATTATAGATAATATATAGAATATATAT	30	.	SVTYPE=INS;SVLEN=50;SC=Sniffles2,cuteSV,SVIM,SVIM-asm,PAV,Dipcall;NumNeighbors=1;NumThresholdNeighbors=1;MatchId=593;TruScore=0.326667;PctSeqSimilarity=0;PctSizeSimilarity=0.98;PctRecOverlap=0;SizeDiff=1;StartDistance=-1;EndDistance=-1	GT	1/1
chr7	116356373	cuteSV.DEL.26708	agagagagagagagagagagaaaagaaacggagagagagggagggagGGaagg	a	0.8	q5	SVTYPE=DEL;SVLEN=52;SC=Sniffles2,cuteSV;NumNeighbors=1;NumThresholdNeighbors=1;MatchId=597;TruScore=0.509313;PctSeqSimilarity=0;PctSizeSimilarity=0.980769;PctRecOverlap=0.54717;SizeDiff=1;StartDistance=23;EndDistance=24	GT	0/0
chr7	116394942	cuteSV.DEL.26709	gaaagagagaaagaaagaaagaaagaaagaaagaaagaaagaaagaaagaaagaaagaaagaaagagaaagaaagagaaggaaggaag	g	0	q5	SVTYPE=DEL;SVLEN=87;SC=Sniffles2,cuteSV;NumNeighbors=1;NumThresholdNeighbors=1;MatchId=598;TruScore=0.492261;PctSeqSimilarity=0;PctSizeSimilarity=0.737288;PctRecOverlap=0.739496;SizeDiff=-31;StartDistance=20;EndDistance=-11	GT	0/0
chr7	116530567	.	aaaaaaaaaaaaaatatatatatatatatatatatatatatatatatatatatatacac	A	30	.	SVTYPE=DEL;SVLEN=58;SC=Sniffles2,SVIM,SVIM-asm,PAV,Dipcall;NumNeighbors=1;NumThresholdNeighbors=1;MatchId=599;TruScore=0.661017;PctSeqSimilarity=0;PctSizeSimilarity=1;PctRecOverlap=0.983051;SizeDiff=0;StartDistance=-1;EndDistance=-1	GT	1/0
chr7	117504779	.	c	CATATATTCATATATATTCATTCAATATATATTCATATATATTCATTCAATATATATTCATATATATTCATTCAAT	30	.	SVTYPE=INS;SVLEN=75;SC=Sniffles2,cuteSV,SVIM,SVIM-asm,PAV,Dipcall;NumNeighbors=1;NumThresholdNeighbors=1;MatchId=600;TruScore=0.311111;PctSeqSimilarity=0;PctSizeSimilarity=0.933333;PctRecOverlap=0;SizeDiff=5;StartDistance=-66;EndDistance=-66	GT	1/0
chr7	118833197	cuteSV.DEL.26731	GCAGCACAAAATATAATGAAATCCAAAGATCAAGTGCATGTTTTGACCATCAGTATTGTGTTTTGGCAGGAGATATGTAGAATTGATCATTAAAGGCTTTTTAGAACTGTTGGAGAAAAAAGTCTAAAAAACATTTTAAACTATATACTATAAAGTATGACAGTTAATGAAGTTAAAGTGTATGTAAAACTGTAGAAATATACTATAAAATAGGACAGTTAATGAAGGTAAAGTGTAGTAAAACTATAGAAAACAAGAAATAGAATTTGGAAAAATACCATGTTTTGAGATATCTTTGTAAATCCATGCAACTATATTTGTAATAAAATTTTTAACAAAAATATGAGCTTATGGTTATGTAAGCTGTATGGGATGAGGTTTAAGATTAGATCACGGTGATGATAAAACACAAATTGTGCAAAGAAACATTTAATTCATTAGTTATGTGAAGCATAATATACAGTCATGGAAGTTCATACCTCTTGCAGTCAAATTTTCCAGCAATCCAGTGCTAGCTTAAGTATAAAACTATTATTTCTGAAGTTGCTTTCTAATATATTCCACTCGTAAATAACTTCTATTTTTTATCATCCTTTTTAGCATTTCATTTGTATCTCTTAATGAAAGAAAATGAAAACTTTTAGAGCCACATAATTGATATCATTTGTATCAATTACGGTAACATCTGGTAGTTAGCAGTATATTCATGGACCTAAGCTTTCTCTCTTACTAAAGAGTCTAACTTCCCTAATGGTATATATGTAATTTTTGGTTTTTCTCTGTATTCAGTACCATTCCCCTGATGCTGACCGACATGTATAGAGAACAGAATACAGTGTATTTTTATTGATAAAATTCAGAATATTGATTTAATGGTAGCAGAGTTGTTTATTAAAAAAAAAATAAGCACAACAGTTCCCAACAACAAGCTACCAACCCCTTGTTAATTGAAGGAAAATACCTAAGACTTACTTATAAAACCTACATACAGAATTTTTTGAAAAAAAAATTTTAGTTAAAATATGAACTCAATGACTTCTATATTATTCCCATCTTTTAATACTATGTTATTGCTTAATTCTTACTAAATTGTGCATTCATTATTAATAGAAACTATAAGAATTCAAACTAATAAGAAGATTTTTAATTGCTACAAAGACATTTTAAAATAAGATTAAATCCAAAGAAATCTATATTACACATCATAGATTTGTTAAAATTGCTGATGTTTTTCTGACATTTGTATGGGTTTATGTGCTTAAGAATCAGGTGCGAATCTTGATAAAAATATACATATTCAGAATGTACCATTTGATATTTTAAATCTTTGGGGATAAGGGTGAGAGAAGATTCAACATTTTTATCAATTTCTCAAGCTGATTTTGATACACCATGAAGTTTTATAAGAACTGATACAATTTTTTTTCTTTACTATGGCTGAAGGGTGTAAGTGAATTAAGGTGAGAAGTAATTTTCAATGCACTAGTCTAGAACTGTACAGATGACAAATGATATTTCAACAGATGAAGAAAAAATAAACTTTACTATTTATAGAAAA	G	7	PASS	SVTYPE=DEL;SVLEN=1557;SC=Sniffles2,cuteSV;NumNeighbors=1;NumThresholdNeighbors=1;MatchId=601;TruScore=0.664533;PctSeqSimilarity=0;PctSizeSimilarity=0.996799;PctRecOverlap=0.996801;SizeDiff=-5;StartDistance=4;EndDistance=-1	GT	0/1
chr7	122346039	.	t	TATTATATAATATATATATATATATTATATAATATATATATATATATATATATAATATATATATAATATATATA	30	.	SVTYPE=INS;SVLEN=73;SC=Sniffles2,cuteSV,SVIM,PAV,Dipcall;NumNeighbors=1;NumThresholdNeighbors=1;MatchId=607;TruScore=0.293173;PctSeqSimilarity=0;PctSizeSimilarity=0.879518;PctRecOverlap=0;SizeDiff=-10;StartDistance=96;EndDistance=96	GT	0/1
chr7	124704213	cuteSV.DEL.26772	gagagagagagagagagagagaggagagagagagagagagagaggagagagagagagag	g	10.3	PASS	SVTYPE=DEL;SVLEN=58;SC=Sniffles2,cuteSV;NumNeighbors=1;NumThresholdNeighbors=1;MatchId=612;TruScore=0.570037;PctSeqSimilarity=0;PctSizeSimilarity=0.896552;PctRecOverlap=0.813559;SizeDiff=6;StartDistance=-11;EndDistance=-5	GT	0/1
chr7	127593206	cuteSV.DEL.26788	gtgtgtgtgtgtgtgtgtgtgtgtgtgtgtgtgtgtgtgtgtgtgtgtgtg	g	0.6	q5	SVTYPE=DEL;SVLEN=50;SC=Sniffles2,cuteSV;NumNeighbors=1;NumThresholdNeighbors=1;MatchId=616;TruScore=0.560264;PctSeqSimilarity=0;PctSizeSimilarity=0.847458;PctRecOverlap=0.833333;SizeDiff=-9;StartDistance=-1;EndDistance=-10	GT	0/0
chr7	130153136	chr7-130153137-DEL-56	Aaaaaaaaaaaaaaatatatatatatatatatatatatatatatatatgtgtgtgtg	A	.	.	SVTYPE=DEL;SVLEN=56;SC=Sniffles2,cuteSV,SVIM-asm,PAV;NumNeighbors=1;NumThresholdNeighbors=1;MatchId=619;TruScore=0.572786;PctSeqSimilarity=0;PctSizeSimilarity=0.946429;PctRecOverlap=0.77193;SizeDiff=3;StartDistance=-13;EndDistance=-10	GT	0/1
chr7	130291135	cuteSV.DEL.26821	agagaaagaaagagaaagagaaagaaaaagaaagagagagagaaagaaaagaaa	a	0.2	q5	SVTYPE=DEL;SVLEN=53;SC=Sniffles2,cuteSV;NumNeighbors=1;NumThresholdNeighbors=1;MatchId=620;TruScore=0.589526;PctSeqSimilarity=0;PctSizeSimilarity=0.883333;PctRecOverlap=0.885246;SizeDiff=-7;StartDistance=1;EndDistance=-6	GT	0/0
chr7	130450988	.	a	ATGATTTGGCTCTCTGTTTGTCTATTATTGGTGTATAGGAATGTTTGTGATTTTTGCACATTGATTTTGTATCCTGAGACTTTGCTGAAGTTGCTTATCAGCTTAAGGAAATTTTGGGCTGAGACGATGGGGTTTTCTAAGTATACAATCATGTCATCTGCAAACAAAGACAATTTGACTTTCTCTCTACCTATTTGAATACCCATTATTGCTTTCTCTTACCTGATTGCCCTGGCCAGAACTTCCAATACTATGTTGAATAGGAGTGGTGAGAGAGGGCATCCTTGTCTTGTGCCGGTTTTCAATGGGAATGCTTCCAGTTTTTGCCCATTCAGTATGATATTTCCTGTGGGTTTGTCATAAATAGCTCTTGTTATTTTTGAGATATGTTCCATCGATACCTAGTTCATTGAGAGTTTTTAGCATGAAGCGGTGTTGAATTTTAATGAAGGCCTTTTCTGCATCTATTGAGATAATCATGTGGTTTTTGTCATTGGTTCTGTTTATGTGATGGATTACGTTTATTGATTTGGGTATGCTGAACCAGCCTTGTATCCCAGGGATGAAGCCAACTTGATCATGGTGGACAAGCCTTTTGATGTGCTGCTGGATTTGGTTTGCAGTATTTTATTGGGGATTTTCGCATCAATGTTCATCAGGGATATTGGCCTGAAATTTTCTTTTTTGTTGTGTCTCTGCCAGGTTTTGGTATCAAAGATGATGCTGTCCTCATAAAATGAGTTAGGGAGGAGTCCCTCTTTTGTATTGTTTGGAATACTTTCAGAAGGAATGGTACCAGCTCCTCTTTGTACCTCTGATAGAATTTGGCTGTGAATCCCTCTGGTCCTGGACTTTTTGGTTGGTAGGCTAGTAATTATTGCCTCAATTTCAGAACTTGTTACGGGTCTATTCAGAGATTTGACTTCTTCCTGCCTTAGAGTTGGGAGGGTGTATGTGTCCAGGAATGTATCCATTTCTTCTAGATTTTCTAGTTTATTTGTATAGAGGTGTTTATAGTATTCTCTGATGGTAGTTTGTATTTCTGTGGGATCAGTGGTGATATCCTCTATATCATTTTTATTGTGTCTATTTGATTCTTCTCTCTTTTCATCTTTATTAGACTGGCTAGTGGTCTATCTATTTTGTTGATCTTTACAAAAACCAGCTCCTGGATTCATTGATTTTTTGAAGGGTTTTCGTGTCTCTATCTCCTTCAGTTCTGCACTGATCTTAGTGATTTCATGTCTTCTGCTAGCTTTTGAATTTGTTTGGTGTTTCTTCTCTAGTTCTTTTAATTTTGATGGTAGGGTGTCAATTTTAGATCTTTCCTGCTTTCTCTTGTGGACATTTAGTGCTATAAATTTCCCTCTGAACACTGCTTTAAATGTGTTCCAGAGATTCTGGTATGTTGTGTCTTTGGTCTCATCAGTTTCAAAGAACATGCTGTTATTATTATTATTGTTATACTTTAAGTTCTAGGATACTTGTGCACAAAGTGCAGGTTTGTTACATAGGTATACATGTGCCATGTTGGTTTACTGCACTCATCAACTCGTCATTTACATTAGATATTTCTCCTAATGCTATCCCTCCCCAGACCCCAGCTCCCGACAGGCCCGGTGTGTGATGTTCCCCGCCCTGTGTCCAAGTGTTCTCATTGTTCAACTCCCACCTATGAGTGAGAAAATGCTGCGTTTGGTTTTCTGTCCTTATGATAGTTTGCTTAGAATGATGGCTTCCAGCTTCATCCATGTCCCTGCAAAGGACATGAACTCATTCTTTTATGGCTGCATAGTATTCCATGGTGTATATGTGCCACATTTTCTTAATCCAGTCTATCATTGATGGACATTTGGGTTGGTTCCAAGTCTTTGCTATTGTGAATAGTGCCACAGTAAACATATGTGTGCATGTGTCTTTATAGTAGCATGATTTGTAATCCTTTGGGTATATGCCCAGTAATGGGATTGCTGGGTCAAATGGTATTTCTAGTTCTAGATCCTTGAGGACTCGCCACTTTGCTTTCCACAATGGTTGAACTAATTTACACTCCCACCAACAGTGTAAAAGCGTTCCTATTTTTCCACAAGCCCTCCAGCATCTGTTGTTTCCTGACTTTTTAATGATCGCCATTCTAACTGGTGTGAGATGGTATCTCATTGTGGTTTTGATTTGCATTTCTCTTAATGGCCAGTGATGATGAGCATTTTTCATATGTCTGTTGGCTGCATAAATGTCTTCTTTTCATAAGTGTCTGTTCATATCCTTTGCCCATTTTTGATGGGGTTGTTTTTCCTGGTAAATTTGGTTAAGTTCTTTGTAGATTCTGGATATTAGCCCTTTGTCAGATGGATAGATTGCAAAAATTTTCTCCCATTCTGTAGGTTGCCTCTTTACTCTGATGATAGTTTCTTTTGCTGTGCAGAAGCTCTTTAGTTTAATTAGATCCCATTTGTGTATTTTGGCTTTTGTTGCCATTGCTTTTGGTGTTTTAAAAATGAAATCTTTGCCCATGCCTATGTCCAGAATAGTATTGCCTAGGTTTTCTTCTAGGGTTTTTATGGTGTTAGGTCTTACATTTAAGTCTTAAATCTATCTTGAGTTAATTTTTGTATACGGTGTAAGGAAGGGATCCAGCTTCAGCTTTCTACATGTGGCTAGCCAGTTTTCCCAGCACCGTTTATTAAATAGGGAATCCTTTCCTATTGCTTGTTGTTGTCAGGTTTGTCAAAGATCAGATGGTTGTAGATGTGTGGTGTTATTTCCGAGGCCTCTGCTCTGTTCCATTGGTCTATATATCTGTTTTGGTATCAGTACCATGCTGTTTTGGCTACTGTAGCCTTGCAGTATAGTTTGAAGTCAGGTAGCGTGATGCATCCAGCTTTGTTCTTTTTGCTTAGGATTGTCTTGGCTATGCAGGCTCTTTTTTGTTCCATATGACCTTTAAAGTAGTGTTTTCCAATTCTGTGAAGAAAGTCAATGGTATCTTGAGGGGATAGCATTGAATCTATAAATTACCTTGGGCGATATGGCCATTTTCACAATATTTATTCTTCCTAGCCCATGAGCATAGAATGTTCTGCCATTTGTTTGTGTCCTCTTTTATTTCGTTGAGCAGTGGTTTGTAGTTCTTGAAGAGTTCCTTCACATCCCTTGTAAGTTGGATTCTAAGGTATTTTATTCTCTTTGTAGTAATTGTGAATGGGAGTTCACTCG	30	.	SVTYPE=INS;SVLEN=3215;SC=Sniffles2,cuteSV,SVIM,SVIM-asm,PAV,Dipcall;NumNeighbors=1;NumThresholdNeighbors=1;MatchId=621;TruScore=0.325972;PctSeqSimilarity=0;PctSizeSimilarity=0.977916;PctRecOverlap=0;SizeDiff=71;StartDistance=-16;EndDistance=-16	GT	0/1
chr7	131836095	.	g	GAGGAGGAGGAGGAAGAAGGAGGAGGAGGAGGAAGAAGAAGGAGGAGGGAGGAGAAAGGAGGAGGAGGAGGAGGAGAAAGGAGGAGGAGGAGGAGGA	30	.	SVTYPE=INS;SVLEN=96;SC=Sniffles2,cuteSV,SVIM,SVIM-asm,PAV,Dipcall;NumNeighbors=1;NumThresholdNeighbors=1;MatchId=623;TruScore=0.267361;PctSeqSimilarity=0;PctSizeSimilarity=0.802083;PctRecOverlap=0;SizeDiff=19;StartDistance=-83;EndDistance=-83	GT	0/1
chr7	132247737	.	t	TCCTCCTCTCCCTCCTCCTCCTCTCCCTCCTCCTCCCCCTCCTCCTCCTCTCCCTCCTC	30	GAP2	SVTYPE=INS;SVLEN=58;SC=Sniffles2,cuteSV,SVIM,SVIM-asm,PAV,Dipcall;NumNeighbors=1;NumThresholdNeighbors=1;MatchId=624;TruScore=0.321839;PctSeqSimilarity=0;PctSizeSimilarity=0.965517;PctRecOverlap=0;SizeDiff=2;StartDistance=11;EndDistance=11	GT	1/.
chr7	133541877	.	a	ATATATATATATATATACGTGTATGTGTATATATATATACACACGTATATATATATATACGTATATATATATATACGTATATATATATATGTATATATATATATACG	30	.	SVTYPE=INS;SVLEN=106;SC=Sniffles2,cuteSV,SVIM,SVIM-asm,PAV,Dipcall;NumNeighbors=1;NumThresholdNeighbors=1;MatchId=626;TruScore=0.248428;PctSeqSimilarity=0;PctSizeSimilarity=0.745283;PctRecOverlap=0;SizeDiff=27;StartDistance=-16;EndDistance=-16	GT	0/1
chr7	133916377	.	t	TCCCTCCGTCCCTCCCTTCCTCCCTTCCTTCCTCCCTCCGTCCCTCTCTTCCTC	30	.	SVTYPE=INS;SVLEN=53;SC=Sniffles2,cuteSV,SVIM,SVIM-asm,PAV,Dipcall;NumNeighbors=1;NumThresholdNeighbors=1;MatchId=627;TruScore=0.327161;PctSeqSimilarity=0;PctSizeSimilarity=0.981481;PctRecOverlap=0;SizeDiff=-1;StartDistance=-55;EndDistance=-55	GT	0/1
chr7	134614373	svim.INS.160148	G	GGAGAATACACACACATATATGTGTGTGGTGTATATACACACACATATATGTGTATATACACACACATATATGTGTGTGTATATATACACACATATATGTATGTGTATATATACACACACA	25	PASS	SVTYPE=INS;SVLEN=120;SC=Sniffles2,SVIM;NumNeighbors=1;NumThresholdNeighbors=1;MatchId=628;TruScore=0.658333;PctSeqSimilarity=0;PctSizeSimilarity=0.975;PctRecOverlap=1;SizeDiff=3;StartDistance=0;EndDistance=0	GT	0/1
chr7	135015332	.	AGttttttttttttttttttttttttttgtttttttgtttttttgtttttttgttttttt	A	30	.	SVTYPE=DEL;SVLEN=59;SC=Sniffles2,cuteSV,SVIM,SVIM-asm,PAV,Dipcall;NumNeighbors=1;NumThresholdNeighbors=1;MatchId=629;TruScore=0.614253;PctSeqSimilarity=0;PctSizeSimilarity=0.936508;PctRecOverlap=0.90625;SizeDiff=-4;StartDistance=-2;EndDistance=-6	GT	0/1
chr7	136267195	.	t	TGTATATGTATTTATATACATATATACATACAATATGTATATGTATTTATATACATATATACATACAATATGTATATGTATTTATATACATATATACATACAATATGTATATGTATTTATATACATATATACATACAATAGGTATATGTATTTATATACATATATACATACAATAG	30	.	SVTYPE=INS;SVLEN=175;SC=Sniffles2,cuteSV,SVIM-asm,PAV,Dipcall;NumNeighbors=1;NumThresholdNeighbors=1;MatchId=633;TruScore=0.331429;PctSeqSimilarity=0;PctSizeSimilarity=0.994286;PctRecOverlap=0;SizeDiff=1;StartDistance=145;EndDistance=145	GT	0/1
chr7	138796874	cuteSV.DEL.26899	ggaaaggggaaaaggaaggaaaaggaaaaaaaggaaggaaaaggaaaaggggaaaaaagaaggg	g	0.2	q5	SVTYPE=DEL;SVLEN=63;SC=Sniffles2,cuteSV;NumNeighbors=1;NumThresholdNeighbors=1;MatchId=635;TruScore=0.572173;PctSeqSimilarity=0;PctSizeSimilarity=0.857143;PctRecOverlap=0.859375;SizeDiff=9;StartDistance=-1;EndDistance=8	GT	0/0
chr7	139204894	chr7-139204895-DEL-50	Tccccccacctccctccgggacggggcggctggccgggcggggggctgacc	T	.	.	SVTYPE=DEL;SVLEN=50;SC=Sniffles2,cuteSV,SVIM,PAV;NumNeighbors=2;NumThresholdNeighbors=2;MatchId=636;TruScore=0.64731;PctSeqSimilarity=0;PctSizeSimilarity=0.980392;PctRecOverlap=0.961538;SizeDiff=-1;StartDistance=-1;EndDistance=-2	GT	1/0
chr7	139205285	chr7-139205286-DEL-76	Gcagagacgctcctcacttcccagactgggcagccaggcagagaggctcctcacatcccagatgatgggcggccagt	G	.	.	SVTYPE=DEL;SVLEN=76;SC=Sniffles2,SVIM,PAV;NumNeighbors=1;NumThresholdNeighbors=1;MatchId=637;TruScore=0.64097;PctSeqSimilarity=0;PctSizeSimilarity=0.987013;PctRecOverlap=0.935897;SizeDiff=-1;StartDistance=-4;EndDistance=-5	GT	1/0
chr7	139650480	.	C	CCCCTCGCCCTCCATCTACGGGACCCCTCGCCTCCATCTACGGGACCCTCGCCCTCCATCTACGGGACCCCTCGCCCTCCATCTACGGGA,CCCCTCGCCCTCCATCTACGGGACCCCTCGCCCTCCATCTACGGGA	30	.	SVTYPE=INS;SVLEN=136;SC=Sniffles2,cuteSV,SVIM,SVIM-asm,PAV,Dipcall;NumNeighbors=1;NumThresholdNeighbors=1;MatchId=638;TruScore=0.215873;PctSeqSimilarity=0;PctSizeSimilarity=0.647619;PctRecOverlap=0;SizeDiff=-74;StartDistance=-51;EndDistance=-51	GT	1/2
chr7	140189225	svim.DEL.286976	CCAAGGCGGGCGTATCACGAGGCTAGGAGATCGAGACCATCCTGGCTAACACGGTGAAACCCCATCTCTACTAAAAATACAAAAACAAAATTAGCTGGGTGTGGTGGTGGGGGCCTGTAGTCCCAGCTACTCAGAAGGCTGAGGTGGGAGAATGGCATGAACCCAGGAGGCAGAGCTTGCAGTGAGCCGAGATCGCGCCACTGCACTCCAGCCTGGACGACAGAGCAAGACTCTGTCTCAAAAAAATAAAAAAAAAAGAGAAGACTACAAATAAGACAC	C	26	PASS	SVTYPE=DEL;SVLEN=278;SC=Sniffles2,cuteSV,SVIM;NumNeighbors=2;NumThresholdNeighbors=1;MatchId=642;TruScore=0.664277;PctSeqSimilarity=0;PctSizeSimilarity=1;PctRecOverlap=0.992832;SizeDiff=0;StartDistance=-2;EndDistance=-2	GT	0/1
chr7	140189568	cuteSV.DEL.26921	GTGGAATATTTTATTGTCAGCAGATGTAGTTTGTACTATGTTACACAAGTTTTGACAACCTTAATCTGGAAACTGTAGTCTACACAATAAACATAATGTTGATCTATGTGTTATTTTCTTTCCAAAGGGAGTTTAATTAATGATTTGTTCCCTGTAAAAACAGTCTATATTCTCTTATAGACCAGTGGTTCCCTGCCTTTTAAATCCTCCTCAATCAATGCTCCTGACTGGGCCTCCCTTTGTAATCCCATAATGCTAAGATTGCAGGTGTGAGCCATCAGCCCCAGCTATGAGttattttattttatttttattgttatcttatttattttattttattttatttttgagatggagtttcgctctgctgcccaggctggagtgtagtggcatgatctaggctcactgcaagctctgcctcccaggttcacgccattctcctgcctcagcctcccaactagctgggactacaggagcccgccaccacgcccagctaattttttgtatttttaatagaaacggggtttcaccgtgttagtcaggacagtctcaatctcctgacctcatgatctgcccgcctcgtcctcccaaagtgctgggattacaggcgtgagccaccgtgccgggccTA	G	49.8	PASS	SVTYPE=DEL;SVLEN=630;SC=Sniffles2,cuteSV;NumNeighbors=1;NumThresholdNeighbors=1;MatchId=643;TruScore=0.660364;PctSeqSimilarity=0;PctSizeSimilarity=0.993691;PctRecOverlap=0.987402;SizeDiff=-4;StartDistance=-4;EndDistance=-8	GT	0/1
chr7	141036838	.	c	CCATCACCACCACCACCATCACCACCACCACCATCACCACCACCACCATCACTACCACCATCACCACCACCACCATCACCACCACCACCACCACCACCACCATCACCACCACCACCATCACTACCACCACCACCACCACCACCATCACCACCACCATCACCACCACCACCATCACCACCACCACCATCACCACCACCACCACCACCACCACCAT	30	.	SVTYPE=INS;SVLEN=213;SC=Sniffles2,SVIM,SVIM-asm,PAV,Dipcall;NumNeighbors=1;NumThresholdNeighbors=1;MatchId=644;TruScore=0.27543;PctSeqSimilarity=0;PctSizeSimilarity=0.826291;PctRecOverlap=0;SizeDiff=37;StartDistance=119;EndDistance=119	GT	1/1
chr7	141741980	.	catattatatatacatataatatataacatattatatatacatataatatataacatatattatatatacatataatatataacat	C,*	30	.	END=141742063;SVTYPE=DEL;SVLEN=83;SC=Sniffles2,cuteSV,SVIM,SVIM-asm,PAV,Dipcall;NumNeighbors=1;NumThresholdNeighbors=1;MatchId=646;TruScore=0.62394;PctSeqSimilarity=0;PctSizeSimilarity=0.976471;PctRecOverlap=0.895349;SizeDiff=-2;StartDistance=-7;EndDistance=-9	GT	2/1
chr7	142361830	svim.DEL.287392	TTCATTCCCGTGCAAATGTGTGTCTCCTCCATTCATTCCTCTGATAATGCTCACTCACTCCTCCTCGGGCATAGATTCTGCTCCCAGAATGATTTCTGCTTCTCCTTTCCTTGCTCTGCACCTACAAACTTCTATCAGAAATGCCCGGGAAAACGGTCTCTCAACCACTGGATATGAGTCCTC	T	18	PASS	SVTYPE=DEL;SVLEN=182;SC=Sniffles2,cuteSV,SVIM;NumNeighbors=1;NumThresholdNeighbors=1;MatchId=647;TruScore=0.655708;PctSeqSimilarity=0;PctSizeSimilarity=0.983516;PctRecOverlap=0.983607;SizeDiff=3;StartDistance=-2;EndDistance=1	GT	0/1
chr7	142464358	svim.DEL.287426	AGAAAAACTGGCCTGTAATCCCAGCACTATACGTGGCCGAGGCGGGCGGATCACGAAGTCAGGAGATAGAGACCATCCTGGCTAACACAGTGAAATCCCGTGTCTACTAAAAACATAAAAAATTAGCCGGGTGTGGTGGCAGGTGCCTGTAGTCCCAGCTACTCGGGAGGCTGAGGCGGGAGAATGGCGTGAACCTGGGAGGCAAAGCTTGCAGTGACCTGAGATCATGCTACTGCACTCCAGCCTGGACAACAGAGCCAGACTCTGTCTCAAAAAAAAAAAAAGAAAGAAAAGAAAAGAAAAAAAA	A	12	hom_ref	SVTYPE=DEL;SVLEN=306;SC=Sniffles2,cuteSV,SVIM;NumNeighbors=1;NumThresholdNeighbors=1;MatchId=651;TruScore=0.665581;PctSeqSimilarity=0;PctSizeSimilarity=1;PctRecOverlap=0.996743;SizeDiff=0;StartDistance=-1;EndDistance=-1	GT	0/0
chr7	142466920	svim.DEL.287429	AGAACATCCCTGCTTCTTTTACCTTTCAAAGAATTCAAACTTGAACTCTGCTCACTCCTGCCCATCACCAACCTGAGCTCAGAGTTCCTGAGAAGGGAAAGCACCCTCATAAGGAAACTCCTCCTTTTCTTACATCATTAGACTTGAGCACAGACAGCATTTCCATCTCCACACTGCTCTGGCCAGGTTGTGCCTCAGTCAATTACACAACTGTGTCTCAGTAGCCTTGGTAGGGCCCAAATCAGGATATTCTTTGGGAAGTTTCACTTTGTACTGAGCCAAGCATAATCTCCCAGGATCTAAAATAGAAAATTCTAGACCCACCCCTCCACATCTTCGTTATTGAACCCAATATGTCACCCATTTACCATGTGCTCAAATCTCTACCTACTGCTGATTCTCAGATCAAATCGTAACCCAGATTTACCATGGTCCAGACTCTGACATCTGATTGGGGCCATGTCATCCTGGTTCAGGCTGTCAGCCCCAAGC	A	13	hom_ref	SVTYPE=DEL;SVLEN=491;SC=Sniffles2,cuteSV,SVIM;NumNeighbors=1;NumThresholdNeighbors=1;MatchId=652;TruScore=0.665989;PctSeqSimilarity=0;PctSizeSimilarity=1;PctRecOverlap=0.997967;SizeDiff=0;StartDistance=-1;EndDistance=-1	GT	0/0
chr7	142474443	svim.DEL.287431	GGGGTACATGTGCAGGTTTGTTACATGGGTATACTGTGTGATGCTGAGGTTTGGGGCACAAATGATCTCCTCACTCAGGAACTGAGCATAGTACCCAATAGGTATTTTTTCAGCCCTTTCCACACTCCTTCTCTCTTCCCTCTAGTAGTTGCAGTGTCTACTCTTCCCATCTTTACATCCATTTTTACCCAATGCTCAGCTCCGACTTATACATGAGAACGTGATATTTGGTTTTCTGTTCCCATGTTAATTTGCTTAGGATTATGGTCTCCAGCTCCATCCATGTTGCTGCAAAGGACATGATTTCATTCTTTTC	G	22	PASS	SVTYPE=DEL;SVLEN=315;SC=Sniffles2,cuteSV,SVIM;NumNeighbors=1;NumThresholdNeighbors=1;MatchId=653;TruScore=0.662467;PctSeqSimilarity=0;PctSizeSimilarity=0.993691;PctRecOverlap=0.993711;SizeDiff=-2;StartDistance=0;EndDistance=-2	GT	0/1
chr7	142486367	svim.INS.160997	G	GGCTGTGGAGATGAAAAAAAATGCAGGAGAGGAGAAAGAGAAAGAAAGGGGAAAAAGTGGCTGAAGAAGTCATTGCAAGCTTCTCTTGTGGTTCTTTCTGGCTCTGGTTGCTTTGCCAAGGTCTTGAGTGCAGGCACAGGGCTGGCTCTGTGGGAGCTGCTGCTCTGGGAGATGGAAGAGTCACTTCTCCAGATAGCTCATTCGATCATCTGTAAATTGGGCAGAAAGCCCATAGGTGGTTGTGATGATAAAATGGAAAAAAATGCTTAATATGAGTTACATGCTGTATGGTAAGTTACATGCTATATAGTAAGCACACAGGCCGTTCACTGTTATCATAATTGAAGGATAGTGGTTCAGTGTGCTAAGCATAAACACAAGCCAGAAAGATGTCTGAGAGAAGTAGACAAAGGAAACCTATAGTTCAGAATGAACAGTGCCAAATAGCATGTCCTCCAGATTGAGCTTGGGCAGCTAGATCTGCACCTATCCTACACATCTGAGTCTACGAGTATGAGGTAACGTAGTCTCCACCTATAGCTATCCTTCCTCTGCCTGTGAGTCATTCGCTAGAAAGAAAGCTGACCTCCAGACTATACTGTGATCATTTAAGGAAGAGGCATAAAAAATACTGGAGAAGGCTAGTCTTCAAGCTCTAGATAGAAAATCCTTATATTCTTGGGTGTTCCCTCTCAGACAGAAGTCAGAGCCACAAGCACTGACCAAAATCCCTTTTCAAAAAAATTTTCCACTTCTACAAGGTTCACCTCGCTGTTAGTGCACACTGGTGTCTACAGTTGCTAGAGCAAGGGTCTCATCCTCTAAGGTCTGTGAAAGCCCATGACAAGAGGACAAATGAAACAACATGTTCAGCGGCAACACAGGAAAAACCCATATTATCAATGCTCAAAACCTGGCCACCTCAGGCTTAGCCAGTTATTAAGTGAGCAGGGGTGTGTCATCTACATGGCAGTCATGGCCTGGATGGGTCTGGAGACTGTGGCAAGGTAGGCTCAAGACAAGATGCCAGGAGAAAGATGAATTCAATCATCTATTTCTGCCAGGAAGAAAAGCACCAGGAAGGAATCAGATGTACAGTTTGTCCTCTGGGGACCTGCCTTGATCCTCCAATAAATCTCCTTTTAGATACCACATTTGTAATTCCCATTTCTGATGCTCTCCTGGCTTCCATTGGCCTTATGGTCAGCTCTGCCAAGATCTGTATTCTTGGGCAAGACAGAATCCTTCTGAAACTCAGTCTCTTCACTCTACAAATGGAAATAATTTTATCTACACAAATCTGTGATTAGCATGTTTGTAGAATTTAAACTGTAAACTCAACATAAATGAAAAGCAATATACCACTGTTGCTTACGTGAAAAGTATAGCAAAGCTGTCCAGGCACCATGCCATATGGTACAGCAATGTTAGGTATAAGCCCATCAGTGATTAGATGGATACAGAAGAGATTGGAGAAGGGGTCTCTGAGCAGTGCGTCTCCTGGCTGTGGAAGCGGGCTCAGCGGCTATGCCAGAGGCTGAACCTGGAAGGTAATCTGTGTGTCTTCTCAACTCACACAGGTCCACTTTGGTATTTTCCAATTCACTCTAGTTTCCATTTGCTTCCTCCCTCTAGCCCCCCTGCATGTCAATTTCACCATTTCTCATTTTGTTCACTGTCTCAAGGTCGGTCAGTTTCAATCACCCTGAGTGCAGGTTGCAGAACAACCGATGAGGCTATAAAGAACCTATGACAGAATGCACATGAGAGAGAGACAAATATCTTCATTGAAGAGGAGAGTGCACCATTGGTTTTCCATCCTCCAGATGCACTGAGTAAGTTCCTACCTAACCAGTGCCCCCTCCTTCTTTGAAACACTTCCCATCCTCAAGCCTTGGCAGTGGAAGGAGAGCCATCTGGAAGCCCAGAATCCTATGGGATGCTGAGTCTCCCTTCTCCCTTTACCCCTCAGTGTTGGAATTCTTGTTGTCCATAGGCTTGGATTTGGCCTTCATGGTGACTGGAGAGAAGCATCTTCATATTCACAGAATGAGCCTTAGATAAGACCTTCCTCCTCATGGGAGCTACCAGGTCACTGAAAATAACTTATTACCAATGCTTGCCTTCCTTAAATGCATTAAATGCATCCCCAATAGTAAAATATATTCCTAAACAGCCAGGCCATTCTCCCTCCTTCTAACCCTCTTCTCTTCAGCCTAAAAAGCCCAGCTGTGATCTGCGGCTTGACTTCCCTGTCTTTCCACATCCCCAGAATCCTTCCAGGAAACAGCCGGTCTCCTCTCTGCTCTCTCAGAAGGCAAGTTTCCTTATCACCTGTCTGCTCTCAGAAGGCAAGTTTCCTTATCACCTGTGAATCACAAACCCACAGAGTGGCCAAACATACTGATGCAAGACCATAGGAAGGGAAAGCTGCAGGTGTGTTTATTGCTGGGAGGAGTGAGCTGACCCTCCCGCCTCTGAACACCTCTCCCGATCACTCGGGAGATAAAGCGGGTCCTCCACCACCAGTCAGGCACACTCTACCACCATGAATCCTCCCGATCCTTGCCTCTGTAGGAGCTGCTGGTAGGAGTTTCATGCCCTGCCTCAGGCTCCAACCATACGTTCTGGCAGATGCATGCCCTGCCATTCTTGCCACCTCTCCTCTTTGACTGTTCTCTGATATTCTATTTCCCTCCATCTGGCATCTCTCCTTCCCACCCTCCTTGGGGCTGTCTTTAAGCCTCACCTGTTTCAGCTTCTCCCTGATTCCTCCCACCACTGTCATTCATCCTATCCGAGCTGTGGTTGGAGAGAAGCTGGGAAAGGAGACCAGGTGGGGCAGGCCCCTGAAAATGAAGCAGCAGGCTTCAGGCTTAGCTCTGACAGCACCACAATAAGCACCATGGCTATCTTAACCTCGAATGCACCTGAGGAGGCTGAAAAATTACTCATGCCAGAGACTCCAACTCTAGAAATTCTCACTTCATTTGTCGAGGTGCAGCCTCTGTTCTGGGCTTTAAGCTTCCCAGGTGATTTTAACATTTCTAGGCATGCAGCCAAGGTTAAAAATTGCTATTGTTTTGGCCAAATAATAATATCTACCTTTGTTCTGCCAGTGAGCCTTGGGCTGCCCTCAACTCTGCTGTCACTGCAAAGATCTGAGCTAAGGGGAAACTGGTCATGGCCAGGTTTCCTAGCCAGACAGGGGGTTTTCTAAGCATGCAAGTATCCTGACAATCCAGGGCTCAAATCGCCAGGAGAAGTACACAGGTGATGAATAAAGAGAGAAGCATTCAGTGGGTGAGACAGCCACATTCCAATTCCTATCCCACTGGAAGCATTTTGAGGGCATTCCTTATGGCCTCAGCCTGGCTGACCCAGGAGATCTGAACCCCCACTGGGTACCTAGCCACGTGCCCTGCAGACACAGAGACTTGGGAGCCACATCCAGTGATGCTCACCAGGGTAGCAGAAACTCCCCCCACCTTGCCTAACCTCTCCCACTGTGCTTGTTAAGTTTTCTAATTAGCAGGAAACAGCCGCGAACAGAGCCACCCTAACATGCTACCCTGACTTGCCTTCTCCCTTCCATCTCCACTCGGTTGGTGTCTCCTTTGATGATAAGCCAAGATTGTTGGGGCTACAACTGTGAGAAATTCTGTCTACCAGGTGTCCTGAATTCTGGCTACCGCTTCTGTGTTGGCTCCCTCAACAGGAATAGTGGGTGGTGTCAGCAGCTCACTGCTACAAGTCACGCAAGTGTGGGGCCTGACTGCTAAAACTCCCAGCCAGGCTGCCGGGAAACTTGGCTTCTATTGAGGAAGTACTGAGGTTGGGTAAGATGGATGGAAAGGTGGTGGAGAGAAGAAATCTTGTTAGCAGCAATGAAGCTCTCCAGAGCAGAGAATGAACATAGGGCAGTTTCTCACTTAGGCAAATCCATGAGAGCAGTAAGGGTTGTGGTCATAAAAGCAGAGCAGGGATGATCTCGGGTGGTGAGAGCTAGTGAAAAGGCAAGGGAAGAGTACATTTTGCTAGTTGTAGCTACACACTAAAGCCACGTAAGAAAGCGTTTTTAAAAGTACTATTGCCTAATGTCCTATCCCAGGGCGGTATCAGGAATTTTCAGGAAGGGTGTGAATATCAGTGGGTATTTCACACTCTACCTCTGGTAACAGCAAGTGTATAGACAGAGCTGAGAACCGCTGCCTACACCCAAGAACTCTCAAACCTGAGTATGCATCAGAAGAACTCCCTGCAGGCTTGTTGAGGCACAAATCACTGGGTCCTATCCCCAAGTTTCTGATCAGTAGGTTGGGTAAGGACAGAATTCCCATTCTAACAAGTTCCCAGGGAGATGCTAATGCTATGGCTACCCTTGGACAGATTACCTGAAGGTGGTTCTCACCAGGCCAAGAAGGAGGAGGAACAGGTGCTGTGCTGGTGCAAAGGCCTGGGGTGAAGAATGCTGGGAAAACTTCAAGGAGCTCTGTGCCCACAGTGCTAGGCGGAGTGTGGAGATTGTGGGAAAGAGGCTGGGAAGGCAGATTGAGGAGCAGCCTCTGGTGGGATCCCTTTGACTATTCCCCACCCCACTACCACCAACCTCGGAAGCAAGAAAGGTTCTGGGTCTCTAGAGTCACGCCAGCCCACATCCCTCTCCTGCCCGCAGGATATGGCCACACCCCACCCATGCCTGGGAGCTGTCATGAGCAGGAGGTGGAGGCTCACTTGGGAATGTGGGATGGGTGTCCTGGCTGTGGGAGAGGTCTTCACCGCCTGCCCTGCCCATCAGCCTCCAGGTGAGACTGGAGAGCACAACATCAGAGTCTATGGGAATGAACAGTTCATCTATGCGGTCAAGATCATCCGCCACCCCAAATACAACAGCTGGACTCTGGACAATGACATCCTGCTGATCAAGCTCTCCACACCTGCCATCATCAGTGCCCATGACCACCCATCTCTCTGCCCACCACCCCTCCAGCTGCTGGCACTGAGTGCCTCATCTCTCAGCTGGGGCAACACTCTGAGTTCTGGCGGTGAGTGGGACACTTTGTCTCTCTTCCCTCCATCCTCACAATTTCCAGAACAAACACCGCAATGTGAATCCTCTCACTTCTGGGCTTAAGACACACATTTCTAGTGCCCATTACACTGAGAGCTCTCTTACTGGGGCACCAGAGAGATACAAATTCTCAAGGACTTGGCTTCTAAAATCAAAGACAGGACAAATGGAGAGCTGCTGTGATCACATCTTGGGAGAGTTCAGCAATGATCATTCTGGGAACTAAGCATAGGAGTCCCTTGCTCCAGGACATGTTTTGAAGTCCTCTCAGGGGCAGTGTTCCTCTTCGGTGTTCTATCTAGATTATTGTCTCTTTCTCTGCTTCAACCCACATTTCTTTCTTTGTTCTCTTCACCAGTCCTCTGGCCGACTACCCAGACGAGCTGCAGTGCCTGGATGCTCCTGTGCTGAGCCAGGCTGGTGTAACCTCACCTGGAAAGATTACCAACAACGTGTTTGTGTGGAGTTTCATGAGAACAGGATTCCTGCCAATTGATTTGACCTTCGTGTACAGAGGCTTCCACACAGTGCCCAGGCTTCATCTGGGAAAAACATTTGAACTCCCAAGTTGGTGGGGCTGGAGTCTCCCTGCATTGCCCCATGGAGAAGTGAGGAGGCTCCTTGGGCTGCAAGCTGTCTGCTTAGGAAGAACAGAGAGAATGGGCCACTGTGAGAAGGATGTGGAGCCACAGAGCTGGCTGGAAAGGGGGTCTTTTAAGGTTCAGAGTAAATGTAGCTATATTCCTCCTCATCTCTCTCTTCATACAACTTGTTCAGCTAACTTCTCCCCCAGGAGGTGACTCTGGTGGCCCAGTGGTCTGCAATAGACAGCTCCAAGGGAGTGTCTCCTGGGGCTATGGCTGGCCAGAAAAACAGGCCTGGAGTCTACACCAAGGTCTACAACTATGTGGACTGGATTAAGGACACCATAGCTGCCAACAGCTAAAGTCCCAGTCCCTCTGCAGTCTCTATACCAATAAAAGTGACCTGGTCTCACTGTCTGTGTCTTAATGCCTGCTCCTTCACACTCCTTTACACTGGAAAGCATCCTCCAATCTCAGGTCAGACAGGGCTGTCCACATAAGGGTCAGCAGAGCCCCAACTCCCAAAAAATGTGTCCCATGGTACACTAGATTAGCACATACAAACAGATGGAATCCAAAAATAAAGAAATATCGGAGAAGGCGGGCACTGTTTTCTAGAGAAACGTGTGTTTTCAGAAAGGTGGTCTTTGGCAGGGGATATTGATTTTTATTGGAAGCTTCTCAGAAACAGTTAGGCTACTCTGCCTTCAGAACAATCACAGCACAGATATTGTGTCAGCGCATCTTTGAGTAGCACAAAAATCTGACCAAGCTAGATCTTCTTGCTAAAATACAACAATGACAAGTGCTGTGGTGATGTCATGACTCTCCCAGGAATGTGTCAGCACAAACCTCAGAACAAGCCCTCCCTTCTCATTCACCTGGAAAATCAGACTCAAATAAATCTCCCTGGCCCCAAACTCTTCCTCAATTCCTAGTTCCATCTCTGTGAGCAGGCTAAGAGATATTCCACCTACTTCATAGCGGGAGCCAGACTGTGACTTAAATCAGCCCAGATTTGCCGCTGCATTTTCACTTCTTTTTTGCCTTTAGGGTAGGACACCACAGTGAATCCCACAGCTAACACCAGCCCCCAATCAGCCGGAAAGAAACTAGAAGGATCAAGATTCACCCATTTGATCAGTGAGCTGAGAAGGATTCATTTTCATAAAACTTGCTTGCCTTTGAGACACTTCAAATGAGTTATTTGGGACACTTTAAGGTGGAAAGAAAGATCTGAGGCTGTGACACCATGCAACTCTGGCCACACATTGGCTGACTTACCCACTGGACACAACAGAGAGAGCAGGCTTCATGTCTACCTGTGTCACCTGCCAAAGCCTCCTCCTGGCAATTCTGAGTGGGACCATGTTGGGGCCGTAGCTCATACAACTTTGTCACTGAAGATCCAAGAAATCTTCTCTTTGGGAATTCCACCTTCACCTTCTGTCCCAAGTGGTTGTGGACATCCTGACAACCAGTAACAGGGCCAGGAGCAGCCAGAGACAGACAAGTTCAGAGCACATTTCCAGTTACGGAACAGAGCACAGGCCTCAAGTGTCCACAGAGCAGCGTGCAAATTGCAGGGATAGTGAAGTAAAACACTCTACATGGGCACAGCATTCTGGAAAACACAGGGGACTGCAGTCCACATGCTGTGGAATACGCAAGTATGCATCAGACACTTGTTTGTAGAAGCAGTAAATGTGTAAGATCAATTACCTTAAGAGGCCCATCTTTGCTCCAGATGTGTGGTTCGTGTGAAGAGACAGCTACCAATCACTATCTTCAGAGAAAACAGGCTCAGGGCACTCTACCCACAATGGATGAATGCACATGGGTCACCCAAAACTTCTTTGCATACAAACATCACTTTGTTCAACATGGTTGTTTTTTATGGAGTCAAGCAGCAACCCTAGTTCACCTTACAGCCTTGGTTTGTCTGCTTTTGGGACATATGTTAATAGATAGATAGATAGACAAGACAGATACATTTTCCCTTTCTTATATAATATCAATGCATGTCTGATTATCATCATCACTCAAGTCAAAGGAAGAACAAACACTTCATATAAACGGGCTGGGCTTGGTGGGGGTGTTAGTTTCAGTGTTTCTGTCTCCATTCAGATTATTCCTATCAAAGTGCAGCTAATGGTTACCTCAAGCCAGAGACAGACATAAGTCCCTATGGCTTGCTTGCAGACAGCTGCTTCCACCTCCCTACCTGGGCCTTGAGCTCTTTACACGGGAAAGTGAGTCACCCCTGAGAAAGGCGTTGCCAGCAGAAACAGGGCATGAAAATCACAGATAACCATGGGATTACTTCCAAGTGGTCAGTATAAAATATACCAATACTACACCACCAAAAACACAAAACAAACAAAAAAATGCTTATTCAAAAATCCAAGACAAAGTACTGTGTGAGAGAGCCAGGCCATGGGTTGCCTTTTCTCCAGTCCACAGCTTCCCAGTCCATTGCTCACATGGAACCATGAGATGTGAAAGTCTGCAGAGGGTGTGCTCAGGATGGAGGCTGGTACTGTTTATCTGTGGGTCCAGACCAAAGGCAAGAGGCAGCTACAACTCTGTCACTGCCGCGGCTTGACCTCCTTCTCTGGGGCTCGAAGAGCCCCACCTCAGCCTTCACACAAACATCACCTTCTGGCTGAACTACAGCCAGGCTGGAGTCACGGTGGCATGATCTCACTACAACCTCCACCTCCTGGGTTCAAGTGATTCCAGACTCCCAGTACCTGGGATTACAGGCACCTGCCACCATGCCCAGAAGCTAATTTTTGTATTTTTAGTAGAGACAGAGCTTCACCCATGGCTTGGCCAGGCTGGTTTTGAACTCCTGATCTCAAGTGATCAAGTGTTGAATTACAGGCATGAGCCACTACTCCTGGCCAGGCTCACTCTAAAAAAAAATAATTTCAAGTTTTATTTTAGATTCTTGGCTGCATAGTATTCCATGGTGTATATTTTCATTTCCTTTATCCAGTCTACATGATAGCCACCTAGGTTCATTCATGGCTTTGCTATGTGAATAGTGCTGTGTGGACATGCAAGTATATGTCTTTGGCAGAACAGTTATTTTCCTTCAGGTAAATGCCCAATGAGAATTGCTGGGTGGAAAAGGTAGTTCTGTTTCAAATTATTTCAGAAATCTCCAAACTGCTTTCTGCAATACTTAATTTTCCATGAACTGTTTACTCTGACCAACAGTGTATAAGGCATTCCCTTTCCTCTGCCAGCCTCTGGCATCTTCTTTGACATTTTAATAATAGCCACTCAGCCAAAGCTCTTTCAAGGCCAACGTGAGAACAGCCACAAACATCCCTTTTCCCGAAGAGAGTTCTTGCCTGCCTGGTGGAGTTCTTGTTTCCTCTGTCTTTCATTGTTTGTTTCAAAAATCCAAGGTAAGTGGTATGATCTTCACACCTGAACTTGATTTGTAGCCACCAAGGGCCTGCTGGGAAGGATCCCTCAAGGTGTGATCAGCATATCACCTGGGTGAGATCAAGAAGCCCCATGCCTTCTGTATGTGCCATCAGCGCTCATCTTTCACAGGATTAGCTCAGATTCTGACTCTGCAGACATTTCTTTGCGGGCTGACAAACCCTGGGCTCAGGCTTCCTTCATCTTAGGGCCACAGTGAGCTGCCTATCCTAAAATGAAGAAGCACAGTGTATTCTCTAGCTGAGGTAAGCATAAACCCTTCACCAATAATCATCTGAGGCACAGTCCTGCCTCTATTCCTTGGGGATTTTAAAGCACCCATCTTCTGACCAAGCAGTGGTGATCTGACTTTAAGGAAATTGGGATGAATTGAGGTATCAGAGATGAATCCCAGAGGTGGCTTGTGTGGCGGAATGGCATCCCATCCCAAAATATACTTGGAGATGGGGAAAAAAGCAGGAGAAGGGTAAAAAGGAGGACAAAAGTGTCTGAGAAAGTCATTGAAAACTTCTCATGGTTCTTTCTGGCTCTGAGATTTAGCACCCAGGTCTTGAGTGCAGGCAGGGCCTGGCTCTCAGCTGGGAGCTCCTGCTCTGGAACATGGAAGAGTCACTTCACCTTCAGAAAGCTCATTTGCTCATCTGTAAGTGGGCAATTCCGCAGAGTGGTTGTATTGATAAAATGAAAAAAGTTCTTAACTTATATGAGTGACATGCTGTATATTAGTTATGCTATAGAGAGCACACAGAAATGATTCACTGTTATGATAATGGAAAGGACAGTGGTTTGGCATGTTAAGCACTAAACAGAAGCCAGAAAGATATCTTGAAGTAGCGACAAAAGAAATCTATAGTTCCAGAATGAACAGTACCAGAATGATGTCCCCAAATTGAGCATGGGTAGCTGGATCTGAACCTATCCTACATCTGAGTCTACAGTATGAAATTGTGATCTTCACCTATAGCTATCTCCTCTGCCTGTGAGTCATTCCTTTTGAAGAAAGCTGACCTCAGACTATACTGTGATCGCTTAAGGAAGAGCACCTAAAATACTGGAGAAGGCTAGTCTTCAAGCTCTAGATACAGAAAATCCTCAATTCTTAGGTGTTACCTTTCAGAAAAAGAGTCCGAGCTACAAGCCCTGATCCAAAATCCTTTTTCCAAAAAAATTCTCCATCTTCTACCAAGGTTCACCTCCCTGTTTAGTGTACTACTGGTGTCTATAGTTGCTAGAGCAAGAGTCTCCTTATCCTCCCAAGGCCCAGGAGTTCTGCAGGAGCCCATGACAAGGGGACAAAGTAAAGAATAACATGTTCAGGGACAACACAGCAAAACCCCATATTATCAATGCTCTAAAACCTAGCTACCTCAGGCTTGGCCAGTTATTACATGAGCAGAGAGGTGTGTCATCTGCATGGCAGTGTGGCACTGGATGGGTCTGGAACTGTGGCAGGTAAGGCTCTGAGAAAAGGTGCCAGGAGAAAAGATGAATTCAATCATCTATTTCTGCCAGGAAGAAAAGCACCAGGAAAGGAATCAGATGTACAGTTTGTCCTCTGGGGACCTCTGCCTTGATCCTCAATAAATCTCCTTTTAGATGCCACGTGCAGCAATTCCCACCTTCACAATGCTCTCCATGGCTTCTGTTGGCCTTATAGTCAGCTCTGCCACGATCTGTATTCATGGGCAAGACAGAATCCTTCTGATCTCAGTCTCTTCCTCTATAAATGGAAATAATTTTGCTCCACACAAGTCACCATTAGCACGTTGGTGGGAAGTTAAGCTGCAGAAACTCAGCATAAACAAAGAGCAATGTATACTGTTGCTCCACGTGAACTCCCGTGAAGCAGTCAGGCACCATGCACCATCTAAGCATAGCAGCGTTAGGTATCAGCCTATTAGTGATTAGGAGTACCGGGGAGAGAGGAGCCTCAGAGCAGTGGTCTCCTGGCTCATGGGAAGCTGCCTCAGTGAGCCATGCCAGGCTGAACCTGAAGGTACTCTGTGTGTCCTCTCCAACACCATGGACCCTATTTTGGTATTTTCCAGTTACCTCTGGTTTTCCATTTGCTTCCTCCTCTAGCCCCCTGGCCATCGATTTCTCCAGCAAGTTTCTGAGCTTTTCTCATTTTGCTCACTGTCTCAGAACATCCCTGCTTCTTTTATAAATTCAGAAACTTGAACTCTGCTCACTCCTGTTATCACCAACGATAGCTCAGAGTTGATGAGAAACTTACCCTCATAAAGGCCCACTCACTCATTATTAGACCTGAGCGCAGACAGCATCTCCATCTCCACACTGCTCTGGCAGGTTATGCCTCAGTCAATTACACGACTGTATCTTAGTACCCTTAGTGAGGCTCAAATCGAGATATTCTCCTAGAAAGATTCACTTAGTACTGAGCCAAGTATAATCTCACTACATCTAAAATAGAAAATTCTGGAGCCACCCCTCCACATCTTTGTTATTAGACCCAATATACCCATTTACCATGTGCTAATCCCTACCTACACTTTGATTCTCAGATCAAATCATAACCCAGATTTACCATGGTCAGAAACTCTGACATGTGATCAGGGCATGTCATTCTGGTTTCGGGCTGTCAGCCCCAAGCAGAGTGGGTCAGTTTCAATCACCTGAGTGCAGGTTGCAAGGGCAACCATGAGGCTGCATAAAAGAACCTATGACAGGATGCACATGAGAGACAAATGTCTTCGCATTGAAGAAGGGGAGGAGTGCATCGTAGTTTTCCATCCTCCAGATGCACTGAGTAAGCTCCCTGCTAACCTGTGCCCTCCTTCTTCTCGTCCTATGCCGTGGTAGGAGGGAGAGCCATCTTCAGCCAGCCTGTAGGTGCTGAGTCTCTCTTCTCCTTACCATATCAGTAGAATTCTCATTCCCCAAAGCCTTGGATTTGACTTTCCCACTGAGTGACTGGAAGAAGCATCTTTCATAATTCACAGGAGACAAGCCTTAGTTAGATAAGATTGCTCCTCTCTAGGAGCTCCAGAGGCCCTAAAAAGCCAAGCTTGCTACCAACACTTGCCCTTCCTTAAGTACATTAAATATTGTGGTAAAATATGTTCCTAAACAGCCAGGCCATTCTCCTCCTTCCGCGCCCTCATCTCCTCAGCCTAAGAAAGTAGCTGTGTGATCTAGGCAGCCCTGTCTTTCCCATATCAGCATCCTTCCAGGAAACAGCCGGTCTCCTCTCTCTCTGTCCTCAGAAGGCAAGTTTTCTTATCACCTGTGAATCACAAACCCACAAGTGGCCAAAACATACTGATGCAAGACCATAGGAAGGAAAGCTGCAGGTGTGTTTGTGCTAGGAGGAAGCAGTGACCCTCCTCTGAACCACCTCTCTCACCCATCCTCCCGGGAGGTATAAAGACAGGTTCTCCACCATAATCAGGCACACTCTACCACCTAGATCTACTTCTAGTCACTACCTTTGTTGCAGCTGCTGGTGAGTTTGCCCTGCCTGCAGGCCTGACAGCCCTTCTGCAGACATGCCTGCCAATTCTTGCCACCTCTCCTCTTGACTGGCTGCTGTGATATTCTATTTCCTCCATCAGCATTTCTTCTTACCCATCCTCCTTGTGAGCTCTTTTAAGCCTCACTTGTTCCACCTTCTCCTTGATTTCTCCCACATGTTATTCATCCATATCCGAGCTGTGGTTGGGCTAGGAGAGACCAGGTGAGACTGTATGAAATGGTAGTAGGCTTCAGGCAGCTCTGACAGCACCTGGCACTTCCTAACAGCAACCTCGAATGCCTGGGAGGTTGAAATTCTCACTTCACCAAGACCTCAACTCTAGAAATTCTCACTTCAGGTAGCCTGGTGTGCAGCTGTGTTCTGAGCTTTTAAGCTGGGCTGATTTTGCTTGTTTCCCTGAGCATGCATAAAGTTTAAGAATTACTGTTGTTTGTTAATAACATATGCCTTTGTTCTGAGGCCTGGGGCTTCCTCAGCTCTACTCTGGGCAGATTTGAGCTGAGGGAAACTGGTCATGGCCAAGTCAGTATGTGATTTTCTAAACAGCCAAAATGTGACAATCCAGGGCTTAAATAACCAGGTGGGTGCAGGTGGTGAATAAGAGAAGACTTCAGTGCTTGAGACAGCCACATCCCAAATCCTATCCTGGAAGTATTTGAGGTATTCCATGCGTCCTCCAGCCTGGTGACCCAGGAGAGATCTGAACCCCCACAGGGTACCTAGCCGTGCCCTGCAAGCTACAGAGACTTAGGAGCACATCCAGTGATGATCTGGGAGCTGGCAGCGCTCCCATGCCCTGGCCTCACTGAGCTTGTTAAGGTTTCTAGTGAGCAGCCACAGGCTGGGCGCCACCTAACATGCTACTGACTTGCCTTCTCCTTCCCATCTCCTCCAGTTGCTGCCCCCTTTGATGATGATGACCAAGATGGTTGGGGGCTACATCTGTGAGAGAATTCTGTCACTACCAGGTGTCATGATTCTGGCTGCCACTTCTGCGGTGGCTCATAATTCGCAGACAGTGGGTGGTGTCAGCAGTCCTGCTACAAGTGGTGTGGGGCCCTGACTGCGAAACTCCCAGCCAGGCTGCCTGGGAGAGCTTGGTTGTGAGGAGGCACGGGGGTTGGGTAGGACGGACGAGAGATGGTGGAAAAAACTTGTTGGCAGCAGCTGACTCTCCCAGAGCAAGTGAACACAAGACAGGAAGCCCTCACACCCAGGCAAATCAAGAACCAGCAAGGGTTGTGGGTCATAAAAACAGGCAGGGATGATCAGGGTGGTGAGGCTAGTGAAGAGCAGGCTAGTACTTTGCTGGTCAGCTACACATTAAACACCTAAGAATGAGTACTTAAAAATACTGATCTGTGTTCTATCCCAGGGCAATTAACTCAAAATTATCAGGAAAGTGTGAATATCAGTGAGTATTTCACACTCTACCTCTAGTAACTGTAGAAGTGTATAGACAGAGCGAGAAACTGCCTACACAGAACATAAGCCTGAGTGCTATCAGACTCCCTGCAGAGAAACGTGAGCACAAATCACTAGGACCCATCCCAAGGTTCTGATCAGTAGGTGGGGTAGGACCAGAACATTCTAACAAATTCCCAGGAGATGCTAATGCTATGGCTACCCTTGGATTAGATTACTGAAAGTGGGTATATGACCAAAAATGGAGGAAGAGCAGCACTGTGCTCAGGGTAGCAAAGGCCTGGAGTGAAGAATGTTGGGAAAACTAGGGCTCCTGTGCCACAGTGCTAGTGACATGGAGATTGTGGAAAGAGGCTGGGAAGGCAGATTGAAGACAGCCTCTGGTGGGATCATGACTCTTCCTACCTCCACTACCACCAGCCTCTGAAGCAGAGGTCACCAGGACACTGCACTGAAGCTGACTATATACCACTGCCCATACGATATGGCCACCCAGCACCTCCAGAGCTGTCCATGAGGCAGGGCTTAGGGACCCATGGAAGGTGGGAGGGTGCCTGGCTGTGGAGAAGGTCTTCCTACATCTCCTGCCTGCCCATCAGCCATCCAGGTGAGACTGGGGAAGCACAACATCGAAGTCCTGGGGAATGAACAGTTCATCAGCAGCCAAGATCATCCGCCACCCAAATACAACAGCCGGACTCTGAACCGTGACATCCACCACTGATCAAGCTCTCCTCACCTGCCGTCATCAATTCCCGGCGTGTCCGCCATCTCTCTGCCTGCCTCCAGCTGCTGTTTTGAGTCCCTCATCTCGGCTGGGGCAACCTCTGAGTTCTGGTGGTGGTGGACCTTTGTCCTTCTGCCTCCAGCCCACAATTTCCAGAGAACAAATGGCACCATAGCAATCCTCTGCCTCCAGGCTAGACATATTTCTAGTGCATACACAGGCTCTGCACTGGGCACAGAATGCAAATTCTCAGATGTGGCTCTAAAATCAAAAGACAGGACAAATGGAGAACTTGCTATGATCACTTCGTGGGAAAGTTTCAACAATGATCATTCTGGGAACTAAAAGCCAGAGTCCCTTGCCAGGACATGTTTTGGAGTCCTCTCAGGGTGTTTCACTCTTCAATGTTCCATCCTAGACTATGTCTCTTTCTCTGGCCTAACCCACATTCTTTCTTTGTTCTCTTCTGATCCTCACAGCCGACTACCCCGGAGCGAGCTGCAGTGCCTGGATGTCTGTGCTGAGCCAGGCTGGTGTGAAGCCTCCTACCCTGGAAGATTGCAACAACATGTTGTTGTGGGCTTCCTCGAGAGAAGGCAAGGATTCCTGCCAGGTGATTTGACCCCTTCCACATGCTGAGGCTCCACTGATAACCAGGCCCACCGGAAAAATGATTTGAACTCCCAAGGTGGCGGGGCCAGGGAGGCTCCCCTGCGGTGCCCCATGGAGAAGTGAGAGAGACTCCTTTGGGCTGCATCTGTCTGCTTAGGAAGAACAGAGAATGGGCCGTGAGAAGGACGTGGAGCCACAGAGCTGGCTGAAGGAGCTCTTTTAAGGTTCAGAGCAAATGTAGGTGTATTCCTCCTCCATCTCTCTCTTCATACAGCTTGTCCCTTCTCCCCAGGAGTGATTCTGGTGGCCCTGTGGTCTCCAATGGAGCTCCCAGGAATTGTCTCCTGGAGCTATGGCATGCCCAGAAGAACAGGCCTGGAGTCTACACCAGGTCTACAACTATGTGGACTGGATTAAGGACACCATAGCTGCCCGCCTTCAAAGCCCTGTGGTCCTCTACTAGTCTCTATGCCAATAAAGTGACCCTGCTCTCACTGTCTGTCTGTGCCTCCTCCTTCACACTCCTTCACATTGAAGCATCCTCCAACCTCCAGGTCAGACAGGGCTCTCCCCTTAAGTATAAGCAGAGCCTCAGCTCCCAAATGTGTTCCATGGTACACTAGATTGTACATACAAGAGTAGAATCCAAAATATTGGGAAAGGGGCACTGTTTTCTGAAAGCGTGTGTTCAGAAGGTGGTCTTAGGCAGGGGCTATTGTTTTATTTGGGCTTCTCCAGAGTGGTTTAGAGCTACTCTGCCTTCAGAACAATCACAGTACAGAAAATGTCAGCATCTTCTGAGGTGGCCAAATGTCTTGACCAGCTGAAACTTCTTGCTAAAATACAACAATAATTACAATTGCTGTTGACATGACTCTCCCAGGAATGTGTTGGCACCAAACCCTCGACCAAGCCCTCCCTTCTCATTCACCTGGAAAATCAGACTCAAATAAATCTTCCTGGCCCTCCGACTCTTCCATGATTCCTAGTTCCATCTCTGTGAGCAGGCTGAGATGTTCCACCTACTACAGCGGGGAGCCAGACTGCGACTTGGAATCCAGCCCAGCTCTGTGCATTTTTATCTTCTTTGCCTTTGGGGTAGGATGCATGGTGGAATCCACAGCTAACACAGCTCCTCACTCTGACCAGGAAAGAAACTTCTGCAGAGGTCAGTTCACCCATTTGATCATTAACTGAGGAAGGATTCATTTTCATAAAACTTGCTTGGCTTTGAGACACTTCAAGTATGAGTTATTTGAGATTCTTTAAAAAGTGGAAGGAAAGATCTGAGGACTGTGACACAACCAACCACTCTGACCACACATTGACTGGCTTGCACCCACACTGGACACAGCAGGAGGCAGACTGCCTTGCAGCACCTACCAAAGCCTCCTTCTGGCAATTCTGAGAGGGCCTAAGTTGGGGCCGTAGCTCATCCAAGCTTGTCACCCAAGATCAACAAGCCTATCTTTTGAAATTCACCTTGCCTTCTGTCCCAAGTAGTTTATTGGACATCCCACAGGAGCTGTTCTAAGGGCCAGGGCCCAGCCAAGGGAGACAGACAAGTTCAGAGCACATTTTCAGTTACAGGGAACAGAGCACAGGCCTCCAAGTGTCCATGGAGCAGCGTGCAAATTGCAGGGACAGTGAAAGTAAAACCTCTACATGCCCATGCAGCATTCTGCTTAAACACAGGGACCACAGTACACATGCTGTGGAATGCACCCAAGTATGAATAAGGAACCTTGTTTCAGTAAACAGTAAATGTAAGATCAATTACCTTGAGAGAGCCATCATTGCTCCAGACATGTAGTTTGTGTGGTGGCTACCACTCACTATCTTCAGAGAGAAAGGAAACAGGGCTCAGGGCTTGCACAATGGACAGATACACATGGGTCACCCAAAAAATGTCTGCATACAAACATCACTTTGTTCAACATGGATTTTGTTTTATGAGTGTCTGAACCTAGTTCACCTTACAGCCTTGGAGTTTGTCTGCTTTGGGAGATATATATCCAGTTGATAGACAGACAAGACAGATGCATTTTTCCCTTTCTTACCACAATGTCAATGCCTCATCTGAATATCATCATTATAAGTCAAGAGAGAAGAACCGACCTTTATAAACAGGGCTTTGGGCTGGGCTAGATGGGGAATGTTAGTTTCCAAGTGTTTCTGTCTCCATTCAGATCATTTCCTATCAAAGCCCAGCTGGTCACCTCAAGCCAAGACACAGACATAAGGATCAATGGCCTTCAGATGGCCTTCCTCCCATTTTGTACGTGGAGCTCTTTACACAGGAAAGTGATGCCCCAGTGAGAAGGGTTGCCAGCAGGAAATAGGGCATGAAATCACAGACCAACCATGGATTTCTTCCAAGTGGTCAGTGTAAAATAAACCACCACCACCACCACCGAAAACACAAAGAAGCAAAAGTGCTTATTCAAATCAAGACAAAATACTGTGTAGGGAGTCAGGCCCTGGAGTTTGTATATATTACAGCTTTCCCAGTCCGTTGCTGCATGGAACCGTAAGATGTGAAAGGCCTGCAGAGCGTGCTTGGGATGAGAGGCTGGTACTGTTCACCTGTGGGTCCAGACCAAGGCAAAAGGCAACTACAACTCTGTCACCCGGCTTTAACAGGCCCTTCTGCTCATAGAGGCTCTGAAGAACCCCCACCTCAGCCTTCACATATTCTGGCTGAACTTCTGTGAGCTGGAGTCTGGCATGATCTCTGCTCACTGCAACCTCCGGCCTCCCAGGTTCAAGTGATTCAGCCTCCCAAGTAGCTGAATTATAGGCACCCACCACTGTGTCAACTAATTTATTTTATTTTATTTATTTATTTATTTATTTATTTATTTATTTATTTATTTTGTATTTTAGCAGAGACAGAGTTTCACCATGTTGGCCAGACGGTTTTGAACTCCTGACCTCAAGTGATCCCAGTGCTGGGATTACAGGCGTGAGCTACACCGCTCCTGGCTCAGGCCCATTTTTAAAAATATTTTCAACATTTATTTTAGGTCATGGGGTACATGTGCAGATTGTTACATGGGTATGTTATTGTGATGCTGAGGTCTGGGCACAAAATGATCTCCTCACTCAGGCAGTGACCATAGTACTTGTAGGTATTTTTAGCTCTATCACCTCCTTCTCTCTTCCCTCTAGTGATTTGCAGTGTCTAGTCTTCCCATCTTTATATCCATGTGTACCCAATGCTCAGCTCCATACATGAACGTGATATTTGGTTTTCTGTTCTTGTATTGTTGCTATGATTATGGTCTCAGCTCATCATGTTGCTGTAAAGGACATGATTTCATTCTTTCATAGCTGCATAGTATTCCATGGTGTATATATGCCACATTTCCTTCATCCAGTCTACCATGATGGCCACCTAGGTTCATTCCATGGCTTTGCTACTGTGTGAATAGTGATGTTGTTGGACATGTGAGCATGTGTCTTTTGGCAGGGCAATTATTTTCCTTGGGTAATGCCCAGTAATGGAATTGCTGGGTGGAATCATGAGATTTCTGTTTTAGGTATGGCTGAAATCTCCAAGCTACTTTCTCGTGAATTTTTCCATGAACTCATTACACTCCTGACCAACAGTGTATAGGTGTTCCATTCCTCTATAGCCTCATAGCATCTTCTGTTTTTGACATTTTAATAATAGCCACTCTGCATAAGCTCTTTCAGGCCAATGTGGAGAAGAGCCACAAACATTCCTTTTCCCGAAGAAAGTGCCTGCCCACTGGTAGATTTCTTGGTTTCATCTGTCTTTCATTGTTTGTTTTTCAAAGAAAAACCAAGGTAAATGATAATGATCTTCCACACCTGAACCAGTTTGTAGCCACAGAGCCTGCTGGGGAAGGGAGCCTCAAGCACATGCATTGATCTTGTGACCTGGAATTTGAGAGATCAATAGAAACGTATAACCTACCATTACAACTGCCCATCAGTGCTGATCCTTTCATAGAGTTAGCTCAATTCTGGCTCTGCAGACACTATGGCAGCCACAGTTGACAAACCCTGGGCCTCTGTGGGCTTCCTTTGTCTGCAGGGCCACAGTGGGCTGCCTGTCCTAGGCAGAGACAGCAACATTCTCTTAAACTGAAATTGGCATAAATCCACTTCACCAATAATCATCTGAGGCTCAGTCCCTGCCTCCTTCCTCGGGATTTTAAAACACATTTCTCTGACCAAACAGGTAGGTGAGATCTGACTTTAAGGAGGGAAAATGGGTTGAATTGGGGTATCAGGAATGAATCCAAGCATTTTGTGTGGCGAGAGGCATCCACATCCC	17	PASS	SVTYPE=INS;SVLEN=19679;SC=Sniffles2,cuteSV,SVIM;NumNeighbors=1;NumThresholdNeighbors=1;MatchId=655;TruScore=0.328805;PctSeqSimilarity=0;PctSizeSimilarity=0.986416;PctRecOverlap=0;SizeDiff=-271;StartDistance=-8;EndDistance=-8	GT	0/1
chr7	142527903	.	catatatatatgtatgtgcccacacacacacatatatatatgtatgtgcccacacacacatat	C	30	.	SVTYPE=DEL;SVLEN=62;SC=Sniffles2,cuteSV,SVIM,SVIM-asm,PAV,Dipcall;NumNeighbors=1;NumThresholdNeighbors=1;MatchId=656;TruScore=0.311657;PctSeqSimilarity=0;PctSizeSimilarity=0.903226;PctRecOverlap=0.031746;SizeDiff=6;StartDistance=55;EndDistance=61	GT	0/1
chr7	143298930	chr7-143298931-DEL-103	Actgttttatatacatactgttttatatacatacatatatatacatatatatatatactgttttatatatatactgttttatatacacatatacatatatacat	A	.	.	SVTYPE=DEL;SVLEN=103;SC=Sniffles2,cuteSV,SVIM,PAV;NumNeighbors=1;NumThresholdNeighbors=1;MatchId=657;TruScore=0.602253;PctSeqSimilarity=0;PctSizeSimilarity=0.902913;PctRecOverlap=0.903846;SizeDiff=10;StartDistance=-1;EndDistance=9	GT	1/1
chr7	143308064	chr7-143308065-INS-4254	G	GCACTCCCCTTCATTTGACAGCTTTAATAAGTTTTAGTCTTATATGAGGCCAGCTAGTGTCAGAGCATTTCTGTCCATCTGTCAGTCTCCCTGGTGTACTCTTTGCTACTTTCCCTGAACATCGTAACCTCTTTTCAGCTATTTTTAACCCTGTACTTGGGAGAAACAGCCAACTATCTAGTGGAAATCTTTAGGCCACCAAGTTTCTTTTTTAAGTTTTATTTTACTTTTAATTGACTCATAATAATTGTACATATTTATAGGGTATAGTGTGATGTTTTGATACACGTATATATTTTGTGATGATCAAATCAGGGTATTTAGCATATTTTTCACCTCAAACATTTATCATCCCTTTGTGGTAAGAACATTCAAAATCCTCTCTTCTAGCTATTTTGAAATATACAATATAATATTGTTAACTATAGTCACCCTACTGTGCAATAGAACACCAGAACTTATTCCTATCTAACTGAACCTTTGTACCTGTTGACCAGTCTATCCCCATCTCCCCTGCCCCACTACCCTCCCAAGCCTCTGGCAACCACTATTCTACGCTCTGCTGCTATTAAATCAACTTTTTAAATTATAGAATCCACTTTTGTGTGAGATTGTACAGTATTCGTCTTTACATGCCTGGCTTATTTTACTTAACATAATGTCCTCTGGGCCCAATTACGTTGCCACAAATGACAAAATTTCTTTTTATGGTTGAATAGTCTTCCATTGTATATATACACCACATTTTCTTTATCCATTCATCCACTGATGGACACTTAGGTTGATTCCATGCAACTACTGTGAATAATGCTGCAATAAACATGGGAATGCAGATATCTCTTCCACATAACTGATTTTATTTCCTTTGGATATATACTCAGTAGTGGGATTCTGGATCATATGGTACTTCTATTTTTAACTTTTTAGGAACCTTCATTCTGTTTTCCATCATTGCTGGACTAATTTACAACAGCATATGAGACTTCCTCTTTCTTCACATCTACCCCAACATTTGTTATTTTTTGTCTTTTTGATAATAGCCATTCTAACTGGACTGAGGTGATATGTCATTATGGTTTTATTTGCATTTCCCTGATGATTAGTGATGCTAAGCATTAGTATGTCTTCTTTAGAGAAATGTCTATTTAGGCATTTTGCCCATCTTTAAATGGAATTATTTATTTTTCTGCTATTGAGTTATTTTTCTATATATTCTAGGCATTAACCCCTTGTCAGATGCATAGTTTGCATATGTTTTCTCCCATTCCTTAAGTTAACTTCAATCTGTTTCCTTTGCTGTACAGAAGCATTTTAGTTTAATATAGTACCATTTCTCTATATTTGCTTTTGTTGTATGCTTTTGAGGTCTTATTCAAAAATTCTTGCCGAGACCAATGTCATGAATTGTTTCTCCCATGTTTTCTTCTAGGATGCTTACAGTTTCAGGTCTTACATTAAAGTTTTTAATCAATTTTGAACTAATTTTTACATATGGTAAGAGACAGGGGTCTAATTTTATTCTTCTACATGTGGATATTCAGTTTTCCCAGTGCCATCTATTGAAAAGCCTCTCCTTTTCCTAATGCATGTTGCTGACACTTTTGTTGAAAATCAGTTGGCTGTAAGTGCATGGATTTATTTCTGTTCTGTATTCTGTTTCAGTTATCTATGTGTCTATTTTTATACCAGTACCATGTTGATTTGGTTACTATAGCTTTATAGTATATTTTAAAGTCAGGTAGTGTGATGCCTCGAGCTTTATTTTTGCTAAGGATTACTTTGGCTATTTGGGGTCTTTTGTGGTTCCATAGAAGTTTTAGGATTTTTTTCTATTTCTGTGAAGAATAGGGATTGCATTGAATTAGTAAATTGCTTTGGATAATATGGACATTTTGACAATATTAATTTTTGCAATTCATTATTATCTTTCTATTTATTTGTGTCCTCTTCAATTTATTTTATCCATATTCTATAGTTTCCACTCAAGATGTTTCACCTCCTTTGTTAACTATATTCCTGGGTATTTATTTTATAGCTATTGTCAGTGGATTGCTTTCTTGATATCTTTTTTAGGTAGCTTGCTACTGGCATATAGAAACACTACTGATTTTTGCATGTTGAGTTTGTATCCTGCAACTTTATTGAATTTATTTATTCTAACAGTTTTTTGTGGAATCTTTAGGATTTTCTATATATAAGATAATGTCATCTGCAAACAAGGACAATTTGACTTCCCCTTTCCTATTTGGATGCCTTTCATTTCTCTTGCCTAATTGCTCTGGCTTGGATTTCCAGTAGTATGTTCAACAAAAGTGATAAATGCGGCATCCTTGTCTTATTGCAGATCATAGAGGAATAGCTTTCAACTTCTTCAGTATGATGTTATCTATGAGCTTCTCATTTATGGCCTTTATTGTGTTGAGGTATATTACTTCTACATCTCATTTGCTGAGAATTTTTATCATGAAGGGATGTTAAATTTTATCAAATTTTTTCTTTGTCTATTAAAATGATTATGTCATTTTTGTCCTTCATTCTGTTAATGTGATGTATCACATTTGTGATTTACATATGTTAAACCATCCTTGCATCCCTGGGATGAATCTCACTTGATTGTGGTGAATTATTTTTCAATATGCTGTTGAATTTGTTTCACTTATATTTTGTTAAAGATTTTTGCATCTATGTTGATAAAGGAGATTGGCCTGTAGTTTTCTTTTTATCAAGTTATCCTTGTCTGGTTTTGATAATGTTGGCCTCATAGAATGAGTGTGGAAGAATTTGCACCTCTTCAACTTTTTAGAATAGTTTGAAAAGAAGTGATATTATTATTTACATGTTTGGTAGAACTTAGCAGTAAAGTCATCAGTTCCTGGGCTTTTCTTTGACGGGAGACTTATTATTACTGATTCATTCTTGTTACACATTATTGGCCTGTGTAGGTATTTTATTTCTTCATAGTAGTTCAACTTTGGTAGGTTGCATGTGTCCAGGAATTTATTTATTTCTTTTAGGTTTTCCAGTTTATTGGCATATAATTGCTCATAAAAGTCTTCTATGATCCTTTGTATTTCTGTGACATCTCCTTTTTAGCTCTGATTATATTTATTTGAGTCTTCTCTTTTTGTTAGTCTAGCTAAAACATTTGTTTATCTTTCAAAGGACCAACTTTTTGTTCTACTGATTTTTATATTATTTTCAGGCTCTATTTCACTTATTTCTGCTTGATCTTTATCAGTCTTCTCTTCTAGTAGTTTAGGGTTCAGCTGGCCCTCGTTTTCTCATTCCTTGAGGTGCCACATAAAGTTTTTATAAAAGATTCTTATACTTTTTGATGTAGGCATCTATTGCTATAAACTCCCTCTTAGAATAGCTTTTGCTGTATCCCATAGGTCTTGGTACATTATGTTTCCTTTTATTTGTCTCAAGGAATTTTTAAATTTTCTTTTTAATTTCTTTATTGATGCCCTGGTTTTGTAAAAACTTGTTTTTAGTTTTCACATATTCGTATATGTTCCATAGTTCCTCTTGGTATTCATTTCTAGTTTTTATTGCATTGTGGTAAGAGAAGATACTTGATAAGATTTTGATTTTTTTGATTGCTTGAGATATGTTTTGTGGACTAACATATATTCTATCGTGGAGAAAAGTTCCATGTGCTGTTGAGCAAAATGTACATTCAGTAGTTATTGAGGGAATGTTTTATAAATATCTGCTGGGGCTATTTGGTCTAGAATGTAATTTAAATCTGATAATTCTTTGTTGATTTTCTATCTAGATGATCCATCCATTGCTGAAAGAGGGTGCTAAAGTCCTTTTTTATTTTATTTTAATTTTTCTCTCCCTTTAGATCTCATAATATTTGCTTTATATATTTACTTTATATATTGGGTGTTCTGGTGTTGTGTGCTCATATACTGACAACTGTCCTAACCTTCTGCTGAACTGATTTCCTTATCTTTCTTTATATAATGACCTTCTTTTCTCTTTTGACAGTTTTTTACTTAAAGCCTATTTTGTCTGATGTAAGTATTACTACCCCTGCTTTGTTTTGGTTTCCATTTTCACAGAATTTCATTTTCTCTTCTTTCACTTCAGTCTATGTGTGGCCTTATAGGTGAAGTGCCTATCTGGTAGGCAGCATGTTGCTGAATCTTGTTTTTTTAATTTAATCCATTCAGCCACGGCGTATGTTTTAATTGGGAATTTATTTCATTTACATTCAAAGTTATTATTGATAGGTAAGGACTTCTGC	.	.	SVTYPE=INS;SVLEN=4254;SC=Sniffles2,cuteSV,SVIM,SVIM-asm,PAV;NumNeighbors=1;NumThresholdNeighbors=1;MatchId=658;TruScore=0.328005;PctSeqSimilarity=0;PctSizeSimilarity=0.984015;PctRecOverlap=0;SizeDiff=68;StartDistance=-1;EndDistance=-1	GT	1/1
chr7	144046244	svim.DEL.287884	AAAACAGTCAGCACGGCCGGGCGCGGTGGCTCACGCCTGTAATCCCAGCACTTTGGGAGGCCGAGGCGGGCGGATCACGAGGTCAGGAGATCGAGACCATCCCGGCTAAAACGGTGAAACCCCGTCTCTACTAAAAATACAAAAAAATTAGCCGGGCGTAGTGGTGGGCGCCTGTAGTCCCAGCTACTTGGGAGGCTGAGGCAGGAGAATGGCGTGAACCCGGGAGGCGGAGCTTGCAGTGAGCCGAGATCCCGCCACTGCACTCCAGCCTGGGTGACAGAGTGAGACTCCGTCTAAAAAAAAAAAATAAAAAAAATAAATAAATAAATAAATAAAAA	A	16	hom_ref	SVTYPE=DEL;SVLEN=337;SC=Sniffles2,cuteSV,SVIM;NumNeighbors=1;NumThresholdNeighbors=1;MatchId=659;TruScore=0.664694;PctSeqSimilarity=0;PctSizeSimilarity=1;PctRecOverlap=0.994083;SizeDiff=0;StartDistance=2;EndDistance=2	GT	0/0
chr7	148028881	chr7-148028882-INS-958	G	GTGGATGGATAGAGTGGATGGATGGAACGGATGATGGGAGATGGAGCGGATGGAGTGGATGGATGGAATGGACGGATGGAGTCGATGGATGGAGTGGATGGATGGAATGGACGGATGGAGTGGATGGATGGAGTGGATGGATGGAATGGACGGATGGAGTGGACGGATGGAGTGGATGGATGGAATGGACGGATGGAGTGGATGGATGGAGTGGATGGATGGAATGGACGGATGGATTGGATGGATGGAGTGGATGGATGGAATGGACGGATGGAGTGGATGGATGGAATGGACAGATGGAGTGGATGGATAGAGTGGATGGATGGAACGGACGGATGGAATGGACGGATGGAGTGGATGGATGGAATGGACGGATGGAGTCGATGGAGTGGATGGATGGAATGGACGGATGGAGTGGATGGATGGAGTGGATGGATGGAATGGACGGATGGAGTCGATGGATGGAGTGGATGGATGGAATGGACGGATGGAGTGGATGGATGGAGTGGATGGATGGAATGGACGGATGGAGTGGATGGATGGAGTGGATGGATGGAATGGACGGATGGAGTCGATGGATGGAGTGGATGGATGGAATGGACGGATGGATTGGATGGATGGAGTGGATGGATGGAATGGACGGATGGAGTGGATGGATGGAGTGGATGGATGGAGGATGGATGGATGGATGGATGGATGGATTGGATGATGGAGGATGGATGGAATGGACGGATGGAGTGGATGGATGGAGTGGATGGATGGAATGGACGGATGGAGTGGATGGATGGAGTGGATGGATGGAATGGATGGATGGAGTGGATGGATGGAGTGGATGGATGGAATGGACAGATGGAGTGGATGGATAGAGTGGATGGATGGAACGGACGGATGGAATGGACGGATGGGGTAGACGGATGGAGTGGACAGGTGGAATGGACGGATGGAATGGACGGATGGAA	.	.	SVTYPE=INS;SVLEN=958;SC=Sniffles2,cuteSV,SVIM-asm,PAV;NumNeighbors=1;NumThresholdNeighbors=1;MatchId=665;TruScore=0.331947;PctSeqSimilarity=0;PctSizeSimilarity=0.995842;PctRecOverlap=0;SizeDiff=-4;StartDistance=-1;EndDistance=-1	GT	1/0
chr7	148063020	chr7-148063021-INS-62	G	GTATGCGTATGCGTGTATACATGTATGCGTATGCGTGTATACATGTATGCGTATGCGTGTATA	.	.	SVTYPE=INS;SVLEN=62;SC=Sniffles2,PAV;NumNeighbors=1;NumThresholdNeighbors=1;MatchId=667;TruScore=0.22043;PctSeqSimilarity=0;PctSizeSimilarity=0.66129;PctRecOverlap=0;SizeDiff=21;StartDistance=-22;EndDistance=-22	GT	0/1
chr7	148314281	chr7-148314282-INS-57	C	CCCTCAGCACATGGGAATTACAGATCCCTCCCTCAGCACATGGGAATTACAGATCCCT	.	.	SVTYPE=INS;SVLEN=57;SC=Sniffles2,cuteSV,SVIM,PAV;NumNeighbors=1;NumThresholdNeighbors=1;MatchId=668;TruScore=0.333333;PctSeqSimilarity=0;PctSizeSimilarity=1;PctRecOverlap=0;SizeDiff=0;StartDistance=132;EndDistance=132	GT	1/0
chr7	149734277	chr7-149734278-INS-57	G	GTGGAGAGGATAGTCTCAGTCCCACTCTGGAGTGCCTCCCCTCGATGGGGTCCTCAGA	.	.	SVTYPE=INS;SVLEN=57;SC=Sniffles2,cuteSV,SVIM,PAV;NumNeighbors=1;NumThresholdNeighbors=1;MatchId=672;TruScore=0.279412;PctSeqSimilarity=0;PctSizeSimilarity=0.838235;PctRecOverlap=0;SizeDiff=-11;StartDistance=-16;EndDistance=-16	GT	0/1
chr7	149734810	chr7-149734811-DEL-82	AGGGGGGAAGAGGGTCTGGCTCTCAGTCCCCACCCTCGCGGGGGGTGCCTCCCCCTCCTGCGATGGGGGTCCCCAGAGCCAGC	A	.	.	SVTYPE=DEL;SVLEN=82;SC=Sniffles2,cuteSV,SVIM,PAV;NumNeighbors=1;NumThresholdNeighbors=1;MatchId=673;TruScore=0.606377;PctSeqSimilarity=0;PctSizeSimilarity=0.987805;PctRecOverlap=0.831325;SizeDiff=1;StartDistance=-14;EndDistance=-13	GT	0/1
chr7	149739360	svim.INS.161847	C	CAGCTAGGCGGAAGAGGATAGTTTCCTCAGTCCCCACCTGTGGTTGCTCCCTCCTTATGGGGTCCTCTGCAGAGCCAGGGGGAAGAGGACTGGCTCTCAGTAATCCCACCTAGCGTACCTTCCACCGCCGGAAGATTTTGAACTTTCTACTTGGACAACTAACACCACAGTCCTCAGGTGGGTCCTAAGGATCTTAGGATCAACGATCGGGGTC	24	PASS	SVTYPE=INS;SVLEN=213;SC=Sniffles2,cuteSV,SVIM;NumNeighbors=1;NumThresholdNeighbors=1;MatchId=674;TruScore=0.323944;PctSeqSimilarity=0;PctSizeSimilarity=0.971831;PctRecOverlap=0;SizeDiff=6;StartDistance=-33;EndDistance=-33	GT	0/1
chr7	150246112	svim.DEL.289277	TTTCTTCTTTCTTTCTTTCTTTCTTTCCTTCTTTCTCTCTCTCTCTCTTTCTC	T	13	PASS	SVTYPE=DEL;SVLEN=52;SC=Sniffles2,cuteSV,SVIM;NumNeighbors=1;NumThresholdNeighbors=1;MatchId=675;TruScore=0.635099;PctSeqSimilarity=0;PctSizeSimilarity=0.980769;PctRecOverlap=0.924528;SizeDiff=1;StartDistance=3;EndDistance=4	GT	0/1
chr7	150607316	cuteSV.INS.15126	g	gGTGTGTGCGAAGGTGTGTGTATGCGGTGTATTGTGTCAATTGTGTGTGGTGT	0.2	q5	SVTYPE=INS;SVLEN=52;SC=Sniffles2,cuteSV;NumNeighbors=2;NumThresholdNeighbors=1;MatchId=676;TruScore=0.315152;PctSeqSimilarity=0;PctSizeSimilarity=0.945455;PctRecOverlap=0;SizeDiff=-3;StartDistance=-30;EndDistance=-30	GT	0/0
chr7	150607558	cuteSV.INS.15127	t	tTGTATTAAGGTATTAATATGTGAGTGTGTGTGGTGTGTGTGTGGTGTGTGGGTATGTGTGTGTGGTATTATTTGTGTAGTGTGTGTGTGGTGTGTAGGGTGTGTAGGTGTGTGTGGGTGTGTGTGGGTGTGTGTATGTATTGGTGTGTGGTGTGTGTCTAGTGTGTGTCCAGTGTGTGTGCGTATTTTGTAGTGTGTGTATAGTGTGTATATATGGTGTGATGACATGGGTGTGTGTGTGTGGTGTGTGTGTAG	0.4	q5	SVTYPE=INS;SVLEN=254;SC=Sniffles2,cuteSV;NumNeighbors=1;NumThresholdNeighbors=1;MatchId=677;TruScore=0.291339;PctSeqSimilarity=0;PctSizeSimilarity=0.874016;PctRecOverlap=0;SizeDiff=32;StartDistance=108;EndDistance=108	GT	0/0
chr7	150692682	svim_asm.INS.6533	C	CCCATCCCACCCCCTGCCCCCTCCCATCCCACCTCTAAACCCCTCCTCCCTCTCCCCGTCCCACCCCTAAACCCCACCTCCCTGTCCCCCTCTAAACCCCTCCTCCCTGTCCCCCTCTAAACCCCTCCTCCCTCTCCCCATCCCACCCCTGCACCCTTCCTCCCTCTGCCCCCGTCCCACGCCTGTACTCCTCCCTCCCTCTCCCCGTCACACCCCTGCACCCCTCCTCCCTCTCCCCATCCCATCCCTGCACCCCTCCTCCCTCTGCCCCCGTCCCACCCCTAAACCCCACCTCCCTGTCCCCTCTAAACCCCTCCTCCCTGTCCCCTCTAAACCCCACCTCCCTCTCCCCATCCCACCCCTGCACCCTTCCTCCCTCTGCCCCCGTCCCACGCCTGTACTCCTCCCTCCCTCTCCCCGTCACACCCCTGCACCCCTCCTCCCTCTCCCCATCCCATCCCTGCACCCCTCCTCCCTCTGCCCCCGTCCCACCCCTAAACCCCTCCTCCCTCTGCCCCACCCCACCCTTGCACCCCTCCTCCCTCTT	.	PASS	SVTYPE=INS;SVLEN=546;SC=Sniffles2,cuteSV,SVIM,SVIM-asm;NumNeighbors=1;NumThresholdNeighbors=1;MatchId=678;TruScore=0.325397;PctSeqSimilarity=0;PctSizeSimilarity=0.97619;PctRecOverlap=0;SizeDiff=13;StartDistance=-1;EndDistance=-1	GT	1/0
chr7	151230674	chr7-151230675-INS-55	T	TTCTTTCTTTCTTTCTTTCTTTCTTTCTTTCTTTCTTTCTTTCTTTCTTTCTTTCC	.	.	SVTYPE=INS;SVLEN=55;SC=Sniffles2,PAV;NumNeighbors=1;NumThresholdNeighbors=1;MatchId=680;TruScore=0.224242;PctSeqSimilarity=0;PctSizeSimilarity=0.672727;PctRecOverlap=0;SizeDiff=18;StartDistance=70;EndDistance=70	GT	1/1
chr7	151300327	svim.INS.162035	A	ACCGCACACGGAGGGACACTTCGCCCGTTCCTCACTCGCATACGGAGGGACACGCTCACTTCACCGCACACGAGGTACTCCGCTCCGTCCTCACTGCAGACATCGAGGCACTCCGCCCGTCTCACTGCACACGGAGGGAGTACGCTCCGTCTACTGTGCATACGGAGGGACACGCTTCCATACTTCACGTACACGAGGACACGCTCCGTCCC	14	hom_ref	SVTYPE=INS;SVLEN=211;SC=Sniffles2,cuteSV,SVIM;NumNeighbors=1;NumThresholdNeighbors=1;MatchId=681;TruScore=0.295518;PctSeqSimilarity=0;PctSizeSimilarity=0.886555;PctRecOverlap=0;SizeDiff=-27;StartDistance=-58;EndDistance=-58	GT	0/0
chr7	151552474	.	a	ACCACCCTCCACCACCACCACCACCCTCCACACACCATCCGCTCCACACACACCGCCTCCACACACACCATGCTCCACACACACCGCCCTCCACACACACCATCCTCCACACACCACCATGCTCCACACACCACCCTCCACACACCACCCTCCACACCACCCTCCACACACCACCACTCCACACACACCACGCTCCACACACCACCCTCCACACACACCATGCTCCACACACCACCCTCCACACACCATCCTCCACACACACCGCTCCACACACCACCCTCCACACACACGCCCTCCACACACACCACCCTCCACACCACCACTCCACACACCACCCTCCACACACACCATCCACACACCACCCTCCACACACCACCTCCTCCACACACACCATCCTCCACACACCACGCTCCACACCACCCTCCACACACCACCCTCCACCACCCTCCACACACACCACTCCACACACACCGCCTCCACACACACCCTCCACACACACCATCCTCCACACACCATCCTCCACACACACGCCTCCACACACCACCCTCCACACACCGCCCTCCACACACACCACCCTCCACACACAC	30	GAP1	SVTYPE=INS;SVLEN=586;SC=Sniffles2,SVIM-asm,PAV,Dipcall;NumNeighbors=1;NumThresholdNeighbors=1;MatchId=687;TruScore=0.186007;PctSeqSimilarity=0;PctSizeSimilarity=0.55802;PctRecOverlap=0;SizeDiff=259;StartDistance=19;EndDistance=19	GT	./1
chr7	152076521	svim.INS.162155	G	GGGAGTTCACACTGTAGCCTATCACGACACATAGGGCAGAAACCTCATCTCTACTAAATATACAAAATAGGCATGGCAGGCAATCGTAATCCCAGCTACTCAGGAGGCTGGAGGCAGTAGCTAGAATCTCTGCTTTGAACCCAGGAGGCAGAGGTTGCAGTGAGCCAAGATTGTGCCACTGCACTCCAGCCTGGGGCAACAAGCAAGACTGTGGAGGGTGGGGACCTGTTAATAAAAAGAAAAGAAAACAACTCAATTTCAAATGGGCAAAGGAGGCCTGCTGCCATGGTGGCTCCTTATCTATAATCCCAGCACTTTCAGAGGCCAAGGCGGGTGGAATCACCTGAGGTCA	23	PASS	SVTYPE=INS;SVLEN=351;SC=Sniffles2,cuteSV,SVIM;NumNeighbors=1;NumThresholdNeighbors=1;MatchId=692;TruScore=0.321937;PctSeqSimilarity=0;PctSizeSimilarity=0.965812;PctRecOverlap=0;SizeDiff=12;StartDistance=-13;EndDistance=-13	GT	0/1
chr7	152081654	svim.INS.162158	C	CCACCATCACTACCACCACCACCACTCATCACCACTAAAACCACAACCACCACCACCACCACTACCACCACCACCACCACCACCACCACCACCACCACCACTACCACTACCACCACCACCACCACTACCACCACCACTACCACCACCACTACCACCACCACCACTACCACCACCACTACCACACTACTACCACCACCACCACTACCACCACCACCACAGCACCACCACCATCACCACCTACACCACTAAACCACGACCACCACCACCACCAGCCTCACCACCAATTGTTCTCACACCATCACCACTACCACTACCACCACCACCACCACCACACCTCACCACCACCACGCTTCACCTCACCACCACTACCACCACCACCACCACCATCACCACTACCACCACCACCACCACCACCACTACCACCACCACCACCACTACCACCACCACTACCACCACCACCACCACCACCACATCACCACTACCACCACCACCACCACTACCACCACCACCACCACCACCACTACCACCACCACACCACTACCACCACCACTACCACCACCACCACCACCACGCTCACCATCACTACCACCACTACCACCACACTTCAATTCCCCCACCACCACCCCAGCACCACAGCACCATCATCACCACCACCACCATCACCACCAAACCACGACCACCACCACCACCACCACCTACCACTACCACCACCATCACCACCACCACCACCACCACTACCACCACCACCACCACTACCACCAAACCACCACCACCGACTACCACCATCACTACCACCATCACTTCACTACCCATCATCACCACCACCACCTCATCACTACCACCACCAGTACCACCACCATCACCACCACCACCACCACTATCACCATCAAACCATGACCACCACCACCACCACCACTCACTACCACCATCACTACCACCACGACCACCACCACCACACAATTCTCCACACTACCACTACCACTACCACCACCACCATCACTCACTACCACCACCAGCCCACTACCACCACCACCACTACCACCACCACCACACCACTACCACTATCACCACCACCACCATCACCACTACCACCACCACCACCAGCATCAC	14	hom_ref	SVTYPE=INS;SVLEN=1109;SC=Sniffles2,cuteSV,SVIM;NumNeighbors=1;NumThresholdNeighbors=1;MatchId=693;TruScore=0.296363;PctSeqSimilarity=0;PctSizeSimilarity=0.889089;PctRecOverlap=0;SizeDiff=123;StartDistance=-2;EndDistance=-2	GT	0/0
chr7	152082401	svim.DEL.289712	AAATTGAGACGTGTTGGCCGGGCGCGGTGGCTCACGCCTGTAATCCCAGCACTTTGGGAGGCCGAGGCGGGCGGATCACGAGGTCAGGAGATCGAGACCATCCCGGCTAAAACGGTGAAACCCCGTCTCTACTAAAAATACAAAAAATTAGCCGGGCGTAGTGGCGGGCGCCTGTAGTCCCAGCTCCTTGGGAGGCTGAGGCAGGAGAATGGCGTGAACCCGGGAGGCGGAGCTTGCAGTGAGCCGAGATCCCGCCACTGCACTCCAGCCTGGGCGACAGAGCGAGACTCCGTCTCAAAAAAAAAAAAAAAAAAAAAAAAAAAAAAAAAAAA	A	42	PASS	SVTYPE=DEL;SVLEN=331;SC=Sniffles2,cuteSV,SVIM;NumNeighbors=1;NumThresholdNeighbors=1;MatchId=694;TruScore=0.664659;PctSeqSimilarity=0;PctSizeSimilarity=1;PctRecOverlap=0.993976;SizeDiff=0;StartDistance=2;EndDistance=2	GT	0/1
chr7	152085170	svim.DEL.289714	TGTAACCTCTTCAAAAAAAAAAAATAAATAAATAAAAATAAAATAAAAAAATTG	T	42	PASS	SVTYPE=DEL;SVLEN=53;SC=Sniffles2,cuteSV,SVIM;NumNeighbors=1;NumThresholdNeighbors=1;MatchId=695;TruScore=0.623457;PctSeqSimilarity=0;PctSizeSimilarity=1;PctRecOverlap=0.87037;SizeDiff=0;StartDistance=-7;EndDistance=-7	GT	0/1
chr7	152085916	svim.DEL.289715	CTCTGCCTCCCGGGTTCAAGCGATTCTCCTGCCTCAGCCTCCCAAGTAGCTGGGATTACAGGCATGCACCACCATGCACAGCTAATTTTGTATTTTTAGTAGAGACAGGGTTTCTCCGTGTTGGTCATACTGGTCTCAAACTCCCAACCTCAGGTTATCCGCCTACCTCGGACTCCCAAAGTGCTGGGATTATAGGCATGAGCCACCGCGCCCGACCAACTTTTTGTATTTTTAGTAGAGATGGGGTTTCACCGTGTTAGCAAGGATAGTCTCGACCTCCTGGCCTCGTGATCTGCCCGCCTCAGCCTCCCAAAGTGCTGGGATTACAGGCATGAGCCACTGCGCCCAGCCAACTGTCACTCTTAATTTTTTTAAATTAAAAGAAATTAAATTTCTCAATTCTGGAGACTGGAAGTCCCAGCTACTCGGGAGGCTGAGGTAGGAGAATCACTTGAACCTGGGAGGCCGAGACTGCAGTGAGCAGAGATCGTGCAGCCTGGTGACAGAGTGAGACTCCGTCTCAAAAAAAAAAAAAAAAAAAATACTGTCACTTACGTCACTCAGTTTGTGGTATTTTGTTATGGTAGCTCTAGCAAACTGATAGGAGAGGCCTCTAGTTTACACTATTTAAATTTTCTAATTATTTACTTTTTTTTTTTTTAAATACCTGGTGGAGTGCAGTGGCACAATCACAGCTTACTGCAGCCTCGAACTCTTGGCCTCAAGCAATCCTCCCAAGTAGCTGGGACTACAGGCATGCACCACCATACCTGGCTAAGTTTTATTTTTTTGTAGACATGAGGTTTCACTATGTTACTCAGGCTGGTCTTAAACTCTTAAGCTCAAGTGATCCTCCAGCCTTGGACTCCCAAAGTGCTGGGATTACAGGTGTGAGCCACCATGCTCGGCCTACACGAACTTTTTTTAAACTAGCAGGGGTTATGTGAATAGTGGGATTACAGACATTTTCTTCATTATGCTGGTCCATATTTAAATCCTCTCCCCCTCGCAAAAAAAGGTAAAAATATACAGCCATAAAAAAGAATGGAATCATGTCCTTCGCAGCAACATGGATGGAGCTGGAGGCTACACTCTTTTTCATCCTCTATCCTAAAAGAAGTAACTCAGAACCAGAAAATCAAATACCACATGGTCTCATTTGTAAGTGGGAGCTAAACAATGAGTACATGTGAACATAAAGATGGAAGTAATAGACTAGAGATTCCAAAAGAGAAGGTAGAAGAGGAGGCACACAGGTTGAAAACTACCTATTGGGTACTAGGGTCACTTTGGATGATGGCTGCGCTAGCAGGCCAAACCTCGGCATTACATAATCTAGCCATGTAACAAACCTGCACGTGTACCCCCTGAATCTAAAATAAAATAAATTTTTTTTTAAATTGTAAAGAAAAAAAGTATTAAATGACATAACTAAATATTCTAGACATCATTCTACCATAAGTTGTCCAAGAAAAACCACATTTTACCTTACTGTTTATCATTTGAAATAAAATATTATGTTAAGATATTTTAAATTTTTACCAGTTCCACAAAGGAACTAGGAAGTAGAAACTGAAGAACACTTTGTTAAACAAGTCCTTGGGGATTAAAGAAGTAATAGCTACGAAGTATACAACAGTGTGATGAGTGAATCCTTCTCATATTGGGGTTAAAATGGTCATTATAGCTACTGAGTACCACAAATCCAATCAAGTTAGGTATTTTGTATACATTATCATTTAATTCTCATTACAACCCATCACAATAGATGTTAATTAGTATGTCCCCTATTTTTCGGATAAGGACATTCAAGATCAAACAGATTAAATGGTCAAGGTCATACAACTAAGAAATGAAAGTGCTGAGACTCAAACCCAAGTTCATGTCTTAAATCCCATGCCGTTTGATATTAAGGACCATGTGTGTTTAACAAATATTAGACACCTGCTACACACACACACACTGTGCCAGATGTATAAGATAGAGCCATGACCCAAGAAATACAGTCACTATTCTCAAAAAACTTAGAATCTCTGCCAGGAGCAACGGCTCACGCCTGTAATCCCAGCACTTTGGGAGGCCGAGGCAGATGGATCACGAGGTCAGGAGTTCAAGACCAGCCTGGCTAAGATGGTGAAACCCCGTCTCTACTAAAACTACAAAAATTAGCCAGTCATGGTGGCAGGCGCCTGTAATCCCAGCTACTTGGGAGGCTGAGGCAGAGAACTGCTTGAACCAGGGAGGCGGAGGCTGCAGTGAGCCGAGATTGCACCACTGCACTCCAGCCTGGGCGACAGAGTGAGACTGTCTCCAAAAAAAAAAAAAAAAAAAAAAAAAGCCTTAAAATCTCCTCTTTAACATTCTGTTGCATGTATGTTTTTCCTAGGTTTTTTGTCGTTGTTTGTTTTTTGTTTGTTTTTTTGTTTTTGAGACAGTCTTGCTCTGCCACCCAGGCTGAAGTGCACTGACTGGTTCCATCTCAGCTCACTGCAACCTCCGCCTCCCGGGTGCAAGCCATTCTCCCGCCTCAGCCTCCCGAGTAGCTGAGATTATGGTGCCTGCCACCACGCCTAGCTAGTTTTTGTATTTTTAGTAGAGACAGGGTTTTGCCATGTTGAACAGGCTGGTCTTGAACTCCTGACCTTAGGTAATCTGCCTGCCTTGGCCTCCCAAAGCAATGGGATTACAGACATGAGCCACTGCATGCCCGGCCTTTTTTTTTTTTTTTTTTTTTGACACAGAGTCTCTGGCACACAGGCTGGAGTGCAGTGGCACAGCTCACTGCAACC	C	29	PASS	SVTYPE=DEL;SVLEN=2788;SC=Sniffles2,cuteSV,SVIM;NumNeighbors=1;NumThresholdNeighbors=1;MatchId=696;TruScore=0.666667;PctSeqSimilarity=0;PctSizeSimilarity=1;PctRecOverlap=1;SizeDiff=0;StartDistance=0;EndDistance=0	GT	0/1
chr7	152090185	.	a	ATAAATAAATAAATAAAATAAGAATAAAAATTGCCTCTGGCAAACTGCACTATAGAGGCACAT	30	.	SVTYPE=INS;SVLEN=62;SC=Sniffles2,cuteSV,SVIM,SVIM-asm,PAV,Dipcall;NumNeighbors=1;NumThresholdNeighbors=1;MatchId=697;TruScore=0.598291;PctSeqSimilarity=0;PctSizeSimilarity=0.794872;PctRecOverlap=1;SizeDiff=-16;StartDistance=0;EndDistance=0	GT	0/1
chr7	152092624	chr7-152092625-DEL-5578	CctctgtcactcaggctggagtgcagtggcgccatcttggctcactgcaacctccgcctcctgggttcaagtgattctcctgcttcagcctcctgagtagctgggattacaggtgcctaccaccatgccaggctaatttttgtatttttagtagagacagggtttcaccatgttggccaggctggtctcaaactcctgacctcaagtgatctgcctgcctcagcctcAGGCGTGAACCACCCCACTTTCTAAGTTTTATACCTAAATATTAATATATATAACTCAGTAAGAGTGTGATATCCTATCACCAGTATTTTCCCCACACTTTGAGTGCTAGATAGGACTGCCCACTCTTAGCCAATTATATAAAaatattagttgatgctgataaagtgcttcctcttgtgctggccacttttacatgtgtaacttactgcccgcaacaatcctacaacctacaaaaccttgttttcccattttaaagctcagaagactgagctacaaaaatagatcaatgatcagccccaaatcaaacagctactaagtgtgaggctgggatttgaacataggcagttctgAAAACCAAAACCCAAAGCATTACAAACACTATCACCCATAAGCAGAGCATTCTCCTAAACTGAATGTGCCTTTTCCTGCCATTTATTCTGTGTTTGGATTCTGACCCACAACTACTGACAAAAGGTATTCAAGTAACAGCGCCAAACTTCCCAAAAGATATTTTGACAGaaaaaaattaattaaaaaataCATAAATGAAAAGACAAAGATTGGTGGACATCCTCTGTCTCACTTCAAGaaatcgagataataacagtaattactttttaggttgttgtgaggattaaataaattaatatagtacgtgtaaagcacttaggatagtgcttggcatacattaaaccaattaatAGTTTTCATTTTCATTGTAATTCTCATAATTATTATGAAAGGCTCCATAAATACCACTAAGCCTAGAAGGACTGACCAACAGCTATATGATTAGTAACTGGAAAAAACTATGGCCAGAGACATGTTATGACTTTAGGGATACCAAAAAGAAAACGACAATTGCTGATTTTCATTCTAGGAACAAAGTGCCAAAGTGATTTAGTAAAGAAAAAATGCTATTAGAACTCCCACTCCCATTTTCAGAAATGTAGGCCCTGCCTACTTTCTCTCCCACCAGGTATGTtgttagtgaggatgccaggaaaaaggcatactctgttgggggaatccaagccaacacctcacttttggagggcaactaatgaatatccatcaaaacttgaaacatatgtactgtcctcttcgatgagagaactttacatctaggaatttatcttccagaatatgtccacacgtacaaatacacaagtacaaggatattccttacaaagataataaaactggaaatcaactaaatgaccatcagtaggggaatggtttaaCTAATCAGAGGGCCTTCAATCTAGTTTAaaacctgtttctccactaagatcaatctctaatctaagtaaatgacatttctgtccactcaactactgaagccacaaatctagaagacaattttaattcttctttatctcatatccatctcatcaaatcctttagcagatcttaccgctgtaacttTCCAAGCtttttttttttttagatggagtctcactctgttgcccaggttggagtgcaggggcttgatgtcagctcactgcaacctccacctcccaggtacaagcaattctctcctgcctcagcctcctgagCTTtccaaacacttctgattgcctttctcctctgccatcactctactctaagccatatctgtcaaggttactttcacagccttatgggtgccctggtttataaccttCTAAGGGCTTTTGCTGCACTAAGGATAAAATCCCAGCTTCTTACCACGGTGTGAAGGGCACTGCTTGggctcctgcttgcctctcaaatatggtctcctaagttcccctcattgcacagtaACACCAATCGTTTATTTTGGGAGATGGGAGGATCCCTTGAGTATAACACACTtgatatggtttggcagtgtccccacccaaatctcatcttgaattaaagctcccataattcccacgtgttgtggaatggacacagtgggaaagaattgaatcataggggtggtttccccatactgttctcctggtagtgaataaatctcacgagatatgatagttttgtaagaggaaacacctttcacttggtactcactctctcttgcctgccaccacgtaagacatgccttctgctgtgagtgtgaggcctccccaaacacatggaactatgagtctattaaacttctttttctttaaaaattacccagccttgggtatgtctttatcagcagtaaacgcactaatacaACACTCATTCTTGTTTTGAGTCTTCACAATAAATCCTGCTCTTCCTAAAATGcctccacatcattcacgtgtgtttcaatgccatcacttcatacagaccttcctgaccaccttagccacatgcgttctctctcataccattaacagacacactcagtacagtaccacattttattttcttcatagcacttctcagtatttgagactaattacgagaaatgcatttattttgtgtttctcaccgttgaaatattgttccataagggcaggagcttggtctctctggttcaccactgaatccttacacctaaaacactccttggcaaattaagcacgtgattcatatctttggataaatTTTGAAAAGAATGAGATAGATGTGTATAAGCTAAAATGGAAAGATGCCTAAGATCAACCACAAAGTGACAAAATCAAATCACGATATAAATTAAATGATCCCATTATCATAAAAATGGATATAAGTACATACACATACATAGAAATAGCAAAGGTATACCCATAACAAAAGTCAAGGATACAGTAATTGTCTCTGAAATGTGGGGCAAAACAGGGAAAAGAGGGTCTTTCACATTTTTTGTTTTTTATTTTAGATAAGAGGCTCACTCTGTCACCCAGTGAAACACatgttgcccaggctggcctcaaactcctggcctcaagtgatcctcctacctcggccttcccaagtattgagattataagcgtgagccccctgcacccagccCCTTTTACTTTTTAAGTTATGCCCTCCTGTGCTCTTTATTTTTACCAGAATGTATTACATTCATAACTTTTTATGTGACATCTTCTAATCTTCCACATACTGTAAAAGGCTTAACACACATAATGAGTACTCAGttttgttttggagacagggtttcagctctgtcacccaggctggagtgcaacagcacaatcttgactcaatgcaacctccacctcctgggctcaagggatcctcccacctcagcctctgagtaggtaggactacaggttcgcaccaccaagcccagctaatttttgtgggatttttttaggggtagggtttcaccatgttgcccaggctggtctccaactcctgagctcaagcgatccacccaccttggcttctcaaagtgctgggatttcaggcgctcaccaccgcacccagccAGTACTCGCTTTTATAAACACGCAAAACACCTCCTACACCACTTAAAGCTGCTATTATATTTCTACAACCTAACACATTCTGAAACACTGGATAAATAAATATCTAAATAATTATTAGTTTTTGGTCTAGTCCAGTTTGAGAACTGAAAGAGATTCTCTGGCTCAAATAGCAGATCAAACATATACATTTATCTCTCTTCAGCAAAAGACCATTTTAAACAGTAGTTTAAAAAAATTTAAAGCCAAATTATTATTAAAAAACAAAGTAAAATTAATGGAAAGAGATCTCTTCTAAAGTAAAGAAACTGGAGTCTGGGAGAGAGGAAACTAGTGAACCTAGCATGGGAGTTGGCACTTTGGGGTAAAACAATGGACTCTTGAATGTCAGAATACAAAAGACTAATTAACAGCTTAaccctaaagtaaagcctgcctgccaaccattaattcccaccaagagctcattgtgaacccttctactaaatcttaaagctgagtgatatccaaggtcagcagatatttggttaaaagcctacaatataaatgagactaagataacaacaaaaattacaatagagttgacaggtaagagggagggcaacaaaatttaaaaaaaaaataaaccttattaacattttcagagactcaagaagattattaatccataaaatgagaaaagatattggcgggggaggaaatgaaggagaaatctcaaacatttaaaatataacttccaatataaaattaaaaggtccaagaataaataaagtagaagagatggccAGACCAAaaaaaaacaaacaaacaaacagacaaaAATATTGGGgaggattaattcagtaagtctaataatccaactaaaagcagctatagagaaaacaaagaaaagatcactagaggccgggcgtgggggttcacgcctgtaatcccagcactttgggaggccgagatgggcggatcacgaggtcaggagatcaaaaccatcctggctaacaaacacggtgaaaccccctctctactaaaaatacaaaaacttagccaggtgtggtagcaggtgcctgtagtcccagttacctgggaggctgaagaagaatagcttgaacccaggaggcagaggttgcaatgtgccaagatggtaccactgcactccagcctgggcaacagagcaagactccgtctcaaaaaaataaaaaaaagaaagatcactaaagccgtaacatgaaaactttcaagaagtgaagcacataaagtattttgcttattgtaatggagaagaaaacacatctggacatctttgagaaatttcagtttaatgaggataaaagaaggctctaaagggatggatgaaaatatgaaacacatcacccacaaaggaagaagaatcacacagtatccgacttttcctcaccaacaacaatggacatagaagacactggagcaatcccttcaaaactctgagggaaaacaattttcagcttaattgcacttgaataaaataataccagtcaactgtaagggctaatgaggacttttacagataagcaaggattcaaaactttatttctcacatattctttcttagctatttatgtgggtgtactgcattaaaacaagttagtaactcaagaaaTGATAAAGCTCTAATAACAGTAGTAGCACTGTGCAAAAAGAGTAAGGAAAAGTTCAGCACAAAAACAAGGCAACAGGTCTAAATACTTCTAGCCCAAACTGAAGGAAATAGGACTAAGGGAAAGCAGGGGAGGGTGGGAGGGACTTGATATGCATAAAATAAGTAATAATGACAAACCACAGAAAAAGATTGATAAAATGAATCGTGAAAATATGACAAGAAAAATGCAGTTACAGATTCAAAAACCAAGAAACAATACaaagaaatgtaattacatactacttgcctctgctgtgaaaaatattacatgatcataataatgtagaaactATTCATTAACtttttttttttttttttca	C	.	.	SVTYPE=DEL;SVLEN=5578;SC=Sniffles2,cuteSV,SVIM,PAV;NumNeighbors=1;NumThresholdNeighbors=1;MatchId=698;TruScore=0.666607;PctSeqSimilarity=0;PctSizeSimilarity=1;PctRecOverlap=0.999821;SizeDiff=0;StartDistance=-1;EndDistance=-1	GT	0/1
chr7	153203414	cuteSV.INS.15149	t	tTTTATATTATATATAATATATATTTTATATATTATATAATATATGATATATATTTATACTGATATATTTTATATATGGCCATATATAATATATGATATATATTTTATATATATTATATATGCTTCTATGACATATATTTTAACATATATTATATAATATATGATATATATTTTATATATATTATATATAATATGATATATATTATATGATATATATTTTATATATATTATATATAATATATGATATATATTTATATATATTATATATAATATATGTTATATATTTTATATATATTATATATAATATATGATATATATTTATATATATTATATATAATATGATATATATTTTTATATATATTATATATAATATATGATATATATTATATATACATTATATATAATATATGATATATATTTATATATATATTATATGTATACTTATGAAAATATATATATATATCTATTATATATAATATATGATATATATTATTATATATATTATATATAATATATGATATATGTGTATATATATTATATATAATATGTGATATATTGTATATATGGCCATATATATTATATGATATATAGTAATATATAATATATATAATATATGATATATATTGTATATATATTATATAAACATATGATATATATTTTATTATAATATATGATATATATTGTATATATTATATATAATATATGATATATTGTATATATTATATAAATATATGATATATATTGTATATATAATATATATAATAACTTATGATATATATACTTATATATAATATATATAATATATGATATATATTATTTATATATATTTTATATATAATATATGATATATATTGTATATATAATATATATAATATATGATATATATTGTATATATATTATATATAATATATGATATATATTGTATATATAATATATATAATATATGATATATATTGTATATATATTATATATAATATATGATATATATTATATATATAATATATATATTATAATAGTATATATTGTATATATATTATATATAATATGATATATATTGTATATATATTATATATTATATATTTTATTTATATATTATATATAATATATGAATATATTT	24.6	PASS	SVTYPE=INS;SVLEN=1116;SC=Sniffles2,cuteSV;NumNeighbors=1;NumThresholdNeighbors=1;MatchId=705;TruScore=0.182264;PctSeqSimilarity=0;PctSizeSimilarity=0.546791;PctRecOverlap=0;SizeDiff=-925;StartDistance=-76;EndDistance=-76	GT	0/1
chr7	153759906	chr7-153759907-INS-147	A	ACTCGCGAGGTGGGGACTGAGAGCTATCCTCTCTTCCGCACCTGGCTGTTGGTACCCCCATCGTAGGGGGAGGCACCCTCCGCGAGGCAGGGACTGAGAGCCAACCCCTGGTTCCCCACTGGCTCTTAGACCCCATCGCAGAGGGAGG	.	.	SVTYPE=INS;SVLEN=147;SC=Sniffles2,cuteSV,SVIM,PAV;NumNeighbors=2;NumThresholdNeighbors=2;MatchId=709;TruScore=0.285714;PctSeqSimilarity=0;PctSizeSimilarity=0.857143;PctRecOverlap=0;SizeDiff=21;StartDistance=377;EndDistance=377	GT	0/1
chr7	154447882	.	TGGGGGGAGAGCTgggagaaggggcagtcgagagggaggtggggggagagctgggagaaggggcagtcgagagggaggtgg	T	30	GAP2	SVTYPE=DEL;SVLEN=80;SC=Sniffles2,cuteSV,SVIM,SVIM-asm,PAV,Dipcall;NumNeighbors=3;NumThresholdNeighbors=1;MatchId=714;TruScore=0.320833;PctSeqSimilarity=0;PctSizeSimilarity=0.9625;PctRecOverlap=0;SizeDiff=3;StartDistance=-92;EndDistance=-89	GT	1/.
chr7	154447962	chr7-154447963-INS-189	G	GGGGAGAGCTGGGAGAAGGGGCAGTCGAGAGGGAGGTGGGGGAGAGCTGGGAGAAGGGGCAGTCGAGAGGGAGGTGGGGGAGAGCTGGGAGAAGGGGCAGTCGAGAGGGAGGTGGGGGAGAGCTGGGAGAAGGGGCAGTCGAGAGGGAGGTGGGGGAGAGCTGGGAGAAGGGGCAGTCGAGAGGGAGCTC	.	.	SVTYPE=INS;SVLEN=189;SC=Sniffles2,cuteSV,SVIM,SVIM-asm,PAV;NumNeighbors=2;NumThresholdNeighbors=1;MatchId=715;TruScore=0.305115;PctSeqSimilarity=0;PctSizeSimilarity=0.915344;PctRecOverlap=0;SizeDiff=16;StartDistance=-1;EndDistance=-1	GT	0/1
chr7	155121235	chr7-155121236-INS-95	T	TCCCCAGACGCCCACATCCTCATCTCTCCCTCCCCCAAAGACACCCACATCCTCATCTCTCCCTCTCCCCAAAGACACTCACATCCTCATCTCTCC	.	.	SVTYPE=INS;SVLEN=95;SC=Sniffles2,SVIM,PAV;NumNeighbors=1;NumThresholdNeighbors=1;MatchId=728;TruScore=0.210526;PctSeqSimilarity=0;PctSizeSimilarity=0.631579;PctRecOverlap=0;SizeDiff=35;StartDistance=295;EndDistance=295	GT	1/0
chr7	155143101	chr7-155143102-INS-134	C	CCTCCCGGCTTCCTGCGGTCTCCCGGCCGGCCTCCCTCCCGGCTTCCTGCGGTCTCCCGGCCGGCCTCCCTCCCGGCTTCCTGCGGTCTCCCGGCCGGCCTCCTCCCGGCTTCCTGCGGTCTCCCGGGCCGGCCT	.	.	SVTYPE=INS;SVLEN=134;SC=Sniffles2,SVIM,SVIM-asm,PAV;NumNeighbors=1;NumThresholdNeighbors=1;MatchId=731;TruScore=0.303483;PctSeqSimilarity=0;PctSizeSimilarity=0.910448;PctRecOverlap=0;SizeDiff=12;StartDistance=-36;EndDistance=-36	GT	1/0
chr7	155159830	chr7-155159831-INS-77	C	CAGAGGGGCTCCTCACTTCCCAGTAGGGGCGGCCGGGCAGAGGCGCCCCTCACCTCCCGGACGGGGCGGCTGGCCGGG	.	.	SVTYPE=INS;SVLEN=77;SC=Sniffles2,cuteSV,SVIM,PAV;NumNeighbors=1;NumThresholdNeighbors=1;MatchId=734;TruScore=0.285714;PctSeqSimilarity=0;PctSizeSimilarity=0.857143;PctRecOverlap=0;SizeDiff=11;StartDistance=4;EndDistance=4	GT	1/1
chr7	155160364	chr7-155160365-DEL-50	Acccccctcccccctcccggactgggtggctggccgggcggggggctgacc	A	.	.	SVTYPE=DEL;SVLEN=50;SC=Sniffles2,PAV;NumNeighbors=1;NumThresholdNeighbors=1;MatchId=735;TruScore=0.65372;PctSeqSimilarity=0;PctSizeSimilarity=0.980392;PctRecOverlap=0.980769;SizeDiff=-1;StartDistance=0;EndDistance=-1	GT	1/1
chr7	155409089	chr7-155409090-DEL-222	AAGGCGTGTACCCTGATGGGTGTGAGGCGGTATTTCTGTGTTGTAATGTGTGTACCCTGATGGGTGTGAGGTGGTATTTCTGTGTTGTGACATGTGTACCCTGATGGGTGTGAGGTGGTATTTCTGTGTTTTAACGTGTGTACCCTGATGGGTGTGAGGTGGTATTTCTGCATTTTAACGTGTGTACCCTGATGGGTGTCAGGTGGTATTTCTGCATTTTAAC	A	.	.	SVTYPE=DEL;SVLEN=222;SC=Sniffles2,cuteSV,SVIM,PAV;NumNeighbors=1;NumThresholdNeighbors=1;MatchId=743;TruScore=0.513884;PctSeqSimilarity=0;PctSizeSimilarity=0.788288;PctRecOverlap=0.753363;SizeDiff=47;StartDistance=-55;EndDistance=-8	GT	1/0
chr7	155409792	chr7-155409793-DEL-353	TAAGGTGTGTACCCTGATGGGTGTGAGGTGGTATTTCTGTGTTTTAAGGTGTGTaccctgatgggtgtgaagtggtatttctgtgttttaatttgtgtaccctgatgggtgtgaagtggtatttctgtgttttaatttgtgtaccctgatGGGTGTGAAGTGGTATTTCTGTGTTGTAACATGTGTACCCTGATGGGTGTGAGGTGGTATTTCTGTGTTTTAATGTGTGTAACCTGATGGGTGTGAGGTGGTATTTCTGTGTTGTAATGTGTGTACCCTGATGGGTGTGAGGTGGTATTTCTGTGTTGTAATATGTGTACCCTGATGGGTGTGAGGTGGTATTTCTGTGTTGTA	T	.	.	SVTYPE=DEL;SVLEN=353;SC=Sniffles2,cuteSV,SVIM,PAV;NumNeighbors=1;NumThresholdNeighbors=1;MatchId=745;TruScore=0.612992;PctSeqSimilarity=0;PctSizeSimilarity=0.997167;PctRecOverlap=0.841808;SizeDiff=1;StartDistance=-56;EndDistance=-55	GT	1/0
chr7	155725877	.	atgtgtgtgcatgtgtgcatgtgtatgtgtgtgaatgtgcatgtgtgtatgtgtgtatgtgtatatgtgtgcatgtgtg	A	30	GAP1	SVTYPE=DEL;SVLEN=78;SC=Sniffles2,SVIM-asm,Dipcall;NumNeighbors=1;NumThresholdNeighbors=1;MatchId=750;TruScore=0.329114;PctSeqSimilarity=0;PctSizeSimilarity=0.987342;PctRecOverlap=0;SizeDiff=-1;StartDistance=139;EndDistance=138	GT	./1
chr7	157149939	chr7-157149940-INS-78	T	TTCTTTCTTTCTTTCTTTCTTTCTTTCTTTCTTCCTTTCTTTCCTTTCTTTCCTTTCTTTCCTTTCTTTCCTTTCCTTC	.	.	SVTYPE=INS;SVLEN=78;SC=Sniffles2,cuteSV,SVIM,PAV;NumNeighbors=1;NumThresholdNeighbors=1;MatchId=763;TruScore=0.264957;PctSeqSimilarity=0;PctSizeSimilarity=0.794872;PctRecOverlap=0;SizeDiff=16;StartDistance=32;EndDistance=32	GT	1/1
chr7	157346831	.	G	GGGCGCCGGATCCTGCCCGCTCTCGTGCCCTCCTGGGCATGGGTGCGGCCAGGCC	30	.	SVTYPE=INS;SVLEN=54;SC=Sniffles2,SVIM,SVIM-asm,PAV,Dipcall;NumNeighbors=1;NumThresholdNeighbors=1;MatchId=768;TruScore=0.333333;PctSeqSimilarity=0;PctSizeSimilarity=1;PctRecOverlap=0;SizeDiff=0;StartDistance=-67;EndDistance=-67	GT	0/1
chr7	157440114	.	TGTGCACTGAACTCGGTGGGTCGGACCCATCCAGCGTGCACTGAACTCGGTGGGTTGGACCCATTCACTGTGCACTGAACTCGGTGGGTCGGACCCATCCAGCGTGCACTGAACTCGGTGGGTCGGACCCATCCAGCATGCACTGAACTCGGTGGGTTGGACCCATCCAGCGTGCACTGAACTCGGTGGGTCGGACCCATTCACTGTGCACTGAACTCGGTGGGTCAGACCCATCCAGTGTGCACTGAACTCGGTGGGTCGGACCCATTCACTGTGCACTGAACTCGGTGGGTCGGACCCATTCACTGTGCACTGAACTCAGTGGGTCGGACCCATCCAGCGTGCACTGAACTCGGTGGGTCGGACCCATTCACTGTGCACTGAACTCGGTGGGTCAGACCCATCCAGCATGCACTGAACTTGGTGGGTCGGACCCATTCACTGTGCACTGAACTCGGTGGGTCAGACCCATCCAGCATGCACTGAACTTGGTGGGTCGGACCCATTCACTGTGCACTGAACTCGGTGGGTCAGACCCATCCAGCGTGCACTGAACTCGGTGGGTCAGACCCATGCAGCGTGCACTGAACTCGGTGGGTCAGACCCATCCAGTGTGCACTGAACTCGGTGGGTCGGACCCATTCGCTGTGCACTGAACTCGGTGGGTCAGACCCATCCAGC	T,*	30	.	END=157440792;SVTYPE=DEL;SVLEN=678;SC=Sniffles2,cuteSV,SVIM,SVIM-asm,Dipcall;NumNeighbors=1;NumThresholdNeighbors=1;MatchId=771;TruScore=0.659813;PctSeqSimilarity=0;PctSizeSimilarity=0.997059;PctRecOverlap=0.982379;SizeDiff=-2;StartDistance=-10;EndDistance=-12	GT	2/1
chr7	157518269	cuteSV.INS.15221	a	aCCACATGAGAAGAGTGAGCTGAGACCCTCGCCTCCCAGGAGGAGGAACTGGATATCTACACGCAGAGGAGTCTGAGCCAGACCTCGCCTCCCAGAACTGGATATCCACATGCATAGGAGTGAGCCAGACCCTCACCTCCCAGGAGGACTGGATATCCACCGCAGAGGGACGGCGGCCAGACCCTCACCTCCCAGGAGAACTGGATATCCACATGCAGGAGTAGACGGGCCTCACACTCCCAGGAGAACTGGATATCCACACGCAGGACGGCCAGACCCTCACCTCCCGGGGAGAACTGGATATCCACACGCAGAGGAGTATAGGCCAGACCCTGCTCCCAGGAGAACTGGATATCCACCTCCCAGGAGAACTGGATATCTGCACGCAGAGGTGAGCCAGACCTCGCCTCCCAGGAGGAGCTGGATACCTACACCCAGAGGGAGTGGCCATGCCTGCGCCTCCCAGGAGAACTGGATATCTACACAGAGGAGTGAGCCAGACCTAAGCCTCCCAGGAGAACTGGATATCTACACACAGAGGAGTGAGCCAGACCCTCGCCTCCCAGGAGAACTGGATATCCACATGCAGAGGAGTGAGCCCAGACCTGCCTCCAGAACTGGATATCCGCAGAAGGACGGCGGCCAGACCCTCACCTCCCAGGAGAACTGGATATCCACACAGAGAGTGGAGCTGGGCCTCGCCTCCCAGGAGGCTGGATATCTACACGCAGAGGGTGAGCCAGACCCTCTCAGGAAGACTGGATATCCACATGCATAGGGTAGGCCAGACCCTCACCTCCAGGAGAACTGGATATCCACACGCAGAGGTGGGCGGCCAGACCCTCACCTCCCAGGAGAACTGGATATCCACATGCAGAGGAGTGAGCCAGACCCTCACCTCCCAGGAGAACTGGATATCCACGCAGAGACGAGGCGGCAGACCCTCACCTCCAGGAGGGAGCTGGATGTCCACACATGGAGGGAAGTGACCAGACCGCCTCCCAGGAGAACTGGATA	81.6	PASS	SVTYPE=INS;SVLEN=1016;SC=Sniffles2,cuteSV;NumNeighbors=1;NumThresholdNeighbors=1;MatchId=777;TruScore=0.285433;PctSeqSimilarity=0;PctSizeSimilarity=0.856299;PctRecOverlap=0;SizeDiff=146;StartDistance=22;EndDistance=22	GT	0/1
chr7	157775672	.	C	CCCCAAACCCCGAGTCACAGAGACGAGGGAGGGAATGCAGAGTGCAGGGTCCCCCAAACCCCGAGTCACAGAGACGAGGAGGGAATGCAGAGTACAGGGT,*	30	.	SVTYPE=INS;SVLEN=101;SC=Sniffles2,cuteSV,SVIM-asm,Dipcall;NumNeighbors=1;NumThresholdNeighbors=1;MatchId=798;TruScore=0.249383;PctSeqSimilarity=0;PctSizeSimilarity=0.748148;PctRecOverlap=0;SizeDiff=-34;StartDistance=-160;EndDistance=-160	GT	1/2
chr7	157777087	chr7-157777088-INS-64	C	CCCATCCCACGCCAGGCTCCACCCCATCCCACGCCAGGCTCCACCCAATCCCACGCCAGGCTCCA	.	.	SVTYPE=INS;SVLEN=64;SC=Sniffles2,cuteSV,PAV;NumNeighbors=1;NumThresholdNeighbors=1;MatchId=801;TruScore=0.28125;PctSeqSimilarity=0;PctSizeSimilarity=0.84375;PctRecOverlap=0;SizeDiff=10;StartDistance=-55;EndDistance=-55	GT	0/1
chr7	157787244	chr7-157787245-DEL-117	CAGCACCGCGTCCCCAGCTTACAACTCCTTGTTCCTAAATCAATGCCGCGTCCCCAGCTTACAACTCCTGGTTCCTAAAATCAACGCCGTGTCCCCAGCTTACAGCTCCTTGTTCCTA	C	.	.	SVTYPE=DEL;SVLEN=117;SC=Sniffles2,cuteSV,SVIM,SVIM-asm,PAV;NumNeighbors=2;NumThresholdNeighbors=2;MatchId=802;TruScore=0.663842;PctSeqSimilarity=0;PctSizeSimilarity=1;PctRecOverlap=0.991525;SizeDiff=0;StartDistance=-1;EndDistance=-1	GT	1/0
chr7	157787402	.	AAAATCAACGCCGTGTCCCCAGCTTACAACTCCTTGTTCCTAAATCAACGCTGCGTCCCCAGCTTACAACTCCTTGTTCCT	A	30	.	SVTYPE=DEL;SVLEN=80;SC=Sniffles2,cuteSV,SVIM,PAV,Dipcall;NumNeighbors=1;NumThresholdNeighbors=1;MatchId=803;TruScore=0.329218;PctSeqSimilarity=0;PctSizeSimilarity=0.987654;PctRecOverlap=0;SizeDiff=-1;StartDistance=-200;EndDistance=-201	GT	1/0
chr7	157793461	.	C	CGGGCCGCAGGTGGGGAGCAGGGTGGGGGCTGGTGTCCGGCCGCAGGTGGGGTGCAGGGTGGGGGCTGGTGTCCGGCCGCAGGTGGGGTGCAGGGTGGGGGCTGGGGTTTGGCCGCAGGTGGGGTGCAGGGTGGGGGCTGGGGTT	30	.	SVTYPE=INS;SVLEN=144;SC=Sniffles2,cuteSV,SVIM-asm,PAV,Dipcall;NumNeighbors=1;NumThresholdNeighbors=1;MatchId=804;TruScore=0.261574;PctSeqSimilarity=0;PctSizeSimilarity=0.784722;PctRecOverlap=0;SizeDiff=31;StartDistance=54;EndDistance=54	GT	1/0
chr7	157892470	.	c	CCCAACACATCCCGGCTGCCTCCTTCCTCCCCCACATCCCGGCTGCCTCCCCTTCCTCCCCACATCCCGGCTGCCTCCCCTTCCTCCCCAACATCCCGGCTGCCTCCCCTTCCTCCCCCAACACATCCCGGCTGCCTCCCCTTCCTCCCCCATCACCCGGCTGCCTCCCTTCCTCCCCCATCCCGGCTGCCTCCCCTTCCTCCCCCAACACATCCCGGCTGCCTCCCTTCCTCCCCACATCACCGGCTGCCTCCCTTCCT	30	GAP1	SVTYPE=INS;SVLEN=259;SC=Sniffles2,cuteSV,SVIM-asm,Dipcall;NumNeighbors=1;NumThresholdNeighbors=1;MatchId=817;TruScore=0.194444;PctSeqSimilarity=0;PctSizeSimilarity=0.583333;PctRecOverlap=0;SizeDiff=-185;StartDistance=444;EndDistance=444	GT	./1
chr7	157944011	chr7-157944012-INS-3898	C	CTTTCTATTCCTGCCCCTCCCTGCCCACACCGCCCGCCTTCTATTCCTGCCCCTCCCTGCCCACACCACCCGCCTTTCTATTCCTGCCCTCCCTGCCCACACCACCACGCCTTTCTGTTCCTGCCCCTCCCTGCCCATACCGCCCGCCTTTCTATTCCTGCCCCTCCCTGCCCACACCACCCGCCTTTCTATTCCTGCCCTCTGCCCACACCACCCGCCTTCTCTGCCTCCTGCCCCTGCTGCCCACACCGCCCGCCTTTCTATTCCTGCCCCTCCTGCCCATACCACCCGCCTTTCTATTCCTGCCCCTCCCTGCCCACACCACCCGCCTTTCTATTCCTGCCCCTCCTGCCCACACCGCCCGCCTTCTATTCCTGCCCCTGCCCACACCGCCCGCCTTTCTATTCCTGCCTCTCCCTGCCCACACCACCCGCCTTTCTATTCCTGCCCTCTCCTGCCCACACCGCCCGCCTTCTATTCTGTTCTGCCTCCTGCCCATACCGCCCGCCTTTCTATTCCTGCCTCCTGCCCACACCGCCCACCTTTCTATTCCTGCCCCTCCTGCCCACACCACCCGCCTTTCTATTCCTGCCCCTCCCTGCCCATACCGCCCGCCTTTCTATTCCTGCCCCTGCCCACACCGCCCGCCTTTCTATTCCTGCCTCTCCCTGCCCACACCACCCGCCTTTCTATTCCTGCCCCTCCCTGCCCACACCGCCCGCCTTCTATTCCTGCCCCTCCTGCACCCCGCCTTCACTGCCCACACCAGCCCGCCTTTCTATTCCTGCCCCTCCCTGCCCACACCGCCCGCCTTTCTATTCCTGCCCCTCCCTGCCCACACCACCCGCCTTTCTATTCCTGCCCCTCCCTGCCCACACCGCCCGCCTTTCTATTCCTGCCCTCCCTGCCCACACCGCCCGCCTTTCTATTCCTGCCCTCTCCTGCCCACACCGCCCACCTTTCTATTCCTGCCTCTCCCTGCCCCACCGCCCGCCTTTCTATTCCTGCCTCTCCCTGCCCACACCGCCCGCCTTTCTATTCCTGCCCCTCCTGCCCACACCGCCCGCCTTTCTGTTCCTGCCCCTCCCTGCCCACACCGCCCGCCTTTCTATTCTGCCCCTCCCTGCCCACACCGCCCGCCTTTCTATTCCTGCCCCTCCTGCCCCCACTGCCCGCCTATCTATTCCTGCCCCTCCTGCCCACACCACCCGCCTTCTGTTCCTGCCTCCCTGCCCACACCGCCCGCCTTCTATTCCTGCCCTCCTGCCCACACCGCCACTGTCTATTCCTGCCCCTCCCTGCCCACACCGCCCGCCTTCTATTCCTGCCCCTCCCTGCCCACACCGCCCGCCTTTCTATTCCTGCCTCTCCTGCCCACACCGCCCGCCTTTCTGTTCCTGCCCCTCCCTGCCCACACCGCCCGCCTTTCTATTCCTGCCCCTCCTGCCCACACCGCCCGCCTTCTATTCCTGCCCTCCTGCCCACACCGCCCACCTTTCTATTCCTGCCCCTCCCTGCCCACACCGCCCGCCTTTCTATTCCTGCCCCTCCCTGCCCACACCGCCCGCCTTTCTATTCCTGCCCCTCCCTGCCCACACGCCCGCCTTTCTATTCCTGCCCCTCCTGCCCACACCACCCGCTTTCTATTCCTGCCCCTCCCTGCCCATACCGCCCACCTTTCTATTCCTGCCCCTGCCCACACCGCCCACCTTTCTATTCCTGCCCCTCCCTGCCCACACCACCCGCCTTCTATTCCTGCCCCTCCTGCCCCGCCTTCTATTCTGCCTCCCTGCCCACACCACCCGCCTTTCTATTCCTGCCCCTCCCTGCCCACACCGCCCGCCTTTCTATTCCTGCCTCTCCTGCCCACACCGCCCGCCTATCTATTCCTGCCTCTCCTGCCCACACCGCCTGCCTTTCTATTCCTGCCTCTCCCTGCCCACACCGCCCGCCTTTCTATTCCTGCCTCTCCTGCCCACACCGCCCGCCTTTCTATTCCTGCCTCCTGCCCACATCACCCGCCTTTCTATTCCTGCCTCTCCTGCCCACACCACCCGCCTTTCTATTCCTGCTCTCCTGCCCACATCACCCGCCTTTCTATTCCTGCCTCTCCTGCCCACACCACCCGCCTTTCTATTCCTGCCCCTCCCTGCCCACACCGCCCGCCTTTCTATTCCTGCCTCCCTGCCCACACCACCCGCCTTTTCTATTCCTGCCTCTCCCTGCCCACACCACCCGCCTTCTATTCCCTGCTCCCTGCCCACATCATCCTGCCTCCTTCCATTCACCTGCCCTCTCCCTGCCCTACACCACCCGCCTTCTATTCCTGCCCCTGCCCACACCACCCGCCTTTCTATTCCTGCCCTCCCTGCCCACACCACCCGCCTTTCTATTCCTGCCTCTCCTGCCCACACCACCCGCCTTTCTATTCCTGCCCCTCCCTGCCCACACCACCCGCCTTTCTATTCCTGCCCCCCTGCCCACACCACCCGCCTTTCTATTCCTGCCTCTCCTGCCCACACCACCCGCCTTTCTATTCCTGCCCTCCTGCCCACACCACCCGCCTTTCTGTTCCTGCCCCTCCTGCCCACACCACCCGCCTTCTATTCCTGCCTCTCCCTGCCCACACCACCCGCCTTTCTATTCCTGCCCCCCTGCCCACACCACCCGCCTTTCTATTCCTGCCCCTGCCCACACCGCCCGCCTTTCTATTCCTGCCCCTCCCTGCCCACACCACCCGCCTTTCTATTCCTGCCCCTCCTGCCCACACCGCCCGCCTTTCACCCTCCTCTCGCCCACACCACCCGCCTTTCTATTCCTGCCCCTGCCCACATCACCCGCCTTTCTATTCCTGCCTCTCCTGCCCACACCACCCGCCTTTCTATTCCTGTCCCTCCTGCCCACACCACCCGCCGTTCTATTCCTGCCTCTCCCTGCCCACACCGCCCGCCTTTCTATTCCTGCCTCTCCTGCCCACACCACCCGCCTTTCTGTTCCTGCCCCTGCCCACACCACCCGCCTTTCTGTTCCTGCCTCTCCCTGCCCACACCACCCGCCTTTCTATTCCTGTCTCTCCCTGCCCACACCACCCGCCTTTCTATTCCTGTCTCTCCCTGCCCACATCACCCGCCTTTCTATTCCTGCCTCCTGCCCACCACCCGCCTTTCTATTCCTGTCTCTCCTGCCCACACCACCCGTTTCTATTCCTGCCCCTGCCCACATCGCCCGCCTTTCTATTCCTGCCCTCCCTGCCCACACCGCCCGCCTTTCTATTCCTGCCTGCTCACACCGCCCACACCACCCGCCTTTCTATTCCTGCCTCCCTGCCCACATCACCCGCCTTTCTATTCCTGCCTCTCCCTGCCCACACCACCCGCCTTTCTATTCCTGCCTCTCCTGCCCACACCACCCGCCTTTCTATTCCTGCCCCTGCCCACATCACCCGCCTTTCTATTCCTGCCTCTCCCTGCCCACACCGCCCGCCTTTCTATTCCTGCCTCCTGCCCACACCACCCGCCTTTCTATTCCTGCCCCTGCCCACACCGCCCGCCTTTCTGTTCCTGCCTCTCCTGCCCACACCGCCCGCCTTTCTATTCCTGCCTCTCCCTGCCCACACCACCCGCCTTCTATTCCTGCCTCTCCTGCCCACACCACCCGCCTTTCTATTCCTGCCTCCTGCCCACACCGCCCGCCTTTCTATTCCTGCCTCCTGCCCACACCACCCGCCTTTCTATTCCTGCCCCTGCCCACACTCGCCCGCCTTCTATTCCTGCCTTCCCTGCCCACACCGCCCACGCACCTGCCTCTCCCTGCCCACACCACCCGCCTTCTATTCCTGCCTCTCCTGCCCACACCACCCGCCTTTCTATTCCTGCCTCTCCTGCCCACACCACCCGCCT	.	.	SVTYPE=INS;SVLEN=3898;SC=Sniffles2,cuteSV,PAV;NumNeighbors=1;NumThresholdNeighbors=1;MatchId=832;TruScore=0.183392;PctSeqSimilarity=0;PctSizeSimilarity=0.550176;PctRecOverlap=0;SizeDiff=-3187;StartDistance=-66;EndDistance=-66	GT	1/0
chr7	157951223	chr7-157951224-INS-66	G	GTGAATGAGTGAACTCGGGAGAATCAGGAGCCCGTGTGATTGGCCGGGACCGCAAGTGCTTCCTGAA	.	.	SVTYPE=INS;SVLEN=66;SC=Sniffles2,SVIM,SVIM-asm,PAV;NumNeighbors=3;NumThresholdNeighbors=2;MatchId=835;TruScore=0.313131;PctSeqSimilarity=0;PctSizeSimilarity=0.939394;PctRecOverlap=0;SizeDiff=4;StartDistance=-183;EndDistance=-183	GT	1/0
chr7	157951699	chr7-157951700-INS-402	A	ATGAATGAGTGAACTCGGGAGAATCAGGAGCCCGTGTGATTGGCCGGGACTTCGCATGTGCTGAGTGAATGAGTGAACGGGAGAATCAGGAGCCCGTGTGATTGGCCGGGACTTCGCATGTGCTTTCTGAGTGAATGAGTGAGCGGGAGAATCAGGAGCCCGTGTGATTGGCCGGGACTTCGCAAGTGCTTTCTGAGTCAATGAGTGAACGCGGGAGAATCAGGAGCCCGTGTGATTGGCCGGGACTTCGCATGTGCTTTCTGAGTGAATGAGTGAACTCGGGAGAATCAGGAGCCCTTGTGATTGGCCGGGACTTCGCAAGTGCTTTCTGAGTGAATGAGTGAACACGGGAGAATCAGGAGCCCGTGTGATTGGCTGGGACTTCGCAAAGTGCTTTCTGGAG	.	.	SVTYPE=INS;SVLEN=402;SC=Sniffles2,cuteSV,SVIM-asm,PAV;NumNeighbors=2;NumThresholdNeighbors=1;MatchId=836;TruScore=0.310116;PctSeqSimilarity=0;PctSizeSimilarity=0.930348;PctRecOverlap=0;SizeDiff=28;StartDistance=23;EndDistance=23	GT	1/0
chr7	157958975	svim.INS.163631	A	ATGTGCAGACCCTCAGGATCATCCTCCTCCTCCACAACGCCGCGTTCCCTGTCCTCACACCCTCAGGATCATCTCCTCCCACTGGCCTGTGTT	12	PASS	SVTYPE=INS;SVLEN=92;SC=Sniffles2,SVIM;NumNeighbors=1;NumThresholdNeighbors=1;MatchId=837;TruScore=0.329749;PctSeqSimilarity=0;PctSizeSimilarity=0.989247;PctRecOverlap=0;SizeDiff=-1;StartDistance=-159;EndDistance=-159	GT	0/1
chr7	157980936	chr7-157980937-INS-147	C	CTGTACTGGGAAGGCCGCCACGCCCACTCCCTGTAGGGGAAGGCCGCCACGCTCGCCCCTGTACTGGGAAGGCCGCCACGCTCGCCCCGCGATGGGGAAGGCCGCCACGCCTGCGCCCCTGTATGGGGAAGGCCGCCACGCCGCCCCT	.	.	SVTYPE=INS;SVLEN=147;SC=Sniffles2,cuteSV,SVIM,SVIM-asm,PAV;NumNeighbors=2;NumThresholdNeighbors=2;MatchId=840;TruScore=0.222222;PctSeqSimilarity=0;PctSizeSimilarity=0.666667;PctRecOverlap=0;SizeDiff=49;StartDistance=-260;EndDistance=-260	GT	1/0
chr7	157981051	chr7-157981052-INS-162	G	GCCTGTAGGGGAAGGCCGCCACGCTCGCCCCTGTACTGGGAAGGCCGCCACGCTCGCCCGCGATGGGAAGGCCGCCACGCCGCCCCTGTATGGGGAAGGCCGCCACGCTCGCCCTGATGGGGCCGCCACGCTCGCCCCTGATGGGGAAGGCCGCCACGCCGCC	.	.	SVTYPE=INS;SVLEN=162;SC=Sniffles2,PAV;NumNeighbors=1;NumThresholdNeighbors=1;MatchId=841;TruScore=0.1843;PctSeqSimilarity=0;PctSizeSimilarity=0.552901;PctRecOverlap=0;SizeDiff=-131;StartDistance=83;EndDistance=83	GT	1/0
chr7	158066759	.	G	GGGGGAGCCGCAGACACAGGGGAGCTGCAGACAGACATGGGAGGAGCCGCAGACACAGGGAGCCGCAGACACAGGGAGCCGCAGACACAGGGGGAGACGCAGACACAGGAGGAGACACACAAGGAGCCGCAGGCACAGGGAGCCGCAGACGCGGGAGGAGCCACAGACACGGGAGCCGCAGACACGGGGAGCCGCAGACACAGGGGAGCCGCAGACACAGGAGGAGACACACGAGAGCCGCAGACGCAGGAGGAGCCGCAGACAGACGCGGGAGGAGCCGCAGACACAGGGGAGCCGCAGACACAGGGGAGCTGCAGACAGACATGGGAGGAGCCGCAGACACAGGGAGCCGCAGACACAGGGAGCCGCAGACACAGGGGAGCCGCAGACACAGGAGGAGACACACGAGGAGCCGCAGGCACA	30	GAP2	SVTYPE=INS;SVLEN=422;SC=Sniffles2,cuteSV,SVIM-asm,PAV,Dipcall;NumNeighbors=2;NumThresholdNeighbors=1;MatchId=846;TruScore=0.304897;PctSeqSimilarity=0;PctSizeSimilarity=0.914692;PctRecOverlap=0;SizeDiff=36;StartDistance=124;EndDistance=124	GT	1/.
chr7	158112474	chr7-158112475-DEL-62	TACACAGCCTCCCTCGTacacacacagcctccctcacacacactcagtctccctcacacacac	T	.	.	SVTYPE=DEL;SVLEN=62;SC=Sniffles2,SVIM,SVIM-asm,PAV;NumNeighbors=1;NumThresholdNeighbors=1;MatchId=850;TruScore=0.369071;PctSeqSimilarity=0;PctSizeSimilarity=0.96875;PctRecOverlap=0.138462;SizeDiff=-2;StartDistance=-54;EndDistance=-56	GT	0/1
chr7	158126609	cuteSV.DEL.27209	CACCCACACTCTCACCATAAGAGCTGTCGCCCGCAGAGGTCACTCACACCCACAATCTCACCATAAGAGCCGACACCCGCAGACATCACTCACACACACACGCGTCACTCACACTCACACTCTAGCCATAAGAGCTGACGCCCGCAGACGTCACTCACACCCACACTCTCACCATAAGAGGTGACACCTGCAGACG	C	69	PASS	SVTYPE=DEL;SVLEN=195;SC=Sniffles2,cuteSV;NumNeighbors=1;NumThresholdNeighbors=1;MatchId=853;TruScore=0.588682;PctSeqSimilarity=0;PctSizeSimilarity=0.975;PctRecOverlap=0.791045;SizeDiff=-5;StartDistance=42;EndDistance=37	GT	0/1
chr7	158133217	chr7-158133218-DEL-111	ACCATAAGAGCTGTCGCCCGCAGAGGTCACTCACACCCACAATCTCACCATAAGAGCCGACGCCCGCAGACATCACTCACACCCACACACGTCACTCACACTCACACTCTAG	A	.	.	SVTYPE=DEL;SVLEN=111;SC=Sniffles2,cuteSV,PAV;NumNeighbors=1;NumThresholdNeighbors=1;MatchId=869;TruScore=0.391624;PctSeqSimilarity=0;PctSizeSimilarity=0.585586;PctRecOverlap=0.589286;SizeDiff=46;StartDistance=-13;EndDistance=33	GT	1/0
chr7	158136404	cuteSV.INS.15277	C	CTAACACCTGCAAGCAAGGCTCGCAAGAGAGGCTCAGGCAGCCATGCTACTGTGGCACGGGCTGTCGCGGCTGCCCCGGTGGAATCAGCCCTTTCTGGATTTTACACCCCAACACTCTGTGCAGGGCTCTAGAGGCTCAGGCAGCCATGCTCGTGGCACGTGGCTGTCGCGGCTGCTCCCGTGAATCAGCCCTTTCTGATTTACACCCAACACCTGCAAGCAGGGCTCGCGCAGAGGCTCTGGCAGCCATGCCTGTGGCATCGGCTGCTGTCGCGCTGCTCCCGTGGAATCAGCTCCCTTTCTGATTTTACACCCAACACCTGCAAGCAGGGCTCGCCGCGAGAGGCTCAGGGCAGCCATGCTCGTGGCACGCAGCTGCTGCGGCTGCTCCCGTGGAATCAGCCCCCTTCTGATTTTACACTTGCCCTGGGAATCAGCCCCTTCTGATTTTACACCCAACACCTGCAAGCAGGCTCGCAGCAGAGCTCAGAAGGCATTATGCTCGTGGCACGCGGGGCTGT	123.7	PASS	SVTYPE=INS;SVLEN=520;SC=Sniffles2,cuteSV;NumNeighbors=1;NumThresholdNeighbors=1;MatchId=876;TruScore=0.240074;PctSeqSimilarity=0;PctSizeSimilarity=0.720222;PctRecOverlap=0;SizeDiff=-202;StartDistance=55;EndDistance=55	GT	0/1
chr7	158144566	svim_asm.INS.6693	C	CCTCCTGTCCGCTCCCTCCTGTCCGCTCCCTCCTGACCGCTCCCCTCCTGTCCGCTCCCTCCTGTCCGCTCCCCTCCTGTCCGCTCCCCTCCTGACCGCT	.	PASS	SVTYPE=INS;SVLEN=99;SC=Sniffles2,cuteSV,SVIM,SVIM-asm;NumNeighbors=1;NumThresholdNeighbors=1;MatchId=880;TruScore=0.272727;PctSeqSimilarity=0;PctSizeSimilarity=0.818182;PctRecOverlap=0;SizeDiff=-22;StartDistance=-284;EndDistance=-284	GT	1/0
chr7	158153403	chr7-158153404-INS-146	C	CCCACACCCAGGACGACGCACAGACTCCACGCCTGCCACACCCTCACCCAGGACGCACGCACAGACTCCACGCTCCACCCTCACCCAGGACGACGCACAGACCCCAAGTCCACCCTCACCCAGGACGACGCACAGACCCCACATCCA	.	.	SVTYPE=INS;SVLEN=146;SC=Sniffles2,SVIM-asm,PAV;NumNeighbors=1;NumThresholdNeighbors=1;MatchId=887;TruScore=0.244292;PctSeqSimilarity=0;PctSizeSimilarity=0.732877;PctRecOverlap=0;SizeDiff=39;StartDistance=79;EndDistance=79	GT	0/1
chr7	158180226	chr7-158180227-INS-179	G	GGGGGACTGGACTCCAGGGGGCTGTGGCATCCCTGTCAGCTGAAGCACTCTCTGGGTCCTGGGGGACTGGACTCCAGGGGGCTGCGGCATCCCTGTCAGCTGAAGCACTCTCTGGGTCCTGGGGGACTGGACTCCAGGGGGCTGTGGTATCCCTGTCAGCTGAAGCACTCTCTGGGTCCT	.	.	SVTYPE=INS;SVLEN=179;SC=Sniffles2,SVIM,SVIM-asm,PAV;NumNeighbors=1;NumThresholdNeighbors=1;MatchId=892;TruScore=0.316574;PctSeqSimilarity=0;PctSizeSimilarity=0.949721;PctRecOverlap=0;SizeDiff=9;StartDistance=-2;EndDistance=-2	GT	1/0
chr7	158188037	svim.INS.163878	G	GGGGGGTGGCGCGGGGCGAGGGCCAGGGCGGCGCGGTGAGGGTGAGGGTGAGGGGGCGGCGGGGGTGAGGCGGGGCCAGGGGGCGGGA	12	PASS	SVTYPE=INS;SVLEN=87;SC=Sniffles2,SVIM;NumNeighbors=1;NumThresholdNeighbors=1;MatchId=893;TruScore=0.314176;PctSeqSimilarity=0;PctSizeSimilarity=0.942529;PctRecOverlap=0;SizeDiff=5;StartDistance=-142;EndDistance=-142	GT	0/1
chr7	158233617	.	a	AGTGGTGATGGTGGTGGTGATGATGGTGATGGGGTAGTAGTGGTGTTGGTGGTAGTGGTGGTGGTGATGGCAGTGATGGGGGTGGTGGTAGTGGTGGTGGTGGTGACAGTGGTAGTAGTGATGGTGGTAGTGATGGTGGTGCTGGTGGTAGTGATAGGGGTGGTAGTGATGGTGATGGTGATAGTGGTGATGGCAGTGGTAGTGATGGTGGTGATAGTGATGGTGATAGCAGTGGTGGCAGTGGTGGTGATAGTGATGGTGATGGTGGTG	30	.	SVTYPE=INS;SVLEN=269;SC=Sniffles2,cuteSV,SVIM,SVIM-asm,PAV,Dipcall;NumNeighbors=1;NumThresholdNeighbors=1;MatchId=903;TruScore=0.327251;PctSeqSimilarity=0;PctSizeSimilarity=0.981752;PctRecOverlap=0;SizeDiff=-5;StartDistance=-91;EndDistance=-91	GT	1/0
chr7	158234632	.	g	GGTGGTGGTGGTGATAGTGATGGTCATGGTAGTGGTGGTGATGGTGATAGTGATGGTCATGGCAGTGGTGGTGATGGTGATAGTGATGGTCATGGCAGTGGTGGTGATGGTGATAGTGATGGTGATGGCAGTGGTGGCAGTGGTGGTGTGATGGTAACAGTGATGGTGATGGCAGTGATAGTGATAGTGATGGTGATGGCAGTGGTGGTGGTGGTGATAGTGATGGTGATGGCAGTGATGGTGACAGTGATAGTGATGGTCATGGCAGTGGCAGTGGTGGTGATAGTGATGGTGATGGCAGTGGTGGTGATAGTGATAGTGATGGTCATGGCAGTGATGGTGATAGCGATGGTGATGGCAGTGGTGGTGATGGTGATAGTGATGGTCGTGGCAGTGATGGTGACAGTGATAGTGATGGTCATGGCAGTGGCAGTGGTGGTGATAGTGATGGTGATGGCAGTGGTGGTGATAGTGATAGTGATGGTCATGGCAGTGATGGTGATAGCGATGGTGATGGCAGTGGTGGTGGTGGTGATAGTGATGGTGATGGCAGTGGTGGTGATGGTGATAGTGATGGTCATGGTA	30	.	SVTYPE=INS;SVLEN=584;SC=Sniffles2,cuteSV,SVIM-asm,PAV,Dipcall;NumNeighbors=1;NumThresholdNeighbors=1;MatchId=904;TruScore=0.664384;PctSeqSimilarity=0;PctSizeSimilarity=0.993151;PctRecOverlap=1;SizeDiff=4;StartDistance=0;EndDistance=0	GT	1/0
chr7	158246633	.	a	ACAACGCACACAATCACCCATGTCAGGATTGGGGATGGTTGCTATGGAGGACAGACAAGACACAACG	30	.	SVTYPE=INS;SVLEN=66;SC=Sniffles2,cuteSV,SVIM,SVIM-asm,PAV,Dipcall;NumNeighbors=1;NumThresholdNeighbors=1;MatchId=906;TruScore=0.292929;PctSeqSimilarity=0;PctSizeSimilarity=0.878788;PctRecOverlap=0;SizeDiff=8;StartDistance=-111;EndDistance=-111	GT	1/0
chr7	158247875	.	A	AGCAGAAGATAACGGCACGACGCCATGGCCAACCATCGCCTGCAGAAGACGGCACGTCGCCATCGGCCACGGCCAACCATCGCTCTGCAGAGAAGACAACGGCACGTACGCCATCGGCCACGGCCACCCATCGCTCT	30	.	SVTYPE=INS;SVLEN=136;SC=Sniffles2,cuteSV,SVIM-asm,PAV,Dipcall;NumNeighbors=1;NumThresholdNeighbors=1;MatchId=907;TruScore=0.323529;PctSeqSimilarity=0;PctSizeSimilarity=0.970588;PctRecOverlap=0;SizeDiff=4;StartDistance=-321;EndDistance=-321	GT	1/0
chr7	158252554	.	T	TTCCCTGCTACAGTGCCTGTGTGCCGTCAGCACAGGAGGGTCATCCAGCTGCAGGATGGGACTCTATCTACATGC	30	.	SVTYPE=INS;SVLEN=74;SC=Sniffles2,cuteSV,SVIM,SVIM-asm,Dipcall;NumNeighbors=1;NumThresholdNeighbors=1;MatchId=908;TruScore=0.279279;PctSeqSimilarity=0;PctSizeSimilarity=0.837838;PctRecOverlap=0;SizeDiff=12;StartDistance=-18;EndDistance=-18	GT	1/0
chr7	158289268	chr7-158289269-DEL-109	Caggcctcccccttccctgcagcatcccccttccctgcgcccctccccttccctgcgccccctccaccttccctgagccgccctccccttccctgctccccttccccctt	C	.	.	SVTYPE=DEL;SVLEN=109;SC=Sniffles2,cuteSV,SVIM,PAV;NumNeighbors=1;NumThresholdNeighbors=1;MatchId=910;TruScore=0.660578;PctSeqSimilarity=0;PctSizeSimilarity=0.990826;PctRecOverlap=0.990909;SizeDiff=1;StartDistance=-1;EndDistance=0	GT	0/1
chr7	158314329	.	T	TCACAATGGTGGACTGTCCAGGTGCTGGCTCAGGAGGGAGGTCCACGCCACAATGGTGGACTGTCCAGGTGCTGGCTCGGGAGGGAGGTCCACGTCACAATGGTGGACTGTCCAGGTGCTGGCTCAGGAGGGAGGTCCACGTCACAATGGTGGACTGTCCAGGTGCTGGCTCGGGAGGGAGGTCCACGCCACAATGGTGGACTGTCCAGGTAGTGGCTCAGGAGGGAGGTCCACGC	30	GAP2	SVTYPE=INS;SVLEN=235;SC=Sniffles2,cuteSV,SVIM-asm,PAV,Dipcall;NumNeighbors=3;NumThresholdNeighbors=1;MatchId=911;TruScore=0.21639;PctSeqSimilarity=0;PctSizeSimilarity=0.649171;PctRecOverlap=0;SizeDiff=-127;StartDistance=-345;EndDistance=-345	GT	1/.
chr7	158314671	cuteSV.INS.15296	A	AGGAGGAGTCCCGTCACAATAGTGGACGCTGTCAGGTGCTGGCTGGAGGAGTCACGTCTGTGATGGACTATGTCAGAGTAGTGGCTCAGGAAGGGAGGGAGGTCACGTCACAATGGTGGAACTGTCAGGTAGTGGCTGAGTCCCGCGTCTGTAGTGGACTGTCAGGTACTGGCTCAGGAGGAGAATCACGTCAGAATGGTGGACTGTCTGGGTAGTGGCTCAGGAGGAGGTCCACATCCAGAATGGTGGGCCTATCCGGGTAGTGGCTCGGGAGAGGTCCAGTCTAGTAATTGAACTGTCCGGGTGCTAGCTCAGGAGAGTCCACGTCTGTAGTAGACTGTCAGGTGCTGGCTCAGGAAGTCCACGTCACAATAGTGGATTATCAGTGCTGGCTCAGGAGAGTCCACGTCACAATGAGTGGACTGTCAGTGCTGGCTCAGGAGGAGGTCACGTCTGCGACAGTGGACTGTCGAATTGCTGGCTCAGGAGGGTCACGTCACAATGAGTGGACTATCGGGTATACTGGCTCACGTCACAGTAGTGGACTGTCCGGGTGCTGGCTCAGGAGGAGGTCACGTCACAATGGTGGACTGTCAGTGCTGGCTCAGGAGAAGTCCACGTCACAATGGTGGACTGTCCAGTACAGCTCGGGAGGAGGTCCATGTCTAATGGTAGACTGTCAGTGCTGAAAGCTCAGGAGAGGTCACGTCTGTGGTGGACTTTATCTGGGTGCTGGCTCAGGAGAAGTCCACGTCACAATGAGTGGACTGTCAGGTAGTGGCTCAGGAGGGGAGGTCACGTCACAGGTAGACTGTCCAGGTAGTGAGCTCAGGGAGAGGTCCACGTCACAATGATGGACTGTCCAGGTAGTGTGGCTCAGGAGAGGTCACATCTGTGGTGGACTGTCAGTTAGTAGCTCAGGAGAGGTCCACATCCACAATGGTGGACTGTCCAGAGTGCTGGCTAAGGAGGAGAAGTCACGTCACAATAGTGAACTATCCGAGTGCTAGCTCAGGAGAGAGAGTCCACGTCACAATGATGAACTGTCGAGTAGTAGCTCAGGAGAGTCACATCCACAATGGTAGACTGTCAGAGTAGTAGCTCAGGAGAGGGAGTCACGTCACAATGGTGAGACTGTCAATTAGTGGCTCAGGGAGAGGAGCCCGTCGGCAGTGGACTGTCAGGTGCTGGCTGGGAGGAGGTCCCGTCACAATGGTAGACTGTCCGGGTAGTGGCCTGGGAGGTCACGTCACAATAGTGCACTGTCCGGGTGCTGGCTCGGGAGGAGTCACGTCACAATAGTGGACTGTCAGGTGCTGGCTCAGGGAGGTCATAATCTGTGGTGGTGAACTATCCGGATTACTAGCTCAGGAGAGGTCCACGTCGGCTGGGCCAGACTGT	62.7	PASS	SVTYPE=INS;SVLEN=1400;SC=Sniffles2,cuteSV;NumNeighbors=2;NumThresholdNeighbors=1;MatchId=913;TruScore=0.209174;PctSeqSimilarity=0;PctSizeSimilarity=0.627521;PctRecOverlap=0;SizeDiff=-831;StartDistance=137;EndDistance=137	GT	0/1
chr7	158317038	chr7-158317039-INS-393	T	TGCCCTGGAGTGGAGTCTGCCCTGGGAGTGGAGTCTGCCCTGGTGTGCCGTCTGCCCTGGAGTGGAGTCGGCTCTGGGTGGAGTCTGCCTGGAGTGGAGTCGGCCCTGGAGTGAGTCTGCCCTGGAGTGGAGTCGCTGCCCTGGAGTGGAGTCGTCTGGCCCTGGAGTGGAGTGCTGCCTCTGGAGTGGAGTCGCCTGCCCTGGAGTGGAGCCGTCTACCCTGGAGTGGAGTCGTCTACCCTGGGAGTGGAGTCTGCCCTGGAGTGGGAGTCAGTCTGCCCTGGAGTGGAGTCGTGCTACCCTGGAGTGGGAGTCGTCTACCCTGGAGTGGAGTCGTCTGCTCCTGGAGTGGAGTCTGCCCTGGAGTGGAGTCTGCCCTGGAGTGAGAGTCGTC	.	.	SVTYPE=INS;SVLEN=393;SC=Sniffles2,cuteSV,PAV;NumNeighbors=1;NumThresholdNeighbors=1;MatchId=916;TruScore=0.327396;PctSeqSimilarity=0;PctSizeSimilarity=0.982188;PctRecOverlap=0;SizeDiff=7;StartDistance=36;EndDistance=36	GT	0/1
chr7	158387945	svim_asm.INS.6720	G	GGTGATGGTAGAGGGTGGTGATGGTGGTTATGGTGGTGGTGGTGGAGGTGGTAGTAGAGGTGGTGATGGTGGTGGTGATGGTGATGGTGGTGGAGGTGGTAGTAGAGGTGGTGATGGTGGTTATGGTGATGGTGGTGGAGGTGGTAGTAGAGGTGGTGATGGTGGTTATGGTGGTGGTGGTGGAGGTGGTAGTAGAGGTGGTGATGGTGGTAGGTGGTTGGCTGGTGGTGGTGGTGGGGTGGTAGTAGAGGTGGTGATGGTGGTCATGGTGGTGGTGGTGGAGGTGGTAGTAGAGGTGGTGATGGTGGTTATGGTGGTGGTGGTGAGGTGGTAGTAGAGGTGGTGATGTGGTTATGGTGATGGTGGTGGAGGTGGTAGCAGAGGTGGTGATGGTGGTTATGGTGGTGGTGGTGGAGGTGGTAGTAGAGGTGGTGATGGTGGTTATGGTGGTGGTGGTGGAGGTGGTAGTAGAGGTGGTGATGGTGGTGGTGTGGTGGTGGTGGTGGAGATTGGTGGTAGGTGGTGATGGTGGTTAGCGTGAGTGGTGGTGGTGGAGGTGGTAGTAGAGGTGGTGATGGTTTGGTGGTGGTGGTGGAGGTGGTAGTAGAGGTGGGATGGTGGTTATGTGATGGTGGTGGAGGTGGTAGTAGAGGTGGTGATGGTGGTTATGGTGATGGTGGTGGAGGTGGTAGTAGAGGTGGTGATGGTGGTTGTGGTGGTGGTGGTGGAGGTGGTAGTAGAGGTGGTGATGGCATGGTGGTGGTGGTGGAGTGGCAGTAGAGTGGTGGTGGTGGTTATGGTGGTGGTGGTGGAGGTGGTAGTAGAGGTGGTGAGTGGGTGGTTATGGTGGTGGTGGTGGAGGTGAGCAGTAGAGGTGGTGGTATTGGTTGTGGTGGTGGTGGTGGAGGTGGTAGTAGAGGTGGTGATGGTGGTTATGGTGGTGGTGGTGGAGGTGGTAGTAGAAATTGGTGATGGTTATGGTGGTGGTGGTGGAGGTGGTAGTAGGGAGCGGTGATGGTGGTTATGGTGGTGGTGGTGGAGGTGGTAGTAGAGGTGGTGAAGGTGGAGGTGTGTGGGGTGGTGATGGTGGTTATGGTGATGGTGGTGGAGGTGGTAGTAGAGGTGGTGATGGTGGTTGTGGTGATGGTGGTGGAGGTGGTAGTAGGAGGTGGTGATGGTTATGGTGGTGGTGGTGGAGGTGGTAGTAGAGGTGGTGATGGTGGTTATGGTGGTGGTGGTGGAGGTGGTAGTAGAGGTGGTGATGGTGGTTATGGTGGTGGTGGTGGAGGTGGTAGTAGAGGTGGTGATGGTTTGTGGTGGTGGTGGTGGTGGTAGTAGAGGCGGTGATGGTGGCTGTGGTGGTGGTGGTGGAGGTGGTAGCAGAGTGGTGATGGTTATGGTGGTGGTGGTGGAGGTGGTAGTAGAGGTGGTGATGGTGGTGGTATGGTGGTGGTGGAGGGTGGTGATGCGCAGGTGGTGGTCAGTGGTACAGGTGTAGTGGTTGGTGGTGGTGGAGGTGGTAGTAGAGGTGGTGATGGTGGTTATGGTGGTGGTGGTGGAGGTGGTAGTAGAGGTGGTGATGGTGGTTATGGTGGTGGTGGTGGAGGTGGTAGTAGAGGTGGTGATGGTGGTTATGGTGGTGGTGGTGGAGGTGGTAGTAGAGGTGGTGATGGTTATGGTGGTGGTGGTGGAGGTGGTAGTAGAGGTGGTGATGGTTATGGTGATGGTGGTGGAGGTGGTAGTAGAGGTGGTGATGGTGGTTATGGTGATGGTGGTGGAGGTGGTAGTAGAGGTGGTGATGGTGGTTATGGTGGTGGTGGTGGAGGTGGTAGTAGAGGTGGTGATGGTAGTTATGGTGATGGTGGTGGAGGTGGTGGTAGAGGTGGTGATGGTGGTTACGTGGTGGTGGTGGGGTGGTGGTAGAGGGTGGTGATGGTGGTTATGGTGGTGGTGGTGGAGGTGGCAGTAGGAGTGGTGATGGTGGTTATGGTGATGGTGGTGGAGGTGGTAGTAGAGGTGGTGATGGTGGTTATGGTGGTGGTGGTGGAGGTGGTAGTAGAGGTGGTGATGGTGGTTATGGTGGTGGTGGTGGAGGTGGTAGTAGAGGTGGTGATGGTGGTTATGGTGGTGGTGGTGGAGGTGGTAGTAGAGGTGGTGATGGTGTATGGTGGTGGTGGTGGAGGTGGCAGAGGTGGTGATGATGGTTGTGGTAGTGGAGGTGAGAGTGGTGATGGTGGTTAGTAGGTGATGATGGTGGTGGTGGTAGTAGAGATGGTGGTGGAGGTGGTGGCAGGGGTGGTGATGGTGGTTATGGTGGTGGTGGTGGAGGTGGTAGTAGAGGTGGTGATGGTAGTTATGGTGGTGGTGGTGGAGGTGGTAGTAGAGGTGGTGATGGTGGTTATGGTGGTGGTGGGTGGAGGTGGTAGCAGAGGTGGTGATGGTGGTTATGGTGGTGGTGGTGGAGGTGGTAGTAGAGGTGGTGGTGGTGGTTATGGTGATGGTGGTGGGAGGTGGTAGTAGAGGTGGTGATGGTGGTTATGGTGGTGGTGGTGGAGGTGGTAGTAGAGGTGGTGATGGTGGTTATGGTGGTGGTGGTGGAGGTGGTAGTAGAGGTGGTGATGGTGAGTTCCCATGGTGATGGTGGTGGAGGTGGTAGCAGAGGTGGTGATGGTGGTTATGGTGGTGGTGGTGGAGGTGGTAGTAGAGGTGGTGATGGTGGTTATGGTGGTGGTGGTGGAGGTGGTAGTAGAGGTGGTGATGGTGGTTATGGTGGTGGTGGTGGAGGTGGTAGTAGAGGTGGTGATGGTGGTTATGGTGATGGTGGTGGAGGTGGTAGTAGAGGTGGTGATGGTGGTTATGGTGGTGGTGGTGGAGGTGGTAGTAGAGTGTGGTGATGGTGGTTATGGGTGAGTGGTGGTGGAGGTGGTAGTAGAGGTGGTGGTGGTGGTTATGGTGATGGTGGTGGAGGTGGTAGTAGTGGATGGTGGTGATGGTGGTTATGGTGGTGGTGGTCAGAGGTGGTAGTTAGAGGTGGTGATGGTGGTTATGGTGGTGGTGGTAGGAGGTGTGGTAGTAGAGGTGGTGATGGTGGTTATGGTGATGGTGGTGGAGGTGGTAGTAGAGGTGGTGATGGTGGTTATGGTGGTGGTGGTGGAGGTGGTAGTAGAGGTGGTGGATGGTGGTTATGAGGCATTGATGGTGGTGGAGGTGGTAGTAGAGGTGGTGGTGGTGGTTATGGTGATGGTGGTGGAGGTGGTAGTAGAGGTGGTGATGGTGGTTATGGTGGTGGTGGTGGAGGTGGTAGTAGAGGTGGTGATGGTGGTTATGGTGGTGGTGGTGGAGGTGGTAGTAGAGGTGGTGATGGTGGTTATGGTGGTGGTGGTGGAGGTGGTAGTAGAGGTGGTGATGGTGGTTATGGTGATGGTGGTGGAGGTGGTAGTAGGAGGTGGTGATGGGTGGTTGCATGGTGGTGGTGGTGGAGGTGGTAGTAGGGGTGGTGATGGTGGTTAGTGGTGGTGGTGGGTGGAGGTGGTAGTAGAGGTGGTGATGGTGGTTATGGTGGTGGTGGTGGAGGTGGTAGTAGAGGTTGGTGATGGGTAGGGTTATGTGGTGATGGTGGTGGAGGTGGTAGTGGAGGAGGTGGTGATGGTGGTTATGGTGGATGGTGGTGGAGGTGGTAGTAGATGGTGGTGATGGGGTGGCAGGAGTGGTGATGGTGGTCATGGTGGTGGAGGTGGTAGTAGAGGTGGTGATGGTGGTTATGGTGGTGGTGGTGAGAGGCAGTAGAGGGTGATGGTGGCTATGGTGATGGTGGTGGAGGTGGCAGTAGAGGTGGGATGGTGGTTATGGTGGTGGTGGAGGTGGAGTAGAGGTGGTGATGGTGGTTATGGTGGTGGTGGAGGTGGTAGTAGGTGGTGATGGTGGTTATGGCGATGGTGGTGGAGGTGGTGGTAGAGGCAGGATGGTGGTTATGGTGATGGTGGTGGAGGTGGAGAGGTGATGGTGGTTATGGTGATGGTGGTGAGA	.	PASS	SVTYPE=INS;SVLEN=4025;SC=Sniffles2,SVIM-asm;NumNeighbors=1;NumThresholdNeighbors=1;MatchId=919;TruScore=0.309234;PctSeqSimilarity=0;PctSizeSimilarity=0.927702;PctRecOverlap=0;SizeDiff=291;StartDistance=-39;EndDistance=-39	GT	0/1
chr7	158460271	chr7-158460272-DEL-57	CCCTTACCCACTACTGGGTCCCTCCGCCCTCCTTACCTACCCTGTGGCCCTCCACCCT	C	.	.	SVTYPE=DEL;SVLEN=57;SC=Sniffles2,cuteSV,SVIM,SVIM-asm,PAV;NumNeighbors=3;NumThresholdNeighbors=2;MatchId=920;TruScore=0.390603;PctSeqSimilarity=0;PctSizeSimilarity=0.964912;PctRecOverlap=0.206897;SizeDiff=2;StartDistance=44;EndDistance=46	GT	1/0
chr7	158460314	chr7-158460315-INS-825	G	GGTCCCTCCGCTCCCACCCACTACCGGTCCCTCCGCCTCCTTACCCACTACTGGGTCCCTCCGCCCTCATCCACTACTGGGTCCCTCCGCCTCCTTACCCATGGTCCCTCCGCCTCCCTTACCCACAACTGGGTCCCTCCGCCCTCCCTTACCCACTACTGGGTCCCTCCGCCCGCCTTACCACTACTGGGTCCCTCCGCCCTCCCTTACCCACTACTGGGTCCCTCCGCCCGCCTACCCTTGCACCACTACTGGGTCCCTCCGCCCTCCTTACCCACTACTGGGTCCCTCCGCCTCCCTTACCCACTACTGGGTCCCTCCGCCTACCGCCATGTACCCACTACTGGGTCCCTCCCGCCCGCCTACTACCCACTACTGGGTCCCTCCGCCCTCCTTACCCACCACTGGGTCCCTCCGCCCTCCTTACCCACTCCTGTCCCTCCGCCCGTTACCCACTACTGGGTCCCTCTGCCCTCCTTACCTACCTTGTGTCCCTAGGCCCTCCCTTACCACTACTGGGTCCCTCCGCCCTCCTTACCCACAACTGGTCCCTCCGCCCCTTACCACTACCGGGTCCCTCACCCGCCTTCACTACTGGGTCCCTCCGCCCGCCTTACCCACTACTGGGTCCCTCCGCCCGCCTTACCCACTACTGGGTCCCTCCCGCCCTCCTTACCCACTACTGGGTCCCTCCGCCTCCCTTACCCACTACTGGGTCCCTCCGCCTCCTTACCCACTACTGGGTCCCTCCGCCCGCCTTACCCACTACTGGGTCCCTCCCGCCCTCCTTACCCACTACTGGGTCCCTCACCCGCCTACCCACTAC	.	.	SVTYPE=INS;SVLEN=825;SC=Sniffles2,cuteSV,PAV;NumNeighbors=2;NumThresholdNeighbors=1;MatchId=921;TruScore=0.331725;PctSeqSimilarity=0;PctSizeSimilarity=0.995175;PctRecOverlap=0;SizeDiff=-4;StartDistance=-156;EndDistance=-156	GT	0/1
chr7	158460618	.	CTCCTTACCTACCCTCTGGCCCTCCACCCTCTTACCCACTACTGGGTCCCTCCGCCT	C	30	GAP2	SVTYPE=DEL;SVLEN=56;SC=Sniffles2,cuteSV,PAV,Dipcall;NumNeighbors=1;NumThresholdNeighbors=1;MatchId=923;TruScore=0.625627;PctSeqSimilarity=0;PctSizeSimilarity=0.982143;PctRecOverlap=0.894737;SizeDiff=1;StartDistance=-6;EndDistance=-5	GT	1/.
chr7	158790669	svim_asm.INS.6736	C	CCCCTCCACACTCCCCACCTTCATCCACGCTCCCCTCTCCTCAGAGGGACCCCCTCCACACTCCCCACCTTCATCCACGCTCCCTCTCCTCAGTGGGGA	.	PASS	SVTYPE=INS;SVLEN=98;SC=Sniffles2,SVIM,SVIM-asm;NumNeighbors=1;NumThresholdNeighbors=1;MatchId=933;TruScore=0.319728;PctSeqSimilarity=0;PctSizeSimilarity=0.959184;PctRecOverlap=0;SizeDiff=4;StartDistance=-409;EndDistance=-409	GT	1/0
chr7	158810826	svim_asm.INS.6741	T	TGTTGTGTCTCAGTCTCACCCCCATTGTGTCTCAGTCTCACCCCCATTGTGTCTCAGTCTCACC	.	PASS	SVTYPE=INS;SVLEN=63;SC=Sniffles2,SVIM,SVIM-asm;NumNeighbors=1;NumThresholdNeighbors=1;MatchId=936;TruScore=0.227513;PctSeqSimilarity=0;PctSizeSimilarity=0.68254;PctRecOverlap=0;SizeDiff=20;StartDistance=-94;EndDistance=-94	GT	1/1
chr7	158882959	svim.DEL.291966	GACATGCTGGGACCACGCACAGGGGCCACCTCCTGCGACCACTGCAATCCCCAGTGACCTCGGCACAGACACGCTGGGACCCACGCACAGGGGCCACCTCTTGTGACCATCACAATCCCCGGTGACCTCAGCAGAGACACACTGGGATCACGCACAGGGGCCACCTATTGTGACTATCACAATCCCCGGTGACCTCAGCACAGACACGCTGGGATCACGCACAGGGGCCACCTCCTGCGACCATTGCAATCCCCGGTGACCTCAGCACA	G	26	PASS	SVTYPE=DEL;SVLEN=268;SC=Sniffles2,cuteSV,SVIM;NumNeighbors=1;NumThresholdNeighbors=1;MatchId=941;TruScore=0.650553;PctSeqSimilarity=0;PctSizeSimilarity=0.996269;PctRecOverlap=0.95539;SizeDiff=1;StartDistance=11;EndDistance=12	GT	0/1
chr7	158894823	.	c	CGACTGTTCCTGTGGTAGTGAAGCGGGTCTCACGAGATCCGACAAGGCCGTTCCCCGACTGTTCCTGTGGTAGTGAACGGGTCTCACGAGATCCGGCGAGACCGTTCCCGACTGTTCCTGTGGTAGTGAACGGGTCTCACGAGATCCGGCGAGGCGGTTCCGACTGTTCCTGTGGTAGTGAATGAGTCTCACGAGATCCGACGAGGCGGTTCCGACTGTTCCTGTGATAGTGAACGGGTCTCACGAGATCCGACGAGGCCGTTCCCGACCGTTCCTGTGGTAGTGAGCGGATCTCACGAGATCCGACGAGGCGGTTCCCACTGTTCCTGTGGTAGTGAGCGGGTCTCACGAGATCCAACGAGGTGGTTCCCCGACTGTTCCTGTGATAGTGAACGGGTCTCACGAGATCCGACGAGGCGGTTCCAACTGTTCCTGTGGTAGTGAATGAGTCTCACGAGATCCGGCGAGGTGGTT,*	30	.	SVTYPE=INS;SVLEN=475;SC=Sniffles2,cuteSV,SVIM-asm,PAV,Dipcall;NumNeighbors=2;NumThresholdNeighbors=1;MatchId=943;TruScore=0.328421;PctSeqSimilarity=0;PctSizeSimilarity=0.985263;PctRecOverlap=0;SizeDiff=7;StartDistance=-27;EndDistance=-27	GT	1/2
chr7	158894823	chr7-158894824-INS-155	C	CACTGTTCCTGTGGTAGTGAACGGGTCTCACGAGATCCAACGAGGTGGTTCCCCGACTGTTCCTGTGATAGTGAACGGGTCTCACGAGATCCGACGAGGCGGTTCCAACTGTTCCTGTGGTAGTGAATGAGTCTCACGAGATCCGACGAGGTGGTT	.	.	SVTYPE=INS;SVLEN=155;SC=Sniffles2,SVIM,PAV;NumNeighbors=1;NumThresholdNeighbors=1;MatchId=944;TruScore=0.309677;PctSeqSimilarity=0;PctSizeSimilarity=0.929032;PctRecOverlap=0;SizeDiff=11;StartDistance=268;EndDistance=268	GT	0/1
chr7	158956623	.	C	CTGTATGCCAATCATTCTGTCTAAAATCAATCGGTATGCCAATCATTCTGTCTAAAATCA	30	.	SVTYPE=INS;SVLEN=59;SC=Sniffles2,cuteSV,SVIM,SVIM-asm,PAV,Dipcall;NumNeighbors=1;NumThresholdNeighbors=1;MatchId=952;TruScore=0.322034;PctSeqSimilarity=0;PctSizeSimilarity=0.966102;PctRecOverlap=0;SizeDiff=2;StartDistance=-1;EndDistance=-1	GT	0/1
chr7	158999667	.	ggagagaggtgggggacagcatggtgcaaaggagagagagatgggggatagcatggtgcaaaggagagagggagggagagcatggtgtaaaggagaga	G	30	GAP2	SVTYPE=DEL;SVLEN=97;SC=Sniffles2,cuteSV,SVIM,SVIM-asm,PAV,Dipcall;NumNeighbors=1;NumThresholdNeighbors=1;MatchId=960;TruScore=0.523634;PctSeqSimilarity=0;PctSizeSimilarity=0.948454;PctRecOverlap=0.622449;SizeDiff=5;StartDistance=-37;EndDistance=-32	GT	1/.
chr11	93612	svim.DEL.377672	GTTCCAGCTTTTTTTTTTTTTTTTTTTTTTTTTTTTGAGACGGAGTCTCGCTCTGTCGCCCAGGCTGGAGTGCAGTGGCGCAATCTCAGCTCACTGCAAGCTCTGCCTCCCGGGTTCACGCCATTCTCCTGCCTCAGCCTCCCGAGTAGCTGGGACTACAGGCGCCCGCCACTGCGCCCGGCTAATTTTTTGTATTTTTAGTAGAGACGGGGTTTCACCTTGTTAGCCAGGATGGTCTCGATCTCCTGACCTCATGATCCACCTGCCTCGGCCTCCCAAAGTGCTGGGATTACAGGCGTGAGCCACCGCGCCCGGCCCACAGT	G	23	PASS	SVTYPE=DEL;SVLEN=322;SC=Sniffles2,cuteSV,SVIM;NumNeighbors=1;NumThresholdNeighbors=1;MatchId=963;TruScore=0.660471;PctSeqSimilarity=0;PctSizeSimilarity=0.996894;PctRecOverlap=0.98452;SizeDiff=1;StartDistance=4;EndDistance=5	GT	1/1
chr11	183408	svim_asm.INS.9123	C	CGTAAGTATAAACTCACATTCAGGTTCCTCACTATTACAGCGAGAAGTTACAGATAAAAAATAGGAAGCCTAGAATGATCTCTGTCATAATGAGTCAGAATATATATATACAACGTAAGTATAAACTCACATTCAGGTTCCTCATTATTACAGCGAGAAGTTACAGATAAAAATAGGAAGCCTAGAATGATCTCGGTCATAATGAGTCAGAATATATATATACAACGTAAGTATAAACTCACATTCAGGTTCCTCACTATTACAGCGAGAAGTTACAGATAAAAAATAGGGAAGCTCTAGAATGATCTCTGTCATAATGAGTCAGAATATATATATACAACGTAAGTATAAACTCACATTCAGGTTCCTCACTATTACAGCGAGAAGTTACAGATAAAAAATAGGGAAGCCTAGAATGATCTCGGTCATAATGAGTCAGAATATATATATACAACGTAAGTATAAACTCACATTCAGGTTCCTCACTATTACAGCGAGAAGTTACAGATAAAAATAGGAAGCCTAGAATGATCTCGGTCATAATGAGTCAGAATATATATATACAACGTAAGTATAAACTCACATTCAGGTTCCTCACTATTACAGTGAGAAGTTACAGATAAAAATAGGGAAGCCTAGAATGATCTCTGTCATAATGAGTCAGAATATATATATACAACGTAAGTATAAACTCACATTCAGGTTCCTCACTATTACAGCGAGAAGTTACAGATAAAAATAGGAAGCCTAGAATGATCTCTGTCATAATGAGTCAGAATATATATATACAACGTAAGTATAAACTCACATTCAGGTTCCTCACTATTACAGCGAGAAGTTACAGATAAAAAATAGGGAAGCCTAGAATGATCTCTGTCATAATGAGTCAGAATATATATATACAACGTAAGTATAAACTCACATTCAGGTTCCTCACTATTACAGCGAGAAGTTACAGATAAAAAATAGGGAAGCCTAGAATGATCTCTGTCATAATGAGTCAGAATATATATATACAACGTAAGTATAAACTCACATTCAGGTTCCTCATTATTACAGTGAGAAGTTACAGATAAAAATAGGGAAGCCTAGAATGATCTCTGTCATAATGAGTCAGAATATATATATACAACGTAAGTATAAACTCACATTCAGGTTCTTCACTATTACAGCGAGAAGTTACAGATAAAAATAGGGAAGCCTAGAATGGTCTCGGTCATAATGAGTCAGAATATATATATACAACGTAAGTATAAACTCACATTCAGGTTCCTCACTATTACAGCGAGAAGTTACAGATAAAAAATAGGGAAGCCTAGAATGGTCTCGGTCATAATGAGTCAGAATATATATATACAACGTAAGTATAAACTCACATTCAGGTTCCTCACTATTACAGCGAGAAGTTACAGATAAAAAATAGGGAAGCCTAGAATGATCTCGGTCATAATGAGTCAGAATATATATATACAACGTAAGTATAAACTCACATTCAGGTTCCTCACTATTACAGCGAGAAGTTACAGATAAAAAATAGGGAAGCCTAGAATGATCTCGGTCATAATGAGTCAGAATATATATATACAACGTAAGTATAAACTCACATTCAGGTTCCTCACTATTACAGCGAGAAGTTACAGATAAAAAATAGGAAGCCTAGAAGGATCTCGGTCATAATGAGTCAGAATATATATATACAACGTAAGTATAAACTCACATTCAGGTTCCTCACTATTACAGCGACAAGTTATAGATAAAAATAGGAAGCCTAGAATGATCTCGGTCATAATGAGTCAGAATATATATATACAACGTAAGTATAAACTCACATTCAGGTTCCTCACTATTACAGCGAGAAGTTACAGATAAAAAATAGGAAGCCTAGAATGATCTCGGTCATAATGAGTCAGAATATATATATACAACGTAAGTATAAACTCACATTCAGGTTCCTCACTATTACAGTGAGAAGTTACAGATAAAAATAGGGAAGCCTAGAATGATCTCGGTCATAATGAGTCAGAATATATATATACAACGTAAGTATAAACTCACATTCAGGTTCCTCACTATTACAGCGAGAAGTTACAGATAAAAAATAGGAAGCCTAGAATGATCTCTGTCATAATGAGTCAGAATATATATATACAACGTAAGTATAAACTCACATTCAGGTTCCTCACTATTACAGCGAGAAGTTACAGATAAAAAATAGGAAGTCTAGAATGATCTCGGTCATAATGAGTCAGAATGTATATATACAACGTAAGTATAAACTCACATTCAGGTTCCTCACTATTACAGTGAGAAGTTACAGATAAAAAATAGGAAGCCTAGAATGATCTCGGTCATAATGAGTCAGAATGTATATATACAACGTAAGTATAAACTCACATTCAGGTTCCTCACTATTACAGTGAGAAGTTACAGATAAAAAATAGGGAAGCCTAGAATGATCTCGGTCATAATGAGTCAGAATATATATATACAACGTAAGTATAAACTCACATTCAGGTTCCTCACTATTACAGCGAGAAGTTACAGATAAAAAATAGGGAAGCCTAGAATGATCTCTGTCATAATGAGTCAGAATATATATATACAACGTAAGTATAAACTCACATTCAGGTTCCTCACTATTACAGCGAGAAGTTACAGATAAAAAATAGGGAAGCCTAGAATGATCTCTGTCATAATGAGTCAGAATATATATATACAACGTAAGTATAAACTCACATTCAGGTTCCTCACTATTACAGTGAGAAGTTACAGATAAAAAATAGGGAAGCCTAGAATGATCTCTGTCATAATGAGTCAGAATATATATATACAACGTAAGTATAAACTCACATTCAGGTTCCTCACTATTACAGCGAGAAGTTACAGATAAAAATAGGGAAGCCTAGAATGATCTCTGTCATAATGAGTCAGAATATATATATACAACGTAAGTATAAACTCACATTCAGGTTCCTCACTATTACAGTGAGAAGTTACAGATAAAAAATAGGGAAGCCTAGAATGATCTCTGTCATAATGAGTCAGAATATATATATACAACGTAAGTATAAACTCACATTCAGGTTCCTCACTATTACAGCGAGAAGTTACAGATAAAAAATAGGGAAGCCTAGAATGATCTCTGTCATAATGAGTCAGAATGTATATATACAACGTAAGTATAAACTCACATTCAGGTTCCTCACTATTACAGCGAGAAGTTACAGATAAAAATAGGGAAGCCTAGAATGGTCTCTGTCATAATGAGTCAGAATATATATATACAACGTAAGTATAAACTCACATTCAGGTTCCTCACTATTACAGCGAGAAGTTACAGATAAAAAATAGGGAAGCCTAGAATGGTCTCTGTCATAATGAGTCAGAATATATATATACAAG	.	PASS	SVTYPE=INS;SVLEN=3401;SC=Sniffles2,cuteSV,SVIM,SVIM-asm;NumNeighbors=1;NumThresholdNeighbors=1;MatchId=966;TruScore=0.327061;PctSeqSimilarity=0;PctSizeSimilarity=0.981182;PctRecOverlap=0;SizeDiff=64;StartDistance=94;EndDistance=94	GT	1/1
chr11	190932	svim.INS.214683	T	TTGATGATTAGAGGCATCTTTTTGAGACGGAGTCTCAGCTCTATCGCCCAGGCCGGACTGCGAGGCTGCAGTGGCGCGATCTCGGCTCAGTAAGCTCTTCCGGGTTCAAGCCATTCTCCTGCCTCAGCCTCCCAAGCTGGGACTACAGAGCGCCCGCCACATCGCCCGGCTAATTTTTGTATTTTTAGTAGAGACGGGGTTTCACCTTGTTAGCCAGGATGGTCTCGATCTCCTGACCTCATGATCCACCCGCCTCGGCCTCCCAAAATGCTGGGGATTATAGGCGTGAGCCACCGCGCCC	17	hom_ref	SVTYPE=INS;SVLEN=300;SC=Sniffles2,cuteSV,SVIM;NumNeighbors=1;NumThresholdNeighbors=1;MatchId=969;TruScore=0.317778;PctSeqSimilarity=0;PctSizeSimilarity=0.953333;PctRecOverlap=0;SizeDiff=14;StartDistance=-10;EndDistance=-10	GT	0/0
chr11	220815	svim.INS.214711	C	CACAAATTACCTCCTTCAGGAGTACTCTGCATGATATGATGACACACAGGGATATTCCACCGGAAGGCAAGTTCTCAGTATTTATCAGATTTACCCTTCAGGAGTACTTGCATGAGTAGATAAGGATGATACACAGGGATATTCATC	23	PASS	SVTYPE=INS;SVLEN=146;SC=Sniffles2,SVIM;NumNeighbors=1;NumThresholdNeighbors=1;MatchId=974;TruScore=0.326484;PctSeqSimilarity=0;PctSizeSimilarity=0.979452;PctRecOverlap=0;SizeDiff=3;StartDistance=-139;EndDistance=-139	GT	0/1
chr11	321417	svim.DEL.377781	TCCCATTACCTTCACTATGGTGCCCAGGCAGCTGGATTATCCCATTACCTTCACTATGGTGCCCAGGCAGCTGGATTATCCCATTACCTTCACTATGGTGCCCAGGCAGCTGGATTATCCCATTACCTTCACTATGGTGCCCAGGCAGCTGGATTATCCCATTACCTTCACTATGGTGCCCAGGCAGCTGGATTATCCCATAACCCTCACTGTGGTGCCCAGGCAGCCGGATTATCCCATTACCTTCACTATGGTGCCCAGGCAGCTGGATTATCCCATAACCCTCACTGTGGTGCCCAGGCAGCC	T	25	PASS	SVTYPE=DEL;SVLEN=305;SC=Sniffles2,cuteSV,SVIM;NumNeighbors=1;NumThresholdNeighbors=1;MatchId=977;TruScore=0.327957;PctSeqSimilarity=0;PctSizeSimilarity=0.983871;PctRecOverlap=0;SizeDiff=-5;StartDistance=-448;EndDistance=-453	GT	0/1
chr11	360043	chr11-360044-DEL-62	Ggagagagacagagggagagagatgggggagagatagagacagagagggagagagagagaaac	G	.	.	SVTYPE=DEL;SVLEN=62;SC=Sniffles2,cuteSV,SVIM,PAV;NumNeighbors=1;NumThresholdNeighbors=1;MatchId=981;TruScore=0.59984;PctSeqSimilarity=0;PctSizeSimilarity=0.96875;PctRecOverlap=0.830769;SizeDiff=-2;StartDistance=-9;EndDistance=-11	GT	1/0
chr11	401950	chr11-401951-INS-280	C	CCCGCTCACCCCGGGCCGCTCACACCGACCCGCTCACACCCGACCCGCTCACACCCGACCCGCTCACCCCGACCCGCTCACCCCGACCCGCTCACCCCAGCCCGCTCACCCCGACCCGCTCACCCGGACCCTGCTCACACGGACCCGCGCTCACACCGGCCCGCTCACACCCGACCCGCTCACCCCGACCCGCTCACCCCGACCCGCTCACCGGGCCCGCTCACACCCGCCCGCTCACACCGGCCCGCTCACACCCGACCCGCTCACACCCGGCCCGCTCA	.	.	SVTYPE=INS;SVLEN=280;SC=Sniffles2,cuteSV,PAV;NumNeighbors=1;NumThresholdNeighbors=1;MatchId=989;TruScore=0.235714;PctSeqSimilarity=0;PctSizeSimilarity=0.707143;PctRecOverlap=0;SizeDiff=82;StartDistance=5;EndDistance=5	GT	1/1
chr11	530698	.	G	GAGTGTGGCGTCCCCTGGACAGAAGGGGGAGTGTGGCGTCCCTGGACAGAAGGGGGAGTGTGGCGTCCCCTGGAGAGAAGGGCGAGTGTGGCGTCCCTGAGAGAAGGGGAGTGTGGCGTCCCCTGGACAGAAGGGGAGTGTGGCGTCCCCTGGAGAGAAGGGGAGTGTGGCGTCCCTGGAGAGAAGGGGGAGTGTGGCGTCCCCTGGAGAGAAGGGCGAGTGTGGCGTCCCCTGGACAGAAGGGGAGTGTGGCGTCCCCTGGACAGAAGGGGGAGTGTGGCGTCCCTGGAGAGAAGGGCGAGTGTGGCGTCCCCTGGAGAGAAGGGCGAGTGTGGCGTCCCCTGGAGAGAAGGGGAGTGTGGCGTCCCCTGGAGAGAAGGGGAGTGTGGCGTCCCCTGGACAGAAGGGCCAGTGTGGCGTCCCCTGGAGAGAAGGGGGAGTGTGGCGTCCCCTGGAGAGAAGGGCCAGTGTGGCGTCCCTGGACAGAAGGGGGAGTGTGGCGTCGAGTGTGGCGTCCCCTGGAGAGAAGGGCCAGTGTGGCGTCCCTGGAGAGAAGGGGGAGTGTGGCGTCCCTGGAGAGAAGGGGGAGTGTGGCGTCCCCTGGAGAGAAGGGGGAGTGTGGCGTCCCCTGGAGAGAAGGGCCAGTGTGGCGTCCCCTGGACAGAAGGGCGAGTGTGGCGTCCCCTGGAGAGAAGGGGGAGTGTGGCGTCCCCTGGACAGAAGGGGAGTGTGGCGTCCCTGACAGAAGGGGAGTGTGGCGTCCCCTGGAGAGAAGGGCGAGTGTGGCGTCCCTGGAGAGAAGGGGGAGGTGGCGTCCCTGGAGAGAAGGGGGAGTGTGGCGTCCCTGGAGAGAAGGGGGTGTGTGGCGTCCCCTGAGAGAAGGGC	30	GAP2	SVTYPE=INS;SVLEN=884;SC=Sniffles2,cuteSV,SVIM-asm,PAV,Dipcall;NumNeighbors=2;NumThresholdNeighbors=1;MatchId=1007;TruScore=0.22549;PctSeqSimilarity=0;PctSizeSimilarity=0.676471;PctRecOverlap=0;SizeDiff=286;StartDistance=-335;EndDistance=-335	GT	1/.
chr11	542061	.	C	CCCCGGCACGCTCAGTACCCCACACACCCACGCCAGTACCCCGGCACGCCTCAGTACCCCACACACCCACGCCAGTA,*	30	.	SVTYPE=INS;SVLEN=78;SC=Sniffles2,cuteSV,SVIM,SVIM-asm,PAV,Dipcall;NumNeighbors=1;NumThresholdNeighbors=1;MatchId=1009;TruScore=0.270833;PctSeqSimilarity=0;PctSizeSimilarity=0.8125;PctRecOverlap=0;SizeDiff=-18;StartDistance=20;EndDistance=20	GT	1/2
chr11	664488	svim.INS.215037	G	GCATTCACACCCGAGAGGAGGAGGATAGGCGTCACACTCGCGGTCACTCTGAGTCCTGGCTCTGCGCTT	19	PASS	SVTYPE=INS;SVLEN=68;SC=Sniffles2,SVIM;NumNeighbors=1;NumThresholdNeighbors=1;MatchId=1013;TruScore=0.193732;PctSeqSimilarity=0;PctSizeSimilarity=0.581197;PctRecOverlap=0;SizeDiff=-49;StartDistance=-320;EndDistance=-320	GT	0/1
chr11	690249	.	a	AGGAGGGGAGGGAGGGCAGGAGAGGGGAGGGAGGGCAGGGCAGGGGAGGGCAGGGGAGGGGAGGGAGGGCAGGGCAGGGGAG	30	.	SVTYPE=INS;SVLEN=81;SC=Sniffles2,cuteSV,SVIM,SVIM-asm,PAV,Dipcall;NumNeighbors=1;NumThresholdNeighbors=1;MatchId=1018;TruScore=0.234568;PctSeqSimilarity=0;PctSizeSimilarity=0.703704;PctRecOverlap=0;SizeDiff=24;StartDistance=-130;EndDistance=-130	GT	0/1
chr11	881475	chr11-881476-INS-152	G	GACCACGTCGGGCGGTAGGCTGGGTGGTGAGGGAAAGTGACCACGTCGGGCGGTAGGCTGGGTGGTGAGGGAAAGGACCACGTCGGGCGGTAGGCTGGGTGGTGAGGGAAAGGACCACGTCGGGCGGTAGGCTGGGTGGTGAGGGAAAGGACC	.	.	SVTYPE=INS;SVLEN=152;SC=Sniffles2,cuteSV,SVIM-asm,PAV;NumNeighbors=1;NumThresholdNeighbors=1;MatchId=1029;TruScore=0.186404;PctSeqSimilarity=0;PctSizeSimilarity=0.559211;PctRecOverlap=0;SizeDiff=67;StartDistance=-32;EndDistance=-32	GT	0/1
chr11	1017584	svim.DEL.378077	TGAGCTTCGGGATTGGCTGGTCCCACTGGTGGTCACTGTCATTGGTGGGGTTCCTGTACTGGTGGGGTTGGGGGTGATGTTGGTGGTAGAAGTTGAGGTGGCTTCAGCATGGTGTGTGGAGGAAGTGTGTGAATGTAGGGATGTAGAGGTTTTGGCTGTGTTT	T	20	PASS	SVTYPE=DEL;SVLEN=162;SC=Sniffles2,cuteSV,SVIM;NumNeighbors=2;NumThresholdNeighbors=1;MatchId=1034;TruScore=0.638199;PctSeqSimilarity=0;PctSizeSimilarity=0.993865;PctRecOverlap=0.920732;SizeDiff=-1;StartDistance=13;EndDistance=12	GT	0/1
chr11	1079553	.	G	GGGGGGACACTCACCACGGGCACCGGGAGCTGGGGGACACTCACCGTGACGGGCACCGGGAGCTGGGGGACACTCACCGTGACGGGCACCGGGAGCTGGGGGACACTCACCGTGACGGGCACGGGAGCTGGGGACACTCACTGAGGGCACCGGGAGCT	30	GAP2	SVTYPE=INS;SVLEN=157;SC=Sniffles2,PAV,Dipcall;NumNeighbors=1;NumThresholdNeighbors=1;MatchId=1038;TruScore=0.265651;PctSeqSimilarity=0;PctSizeSimilarity=0.796954;PctRecOverlap=0;SizeDiff=-40;StartDistance=317;EndDistance=317	GT	1/.
chr11	1092923	cuteSV.INS.2363	c	cCTCAACTACCTACCCCAGCCCTCCACCAACTACCATGACCACCCCTTCACCCCACCAACCACCACTTCCCAGCCTCAACAACTACTCTCACTTCCATCATTAACTCCTTCCTAAGATACCATTCTCAACGACAACCCCTACTACCCCATGCGTGCTTCTCTGCAATTGGACTGGCTGGCTGGGATTCTGGAAAACCCAACTTCACAAACCAGGAGACACAGACACCTGATTGAGACGCTCAGACCAAAGGCAGCTAACATCTTTGCAGAGCCACCATGATCTGATGTTCTGCATTGGACAAAGCTTGACAAACAGGTGTGATGCCTCTGTGGGCTGATATGCAAAATGAAGACCAAAAGCCAGGTAATATCCTTATGGCCTTCTGCTCACCATGATCAACGTTTGTGCTGTGAGTGTGTCACCAACCCACCACCATGACAACTACCACCACAGAGAACCCAACTTCCGACACCACAAT	1.8	q5	SVTYPE=INS;SVLEN=478;SC=Sniffles2,cuteSV;NumNeighbors=1;NumThresholdNeighbors=1;MatchId=1041;TruScore=0.270572;PctSeqSimilarity=0;PctSizeSimilarity=0.811715;PctRecOverlap=0;SizeDiff=90;StartDistance=-158;EndDistance=-158	GT	0/0
chr11	1160235	svim.INS.215319	C	CCCTGCACAACACACAGTCTCACGGTGGACCCTACGCAACACAGTCTCACGATGGGACCCTGCACCCAACACACAGTCTCTCCCGATGAGAC	18	PASS	SVTYPE=INS;SVLEN=91;SC=Sniffles2,cuteSV,SVIM;NumNeighbors=1;NumThresholdNeighbors=1;MatchId=1043;TruScore=0.231552;PctSeqSimilarity=0;PctSizeSimilarity=0.694656;PctRecOverlap=0;SizeDiff=-40;StartDistance=-100;EndDistance=-100	GT	0/1
chr11	1357965	.	g	GGGGCGGGGCGGGGGCGGGGCGTGGAGGGCGGGGGCGGGGCGGGCGGGGGCGGGGCGTGGAGGGC	30	GAP2	SVTYPE=INS;SVLEN=64;SC=Sniffles2,cuteSV,SVIM,PAV,Dipcall;NumNeighbors=1;NumThresholdNeighbors=1;MatchId=1054;TruScore=0.270833;PctSeqSimilarity=0;PctSizeSimilarity=0.8125;PctRecOverlap=0;SizeDiff=12;StartDistance=17;EndDistance=17	GT	1/.
chr11	1431229	.	TGGGGGGGTTTGTGACGTCGGCCTCGCAGAGCGGTGACGGTCGCAGAGTCTGTGTTTTGGGGGGTTTGTGACGAGTCTGTGTTTGGG	T	30	GAP2	SVTYPE=DEL;SVLEN=86;SC=Sniffles2,cuteSV,SVIM,SVIM-asm,PAV,Dipcall;NumNeighbors=1;NumThresholdNeighbors=1;MatchId=1058;TruScore=0.513187;PctSeqSimilarity=0;PctSizeSimilarity=0.94186;PctRecOverlap=0.597701;SizeDiff=5;StartDistance=-35;EndDistance=-30	GT	1/.
chr11	1444902	.	c	CCCCGCTGGGCATTCCGGGTGCCCCAAGCCTCCCGCTGGGCGTTCCGGGTGCCCCAGGCCTCCCCGCTGGGCGTTCCGGGTGCCCCAGGCCTCCCCGCTGGGCGTTCCGGGTGCCCCAGGCCTCCCAGCTGGGCGTTCCGGGTGCCCCAGGCCTCCCCGCTGGGCGTTCCGGGTGCCCCAGGCCTCCCGCTGGGCGTTCCGGGTGCCCCAGGCCTCCCCGCTGGGCGTTCCGGGTGCCCCAGGCCTCCCGCTGGGCGTTCCGGGTGCCCCAGGCCTCCCCGCTGGGCGTTCCGGGTGCCCCAGGCCTCCCCGCTGGGCGTTCCGGGTGCCCCAGGCCTCCCCGCTGGGCGTTCCGGGTGCCCCAGGCCTCCCCGCTGGGCGTTCCGGGTGCCCCAGGCCTCCCCGCTGGGCGTTCCGGGTGCCCCAGGCCTCCCCGCTGGGCGTTCCGGGTGCCCCAGGCCTCCCCGCTGGGCGTTCCGGGTGCCCCAGGCCTCCCGCTGGGCGGGGCGTTCCGGGTGCCCCAGGCCTCCCCGCTGGGCGTTCCGGGTGCCCCAGGCCTCCCCGCTGGGCGTTCCGGGTGCCCCAGGCCTCCCCGCTGGGCGTTCCGGGTGCCCCAGGCCT	30	GAP2	SVTYPE=INS;SVLEN=620;SC=Sniffles2,cuteSV,SVIM-asm,PAV,Dipcall;NumNeighbors=1;NumThresholdNeighbors=1;MatchId=1059;TruScore=0.281183;PctSeqSimilarity=0;PctSizeSimilarity=0.843548;PctRecOverlap=0;SizeDiff=97;StartDistance=-18;EndDistance=-18	GT	1/.
chr11	1451363	cuteSV.DEL.4000	TGCCACTGTGCCCAGCAGTGAGCGTCTTCTGCGGTCTGGTCAGGTTTTGCCACTGTGCTCAGCAGTGAGCGTCTTCTGCGGTCT	T	64.5	PASS	SVTYPE=DEL;SVLEN=83;SC=Sniffles2,cuteSV;NumNeighbors=2;NumThresholdNeighbors=1;MatchId=1062;TruScore=0.48352;PctSeqSimilarity=0;PctSizeSimilarity=0.902174;PctRecOverlap=0.548387;SizeDiff=-9;StartDistance=-33;EndDistance=-42	GT	0/1
chr11	1452919	cuteSV.DEL.4001	TTGCCACTGTGCTCAGCAGTGAGCGTCTTCTGCGGTCTGGTCAGGTTTTGCCACTGTGCTCAGCAGTGAGCGTCTTCTGCGGGGTCTGGTCAGGTTTTGCCACTGTGCTCAGCAGTGAGCGTCTTCTGCGGTCTGGTCAGGTTTTGCCACTGTGCTCAGCAGTGAGCGTCTTCTGCGGTCTGGTCAGGTTTTGCCACTGTGCTCAGCAGTGAGCGTCTTCTGCGGGGTCTGGTCAGGTTTTGCCACTGTGCCCAGCAGTGAGCGTCTTCTGCGGTCTGGTCAGGTTTTGCCACTGTGCCCAGCAGTGAGCGTCTTCTGCGGTCTGGTCAGGTTTTGCCACTGTGCCCAGCAGTGAGCGTCTTCTGCGGTCTGGTCAGGTTTTGCCACTGTGCTCAGCAGTGAGCGTCTTCTGCGGTCTGGTCAGGTTTTGCCACTGTGCTCAGCAGTGAGCGTCTTCTGCGGTCTGGTCAGGTTTTGCCACTGTGCTCAGCAGTGAGCGTCTTCTGCGGTCTGGTCAGGTTTTGCCACTGTGCTCAGCAGTGAGCGTCTTCTGCGGGGTCTGGTCAGGTTTTGCCACTGTGCCCAGCAGTGAGCGTCTTCTGCGGTCTGGTCAGGTTTTGCCACTGTGCCCAGCAGTGAGCGTCTTCTGCGGTCTGGTCAGGTTTTGCCACTGTGCCCAGCAGTGAGCGTCTTCTGCGGTCTGGTCAGGTTTTGCCACTGTGCTCAGCAGTGAGCGTCTTCTGCGGTCTGGTCAGGTTTTGCCACTGTGCTCAGCAGTGAGCGTCTTCTGCGGTCTGGTCAGGTTTTGCCACTGTGCTCAGCAGTGAGCGTCTTCTGCGGTCTGGTCAGGTTTTGCCACTGTGCCCAGCAGTGAGCG	T	0.3	q5	SVTYPE=DEL;SVLEN=876;SC=Sniffles2,cuteSV;NumNeighbors=2;NumThresholdNeighbors=2;MatchId=1064;TruScore=0.652864;PctSeqSimilarity=0;PctSizeSimilarity=0.980963;PctRecOverlap=0.977629;SizeDiff=-17;StartDistance=20;EndDistance=3	GT	0/0
chr11	1456569	cuteSV.INS.2381	t	tGGTGGGGGTCTCCAGCGGAGGAGGGTGCGGTGGGGGTATATAAGCGGGAGGGGAGAAAT	83.6	PASS	SVTYPE=INS;SVLEN=59;SC=Sniffles2,cuteSV;NumNeighbors=1;NumThresholdNeighbors=1;MatchId=1067;TruScore=0.237288;PctSeqSimilarity=0;PctSizeSimilarity=0.711864;PctRecOverlap=0;SizeDiff=17;StartDistance=19;EndDistance=19	GT	0/1
chr11	1531506	.	G	GGGACCCGGGAGGGAGCACCCGGGAGGTCAGAGCCAGGGCTGCGGGGGGACCCGGGAGGTGAGAGCCAGGGCTGCGGGGGGACCCGGAGAGGTGAGAGCCAGGGCTGCGGGGGACCCGGGAGGTGAGAGCCAGGGCTGC,*	30	.	SVTYPE=INS;SVLEN=140;SC=Sniffles2,cuteSV,SVIM-asm,PAV,Dipcall;NumNeighbors=2;NumThresholdNeighbors=1;MatchId=1068;TruScore=0.278571;PctSeqSimilarity=0;PctSizeSimilarity=0.835714;PctRecOverlap=0;SizeDiff=23;StartDistance=-35;EndDistance=-35	GT	1/2
chr11	1572482	chr11-1572483-INS-175	T	TCCATCCATCCACCCACCCCATTCATCCCTCTACCCATTCATCCATCTGCCCATCCATCCATCCGTCCACCCACCCGCCCACCCCACTCATCCCTCTACCCATTCATTCATCTGCCCATCCATCCATCCATCCACCCACCCACCCCACTCATCCCTCTACCCATTCATCCATCTGC	.	.	SVTYPE=INS;SVLEN=175;SC=Sniffles2,cuteSV,PAV;NumNeighbors=1;NumThresholdNeighbors=1;MatchId=1070;TruScore=0.315315;PctSeqSimilarity=0;PctSizeSimilarity=0.945946;PctRecOverlap=0;SizeDiff=-10;StartDistance=-55;EndDistance=-55	GT	0/1
chr11	1651236	chr11-1651237-INS-70	G	GGGGGCTGTGGCTCCGGCTGTGGGGGCTGTGGCTCTGGCTGTGGGGGCTGTGGCTCCGGCTGTGGGGATGT	.	.	SVTYPE=INS;SVLEN=70;SC=Sniffles2,cuteSV,SVIM,PAV;NumNeighbors=1;NumThresholdNeighbors=1;MatchId=1073;TruScore=0.257143;PctSeqSimilarity=0;PctSizeSimilarity=0.771429;PctRecOverlap=0;SizeDiff=16;StartDistance=-1;EndDistance=-1	GT	0/1
chr11	1685871	chr11-1685872-INS-144	A	AAGAGGGAGGGAGGGAAAGAGGGAGGGGGAGCAGAGAAGGAAGGAAGGAAGGGAAGGGGGAGGAAGGAGGCAGAGAAGGAGGGAGGAGGGAGGCAGGGAAGGAGGGGAGGGAGGGAGGGAGGGAGGGAGCAGAGAAGGAAGGGAG	.	.	SVTYPE=INS;SVLEN=144;SC=Sniffles2,cuteSV,SVIM,PAV;NumNeighbors=1;NumThresholdNeighbors=1;MatchId=1074;TruScore=0.638889;PctSeqSimilarity=0;PctSizeSimilarity=0.916667;PctRecOverlap=1;SizeDiff=12;StartDistance=0;EndDistance=0	GT	0/1
chr11	1687481	chr11-1687482-INS-138	C	CCCTCCTAGACCCCCTGCCCTCCTGGACCCCCTGCCCTCCCAGACCCCCTGTCCTCCTGGACCCCCTGCCTCTCCTGGACCCCCTGTCCTCCTGGATCCTCTGCCCTCCCGGACCCTTTGCTGTCCTGGGTCCTCTGCT	.	.	SVTYPE=INS;SVLEN=138;SC=Sniffles2,cuteSV,SVIM,SVIM-asm,PAV;NumNeighbors=1;NumThresholdNeighbors=1;MatchId=1075;TruScore=0.253623;PctSeqSimilarity=0;PctSizeSimilarity=0.76087;PctRecOverlap=0;SizeDiff=33;StartDistance=-12;EndDistance=-12	GT	0/1
chr11	1775578	.	T	TGAGGGGCATGGAGGGATGGAGGGGATGGAGGGGCATAGAGGGATGGAGGGGATGGAGGGGCATAGAGGGATGGAGGGGATGGAGGGGATGAAGGGATG	30	.	SVTYPE=INS;SVLEN=98;SC=Sniffles2,cuteSV,SVIM,SVIM-asm,PAV,Dipcall;NumNeighbors=1;NumThresholdNeighbors=1;MatchId=1079;TruScore=0.309524;PctSeqSimilarity=0;PctSizeSimilarity=0.928571;PctRecOverlap=0;SizeDiff=7;StartDistance=-58;EndDistance=-58	GT	0/1
chr11	1842827	chr11-1842828-INS-116	A	ATGGATGGATGGATGAATGGATAAATGGATGTTTGGGTGGATAAATGGGTGGGTGGATGAGTGGACAGATGAGTAGGTGGATGGATGGATGGATGGATGGATGGATGGATGGATGGG	.	.	SVTYPE=INS;SVLEN=116;SC=Sniffles2,cuteSV,SVIM,SVIM-asm,PAV;NumNeighbors=1;NumThresholdNeighbors=1;MatchId=1080;TruScore=0.281609;PctSeqSimilarity=0;PctSizeSimilarity=0.844828;PctRecOverlap=0;SizeDiff=18;StartDistance=131;EndDistance=131	GT	0/1
chr11	1893516	.	G	GGGCACTTTTGGGAGGGTGTGTGGCGGGCAGGCCTGGGCTGTAGTCACCCTGGCGCACGCTGGTAGAGTTGGGGTCTGTCTGGCTGGTGTT	30	.	SVTYPE=INS;SVLEN=90;SC=Sniffles2,cuteSV,SVIM,SVIM-asm,PAV,Dipcall;NumNeighbors=1;NumThresholdNeighbors=1;MatchId=1081;TruScore=0.326087;PctSeqSimilarity=0;PctSizeSimilarity=0.978261;PctRecOverlap=0;SizeDiff=-2;StartDistance=19;EndDistance=19	GT	1/0
chr11	1895093	.	t	TGGCAGAGCAGGGAGCCCGGCAGAGGAGGGAGGCCGGCGGAGGAGGGAGGCCGGCAGAGGAGGGAGGCCGGCGGAGCAGGGAGCCCGGCAGAGGAGGGAGGCCGGCGGAGGAGGGAGGCCGGCAGAGCAGGGAGCCCGGCAGAGGAGGGAGGCCGGCGGAGGAGGGAGGCCGGCAGAGCAGGGAGCCC	30	.	SVTYPE=INS;SVLEN=187;SC=Sniffles2,cuteSV,SVIM-asm,PAV,Dipcall;NumNeighbors=1;NumThresholdNeighbors=1;MatchId=1082;TruScore=0.329768;PctSeqSimilarity=0;PctSizeSimilarity=0.989305;PctRecOverlap=0;SizeDiff=2;StartDistance=-5;EndDistance=-5	GT	1/0
chr11	2099562	svim.INS.215610	G	GACATGATATGTGGACTCATTTGTGTGGATACATATGTGTGGGACTCACATATGTGG	20	PASS	SVTYPE=INS;SVLEN=56;SC=Sniffles2,cuteSV,SVIM;NumNeighbors=1;NumThresholdNeighbors=1;MatchId=1090;TruScore=0.252252;PctSeqSimilarity=0;PctSizeSimilarity=0.756757;PctRecOverlap=0;SizeDiff=-18;StartDistance=-19;EndDistance=-19	GT	0/1
chr11	2148391	chr11-2148392-INS-60	A	AGGGATGGGTGGAGGGATGGGTGGAGGGATGAGTGGATGGATGGGTGGAGGGATGGGTGGT	.	.	SVTYPE=INS;SVLEN=60;SC=Sniffles2,SVIM-asm,PAV;NumNeighbors=1;NumThresholdNeighbors=1;MatchId=1091;TruScore=0.2;PctSeqSimilarity=0;PctSizeSimilarity=0.6;PctRecOverlap=0;SizeDiff=24;StartDistance=-93;EndDistance=-93	GT	1/0
chr11	2182892	cuteSV.INS.2404	c	cTGTGACCCCCTGTCCCCAGGACCCTGTCCCCAGACCCTGTCCCCACACCCCTGTCCCC	129.3	PASS	SVTYPE=INS;SVLEN=58;SC=Sniffles2,cuteSV;NumNeighbors=2;NumThresholdNeighbors=1;MatchId=1093;TruScore=0.310345;PctSeqSimilarity=0;PctSizeSimilarity=0.931035;PctRecOverlap=0;SizeDiff=4;StartDistance=80;EndDistance=80	GT	0/1
chr11	2183131	svim_asm.INS.9228	C	CACCCCTGTCCCCACCCCTGTCCCCAGACCCTGTCCCCACACCCCTGTCCCCAGACCCCTGTCCCCACACCCCTGTCCCCCGGACCCCTGTCCCCACACCCTGTCCCCGACCCCTGTCCCCACACCCTGTCCCCACACCCCCCCCACACTCCCGTCCCCAGGACCCCTGTCCCCACACCCCTGTCCCCACACCCCTGTCCCCACACCCCGTCCCAGACCCTGTCCCCACACCCTGTCCCCCGGACCCCTGTCCCCACACCCCTGTCCCCAGACCCCTGTCCCCACACCCCTGTCCCCACACCTATCCCCA	.	PASS	SVTYPE=INS;SVLEN=309;SC=Sniffles2,SVIM-asm;NumNeighbors=1;NumThresholdNeighbors=1;MatchId=1094;TruScore=0.325949;PctSeqSimilarity=0;PctSizeSimilarity=0.977848;PctRecOverlap=0;SizeDiff=-7;StartDistance=54;EndDistance=54	GT	1/0
chr11	2959733	.	T	TCGGTGTGAATATGCTTGGTGTGAATATGCTTGTAATATGCTCGGTGTGAATATGCTTTGTGTGAATATGCTGTGTGAATATGCTCAGTGTGAAAATGCTTAGTGTGAATACA	30	.	SVTYPE=INS;SVLEN=112;SC=Sniffles2,cuteSV,SVIM-asm,PAV,Dipcall;NumNeighbors=1;NumThresholdNeighbors=1;MatchId=1096;TruScore=0.270833;PctSeqSimilarity=0;PctSizeSimilarity=0.8125;PctRecOverlap=0;SizeDiff=21;StartDistance=-17;EndDistance=-17	GT	1/1
chr11	3278924	svim.INS.215845	T	TCCTATATCTACCATCCCACCTATATCTACCTGCATCCCACCTACATCTACCTGCATCTACCTGAGTCCCACCTGCATCCACCTG	15	PASS	SVTYPE=INS;SVLEN=84;SC=Sniffles2,cuteSV,SVIM;NumNeighbors=1;NumThresholdNeighbors=1;MatchId=1097;TruScore=0.265873;PctSeqSimilarity=0;PctSizeSimilarity=0.797619;PctRecOverlap=0;SizeDiff=17;StartDistance=5;EndDistance=5	GT	0/1
chr11	3324709	.	a	ACATCCTACCTGCATCCTACCTGAGTCCCACCTGCATCCCACCTGCATCCTATCTG,*	30	.	SVTYPE=INS;SVLEN=57;SC=Sniffles2,SVIM-asm,PAV,Dipcall;NumNeighbors=1;NumThresholdNeighbors=1;MatchId=1099;TruScore=0.280702;PctSeqSimilarity=0;PctSizeSimilarity=0.842105;PctRecOverlap=0;SizeDiff=9;StartDistance=-5;EndDistance=-5	GT	2/1
chr11	3675218	.	G	GTCCTCACTGCCATTCTCCCATCAGACATCAAGTCTTGTAAATTCCACCTCCTACCTCTTGTCTGTCCTCACTGCCATTCTCCCATCAGACATCAAGTCTTGTAAATTCCACCTCCTACCTCTGTCTATCCTCACTGCCATTCTCCCATCAGACATCAAGCCTTATAAATTCCACCTCCTACCTCTGTCTGTCCTCACTGCCATTCTCCCATCAGACATCAAGTCTTGTAAATTCCACCTCCTACCTCTGTCTATCCTCACTGCCATTCTCCCATCAGACATCAAGTCTTGTAAATTCCACCTCCTACCTCTGTCTGTACTCACTGCCATTCTCCCATCAGACATCAAGTCTTGTAAATTCCACCTCCTACCTCTGTCTGTCCTCACTGCCATTCTCCCATCAGACATCAAGTCTTGTAAATTCATCCTCCACGCCATCTCCTCAGCTCTCTGTCTCTACCTCCTACCTCTGCCATTCTCCCATCAGACATCAAGTCTTGTAAATTCCACCTCCTACCTCTGTCTATCCTCACTGCCATTCTCCCATCAGACATCAAGTCTTGTAAATTCCACCTCCTACCTCTGTCTATCCTCACTGCCATTCTCCCATCAGACATCAAGTCTTGTAAATTCCACCTCCTACTCTGTCTATCCTCCTGCTTCTCCATCAGACATCAAGTCTTGTACCCACCTCCTCCTCTGCCATTCTCCATCAGACATCAAGTCTTGTAAATTCCACCTCCTACCTCTGTCTGTCCTCACTGCCATTCTCCCATCAGACATCAAGTCTTGTAAATTCCACCTCCTACCCTGTCTGTCTCACGATTCTCCCATCAGACATCAAGTCGTAATTCACCTCCTACCTCTGCCTATCCTCACTGCCATTCTCATCAGACATCAAGTCTTGTAAATTCCACCTCCTACCTCTGTCTATCCTCACTGCCATTCTCCCATCAGACATCAAGTCTTGTAAATTCCACCTCCTACCTCTGTCTATCCTCACTGCCATTCTCCCAATCAGACATCAAGTCTTGTAAATTCCACCTCCTACCTCTGTCTATCCTCACTGCCATTCTCCCATCAGACATCAAGTCTTGTAAATTCCACCTCCTACCTCTGTCTATCCTCACTGCCATTCTCCCATCAGACATCAAGTCTTGTAAATTCCACCTCCTACCTCTGTCTATCCTCACTGCCATTCTCCCATCAGACATCAAGTCTTGTAAATTCCACCTCCTACCTCTGTCTATCCTCACTGCCATTCTCCCATCAGACATCAAGTCTTGTAAATTCCACCTCCTACCTCTGTCTATCCTCACTGCCATTCTCCCATCAGACATCAAGTCTTGTAAATTCCACCTCCTACCTCTGTCTGTCCTCACTGCCATTCTCCCATCAGACATCAAGTCTTGTAAATTCCACCTCCTACCTCTGTCTGTCCTCACTGCCATTCTCCCATCAGACATCAAGTCTTGTAAATTCCACCTCCTACCTCTGTCTGTCCTCACTGCCATTCTCCCATCAGACATCAAGTCTTGTAAATTCCACCTCCTACCTCTGTCTATCCTCACTGCCATTCTCCCATCAGACATCAAGTCTTGTAAATTCCACCTCCTACCTCTGTCTATCCTCACTGCCATTCTCCCATCAGACATCAAGTCTTGTAAATTCCACCTCCTACCTCTGTCTATCCTCACTGCCATTCTCCCATCAGACATCAAGTCTTGTAAATTCCACCTCCTACCTCTGTCTGTCCTCACTGCCATTCTCCCATCAGACATCAAGTCTTGTAAATTCCACCTCCTACCTCTGTCTATCCTCACTGCCATTCTCCCATCAGACATCAAGTCTTGTAAATTCCACCTCCTACCTCTGTCTCTCCTCACTGCCATTCTCCCATCAGACATCAAGTCTTGTAAATTCCACCTCCTACCTCTGTCTATCCTCACTGCCATTCTCCCATCAGACATCAAGTCTTGTAAATTCCACCTCCTACCTCTGTCTGTCCTCACTGCCATTCTCCCATCAAGTCTTGTAATTCCCCTCCTACCTCTGTCTCTCACTGCCATTCTCCCATCAGACATCAAGTCTTGTAAATTCCACCTCCTACCTCTGTCTATCCTCACTGCCATTCTCCCATCAGACATCAAGTCTTGTAAATTCCACCTCCTACCTCTGTCTATCCTCACTGCCATTCTCCCATCAGACATCAAGTCTTGTAAATTCCACCTCCTACCTCTGTCTATCCTCACTGCCATTCTCCCATCAGACATCAAGTCTTGTAAGATTCCACCTCCTACCTCTGTCTGTCCTCACTGCCATTCTCCCATCAGACATCAAGTCTTGTAAATTCCACCTCCTACCTCTGTCTGTCACTCACTGCCATTCTCCCATCAGACATCAAGTCTTGTAAATTCCACCTCCTACCTCTGTCTGTCACTCACTGCCATTCTCCCATCAGACATCAAGTCTTGTAAATTCCACCTCCTACCTCTGTCTATCCTCACTGCCATTCTCCCATCAGACATCAAGTCTTGTAAATTCCACCTCCTACCTCTGTCTATCCTCACTGCCATTCTCCCATCAGACATCAAGTCTTGTAAATTCCACCTCCTACCTCTGTCTGTCCTCACTGCCATTCTCCCATCAGACATCAAGTCTTGTAAATTCCACCTCCTACCTCTGTCTGTCCTCACTGCCATTCTCCCATCAGACATCAAGTCTTGTAAATTCCACCTCCTACCTCTGTCTATCCTCACTGCCATTCTCCCATCAGACATCAAGTCTTGTAAATTCCACCTCCTACCTCTGTCTATCCTCACTGCCATTCTCCCATCAGACATCAAGTCTTGTAAATTCCACCTCCTACCTCTGTCTATCCTCACTGCCATTCTCCCATCAGACATCAAGTCTTGTAAATTCCACCTCCTACCTCTGTCTATCCTCACTGCCATTCTCCCATCAGACATCAAGTCTTGTAAATTCCACCTCCTACCTCTGTCTATCCTCACTGCCATTCTCCCATCAGACATCAAGTCTTGTAAATTCCACCTCCTACCTCTGTCTATCCTCACTGCCATTCTCCCATCAGACATCAAGTCTTGTAAATTCCACCTCCTACCTCTGTCTATCCTCACTGCCATTCTCCATCAGACATCAAGTCTTGTAAATTCCACCTCCTACCTCTGTCTATCCTCACTGCCATTCTCCCATCAGACATCAAGTCTTGTAAATTCCACCTCCTACCTCTGTCTATCCTCACTGCCATTCTCCCATCAGACATCAAGTCTTGTAAATTCCACCTCCTACCTCTGTCTATCCTCACTGCCATTCTCCCATCAGACATCAAGTCTTGTAAATTCCACCTCCTACCTCTGTCTGTCCTCACTGCCATTCTCCATCAGACATCAAGTCTTGTAAATTCCACCTCCTACCTCTGTCTGTCCTCACTGCCATTCTCCCATCAGACATCAAGTCTTGTAAATTCCACCTCCTACCTCTGTCTGTCCTCACTGCCATTCTCCCATCAGACATCAAGTCTTGTAAATTCCACCTCCTACCTCTGTCTATCCTCACTGCCATTCTCCCATCAGACATCAAGTCTTGTAAATTCCACCTCCTACCTCTGTCTATCCTCACTGCCATTCTCCCATCAGACATCAAGTCTTGTAAATTCCACCTCCTACCTCTGTCTATCCTCACTGCCATTCTCCCATCAGACATCAAGTCTTGTAAATTCCACCTCCTACCTCTGCTTCTCCTGACTCAAGTCTTGTAAATTCACCTCCTACCTCTGTCTATCCTCTGCCATTCTCCCATCAGACATCAAGTCTTGTAAATTCCACCTCCTACCTCTGTCTGTCCTCACTGCCATTCTCCCATCAGACATCAAGTCTTGTAAATTCCACCTCCTACCTCTGTCTGTCCTCACTGCCATTCTCCCATCAGACATCAAGTCTTGTAAATTCCACCTCCTACCTCTGTCTATCCTCACTGCCATTCTCCCATCAGACATCAAGTCTTGTAAATTCCACCTCCTACCTCTGTCTGTCCTCACTGCCATTCTCCCATCAGACATCAAGTCTTGTAAATTCCACCTCCTACCTCTGTCTATCCTCACTGCCATTCTCCATCAGACATCAAGTCTTGTAAATTCCACCTCCTACCTCTGTCTATCCTCACTGCCATTCTCCCATCAGACATCAAGTCTTGTAAATTCCACCTCCTACCTCTGTCTATCCTCACTGCCATTCTCCCATCAGACATCAAGTCTTGTAAATTCCACCTCCTACCTCTGTCTATCCTCACTGCCATTCTCCCATCAGACATCAAGTCTTGTAAATTCCACCTCTACCTCTGTCTATCCTCCTGCTCTCCCATCAGCTCAAATTCACCTCTACCTCTGTCTATCTACTGCCTTCTCCCATCAGACATCAAGTCTTGTAAATTCCACCTCCTACCTCTGTCTATCCTCACTGCCATTCTCCCATCAGACATCAAGTCTTGTAAATTCCACCTCCTACCTCTGTCTGTCCTCACTGCCATTCTCCCATCAGACATCAAGTCTTGTAAATTCCACCTCCTACCTCTGTCTATCTCCTGCCATTCTCCCATCAGACATCAAGTCTTGTAAATTCCACCTCCTACCTCTGTCTATCCTCACTGCCATTCTCCCATCAGACATCAAGTCTTGTAAATTCCACCTCCTACCTCTGTCTGTCCTCACTGCCATTCTCCCATCAGACATCAAGTCTTGTAAATTCCACCTCCTACCTCTGTCTATCCTCACTGCCATTCTCCCATCAGACATCAAGTCTTGTAAATTCCACCTCCTACCTCTGTCTGTCCTCACTGCCATTCTCCCATCAGACATCAAGTCTTGTAAATTCCACCTCCTACCTCTGTCTATCCTCACTGCCATTCTCCCATCAGACATCAAGTCTTGTAAATTCCACCTCCTACCTCTGTCTATCCTCACTGCCATTCTCCCATCAGACATCAAGTCTTGTAAATTCCACCTCCTACCTCTGTCTGTCCTCACTGCCATTCTCCCATCAGACATCAAGTCTTGTAAATTCCACCTCCTACCTCTGTCTGTCCTCACTGCCATTCTCCCATCAGACATCAAGTCTTGTAAATTCCAACTCCTACCTCTGTCTGTCCTCACTGCCATTCTCCCATCAGACATCAAGTCTTGTAAATTCCACCTCCTACCTCTGTCTATCCTCACTGCCATTCTCCCATCAGACATCAAGTCTTGTAAATTCCACCTCCTACCTCTGTCTATCCTCACTGCCATTCTCCCATCAGACATCAAGTCTTGTAAATCTCCACCTCCTACCTCTGTCTATCCTCACTGCCATTCTCCCATCAGACATCAAGTCTTGTAAATTCCACCTCCTACCTCTGTCTATCCTCACTGCCATTCTCCCATCAGACATCAAGTCTTGTAAATTCCACCTCCTACCTCTGTCTATCCTCACTGCCATTCTCCCATCAGACATCAAGTCTTGTAAATTCCACCTCCTACCTCTTGTCTATCCATCACTGCCATTCTCCCATCAGACATCAAGTCTTGTAAATTCCACCTCCTACCTCTGTCTGTCCTCACTGCCATTCTCCCATCAGACATCAAGTCTTGTAAATTCCACCTCCTACCTCTGTCTCATCACTCACTGCCATTCTCCCATCAGACATCAAGTCTTGTAAATTCCACCTCCTACCTCTGTCTGTCCTCACTGCCATTCTCCCATCAGACATCAAGTCTTGTAAATTCCACCTCCTACCTCTGTCTGTCCTCACTGCCATTCTCCCATCAGACATCAAGTCTTGTAAATTCCACCTCCTACCTCTGTACTATCTCTCACTGCCATTCTCCCATCAGACATCAAGTCTTGTAAATTCCACCTCCTACCTCTGTCTATCCTCACTGCCATTCTCCCATCAGACATCAAGTCTTGTAAATTCCACCTCCTACCTCTGTCTATCCTCACTGCCATTCTCCCATCAGACATCAAGTCTTGTAAATTCCACCTCCTACCTCTGTCTGTCCTCACTGCCATTCTCCCATCAGACATCAAGTCTTGTAAATTCCACCTCCTACCTCTGTCTATCCTCACTGCCGTTCTCCCATCAGACATCAAGTCTTGTAAATTCCACCTCCTACCTCTGTCTGTCCTCACTGCCGTTCTCCCATCAGACATCAAGTCTTGTAAATTCCACCTCCTACCTCTGTCATCTCCTGCCATTCTCCCATCAGACATCAAGTCTTGTAAATTCCACCTCCTACCTCTGTCTGTCCTCACTGCCATTCTCCCATCAGACATCAAGTCTTGTAAATTCCACCTCCTACCTCTGTCTGTCCTCACTGCCATTCTCCCATCAGACATCAAGTCTTGTAAATTCCACCTCCTACCTCTGTCTGTCCTCACTGCCATTCTCCCATCAGACATCAAGTCTTGTAAATTCCACCTCCTACCTCTGTCTATCCTCACTGCCATTCTCCCATCAGACATCAAGTCTTGTAAATTCCACCTCCTACCTCTGTCTATCCTCACTGCCATTCTCCCATCAGACATCAAGTCTTGTAAATTCCACCTCCTACCTCTGTCTATCCTCACTGCCATTCTCCCATCAGACATCAAGTCTTGTAAATTCCACCTCCTACCTCTGTCTGTCCTCACTGCCATTCTCCCATCAGACATCAAGTCTTGTAAATTCCACCTCCTACCTCTGTCTATCCTCACTGCCATTCTCCCATCAGACATCAAGTCTTGTAAATTCCACCTCCTACCTCTGTCTATCCTCACTGCCATTCTCCCATCAGACATCAAGTCTTGTAAATTCCACCTCCTACCTCTGTCTATCCTCACTGCCATTCTCCCATCAGACATCAAGTCTTGTAAATTCCACCTCCTACCTCTGTCTGTCCTCACTGCCATTCTCCCATCAGACATCAAGTCTTGTAAATTCCACCTCCTACCTCTGCTCTGTCCTCACTGCCATTCTCCCATCAGACATCAAGTCTTGTAAATTCCACCTCCTACCTCTGTCTATCCTCACTGCCATTCTCCCATCAGACATCAAGTCTTGTAAATTCCACCTCCTACCTCTGTCTATCCTCACTGCCATTCTCCCATCAGACATCAAGTCTTGTAAATTCCACCTCCTACCTCTGTCTGTCCTCACTGCCATTCTCCCATCAGACATCAAGTCTTGTAAATTCCACCTCCTACCTCTGTCTGTCCTCACTGCCATTCTCCCATCAGACATCAAGTCTTGTAAATTCCACCTCCTACCTCTGTCTGTCCTCACTGCCATTCTCCAATCAGACATCAAGTCTTGTAAATTCCACCTCCTACCTCTCTCTATCCTCACTGCCATTCTCCCATCAGACATCAAGTCTTTTAAATTCCACCTCCTACCTCTGTCTGTCCTCACTGCCATTCTCCCATCAGACATCAAGTCTTGTAAATTCCACCTCCTACCTCTGTCTGTCCTCACTGCCATTCTCCCATCAGACATCAAGTCTTGTAAATTCCACCTCCTACCTCTGTCTGTCCTCACTGCCATTCTCCCATCAGACATCAAGTCTTATAAATTCCACCTCCTACCTCTGTCTATCCTCACTACCATTCTCCCATCAGACATCAAGTCTTGTAAATTCCACCTCCTACCTCTGTCTATCCTCACGGCCATTCTCCCATCAGACATCAAGTCTTGTATATTCCACCTCCTACCTCTGTCTATCCTCACTGCCATTCTCCCATCGACATCAAGTCTTGTAAATTCCACCTCCTACCTCTGTCTGTCCTCACTGCCATTCTCCCATCAGACATCAAGTCTTGTAAATTCCACCTCCTACCTCTGTCTATCCTCACTGCCGTTCTCCCATCAGACATCAAGTCTTGTAAATTCCACCTCCTACCTCTGTCTATCCTCACTGCCGTTCTCCCATCAGACATCAAGTCTTGTAAATTCCACCTCCTACCTCTGTCTGTCCTCACTGCCGTTCTCCCATCAGACATCAAGTCTTGTAAATTCCACCTCCTACCTCTGTCTGTCCTCACTGCCATTCTCCCATCAGACATCAAGTCTTGTAAATTCCACCTCCTACCTCTGTCTGTCCTCACTGCCATTCTCCCATCAGACATCAAGTCTTGTAAATTCCACCTCCTACCTCTGTCTATCCTCACTGCCATTCTCCCATCAGACATCAAGTCTTGTAAATTCCACCTCCTACCTCTGTCTATCATCACTGCCATTCTCCCATCAGACATCAAGTCTTGTAAATTCCACCTCCTACCTCTGTCTATCATCACTGCCATTCTCCCATCAGACATCAAGTCTTGTAAATTCCACCTCCTACCTCTGTCTGTCCTCACTGCCATTCTCCGATCAGACATCAAGTCTTGTAAATTCCACCTCCTACCTCTGTCTGTCCAAACTGCCATTCTCCCATCAGACATCAAGTCTTGTAAATTCCACCTCCTACCTCTGTCTGTCCTCACTGCCATTCTCCCATCAGACGTCAAGTCTTGTAAATTCCACCTCCTACCTCTCTCTATCCTCACTGCCATTCTCCCATCAGACATCAAGTCTTGTAAATTCCACCTCCTACCTCTGTCTATCCTCACTGCCATTCTCCCACCAGACATCAAGTCTTGTAAATTCCACCTCCTACGCTCTGTCTATCCTCACTGCCATTCTCCCATCAGACATCAAGTCTTGTAAATTCCACCTCCTACCTCTGTCTATCCTCACTGCCAGTTCTCCCATCAGACATCAAGTCTTGTAAATTCCACCTCCTACCTCTGTCTATCCTCACTGCCGTTCTCCCATCAGACATCAAGCCTTGTAAATTCCACCTCCTACCTCTGACTATCCTCACTGCCATTCTCCCATCAGACATCAAGTCTTGTAAATTCCACCTCCTACCTCTGTCTATCCTCACTGCCATTCTCCCATCAGACATCAAGTCTTGTAAATTCCACCTCCTACCTCTGTCTGTCCTCACTGCCATTCTCCCATCAGACATCAAGTCTTGTAAATTCCACCTCCTACCTCTGTCTGTCCTCACTGCCATTCTCCCATCAGACATCAAGTCTTGTAAATTCCACCTCCTACCTCTGTCTATCCTCACTGCCATTCTCCCATCAGACATCAAGTCTTGTAAATTCCACCTCCTACCTCTGTCTGTCCTCACTGCCATTCTCCCATCAGACATCAAGTCTTGTAAATTCCACCTCCTACCTCTGTCTGTCCTCACTGCCATTCTCCCATCAGACATCAAGTCTTGTAAATTCCACCTCCTACCTCTGTCTGTCCTCACTGCCATTCTCCCATCAGACATCAAGTCTTGTAAATTCCACCTCCTACCTCTGTCTGTCCTCACTGCCATTCTCCCATCAGACATCAAGTCTTGTAAATTCCACCTCCTACCTCTGTCTATCCTCACTGCCATTCTCCCATCAGACATCAAGTCTTGTAAATTCCACCTCCTACCTCTGTCTATCCTCACTGCCGTTCTCCCATCAGACATCAAGTCTTGTAAATTCCACCTCCTACCTCTGTCTATCCTCACTGCCGTTCTCCCATCAGACATCAAGTCTTGTAAATTCCACCTCCTACCTCTGTCTGTCCTCACTGCCATTCTCCCATCAGACATCAAGTCTTGTAAATTCCACCTCCTACCTCTGTCTATCCTCACTGCCATTCTCCCATCAGACATCAAGTCTTGTAAATTCCACCTCCTACCTCTGTCTATCCTCACTGCCATTCTCCCATCAGACATCAAGTCTTGTAAATTCCACCTCCTACCTCTGTCTATCCTCACTGCCATTCTCCCATCAGACATCAAGTCTTGTAAATTCCACCTCCTACCTCTGTCTATCCTCACTGCCATTCTCCCATCAGACATCAAGTCTTGTAAATTCCACCTCCTACCTCTGTCTGTCCTCACTGCCATTCTCCCATCAGACATCAAGTCTTGTAAATTCCACACCTCCTACCTCTGTCTATCTCAGTCCTCACTGCCATTCTCCCATCAGACATCAAGTCTTGTAAATTCCACCTCCTACCTCTGTCTATCCTCACTGCCATTCTCCCATCAGACATCAAGTCTTGTAATTCCACCTCCTACCTCTGTCTGTCCTCACTGCCATTCTCCATCAGACATCAAGTCTTGTAAATTCCACCTCCTACCTCTGTCTGTCCTCACTGCCATTCTCCCATCAGACATCAAGTCTTGTAAATTCCACCTCCTACCTCTGTCTGTCCTCACTGCCATTCTCATCAGACATCAAGTCTTGTAAATTCCACCTCCTACCTCTGCTCTATCCTCACTGCCATTCTCCCATCAGACATCAAGTCTTGTAAATTCCACCTCCTACCTCTGTCTGTCCTCACTGCCATTCTCCCATCAGACATCAAGTCTTGTAAATTCCACCTCCTACCTCTGTCTGTCCTCACTGCCATTCTCCCATCAGACATCAAGTCTTGTAAATTCCACCTCCTACCTCTGTCTGTCCTCACTGCCATTCTCCCATCAGACATCAAGTCTTGTAAATTCACCTCCTACCTCTGTCTATCCTCACTGTATCTCCCATCAGACATCAAGTCTTGTAAATTCCACCTCCTACCTCTGTCTGTCCTCACTGCCATTCTCCCATCAGACATCAAGTCTTGTAAATTCCACCTCCTACCTCTGTCTATCCTCACTGCCATTCTCCCATCAGACATCAAGTCTTGTAAATTCCACCTCCTACCTCTGTCTATCCTCACTGCCATTCTCCATCAGACATCAAGTCTTGTAAATTCCACCTCCTACCTCTGTCTATCCTCACTGCCATTCTCCCATCAGACATCAAGTCTTGTAAATTCCACCTCCTACCTCTGTCTATCCTCACTGCCATTCTCCCATCAGACATCAAGTCTTGTAAATTCCACCTCCTACCTCTGTCTGTCCTCACTGCCATTCTCCCATCAGACATCAAGTCTTGTAAATTCCACCTCCTACCTCTGTCTGTCCTCACTGCCATTCTCCCATCAGACATCAAGTCTTGTAAATTCCACCTCCTACCTCTGTCTGTCCTCACTGCCATTCTCCCATCAGACATCAAGTCTTGTAAATTCCACCTCCTACCTCTGTCTATCCTCACTGCCATTCTCCCATCAGACATCAAGTCTTGTAAATTCCACCTCCTACCTCTGTCTATCCTCACTGCCATTCTCCCATCAGACATCAAGTCTTGTAAATTCCACCTCCTACCTCTGTCTATCCTCACTGCCATTCTCCCATCAGACATCAAGTCTTGTAAATTCCACCTCCTACCTCTGTCTGTCCTCACTGCCATTCTCCCATCAGACATCAAGTCTTGTAAATTCCACCTCCTACCTCTGTCTGTCCTCACTGCCATTCTCCCATCAGACATCAAGTCTTGTAAATTCCACCTCCTACCTCTGTCTGTCCTCACTGCCATTCTCCCATCAGACATCAAGTCTTGTAAATTCCACCTCCTACCTCTGTCTATCCTCACTGCCATTCTCCCATCAGACATCAAGTCTTGTAAATTCCACCTCCTACCTCTGTCTGTCCTCACTGCCATTCTCCCATCAGACATCAAGTCTTGTAAATTCCACCTCCTACCTCTGTCTGTCCTCACTGCCATTCTCCCATCAGACATCAAGTCTTGTAAATTCCACCTCCTACCTCTGTCTGTCCTCACTGCCATTCTCCCATCAGACATCAAGTCTTGTAAATTCCACCTCCTACCTCTGTCTA	30	.	SVTYPE=INS;SVLEN=11781;SC=Sniffles2,SVIM-asm,Dipcall;NumNeighbors=6;NumThresholdNeighbors=2;MatchId=1100;TruScore=0.265517;PctSeqSimilarity=0;PctSizeSimilarity=0.796552;PctRecOverlap=0;SizeDiff=-3009;StartDistance=-310;EndDistance=-310	GT	0/1
chr11	3675288	svim.INS.215891	C	CTCTTGTCTGTCTCACGCTATTCTCCTACTTCAGACATCAAGTCTTGTAAATTCACCTA	17	PASS	SVTYPE=INS;SVLEN=58;SC=Sniffles2,SVIM;NumNeighbors=5;NumThresholdNeighbors=1;MatchId=1101;TruScore=0.304598;PctSeqSimilarity=0;PctSizeSimilarity=0.913793;PctRecOverlap=0;SizeDiff=5;StartDistance=-422;EndDistance=-422	GT	0/1
chr11	3676027	.	A	ACCTCTGTCTGTCCTCACTGCCATTCTCCCATCAGACATCAAGTCTTGTAAATTCCACCTCCTACCTCTGTCTACCCTCACTGCCATTCTCCCATCAGACATCAAGTCTTGTAAATTCCACCTCCTACCTCTGTCTCTCCTCACTGCCATTCTCCCATCAGACATCAAGTCTTGTAAATTCCACCTCCTACCTCTGTCTATCCTCACTGCCATTCTCCCATCAGACATCAAGTCTTGTAAATTCCACCTCCTACCTCTGTCTGTCCTCACTGCCATTCTCCCATAAGACATCAAGTCTTGTAAATTCCGCCTCCTACCTCTGTCTATCCTCACTGCCATTCTCCCATCAGACATCAAGTCTTGTAAATTCCACCTCCTACCTCTGTCTATCCTCACTGCCATTCTCCCATCAGACATCAAGTCTTGTAAATTCCACCTCCTACCTCTGTCTATCTCACTGCCATTCTCCCATCAGACATCAAGTCTTGTAAATTCCACCTCCTACCTCTGTCTATCCTCACTGCCATTCTCCCATCAGACATCAAGTCTTGTAAATTCCACCTCCTACCTCTGTCTGTACTCACTGCCATTCTCCCATCAGACATCAAGTCTTGTAAATTCCACCTCCTACCTCTGTCTGTACTCACTGCCATTCTCCCATCAGACATCAAGTCTTGTAAATTCCAACTCCTACCTCTGTCTCTCCTCACTGCCATTCTCCCATCAGACATCAAGTCTTGTAAATTCCACCTCCTACCTCTGTCTATCCTCACTGCCATTCTCCCATCTGACATCAAGTCTTGTAAATTCCACCTCCTACCTCTGTCTGTCCTCACTGCCATTCTCCCATCAGACATCAAGTCTTGTAAATTCCATCTCCTACCTCTGTCTGTCCTCACTGCCATTCTCCCATCAGACATCAAGTCTTGTAAATTCCACCTCCTACCTCTGTCTATCCTCACTGCCATTCTCCCATCAGACATCAAGTCTTGTAAATTCCACCTCCTACCTCTGTCTATCCTAACTGCCATTCTCCATCAGACATCAAGTCTTGTAAATTCCACCTCCTACCTCTGTCTATCCTCACTGCCATTCTCCCATCAGACATCAAGTCTTGTAAATTCCACCTCCTACCTCTGTCTATCCTCACTGCCATTCTCCCATCAGACATCAAGTCTTGTAAATTCCACCTCCTACCTCTGTCTATCCTCACTGCCATTCTCCCATCAGACATCAAGTCTTGTAAATTCCACCTCCTACCTCTGTCTATCCTCACTGCCATTCTCCCATCAGACATCAAGTCTTGTAAATTCCACCTCCTACCTCTGTCTGTCCTCACTGCCATTCTCGCATCAGACATCAAGTCTTGTAAATTCCACCTCCTACCTCTGTCTGTCCTCACTGCCATTCTCCCATCAGACATCAAGTCTTCTAAATTACACCTCCTACCTCTGTCTGTCCTCACTGCCATTCTCCCATCAGACATCAAGTCTTGTAAATTCCACCTCCTACCTCTGTCTATCCTCACTGCCATTCTCCCATCAGACATAAAGTCTTGTAAATTCCACCTCCTACCTCTGTCTATCCTCACTGCCATTCTCCCATCAGACATCAAGTCTTGTAAATTCCACCTCCTACCTCTGTCTATCCTCACTGCCATTCTCCCATCAGACATCAAGTCTTGTAGAATTCCACCTCCTACCTCTGTCTGTCCTCACTGCCATTCTCCCATCAGACATCAAGTCTTGTAAATTCCACCTCCTACCTCTGTCTATCCTCACTGCCATTCTCCCATCAGACATCAAGTCTTGTAAATTCCACCTCCTACCTCTGTCTCTCCTCACTGCCATTCTCCCATCAGACATCAAGTCTTGTAAATTCCACCTCCTACCTCTGTCTATCCTCACTGCCATTCTCCCATCAGACATCAAGTCTTGTAAATTCCACCTCCTACCTCTGTCTGTCCTCACTGCCATTCTCCCATCAGACATCAAGTCTTGTAAATTCCGCCTCCTACCTCTGTCTATCCTCACTGCCATTCTCCCATCAGACATCAAGTCTTGTAAATTCCACCTCCTACCTCTGTCTATCCTCACTGCCATTCTCCCATCAGACATCAAGTCTTGTAAATTCCACCTCCTACCTCTGTCTGTCCTCACTGCCATTCTCCCATCAGACATCAAGTCTTGTAAATTCCACCTCCTACCTCTGTCTATCCTCACTGCCATTCTCCCATCAGACATCAAGTCTTGTAAATTCCACCTCCTACCTCTGTCTGTCCTCACTGCCATTCTCCCATCAGACATCAAGTCTTGTAAATTCCACCTCCTACCTCTGTCTATCCTCACTGCCATTCTCCCATCAGACATCAAGTCTTGTAAATTCCACCTCCTACACTCTGTCTATCCTCACTGCCATTCTCCATCAAACATCAAGTCTTGTAAATTCCACCTCCTACCTCTGTCTGTCCTCCTGCCATTCTCCCATCAAACATCAAGTCTTGTAAATTCCACTTCCTACCTCTGTCTGTCCTCACTGCCATTCTCCCATCAGACATCAAGTCCTGTAAATTCCACCTCCTACCTCTGTCTGTCCTCACTGCCATTCTCCCATCAGACATCAAGTCTTGTAAATTCCACCTCCTCCCTCTGTCTGTCCTCACTGCCATTCTCCCATCAGACATCAAGTCTTGTAAATTCCACCTCCTACCTCTGTCTATCCTCACTGCCATTCTCCCATCAGACATCAAGTCTTGTAATTCCACCTCCTACCTCTGTCTATCCTCACTGCCATTCTCCCATCAGACATCAAGTCTTCTAAATTCCACCTCCTACCTCTGTCTATCCTCACTGCCATTTCTCCCATCAGACATCAAGTCTTGTAAATTCCACCTCCTACCTCTGTCTATCCTCACTGCCATTCTCCCATCAGACATCAAGTCTTGTAAATTCCACCTCCTACCTCTGTCTGTCCTCACTGCCCATTCTCCCATCAGACATCAAGTCTTGTAAATTCCACCTCCTACCTCTGTCTCTCCTCACTGCCATTCTCCCATCAGACATCAAGTCTTGTAAATTCCACCTCCTACCTCTGTCTGTCCTCACTGCCATTCTCCCATCAGACATCAAGTCTTGTAAATTCCACCTCCTACCTCTGTCTGTCCTCACTGCCATTCTCCCATCAGACATCAAGTCTTGTAAATTCCACCTCCTACCTCTGACTATCCTCACTGCCATTCTCCCATCAGACATCAAGTCTTGTAAATTCCACCTCCTACCTCTGTCTATCCTCACTGCCATTCTCCCATCAGACATCAAGTCTTGTAAATTCCACCTCCTACCTCTGACTATCCTCACTGCCATTCTCCCATCAGACATCAAGTCTTGTAAATACCACCTCCTACCTCTGTCTGTCCTCACTGCCATTCTCCCATCAGACATCAAGTCTTGTAAATTCCACCTCCTACCTCTGTCTATCCTCACTGCCGTTCTCCCATCAGACATCAAGTCTTGTAAATTCCACCTCCTACCTCTGTCTGTCCTCACTGCCGTTCTCCATCAGACATCAAGTCTTGCAAATTCCACCTCCTACCTCTGTCTGTCCTCACTGCCATTCTCCCATCAGACATCAAGTCTTGTAAATTCCACCTCCTACCTCTGTCTGTCATCACTGCACCATTCTCCCATCAGACATCAAGTCTTGTAAATTCCACCTCCTACCTCTGTCTGTACTCACTGCCATTCTCCCATCAGACATCAAGTCTTGTAAATTCCACCTCCTACCTCTGTCTATCCTCACTGCCATTCTCCCATCAGACATCAAGTCTTGTAAATTCCACCTCCTACCTCTGTCTATCCTCACTGCCGTTCTCCCATCAGACATCAAGTCTTGTAAATTCCACCTCCTACCTCTGTCTATCCTCACTGCCGTTCTCCCATCAGATATCAAGTCTTGTAAATTCCACCTCCTACCTCTGTCTGTCCTCACTGCCATTCTCCCATCAGACATCAAGTCTTGTAAATTCCACCTCCTACCTCTGTCTATCCTCCTGCCATTCTCCCATCAGACATCAAGTCTTGTAAATTCCACCTCCTACCTCTGTCTATCATCACTGCCATTCTCCCATCAGACATCAAGTCTTGTAAATTCCACCTCCTACCTCTGTCTATCATCACTGCCATTCTCCCATCAGACATCAAGTCTTGTAAATTCCACCTCCTACCTCTGTCTGTCCTCACTGCCATTCTCCCATCAGACATCAAGTCTTGTAAATTCCACCTCCTACACTCTCTCTGTCCTCACTGCCATTCTCCCATCAGACATCAAGTCTTGTAAATTCCACCTCCTACCTCTGTCTATCCTCACTGCCATTCTCCCATCAGACATCAAGTCTTGTAAATTCCACCTCCTACCTCTGTCTATCCTCACTGCCATTCTCCCATCAGACATCAAGTCTTGTAAATTCCACCTCCCTACCTCTGTCTGTCCTCACTGCCATTCTCCCATCAGACATCAGAGTCTTGTAAATTCCACCTCCTACCTCTGTCTGTCCTCACTGCCATTCTCCCATCAGACATCAAGTCTTGTAAATTCCACCTCCTACCTCTGTCTGTCCTCACTGCCATTCTCCAATCAGACATCAAGTGCTTATAAATTCCACCTCCTACCTCTCTCTATCCTCACTGCCATTCTCCCATCAGACATCAAGTCTTTTAAATTCCACCTCCTACCTCTGTCTGTCCTCACTGCCATTCTCCCATCAGACATCAAGTCTTGTAAATTCCACCTCCTACCTCTGTCTGTCCTCACTGCCATTCTCCCATCAGACATCAAGTCTTGTAAATTCCACCTCCTACCTCTGTCTGTCCTCACTGCCATTCTCCCATCAGACATCAAGTCTTATAAATTCCACCTCCTACCTCTGTCTATCCTCACTACCATTCTCCCATCAGACATCAAGTCTTGTAAATTCCACCTCCTACCTCTGTCTATCCTCACGGCCATTCTCCCATCAGACATCAAGTCTTGTATATTCCACCTCCTACCTCTGTCTATCCTCACTGCCATTCCCCAATCGACATCAAGTCTTGTAAATTCCACCTCCTACCTCTGTCTGTCCTCACTGCCATTCTCCCATCAGACATCAAGTCTTGTAAATTCCACCTCCTACCTCTGTCTATCCTCACTGCCGTTCTCCCATCAGACATCAAGTCTTGTAAATTCCACCTCCTACCTCTGTCTATCCTCACTGCCGTTCTCCCATCAGACATCAAGTCTTGTAAATTCCACCTCCTACCTCTGTCTGTCCTCACTGCCGTTCTCCCATCAGACATCAAGTCTTGTAAATTCCACCTCCTACCTCTGTCTGTCCTCACTGCCATTCTCCCATCAGACATCAAGTCTTGTAAATTCCACCTCCTACCTCTGTCTGTCCTCACTGCCATTCTCCCATCAGACATCAAGTCTTGTAAATTCCACCTCCTACCTCTGTCTATCCTCACTGCCATTCTCCCATCAGACATCAAATCTTGTAAATTCCACCTCCTACCTCTGTCTATCATCACTGCCATTCTCCATCAGACATCAAGTCTTGTAAATTCCACCTCCTACCTCTGTCTATCATCACTGCCATTCTCCCATCAGACATCAAGTCTTGTAAATTCCACCTCCTACCTCTGTCTGTCCTCACTGCCATTCTCCGATCAGACATCAAGTCTTGTAAATTCCACCTCCTACCTCTGTCTGTCCAAACTGCCATTCTCCCATCAGACATCAAGTCTTAGTAAATTCCACCTCCTACCTCTGTCTGTCCTCACTGCCATTCTCCCATCAGACGTCAAGTCTTGTAAATTCCACCTCCTACCTCTCTCTATCCTCACTGCCATTCTCCCATCAGACATCAAGTCTTGTAAATTCCACCTCCTACCTCTGTCTATCCTCACTGCCATTCTCCACAGACATCAAGTCTTGTAAATTGCACCTCCTACGTCTGTCTATCCTCACTGCCATTCTCCCATCAGACATCAAGTCTTGTAAATTCCACCTCCTACCTCTGTCTATCCTCACTGCCGTTCTCCCATCAGACATCAAGTCTTGTAAATTCCACCTCCTACCTCTGTCTATCCTCACTGCCGTTCTCCCATCAGACATCAAGCCTTGTAAATTCCACCTCCTACCTCTGACTATCCTCACTGCCATTCTCCCATCAGACATCAAGTCTTGTAAATTCCACCTCCTACCTCTATCTATCCTCACTGCCATTCTCCCATCAGACATCAAGTCTTGTAAATTCCACCTCCTACCTCTGACTATCCTCACTGCCATTCTCCCATCAGACATCAAGTCTTGTAAATACCACCTCCTACCTCTGTCTGTCCTCACTGCCATTCTCCCATCAGACATCAAGTCTTGTAAATTCCACCTCCTACCTCTGTCTATCCTCACTGCCGTTCTCCCATCAGACATCAAGTCTTGTAAATTCCACCTCCTACCTCTGTCTGTCCTCACTGCCGTTCTCCCATCAGACATCAAGTCTTGCAAATTCCACCTCCTACCTCTGTCTGTCCTCACTGCCATTCTCCCATCAGACATCAAGTCTTGTAAATTCCACCTCCTACCTCTGTCTGTCCTCACTGCCATTCTCCCATCAGACATCAAGTCTTGTAAATTCCACCTCCTACCTCTGTCTGTCCTCACTGCCATTCTCCCATCAGACATCAAGTCTTGTAAATTCCACCTCCTACCTCTGTCTATCCTCACTGCCATTCTCCCATCAGACATCAAGTCTTGTAAATTCCACCTCCTACCTCTGTCTATCCTCACTGCCGTTCTCCCATCAGACATCAAGTCTTGTAAATTCCACCTCCTACCTCTGTCTATCCTCACTGCCGTTCTCCCATCAGATATCAAGTCTTGTAAATTCCACCTCCTACCTCTGTCTGTCCTCACTGCCATTCTCCCATCAGACATCAAGTCTTGTAAATTCCACCTCCTACCTCTGTCTATCCTCACTGCCATTCTCCCATCAGACATCAAGTCCTGTAAATTCCACCTCCTACCTCTGTCTATCATCACTGCCATTCTCCCATCAGACATCAAGTCTTGTAAATTCCACCTCCTACCTCTGTCTATCATCACTGCCATTCTCCCATCAGACATCAAGTCTTGTAAATTCCACCTCCTACCTCTGTCTATCCTCACTGCCATTCTCCCATCAGACATCAAGTCTTGTAAATTCCACCTCCTACCTCTCTCTGTCCTCACTGCCATTCTCCCATCAGACATCAAGTCTTGTAAATTCCACCTCCTACCTCTGTCTATCCTCACTGCCATTCTCCCATCAGACATCAAGTCTTGTAAATTCCACCTCCGACCTCTGTCTATCCTCACTGCCATTCTCCCATCACACATCAAGTCTTGTAAATTCCACCTCCTACCTCTGTCTGTCCTCACTGCCATTCTCCCATCAGACATCAAGTCTTGTAAATTCCACCTCCTACCTCTGTCTGTCCTCACTGCCATTCTCCCATCAGACATCAAGTCTTGTAAATTCCACCTCCTACCTCTCTCTGTCCTCACTGCCATTCTCAATCAGACATCAAGTCTTGTAAATTCCACCTCCTACCTCTCTCTATCCTCACTGCCATTCTCCCATCAGACATCAAGTCTTTTAAATTCCACCTCCTACCTCTGTCTGTCCTCACTGCCATTCTCCCATCAGACATCAAGTCTTGTAAATTCCACCTCCTACCTCTGTCTGTCCTCACTGCCATTCTCCCATCAGACATCAAGTCTTGTAAATTCCACCTCCTACCTCTGTCTGTCCTCACTGCCATTCTCCCATCAGACATCAAGTCTTATAAATTCCACCTCCTACCTCTGTCTATCCTCACTACCATTCTCCCATCAGACATCAAGTCTTGTAAATTCCACCTCCTACCTCTGTCTGTCCTCACTGCCATTCTCCCATCAGACATCAAGTCTTGTAAATTCCACCTCCTACCTCTGTCTGTCCTCACTGCCATTCTCCCATCAGACATCAAGTCTTGTAAATTCCACCTCCTACCTCTCTCTGTCCTCACTGCCATTCTCCCATCAGACATCAAGTCTTGTAAATTCCACCTCCTACCTCTGTCTATCCTCACTGCCATTCTCCCATCAGACATCAAGTCTTGTAAATTCCACCTCCTACCTCTGTCTATCCTCACTGCCATTCTCCCATCAGACTTCAAGTCTTGTAAATTCCACCTCCTACCTCTGTCTGTTCTCACTGCCATTCTCCCATCAGACATCAAGTCTTGTAAATTCCACCTCCTACCTCTGTCTGTCCTCATTGCCATTCTCCCATCAGACATCAAGTCTTGTAAATTCCACCTCCTACCTCTGTCTGTCCTCACTGCCATTCTCCCATCAGACATCAAGTCTTGTAAATTCCACCTCCTACCTCTGTCTATCCTCACTGCCATTCTCCCATCAGACATCAAGACTTGTAAATTCCACCTCCTACCTCTGTCTGTCCTCACTGCCATTCTCCCATCAGACATCAAGTCTTGTAAATTCCACCTCCTACCTCTGTCTGTCCTCACTGCCATTCTCCCATCAGACATCAAGTCTTGTAAATTCCACCTCCTACCTCTGTCTATTCTCACTGCCATTCTCCCATCAGACATCAAGTCTTGTAAATTCCACCTCCTACCTCTTTCTATCCTCACTGCCATTCTCCCATCAGACATCAAGTCTTGTAAATTCCACCTCCTACCTCTGTCTATCCTCACTGCCATTCTCCCATCAGACATCAAGTCTTGTAAATTCCACCTCCTACCTCTGTCTGTCCTCACTGCCATTCTCCCATCAGACATCAAGTCTTGTAAATTCCACCTCCTACCTCTGTCTATCCTCACTGCCATTCTCCCATGAGACGTCAAGTCTTGTAAATTCCACCTCCTACCTCTGTCTATCCTCACTGCCATTCTCCCATCAGACATCAAGTCTTGTAAATTCCACCTCCTACCTCTGTCTATCCTCACTGCCATTCTCCCATCAGACATCAAGTCTTGTAAATTCCACCTCCTACCTCTGTCTATCCTCACTGCCATTCTCCCATCAGACATCAAGTCTTGTAAATTCCACCTCCTACCTCTGTCTGTCCTCACTGCCATTCTCCCATCAGACATCAAGTCTTGTAAATTCCACCTCCTACCTCTGTCTGTCCTCACTGCCATTCTCCCATCAGACATCAAGTCTTGTAAATTCCACCTCCTACCTCTGTCTGTCCTCACTGCCATTCTCCCATCAGACATCAAGTCTTGTAAATTCCACCTCCTACCTCTGTCTATCCTCACTGCCATTCTCCCATCAGACATCAAGTCTTGTAAATTCCACCTCCTG	30	.	SVTYPE=INS;SVLEN=9386;SC=Sniffles2,cuteSV,SVIM-asm,PAV,Dipcall;NumNeighbors=1;NumThresholdNeighbors=1;MatchId=1104;TruScore=0.316961;PctSeqSimilarity=0;PctSizeSimilarity=0.950884;PctRecOverlap=0;SizeDiff=461;StartDistance=376;EndDistance=376	GT	1/0
chr11	4301300	chr11-4301301-INS-176	A	ACCCAAGTTGGATAACAAACCACAGATTATCGTAAAATTTGGAATTATCTCCTCAAATAATAGGTCACCAAATCAAATAAAAAATTTTAAAAAGTATATTCTTATTTATGTTGGGGGATGGATTTCACACCACTAAGCCACATGTTTTTATTTAAGGCTTACAGATTACAGTGAAAT	.	.	SVTYPE=INS;SVLEN=176;SC=Sniffles2,cuteSV,SVIM,PAV;NumNeighbors=1;NumThresholdNeighbors=1;MatchId=1106;TruScore=0.318182;PctSeqSimilarity=0;PctSizeSimilarity=0.954545;PctRecOverlap=0;SizeDiff=8;StartDistance=-1;EndDistance=-1	GT	1/1
chr11	4304421	svim.INS.215972	G	GACACTTTAATCCCCAGAGATGTAGACAGCAGCCTGCCCGGCCGCTGCCGTCCAGAAGCAGGTGTCTCTGCCCGGCCGCCCAGTCTGGGAAGTGAGGGCCTCTTCTAGCAGCCATCCGGTCTGGGAAGTGAGAGCGTCTCTGCCCG	21	PASS	SVTYPE=INS;SVLEN=145;SC=Sniffles2,cuteSV,SVIM;NumNeighbors=1;NumThresholdNeighbors=1;MatchId=1113;TruScore=0.311828;PctSeqSimilarity=0;PctSizeSimilarity=0.935484;PctRecOverlap=0;SizeDiff=-10;StartDistance=-12;EndDistance=-12	GT	0/1
chr11	4307761	chr11-4307762-DEL-185	CTTATTTCACTGTAATCTGTAAGCCTTAAATAAAAACATGTGGCTTAGTGGTGTGAAATCCATCCCCCAACataaataagaatatacttttttaaaattttttatttGATTTGGTGACCTATTATTTGAGGAGATAATTCCAAATTTTACGATAATCTGTGGTTTGTTATCCAACTTGGGTTTTTT	C	.	.	SVTYPE=DEL;SVLEN=185;SC=Sniffles2,cuteSV,SVIM,PAV;NumNeighbors=1;NumThresholdNeighbors=1;MatchId=1114;TruScore=0.664875;PctSeqSimilarity=0;PctSizeSimilarity=1;PctRecOverlap=0.994624;SizeDiff=0;StartDistance=-1;EndDistance=-1	GT	1/1
chr11	8578833	chr11-8578834-INS-51	G	GGAGGGGAGGGGAGGGGAGGGGAGGGGAGGGAAGGGAAGGGAGAGGAGAGAA	.	.	SVTYPE=INS;SVLEN=51;SC=Sniffles2,cuteSV,SVIM,SVIM-asm,PAV;NumNeighbors=1;NumThresholdNeighbors=1;MatchId=1119;TruScore=0.333333;PctSeqSimilarity=0;PctSizeSimilarity=1;PctRecOverlap=0;SizeDiff=0;StartDistance=-1;EndDistance=-1	GT	1/1
chr11	8850510	cuteSV.DEL.4089	gtgtgggtgtgtgtgtggtgtgcatgtgtgtggtgtgtgtgtagtatgtgtggagtgtgttgtgcgtgtgtgtgtatggtgtgtttgtgtgtg	g	0.2	q5	SVTYPE=DEL;SVLEN=92;SC=Sniffles2,cuteSV;NumNeighbors=1;NumThresholdNeighbors=1;MatchId=1122;TruScore=0.587385;PctSeqSimilarity=0;PctSizeSimilarity=0.880435;PctRecOverlap=0.88172;SizeDiff=11;StartDistance=-3;EndDistance=8	GT	0/0
chr11	9727712	.	T	TTGGTGATCTGTGTATACTTGGTGATCTGTATACACTGGTGATCTGTATACACTGGTGATCTGTGTACACTTGGTGATCTGTATGCACTGGTGATCTGTATACACTGGTGATCTGTGTATACTTGGTGATCTGTATGCAC,TTGGGATCTGTATACACTGGTGATCTGTATACACTGTGATCTGTATAC	30	.	SVTYPE=INS;SVLEN=188;SC=Sniffles2,cuteSV,SVIM-asm,PAV,Dipcall;NumNeighbors=1;NumThresholdNeighbors=1;MatchId=1126;TruScore=0.277286;PctSeqSimilarity=0;PctSizeSimilarity=0.831858;PctRecOverlap=0;SizeDiff=-38;StartDistance=170;EndDistance=170	GT	1/2
chr11	11268567	.	t	TCTCTCTCTCTCCGTGTGCCTCTCTCTCTCCGTGTGTGCTCTCTCTCTCCGTGTGTGCTCTCTCTCTCCGTGTGTGTCTCTCTCTCTCCGTGTGTCTCTCTCTCTCTCCGTGTGTCTCTCTCTCTCTCCGTGTGTCTCTCTCTCTCTCCGTGTGCTCTCTCTCTCTCCGTGTGTCTCTCTCTCTCTCGTGTGTCTCTCTCTCTCTCCGTGTGTCTCTCTCTCTCCGTGTGTGCTCTCTCTCTCCGTGTGTGTCTCTCTCTCTCCGTGTGCTCTCTCTCTCCGTGTGCTCTCTCTCTCTCCGTGTGTC	30	GAP2	SVTYPE=INS;SVLEN=306;SC=Sniffles2,cuteSV,SVIM,SVIM-asm,Dipcall;NumNeighbors=2;NumThresholdNeighbors=1;MatchId=1128;TruScore=0.213389;PctSeqSimilarity=0;PctSizeSimilarity=0.640167;PctRecOverlap=0;SizeDiff=-172;StartDistance=-113;EndDistance=-113	GT	1/.
chr11	11899332	cuteSV.DEL.4129	tctctttctctctctctctctctgtgtgtgtgtgtgtgtgtgtgtgtgtgtgtgtg	t	76	PASS	SVTYPE=DEL;SVLEN=55;SC=Sniffles2,cuteSV;NumNeighbors=1;NumThresholdNeighbors=1;MatchId=1131;TruScore=0.618723;PctSeqSimilarity=0;PctSizeSimilarity=0.945455;PctRecOverlap=0.910714;SizeDiff=3;StartDistance=-5;EndDistance=-2	GT	0/1
chr11	12662552	chr11-12662553-INS-832	A	ACCACCCCACACATCCCCCCCACCACATCCCCCACCACATCCCCCCCCACCCCACCACATCCCCCATCCCCCACCACATCCCCCACCACATCCGACCACCACCACCACCACATCCCCCCCACCACATCCCCCACCACATCACCACCACTCACCACATCCCCCCACCACATCCCCCCACCACATCCCCCACCACCACATCCCCCCACCACATCCCCCACCACATCCCCCACCACATCCCCACCACCACATCCCCCACCACATCCCCCCGACCACCACCACCACCACCACATCCCCCACCACATCCCCCCACCACATCCCCCATCACCACATCCCCCACCACATCCCCCGACCACCACCACCACCACCACATCCCCCACCACATCCCCCACCACATCCCCCCACCACATCCCCCACCACATCCCCCCACCACACCCCCCACATCCCCCCACCACATCCCCCACCGCATCCCCCACCCACCACCCACCCACCACATCCCCCCACCACCACATCCCCACCACTCACCCCCACCACCTCCCCACCACTCCACCACATCCCCACCACCTCCACCATCATCCCCACCACCACATCCCCCACCACCACATCCCCCCACCACCATCCCACCATCCCCACCACCCCACCACCTCCACCACCTCCACACCCCCACCACCTCCACATCACCCCCACCACCTCCACATCATCCCCACCACCACATCCCCCCACCACATCCCCCCCACCCCACATCCCCCACCACCTACATCCCCCACCACCACATCCCCCCACCACATCCCCCCGACCACCACCACCACCCACCACATCCCCCCACCACACTCCAC	.	.	SVTYPE=INS;SVLEN=832;SC=Sniffles2,cuteSV,SVIM,PAV;NumNeighbors=3;NumThresholdNeighbors=1;MatchId=1132;TruScore=0.271234;PctSeqSimilarity=0;PctSizeSimilarity=0.813702;PctRecOverlap=0;SizeDiff=155;StartDistance=51;EndDistance=51	GT	0/1
chr11	12662560	chr11-12662561-INS-281	C	CGACCACATCCCCCGACCACCACATCCCCCACCACCTCCACATCCCCCCACCACCTCCACATCACCCCCCACCACCTCCACATCATCCCCACCACCTCCACATCACCCCCCACCACCTCCACATCACCCCACCACCTCCACATCACCCCCACCACCACATCCCCCACCACATCCCCCGACCACCACCACCACCACCACATCCCCCACCACCTCCACATCCCCCACCACCTCCACATCCCCCACCACCTCCACATCACCCCCACCACCTCCACATCACCCCCA	.	.	SVTYPE=INS;SVLEN=281;SC=Sniffles2,cuteSV,SVIM,PAV;NumNeighbors=2;NumThresholdNeighbors=1;MatchId=1133;TruScore=0.231317;PctSeqSimilarity=0;PctSizeSimilarity=0.69395;PctRecOverlap=0;SizeDiff=86;StartDistance=-161;EndDistance=-161	GT	1/0
chr11	12662763	svim.INS.216942	C	CCATTCACCAGACCTGGCACCACCACCACATCCCCACCACCACCACATCTCTATACCACAT	15	PASS	SVTYPE=INS;SVLEN=60;SC=Sniffles2,SVIM;NumNeighbors=1;NumThresholdNeighbors=1;MatchId=1134;TruScore=0.294444;PctSeqSimilarity=0;PctSizeSimilarity=0.883333;PctRecOverlap=0;SizeDiff=7;StartDistance=1;EndDistance=1	GT	0/1
chr11	15876020	.	g	GGAGAGAAGGAAGGAGGGAAGGAAGGGAAGAAGGAAGGAAGGAAGGAAGGAGA	30	.	SVTYPE=INS;SVLEN=52;SC=Sniffles2,SVIM,SVIM-asm,PAV,Dipcall;NumNeighbors=1;NumThresholdNeighbors=1;MatchId=1141;TruScore=0.320513;PctSeqSimilarity=0;PctSizeSimilarity=0.961538;PctRecOverlap=0;SizeDiff=2;StartDistance=-2;EndDistance=-2	GT	1/0
chr11	18927903	cuteSV.DEL.4190	CCTGGTGAATATTCTTTTGTGTGTGTGTGTGTGttttgagatagagtctcactctgtcgcccaggctggagtgcagtggtgcgatctctgctcactgcaagctccgcctcctgggttcatgccattctcctgcctcagcctcccaagtagctgggactacagacacccaccaccacacccagctaattttttgtatttttagtagagacagggtttcatcgtgttagccaggatggtctcgatctcctgacctcgtgatctgcccccctcggcctcccaaagtgttgggattataggcgtgagcc	C	0.2	q5	SVTYPE=DEL;SVLEN=304;SC=Sniffles2,cuteSV;NumNeighbors=1;NumThresholdNeighbors=1;MatchId=1146;TruScore=0.64534;PctSeqSimilarity=0;PctSizeSimilarity=0.974359;PctRecOverlap=0.961661;SizeDiff=-8;StartDistance=-4;EndDistance=-12	GT	0/0
chr11	18937898	svim.DEL.382215	TTTTATTTTATTTTATTATTATTATACTTTAAGTTTTAGGGTACATGTGCACTATGTGCAGGTTAGTTACATATGTATACATGTGCCATGCTGGTGTGCTGCACCCATTAACTTGTCATTTAACATTAGGTATATCTCCTAATGCTATCCCTCCCCTCTCCCCCCACCCCACAACAGTCCCCAGAGTGTGATGTTCCCCTTCCTGTGTCCATGTGTTCTCATTGTTCAATTCCCACCTATGAGTGAGAACATGCGGTGTTTGGTTTTTTGTCCTTGCGATAGTTTACTGAGAATGATGATTTCCAATTTCATCCATGTCCCTAAAAAGGACATGAACTCAACATTTTTTATGGCTGCATAGTATTCCATGGTGTATATGTGCCACATTTTCTTAATCCATTCTATCATTGTTGGACATTTGGGTTCGTTCCAAATCTTTGCTATTGTGAATAGTGCCGCAATAAACATACGTGCGCATGTGTCTTTATAGCAGCATGATTTATAGTCCTTTGGGTATATACCCAGTAATGGGATGGCTGGGTCAAATGGTATTTCTAGTTCTAGATCGCTGAGGAATTGCCACACTGACTTCCACAATGGTTGAACTAGTTTACAGTCCCACCAACAGTGTAAAAGTGTTCCTATTTCTCCACATCCTCTCCAGCACCTGTTGTTTCCTGACTTTTTAATGATCGCCATTCAAACTGGTGTGAGATGGTATCTCATTGTGGTTTTGATTTTCATTTCTCTGATGGCCAGTGATGGTGAGCATTTTTTCATGTGTTTTTTGGCTGCATAAATGTCTTCTTTTGAGAAGTGTCTGTTCATGTCCTTCGCCCACTTTTTGATGGGGTTGTTTGTTTTTTTCTTGTAAATTTGTTTGAGTTCATTGTAGATTCTGGATATTAGCCCTTTGTCAGATGAGTAGGTTGTGAAAATTTTCTCCCATTCTGTAGGTTGCCTGTTCACTCTGATGGTAGTTGCTGTGCAGAAGCTCTTTTAGTTTAATTAGATCCCATTTGTCAATTTTGACTTTTGTTGCCATTGCTTTGGTGTTTTAGACATGAATGAAGTCCTTGCCCATACCTATGTCCTGAATGGTATTGCCTAGGTTTTCTTCTAGGGTTTTTATGGTTTTAGGTCTAACATTTAAGTCTTTAATCCATCTTGAATTAATTTTTGTATAAG	T	12	hom_ref	SVTYPE=DEL;SVLEN=1187;SC=Sniffles2,cuteSV,SVIM;NumNeighbors=1;NumThresholdNeighbors=1;MatchId=1147;TruScore=0.660265;PctSeqSimilarity=0;PctSizeSimilarity=0.991646;PctRecOverlap=0.989149;SizeDiff=-10;StartDistance=13;EndDistance=3	GT	0/0
chr11	18940016	svim.DEL.382219	AAAGAAAAAAAAAAAAAAAAAAAAAAAAAAAGGGAAAGAAAAGAAAAAGAAAAAAAAAAG	A	24	PASS	SVTYPE=DEL;SVLEN=59;SC=Sniffles2,cuteSV,SVIM;NumNeighbors=1;NumThresholdNeighbors=1;MatchId=1148;TruScore=0.649906;PctSeqSimilarity=0;PctSizeSimilarity=0.983051;PctRecOverlap=0.966667;SizeDiff=1;StartDistance=-2;EndDistance=-1	GT	0/1
chr11	18966917	svim.INS.217627	C	CTATGACAGGATCAAATTCACACACATAACAATATTAACCTTAAATGTAAATGGGCTGCAAATGCCCCACCAAAAGACAAGGATG	27	PASS	SVTYPE=INS;SVLEN=84;SC=Sniffles2,cuteSV,SVIM;NumNeighbors=1;NumThresholdNeighbors=1;MatchId=1151;TruScore=0.305556;PctSeqSimilarity=0;PctSizeSimilarity=0.916667;PctRecOverlap=0;SizeDiff=7;StartDistance=2;EndDistance=2	GT	0/1
chr11	18967658	svim.INS.217628	G	GCAGTTGTAACAACAGTATTCTTGAAACTAATGAACAAAGAGACAACATACCAG	23	PASS	SVTYPE=INS;SVLEN=53;SC=Sniffles2,cuteSV,SVIM;NumNeighbors=1;NumThresholdNeighbors=1;MatchId=1152;TruScore=0.280423;PctSeqSimilarity=0;PctSizeSimilarity=0.84127;PctRecOverlap=0;SizeDiff=-10;StartDistance=-1;EndDistance=-1	GT	0/1
chr11	18970191	svim.DEL.382224	AAAGTTAGGAGGCCGGGCGTGGTGGCTCATGCCTATAATCCTAGCACTTTGGGAGGCCGAGGTGGGCGGATCATGAGGTCAGGAGATCGAGACCATCCTGGCTAACATGGTGAAACCCTGTCTCTACTAAAAGTACAAAAAATTCGCCAAAAAAAAAAAAAAAAAAAG	A	22	PASS	SVTYPE=DEL;SVLEN=167;SC=Sniffles2,cuteSV,SVIM;NumNeighbors=1;NumThresholdNeighbors=1;MatchId=1153;TruScore=0.664683;PctSeqSimilarity=0;PctSizeSimilarity=1;PctRecOverlap=0.994048;SizeDiff=0;StartDistance=-1;EndDistance=-1	GT	0/1
chr11	18972302	svim.DEL.382225	TAATTCACAGATTAACTGTCTCCCTTACTCCCAATGTGGGCCTTTTGCAGGTAAAAATGCTGCTC	T	22	PASS	SVTYPE=DEL;SVLEN=64;SC=Sniffles2,cuteSV,SVIM;NumNeighbors=1;NumThresholdNeighbors=1;MatchId=1154;TruScore=0.65633;PctSeqSimilarity=0;PctSizeSimilarity=0.984375;PctRecOverlap=0.984615;SizeDiff=1;StartDistance=0;EndDistance=1	GT	0/1
chr11	22338070	svim.DEL.382860	CTCTCTCTCTTCCCCCGCCTCTCTCTCTCCCTTCCCCCGCCTCTCTCTCTCCCT	C	12	PASS	SVTYPE=DEL;SVLEN=53;SC=Sniffles2,SVIM;NumNeighbors=1;NumThresholdNeighbors=1;MatchId=1157;TruScore=0.641742;PctSeqSimilarity=0;PctSizeSimilarity=0.962264;PctRecOverlap=0.962963;SizeDiff=2;StartDistance=-1;EndDistance=1	GT	0/1
chr11	24940888	.	c	CATATATTGATAATATATGTTATATATTATATATGATATATATTGATAATATATGTTATATATTATATATGAT	30	.	SVTYPE=INS;SVLEN=72;SC=Sniffles2,cuteSV,SVIM-asm,PAV,Dipcall;NumNeighbors=1;NumThresholdNeighbors=1;MatchId=1161;TruScore=0.247423;PctSeqSimilarity=0;PctSizeSimilarity=0.742268;PctRecOverlap=0;SizeDiff=-25;StartDistance=29;EndDistance=29	GT	1/0
chr11	25237277	chr11-25237278-INS-277	A	AATATATGTGAATATATATATAATATATATGTGAATATATATATAAATATATATGTGAATATATATATAAATATATATGTGAATATATATATAAATATATATGTGAATATATATATAAATATATATGTGAATATATATATAAATATATATGTGAATATATATATAAATATATATGTGAATATATATATAAATATATATGATATATATATATATATATGTGAATATATATATAATATATATGTGAATATATATATAAATATATATGTGAATATATATAT	.	.	SVTYPE=INS;SVLEN=277;SC=Sniffles2,cuteSV,PAV;NumNeighbors=1;NumThresholdNeighbors=1;MatchId=1163;TruScore=0.252968;PctSeqSimilarity=0;PctSizeSimilarity=0.758904;PctRecOverlap=0;SizeDiff=-88;StartDistance=-210;EndDistance=-210	GT	0/1
chr11	26101493	chr11-26101494-DEL-58	Agggagaggagagggagagggggagagggggagagggggagagggggagagggggagag	A	.	.	SVTYPE=DEL;SVLEN=58;SC=Sniffles2,cuteSV,SVIM,PAV;NumNeighbors=1;NumThresholdNeighbors=1;MatchId=1170;TruScore=0.643873;PctSeqSimilarity=0;PctSizeSimilarity=0.965517;PctRecOverlap=0.966102;SizeDiff=2;StartDistance=-2;EndDistance=0	GT	1/1
chr11	26550977	svim.INS.218441	T	TACATATATAATATATAAATAATACATTATATAATATATATTATATTATTATATAAC	19	PASS	SVTYPE=INS;SVLEN=56;SC=Sniffles2,SVIM;NumNeighbors=1;NumThresholdNeighbors=1;MatchId=1171;TruScore=0.333333;PctSeqSimilarity=0;PctSizeSimilarity=1;PctRecOverlap=0;SizeDiff=0;StartDistance=2;EndDistance=2	GT	0/1
chr11	29386726	cuteSV.DEL.4297	ggagagagagggagggagggagggagagggagggagggagggagagagagggagggag	g	3.2	q5	SVTYPE=DEL;SVLEN=57;SC=Sniffles2,cuteSV;NumNeighbors=1;NumThresholdNeighbors=1;MatchId=1177;TruScore=0.420837;PctSeqSimilarity=0;PctSizeSimilarity=0.850746;PctRecOverlap=0.411765;SizeDiff=-10;StartDistance=-30;EndDistance=-40	GT	0/1
chr11	30909609	cuteSV.DEL.4305	agagagagagagagagagagagagaaagaaagaaagaaaaagaaagaaagaaagaaagaaagaaagaaagaaagaaa	a	22.5	PASS	SVTYPE=DEL;SVLEN=76;SC=Sniffles2,cuteSV;NumNeighbors=1;NumThresholdNeighbors=1;MatchId=1178;TruScore=0.466508;PctSeqSimilarity=0;PctSizeSimilarity=0.962025;PctRecOverlap=0.4375;SizeDiff=-3;StartDistance=-42;EndDistance=-45	GT	0/1
chr11	31234647	.	C	CCTCTCTCTCTCTCTCTCTCTCTCTCTCTCTCTCTCTCTCTCTCTCTCTCTCTCTCTCTCTCTCTCTCTCTCTCTCTCTCTCCCTCTCTCTCTCTCTCTCTCTCTCTCTCTCTCTCTCTCTCTCTCTCTCTCTCTCTCTCTCTCTCTCTCTCTCTCTCTCTCTCTCTCTCTCTCTCTCTCTCTCTCTCTCTCTCTCTCTCTCTCTCTCTCTCCTCTCTCTCTCTCTCTCTCTCTCT,*	30	.	SVTYPE=INS;SVLEN=237;SC=Sniffles2,cuteSV,SVIM,SVIM-asm,PAV,Dipcall;NumNeighbors=1;NumThresholdNeighbors=1;MatchId=1179;TruScore=0.327707;PctSeqSimilarity=0;PctSizeSimilarity=0.983122;PctRecOverlap=0;SizeDiff=4;StartDistance=-1;EndDistance=-1	GT	1/2
chr11	32390083	svim.DEL.384913	GTGGGGAGGTCAAATCTTAAAGCTCCAAAAAAAAAAAAAAAAGATCTCCTTTTACTCCATGTCTCATATCCAGGTCACGCTGATGCAAGAGGTGGGTTCCCATGGTCTTGGGCAGCTCTGCCCCTGTGCCTTTGCAAGGTACAGCCTCCCTCCTGGCTGCTTTCACAGGCTGGTGTTGAGTATCTATGGCTTTTCCAGGTGCGTGGTGCAAGCTGTTGGTGGATCTACCATTCTCAGGTCTGGAGAACGGTGACCCTCTTCTCACAGCTCCATTAGGCAGCACCCCAGTGGGGACTCTGTGTGGGGTTGCCCACCCCACATTTCCCTTCTGCACTGCCCTAGCAGAGGTTCTCTATGAGGGCCCCACCCCTGCAGCAAACTTCTGCCTGGATATCCAGGCATTTCCATACATCCTCTGAAATCTAGGCAGAGGTTCCCAAACCTCACCTCTTGGCTTCTGTGCACCTCCAGGCTCAACACCACGTGGAAGCTGCCAAGACTTGGGGCTTGCACCCTCTGAAGCCACAGCCTGAGCTGTACCTTGGCCCCTTTTAGTAATGGCTGGAGCAGCTGGGA	G	13	PASS	SVTYPE=DEL;SVLEN=575;SC=Sniffles2,cuteSV,SVIM;NumNeighbors=1;NumThresholdNeighbors=1;MatchId=1181;TruScore=0.666088;PctSeqSimilarity=0;PctSizeSimilarity=1;PctRecOverlap=0.998264;SizeDiff=0;StartDistance=-1;EndDistance=-1	GT	0/1
chr11	32543805	cuteSV.INS.2540	a	aTATATATATACGTATACATCTATCTTATATATCGTATACACCTATCTTATATATATACGTATACACCTATCTTATATATACGTATACATCTATCTTATATATATACGTGAGATACATCTTATATATACGTATACAGCCTATCT	109	PASS	SVTYPE=INS;SVLEN=143;SC=Sniffles2,cuteSV;NumNeighbors=1;NumThresholdNeighbors=1;MatchId=1182;TruScore=0.331019;PctSeqSimilarity=0;PctSizeSimilarity=0.993056;PctRecOverlap=0;SizeDiff=-1;StartDistance=-106;EndDistance=-106	GT	0/1
chr11	33636094	.	atatatatatatatatatatatatatatatatatatattttttttttttttttttttttttt	A	30	.	SVTYPE=DEL;SVLEN=61;SC=Sniffles2,cuteSV,SVIM,SVIM-asm,PAV,Dipcall;NumNeighbors=1;NumThresholdNeighbors=1;MatchId=1185;TruScore=0.645073;PctSeqSimilarity=0;PctSizeSimilarity=0.983607;PctRecOverlap=0.951613;SizeDiff=1;StartDistance=-3;EndDistance=-2	GT	0/1
chr11	36166871	chr11-36166872-DEL-127	Acccctactgggaagtgaggagcccctctgcccggccagccgccccgtctgggagggaggtgggggggtcagccccccgcccagccagccaccccatccgggaggtgaggggcgcctctgcccggccg	A	.	.	SVTYPE=DEL;SVLEN=127;SC=Sniffles2,cuteSV,SVIM,PAV;NumNeighbors=1;NumThresholdNeighbors=1;MatchId=1191;TruScore=0.622719;PctSeqSimilarity=0;PctSizeSimilarity=0.992188;PctRecOverlap=0.875969;SizeDiff=-1;StartDistance=-15;EndDistance=-16	GT	0/1
chr11	36371710	cuteSV.DEL.4360	tgtgtgggagggtgggtgtgtgtgtgggagggtgggtgggtgtgagtgtgtgt	t	0.4	q5	SVTYPE=DEL;SVLEN=52;SC=Sniffles2,cuteSV;NumNeighbors=1;NumThresholdNeighbors=1;MatchId=1194;TruScore=0.597363;PctSeqSimilarity=0;PctSizeSimilarity=0.980769;PctRecOverlap=0.811321;SizeDiff=1;StartDistance=-10;EndDistance=-9	GT	0/0
chr11	36372597	chr11-36372598-INS-176	T	TTTATATGTATTTTATATATAAATATATATTTATAAATATATGTATTTTATATATAAATATATATTTATAAATATATGTATTTTATATATAAATATATATTTATAAATATATGTATTTTATATATAAATATATATTTATAAATATATGTATTTTATATATAAATATATATTTATAAA	.	.	SVTYPE=INS;SVLEN=176;SC=Sniffles2,cuteSV,SVIM,PAV;NumNeighbors=1;NumThresholdNeighbors=1;MatchId=1195;TruScore=0.327652;PctSeqSimilarity=0;PctSizeSimilarity=0.982955;PctRecOverlap=0;SizeDiff=3;StartDistance=-1;EndDistance=-1	GT	1/0
chr11	36373125	chr11-36373126-DEL-116	Ataaatatatatttatatatttatataaatatatatttatatatttatatatttatataaatatatatttatatatttatataaatatatatttatatacttatatatttatatatt	A	.	.	SVTYPE=DEL;SVLEN=116;SC=Sniffles2,cuteSV,SVIM,PAV;NumNeighbors=1;NumThresholdNeighbors=1;MatchId=1196;TruScore=0.492141;PctSeqSimilarity=0;PctSizeSimilarity=0.741379;PctRecOverlap=0.735043;SizeDiff=30;StartDistance=-31;EndDistance=-1	GT	0/1
chr11	36529117	.	g	GTATATATACATGTATATATGTATATATACGTGTATCTACATGTGTACACATGTGTATACGTATACATGTGTACACATGTGTATACGTATACATGTGTACACATGTGTATACGTATACATGTGTACACATGTGTATACGTATACATGTGTACACATGTGTATACGTATACATGTGTACACATGTGTATACGTATACATGTGTACACATGTATGTATGTGTATATATGTATACATGTATATATGTATACATACACGCGCGTGTATATATGTATACATACACGCGCGTGTATATATGTATACATACACGCGCGTGTA	30	GAP2	SVTYPE=INS;SVLEN=314;SC=Sniffles2,SVIM,SVIM-asm,PAV,Dipcall;NumNeighbors=1;NumThresholdNeighbors=1;MatchId=1197;TruScore=0.245223;PctSeqSimilarity=0;PctSizeSimilarity=0.735669;PctRecOverlap=0;SizeDiff=83;StartDistance=110;EndDistance=110	GT	1/.
chr11	36778046	svim.DEL.385787	GGAAGTAGGGGATGAAAGACTGAAGTTGTTATAACAGCAAGAGCCTAAAGAGATGGCAGGACCTCAGAAGACTAAGAGGGAAGGGACTGTTTTGAGAGCACAATAATA	G	29	PASS	SVTYPE=DEL;SVLEN=107;SC=Sniffles2,cuteSV,SVIM;NumNeighbors=1;NumThresholdNeighbors=1;MatchId=1200;TruScore=0.191756;PctSeqSimilarity=0;PctSizeSimilarity=0.575269;PctRecOverlap=0;SizeDiff=-79;StartDistance=-124;EndDistance=-203	GT	0/1
chr11	44684468	svim_asm.INS.9418	C	CCCCCTCCTCCCCTCCCCCTCCCCCTCCCCTCCCCCTCCCCTCCCCTCCCCTCCCCTCCCCCTCCCCT	.	PASS	SVTYPE=INS;SVLEN=67;SC=Sniffles2,cuteSV,SVIM-asm;NumNeighbors=1;NumThresholdNeighbors=1;MatchId=1211;TruScore=0.268657;PctSeqSimilarity=0;PctSizeSimilarity=0.80597;PctRecOverlap=0;SizeDiff=13;StartDistance=-18;EndDistance=-18	GT	0/1
chr11	44685170	svim.INS.220447	A	ACCATGTATCTGGGATGTGAGGAGCGCCTCTGCCCGGCCGAGACCCGGTGAGAGGTGAGGAGCGTCTCTGCCCGACCGCCCCGTCTGAGAAGTGGGGAGACCCTCTGCTGGCAACCACCGTCTGAGAAGTGAGGAGCCTCTGCCCGGTAGCCACCCCATCTGGGAGACAGGAGCGTCTCCGCCCGGCAGCAGCCACCCGTCGAGGAGGAGGTGAGGAAAGTCAGGCCCGCCCGGCCAGCCGCCCCATCCGGGGGAGGAGGTGGGGGTCAACCACCTGGCCAGCCGATGCTGTCCGGGAGGAGGAGGTGGGGTCAACCCGCCCGGCCAGCCCCATCCGGGGAGGAGGAGGTGGGGGTCAGACCCCGCCCGGCCAGCCGTGCCGTCTGGGAGGTGAGGCGCCTCTA	12	PASS	SVTYPE=INS;SVLEN=403;SC=Sniffles2,cuteSV,SVIM;NumNeighbors=2;NumThresholdNeighbors=1;MatchId=1212;TruScore=0.320926;PctSeqSimilarity=0;PctSizeSimilarity=0.962779;PctRecOverlap=0;SizeDiff=15;StartDistance=3;EndDistance=3	GT	0/1
chr11	44685418	svim.INS.220456	A	AGGCCAGTTTCCCCTGCCCGGCCAGCCGCCCGTCCGGGAGGTGAGGGGTGCTTGCCCGCCGCCTCTACTGGGAAGTGAGGAGCCCCTCTGCCCGGCCAGCCGACCTGTCCGGGAGGAGGT	17	PASS	SVTYPE=INS;SVLEN=119;SC=Sniffles2,SVIM;NumNeighbors=1;NumThresholdNeighbors=1;MatchId=1214;TruScore=0.285714;PctSeqSimilarity=0;PctSizeSimilarity=0.857143;PctRecOverlap=0;SizeDiff=17;StartDistance=-84;EndDistance=-84	GT	0/1
chr11	45123209	.	A	AGAGCTGGAGGCTGAGCGGAGGAAGAAGAAGGCGTTCAGGGCTCAGAGCTGGAGGCTGAGCGGAGGAAGAAGAAGGCGTCTCAGGGCTCAGAGCTGGAGGCTGAGCGGAGGAAGAAGAAGGCGTTCAGGGCTCAG	30	.	SVTYPE=INS;SVLEN=134;SC=Sniffles2,cuteSV,SVIM,SVIM-asm,Dipcall;NumNeighbors=1;NumThresholdNeighbors=1;MatchId=1216;TruScore=0.328358;PctSeqSimilarity=0;PctSizeSimilarity=0.985075;PctRecOverlap=0;SizeDiff=2;StartDistance=-259;EndDistance=-259	GT	0/1
chr11	46191058	cuteSV.DEL.4450	gagagaaagaaagaaagaaagaaagaagaaagaaagagagagagagaaagaaagaaaagaaagaaagaaagaa	g	18.8	PASS	SVTYPE=DEL;SVLEN=72;SC=Sniffles2,cuteSV;NumNeighbors=1;NumThresholdNeighbors=1;MatchId=1220;TruScore=0.609474;PctSeqSimilarity=0;PctSizeSimilarity=0.96;PctRecOverlap=0.868421;SizeDiff=-3;StartDistance=-7;EndDistance=-10	GT	0/1
chr11	47277138	cuteSV.DEL.4459	tttctttctttctctctctctctctctctctctttctttctttctttctttctttctttctttctctttc	t	0.5	q5	SVTYPE=DEL;SVLEN=69;SC=Sniffles2,cuteSV;NumNeighbors=1;NumThresholdNeighbors=1;MatchId=1222;TruScore=0.5902;PctSeqSimilarity=0;PctSizeSimilarity=0.942029;PctRecOverlap=0.828571;SizeDiff=4;StartDistance=-12;EndDistance=-8	GT	0/0
chr11	48748673	.	t	TTTTGCAGAATCTGCAAAGGGAAATTTGTGAGCGCTTTGAGGCCTTTGGAGAAAAGGAAATGTATTCACAGAAAAACTTGAAAAAAGCTTCTGGTAAACTGTTTTGTAATGTGTACAATCATTTCACAGAGATCAGTGTTTCTTTTCATTGAGCAGCTTGGAAACTCTATTGTTGTAGAATCTGCAAACGGATATTTTTCAGTGCTTTGATGCCTGTGTTAAAAAGGAAATATCCTCACATAAAAAATGACAGAAAATTTATGAGAAACTTCTTTGTGATGTGTGCATTTATGCCACAGAATTGAACCATTTTATGATTGAGCAGTTTGGAAACAGTCTTTTTGTGGAATCTAAAAGAGATATTTATGAGCGCATTGAGGCCTACAGTAAAAGGAAATATCTTCACATAAAAACTAGCAAGGAGCTTTCTAAGAAACTGCTTTGTGATGCGTGAATTCATCTCACAGAGGTAAATGTTTCTTTGCATTGAACAGTGGAAACTCTGTTCTTGTAGAATCTGCAAAGTGATATTTGTGAGCGCTTTGAGGCCTATGGTGAAAAGGAAATATCTTCAGAAAAACTAGACAGAAGCTTTCTGAGAATATTCTTTGTGATGTATGCATTTGTCTCACAGAATTGAATGACTCCTTTGATTGAGCAGTTTGGGAACAGTC	30	.	SVTYPE=INS;SVLEN=673;SC=Sniffles2,cuteSV,SVIM,SVIM-asm,PAV,Dipcall;NumNeighbors=1;NumThresholdNeighbors=1;MatchId=1235;TruScore=0.320951;PctSeqSimilarity=0;PctSizeSimilarity=0.962853;PctRecOverlap=0;SizeDiff=25;StartDistance=7;EndDistance=7	GT	1/0
chr11	48940687	svim_asm.INS.9443	C	CAGATTCTACAAAAGAGTGTTTCAAAACTCCTCTATCAAAGGAACATTCAACTCTGTGAGTTGAATGCAATTATCACAAAGAAGTTTCTGAGAATGTTTCTGTCTAGTTCTTATGTGAAGATACTTCCTTTTCTAACATAGGCCACAAAGCGCTCCAAATATCCACTTGCAGATCCTACAAAAAGAGTGTTTCAAAACTGCTCTCTCAAAAGGAAGGTTCAACGCTGTGAGATGAATGCACACGGAACAAAGTAGTTTCTGAGAATGCTTCTGTCTAGTTTTTATGTGAAGATATTCCCGTTTCCATTGAAGGCCTCAAAGCAGTCTAAATATCCACTTGCGGATTCTACAAAAAGAGTGTTTCAAAACTGCACTATCAAAGAAAGGTTCAACTCCGTGAGTTGAATGCATACATAATAAAGAAGTTTCTTAGAATGCTTCTGTCTAGTTTCTATGTGAAGATAGGGTCAAGTTTCCAACGAAGGACTCAAAGCAGTCAAAATATCCACTTGCAGATTCTACAAAAAGAGTGTTTCAAAGCTACTCTATCAAAAGGAGGGTTCAACTCCGTGAGTTGAATGCACACATAACAAAGAAGTTCCTGAGAATGTTTCTGTCCAGTTTGTATGTGAAGATATTCCCATTTCAACAGTAGGCCTCAAAGTGCTCCAAATATCCACTTGCAGATTGTACAAAAAGAGTGTTTCAAAAATACTCAATCAAAAGGAAAGTTCAACTCTGTGAGTTGAAAGCACACATCACAAAGAAGTTTCTGAGAATGCTTCTGTCTAGTTTTTATGTGAAGATATTTCCTTTCTACCATAGGCCTCAAAGCCCTCCAAACATCCACTTGAAGATTCTACAAAAGGAGTGTTTTAAAACTGCTCTAACAAAAGGAAGGTTCAAATCTGTGAGTTGAATGCACACATTACAAAGTTGTTTCTGAGAATTCTTCTGTCTAGGTTTTATGTGAAGATATTCCTGTTTCAAACGATGGCCTCAAAGCAGTCCTAATATCCACTTGCAGGTTGTACAAAACGAGTGTTTCAAAACTGATCTATCAGATGGAAGATTCGACTCTGTGAGTTGAATGCACACATAACAAAGAAATTCCTGAGAATGCTTCTGTCTAGTTTTTATGTGAAGATATTCCCGTTTCCAGTGAAGGACTCAAAGCAGTCCAAATATCCACTTGCAGATTCTACAAAAAGACTCTTTCAAAATTGCTCTACGAAAATGTATGTTCAACTCTGTGAGTTGAAGGCAATCATCAAAAAGAAGTTTCTGAGAATGCTTCTGTCTAGTGTTTATGTGAAGATATTTCCTATTACACAATAGGCCTCAAAGCGCTCCAAATATCCTCTTGCAGATTCTACATAAACAGTTTTTCAAAACTGCTCTATCAAAAGAAGGTTCAACTCTGTGATTTGAATGCACACATAACAAAGAAGTTCCTGAGAATGCTTCTGTCTAGTATTTATGTGAAGGAAGTTATTCCCGTTTCCAACGAAGGCCTCAAAGCAGCCCAAATATCCACCTGCATATTCTACAAAAAAGTGTTTCAAAGCTACTCTATCAAAAGAAAGGTTCAAATCTGTGAGTTGAATGCAGACATCACAAAGAAGTTTCTGAGCATGCTTCTGTCTAATTTTTCTGTGAAGATATTCCCGTTTTAACCATAGGCCTCAAAGTGCTCCAAATATCCACTCTGCAGATTCAACAAAAGGAGTGATTCAAAACTGCTTTATCACAAGAAAGGTTCAACTTTGTGAGTTGAATGCACACATCACAAAGAAATTTCTGAGAATGCTTCTGTCTAGTTTTTACATAAAGATATTCCCATTTCCCATGAAGGCCTCAAAGCAACCAAGTAGCCACTTGCAGATTCTTCAAAAAGAGTGTTTGAAAAAAGCTCTGTGAAAGGCTATGTTCAACTCCGTGAGTTGAATGCAATCATCACAAAGAAGTTTCTGAGAATGCTTCAGTCTAGTTTTTATGTGAAGCTATTTCATTTTCTACCTTAGGCCTCATAGCGCTCCAAATATCCACCTGCAGATTCCACAGAAAGAGTGTTTCAAAACTGCTCTATCAAAAGAAGGTTCAATTCTGTAAGTTGAATGCACACATAACAAACAAGTTCCTGAGAATGCTTCTGTCTAGTTTTCATGTGAAGATATTCCCGTTTCCAACGAAGGCCTTAAAGCAGTCCAAGTATCCACTTGCAGTTTCCACAAAAGAGTGTTCAAAACTCCTCTATCCAAAGGAAGGTTCAACTGCGTGAGTTGAATGCACACATAACAAAGAACTTTGTGAGAATGTTTCTATCTAGTTTTTATGTGAAGATATTCCTGTTTCCAACGAAGGCCTCAAAGCAGACAACATATCCACTTGCAGATTCTACAAAAAGAGTGTTTGAAAACCGCTCTATGGAATGATATGTTCAGCTCTGTGAGTTGAATGCAATCATCACAAAGAAGTTTCTGAGAATGCTTCTGCATAGTTTTTATTTGAATATATTCCCATTTCCAACGAAGGCCTCAAAGCAGTCCAAGTATCCACTTGCAGATTCTACAAAAAGAGTGTTTGAAAACGGCTCTATGGAAAGGTATGTTCAACTCTGTGAGTTGAATGCAATCATCACAAATAAGTTTCTGAGAATGCTTCTGTCTAGTTTTTATGTGAAGATATTCCCGTTTCAAAGGTAAGCCTCAAAGTGCTCCAAATATCCACTTGCAGATTCTACAAAAAGAGTGTTTCAAAGCTGCTCTATCAAAAGGAAAGTTCAACTGTGTGAGTTGAATGCACACATCACAAAGCAGTTTCTGAGAATGCTTCTGTCAATTTTTTAGGTGAAGACATTCCCGTTTCCAACGAAAGCCTCAAAGCCGTCCAAATATACACTTGCAGATTCTACAAAAAGAGTGTTTGAAAACCACTCTATGAAAAGGTATGTTCATTTCTGTGAGTTGAATGCAATCATCCCAAAGAAGTTTCTGAGAATGCTTCAGTCTAGTTTTTATGTGAAGACATTACATTTCCTACCATAGGCCTCAATGCGCTCCAAATATCCACTTGGAGATTCTACAAAAGAGTGTTTCAAAACTCCCTATCAAAAGGCAGGTTAAGCTCTGTGAGTTGAATGCACACATAACAAAGTAGTTCCTGAGAATGCTTCTGTCTAGTTTTCATGTGAAGATATTCCCGCTTCCAACGACGTCCTCAAAGCAGTGCAAATATCCACTTGCAGATTCTACAAAAAGAGTGTTTCAAAACTACTCTATGAAAAGAAAGGTTCAACTCCGTGAGTTGAATGCACACATAACAAAGAAGGTTCTGAAAATGCTTCACTCTAGTTTTTATGTGAAGACATTTCCGTTTCAACCGTAGGCCTCAAAGTGCTCCAAATATCCACTTGCAGGTTCTACAAAATGAGTGTTTCAAAACTGCTCTATAAAAAGGAAGGTTCATCTCAGTGAGTTGAATGCACACATAACAAAGAAGCTACTGAGAATGCTTCTGTTTAGTTTTTTTGTCTATATATTCCCTTTTCCAGAGAAGGTCTCAAAGCAGTCCAAATATCCAGTTGCAGATTCTACAAAAGAGGGTTTCAAAACTCCTCTATGAAAAGGTATGTTCAACTCTGTGAGTTCAAAGAAATCATCACAAAGAAGTTTCTGAGAATGCTTCTGTCTAGTTTTATGTGAAGATATTTCCTTTTCTACAGTAGGCCTCCAAAGTGCTCCAAACATCCACTTGCAGATTCTACAAAAAGTGTGTTTCAAAACTGCTCTATCAAAAAGAAGGTTCAACTCTCTGAGCTGAATGCACACATCACAAGGAAGTTCCTGAGAATGCTTCTGTCTAGTTTTCATGTGAAGATTTTCCCTTTTTCAACGAAGGCCTCAAAGCAGTCCAAATATCCACTTGCAGATTCTACAAAAGAGAGTTTCAAAACTGCTCTATCAAAAGGAAGGTTCAACACAGTGAGTTGAATGCACACATCACAAAGAGTTTTCTGAGAATGCTTCTGTCTGGTTTATATGTGAGGATATTCCCATTTCCAACAAAGGCCTCAAGGCATTCCAGTTGTCCACTTGCAGATTGTACAAAAAGAGTGTTTGAAAACCGCTCTATGAAAACTGTGTTCAAATATGTGAGTTGAATGCAATAATTCCAAAGAAGTTTCTGAGAATGCTTCTGTCTTGTTTTTATGTGAAGATATTTCATTTTGCACAACAGGCCTCAATAGGCTCGAAATATCCACTTGCAGATTCTACAAAGGGTGTTTGAAAACTGCTCTATCAACAGAAGTTTCAACTCTGTGAGTTTAAAGCACACATAACAAAGAAGTTCCTGAGAATGCTTCTGTCTAGTTTTTATGTGGAGATATTCCTGTTTTCAGTGAAGGCCTCAAAGCAGTCCAAATATCCATTGGCAGATTCTAGAAAAAGAGTGTTTCAAAACTCCTCTAAGAAAAGGTATGTTCAACTCTGTGAGTTCAAGGCAGTCATCACAAAGAAGTTTCTGAGAATGCTTCTGTCTTGTTTTTATGTGAAGATATTTCATTTTCTACAACAGGCCTCAGAGCGCTCCAAATATCCACTTGCCGATTCTACAAAAAGAGTGATTGAAAACTGCTCTATCAAAAGAAGTTACAACTCTGAGTTGAAAGCACACATAACAAAGAAGTTCCTGAGAATGCTTCTGTCTATTTTTATGTGGAGATATTCCCGTTTTCAACGAAGGCCTCCAAGCAGTCCAAACATCCATTTGCAGATTCTACAAAAGAGTGAATGGTGCTGGGAAAACTGGCTAGCCATATGTAGAAAGCTGAAATTGGATCCCTTCCTTACACCTTATACAAAAATCAATTCAAGATGGATTAAAAACTTAAATGTTAGACCTAAAACTATTAAAAACCCTAGAAGAAAATCTAGGCATTACCATTCAGGACATAGGCATGGGCAAGGACTTCATGTCTAAAACACCAAAAGCAATGGCAACAAAAGACAAAATTGACAAATGGGATCTAATTAAACTAAAGAGCTTCTGCACAGCAAAAGAAACTATCATCAGAGTGAACAGGCAACCTACAACATGGGAGAAAATTTTCACAACCTACTCATCTGACAAAGGACTAATATCCAGAATCTACAATGAACTCAAACAAATTTACATAAGAAAACAACCCGATCAAAAGTGGGTGAAGGACATGAACAGACACTTCTCAAAAGAAGACATTTATGCAGCCAAAAACACATGAAAAAATGCTCATCATCACTGGCCATCAGAGAAATGCAAATCAAAACCACAATGAGATACCATCTCACACCAGTTAGAATGGCAATCATTAAAAAGTCAGGAAACAACAGGTGCTGGAGAGGATGTGGAGAAATGGGAACACTTTTACACTGTTGGTGGGACTGTAAACTAGTTCAACCATTGTGGAAGTCAGTGTGGAGACTCCTCAGGGATCTAGAACTGGAAATACCATTTGACCCAGCCATCCCATTACTGGGTACATACCCAAAGGACTATAAATCATGCTGCTATAAAGACACATGCACACGTATGTTTATTGCGGCATTATTCACAATAGCAAAGACTTGGAACCAACCCAAATGTCCAACAATGATAGACTGGATTAAGGAAATGTGGCACATATACACCATGGCATACTACAGCCATGAAAATGATGAGTCCATGTCGCTTGTAGGGACATGGATGAAATTCGAAATCATCATTCTCAGTAATCTATCGCAAGAACAAAACCAAACACTGCATATTCTCACTCATAGGTGGGAACTGAACAATGAGATCACATGGACACAGGAAGGGAATATCACACTCTGGGGACTGTTATGGGGTGGTGGGAGGGGGAGGGATAGCATCGGGAGATATACCTAATGCTAGATGACGAGTTAGTAGGTGCAGCGCACCAGCATGGCACATGTATACATATATAACTAACCTGCACAAAGTGCACATGTACGCTAAAACTTAAAAGTATAATAAAAAAAGAAAAAGAAAAAAGAATGCAACAACAACAAAAAGAGTGTCTCAAAACTGCTCTATCAAAAGGCAGGTTCAACTCCGTGAGTTGATTGAACACATAACAAAGAAGTTTCTGAGAATGCTTCTGTCTATTTTTCTGTGAAGATATTCCCGTTTCAACCATAGGTCTCAAAGTGCTCCAAATATCCACTTGCAGATTCTACAAAACGAGTCTTTCAAAACTGCTCTATCAATACGAAGGTTCAACTCTGTGAGTTGAATGCACACATCACAAAGAAGTTTCTGAGAATGCTTCTGTCTAGTTTTTATGTGAAGATATTCCCGTTTCCAATGAAAGCCTCAAAGCCATCCAAATGTCCACTTGCAGATTCTACAAAAAGAGTGTTTGAAAACTGCTCTATCAAAAGAAGATTCAACTCTGTGAGTTGAAAGCACACATCAGAAAGAATTTCCTGATAATGCTTCTGTCTAGCTTTTATGTGGAGATATTCCCGCTTTCAACGAAGGCCTCAAAGCAGTCCAAATATCCATTTGCAGGTTCTACAAAAAGAGTGTCTCAAAACTGCTCTATCAAAAGGCAGGTTAAACTCCGTGAGTTGACTGCACACATAACAAAGAAGTTTCTGAGAATGCTTCTGTCTATTTTTTCTGTGAAGATATTCCCATTTCAACTGTAGATTTCAAAGTGCTCCAAATACCCACTTGCAGATTCTACAAAACGAGTCTTTCAAAACTTCTCTATCAAAGGAAAGTTCAACTCTGTGAGTTGAATGCACACATCACGAAGCAGTTTCTGAGAATCTTCTGTCTAATTTTTATGTGAAGATATTCCCATTTCCTATGAAAGCCTCAAAGCCATTCAATTATCCACTTGCAGATTCTACAAAAAGAGTGTTTAAAAACCGCTCTATGAAACGGTATGTTCACTTCTGTGAGTTGAATGCAATCATCCAAAGGAAGGTTCTAAGAATGCTTCAGTGTAGTTTTTATGTGAAGATATTCACGTTTGAACCATAGGCCTCAAAGTGCTCCAAATATCCACATGCAGATTCCACAAAGGGAGTTTCAAAACTGCTCTATCAAAAGGAAGGTTCAACACTGTGAGTTGAATGCATACATCACAAAGAAGTTTCTGAGAATGCTTCTCTCTAGTTTTAATGTGAAGATATTCCCGTTTCCAACGAAGGCCTTGAAGAAGTCCAAGTATCCACTTGCAAATTCTACAAAAAGATTGTTAGAAAACCGCTCCATGGAACGGTATGTTCATCTCTGTGATTTGAATGCACACATAACAAAGTAGTTCCTGAGAATGCTTCTGTCTGGTTTTTACGTGAAGATATTCCCGTTTCCAACAATTCCTCAAAGTAGTCAAAATATCCACTTGCAGATTCTACAAAAGGAGTGTTTCAAATCTGCTCTATCAAAGGAAGGTTCAACTCTGTGAGTTGAATGCCCACATCACAAAGGAGTTTCTGAGAAGGCTTCTCTCTAGAATTTATGTGAAGATATTCCCGTTTTGAACGAAGGCCTTAAAGTAGTCAAAATATCCAATTGCAGATATTTAAAAAAGTGTTTCAAAACAGCTCTATCAAAAGGAAGGTTCGACTTTGTGACTTGAATGCACACATAACAAAGAAGTTCCTGAGAATGCTTCTGCCTAGTATTCATGTGAAGATATTCCCGTTTCCAACGAAGGCCTCAAAGCAGTCCACATATCCACTTGAAGATTCTACCAAAAGAGTGTTTCAAAACTCCGCTATCAAAAGGAACATTTAACTCTGTGAGTTGAATGCAATTATCACAAAGAAGTTTCTGAAAATCCTTCTGTCTAGTCTTATGTGAAGATACTTCCTTTTCTAACAAAGGCCACAAAGCACTCCGAGTATCCACTTGCAGATTGTAGAAAAAGAGTGTTTCAAAACTACTCTATCAAAAGAAAGTTTCAACTCCTTGAGATGAATGCACACATATTAAAGAAGTTTCTGAGAATGCTTCTGTCCAGTTTTTATGAGAAGAATTCCCGTTTCAAGCGTAGGCCTCAAAGCAGTCCAAATATCCACTTGCAGATTCTACAAAAAGAGTATTTCAAAACTGCTCTATCAAAAGGAAGGATCAACTCTGTCATTTGAATGCACACAGAAAAAGAAGTTACTGAGAATGCTTCTGTCTAGTATTTATGTGAAGATATTCCCGTTTCCAACGAAGGCCTCAAAGCAGTCCAAATATCCACTTCCAGATTCTACAAAAAGAGTGTTTCAAAACTGCTCTATCAAAGAAATGTTCAACTCCGTGAGTTGAATGCACACATAACAAACAACTTTCTGAGAATGCTTCTGTCTACTTTGTATGTGAAGATATTCAGGTTTCCAATGAAGGCCTCAAAGCAGTCCAAATATCCACTTG	.	PASS	SVTYPE=INS;SVLEN=8417;SC=Sniffles2,cuteSV,SVIM,SVIM-asm;NumNeighbors=1;NumThresholdNeighbors=1;MatchId=1238;TruScore=0.330601;PctSeqSimilarity=0;PctSizeSimilarity=0.991802;PctRecOverlap=0;SizeDiff=69;StartDistance=-48;EndDistance=-48	GT	1/1
chr11	48983447	svim.DEL.388250	TTTCTTCTTTCTTTCTTTCTTCTTTCTTTCTTTCTTTCTTTCTATCTTTCTTTCT	T	47	PASS	SVTYPE=DEL;SVLEN=54;SC=Sniffles2,cuteSV,SVIM;NumNeighbors=1;NumThresholdNeighbors=1;MatchId=1239;TruScore=0.587542;PctSeqSimilarity=0;PctSizeSimilarity=0.944444;PctRecOverlap=0.818182;SizeDiff=3;StartDistance=7;EndDistance=10	GT	1/1
chr11	50613803	.	t	TAAATAATAAAAATAAAAGAAAAACTAAAAGATTTCTGACAAACTGCTTTGTGATGTGCTCATTCATCTAACAGAATTAAACCCTGTTTTTTGATTCAGCAGTTTGGAAAACTTTTTCTCCTCCTGCTAATGGACATTTTGGAACTTATTGATTCCAACGGCAAAAGAGCTGTCTGAGAAAATGCTTTGTGTAGCATTTGTAACTCTCACAGAGTTCAAACTTACTTTTCATTCAGCAGTTTTGAAACATTGTTTAGTAGAAACTGCAAAGGGACATTCGGGAACACCTTGAGGCCTATGGTGAAAAAGGAAATAACTTCAGATAATAACTAGAAAGAAGCTTCCTGAGAAACTGCTTTGTGATGTGTGCATTCATCTCACAGAGGTAAAACTCTCTTTGGATTCAGCAGTTTGGAAACACTGCTGTTGTCCTTTTGTGAATGAACATTTTGGAGCTCATTGAGTCAAATGACAAAAAGCAAATAGCCCATGATAAAAACTGGTAGAAAGCTATTTAAGAAACTACTTTGTGATGTGTGCATTCATCTCATAGAGATAATAATTTCTTTTCATTTGTCAGTTTGGAGACTTTTTGTAGAATCTCAAGTGGATATTTGGGAGCACATTGACTTCTATGGTAGTAAAGGAAATATATTCAGATAAAAGCTAGAAAGAAGCTTTCTGAGAAACTGCTTTGTGATTTGTGCATTCATCTCCCAGAGCTAAACATTTCTTTGGATTCAGCATTTTGAAAACACTGTTTTTATCCATTCTTTGAATGGACAATTTGGAGCTCATTGAGGCCAATGATGAAGAAGCAAATATCTCAGGATAAAAACTAAAAGGAAGATATATGAGAAACTGCTTTGTGATAACTGCATTCATCTTGCAGAGTTAAAGTTTTCTTTTCATTCGGCAGTTTGGAAACACTGTTTTTATGAAATCTGCAAAGGGATATTTGAGAGCTCTTTGAGGCCTATTATGAAAAAGGAAATATCTTCAGATAAAAACTAAAAAGAAAGTCAGTGTGGCGATTCCTCAGGGATCTAGAACTGGAAATACCATTTGACCCAGCCATCCCATTATTGGGTATATACCCAAAGGATGATAAATCTTGCTGCTATAAAGACACATGCACATGTATGTTTATAGTGGCACTATTCACAATAGCAAAGACTTGGAACCAACCCGAATGTCCAACAATGATAGACTGGATTAACAAAACGATAGACTGGCACATACACAGCATGGAATACTATGCAGACATAAAAATGATGAGTTCATGTCCTTTGCAGGGACATGGATGAAGCTGGAAACCACCATTCTCAGCAAACTATTGCAAGGACAAAAATCAAACACTGCGTGTTCTCACTCATAGGTGGGAATGGAACAATGAGAACACGTGGACACAGGAAGGTGAACATCACACACCAGTTACCGTTGTGGGATTGGGAGGGGGGAGGGATAGCATTAGGAGATATACCAAATGCTAAATGACTAGTTAATGGGTGCAGCACACCAACATGGCACATGTATACATATGTAACAAACCTGTATGTGGTGCACATGTACACTAAAACTTAAAGTATAATAATAATAAAATTTAAA,*	30	.	SVTYPE=INS;SVLEN=1609;SC=Sniffles2,SVIM-asm,PAV,Dipcall;NumNeighbors=1;NumThresholdNeighbors=1;MatchId=1246;TruScore=0.33209;PctSeqSimilarity=0;PctSizeSimilarity=0.996271;PctRecOverlap=0;SizeDiff=6;StartDistance=-281;EndDistance=-281	GT	1/2
chr11	51179876	cuteSV.INS.2628	t	tTGTGGATATTTTGGAGCACATTGAGACCTATGGTGAAAAGGAAATACCGGATAAAAACTAGGAAAAAGCTTCTGAGACTGTTTGTGAGGTGTGCATTCATCTCTTACAGAGTTAAACCTTCCTTGATTCAGCAATTTGATACACTGTTGTTGCAGATCCCAAAAAGGATACTTGGTGCATAATGAGCTAAAGGCAAGAAAGGAAAACATTCCAAGCAAAACACTAGAAGTAATATCTGGGAAACCACTTTGGTGATGGGTATTCATCTCCAGAGTTAAACCTTTCTTTCATTCAGCAGTTTGGAAACACTGTTTTTGTAGAAACTGCACAGTTATATTTGGGAGTGCATTGAAGCCTATGGTGAAAAAGGAAATAATATCTACAGATAAAACAAAGAAGCTTCTTGAGAAACTGCTTTCTGTTGTGTGCATTCATTTCTAGAGTAAAATATTTATTTTGGTTTCAGTGGCTTGGAAACACTGTTGTTGTAGAATCTGTGAAGGGATATTTAGGAGCCATTGAAGCCAATGGCAAAAGTGAATATCCTAGGAAAAAGTAGAAGGAATATTATCTGAGAAACGGCTTATGTGCATTCCTCTCACAGAGTTAAATCTTTTCTTTTAATTCAGCAGTTTGAAACATTGTTTTCATAGAATCTATAAGCAGATACTTGCAGGAGTAGTTGAGGTCTATGGTGAAAAGGAAATATTCAGATAGTAAAGACTAGAAAGAAGTTTTCTGAGAAACTCCTTCATGATGTGTGAATTCATTTCCACAAAGTTAAACCATTCTGTGGATTCAGCCATTTGCAACACTGTTTTTGTCCATTCTGCAATGGACATTTGGGAGCTCATTGAGTCCAATATCGAAAAATAACATCCAGGTGACAACTGAAGGTGAAGCCATCTTAGAAACTATGTATGTGTGTATCTAGTCCCACAGAAGCTGTTTTTATGGATTCAGCAGTTTGGAAACTCTGTTGTTGTAGAATCTGCGAAGGGATATTTGGGAGCCCATTGTAAAGCCAATAGCAAAAAAGCAAATATCCAAGGATAAATACTTTAGAAGGAAGCTATCTAAGAAACTACTTTGTGATGTGTGTATACTTCAGAGCTAACCCTTTCTTTTCATTCAGCAGTTTGGAAACTCTAATTTCGTTGAATGTGCGATAACTTTGAGCCCATTGAGGCCTATGATGAAAAAGGAAATATCTCAGAGCCAAAACTAGAAAAAAGCTTTTCTGATAAAACTGCTTTGAGATGTAAAGGCTCTGAACCTTGTTAGAGTTAAACTCCTTTGGATACAGCGATTGAAACACTGTTGTTGTGCATTCTGCGAATGGATATTTGGGAGTTTATTTAGCCATTGCGGAAAAGTGATTGTCCCAGGATAAAAGTAGAAGGAAGCTAGTTGAGAACCCAGCTTGTGATGTGTGCATTCATCTCACAGAGTTGGAACCTTTCTTTCATTCAGCAGTCGCAGCCACTGGTTTCAGTAGTACCATAAGGGATATCTGGGAGCGTATTTGAAGCCCATAGAAAAAGACAATATCTTCAGATAAAACTAGATAGAAAGCTTCTGAGAAACTGCTTTGTGATGGGTATTCATCTGACAGAGTTAAACTTTCTGTGGATTCAGTTTGTAAGGATTGTTTTGGCCTATTCGCAAATGGACATTTATGAGCTCACTAGACTCAATGGCAAAATGTGAAAATTTGTGATAAAAACTAGAAGGGAATGCCAATCTGAGAAAGCTTAGCTTTGTGATGTCTGCATTCACTTCACAGAGTTAAAATCTTCTTTTAATTTTGCAGTTCAAATGAGTTTTGACAACATCCATGATATTTTGGAGTGCACGAGGCCTATGGTGAAAAGGAAATATCTTCACATAAATCTAGAAAGAAGCTTTTGAGAAACTGCTTTGTGATGTGTGCATCTGCTATCTCACAGAGCAAACCTTTCTTTTGGTATCAGCAGTTTGGAAAACAATGTTGTTGTAGAATCTGTGAAGGGATATTTGGGAGCTTAATGAGGCCAAAAGTGAGAAAAATAAGTCATAGAAAATTGAGAAGAAATCTATTCAGAAACTGCTTTGTGATACGAGCATCTGCTTCACAGAGTTAAAATTTTTCATCTAAATGCCTGGAAAAAATGTTTTGGCAGAATCTGTGAAGGGATATTTGGGAGTGCATTGAGGTCTATGATGAAAACAGGAAATATCAGATAAAAAATTAGACAGAAGCTTTCTGAGAAACTGCTTTGTGATGTGTGCATTCATCTCAGAGTTAAATTTTCTTTAGATTCAGCAGTTTGGAAACTCTGTTGTTGTAGGATCTGCAAAGGGGAATTTGGGAGCTTAATGAGTCCAAATGTGAGAAATTGAATATCCCAGGAAAACTAGAAGGAAGCTATCTGAGAACCTGGGTTTTGTGATGTGTGCATTCATCTCTCAGAGATAAATCTTTTCGTCCAGTTTGGAAACAATTATTTCATAGAATCCAGAAGTGATATTTGGGAGTGCTTTTGAGGCCTATGATGAAAAAGGAAAATCTCTGTGATAAAATAGAAAGAAGTTTATTGAAAACTTTGAGTTGTGTGCATTAATCTAACAGGAGTTAGACCTTCTTTGATACAGTGCATTGAAAACATTATTGTCCATTCTGCAAATGGACAGTTGGGAGCTCATAGAAGCCAATGACGATAGAGTGAATATCCTAGGATACAAGCTAGAAGGAAGCTATCTTGAGAAAACTGCTTGGTGATGTGTGCATTCAACTCACAGAGTTAGAATTTTGTTTT	0.1	q5	SVTYPE=INS;SVLEN=2798;SC=Sniffles2,cuteSV;NumNeighbors=1;NumThresholdNeighbors=1;MatchId=1248;TruScore=0.326793;PctSeqSimilarity=0;PctSizeSimilarity=0.980378;PctRecOverlap=0;SizeDiff=-56;StartDistance=12;EndDistance=12	GT	0/0
chr11	51573424	.	a	GCGAAGGCCACAAAGTGGTCCAAATATCCACTTACAGATTCTTCAAAAAGAGTGTTTCAAAACTGATATATCAAAAGGAGTGTTCAACTTGTGAGATGAATGCAATCATCACAGAGAAGCTTCTGAGAATGCTTCTGTCTAGTTTTTATGTGAGGATATACCCGTTTGAA	30	.	SVTYPE=INS;SVLEN=169;SC=Sniffles2,cuteSV,SVIM,SVIM-asm,PAV,Dipcall;NumNeighbors=2;NumThresholdNeighbors=1;MatchId=1253;TruScore=0.315582;PctSeqSimilarity=0;PctSizeSimilarity=0.946746;PctRecOverlap=0;SizeDiff=9;StartDistance=67;EndDistance=67	GT	1/0
chr11	51573612	svim.DEL.388650	AAATACCCACTTGCAGATTATGCCAAACGTGTGATTTGAAACTGCTCCATCAAAAGGAATGCTCAGCTCTATGAGTTTCTGAGAATGCTTTTGTCAGGTTTTTACATGAAGTTATTTCCTATACTATCATATGCCTCAAAGCAGTC	A	18	hom_ref	SVTYPE=DEL;SVLEN=145;SC=Sniffles2,cuteSV,SVIM;NumNeighbors=1;NumThresholdNeighbors=1;MatchId=1254;TruScore=0.646366;PctSeqSimilarity=0;PctSizeSimilarity=0.986395;PctRecOverlap=0.952703;SizeDiff=-2;StartDistance=-5;EndDistance=-7	GT	0/0
chr11	54731341	.	a	AAGAAATGAATAACCCAGCACGAAAACAAGGAGGAAGCTCTTTGAGAAAGTGCTTTGTGATATTTGCATTCATCTCACAGATTTAAACCTTTCTTTTCATTAGCAGTTTGGAAACACTGTTTTGGTAGAATCTTTGAAGGGATATTTGAGATTGCATTGAGGTCAATGGTG	30	.	SVTYPE=INS;SVLEN=170;SC=Sniffles2,SVIM-asm,Dipcall;NumNeighbors=1;NumThresholdNeighbors=1;MatchId=1263;TruScore=0.301961;PctSeqSimilarity=0;PctSizeSimilarity=0.905882;PctRecOverlap=0;SizeDiff=16;StartDistance=17;EndDistance=17	GT	1/1
chr11	55014926	.	c	CCAAGAGAGAGTTCGAAAACTGCTCTATCAAAAGAAAGGTTCAACTCTGTGAATTGAATGCACACATCACAAAGAATTTTCTGAGATTGCTTCTGTCTAGTTTTCTTTGAAGATATTTCCTTTTTCACCATAGGCCTCAAAGTGCTACAAATATCCACTTGCAGATTCTACAAAAAGAGTGTTTCAAAACTGCCTTATCAAAAGAAAGGTTCAACTCTGTGGGTTGAATGCAAACATCACAAAGAAGTTTCTGAGAATGCTTCTGTCTAGTTTTTATGTGAAGATATTTCCTTTTCACCATAGGCCTCAAAGCGCTCCAAATGTCCACTTGCAGATTCTACAAAAAGAGTGTTTCAAAACGAGCTCTATCAAGAGAAAGATTCAGCTCTGTGAGTTGAATTCACTCATCAAAAGTAGTTTCTGAGAATGATTCTCTCTAGTTTTTATATGAAGATATTTACTTTTTCACCATAGACCTCAATGTGCTCCAAATGTCCACTAGCAGACTCTACAAAAGGAGTCTTTCAAAACTGCTCTATCAAAAGAAATGTTCAACTCTGTTATTTGAATACACACGTCACAAAGAAGTTTCTGAGAATGTTTCTGTCTAGTTTTATGTGAAGACATCATGTTTACAACAAAGGTCTCAAAGCTGTCCAAATATCCACTGGCAAATTCTACAAAAGAGAGTTTCGAAACTACTCTTTCAAAAGAATATTCAACTCTGTGAGTTGAATGCATATATGAGAAAGAAGTTTCTGAGAATGCTTCTGTCTAGTTTTCATGTGAAGATATTTCGTTTTCACCATAGGCCTCAAAGTGCTCCAAGTGTCCATTTGCTGATTATACAAAGAGATTGTTTCAATACTGCTCTATCAAAATACAGGTTCAACTCTGTGAGTTGAAAGCACACATCAGAAATTAGTTTCTGAGAATGCTTATGTCTAGTTTTTAAGTGAAGACATTTCCTTTCTCAACAAAGGCCTCAAGCGCTCTAAATGTCCACTTGCAGATTCTACAAAAGAGAGTTTTGAAACTGCTCTTTCAAAAGGAAGGTTCAACTCTGTGAGTGGAATGCACGCATCACAAAGAAGTTTCTGAGAATGCTTCTGTCTAGTTTTTATGTGAAGATACTCCCGTTTCCAAAGAAGGCCTCAAAGCAGTCGGAAAATCCACTTGCAAATTCCGCAAAAACAGTGTTTTGAAACCGCTCTATCAAAGGGAATGTTCTACTCTGTGAGTTGAAAGCAAACATCGCAAAGAAGTTACTGGGAATGGTTCTGCCTAGTTTTTATGTGAAGATATTTCCTTTTACACCCTAGGCCTCAAAGCACTCCAAATGTCCAGTTGCAGATTCTACAAAGAGATTATTTCAATACTGCTCTATCAAAAGAAAGGTTCAACTCTGTGAGTTGAATGCACACATCAGAAAGTAGTTTCTGAAAATGCTTCTGTCTAGTTTTTCTGTGAAGACATTTCCTTTTACACCCTAGTCCTCAAAGTGCTCCAAGTGTCCGTTTGCAGATTCTA	30	.	SVTYPE=INS;SVLEN=1529;SC=Sniffles2,cuteSV,SVIM-asm,PAV,Dipcall;NumNeighbors=1;NumThresholdNeighbors=1;MatchId=1265;TruScore=0.313277;PctSeqSimilarity=0;PctSizeSimilarity=0.93983;PctRecOverlap=0;SizeDiff=92;StartDistance=193;EndDistance=193	GT	1/0
chr11	55015611	.	a	AAAAGAGAGTTTCGAAACTACTCTTTCAAAGAATATTCAACTCTGTGAGTTGAATGCATATATGAGAAAGAAGTTTCTGAGAATGCTTCTGTCTAGTTTTCATGTGAAGATATTTCGTTTTCACCATAGGCCTCAAAGTGCTCCAAGTGTCCATTTGCTGATTATACAAAGAGATTGTTTCAATACTGCTCTATCAAAATACAGGTTCAACTCTGTGAGTTGAAAGCACACATCAGAAATTAGTTTCTGAGAATGCTTATGTCTAGTTTTTAAGTGAAGACATTTCCTTTCTCAACAAAGGCCTCAAAGCGCTCTAAATGTCCACTTGCAGATTCTACAAAAGAGAGTTTTGAAACTGCTCTTTCAAAAGGAAGGTTCAACTCTGTGAGTGGAATGCACGCATCACAAAGAAGTTTCTGAGAATGCTTCTGTCTAGTTTTTATGTGAAGATACTCCCGTTTCCAAAGAAGGCCTCAAAGCAGTCGGAAAATCCACTTGCAAATTCCGTAAAAACAGTGTTTTGAAACCGCTCTATCAAAGGGAATGTTCTACTCTGTGAGTTGAAAGCAAACATCGCAAAGAAGTTACTGGGAATGGTTCTGCCTAGTTTTTATGTGAAGATATTTCCTTTTACACCCTAGGCCTCAAAGCACTCCAAATGTCCAGTTGCAGATTCTACAAAGAGATTATTTCAATACTGCTCTATCAAAAGAAAGGTTCAACTCTGTGAGTTGAATGCACACATCAGAAAGTAGTTTCTGAAAATGCTTCTGTCTAGTTTTTCTGTGAAGACATTTCTTTTACACCCTAGTCCTCAAAGTGCTCCAAGTGTCCGTTTGCAGATTCTACAAAGAGAGAGTTTGAAAACTGCTCTATCAAAAGAAAGGTTCAACTCTGTGAATTGAATGCACACATCACAAAGAATTTTCTGAGATTGCTTCTGTCTAGTTTTCTTTGAAGATATTTCCTTTTTCACCATAGGCCTCAAAGTGCTACAAATATCCACTTGCAGATTCTACAAAAAGAGTGTTTCAAAACTGCCTTATCAAAAGAAAGGTTCAACTCTGTGGGTTGAATGCAAACATCACAAAGAAGTTTCTGAGAATGCTTCTGTCTAGTTTTTATGTGAAGATATTTCCTTTTTCACCATAGGCCTCAAAGCGCTCCAAATGTCCACTTGCAGATTCTACAAAAAGAGTGTTTCAAAACGGCTCTATCAAGAGAAAGATTCAGCTCTGTGAGTTGAATTCACTCATCAAAAAGTAGTTTCTGAGAATGATTCTCTCTAGTTTTTATATGAAGATATTTACTTTTTCACCATAGACCTCAATGTGCTCCAAATGTCCACTAGCAGACTCTACAAAGGAGTCTTTCAAAACTGCTCTATCAAAAGAAATGTTCAACTCTGTTATTTGAATACACACGTCACAAAGAAGTTTCTGAGAATGTTTCTGTCTAGTTTTTATGTGAAGACATCATGTTTACAACAAAGGTCTCAAAGCTGTCCAAATATCCACTGGCAAATTCTAC,*	30	.	SVTYPE=INS;SVLEN=1531;SC=Sniffles2,Dipcall;NumNeighbors=1;NumThresholdNeighbors=1;MatchId=1266;TruScore=0.325053;PctSeqSimilarity=0;PctSizeSimilarity=0.975159;PctRecOverlap=0;SizeDiff=-39;StartDistance=-491;EndDistance=-491	GT	2/1
chr11	56143624	svim.INS.221434	C	CTAGCGCTACTGGCTTCCTTCTAATGATATAGACAGCCATTGTAACCTCTATTGTATATGGTTGTGTGGCTCAGGAATCTGCATTCAACTTGTAGCAGTTCCTTACTAGCTATAAGCTTCCTAATAGCACTATTTACACCATCCTCACCTTCCGCCTCTCCCTATTGCCACTCCAACATTGTCAACCATTTCTATTGTGATGACATGTGCCTCTCCTCAGGCTAACTTGCTCCAGACCTCACTTCCAAACAGCTATGGATTTTGGCCTGTGCTGGCTTATCACATTCATCTGCTCTGTTCTGATTGTCTTTGTCTCCTACATGTTCATTATTTTTGCCATCCTGAGGATGAGAGCTCAGCTGAAGGAAGCGCAAGCCTTCTCACCTGTAGCTCTCACATGCTGGCGGTCACCATATTCATGGCACCCTGATCTTTATGTACCCACAGCAAAGCTCAAGCCATTCTCTTGATGCAGACAAGATGGCCTCTGTCTTCTACACGGTGATTATTTATGTTGAATCCCTTGATTTACAGTCTCAGGAACAAAGATGTAAAAGATGCCCTGAAGAAAGTCATCATCAAATAGAAACCATGCTTTTATTTTTCTGGAAACTGAGAAAATGAGTTCAATAATAGACAAAAATGGGCATTCCTTCACAACAGGTTTTCCCCCCACATTAATAAAACTATTGGAATACCTTGCTCTTAATTGGTAAGCAATAAAGATCTGTTTACTGAAAAATTATTCTTTGCATTTTGTAATTTTTTGACTTAAAACTCATATTTCGGCATATGTAAGAAAGTACCATAAAATTTACATCATTTCTCACAGGAAAAATGTATTTTTAAAATGTATTATCTCATCTGAATAGTTATACAATTAGAGTGCTGCCAGGAATAGAAAAAATGAAAGCACTCTGAATGCGGATTCAGGGTTGTAAGAGTTCTTTAACAATATGTTAAGACTATTTTATAGTATATTTAAAATTAAATTTAATAATATTTAATTAAGTACCTGCAACAGATGTCTCTACATAGGGGGGTAATTTTTCTCCCAGGGGGACATTTGTCAATACTTAGGCTTATTATTGATTTTCACAATGACAGGATACTGTGTGAAGGAATGCTATTGCTATCTAGAGGGTGGAGGCCAGGTGTGCTGCAAAATATTTTACAATTCACAACATGGCCCCTCATCAAAAAATTATACATCCCCCCAAATGATAATAGTGCTGAAGTTGAGAGAGCCGGTGTTAAATAATTTTTCCTCAGAGTCATTCTATAGATTCATTAAGATCAAGCCGGTTGATAGTGTTGCTCAAACGCTTTTTGGCTTGGTTTTCTCTTTATTTGCTCTATCAATTATTAAGACTGATGTTAAAATCCCAAGTTAAATTATGTATTTACATTTATTTTCTGTCAGTTTAATTTTAAATGTTTTGGGGCTCCTTTGTCATTTGTGCATGAATTTCTAGTTACCAATTTACTGATTTTCCTTATTAGCATTATTAAATGCTCTTCCTTTTACAATGATAGCATTTAATATTCAAAGTCTATATTTTTCTGACAATATAACACTTCATCTCTCTTGCGGTTATTATAAACATGGAAGAGTATTCCATCATTTGCTTTCATTATATTTGTGATTTTAAGTGTACATTTTGTCTCTTGTAAACAGCTAATAAGTTGGATTTTTGTCTTTGTGAGTAACTCTGAATAGCTCTCCTTTTAATTAGAGTATTAAGTCATTCATTTTTAACACAATTACTGATATGGCTGAATTTATGTCTTTCATGTTGTTAATATTCTAAATAGTTCCAGTTTTTTATTTCCTTGTTGTTTGAGTTCTAACGCCTGTGTTAAAAAATTTTAAGTTAGAAGTAATTTCTGATGTGTTAAATATGTACACACACAACAGACACACAGACGTGCATTAGTAATGGTTGCTCTAAGGATTTCAATATTGATTTTAACTTATCACCATATACTTCAGATTAATACTAGCATAGCACTATGTAAATACATACATACACACATATGCAGTGTCTACTTATAAACCTCAAAGACTGTATTATCATAATTGAATATGTATGCACAATTTATGTCATTAGGGAGGACACAAAAATATACAATTGTATGTCATTTATATAAATTAAGAAGAGAATACTTATGTAGACTATATATACAGACATATGACTATATCAATAATATGATGATACATCAATAAATAAAAAAAAATGATTGACATATCTGCCATTTCAGTGTGCTTGTGTATTTTGTGATTGAGGTATCATACAGAATAATTTCTTATCCTCTGAAAGACATTCTTATGTACTTATTATAAGAGCCAGATTGCTAGCAATGAATTATGTAATCTCATTACCCAGGTCTTTAAGTCACCTTTATTTCTGAAATATAATTTGACTGGATATAGTATTCCCTGTAGACAACAGTTTTCTTATAGCAGTTTGGACATGTCATCCCACCACATTCCATATTTTCCTTGTAAGAAGTCATGTGTTAAACTTGTGATTTTCTATAGAATTAATCAACAACTTTCAGATTTTCGCTATGCTTTGGCACTCAATACTTTGACTTTCATTAGCCTAAAGATTTCTTGGTGTTAATCTAACTTAAGTTTGGTTGAGTCCCTTAGATCACATGTTAATGCTTTTCTTTCTCAAATTGGAGAAGTTTCAGTAATTTATTCAAGTATTTTCCCCTTTATCTCCCTTCCTTCCTTTTGGGACTCCCACTTATTTTTACTGGTACACTTGATGGCACACTTTATTTGGTACCACTTTCTGGTGCCCCAGAAGTCGCCAGGATTTTCTTCATTTTCTGCTAATATTCTTCTTCTCTGTTTTCTAGAATGAACAAGTTTTATTTACCTATTTTCAATTTTACCAATTCTGTCTTCAAGCTTTATCACTATTCTTTTTGGTCTAACCAATACATTTTTTCATTTCAGGTATTGTATTTTTATCTCCAAATATTCTTTTTTCCAAGAAAAAATTGCTATAAGGATTTATTGGAGAAATTGATGAGGGATAGATATAATCAATATATTGAAAATAATGTTGCACAAATGTTTTCTAGTTTTGTCAGTGTACCTTGATAAAGTGACATGATATGTGCAATTTATTCTTTTTTAAAATTATTATTTTCAATGTTCCTCTTTTTATTATTTATACTTTAAGTTCTAGGAGTACATGTGCACAGCATTGCAGGTTTGACCATATGTATACATGTGCCATGTAGTTTTATCTCCAAATACTCTATCTGGTTCTTTAAAATATATATTAAAATTTTTTTCCATTTTGGTAGATATTGGTAAGCTAATGACTGGATCAGGGTTTGTATCAAATGTCTTATTGGCCTTCTCATTTACGTATTTTTAGCTGATGGTGTAAACTCAGGTGTGATTTTCACTTCCTATTTGAAATCTATAAAAGACATATTTGGGAATCTTGTCCATCTTCATCCTTAGATAGCAGAAAATACACTATATTTGGGGAAAAAAAGTAGTTTATAATTGCTTTCCACCTCCTCTTCCTACCACCTTCCCCCCAACAAAGCCTTCACTGTAGAGGATTATTTTGCTTTTTCAGAGATGCTCTCCTATTCAACTCAGGCTACAGTAAAAAACAAAGAAATAACAACAACAAAAACCTCAAAGAAGCTTAGACTGGGTGGCCTAAGTGACAGAAATTTATTTTCTGACAGTTCTGGAGACAAGAAGTCCAAGATCAGATACTTTCTGATTCAGCTTCTAGTTGAGTCTCTCTTCCTGGCTTGTGAAGCGCCACCATCTTCTGTCTGCTCACATGACCTCTTGTTTGTGAGCATAGAGGAACAAGAGAAAAAAGAGGGAGAGTGAGTGAGCATACACTTTGCGTCTCTTCTTATAAGGGCACTAACCCCTCCTTATAACCTTATCTAATCTTAATTTTCTTCCAAAGTTGTTGTCTCTAAATATCATCACACTGGGAGTTAGAGCTTCAATATATGAATTTTTGAGAGAGATACAATTCAGTTCCTAGCAGATGCATTGTTCTGTAAATAAGTATTACAATAATGTTCTTCTCTTGCTATGGCCACAGATTGGCTAAAAATAATCTCAAAGGCTATTCTATAGACCAGGAACAAAAATTAAGTAACGAATGTAACAGCCTTAAAAGACACAGATGTTTCATGAGCATTTCAAGAGAGCAGCCAAAGAGAGTACCATGTCTTAGAATTATTCTGTAATAGATTATTGGGAGTTCAAATTAGTTCTTTGGAAGATATGTTGTAAAAATTTTGCAAGGTAATTTATTTTCTTTCCAAATAAATCCCTAAACTTTATCACTAAGAAACAACAAAAGAAAGAATTCAAATAAATAAATAAATAAATAACAAGAACAACAATATGAACAAATGCAAATATGAATAAATAAATAGCACTATTAATAATAAAATTATCAATCAATAAATAGCATTCCAAAAATAAGAACATTAGAGCAATAATGTCATGCTAAGTCAGAGCTATAGATCTTTGGTTCCTCAAAGCTTGAGAATGATGTTAATTTATCTCTAGCCTTTACAGGAATCCCTTAGGTCATTAACTATTTTTTCCTGTTGATAATTTTACTTGCATCATTCTCTAAATAGATCCTATGGGACAGAGGGGACAGAGTGACTGTCAAAACCCTATATTCTGTTGCTGCTCAAACCCACTTGGAGGAAATAAGACACCTTTTACCCAGAGTAAGTTCAAATAATATGTTTCAAAATTAAAAAGGTCAGATAAGCATTTTAAAAATAAGTAGCATAAGAATATAATGAACTTTATAACATTTAGATGGCATTTTCTGAAATAGAGCTAATGTTTTCTATAATTTGTTTGTTATATATGTGTGCGTTATATAAAATATATTTCTTATTGGTATGAGATGAAAAAGAAGAAGTTTGGGAATACCAGGAATAAAATTTATTAGGCTGCTTGGAAAAGTTTAGGCATAATTGACTGGGTGCAATTTACATTAAAACTGTCCTTCCTATTTTGCCATGCAGAAGTAGGCGCATCAGGCAGTCATCAATATGTCATCTAATGTGTTTGTTATAAGTAAAGAACATTAATTGTGAACCAGTGAAATAAATATTGAAAGGTTCTTGCAAAAATTTAATTATTAATTTCCCATTACCAAAGCATCTAGAAGGGGCTACATTAAGACATTAATTAAATTTCATGGCGTCACCCATGGACTCAGCAGTCTATCAAAATAAATATATGAAAACAGATGTTTGCCATATATGTGACATAGGTAAATGAATTATGTATACAATGTTTCTAGAAACACAAAGATGAAAGATGGTAACACAGCATGAAAACTAGAAATCAGGAAGCCTTGAAGAATAAATAGTTTCACTGCAGCTCTCCATTCGCCATTCATCTGGTAGAAAAAGGTGAAAGTGTAAGCAAAGGCACATATAAAGCCTGGGTAACGTGTAAGGGCATGTTGTATTTGAGGACTGTAAAATAAGGTTTTAATTGATCACTGGGTGTTGTTTGAGGAAGAAGGGAGAGATGTTGCTGGAATTTTGATGGAAAACATCATGGACTATATTGTAAAGGTCATGTATAATATTTTCAAATATAATGTACATTCTACCTTTGAGATGAGATAAGTGATACTTCAAAGGTGAGATAATGTCTTATAGTTGTCAAGCAGTGCAGCCTTACCTGAAATCTCCAGACATGAAAACTAAATTTCCTGTAGGTGTTGTAATCATCTCAAAACAAAATTTATGTATTTGTATATGAACACCAAAGTCTTTAAACTTTGATGATGCACATATTTCATGTAACAATAAGCAGCAGCAGCAGTAATAATAAATAATATTATCTGTTGTTATCTTTCTTCATGAAAGTGGTAGAAACATACATGCACATACTCAAAATATTCATTTTGATTTTCATATCCATGATTTGCCAAGAACATCTAAATTTTCCTGATATATTCCCTGCTGTTTCCTGAAATAATAAAAATATATCAATTAGGTTTCTTTTGTTAATTTATTATTTGCTGAGATTATATTTCAGGAACTAAAATTTTAAGACACTTTTCTCTGTATTCAACTTAAAGGTACATTACGTGTAAAGTTTACCTATACCTATCTACTTGCATTACTTAAGGATTTTCCATGTGTTCTTACTTTTTTGTATTTATTTCCTCAGACTTTTCTATGTTCAAGGCCTAGAGGTATATTACCTTGACCACCCATACATACTATGTATGTGAAGTCAACATAATCACTTTTAAAATTCATGACAGCTGGGTGGTAAAGTGATTCTGCTGACTTATACCATACGTGTAACTTTTAATGCCTTGGGAAGCAAGTTTTATGGTTTAATATTATTTTCTAATTTAAAATATGTTGCCTGTTAATATTACGGGAGACCTTTCTTTTGATAGTAACAATGATTATTTCAGATGAAAATAACACCGCTTTATAGATTAGGAAGCTTAAAGAACAAACTGAATTTTGATGTGTTAAAAGTTTATGTAACTAGAGAATGATAGAAATAAATTCAGGTCTCCCAGTTTTATCTAGAGTTCTTTCCACTGTATCCTGCTTGACTTAAATACCTACAAAAATGCCATTTTTCCAATAGTTACCTGCCATTAAAATGCAACTGTTTATCACAAAAATGCTAAGTTTGTCAAAATTCACTATATTTACTTCCACTCCCTACATAGCCATAATGGCAATTTACATTCTTTTAAGGGTAATTGAATACTGTTGGCCACAAAAAAAGAATGAAATCATGTCTTTTGCAGCAACATGGATGAAATGGAGGCCATTATCTTAGTGAAGTAACTCAGAAAGTAAAACACCACATGTTCTCACTTATAAAGCGGGAGCTAAATAATATGTACACATGGACATAGTATGTAAGTACCTTTATAAATATAATAAATTTATGCAGAAGAAATATGTGTTCCCACCAAATAACCTCTTTTACCTTTCATCCCATCCCATCCCATCCCCAGACCTCAGAGTGAGCTAATAATTTTAATACTAAATTAGCACTTACATATTAACAATAAATTGATTTTAAGGATAGTAAGGTATTAAAAATTATACAAATGTTAAGCTTGATTAAACTCTCCTCTTTTTATCCAAGACAACCTGAAGAGGTATGACTCAGATATCAATTGCACCCAGGTGACAGGATTTATTCTTGTGGGCCTCACAGATCGTCGGTGAAGATGCCCTCTTTATTGCTATTCTTATCTATCTATCTTTTCACAGTAGTAGGCAATCTGGGTTTGATCTACTCATTAGAACAGATGAAAAACTCAACACACCAATGTACTTCTTTCTTAGCAACCTAGCTTTTGTGGATTTCTGTTACTCTTCTGTCATTACACCCAAAATGTAGGAATTTCTTATATAAACAAAATATTATTTCGTTCAATGCATGTGCTCAGTTAGGCTGTTTCCTGGCCTTCATGACGGCTGAG	39	PASS	SVTYPE=INS;SVLEN=7510;SC=Sniffles2,cuteSV,SVIM;NumNeighbors=1;NumThresholdNeighbors=1;MatchId=1271;TruScore=0.327386;PctSeqSimilarity=0;PctSizeSimilarity=0.982157;PctRecOverlap=0;SizeDiff=134;StartDistance=-24;EndDistance=-24	GT	0/1
chr11	56465758	cuteSV.DEL.4530	TCATACTATGTTATTCTAGAAACTGAATTCTAGATCATACCATGTTATTCT	T	0	q5	SVTYPE=DEL;SVLEN=50;SC=Sniffles2,cuteSV;NumNeighbors=1;NumThresholdNeighbors=1;MatchId=1272;TruScore=0.64731;PctSeqSimilarity=0;PctSizeSimilarity=0.980392;PctRecOverlap=0.961538;SizeDiff=-1;StartDistance=2;EndDistance=1	GT	0/0
chr11	56470545	.	A	AAAAGATGAATATGACAAGTGGCATTTAATTTTGATTAGTTTTTCAATGTAAGACAGTACTAATGTAATTTATGTTTATAAACACAAATACTTCCTTATTTGAATTGGTATAAGCAGTAGAGAAAGAAAATGCAAGAAACTGAATTAGGCAAGTAGGCCCAGAAAATGTAGGAGTTTCACACAGAGTAGAAAGATTAAATTCACATTGGCAATCATGGACACTAACACAGTAAGTGGGTGCAAGGAATAAAATCAATACAGGTTGTAACACACAGTAATGCAGCCGAAACAGAGTTCAACAGTGTAATTCTAAGATGCCCGACCTAGGTAATGTTCTGAAAAGGAACAGTATTTATGCCAACTCAGTCTTCTGGTTTTCTAAAATACGTGTTCTATTTCCCACTAATGATATTAAAATTCCTATAAAATACATTCTTTTGAAGTAATCTTAACTGACTCAATTATTATATTACAGTGGCAGTAAATCAATTATGTTATGTTGCTTGACTGAAACTAGGAAACACATCATTCCAGAGGGAAGCATCAATTACAGAAAGCAAAACTGATGTGACTCATCTATTTTTAAAACACCGTGGTATCACAAACCCTGACATGTAACTATAGAAGAAAGTCTCAAACTACTTGAGGACTTCTATTCTAATATTTTTAGGGAGGCTCCCAAAATTCATTCTTCAAATAAGAATAAGAATATGCCCATATATTATAAACGTGGCTGGCCTATGTACATATTCACATTATTTGATGCTGGAAGTTAGCTCTAGAATCATGTCTAAGAAATATTACAGAGACCTTAGTGAAAAGATAAAGCACAGCTAATAATAATCTTAGGAAGACATAAAAATAAATAAGAACATAAAATATAATTAAGCATGTGGCATTGATGATTTATAACATAATTTAGAAATAAGTTTTAGTGTAAATCTAGCAGTCAGTTTTCCACTCACTTTTGGAAATGTTTCATCTGCAACTTATAGATTCGAAGAATTCAGAAAAATCTTTCATATTAATTTGAAATTAAAATACAAATTCCTAAGGGAATTTGATACTGAATTCAAAAATGAAGTTTAGATTCTTGAGGTAAAGTGGTTTGTAAGATTTTTCCTCTAGATATATAAGTTTTAATAAATAAAACATTTCTAAAAGTACAAAAGTGTATGGACTCTTCCTTACAAAAAATCTCTTAAACTTAATGTTCTTTGAAAAATGCACAGCTCTTAGTGGTTGCATTAGTCTGGATTCTTCAGAGAAGTAGAAGCAATAGAATGTGTGCAAATTTTGTGCGCATGTGTGTATGTGTTTGTGTATACATATAAGGCATATATGTGGCACATATGTGTGTGTGTGCATATGTGTGTGTGTGTATACACACACAGAGAGATTAATTTTGAAGCCTGTGAAGTCTAAATCTGCAGTGTGGCCAAGGATACTTGAGACCAAGGAGAGCTGTTGGTGCACTTTCAGGCTGGCAGCTTAGAGGCCAAGGAGGTCAATGGTGCAGATTAAATCCAGGAGCAGAGTGCCAGAGAATTCCCTCTTGCTTAGGGAAGTCCATTTTCTTCTTCTTTTTCTATTTTGGCCATTAACTGATTGGTTTTCTTATTTAAAATTCCCTTGTTAGTAGTTTTTCAACATGTTATACTGAAGGTTTTCATAGCGTGCATCTCCCACTTGGAAAGACTAAATAGTGCAGAGACATACTCTGAGCTTTTTCCAAGAAGCAACACAGGAACTTAACAGAAAAAATGAAAGAAACTACAGACCCTTTAAAAGAAGTGGTGGCTGCAGCCTATACCATGAGCCAGGTGGAAAACTGTGAGACTTCAGCACAAGGGTGGCAGGAACTGCATCAGGTGTATACACTCCCACTGGGGATCCTGGAAATCCAGGCCACGGAGGAAGGCCCTAACCCTACCCAGCACTGGAGCTGACATACTGAGCAGTGAGGAGTATATGAGAAGGAACAGCATCAGGACATGCTTTGCATGCCCTCCCAGTCACCAGTGGGGATGGCGGAAGCCATTCCTGATCCTATGGCACAGAGGACTTTGCAGAAGTCAGCCAGCTAACTCACATGGCACTCACTGGTTAAGAGAAGCTCCCAATTGAGATTTGTGATATAATCCTGAGTGGGGATAAAACTCCTTGTCCAGAACTGAGGCAGAAGTAGAAAGTTTGCTAAAGCCTTGGGCACAGGAGCTGGGTGTCCCTGCTTCATGGGACGAATGGGTAGGACATGGCTTGAAATCCGGGGTTTGTCTCCTCAGGAAGGTAAATGGCCTGGGGTCATTTTGAGTTCTGAGCACAGGCTGCCTGTAAACCAGGTAGCTGCTGCAGATGGAGTACTGCAGGTGTGAGGCCTGTCTTGCCACATGTGTGGGAGCTGCATGGGGCTTACTGCTGCCTGCTACTCCCACTCCCATGTGGACTCTTCCATTCAGCAGAAGCAGCTGTACTCCTCACTGAAGCATCACCCTAGTGGCCATGGAACTGCCATCCAATCCTCATTGGGGTGGCTGCTTGTGCCCACATGGGCAGCCAGAGTGCAGACTTGCCCAACCCAGCCCTCATACAGCTTCGCCTTCTAACCAACCTCATAACCGAACACAAAGAACAGAGGCTTTTGGGATCTCTATGGCCATGCCCATTGTCTGAAAGACCAGAGTACCTTCTCTGGGTAACATAAGGCAAGCACAAATCCCACAGCTATCACCGCAGCTGGTGCACAACCTCCTATGTGGAGGCCAATCAACACAGTACATTATGGCATCTGCAGGCAGAGCAACACAGTACCCAGGAAGGATAAAAGTTTGTGTAACCTCAGCTACCAATATTGCCTGCATCACCCTGGCTAACCAGGAGGTCTTCCATCTGCCCATGTGACCTGTTCATTTTTACTCCAACTTTCTGAGAAAGCCAACACACTAAGGCTATTTATAACCAAGTGAATCTTACAGAGTCTACATCATTTCCCTACCACCCCATCAGATCTTGTGCTGATACCTGCTTTGGGAGACTTGAAGGCTGGTCACATTGCTGGATAACTTGTAGACATTCCCCAGGACCAGCCTGGAGTTCTGGGGAATCTTGGGGATTCTGGGGATCCCAATCTTGGGAGCTCTGGGGAATCACTTGCAGACATTCCTTAGAGCACCCCACTGGGTGTCTAAACCCAGAGAAGAAGCAGAATTCACAGTAGTCTGTCCCTGAGGGACTCCTACTTTTAGGGAAACAGGAAGTACACTACCTCAAGAGAGAAACCTGTGAGACAAAAGAATCCAGATGGCAGGCCTTGGGTCTCAGACTTTCTACTTGTGATAAATTTCAGCAGAGGGACGAGTGCAGTGCTTGGCTCAGTAGGGAAAGTCTGTAGCTCTACCTCAACAATCAGGCAGCCCTGGTGATTGTGAAGGGTCTGGAGAAGGATACCTCTTCTCCCTTTCACCTACCATTGTGGACACAGTTGGGGCTTCTCCCAAAGGAGCTCTGTGTGGGTGCACCTGTAGCATTTCTGGAACACTTCAGAGTAATTTCATCCCCACAGGAGGAGTGCCCTCCAGGTCAGACTTGACTGAGGGGAGAGTCACAATCCCTCTCTGCATGCAACATCAGCATTCCTGCAGATGAAAAGAGGTGCTGGTCTGATCTGAATAACTGGAACAATAGGTACAGTGTGTGACTCACGTGACTGGGAGGTGGATCAATTTCCTGCTGGCCTGATAGGGAGCTGAGGTGGCTTCCTCTCTACCCTCTCTAAAGACCTCACTGCATTTCACTGACGGCTCCCCAGCTGCCTCTGTCAAAGCTGGGACCTCTGCCTATCATTGGTTATTGCATTTACTCCCACACTTAACTATAGCTGGTTTTACCCATGAACACCTCCTGCTGGCCTGAAGCCTGAACTGTCTGATCCAGTGAATAAAATACTGGGGAATAAATAAAGTGCATATTACTGGGGAACATGATAAGCTTCATGAGACCTCTGCCATTCTATCTCCACAGGAGACAGTGCACCTGCTCACACACTGAGAACATTGCTACTACAATCAGCATCTGAGAAAGCCACTATGCAAAGACTCTCTATAACCAAGGAAATTATGGAGTCTTCAACCCTTAAAACTTTCAGAGCTGAACTAAATTGCAATAAACTATAAACAGTAAAGTCACATCCTCAAGGGGTAAAAAACTTTAAAAACATAGTCAAATCAAAAATAAATTTAAAAATAATCAGAAGAAATAGTCTACTCAAATGAGAAGAAACCAGAAAAATAATTCTGATAATGTGAAAAACAGGGTTCTATAACACTTGCAAAAATCACACAAGCTCTCTAGCAATGGATCCAAATCAAGATGAAATTTTTGACATACCAGATAAAGAATCCAAAAGTTGATTATTAAAGCTACTCAAGGATATACAAGAGAAAGGTGAAAGCCAGCATAAAGAAATTTTTAAAACAATTAAGGATACAAATGAAAAATTTTCTAAACAGGTAGGTAATTTCGAAGAAAACAATCAGAACTGTTGGAAATGAAAGACATTTAATGAATTACAAAATGCAGCAGAAATTTTTAACAATAGACTAGACAGAGTAGAAAGAAGAATTTCAGAAATTGAAGACAAGGATTTGAATTAACCCAGTCAGACAAAACTAAAAAAACAAGAAAAAAAGAAATCAAAAAGTCCTAAGAAATACGAGATTATATAAAACATCCAAACCTAAAAATAATTTGTGTTCCTGAATGAGAAGGAAAGGCAAGAAGTTTGGAAAATTTACTTAAGGGAATAATGGAGGAAAATTTCCTGGCCTTGCAAGAGATTTAGACATCCAAATACAAGAAGTTCAAAGAACTCGTTGGGGATTCATTGCAAAATGGTCATCAAGGCACATTGTCATCATGCTATCTAAAATCAACAAAACGGAATGAATTCTAACAGTGGTGAGAAAAAGCATCAAGTAACCAATGAAACAAACCTATCAGACTAACAGCAGACTTCACACTAGAAACCTTATATGCCAGAAGAGATTGGGGTCCTATCTATAGCCTCCATAAAAAGAATAATAGTCAGCCAAGAATTTTTTATTCAGCAAAACTAAGTTTCATAAATGACAGAGAAGTAAAGTCTTTCTCAGATAAACAAAGGCTGAGGAAATTTGTCACTGCTAGACTAGAAATGCTAAAAGGATTTCTAAATCTTGAAACAAAAGGTTGATATGCACCAGAATAGAACGTCTTAAAATTCACAGGTCCTTTAAAACAGTAACACAATAAAGAAAACAAAGTCACTAGATAGCAATCAACATGATAACTGGAACAGTACCTCACATCTCAATATTAACACTGAATAGCCGGGCTCAGTGGCTCAATGCCTGTAATCCCAGCACTTTGGGAGGCCGAGGCGGGTGGATCACGCGGTCAAGAGATCAAGACCATCCTGGCCAACATGGTGAAACCCCATCTTTATTAAAAATATAATAATTAGCTGGGTGTGGTGGCGGGTACCTGTATTCCCAGCTACTCAGGAAGCTGAGGCAGGAAAATCGCTTGAACCCGGGAGGCAGAGGTTGCAGTGAGCCAAGATCATGCCATTGCACTCCAGCTTGGGGACAGAGTGAGATGCCATCTCAAAATATATATATATATATGTATATATATATATATATATACACACACATACTGAATGTGAATATAGAATGGCAGAATAAATTTTAAAAATTCACAAACCAAATATCTACTGTTACTTTTAAACATGATCAAATTCCTGAATCATCATTAGAGTGAGAGAATATTAGAATCAGAAGATGTTGTGTCCAGCAGTTTTCAAATTTTTCTTCAGGAAATCCCTTGAGTTCCACTGGATCCATGTTTTCAAAGATTTTGCATCATCCAAAAACATTGTTCCTATTTTGTATGAGGTAATCAATTTAAAACAAACAGCCCACATCACCACAGAATAAAACTACAAATCAATAGTATTTAACATTAACATGATACATGTTTTCCATCAAATGCAGATGGAAAGACCATTTTCTAGTGAAGGGAGAAGAAAAGAAGCTAAACTAATGAGATGTAATATGAGCAGAACCACAAGAGGACAATGAAGTAGGAGAGGGACATAAGAATTTCAGGGAAGTGGATTGCAATATGGTAATCAGGGAACATCTTTAGGGGTAATAATAGAAGCCATTAAGAACTGAGAAATGTGAGGAACTGGCTATAAAGACTTCTAAGGGGAAGAGCATTGCAACAATGGGTGGAACGAAGACAAAGCATTGATCATTCCATGTTTATTCTAAAAATTCAAAGGCAGATAGCATGCCTGGAATGGATTGAAAAGAGCAGAAAGACTAGGAGATGGGAAAAACAGGTAATGAGGGCACGAGCACAGAGATCTTGCACATCTTTGTAAGGAACTTGAATTTTACTCTGAATAAGTGGAAAAGCCATTGGACTTCTTAGAACAGAAAACTAACATGATCTAACTGGCATTTTAACAGGACCATTCCGCCATGTGGAAAACTCAAGTGGGATAAGAATAGAAGCAGGAAGACCAATTAGAGGCTAATCATGGCCTCATATATAGAGTGAAAACATTGGAGCTGGGAAAAACTAGTCTGGTTCTAGGTATATTTCAAAGAATCAAGGAGATATTGCAAATTAAAAAGCAACAGTGTGAAAACAAGAGAATGGTCAAGAATAACATAAAATTCCTAACAAGGAATAATGCCATTTACTGCCGTGGAGAAGACTGAATGAGGATAGGGTTAAAAGGATTATTAATAAAAATTTCTTCATAGTGACAACGCATGAGTAAATAATGTAGCTTTTAGAATACAATGATAAAACAGTATTCCCTGTGAACTCAATTTTCTTAAGATGCCCAGGAGACATTACAAAATATATATATATATTAATTAGACATTTGAATCCATGAGTCTCACTTCAGGGAGGAGGCATAGTTAGGGAGGCAACATTGGAGTCATGTGCATATAGAAGCATTTAAAGTCATGAGATTGGATGAGATTACCAGAAACTGATGGCAGATGGAGAAGACAAGAGTTTCAATCGCTGATTCTGGGGACACTCCAAAATTCAAAAGTCGGTTCTGTAGCACTGAGACACATGCAGCAAGAGAAGTGGAAGCAAACCAGACAGGTATGACAACCTGAAAACCAAGTAAAGATTTTCCAGCAGAGAAGGAGCAAGAAACTATGACAAATGCTGCAGGAGATCTAATCAGATGAGAACTTCATCGTTGGGTTTAGCCATGTGAGATCACTGAAACCTGAGTGAAGTAGAGGCAGCAAAAGCTCAAGTGGAACAATCTTATATTGTTCTATGTTTACTCAGAAATAACACTGTTTGTTGATATTGATATTTATTAATGCTAATATTGAAAGTTGAGTGTGAACTGAGTGTTTTTCCTAGGTCCCAAGAGGATGAGCATACAAATAAATATCATGTACACTAGAATTTTAATTTATTTACCTACAAAATGACTTAGGTTAATGAGAAATTAGTGTGTCAAGAATTGTCTTTACAGTGTAAGACAGATGTACGTTTGCTAGATATATTTCTCTCAACCCATTTCTCTAGTAACATTTGTAGTTCTGTATGAAGAGAATCTTGAAGAGAGTGGGTGGAGTGATACTGTACTATACATAAATTACATTTAAAATTGGTGTTTAAGTTATTATTATTGTATTTATTATAAAATATATGTAAAATATAGTAAATACTGTGTACTTTGTAATTTCATCATTGCATATCATTCTTCTGTACACATTTTCCCCATAACTTTGTATCTATTCTCCTTTTCCATTACACTTCTCTTAGTATATTCTTAGGCCTATATATAATATCATGAGATATGAATTTATAATGCTTTCATAATGTTTCAATGCATAGAAGCACTCGAGAAAAAGACTTTATTCTTTTTGAACTATATTTAAAGAGGGATGCCCAGTATTTTAAAGACAAACGAGTGATATTTAAAAATAGAAATTTACACATTTAGCAAAAGAGAAAATTGACAAGAAGAAGAGGATCAAAGTATTGGAAAAATAGAAATTATGAATACATCTTTTCTTTCCTTGAACAGTCATTCCTAAAGGAAAAACATAATTAAACAACTTAAGAAATTTAGAATTGAATACATAATTGCAAAGTCGGTTGCAAAATGAAAACTTTCTAAAACAAACAATTAGATTGTTGGTTCTAGACTTCAAAGATTACTGCAAATGTGATCTTATGTAGCATAATTCTACATATTCATGACTGTGATTCAGACTGAGCTCATTTCCTTTCCCCATAGGTGAGATTCCTTACAGCCATGCAGAGGAGCAATCACACAGTGACTGAGTTTATACTGCTGGAGCTTCACCACAGACCCAGGGATGCAGCTGGGCCTCTTCTTGGTGTTCCTGGGCGTGTACTCTCTCACTGTGGTAGGAAATAGCACCCTCATCGTGTTGATCTGTAATGACTCCCACCTCCACACACCCATGTATTTTGTCGTTGGAAATCTGTCGTTTCTGGATCTCTGGTATTCTTCTGTCTACACCCCAAAGATCCTAGTGATCTGCATCTCTGAAGACAAAAGCATCTCCTTTGCTGGCTGCCTGTGTCAGTTCTTCTTCTCTGCAGGGCTGGCCTATAGTGAGTGCTGCTTACTGGCTGCCATGGCTTATGACCGCTACGTGGCCATCTCCAAGCCCCTGCTTTATGCCCAGGCCATGTCCATAAAGCTGTGTGCATTGCTGGTAGCAGTCTCATATTGTGGTGGCTTTATTAACTCTTCAATCATCACCAAGAAAACGTTTTCCTTTAACTTCTGCTGTGAAAACATCATTGATGACTTTTCTGTGATTTACTTCCCTTGGTGAAGCTGGCCTGTGGCGAGAAGGGCTGCTATAAGTTTCTGATGTACTTCCTGCTGGCCTCCAATGTCATCTGCCCCGCGGTGCTCATCCTGGCCTCCTACCTCTTTATCATCACCAGTGTCTTGAGGATCTCCTCCTCCCAGGGCCGCCTCAAAGCCTTCTCCACATGCTCCTCCCACCTGACCTCTGTCACTTTATACTATGGCTCCATTCTCTACATCTATGCTCTCCTAGATCTAGCTATTCTTTTGATATGGACAAAATAGTTTCTACATTTTATACTGAGGTACTCCCCATGTTGAATCCCATGATCTACAGCCTAAGGAATAAGGATGTGAAGAGGCTCTGAAAAACTTCTCCCATAAATCAAGATTATCTCCACCAGAGGAGAAACAAAGACTATTTTAGATGCAGTTTTTGTATTTCAAACAGAGTTACCATTGTGCTTTATCACAATCAATCCTCCTCTTGACACATGACAGTTACAGACACATACAATAAGAAAATTAGGAAAATTTAGAAGAAAAACTTCTGAATATATAAGAATTGAAGTGTATTTCCTGTCTCTTTTATTAAAAGCAAACATAAAACTTAAGCCCAAAACCTCTCCTGTACCTTCATAAAGTGATGAACAGCCTACCTCATTAGCTGAAGATTTGCCTAACAGATATGTGTAGAATAGTATCTATGTTGTTCCTAGAACTAGGAAGAATTGTGATCAGTCCAGTTTTAATATTTTCCTATGTTTAATAACTAGATGACATTCATCACTTTCCATTCCCTTAACAGAATATCTTAAGGATTATTATACCTTACTTTCCTCCCAAGAAGTATTAGCGCAAAGATCTAGAGGCACCCAAGAAATAACTCAATACAAACGAGACCCAGAAAGGTATGATCTTGCTAAGTTGTATGTCTCTTATACACGTTTCTTGATTAAGAAAAATTCATTAAGATCCTATACATATGATTTTTGTAATTCACTGTATAACTCTCAGAGCTCCTCTTTATTTTACAGGGGTGAACTTACAAGGACTTTTACATTAAAATTGTGACCTTCTGAGCATCAAAGAGCAATTATTGTCATTTAAAAATAATAATAATTTTGGTGAAGTGAAACAATTTAAAAAATAAAAGTCTGTGAGTACACATTGCTCAATAAATATTTTATTGTATTTATTTTAATAGATATTTTATAGAGAGAATATGTACATACAGGGGTGATTCCACAAAAGGAATTTCACTTAGCATAATGTCTTCTAGGTTCATTCACGTTGTTGCAGGTGACAGAATTACATTTCTTGTAAGACTGAATAGTATTCCATTGTGCATTATATGCCACTTTTTCTTTGATTCATTTACCTGTTGATGGGCATTTAGGTTTTTCTAAGTCTTAGCTATTGTGAATAATACTGCAATGAACAAGAGAGCACAGGTATCTCCTCAACATACTGATTTCAATTCCTTTATAAGCATCTACCCAGAGGTGGAATTTTGGATCATGTGGTAATTCGATTTTTCTATTTTTAGTTTTGGTAGAAACCTCTATACTGTTTTTAAAAATGGCTGTGCTAATTTACACTCCCATCAACAGTGTATAAGAGTTCTCTTTTCTCCACATCCTGGCCAATGCTTGTTAACTTTCATCTTTTTGAGAATGATCATTCTAATATAATGTATATGAGGTGGTATCTCATTGTAATAAGTGAAGTAAGCCTGGCACAGAAGAAAACATCTGTGTCATCCCACTTATGTGTGAGATCTAAAAGTTAGAACTCCTACAAGTAGAGAGTACAATAGTAGTTACCAGTGACTGGGCAGGGTGGGTGGAGAAAGGAGAAATGTTGATCAGAGGGTACAAAGTTTCATGTAGGCAGGAGGAATAAGTTCTGGTGAACTACTGCAGAACAAGGTGACTACAGTTAATGGTAATGTATTGTGTATTTCAAAATTACTTGAAAATGGATCTTAAATGTTCTCATCACAAAGCAATGATAAGTGTATGAGGTGATGGGCATAATAATTAGTCGGAGATGTTCAATTCGCACTGTATACATGTACTGAAGCATTGCATTTTACCCCATACATGTTATCAATACAAATATAATTTT	30	.	SVTYPE=INS;SVLEN=11010;SC=Sniffles2,cuteSV,SVIM,SVIM-asm,PAV,Dipcall;NumNeighbors=1;NumThresholdNeighbors=1;MatchId=1273;TruScore=0.324342;PctSeqSimilarity=0;PctSizeSimilarity=0.973025;PctRecOverlap=0;SizeDiff=297;StartDistance=-65;EndDistance=-65	GT	0/1
chr11	56473593	svim.INS.221465	G	GGTTCTGGGAGATCTTGGGGATTCTGGGGATCCCAGAAATCTTGGGGAGCTCTGGGAATCACTTGCAGACATTCA	17	PASS	SVTYPE=INS;SVLEN=74;SC=Sniffles2,cuteSV,SVIM;NumNeighbors=1;NumThresholdNeighbors=1;MatchId=1274;TruScore=0.630631;PctSeqSimilarity=0;PctSizeSimilarity=0.891892;PctRecOverlap=1;SizeDiff=8;StartDistance=0;EndDistance=0	GT	0/1
chr11	57819107	svim.DEL.389314	AGAAACTACCATCAGAGTGAACAAGCAACCTACAAAATGGGAGAAAATTTTCACAACCTACTCATCTGACAAAGGGCTAATATCCAGAATCTACAATGAACTCAAACAAATTTAGGAGAAAAAAACAAACAACCCCATCAAATAGTGGGCGAAGGACATGAACAGACACTTCTCAAAAGAAGACATTTATGCAGCCAAAAAACACATGAAAAAATGCTCATCATCACTGGCCATCAGAGAAATGCAAATCAAAACCACTATGAGATATCATCTCACACCAGTTAGAATGGCAATCATTAAAAAGTCAGGAAACAACAGGTGCTGGAGAGGATGTGGAGAAATAGGAACACTTTTACACTGTTGGTGGGACTGTAAACTAGTTCAACCATTGTGGAAGTCAGTGTGGCGATTCCTCAGGGATCTAGAACTAGAAATACCATTTGACCCAGCCATCCCATTACTGGGTATATACCCAAATGACTATAAATCATGCTGCTATAAAGACACATGCACACGTATGTTTATTGCGGCATTATTCACAATAGCAAAGACTTGGAACCAAATGTCCAACAATGATAGACTGGATTAAGAAAATGTGGCACATATACACCATGGAATACTATGCAGCCATAAAAAATGATGAGTTCATGTCCTTTGTAGGGACATGGATGAAATTGGAAACCATCATTCTCAGTAAACTATCGCAAGAACAAAAAACCAAACACCGCATATTCTCACTCATAGGTGGGAATTGAACAATGAGATCACATGGACACAGGAAGGGGAATATCACACTCTGGGGACTGTGGTGGGGTCGGGGGAGGGGGGAGGGATAGCATTGGGAGATATACCTAATGCTAGATGACGAGTTAGTGGGTGCAGCGCACCAGCATGGCACATGTATATATATGTAACTAACCTGCACAATGTGCACATGTACCCTAAAACTTAAAGTATAATAATAATAAAAAAAAAGAAAAAAAGGAAAAAAAAAAAAAAAAGAAACTACCA	A	18	PASS	SVTYPE=DEL;SVLEN=1010;SC=Sniffles2,cuteSV,SVIM;NumNeighbors=1;NumThresholdNeighbors=1;MatchId=1277;TruScore=0.663699;PctSeqSimilarity=0;PctSizeSimilarity=0.99901;PctRecOverlap=0.992087;SizeDiff=1;StartDistance=7;EndDistance=8	GT	0/1
chr11	60294845	cuteSV.DEL.4546	tctctctctctctctctctctctctctctctctctctctctgtgtgtgtgt	t	40.2	PASS	SVTYPE=DEL;SVLEN=50;SC=Sniffles2,cuteSV;NumNeighbors=1;NumThresholdNeighbors=1;MatchId=1285;TruScore=0.633987;PctSeqSimilarity=0;PctSizeSimilarity=1;PctRecOverlap=0.901961;SizeDiff=0;StartDistance=-5;EndDistance=-5	GT	0/1
chr11	60868863	chr11-60868864-INS-144	C	CACACACATCAACATGGAGATCACACACACACATCAACATGGAGATTACACACACATCAACATGGAGATCACATTCACACACATCAACATGGAGATCACACACACATCAACATGGAGATCACACACACACATCAACATGGAGATT	.	.	SVTYPE=INS;SVLEN=144;SC=Sniffles2,PAV;NumNeighbors=1;NumThresholdNeighbors=1;MatchId=1289;TruScore=0.263889;PctSeqSimilarity=0;PctSizeSimilarity=0.791667;PctRecOverlap=0;SizeDiff=30;StartDistance=25;EndDistance=25	GT	0/1
chr11	60884124	cuteSV.DEL.4552	cacacaccacacacaccacacacacacactacacacaccacatacacaccacacacaccacatgc	c	6.9	PASS	SVTYPE=DEL;SVLEN=64;SC=Sniffles2,cuteSV;NumNeighbors=1;NumThresholdNeighbors=1;MatchId=1291;TruScore=0.558734;PctSeqSimilarity=0;PctSizeSimilarity=0.953125;PctRecOverlap=0.723077;SizeDiff=3;StartDistance=-18;EndDistance=-15	GT	0/1
chr11	61777717	.	a	ATTAGCTGGGTGTGGTGGTGCATGCCTGGAAGTCCCAGCTACTCAGGAATCTGAGGTGGGAGGATTGCTTGAGCCCAGGAGGTTGAGACTGCAGTGAGCTATACTGGTGCCACTGCCCTCCAGCCTGGGCAACAGAGTGAGACCCCATCTCTAAAAAATTAAAAACATGGCCGGGCAAGGTGGCTCACGCCTACCAGCACTTTGGGAGGCTGAGGCAGGCGGATCCCTTGAGGTCAGGAGTTCCAGACCAGCCTGGCCAACATGGCAAAACCCCATTTCTACTAAAAATACAAAAATTAGCCAGGCATGGTGGCAGGTGCCTGTCATCCCAGCTACTTGGGAGGCTGAGGCAGGAGAATCACTTGAACTCAGGAGTCAGAGGTTGCAGTGAGCCGAGATCATGCCACTGCACTCCAGCCTGGGCAACACACAGCAAGACTCCATCTCAAAAAAACGTTTTGGGCAGGGTGCGGTGGCTCATGCCTGTAATCCCAGCACTTTGGGAGGCCTAGGCAGGTGGATCACTAGGTCAGGAGATCGAGACCATCCTGACTAACATGGTGAAACCCCGTCTCTACTAAATGTACAAAAAATTAGCCGGGCATGATGGCAGGTGCCTGTAGTCTCAGCTACTTGGGAGGCTGAGGCAGGAGAATGGTGTGAACCCGGGAGACGGAGCTTGCAGTGAGCAGAGATCGCGCCACTGCACTCCAGCCTGGGCAACAGAGCGAGACTCTGTCTC	30	.	SVTYPE=INS;SVLEN=741;SC=Sniffles2,cuteSV,SVIM,SVIM-asm,Dipcall;NumNeighbors=1;NumThresholdNeighbors=1;MatchId=1293;TruScore=0.328835;PctSeqSimilarity=0;PctSizeSimilarity=0.986505;PctRecOverlap=0;SizeDiff=10;StartDistance=-5;EndDistance=-5	GT	1/0
chr11	61863804	chr11-61863805-INS-157	C	CAGTGGCGCTATCATGGCTCACTGCAGGCTTGACCTTGAGCTCAAGCGTTCCTCTCACCTCAGCCTTCCGAGTAGCTGGGTCTACAGGCATGCACCACCACATCCAGCTAATTTTTGTATTTTTTATAGAGACAGGGTTTCGCTGTGTTGCCCGGGCT	.	.	SVTYPE=INS;SVLEN=157;SC=Sniffles2,cuteSV,SVIM,PAV;NumNeighbors=1;NumThresholdNeighbors=1;MatchId=1295;TruScore=0.244161;PctSeqSimilarity=0;PctSizeSimilarity=0.732484;PctRecOverlap=0;SizeDiff=42;StartDistance=-14;EndDistance=-14	GT	1/1
chr11	61866998	chr11-61866999-DEL-187	Agcccaggattttgagaccagcccgggcaacacagcgaaaccctgtctctataaaaaaatacaaaaaattagctggatgtggtggtgcatgcctgtagacccagctactcggaaggctgaggtgagaggaacgcttgagctcaaaggtcaagcctgcagtgagccatgatagcgccactgcactccag	A	.	.	SVTYPE=DEL;SVLEN=187;SC=Sniffles2,cuteSV,SVIM,PAV;NumNeighbors=1;NumThresholdNeighbors=1;MatchId=1298;TruScore=0.567328;PctSeqSimilarity=0;PctSizeSimilarity=0.973262;PctRecOverlap=0.728723;SizeDiff=5;StartDistance=46;EndDistance=51	GT	1/1
chr11	62045363	chr11-62045364-INS-140	C	CCTCTCCCTCTCCCTCTCCCTCTCCCTCTCCCTCTCCCTCTCCCTCTCCTCTCCCTCTCCCTCTCCCTCTCCCTCTCCCTCTCCCTCTCCCTCTCCCTCTCCCTCTCCCTCTCCCTCTCCCTCTCCCTCTCCCTCTCCTCT	.	.	SVTYPE=INS;SVLEN=140;SC=Sniffles2,cuteSV,SVIM,PAV;NumNeighbors=1;NumThresholdNeighbors=1;MatchId=1301;TruScore=0.32381;PctSeqSimilarity=0;PctSizeSimilarity=0.971429;PctRecOverlap=0;SizeDiff=4;StartDistance=-6;EndDistance=-6	GT	1/0
chr11	62046626	chr11-62046627-DEL-50	Tgggggggtcagccccccgcccggccagccgccctgtccgggagggaggtg	T	.	.	SVTYPE=DEL;SVLEN=50;SC=Sniffles2,cuteSV,SVIM,SVIM-asm,PAV;NumNeighbors=2;NumThresholdNeighbors=1;MatchId=1302;TruScore=0.653595;PctSeqSimilarity=0;PctSizeSimilarity=1;PctRecOverlap=0.960784;SizeDiff=0;StartDistance=-2;EndDistance=-2	GT	1/1
chr11	62047128	chr11-62047129-INS-124	G	GGGGGGTCAGCCCCCTGCCCGGCCAGCCGCCCCGTCCGGGAGGTGAGGGGCGCTCTGCCCGGCCGCCCCTACTGGGAAGTGAGGAGCCCCTCTGCCCGGCCAGCCGCCCCGTCCGGGAGGGAGGT	.	.	SVTYPE=INS;SVLEN=124;SC=Sniffles2,cuteSV,SVIM,PAV;NumNeighbors=1;NumThresholdNeighbors=1;MatchId=1304;TruScore=0.314516;PctSeqSimilarity=0;PctSizeSimilarity=0.943548;PctRecOverlap=0;SizeDiff=7;StartDistance=13;EndDistance=13	GT	0/1
chr11	62719237	svim.DEL.390484	ATATATGTATGTATATATATATGTGTATATATATACATATATATATATGTGTGTATATATA	A	23	PASS	SVTYPE=DEL;SVLEN=60;SC=Sniffles2,cuteSV,SVIM;NumNeighbors=1;NumThresholdNeighbors=1;MatchId=1306;TruScore=0.595628;PctSeqSimilarity=0;PctSizeSimilarity=1;PctRecOverlap=0.786885;SizeDiff=0;StartDistance=-13;EndDistance=-13	GT	0/1
chr11	65016555	.	aaaataaaatataaaataaaataaaataaaataaaataaaataaaataataaaat	A	30	.	SVTYPE=DEL;SVLEN=54;SC=Sniffles2,cuteSV,SVIM,SVIM-asm,PAV,Dipcall;NumNeighbors=1;NumThresholdNeighbors=1;MatchId=1314;TruScore=0.338778;PctSeqSimilarity=0;PctSizeSimilarity=0.947368;PctRecOverlap=0.0689655;SizeDiff=-3;StartDistance=-51;EndDistance=-54	GT	0/1
chr11	66936065	svim.DEL.391538	CACACACACACACACACACACACACACACACACACACACACACACACACACACACACACACA	C	16	PASS	SVTYPE=DEL;SVLEN=61;SC=Sniffles2,cuteSV,SVIM;NumNeighbors=1;NumThresholdNeighbors=1;MatchId=1324;TruScore=0.558435;PctSeqSimilarity=0;PctSizeSimilarity=0.868852;PctRecOverlap=0.806452;SizeDiff=8;StartDistance=4;EndDistance=12	GT	0/1
chr11	67599043	.	T	TATATATAATAAAGAACTGAGGGGAGGAGCCAAGATGGCCGAATAGGAACAGCTCCGGTCTACAGCTCCCAGCGTGAGCGACGCAGAAGACGGTGATTTCTGCATTTCCATCTGAGGTACCGGGTTCATCTCACTAGGGAGTGCCAGACAGTGGGCGCAGGCCAGTGTGTGTGCGCACCGTGCGCGAGCCGAAGCAGGGCGAGGCATTGCCTCACCTGGGAAGCGCAAGGGGTCAGGGAGTTCCCTTTCTGAGTCAAAGAAAGGGGTGACGGTCGCACCTGGAAAATCGGGTCACTCCCACCCGAATATTGCGCTTTTCAGACCGGCTAAGAAACGGCGCACCACGAGACTATATCCCACACCTGGCTCGGAGGGTCCTACGCCCACGGAATCTCGCTGATTGCTAGCACAGCAGTCTGAGATCAAACTGCAAGGCGGCAACGAGGCTGGGGGAGGGGCGCCCGCCATTGCCCAGGCTTGCTTAGGTAAACAAAGCAGCCGGGAAGCTCGAACTGGGTGGAGCCCACCACAGCTCAAGGAGTCCTGCCTGCCTCTGTAGGCTCCACCTCTGGGGGCAGGGCACAGACAAACAAAAAGACAGCAGTAACCTCTGCAGACTTAAGTGTCCCTGTCTGACAGCTTTGAAGAGAGCAGTGGTTCTCCCAGCACGCAGCTGGAGATCTGAGAACGGGCAGACAGACTGCCTCCTCAAGTGGGTCCCTGACTCCGACCCCCGAGCAGCCTAACTGGGAGGCACCCCCAGCAGGGGCACACTGACACCTCACACGGCAGGGTATTCCAACAGACCTGCAGCTGAGGGTCCTGTCTGTTAGAAGGAAAACTAACAACCAGAAAGGACATCTACACCGAAAACCCATCTGTACATCACCATCATCAAAGACCAAAAGTAGATAAAACCACAAAGATGGGGAAAAACAGAACAGAAAAACTGGAAACTCTAAAACGCAGAGCGCCTCTCCTCCTCCAAAGGAACGCAGTTCCTCACCAGCAACAGAACAAAGCTGGATGGAGAATGATTTTGACGAGCTGAGAGAAGAAGGCTTCAGACGATCAAATTACTCTGAGCTACGGGAGGACATTCAAACCAAAGGCAAAGAAGTTGAAAACTTTGAAAAAATTTAGAAGAATGTATAACTAGAATAACCAATACAGAGAAGTGCTTAAAGGAGCTGATGGAGCTGAAAACCAAGGCTCGAGAACTACGTGAAGAATGCAGAAGCCTCAGGAGCCGATGCGATCAACTGGAAGAAAGGGTATCAGCAATGGAAGATGAAATGAATGAAATGAAGCGAGAAGGGAAGTTTAGAGAAAAAGAATAAAAAGAAATGAGCAAAGCCTCCAAGAAATATGGGACTATGTGAAAAGACCAAATCTACGTCTGATTGGTGTACCTGAAAGTGATGTGGAGAATGGAACCAAGTTGGAAAACACTCTGCAGGATATTATCCAGGAGAACTTCCCCAATCTAGCAAGGCAGGCCAACGTTCAGATTCAGGAAATACAGAGAACGCCACAAAGATACTCCTCGAGAAGAGCAACTCCAAGACACATAATTGTCAGATTCACCAAAGTTGAAATGAAGGAAAAATGTTAAGGGCAGCCAGAGAGAAAGGTCGGGTTACCCTCAAAGGAAAGCCCATCAGACTAACAGCGGATCTCTCGGCAGAAACCCTACAAGCCAGAAGAGAGTGGGGGCCAATATTCAACATTCTTAAAGAAAAGAATTTTCAACCCAGAATTTCATATCCAGCCAAACTAAGCTTCATAAGTGAAGGAGAAATAAAATACTTTATAGACAAGCAAATGTTGAGAGATTTTGTCACCACCAGGCCTGCCCTAAAAAGCTCCTGAAGGAAGCGCTAAACATGGAAAGGAACAACCGGTACCAGCCGCTGCAAAATCATGCCAAAACGTAAAGACCATCGAGACTAGGAAGAAACTGCATCAACTAATGAGCAAAATCACCAGCTAACATCATAATGACAGGATCAAATTCACACATAACAATATTAACTTTAAATATAAATGGACTAAATTCTGCAATTAAAAGACACAGACTGGCAAGTTGGATAAAGAGTCAAGACCCATCAGTGTGCTGTATTCAGGAAACCCATCTCACGTGCAGAGACACACATAGGCTCAAAATAAAAGGATGGAGGAAGATCTACCAAGCCAATGGAAAACAAAAAAGGCAGGGGTTGCAATCCTAGTCTCTGATAAAACAGACTTTAAACCAACAAAGATCAAAAGAGACAAAGAAGGCCATTACATAATGGTAAAGGGATCAATTCAACAAGAGGAGCTAACTATCCTAAATATTTATGCACCCAATACAGGAGCACCCAGATTCATAAAGCAAGTCCTCAGTGACCTACAAAGAGACTTAGACTCCCACACATTAATAATGGGAGACTTTAACACCCCACTGTCAACATTAGACAGATCAACGAGACAGAAAGTCAACAAGGATACCCAGGAATTGAACTCAGCTCTGCACCAAGCAGACCTAATAGACATCTACAGAACTCTCCACCCCAAATCAACAGAATATACCTTTTTTCAGCACCACACCACACCTATTCCAAAATTGACCACATAGTTGGAAGTAAAGCTCTCCTCAGCAAATGTAAAAGAACAGAAATTATAACAAACTATCTCTCAGACCACAGTGCAATCAAACTAGAACTCAGGATTAAGAATCTCACTCAAAGCCGCTCAACTACATGGAAACTGAACAACCTGCTCCTGAATGACTACTGGGTACATAACGAAATGAAGGCAGAAATAAAGATGTTCTTTGAAACCAACGAGAACAAAGACACCACATACCAGAATCTCTGGGACGCATTCAAAGCAGTGTGTAGAGGGAAATTTATAGCACTAAATGCCTACAAGAGAAAGCAGGAAAGATCCAAAATTGACACCCTAACATCACAATTAAAAGAACTAGAAAAGCAAGAGCAAACACATTCAAAAGCTAGCAGAAGGCAAGAAATAACTAAAATCAGAGCAGAACTGAAGGAAATAGAGACACAAAAACCCTTCAAAAATCAATGAATCCAGGAGCTGGTTTTTGAAAGGATCAACAAAATTGATAGACCGCTAGCAAGACTAATAAAGAAAAAAGAGAGAAGAATCAAATAGACACAATAAAAAATGATAAAGGGGATATCACCACCGATCCCACAGAAATACAAACTACCATCAGAGAATACTACAAACACCTCTACGCAAATAAACTAGAAAATCTAGAAGAAATGGATACATTCCTCGACACATACACTCTCCCAAGACTAAACCAGGAAGAAGTTGAATCTCTGAATAGACCAATAACAGGCTCTGAAATTGTGGCAATAATCAATAGTTTACCAACCAAAAAGAGTCCAGGACCAGATGGATTCACAGCCGAATTCTACCAGAGGTACATGGAGGAACTGGTACCATTCCTTCTGAAACTATTCCAATCAATAGAAAAGAGGGAATCCTCCCTAACTCATTTTATGAGGCCAGCATCATTCTGATACCAAAGCCGGGCAGAGACACAACCAAAAGAGAATTTTAGACCAATATCCTTGATGAACATTGATGCAAAAATCCTCAATAAAATACTGGCAAACCGAATCCAGCAGCACATCAAAAAGCTTATCCACCATGATCAAGTGGGCTTCATCCCTGGGATGCAAGGCTGGTTCAATATACGCAAATCAATAAATGTAATCCAGCATATAAACAGAGCCAAAGACAAAAACCACATGATTATCTCAATAGATGCAGAAAAAGCCTTTGACAAAATTCAACAACCCTTCATGCTAAAAACTCTCAATAAATTAGGTATTGATGGGACGTATTTCAAAATAATAAGAGCTATCTATGACAAACCCACAGCCAATATCATACTGAATGGGCAAAAACTGGAAGCATTCCCTTTGAAAACCGGCACAAGACAGGGATGCCCTCTCTCACCGCTCCTATTCAACATAGTGTTGGAAGTTCTGGCCAGGGCAATCAGGCAGGAGAAGGAAATAAAGGGTATTCAATTAGGAAAAGAGGAAGTCAAATTGTCCCTGTTTGCAGACGACATGATTGTATATCTAGAAAACCCCATCGTCTCAGCCCAAAATCTCCTTAAGCTGATAAGCAACTTCAGCAAAGTCTCAGGATACAAAATCAATGTACAAAAATCACAAGCATTCTTATACACCAACAACAGACAAACAGAGAGCCAAATCATGGGTGAACTCCCATTCGTAATTGCTTCAAAGAGAATAAAATACCTAGGAATCCAACTTACAAGGGATGTGAAGGACCTCTTCAAGGAGAACTACAAACCACTGCTCAAGGAAATAAAAGAGGACACAAACAAATGGAAGAACATTCCATGCTCATGGGTAGGAAGAATCAATATCGTGAAAATGGCCATACTGCCCAAGGTAATTTACAGATTCAATGCCATCCCCATCAAGCTACCAATGACTTTCTTCACAGAATTGGAAAAACTACTTTAAAGTTCATATGGAACCAAAAAGAGCCCGCATTGCCAAGTCAATCCTAAGCCAAAAGAACAAAGCTGGAGGCATCACACTACCTGACTTCAAACTATACTACAAGGCTACAGTAACCAAAACAGCATGGTACTGGTACCAAAACAGGGATATAGATCAATGGAACAGAACAGAGCCCTCAGAAATAATGCCGCATATCTACAACTATCTGATCTTTGACAAACCTGAGAAAAACAAGCAATGGGGAAAGGATTCCCTATTTAATAAATGGTGCTGGGAAAACTGGCTAGCCATATGTAGAAAGCTGAAACTGGATCCCTTCCTTACACCTTATACAAAAATCAATTCAAGATGGATTAAAGATTTAAACGTTAAACCTAAAACCATAAAAACCCTAGAAGAAAACCTAGGCATTACCATTCAGGACATAGGCGTGGGCAAGGACTTCATGTCCAAAACACCAAAAGCAATGGCAACAAAAGACAAAATTGACAAATGGGATCTAATTAAACTAAAGAGCTTCTGCACAGCAAAAGAAACTACCATCAGAGTGAACAGGCAACCTACAACATGGGAGAAAATTTTCGCAACCTACTCATCTGACAAAGGGCTAATATCCAGAATCTACAATGAACTCAAACAAATTTACAAGAAAAACAAACAACCCCATCAAAAAGTGGGCGAAGGACATGAACAGACACTTCTCAAAAGAAGACATTTATGCAGCCAAAAACACATGAAGAAATGCTCATCATCACTGGCCATCAGAGAAATGCAAATCAAAACCACTATGAGATATCATCTCACACCAGTTAGAATGGCAATCATTAAAAAGTCAGGAAACAACAGGTGCTGGAGAGGATGCGGAGAAATAGGAACACTTTTACACTGTTGGTGGGACTGTAAACTAGTTCAACCATTGTGGAAGTCAGTGTGGCGATTCCTCAGGGATCTAGAACTAGAAATACCATTTGACCCAGCCATCCCATTACTGGGTATATACCCAAATGAGTATAAATCATGCTGCTATAAAGACACATGCACACGTATGTTTATTGCGGCACTATTCACAATAGCAAAGACTTGGAACCAACCCAAATGTCCAACAATGATAGACTGGATTAAGAAAATGTGGCACATATACACCATGGAATACTATGCAGCCATAAAAAATGATGAGTTCATATCCTTTGTAGGGACATGGATGAAATTGGAAACCATCATTCTCAGTAAACTATCGCAAGAACAAAAACCAAACACCGCATATTCTCACTCATAGGTGGGAATTGAACAATGAGATCACATGGACACAGGAAGGGGAATATCACACTCTGGGGACTGTGGTGGGGTCGGGGGAGGGGAGGGATAGCATTGGGAGATATACCTAATGCTAGATGACACATTAGTGGGTGCAGCGCACCAGCATGGCACATGTATACATATGTAACTAACCTGCACAATGTGCACATGTACCCTAAAACTTAGAGTATA	30	.	SVTYPE=INS;SVLEN=6013;SC=Sniffles2,cuteSV,SVIM,SVIM-asm,PAV,Dipcall;NumNeighbors=1;NumThresholdNeighbors=1;MatchId=1328;TruScore=0.326626;PctSeqSimilarity=0;PctSizeSimilarity=0.979877;PctRecOverlap=0;SizeDiff=121;StartDistance=-6;EndDistance=-6	GT	0/1
chr11	67605081	chr11-67605082-INS-2294	G	GCCAGCACTTTGGGAGGCTGAGGCAGGCAGATCACGAGGTCAGGAGATCGAGACCATCCTGGCTAACATGGTGAAACCCTGTCTCTACTAAAAATACAAAAAAATTAGCCGGGCGTGGTGGCAGGTTCCTGTAGTCCCAACTACTCGGGAGACTGAGGGAGGAGAATGGCATGAACCTGGGAGGTGGAGCTTGCAGTGAGCCAAGATTGCACCACTGCACTCCAGCCTGGACAACAGAGCCAGACTCTGTCTCAAAAAAAAGTATCTAGGTGAAGTGGCAGGTACCTGTAGTCCCAGCTACTTGGGGGCTGAGACAGAAGAATAGATTGAACCTGGGAGGCAGAAGCTGCAGTGGCCCGAGATCGCACCACTGCACTCCAGTCTGGTGGCAGAGTGAGAATCCATCTAAAAATAAAAAATAAATAAATAAATAAAAAATAAAAATAAATACTGGGCTAGAAGACCCAGGAGACCCGAAGATTCTCTCAAAACTAAGGAAAATAATCTAGGTCACAAATATATTCTCTTTCTCCTTCTCCCCATTGCCCCCTCCACCAGTAATCTTTATAGACTCAAATCGAGTTGATGTTCTATAATCAATTCTAGTCACTTTTATTTATATTTATTTATTTTAGAGATGGGGTCTCACTATGTTGCTCAGGCTGGTCTCAAATTCCTGGGCTCAAGTGATCCACCCACGTCGGTCTCCCAAAGTGCTGGGATTACAGGCATCAGCCACTGAACCTGGCCGTCACTTTTATTTTTGATGTTCAAATTATAAGCTAATGCCTGTGAGACCATAGATTCTTTTTATGCACTCAATACATTTTCGTGTTTACCTTACATTTTTATTATGGAAAAATTCTGTTTTTCCACTTGTTTCTATTTGATAATGAAGCCCTCTGTGCCTATCACCAGCCTCAGCCGCCATCATCTCATTACCAAGCTGGGTTATTTTGAAGCAAATATCTTCTAATATTTAGCTGGTGTTCAAATTTCCTAACCATCCTAAATGAATGTTTAGAATAGTTGTTTCATTGGAAACAAGGTCAAAACAAATACATTTTACATTTTTAGGCCAGTCTTGAAAGTAAGTGTAAAACCATGTGTGGGGTAGGAGGTGGGACTAGACTCTCAAGGTGGGGCCTGGATACCAGACCCAATTGAGGACTAGCTAAGACAGATTCCACAATGAATAACACCAGGAGGTGGGAATATTAAGGTCCATTGTGAAGGATGGCTACCACAATTATTTGATCAACTAGTTATCAAACCTGACTGCACCTGAGAGAGATTTGTTTTGCTTTTTTTTCAGAGACAGGGTCTTGCTATGTTGCCCAGACTGGACTGAAAATCCTGGGCTCAAGTGATTCTTCTGCCTCAGCCTCCCGAGTAGCTGAGACTACAGGTGTGTGCCACTGTGCCCGGCAAGATTTTAAAAATACGTATGTCCGGACACCACTCTAAACCAACTAAATCAGAATCAGATATAGTGAAGTCATTAATCATTTTGCTCCTGGGTCTTCATGAAAGTTTTGCTCCTGGGAAACTCCTGGGAATGTGGTAGAGAGAGAGAGAAAGAGATGGGAAAGTAAGATTTTAAGAAGTGTTGCTATGCATTTTGAAAATAATTTTTCTTTGGTGTTTGTCTTGAGGGACGGCGATAAACATTTCAATTGCCTTTAAGTATGCTTGGATGCTGGAATGATGGTTCTTTGAATGCAGCATCAAACTGGCATTGGGCCACATGGCAGCCAGCATGAGCCTTTATGCCACATTTATAAAACATGAATGTCATGAGCCCACTCTCAGGGACCTTACAATTTGGAGGGTTAGGTCAGATCCACAAATCTCTTGTATCTCATCGTAAAGGAAACCTGGCGTGTAGCAGGAGATGGCGTGACAACAATAACATATTGCATGATCAATATTTGTATTCTTCTTAGCAATATTAAACTTTTGACCCCTCCATTGTGTCATTAATTTGCTTAATACAGTTTCTTCCTCAGCGTCGGTTTTTAGGCCTGGCATAAGCTGTTTGAAACCCAGGCACGTACCCCACCCATCATCTTTGGCCTAGGTAACACCTCCTCTCTGCGTGGTGGTTTGGAGAACCTGCTTGTTCCTCATCCCACTGATCCCAAACCCAGGACACCCCACAGCTGCTGACCAGGATTAAACCTAACGGAGATTTAATGCCGTTAAATCAGAAGAAATTCTGATTCTCAGGGAATGACATTCATTCACTTAAATACTTGCAGAGTCGGCCAGGTGTGATGGCTCACACCTGTAATC	.	.	SVTYPE=INS;SVLEN=2294;SC=Sniffles2,cuteSV,SVIM,SVIM-asm,PAV;NumNeighbors=1;NumThresholdNeighbors=1;MatchId=1330;TruScore=0.328248;PctSeqSimilarity=0;PctSizeSimilarity=0.984743;PctRecOverlap=0;SizeDiff=35;StartDistance=-1;EndDistance=-1	GT	1/1
chr11	67975264	.	a	ACAAACCAAAAACAACACAGAATAATGACCCAAACAAATTTTTTATTTTTTAGACGCTGTCTCGCTCTATTGCCCAGGCTGGAGTGCAGTGGCACGATCTCTGCTCACTGCAACCTCTGCCTCCCAGGTTCAAGGAATTCTCTGTCTCAGCCTCCCGAGTAGCAGGAATTACAGGTGCCCACCACCACGCCCAGCTAATTTTTGTATTTTCAGTAGAGACAGCGTTTCACCATGTTGGCCAGGATGGTCTTGAACTCCTGACCACGTGATTCACCTGTCTCGGCCTCCCAAAGTGCTGAGGTTACAGGCGTGAGCCATCACGCCTGGCCCCAAACAAATTTTTAAACACACTTCGCCCAAGCCAGGCACGGTGGCTCACGCCTGTAATCCCAGCACTTTAGGAGGCCGAGGCGGGAGGGTCACGAGGTCAGGAGTTCAAGACCAGCCTGGCCAACATGGTGAAACCCCGTCTCCACTAAAAATACAAAAATTAGCCGGGCATGGTGGCGGCTGAGGCAGGAGAATGGTGTGAACCTGGGAGGCGGAGCTTGCAGTGAGCCAAGATTGCGCCACTGCACTCCAGCCTCGGCGACAGAGCGAGACTCCGTTTCAAAAAAATCATGCCAAGCTACATCTCCCATCCTAAACATTCAGAGGGACCACAGACTGGACTACAGAGCTTCTTACAACACAGTTTAGTTTGTGGTGTACCTGGTCAAACAGATTATTTTCACACCCTATAAAAGAAGATACAAACATCACTGCCCTTTAACACACACTCAATACTATCATCCCCATTTTACAAATGAGAACAAAACTCAGAGAATTAGAAAAAACTGAAGTGAAGTCCAGGCTGAGAGACTGTGTACTGTTAATATCACACAAAAAGCAACACAGGCCAGGCACGGTGGCTCACGCCTGTAATCCCAGCACTTTGGGAGGCCGAGGTGGGCGGATCACGAGGTCAAGAATTCGAGACCAGCCTGGCGAACATAGTGAAAATCCATTTCTACTAAAAATACAAAAATTAGCCAGGCATGGTGGCACCTGCCCGTAGTCCCAGCTACTCGGGAGGCTGAGGCAGGAGAATCGCTTGAACCCAGGAGGCAGAGGTTGTGGTGAACCAAGATCGTGCCACTGCACTCCAGCTTGGGCAACAGAGTGAGACTCCATCTC,*	30	.	SVTYPE=INS;SVLEN=1177;SC=Sniffles2,cuteSV,SVIM,SVIM-asm,PAV,Dipcall;NumNeighbors=1;NumThresholdNeighbors=1;MatchId=1334;TruScore=0.323421;PctSeqSimilarity=0;PctSizeSimilarity=0.970263;PctRecOverlap=0;SizeDiff=35;StartDistance=-12;EndDistance=-12	GT	1/2
chr11	68584434	cuteSV.DEL.4637	tgtgtgtggtgtgggggggtgcgtgggtgtgtgtgtggtatgtgtggggggtgggtgtgtgtgtggg	t	0.2	q5	SVTYPE=DEL;SVLEN=66;SC=Sniffles2,cuteSV;NumNeighbors=1;NumThresholdNeighbors=1;MatchId=1340;TruScore=0.543655;PctSeqSimilarity=0;PctSizeSimilarity=0.846154;PctRecOverlap=0.78481;SizeDiff=-12;StartDistance=-5;EndDistance=-17	GT	0/0
chr11	68697283	.	C	CGGAGCCCTGATGCAGTGGCCTGGCCCAGGCTGTCCTGGTGGAGACACTGGAGCCCTGATGCGGTGGCCTGGCCCAGGCTGTCCTGGTGGAGACACTGGAGCCCTGATGCAGTGGCCTGGCCCAGGCTGTCCTGGTGGAGACACTGGAGCCCTGATGCAGTGGCCTGGCCCAGGCTGTCCTGGTGGAGACACT	30	.	SVTYPE=INS;SVLEN=192;SC=Sniffles2,cuteSV,SVIM,SVIM-asm,PAV,Dipcall;NumNeighbors=1;NumThresholdNeighbors=1;MatchId=1343;TruScore=0.317708;PctSeqSimilarity=0;PctSizeSimilarity=0.953125;PctRecOverlap=0;SizeDiff=9;StartDistance=-77;EndDistance=-77	GT	1/0
chr11	68878481	.	c	CCATCTATCCATCCAAACATCCATCTGTCCATCTAAACATTCATTCAAACGCTCTATCCATCCATCCGTCCATCCATCCATTCATCCATCCATCCATCCATCTAAATATCCATCCATTCATCCATCCATCCATCCATCCATCTAAACATTCGTCCATCCATCCATCCATCCATCTGTCCATCCAAACATCCATCTGTCCATCCAAACATCCATCCATCCATCCATCCGTCCATCCAAACATCCATCCATCCATCCATCCATCCAAACACTCATCTGTTCATCCATCCATTCAGCCATCCATTCTTTCATCCATCCATCTAAACATTCATCCATCCATCCATCCATCCATCCATCCAGGCATCCATCCAAACATCCATCCATCTGTCCATCTGTCCATCCATCCATTCGTTCGTCCATCTGTCCACCCGTCCATCCATCCAGCCATCCATCTATCCATCCATCTAAGCATTTATCCATCCATCCAGACATCCATCCGTCCATCCAAACATCCATCTGTCCATCCATCCATCCATCCATCCAAACATCCATCCAAACATCCATCCATCCATCCATCCATCCATCCATCCATCCAAACATA,CCATCTATCCATCCAAACATCCATCTGTCCATCTAAACATTCATTCAAACGTCTATCCATCCATCCGTCCATCCATCCATTCATCCATCCATCCATCCATCTAAATATCCATCCATTCATCCATCCATCCATCCATCCATCTAAACATTCGTCCATCCATCCATCCATCCATCTGTCCATCCAAACATCCATCTGTCCATCCAAACATCCATCCATCCATCCATCCGTCCATCCAAACATCCATCCATCCATCCATCCATCCAAACACTCATCTGTTCATCCATCCATTCAGCCATCCATTCTTTCATCCATCCATCTAAACATTCATCCATCCATCCATCCATCCATCCATCCAGGCATCCATCCAAACATCCATCCATCTGTCCATCTGTCCATCCATCCATTCGTTCGTCCATCTGTCCACCCGTCCATCCATCCAGCCATCCATCTATCCATCCATCTAAGCATTTATCCATCCATCCAGACATCCATCCGTCCATCCAAACATCCATCTGTCCATCCATCCATCCATCCATCCAAACATCCATCCAAACATCCATCCATCCATCCATCCATCCATCCATCCATCCTAAACATA	30	.	SVTYPE=INS;SVLEN=1196;SC=Sniffles2,cuteSV,PAV,Dipcall;NumNeighbors=1;NumThresholdNeighbors=1;MatchId=1349;TruScore=0.201226;PctSeqSimilarity=0;PctSizeSimilarity=0.603679;PctRecOverlap=0;SizeDiff=474;StartDistance=47;EndDistance=47	GT	1/2
chr11	69312885	svim.INS.223193	G	GGAGTAGTGGAGAAGTTGCATGTGTGGTGGAGAATTTTGAAATATCCAGAATTGAGAAGAAATTATG	12	PASS	SVTYPE=INS;SVLEN=66;SC=Sniffles2,SVIM;NumNeighbors=1;NumThresholdNeighbors=1;MatchId=1351;TruScore=0.258824;PctSeqSimilarity=0;PctSizeSimilarity=0.776471;PctRecOverlap=0;SizeDiff=-19;StartDistance=-31;EndDistance=-31	GT	0/1
chr11	70504371	chr11-70504372-DEL-56	CacacacacacacacagacacacacacacacacacacacacagacacacacacacGA	C	.	.	SVTYPE=DEL;SVLEN=56;SC=Sniffles2,cuteSV,SVIM,PAV;NumNeighbors=1;NumThresholdNeighbors=1;MatchId=1354;TruScore=0.420739;PctSeqSimilarity=0;PctSizeSimilarity=0.946429;PctRecOverlap=0.315789;SizeDiff=3;StartDistance=36;EndDistance=39	GT	1/0
chr11	70792413	.	T	TCTCCACTAACCAACGCTTCCCAGGCTCAACCTCCTCTCCACTAACCAACCCTTTCCAGGCTCAACCTCCTCTCCGCTAACCAACCCTTCCCAGGCTCAACCTCCCTCTCTGCTAACCAACCCTTCCCTAGGCTCAACCTCCCTCTCCACTAACCAACCCTTCCCAGGCTCAACCTCC	30	.	SVTYPE=INS;SVLEN=177;SC=Sniffles2,cuteSV,SVIM,SVIM-asm,PAV,Dipcall;NumNeighbors=1;NumThresholdNeighbors=1;MatchId=1356;TruScore=0.329567;PctSeqSimilarity=0;PctSizeSimilarity=0.988701;PctRecOverlap=0;SizeDiff=2;StartDistance=18;EndDistance=18	GT	0/1
chr11	71091452	svim.INS.223426	A	AGATGGATAGGTGGAAGATGGTTGGATGGATGGATGAGTGGGCAGTTGGGTGGATGGAGGAGAAGAATGGATGGGTGGAAATGGTTGAATCA	13	PASS	SVTYPE=INS;SVLEN=91;SC=Sniffles2,SVIM;NumNeighbors=2;NumThresholdNeighbors=2;MatchId=1361;TruScore=0.244624;PctSeqSimilarity=0;PctSizeSimilarity=0.733871;PctRecOverlap=0;SizeDiff=-33;StartDistance=-40;EndDistance=-40	GT	0/1
chr11	71091503	svim.INS.223428	G	GGGTAAGTTGGATGGATGGATGGATGAGTGGGCGAAGGTGGGGTGGATGGAAGGAAGATGAATTAAAATTGGA	22	PASS	SVTYPE=INS;SVLEN=72;SC=Sniffles2,SVIM;NumNeighbors=1;NumThresholdNeighbors=1;MatchId=1362;TruScore=0.236111;PctSeqSimilarity=0;PctSizeSimilarity=0.708333;PctRecOverlap=0;SizeDiff=21;StartDistance=23;EndDistance=23	GT	0/1
chr11	71912363	.	t	TATGTACACGTATACACGTATACGTATGTACACGTATACACGTATACGTATGTACACGTATACAC	30	.	SVTYPE=INS;SVLEN=64;SC=Sniffles2,SVIM,SVIM-asm,PAV,Dipcall;NumNeighbors=1;NumThresholdNeighbors=1;MatchId=1368;TruScore=0.1875;PctSeqSimilarity=0;PctSizeSimilarity=0.5625;PctRecOverlap=0;SizeDiff=28;StartDistance=-21;EndDistance=-21	GT	1/0
chr11	76429952	.	c	CACATATACATACACATATACATATACATACACATATACATATACATATACACATACATATACATATACATACACATATACATATACATATACACATACATAT	30	.	SVTYPE=INS;SVLEN=102;SC=Sniffles2,cuteSV,SVIM,SVIM-asm,PAV,Dipcall;NumNeighbors=1;NumThresholdNeighbors=1;MatchId=1373;TruScore=0.267974;PctSeqSimilarity=0;PctSizeSimilarity=0.803922;PctRecOverlap=0;SizeDiff=20;StartDistance=-65;EndDistance=-65	GT	0/1
chr11	76809779	.	c	CCCCACCTCCCTCCCGGACGGGGCGGCTGGCCGGGTGGGGGCTGACCCCCATATCCCTCCCAGACGGGGTGGCTGGCCGGGCTGAGGGCTCCTCACTTCCCAGTAGGGGCGGGCGGGCAGAGGCGCCCCTCACCTCCTGGACGGGGCGGCTGGCCGGGCAGGGGCTGACCCCCACCTCCCTCCCGGACGGCACGGCTGGCCAGGCGGGGGCTGA	30	GAP1	SVTYPE=INS;SVLEN=213;SC=Sniffles2,cuteSV,SVIM,SVIM-asm,PAV,Dipcall;NumNeighbors=1;NumThresholdNeighbors=1;MatchId=1375;TruScore=0.305164;PctSeqSimilarity=0;PctSizeSimilarity=0.915493;PctRecOverlap=0;SizeDiff=18;StartDistance=-2;EndDistance=-2	GT	./1
chr11	78849917	svim.INS.224368	T	TTCTCATATTTATATAAATATATGTACATATTATATTTCTATAAATATATATTATATTTCCATAAATATATGTAATATATATTATATTTCCATAAATATATAAAATATATATTATATTTATATAAATATAT	13	PASS	SVTYPE=INS;SVLEN=130;SC=Sniffles2,cuteSV,SVIM;NumNeighbors=1;NumThresholdNeighbors=1;MatchId=1381;TruScore=0.305128;PctSeqSimilarity=0;PctSizeSimilarity=0.915385;PctRecOverlap=0;SizeDiff=11;StartDistance=-5;EndDistance=-5	GT	0/1
chr11	80037597	.	g	GAGGGAAGGAAGGGAGGAAGGGAGGAAGGGAGGGAAGGGAGGGAGGGAAGGGAGGAAAGAAGGGAGGGATGGA	30	.	SVTYPE=INS;SVLEN=72;SC=Sniffles2,cuteSV,SVIM,SVIM-asm,PAV,Dipcall;NumNeighbors=1;NumThresholdNeighbors=1;MatchId=1383;TruScore=0.259259;PctSeqSimilarity=0;PctSizeSimilarity=0.777778;PctRecOverlap=0;SizeDiff=16;StartDistance=-26;EndDistance=-26	GT	0/1
chr11	80294549	chr11-80294550-INS-64	A	ATATAAATATATAAATATACATATTTATATAGATATAAATATAAATATATAAATATATACATATT	.	.	SVTYPE=INS;SVLEN=64;SC=Sniffles2,SVIM-asm,PAV;NumNeighbors=1;NumThresholdNeighbors=1;MatchId=1385;TruScore=0.317708;PctSeqSimilarity=0;PctSizeSimilarity=0.953125;PctRecOverlap=0;SizeDiff=3;StartDistance=-14;EndDistance=-14	GT	0/1
chr11	81234148	.	g	GTATGTATATATACATATATCTATATATACATATGTATATATACATATATCTATATATACA	30	.	SVTYPE=INS;SVLEN=60;SC=Sniffles2,cuteSV,SVIM,SVIM-asm,PAV,Dipcall;NumNeighbors=1;NumThresholdNeighbors=1;MatchId=1386;TruScore=0.311111;PctSeqSimilarity=0;PctSizeSimilarity=0.933333;PctRecOverlap=0;SizeDiff=4;StartDistance=-17;EndDistance=-17	GT	1/0
chr11	82004531	chr11-82004532-DEL-60	Aaagaaagaaagaaagaaagaaagaaagaaagaaaggagggagggagggagggagggaggg	A	.	.	SVTYPE=DEL;SVLEN=60;SC=Sniffles2,cuteSV,SVIM,PAV;NumNeighbors=1;NumThresholdNeighbors=1;MatchId=1388;TruScore=0.595264;PctSeqSimilarity=0;PctSizeSimilarity=0.933333;PctRecOverlap=0.852459;SizeDiff=4;StartDistance=-9;EndDistance=-5	GT	1/1
chr11	82335999	chr11-82336000-INS-62	G	GTGTATATATATGTTATATAGATACATAGATATGTATATATATGTTATATAGATACATAGATA	.	.	SVTYPE=INS;SVLEN=62;SC=Sniffles2,SVIM,SVIM-asm,PAV;NumNeighbors=1;NumThresholdNeighbors=1;MatchId=1389;TruScore=0.173669;PctSeqSimilarity=0;PctSizeSimilarity=0.521008;PctRecOverlap=0;SizeDiff=-57;StartDistance=-386;EndDistance=-386	GT	1/1
chr11	83811264	svim.INS.224886	A	AAAAGAGATATATATCTAAAAGGGAATATATATATATCTAAAGAGATATATATATATCTAAGAGATATATATATATCTAAGGAATATATATATCT	29	PASS	SVTYPE=INS;SVLEN=94;SC=Sniffles2,SVIM;NumNeighbors=1;NumThresholdNeighbors=1;MatchId=1391;TruScore=0.207506;PctSeqSimilarity=0;PctSizeSimilarity=0.622517;PctRecOverlap=0;SizeDiff=-57;StartDistance=4;EndDistance=4	GT	0/1
chr11	84425587	cuteSV.DEL.4764	ttctctttctctctctttctctttctctttctctttctctttctctttctctttctttctctttctctttctctttct	t	0.1	q5	SVTYPE=DEL;SVLEN=77;SC=Sniffles2,cuteSV;NumNeighbors=1;NumThresholdNeighbors=1;MatchId=1393;TruScore=0.5893;PctSeqSimilarity=0;PctSizeSimilarity=0.896104;PctRecOverlap=0.871795;SizeDiff=8;StartDistance=2;EndDistance=10	GT	0/0
chr11	86019013	.	a	ATATTATGTGTAATATATATTATATAAAATATATATTATGTGTAATATATATTATATATAAAATATATAT	30	.	SVTYPE=INS;SVLEN=69;SC=Sniffles2,cuteSV,SVIM,SVIM-asm,PAV,Dipcall;NumNeighbors=1;NumThresholdNeighbors=1;MatchId=1396;TruScore=0.289855;PctSeqSimilarity=0;PctSizeSimilarity=0.869565;PctRecOverlap=0;SizeDiff=9;StartDistance=20;EndDistance=20	GT	0/1
chr11	87825524	cuteSV.DEL.4792	agagagagagagagagagagagagagagagagagagagagagagagagagagagaga	a	74.6	PASS	SVTYPE=DEL;SVLEN=56;SC=Sniffles2,cuteSV;NumNeighbors=1;NumThresholdNeighbors=1;MatchId=1403;TruScore=0.607665;PctSeqSimilarity=0;PctSizeSimilarity=0.910714;PctRecOverlap=0.912281;SizeDiff=5;StartDistance=-5;EndDistance=0	GT	0/1
chr11	88890181	.	a	ATATATACATATACACGTATATATGTGTATATATACATATACGTAGTATATGTATATATACATATACACGTGTATATGTATATATACATATACACGTGTATATGTATATATACATATACACGTGTATATGTATATATACATATACACGTGTATATGTATATATACATATACTACGTATGTATATACAT	30	GAP2	SVTYPE=INS;SVLEN=187;SC=Sniffles2,cuteSV,SVIM,SVIM-asm,PAV,Dipcall;NumNeighbors=1;NumThresholdNeighbors=1;MatchId=1406;TruScore=0.333333;PctSeqSimilarity=0;PctSizeSimilarity=1;PctRecOverlap=0;SizeDiff=0;StartDistance=108;EndDistance=108	GT	1/.
chr11	89557330	.	t	TCTTCACGGCAACAAAAGCCAAAATTGACAAATGGGATCTAATTAAACTAAAGAGCTC	30	.	SVTYPE=INS;SVLEN=57;SC=Sniffles2,cuteSV,SVIM,SVIM-asm,PAV,Dipcall;NumNeighbors=1;NumThresholdNeighbors=1;MatchId=1411;TruScore=0.333333;PctSeqSimilarity=0;PctSizeSimilarity=1;PctRecOverlap=0;SizeDiff=0;StartDistance=-1;EndDistance=-1	GT	0/1
chr11	89642307	.	a	ATATGAAATATAAATATTTGTATATTTATATTTTATATGAAATATAAATATTTGTATATTTATATTTTATATGAAATATAAATATTTGTATATTTATATTTTATATGAAATATAAATATTTGTATATTTATATTTTATATGAAATATAAATATTTGTATATTTATATTTTATATGAAATATAAATATTTGTATATTTATATTTTATATGAAATATAAATATTTGTATATTTATATTTT	30	.	SVTYPE=INS;SVLEN=237;SC=Sniffles2,cuteSV,SVIM,SVIM-asm,PAV,Dipcall;NumNeighbors=1;NumThresholdNeighbors=1;MatchId=1412;TruScore=0.291513;PctSeqSimilarity=0;PctSizeSimilarity=0.874539;PctRecOverlap=0;SizeDiff=-34;StartDistance=-72;EndDistance=-72	GT	1/0
chr11	89668493	chr11-89668494-INS-219	T	TTGTATATTTATATTATATAAATATATAATATACAAATATTTATATTTCATATATAAAATATAAATATACAAATATTTATATATTTATATTTTATATAATATAAATATACAAATATTTATATATTCATATAAAATATAATATATAAATATTTATATTTCATATAAAATATAATATACAAATATTTATATTTTATATAAAATATAAATATACAAATATTTA	.	.	SVTYPE=INS;SVLEN=219;SC=Sniffles2,cuteSV,SVIM,SVIM-asm,PAV;NumNeighbors=1;NumThresholdNeighbors=1;MatchId=1419;TruScore=0.296804;PctSeqSimilarity=0;PctSizeSimilarity=0.890411;PctRecOverlap=0;SizeDiff=24;StartDistance=-9;EndDistance=-9	GT	1/1
chr11	89760998	.	g	GAAATTATGGGAAGCCAGTGAAGTGTCAGTCTAGTTTTAAAATATATCATTGTTAAATAAGTCTCCAGTCATTATTTATCTGAATATGTACAACTCTAAAATATTAAATGAAATAACTAACCCATCTATGGAGCTTCTCATAAAAAAGTGCACCTAGGCACTTAGTTGTATTTTAAATACTATGACTCTATATACAACAGTTGGTGAATTTACTTGTCTAATTTTTTGTTGTCTTCCCTATTTTATGACTATTTTCAAAGGTGAATTTATGCAAAAATAAAATGTGTTTTTTTGATTTTACGCCATGGTGAATAATTTTAAATTAGATACTTTACATCAGTATATATGTATGGACATGTAGAAGATGTACAGCATGTATATTTATATCAAAATATGATGCAATGTCATAAATAATTATTTAAACAATAATTATGTGTATAATTATCTTTAACAAAGTACATACAGAAAACTAATTTTGAATAGAGTTCAGTGACTCCTGTCTGTAATTCCAGCTAGTTGGACAGCTGGGCAAAAGGGTCACTTGACTCTAGGAATTCCAGGTTTCCCAGGCAACATAGGGTGACACCTGTCTCTAAATTAAATAAATGTTTTTACCCAGGCCTGGAAGCAAGCACATGTAGTTCCAGCTAATCAGGAGGACCAGGCAGGAGGATCACTTGAGCCTAGGTGTTTGAGGCTGCAATGAGCTATGATCATGCACTGCACTTTGGTCTGAGTGACAGAGGGAGAACTTGTCTAAATAAAGGAAAGAAAAATGAAAGAAAAACAAAGTTATAAGTTAGAAAGTGTTGCTTTTTCTTTGTTCTCTAGAAGAATTTGTCTAAAAGTGTGTTATTTCTTTCTAAAATGCTTTGAAAATTTCGCTGAAAGAGATCACTGGAGTTTTCTTTGTGAGTTTTGTTTTTTAAATAATACACGGAATTTTAAGAATCCAAATCATATCTTTCATTTTTCTATGTTCTCCTCCGTCTGTTTTAGTCAGCTGTGTTTTTCAAGAAATTTTCTCATGTCATCAAAATTGTCAGATGTATAGGTATAAATTGTTCCTAAAATATTCATGCTGGCTTATTGATATCTGGATGACCATGAGTTTGCCTGTTTATTCTTGATTTGAACTCCCCTCTCCATTGTTTAAATGAATCTCATTGGGAATTTATTAATTTAATTTATCTATTTAAGGAGCCTACTTTTGAATTTGTTGATTTATCTTTTGCATGCTTTTTAATCAATTTTCTGCAATTTCTCTAATTTTTTTAGTTTTTTAATGGGAATTTGCTTTAATTTTCTGGCTGTTTGCGACAGACCTTTCTTTGTTAATAACAGATGCATTTAATGATATACATTGTTTTGTAAGCATTGTCTTAAATACATTTCAAAAGTTTTTTTGTTTTGTATTTTGAATATTATTTAATAAAACATACTTTCTTCGTTTTTCTTTAGTGCATGTATTTTCAGGGAAACTATAACGGAGAGGGAGGGAATGCATTTTTCTAATGATATCTGAAACAATTAGAAACCATTGAAATTAATTTTAATAAAACATTATAACCCAATATATCCAAAATGTTTTCAACATAATAAACATTACAAATATTAGTGAGATATTTTATATATATTTTTTTGAGACAGGGTCTGGCTTTGTCACCCAGGCTGGAGTGCAGTTGCTGGATCCTGTCTAGCTGCAGTGTCAACCCCTGGCTATAGCAATCTTCCCACCTCAGCTTCCCCAGTACCAGGGACTACAGGTTCATCCCACCATGCTCCGCTAATTTTAATTTTTGGAGAGACGAGTTTTCGTAATGTTGCCTAGGCTTTTCTCAAACTCCTTTCCTGTGTCCACCTCTCAATGTGATGCGATGACACGCTTGAACAACAATGTTCATACATTTTAGGAAGAAAGTCCTAAGCCTACTTAAGTTCTTTTAGAAAGGATGGATTGGAATTTACTTTCTCTAAACTCAATAGTTTCTAGAACTATAAATTAGAGTCAAGTATTAAAGGCCCCAGGAAGACAATTTTAGAAGAAAAGTTTTCAAAGTGAGCCAGGCTAGATGCTTTATAATTGAGCATTCACTGGATATGTCTTGGCATCCTAATGGCCAACGCTGAGGTTTTTTATTTTTAATAATGTGGAAGACTGAACTTTGTTACATGTACATTGTGTAGAATTTCCAAAGTTAGAAACTTTTCTTAAAACACTTCACTACATTCCTTTTATTTACGTATTTTTAAAAATTTACACTATGCATGGATACATCCTTAATAGAAGATTAGGATTCTGCAGTTTCAAAGGCAAAACCTAATCCTTTCGATTGGCTCTATTTAATTGTATAATTGCTTTATCGATTAAAATTTTAAAAAACTTCTACAAATACATTCCAATGTTAGATAACTAAATCAGTTGTCTGATGTCATTATACAATGTCACTCCCAGACGGGAGTGAAGTGGCAGGATCTCGGCTCACTGCAACCTCCACCCCAGGGGTTCAAGCAAATCTTCTGCTGGGATTACAGGTGCCTGCCACCATGCCCAGCTAATTTTTGTATTTTTAGTAGAGAGGGCTGGTCTCGAACTCCTGACCTCAGATAATCCACCCGCCTTGGCCTCCCAAAGTGCTGGGATTACAGGCATGAGCTGCCACAGCGGCCTGATGTTACCTTTTAAGTCCACATAAAGTGACTTTATAATTATCTTTTAATGACTCCTTATTAAAACCTAAAATATATGAAGAACTATTTTGTTTTCTACTTTTATCTACAATACTAGATTTTCCATGATTTTTAAAGAGTAGAAGACTTTATTTATTTATTTATTTATTTATTTATTTATTTTGAAATGTAGTCTCGCTCTGTTGCCCAGGCTGAATCGCAGTGGCACTGTCTAAGTTCACTGCATCCTCTGCCTCCCTGGTTCGGGTGATTCTCCTGCCACAGCCTCCTGAGTAGCTGGGACTACAGGTCCGTGCAACTATGCCAGCCTAATTTTTGTATTTTTATTAGATATAGGGTTTTGCCATGTTGATCAGACTTGTCTTGAACTCCTGACCTCAAGGGATCCACCCACCTCGGCTTCCCAGAGTGTTGGGACTGAGCCACCACGCCCAGGCTGGATTGGTTTTTAAGAACTTGATTTATACATGTTTAGTTTTAAAGAATGGCTTTTGTGTTTTTAAACTTTTTAAAGTTAAAAACATTTCACAAGAAACTGGTGAACTTAAATGACATTGAAGATAATTTACTATCACTTAACAGAGGGGTCACCTTTGGAGAATGGGTTATGTACGGGTATAAAATTGAAAAATAGATTTGTATCCTGAGATTAATATTCTGAAGCTCTATCTCTGGTGACTTAGAGAAATTCTCAAATCACCAAACACAATAAATAAACGAATATAAAATATAGTGGCTCTTTCACTTCTCTAAAGCATTTTCTAAACTCCCAGAATTATGAAAAACATGGAAGATTCAAATATTTTGCTGAAATGGGTCAGAATGGGAGGTATCCACTTAGCCTATAGGTGCTTTCAACTCTGACTCAGCAAATTATAGGTATTAACTTTCTCTGTGGCCTACTCTCACACCCTCCTAACCCATTCTTGCTCAATATTCTTCTTAAATCTGCATCTAGGTTTGCTATCATATTACCATCCAAATAATAATTGATTTGGATGTATTTACATAATGCAAAGTTCTTTAAGTAACTAATAACATTTACTTAGCATTAATTGGTCCCTTTCTATGTATGAAGCAGTGTTCTACTTGCTGATACCTACAATATTTTTCATAGACTTTAAAATACATCGGCATACACAGTGTGAAATCATTTTTGTGTGTGCTTGTTATTTAGGTCACAATATAAAATACATACTGCTAGAATTCTAATAAAAACATACTGCACAGGAATGGTGAGGTAGCATTTAAATCGGAAAGTTCAGCTTGACAGGGTCCTATTACCAGTGCATCCTGTTAGACTAACAACATTCAACATCATAAGTAACACATCAGTAACAAGCTCTTAACTGAGACAAGGTTAGAAATGTGTATTTTTATTTTATAAATAATCTCTGAAAAAGACAGCCTTCTTAAGCACAAATATCATTTATTATGGTATGTTCAGTCCTTTTCAATTTTTTACTTTCAAACAATATTCTCAAATATATTTAGAAAAAGGTTTTAAGGTATAGTATTTCATTAATGCTCATCGTTTGGAAAAAACCCAACTGGAATACAAGCACATGAATTTGTGTTTATTTTTTAACTGTGGATTATCATGGTATTTAATCTACTTATTACAAACAATTTTTGAAAATAGTAATTGATATAACTTGAGACTTTTCATCAAAATTTGAAGACATCTAACAATATGCATAATGAATTTGAGTTGGAAAAAATGTGTAATACAAGTAAAAACAAAAATGCATTTTCCATTCCTACCTGGAGAAAAAAGATGAAATAACATACAGGTTGAGCACCACTAATCAAAATATCTAAAAATCCAAAATACTCCAAAATCTCAAATGTTTTGAGCTGTGAAATGTCACCAAAAGTGAAATATCCCACACGTGACCTCATATGAGAAGTTACAGTCAAAACATATTCTCAGTGAACAAAAGACTCTCCCAGCCCCTTCAGTTGCAATATATCTTTCTGTGTCCACCTAGATGCCCCCGAGCAAGAGCACTCACAAAGGGTAATAAAATGGCATGTGTACACAAACTTTGCTTCATGAATAAAGTTATTTAAAATATTGTCTAAAATTATCTTTAGCCTATCTGTATAAGGTGTATATGAAACATAAATTTTGTGTTTACACTTGGGTTGATCCACAAGATATCTTATTATGTCTATGCAAATATTCTGTAATCCAC	30	.	SVTYPE=INS;SVLEN=4888;SC=Sniffles2,SVIM-asm,PAV,Dipcall;NumNeighbors=1;NumThresholdNeighbors=1;MatchId=1420;TruScore=0.315398;PctSeqSimilarity=0;PctSizeSimilarity=0.946195;PctRecOverlap=0;SizeDiff=263;StartDistance=-1;EndDistance=-1	GT	0/1
chr11	91891088	chr11-91891089-DEL-51	Tgggggggtcagccccccgcccggccagccgccccgtccgggaaggaggtgg	T	.	.	SVTYPE=DEL;SVLEN=51;SC=Sniffles2,cuteSV,SVIM,SVIM-asm,PAV;NumNeighbors=1;NumThresholdNeighbors=1;MatchId=1424;TruScore=0.6409;PctSeqSimilarity=0;PctSizeSimilarity=0.980392;PctRecOverlap=0.942308;SizeDiff=1;StartDistance=-3;EndDistance=-2	GT	1/0
chr11	98264602	cuteSV.DEL.4884	agaccatgtagggttcctcttactaccaagtatgttaatccaagttgtacactcaatgagacaataatcattgagtatctctgcagactcacaggactcactacaaattggattttagccagaattatatgtattacccactcattataagaaatcatattttacaccttggtatatcattttcaactcagactctatgtctcagagttttccaaatgtctgagtattcaaattttcaagtgtacattcacccttatgaatgactctagatacttttgggaaaattaccagggatataattacaatatatgctggtgatgatgtggcagggtccttcctcctctagacttgaccatttcattagccaaaggatcagagttagaaaagtggctcaggtccaggaactgaataaagaaaatgactttttattgtaacaactgcccccaactttctgcttttctgccttcctttGATTGTACGTtgttataaataaagtttcagtgccaaagaagaatagaactcaaatataaaattttccttttaattctcagcaaagccagttacttctatagaaggatgcgcccttacagttggagccatggtgagagcacacttggacaagggaggggaaggggttcttatctctgacacatgtggcccctgctgctgtcgttctcctattggctagggttagaccaccaggctaaactcattccaattggctaatttaaagagagtgacggggtgagtggtttggtggcaaaaatggttatgacagaacaggtaatcggaatgagtcagggtggagtaggtaatcggaatgagtcagggtggagtaggtaa	a	0.2	q5	SVTYPE=DEL;SVLEN=842;SC=Sniffles2,cuteSV;NumNeighbors=2;NumThresholdNeighbors=2;MatchId=1430;TruScore=0.665086;PctSeqSimilarity=0;PctSizeSimilarity=0.998814;PctRecOverlap=0.996445;SizeDiff=-1;StartDistance=3;EndDistance=2	GT	0/0
chr11	98265510	cuteSV.DEL.4886	gttgctttatgatgaagttaaatttaaaagtagaaggcaaagaattgaacatactgacatattgattctttgaaaagaaatttaggactcatatctaacaACCcctcctcttgtatttccttacagctttcttttcaaactttttttgaaacatgttttggcttagttgttttgcttgatttccaaaagaagaagcttctctggataaggtggagagtagttaagggaggttttagcaagtgccgtttttatgagcctctgcaccaacccacagatgcatggtatgacacagcacccaaaaagagtaagtacacccattacagttgtgacggaagtaagacttgaggctattattcctttccatttaccaaaccacttttctagccatcctgtaaaggagtcatttacccgtgagttgttggctaactcattggacagagcagtcagaccttgtaatgcctttgttataattccatcaggggcagtgttgtacaacactgagtttaatcatgatgtaaactcttcctctttctgctaatatcatgtctaaggctgttctattttctcaatccatctggctagtagccctttattgctcagctattcctttaacagcatctctagtgtagttaataaatcactgttggttgtagtacatgtagtttatccgatctacatttttattaattgtaacctaccaaaatattgactcaaatcctgcagctatttgatttctggctttaaaatgatctggtattccccgtgggactctaattgtgtctgaataaacatgagagtcgaaagacccataaggggcttctctcgctttacgatgtcttatttttccttcctctggttgatgaaatgccagggtgaaagggatagccaattgggctaaagcacaagtgccactccagttatttggcagagtgtccagtaaaggtccaccacaataccaccaaacatccactcagggatgaacaagggctgactgaatgatcaagtttctaaaTAACTTTTCTTTACAAATATATCTACATCTATATCAATATCTGGCCATTATGGTGCTCCGAGGTGTTTTATAAGAACCATGATTTCTTAATAAAAATCGTTAATATATATGTGCTATGTGTGCCGTGTGTGTGTGTGTGTATATGGTGCATACACATGTGTAAACATACTATAATATTTCTTTTTTTCAGAATATAGATATGGGCAAAGGAATGGTGGGCAATACTTTTAACAAATTATGTAACTACCTCTGAAAGTAATTT	g	0	q5	SVTYPE=DEL;SVLEN=1273;SC=Sniffles2,cuteSV;NumNeighbors=1;NumThresholdNeighbors=1;MatchId=1432;TruScore=0.498358;PctSeqSimilarity=0;PctSizeSimilarity=0.761819;PctRecOverlap=0.733254;SizeDiff=-398;StartDistance=446;EndDistance=48	GT	0/0
chr11	98266832	cuteSV.DEL.4887	CAATAAGATTGAATAAAGCAAATGGTAAAAATCATCATGTATTTTATTGAATACATTTGATATTTTTGTTCTACTACGTAAATACTGCATACAATGATTTATCGAGAGAAGTTTAAGTTTGAAACACAAATGTCCAAGGTATATTTCAGTCAGGCTTataagctcttgaaaattcttaagctcactgcatcccttcaggtctccaaggagcgctaagtttcctccctgttgtgagagacatgaagtgaacttagtgttgggagatggaagctggatggccctcgggggctgacacacagggtgccggacttcgggatatagcagagagagagcttggcacgacttattactccgggttgtagaatcctggaaaagggctaccatgcagcccacgcctggtcgactggaccaccttagtggaaaggggacaatctgggcctctggcctgccatgtgcacaagcataacaattgcttttgtttaacgtgcggatggaatatttgatcattccaaccaggcatttgcatcttggtatgctgtcttagttgccaaaatttgttttaagtttttaacttctatgatcctgtagtaaaatgaatgtatgattttgggaaattacaaaaaccggttggggcagtccatccttgctctttagtggtccacagaacattggaccaactacaacataaaagctctacatcatggggcaagaattctggttgacactggggtctgtattgatatctccctggatcaaatggtcccaatttactaaggcccagtttgaggagagtcaggagggacagaggtacttttctgaagtagagagctgtctttgacttggcaaatccccacagggtataacaaggcaagcatcaaatacaatagttttaggtgaaattgacttggttatgttataactagatgatcagcaatagagcgaggaaagaagaaagagtaatagaacagatgaaagagacttaaatttttcttagcttttgtttggtatggttttcccctgggactgtggcccacggctctggagggggcagcgctttcttgacttgggtgtgatgagtccatcccctttctgctgtataaacagcggtctcggtggttagcagcacaaggtaggatccttcccaggatggctcaagttttccttctttccaccctttgatgggaacatgatcctcaggctggttctggtttaccggaaattctacgggtggtacctatgttaaaagacttccagttttgagggaaaggaaagtggaagataaactaattatataatttgtaagaaattgatcttttgtttcaaaggtggggacatcagcagtagactttatagtccttggtgccttcttactaagaaatttcctttagcatctatttttattagtttttagaccaaagaaagccaccatgcccggctaatttttttttgtatttttagtaaagggcttcaccgtgttagccaggatggtctcaatctcctgacctcatgatccgcccgcctcggcctcccaaagtgctgggattacaggcatgagccaccacacctggcACAgttttgtgctttttcaaaaagaattcagttttatatatgttggactgtctgcatatattccatcataactactttccctctaatcctttctactttctgtagcacatattcattttcttaataacttcccaagctctcttcaatatgacttcttagctattgattctaaaatgttatccaatgggaactttgtaatttaatcctcatttctgagattgctttctgttttttaaacaagattttttggtttgaatctgatcaactctcttatttcttcttacttattatttatatctcttcttagtttctgaattttggattctatttttaacatataactctaaatttaagtttgagaatattttataatgtttggtatgctgtgtaacagtttt	C	0	q5	SVTYPE=DEL;SVLEN=1966;SC=Sniffles2,cuteSV;NumNeighbors=1;NumThresholdNeighbors=1;MatchId=1433;TruScore=0.461064;PctSeqSimilarity=0;PctSizeSimilarity=0.736012;PctRecOverlap=0.647178;SizeDiff=519;StartDistance=-694;EndDistance=-175	GT	0/0
chr11	100745814	svim.DEL.398097	CTCTCTCTCTCTCTCTCTCTCTCTCTGTGTGTGTGTGTGTGTGTGTGTGTGTGTGTGTGTGT	C	12	PASS	SVTYPE=DEL;SVLEN=61;SC=Sniffles2,cuteSV,SVIM;NumNeighbors=1;NumThresholdNeighbors=1;MatchId=1441;TruScore=0.623392;PctSeqSimilarity=0;PctSizeSimilarity=0.95082;PctRecOverlap=0.919355;SizeDiff=3;StartDistance=-5;EndDistance=-2	GT	0/1
chr11	101370386	.	a	AATATAAAATGTATATATATATATACATCAATATAAAATGTGTATATATATATATACACAATATAAAATGTATATATATATATATACAT	30	.	SVTYPE=INS;SVLEN=88;SC=Sniffles2,cuteSV,SVIM,SVIM-asm,PAV,Dipcall;NumNeighbors=1;NumThresholdNeighbors=1;MatchId=1442;TruScore=0.227273;PctSeqSimilarity=0;PctSizeSimilarity=0.681818;PctRecOverlap=0;SizeDiff=28;StartDistance=-74;EndDistance=-74	GT	0/1
chr11	101907589	.	a	AAGAGAAGAGAAGAGAAGAGAAGAGAAGAGAAGAGAAGAGGAGGAGGAGGGGAGGGGAGGGGAGGGG	30	.	SVTYPE=INS;SVLEN=66;SC=Sniffles2,cuteSV,SVIM,SVIM-asm,PAV,Dipcall;NumNeighbors=1;NumThresholdNeighbors=1;MatchId=1444;TruScore=0.29798;PctSeqSimilarity=0;PctSizeSimilarity=0.893939;PctRecOverlap=0;SizeDiff=7;StartDistance=-1;EndDistance=-1	GT	1/0
chr11	102601668	chr11-102601669-INS-86	C	CCTGCTCCTCCTCACACTACACACCCACTCCTCATGGGACACACCACTCCTCACACCACACACCCTCCCTCACCACCTGCACACCCA	.	.	SVTYPE=INS;SVLEN=86;SC=Sniffles2,SVIM,PAV;NumNeighbors=1;NumThresholdNeighbors=1;MatchId=1445;TruScore=0.249275;PctSeqSimilarity=0;PctSizeSimilarity=0.747826;PctRecOverlap=0;SizeDiff=-29;StartDistance=-50;EndDistance=-50	GT	1/0
chr11	103916409	cuteSV.DEL.4932	GAGAATATTTGAACAAAGGAATAGAAACTTCAGAAGAAACACAAATAATGATGTTAGTTTCACATTTATTTCAAGTTTTCATGGAGCTATTGAAGGTCAAGACGCAATGAACAGAATGTAAGGTAGGACTGCAAAAAGGGGTGAGGTAAAAGACAAGCAGGTTTTTGATAAAGAAATGTGCTTACGAACAGGACAAGATGCCTAGAAAAAGGTTTGCTGAGTGACTGGTTGAGGAGGGGAAGAAACATGGAGGGCTAGTGATTCTATGATAGGAACT	G	0.7	q5	SVTYPE=DEL;SVLEN=276;SC=Sniffles2,cuteSV;NumNeighbors=1;NumThresholdNeighbors=1;MatchId=1449;TruScore=0.577433;PctSeqSimilarity=0;PctSizeSimilarity=0.870662;PctRecOverlap=0.861635;SizeDiff=-41;StartDistance=-3;EndDistance=-44	GT	0/0
chr11	103917449	cuteSV.DEL.4934	AGTGATTCAGGTTAAATTATTATTAtttttttattattatactttaagttctgggatacatgtttagaacgtgaaggtttgttacacaggtatacgcatgctatggtggtttgctgcacccatcaacctgtcatctacattaggtatttatcctaatgctatccctcccctagccctccacccccgacaggctccagtgtatgatgttcccctccctgtgtctacatgttctcattgttcatctcccacttatgagtgagaacatgaggtgcttggttttctgttcctgtgatagtttgctaagaatgatggtttccagcttcatccatgtccctgcagaggacatgaactcatccttttttatggctgcatagtattccatggtatatgtttgccacattttcttcgtccagtctatcattgatgggcatttgggttggttccaagttt	A	28.9	PASS	SVTYPE=DEL;SVLEN=449;SC=Sniffles2,cuteSV;NumNeighbors=1;NumThresholdNeighbors=1;MatchId=1451;TruScore=0.292502;PctSeqSimilarity=0;PctSizeSimilarity=0.877506;PctRecOverlap=0;SizeDiff=55;StartDistance=-626;EndDistance=-571	GT	0/1
chr11	103989904	.	taatataatatattgatataatatataatatattaatataatatattgatataatatataatatatta	T	30	.	SVTYPE=DEL;SVLEN=67;SC=Sniffles2,cuteSV,SVIM,SVIM-asm,PAV,Dipcall;NumNeighbors=1;NumThresholdNeighbors=1;MatchId=1453;TruScore=0.313433;PctSeqSimilarity=0;PctSizeSimilarity=0.940298;PctRecOverlap=0;SizeDiff=4;StartDistance=-166;EndDistance=-162	GT	0/1
chr11	105032629	cuteSV.DEL.4949	aaagaaagaaagaaagaaagaaagaacgaaagaaagaaagaaagaaagaaagaaagaaagaaagaaagaaagaaagaaagaagaaagaaagaaggaagg	a	0.4	q5	SVTYPE=DEL;SVLEN=98;SC=Sniffles2,cuteSV;NumNeighbors=1;NumThresholdNeighbors=1;MatchId=1456;TruScore=0.355322;PctSeqSimilarity=0;PctSizeSimilarity=0.530612;PctRecOverlap=0.535354;SizeDiff=46;StartDistance=-16;EndDistance=30	GT	0/0
chr11	105361922	.	ctctctctctctctctctctctctctctctctctctctctctctctatatata	C	30	.	SVTYPE=DEL;SVLEN=52;SC=Sniffles2,cuteSV,SVIM,SVIM-asm,Dipcall;NumNeighbors=1;NumThresholdNeighbors=1;MatchId=1457;TruScore=0.660377;PctSeqSimilarity=0;PctSizeSimilarity=1;PctRecOverlap=0.981132;SizeDiff=0;StartDistance=-1;EndDistance=-1	GT	0/1
chr11	106143641	.	a	ATATATTATATAATTCTGTATAATATATAATATATATTATATAATTCTGTATAATATATATTATATAATTCTG	30	.	SVTYPE=INS;SVLEN=72;SC=Sniffles2,cuteSV,SVIM-asm,Dipcall;NumNeighbors=1;NumThresholdNeighbors=1;MatchId=1458;TruScore=0.179104;PctSeqSimilarity=0;PctSizeSimilarity=0.537313;PctRecOverlap=0;SizeDiff=-62;StartDistance=170;EndDistance=170	GT	1/0
chr11	106580404	chr11-106580405-INS-107	T	TTAGTTATATACACGTATAGAATATATAGTTAGTTATATACACGTATAGAATATATAGTTATATACACGTATAGAATATATAGTTATATATTATATACACGTATAGAA	.	.	SVTYPE=INS;SVLEN=107;SC=Sniffles2,cuteSV,SVIM,PAV;NumNeighbors=1;NumThresholdNeighbors=1;MatchId=1463;TruScore=0.258454;PctSeqSimilarity=0;PctSizeSimilarity=0.775362;PctRecOverlap=0;SizeDiff=-31;StartDistance=-274;EndDistance=-274	GT	0/1
chr11	106994631	chr11-106994632-INS-51	A	AGGAGGGGAGGGGAGGGGGAGGGGAGGGGAGTGGGAGGGGAGGGGAGGGGAG	.	.	SVTYPE=INS;SVLEN=51;SC=Sniffles2,cuteSV,PAV;NumNeighbors=1;NumThresholdNeighbors=1;MatchId=1467;TruScore=0.30719;PctSeqSimilarity=0;PctSizeSimilarity=0.921569;PctRecOverlap=0;SizeDiff=4;StartDistance=-1;EndDistance=-1	GT	0/1
chr11	107461071	cuteSV.DEL.4969	ctctctctctctctctctctctctctctctctctctctctctctctctctc	c	71.5	PASS	SVTYPE=DEL;SVLEN=50;SC=Sniffles2,cuteSV;NumNeighbors=1;NumThresholdNeighbors=1;MatchId=1469;TruScore=0.615259;PctSeqSimilarity=0;PctSizeSimilarity=0.980392;PctRecOverlap=0.865385;SizeDiff=-1;StartDistance=-6;EndDistance=-7	GT	0/1
chr11	108457180	.	ctttcctccctcccccatcccctttcctccctcccccatcccctttcctccctccccatcctct	C	30	.	SVTYPE=DEL;SVLEN=63;SC=Sniffles2,cuteSV,SVIM,SVIM-asm,PAV,Dipcall;NumNeighbors=1;NumThresholdNeighbors=1;MatchId=1471;TruScore=0.323077;PctSeqSimilarity=0;PctSizeSimilarity=0.969231;PctRecOverlap=0;SizeDiff=-2;StartDistance=-81;EndDistance=-83	GT	1/0
chr11	109022322	cuteSV.DEL.4988	ctcctctctctctctcctctctcctctctctctctcctctctcctctctctctctcctctctcctc	c	43.6	PASS	SVTYPE=DEL;SVLEN=65;SC=Sniffles2,cuteSV;NumNeighbors=1;NumThresholdNeighbors=1;MatchId=1472;TruScore=0.585781;PctSeqSimilarity=0;PctSizeSimilarity=0.984615;PctRecOverlap=0.772727;SizeDiff=1;StartDistance=14;EndDistance=15	GT	0/1
chr11	111499140	chr11-111499141-INS-64	A	ATCTTTCTTTCTTTCTTTCTTTCTTTCTTTCTTTCTTTCTTTCTTTCTTTCTTTCTTTCTTTCTT	.	.	SVTYPE=INS;SVLEN=64;SC=Sniffles2,cuteSV,SVIM,SVIM-asm,PAV;NumNeighbors=1;NumThresholdNeighbors=1;MatchId=1480;TruScore=0.333333;PctSeqSimilarity=0;PctSizeSimilarity=1;PctRecOverlap=0;SizeDiff=0;StartDistance=-23;EndDistance=-23	GT	1/0
chr11	112008093	chr11-112008094-INS-50	C	CTCTTTCTCTTCCTTCCTTTCTCTTTCTTTCTTTTCTTTCTTTCCTTTCTT	.	.	SVTYPE=INS;SVLEN=50;SC=Sniffles2,SVIM-asm,PAV;NumNeighbors=1;NumThresholdNeighbors=1;MatchId=1481;TruScore=0.326667;PctSeqSimilarity=0;PctSizeSimilarity=0.98;PctRecOverlap=0;SizeDiff=1;StartDistance=-1;EndDistance=-1	GT	0/1
[truncated: 13,203,689 more chars]
