# Supplementary material for: Tradeoffs in alignment and assembly-based methods for structural variant detection with long-read sequencing data
Source: Nat Commun. 2024 Mar 19;15:2447. doi: 10.1038/s41467-024-46614-z (PMC10951360; doi:10.1038/s41467-024-46614-z)
Supplement: Supplementary file 4 — Source Data [file 41467_2024_46614_MOESM4_ESM.zip › Source Data/Figure4/HG002_analysis/Data/VCFs/ONT_Promethion/overlap_fp_p0_with_seq_ALNandASM/Multi_SV_Caller_Merged.vcf]

##fileformat=VCFv4.2
##FILTER=<ID=PASS,Description="All filters passed">
##source=Sniffles2/cuteSV/SVIM/SVIM-asm/PAV/Dipcall
##contig=<ID=chr1,length=249250621>
##contig=<ID=chr2,length=243199373>
##contig=<ID=chr3,length=198022430>
##contig=<ID=chr4,length=191154276>
##contig=<ID=chr5,length=180915260>
##contig=<ID=chr6,length=171115067>
##contig=<ID=chr7,length=159138663>
##contig=<ID=chr8,length=146364022>
##contig=<ID=chr9,length=141213431>
##contig=<ID=chr10,length=135534747>
##contig=<ID=chr11,length=135006516>
##contig=<ID=chr12,length=133851895>
##contig=<ID=chr13,length=115169878>
##contig=<ID=chr14,length=107349540>
##contig=<ID=chr15,length=102531392>
##contig=<ID=chr16,length=90354753>
##contig=<ID=chr17,length=81195210>
##contig=<ID=chr18,length=78077248>
##contig=<ID=chr19,length=59128983>
##contig=<ID=chr20,length=63025520>
##contig=<ID=chr21,length=48129895>
##contig=<ID=chr22,length=51304566>
##contig=<ID=chrX,length=155270560>
##contig=<ID=chrY,length=59373566>
##contig=<ID=chrM,length=16571>
##contig=<ID=chr1_gl000191_random,length=106433>
##contig=<ID=chr1_gl000192_random,length=547496>
##contig=<ID=chr4_gl000193_random,length=189789>
##contig=<ID=chr4_gl000194_random,length=191469>
##contig=<ID=chr7_gl000195_random,length=182896>
##contig=<ID=chr8_gl000196_random,length=38914>
##contig=<ID=chr8_gl000197_random,length=37175>
##contig=<ID=chr9_gl000198_random,length=90085>
##contig=<ID=chr9_gl000199_random,length=169874>
##contig=<ID=chr9_gl000200_random,length=187035>
##contig=<ID=chr9_gl000201_random,length=36148>
##contig=<ID=chr11_gl000202_random,length=40103>
##contig=<ID=chr17_gl000203_random,length=37498>
##contig=<ID=chr17_gl000204_random,length=81310>
##contig=<ID=chr17_gl000205_random,length=174588>
##contig=<ID=chr17_gl000206_random,length=41001>
##contig=<ID=chr18_gl000207_random,length=4262>
##contig=<ID=chr19_gl000208_random,length=92689>
##contig=<ID=chr19_gl000209_random,length=159169>
##contig=<ID=chr21_gl000210_random,length=27682>
##contig=<ID=chrUn_gl000211,length=166566>
##contig=<ID=chrUn_gl000212,length=186858>
##contig=<ID=chrUn_gl000213,length=164239>
##contig=<ID=chrUn_gl000214,length=137718>
##contig=<ID=chrUn_gl000215,length=172545>
##contig=<ID=chrUn_gl000216,length=172294>
##contig=<ID=chrUn_gl000217,length=172149>
##contig=<ID=chrUn_gl000218,length=161147>
##contig=<ID=chrUn_gl000219,length=179198>
##contig=<ID=chrUn_gl000220,length=161802>
##contig=<ID=chrUn_gl000221,length=155397>
##contig=<ID=chrUn_gl000222,length=186861>
##contig=<ID=chrUn_gl000223,length=180455>
##contig=<ID=chrUn_gl000224,length=179693>
##contig=<ID=chrUn_gl000225,length=211173>
##contig=<ID=chrUn_gl000226,length=15008>
##contig=<ID=chrUn_gl000227,length=128374>
##contig=<ID=chrUn_gl000228,length=129120>
##contig=<ID=chrUn_gl000229,length=19913>
##contig=<ID=chrUn_gl000230,length=43691>
##contig=<ID=chrUn_gl000231,length=27386>
##contig=<ID=chrUn_gl000232,length=40652>
##contig=<ID=chrUn_gl000233,length=45941>
##contig=<ID=chrUn_gl000234,length=40531>
##contig=<ID=chrUn_gl000235,length=34474>
##contig=<ID=chrUn_gl000236,length=41934>
##contig=<ID=chrUn_gl000237,length=45867>
##contig=<ID=chrUn_gl000238,length=39939>
##contig=<ID=chrUn_gl000239,length=33824>
##contig=<ID=chrUn_gl000240,length=41933>
##contig=<ID=chrUn_gl000241,length=42152>
##contig=<ID=chrUn_gl000242,length=43523>
##contig=<ID=chrUn_gl000243,length=43341>
##contig=<ID=chrUn_gl000244,length=39929>
##contig=<ID=chrUn_gl000245,length=36651>
##contig=<ID=chrUn_gl000246,length=38154>
##contig=<ID=chrUn_gl000247,length=36422>
##contig=<ID=chrUn_gl000248,length=39786>
##contig=<ID=chrUn_gl000249,length=38502>
##contig=<ID=hs37d5,length=35477943>
##FILTER=<ID=.,Description="None">
##INFO=<ID=SVTYPE,Number=1,Type=String,Description="Type of structural variant">
##INFO=<ID=END,Number=1,Type=Integer,Description="End position of the variant described in this record">
##INFO=<ID=SVLEN,Number=1,Type=Integer,Description="Difference in length between REF and ALT alleles">
##INFO=<ID=SC,Number=.,Type=String,Description="SV Caller(s) that supports this variant">
##FORMAT=<ID=GT,Number=1,Type=String,Description="Genotype">
##INFO=<ID=TruScore,Number=1,Type=Float,Description="Truvari score for similarity of match">
##INFO=<ID=PctSeqSimilarity,Number=1,Type=Float,Description="Pct sequence similarity between this variant and its closest match">
##INFO=<ID=PctSizeSimilarity,Number=1,Type=Float,Description="Pct size similarity between this variant and its closest match">
##INFO=<ID=PctRecOverlap,Number=1,Type=Float,Description="Percent reciprocal overlap percent of the two calls' coordinates">
##INFO=<ID=StartDistance,Number=1,Type=Integer,Description="Distance of this call's start from comparison call's start">
##INFO=<ID=EndDistance,Number=1,Type=Integer,Description="Distance of this call's start from comparison call's start">
##INFO=<ID=SizeDiff,Number=1,Type=Float,Description="Difference in size(basecall) and size(evalcall)">
##INFO=<ID=NumNeighbors,Number=1,Type=Integer,Description="Number of calls in B that were in the neighborhood (REFDIST) of this call">
##INFO=<ID=NumThresholdNeighbors,Number=1,Type=Integer,Description="Number of calls in B that are within threshold distances of this call">
##INFO=<ID=MatchId,Number=1,Type=Integer,Description="Truvari uid to help tie tp-base.vcf and tp-call.vcf entries together">
#CHROM	POS	ID	REF	ALT	QUAL	FILTER	INFO	FORMAT	Sample
chr1	201226502	.	tgatggagtgatggagtgagatggagtgatggagtgaggtggagtgatggagtgatggagtga	T	30	.	SVTYPE=DEL;SVLEN=62;SC=Sniffles2,cuteSV,SVIM,SVIM-asm,PAV,Dipcall;NumNeighbors=1;NumThresholdNeighbors=1;MatchId=6;TruScore=0.539597;PctSeqSimilarity=0;PctSizeSimilarity=0.983871;PctRecOverlap=0.634921;SizeDiff=1;StartDistance=-23;EndDistance=-22	GT	1/0
chr1	70976083	svim.DEL.17330	TCTTTTCTCTCTTTTCTTTTCTTTTTCTTTTTCTTTTTCTTTTTTTTTTTTT	T	13	PASS	SVTYPE=DEL;SVLEN=51;SC=Sniffles2,SVIM;NumNeighbors=1;NumThresholdNeighbors=1;MatchId=15;TruScore=0.6409;PctSeqSimilarity=0;PctSizeSimilarity=0.980392;PctRecOverlap=0.942308;SizeDiff=1;StartDistance=-3;EndDistance=-2	GT	0/1
chr1	96731346	.	a	ATATATATAAAATGAATTATATATATTATATATAAAATGAATTATATATAT	30	.	SVTYPE=INS;SVLEN=50;SC=Sniffles2,SVIM-asm,Dipcall;NumNeighbors=1;NumThresholdNeighbors=1;MatchId=16;TruScore=0.308642;PctSeqSimilarity=0;PctSizeSimilarity=0.925926;PctRecOverlap=0;SizeDiff=-4;StartDistance=-51;EndDistance=-51	GT	1/1
chr1	113316959	chr1-113316960-INS-170	G	GGGTCAGCCCCCGCCCGGCCAGCCGCCCCGTCAGGGAGGTGAGGGGCGCCTCTGCCCGGCCGCCCCTACTGGGAAGTGAGGAGCCCCTCTGCCCGGCCAGCCGCCCCGTCCGGGAGGGAGGTGGGGGTGTCGGCCCCCGCCCGGCCAGCCGCCCCTGTCCGGGAGGGAGGT	.	.	SVTYPE=INS;SVLEN=170;SC=Sniffles2,cuteSV,SVIM,PAV;NumNeighbors=1;NumThresholdNeighbors=1;MatchId=17;TruScore=0.298039;PctSeqSimilarity=0;PctSizeSimilarity=0.894118;PctRecOverlap=0;SizeDiff=18;StartDistance=128;EndDistance=128	GT	1/1
chr1	46051929	cuteSV.DEL.583	gtgtgtgtgtgtgtgtgtgtgtgtgtgtggtgtgtgtgtgtgtgtgtgtgtgtg	g	61.4	PASS	SVTYPE=DEL;SVLEN=53;SC=Sniffles2,cuteSV;NumNeighbors=1;NumThresholdNeighbors=1;MatchId=22;TruScore=0.654433;PctSeqSimilarity=0;PctSizeSimilarity=0.981481;PctRecOverlap=0.981818;SizeDiff=-1;StartDistance=1;EndDistance=0	GT	0/1
chr1	108733323	.	TTTTTTTAATCAGTTGAGTTTTGTCTATATAAACAAATTTTCCTACTGGGGAGGTGGAGACGTGTGGGAAGAGACCTCACATCAAAACCTCCTAACGATGTGACTGCCACTTGAGGAAAAGTCACAATGGTGCTCCTCTGAAACAGAATGTTCTGTGTGGTTGGTGCAGAATTCTCTGGGGACACCCCTCCCTTGGGTTTTGACATGTGAACCCTCCTCAGTCACCACTAGGTACACAAAGCGTCCTTGCCAAAAATGCAAGACAGCTCTACAAACCTTTTGTTTCAATAAGGAAGAAATGTGTTTCAAAAGATTCGACTTGATAGCTAACCCAGAATTTCTTATGAAAGGCTAGTTTGTATCAAATAAACAAATACAACTTACACTTGCAAATCTAAATATAAGAGTGTCTTTAAACAAATATGAAGAACACTTAACtttttttttttctttttgagatggagtctcactctgtcacccaggttggagtgcagtgatgcaatctcagcttgctgcaacctctgcctcccaggctcaagtgattctcctgcctcagcctcctgggactacacacacccaccaccacacccggttaatttttgcatttttagtagagatggggttttaccatattggccaggctggtcttgaactcctgaccccaagtgatccacctgccttggcctcccaaagtgctggaattacaggcatgagccactgcacctgAACAAGAACACTTAACTTTAAAAGGAGAAACACTGCTTTTTTCTAGGAATTAAAAATCCAGATAAGCTTTGCAGAAATAACATTTTGGACTGAATTGGTCCACAGAAAGTACACAGTCCAGGCCTCTGATATAACAGATGAGGATACCAGGGTATGGGGCTTGGAATATAGAATGTGCTCAAACTAGAACTGACCCATGACTGAATGGATGCTTCAATATTCCCAAAGTTCACATGGCTAATAGAAAGAGTTTTACTAAATTTCAACATGACAGAACTCAACTGACAGTTTTTTGGGCACGAAGTACCAATTATCCAAAATAAACTCAATAGTCCACATGCTCATGATCTCCCAGTCTACCGGGTCAAACATCCAAAGAGCAAATATACTTATAAAGTAATTATTATATACAATAATAAATTCCAAATGAAAAATGACTTGGAAATACTGCAATAGGAGTATGTACGAAGCACAACATGCTGAGAAGGAGCCTGTAGGTTAGCCTTCTGGGGAAGAGAAGGGTTAGCCTAAGCTCGGTACTGATAACTAGGGTCTATCAATTAAGGCATATTATGAGGAAACCTCAGCACTAGTGAAACCCGAGAGTAAAAGCCACTTCCACTGCCCCCTTCCAGGAACAGAAACCGAAACATAACATCAGAAAATTTCCAATCACCACCCCACTCCCAAATACACGTAGAGTGATTATTCCAGTTCTCTGAACTGGGGAGGGCGCATCTTTAGCCTAGACGCCCCTCTGGGTGACTAATGACAGGTGAGCACATTGAACAAGGTGACTCCTAAGACAAGGCTGTATGTAGCCAACATCTTGAGAGCAATCTGAAGTTGGAGATTTTACTACAGCCAAGGAGAAAACGGAGAAAAATACTTGAGAAATGTGTTAGCTGTGTTGTTATTCTTAATAAACGGTAACGCTGGTCAACGACCTGAACACTGCAGTGGGCCCAGGTCAAGCTTGACAACATGTAAATTTTGCCCTCTCTGCCCAATGCCTCTCCAGGGCTCCCAGCCCCAACGTCTCTCTGATTACAGCCCCAGTGAGACCCACCTTCGCTTCCTCTAGAGATTGAATGGCCCCTACATCCTCCAGGCCTTCCTGAAGCTCAAAAATGTCCAAGGTCCCATCCTTGTTATAGTCCAGGTACCAAAAGAGATCTCCGTAGAGGGAGTCCATCGAGGATGTCTCCCTCGCAGCTCCGCGGCCTGAGTGAGCCCCAGCGGGGTGGAAGTGCGACCGACGAACGGGATCTCTGCCCACCACACACGTCCAGTGGGAAGAGGCCTAAGACAGCATCCTCCTCAGGGGCGCCAAACACAATGCACCTTCATCGGTTAAAGCTCTGGAAGGAGAGGGCTCATCCTAACGGCTTCAGCGCAAAGGCGCGAGCGCGCAGGACCCGGGACCTGCGTGGGACCGCACTCTGGGCTGCGCTGGGAGACCGCGGAGTTCCTGCCTCACTCACGTCTGATCAGAAGCCCCGGCTCCCACTCCAGGAAGAGTCCAGTCGGGGCAACTCAAGCCCCTTTCCCCAGAAACTTCCAGGGAGAACCCAGCACAGGGCCATCTGAAAGTATAGCTTCTCTTTTGGAGAGAAGTAGGTTGGGAATGTTGGGACATGGGCTATTGCAGCATAAGTGACTGGCGGTGGCGGCCTGCCAACATTTAAAAAAAATTGTTTGGCTGCACCTGTCTAGGAATCCTTCTTTTTAAAAATCCTTATAATGATTTTTTA	T,*	30	.	END=108735800;SVTYPE=DEL;SVLEN=2477;SC=Sniffles2,cuteSV,SVIM,SVIM-asm,PAV,Dipcall;NumNeighbors=1;NumThresholdNeighbors=1;MatchId=24;TruScore=0.192706;PctSeqSimilarity=0;PctSizeSimilarity=0.578119;PctRecOverlap=0;SizeDiff=1045;StartDistance=-2497;EndDistance=-1452	GT	2/1
chr1	245266158	.	C	CAGCATTGTTTATTTCAGTCCTCCACCCTGTGAGGCTGACGAGGATCAGAGGTGGTCCTCTATGGTCAGGAGGGGGACCAGAGAGGCCA	30	.	SVTYPE=INS;SVLEN=88;SC=Sniffles2,SVIM,SVIM-asm,PAV,Dipcall;NumNeighbors=1;NumThresholdNeighbors=1;MatchId=38;TruScore=0.329545;PctSeqSimilarity=0;PctSizeSimilarity=0.988636;PctRecOverlap=0;SizeDiff=1;StartDistance=-31;EndDistance=-31	GT	1/0
chr1	178627769	cuteSV.DEL.1673	cttttcttttcttttcttttctttctttctttcttttttttttttttttttttt	c	14.4	PASS	SVTYPE=DEL;SVLEN=53;SC=Sniffles2,cuteSV;NumNeighbors=1;NumThresholdNeighbors=1;MatchId=40;TruScore=0.63557;PctSeqSimilarity=0;PctSizeSimilarity=0.962264;PctRecOverlap=0.944444;SizeDiff=2;StartDistance=-3;EndDistance=-1	GT	0/1
chr1	31807172	cuteSV.DEL.458	tctctctctctctctgtgtgtgtgtgtgtgtgtgtgtgtgtgtgtgtgtgt	t	5.1	PASS	SVTYPE=DEL;SVLEN=50;SC=Sniffles2,cuteSV;NumNeighbors=1;NumThresholdNeighbors=1;MatchId=42;TruScore=0.634978;PctSeqSimilarity=0;PctSizeSimilarity=0.961538;PctRecOverlap=0.943396;SizeDiff=-2;StartDistance=-1;EndDistance=-3	GT	0/1
chr1	36170627	cuteSV.DEL.493	agagagagagagagagagagagagagagagagagagagagagagagagaaagaaagaaaga	a	32.7	PASS	SVTYPE=DEL;SVLEN=60;SC=Sniffles2,cuteSV;NumNeighbors=1;NumThresholdNeighbors=1;MatchId=48;TruScore=0.589526;PctSeqSimilarity=0;PctSizeSimilarity=0.883333;PctRecOverlap=0.885246;SizeDiff=7;StartDistance=-3;EndDistance=4	GT	0/1
chr1	213537040	cuteSV.DEL.1962	ttctttccttctttctttctttctttctttcgttctttctttctctcttctttctc	t	25.1	PASS	SVTYPE=DEL;SVLEN=55;SC=Sniffles2,cuteSV;NumNeighbors=1;NumThresholdNeighbors=1;MatchId=49;TruScore=0.470238;PctSeqSimilarity=0;PctSizeSimilarity=1;PctRecOverlap=0.410714;SizeDiff=0;StartDistance=33;EndDistance=33	GT	0/1
chr1	1000617	svim_asm.INS.19	G	GTGTGGTGGGGTCTGCGGGCCCTGGGGGTGTGGTGGGTCTGCGGGGCCCTGGGGGTGGGGTCTGCAGGGCCCTGGGGGT	.	PASS	SVTYPE=INS;SVLEN=78;SC=Sniffles2,SVIM-asm;NumNeighbors=1;NumThresholdNeighbors=1;MatchId=51;TruScore=0.209402;PctSeqSimilarity=0;PctSizeSimilarity=0.628205;PctRecOverlap=0;SizeDiff=29;StartDistance=119;EndDistance=119	GT	1/0
chr1	246187806	.	C	GAGATACAGCAAGTGGACAGCATCTAGGAAGGGAGATACAGGAAGTGGACAGCATCTAGGAAGGAGATACAGGAAGTGGACAGCATCTAGGAAGAGAGATACAGCAAGTGGACAGCATCTAGGAAGGAGATACAGCAAGTGGACAGCATCTAGGAAGAC	30	.	SVTYPE=INS;SVLEN=158;SC=Sniffles2,SVIM-asm,Dipcall;NumNeighbors=1;NumThresholdNeighbors=1;MatchId=55;TruScore=0.316456;PctSeqSimilarity=0;PctSizeSimilarity=0.949367;PctRecOverlap=0;SizeDiff=8;StartDistance=-42;EndDistance=-42	GT	1/0
chr1	9583592	.	atatatatatatatatatatatatatatttttttttttttttttttttttttt	A	30	.	SVTYPE=DEL;SVLEN=52;SC=Sniffles2,SVIM,SVIM-asm,PAV,Dipcall;NumNeighbors=1;NumThresholdNeighbors=1;MatchId=58;TruScore=0.648032;PctSeqSimilarity=0;PctSizeSimilarity=0.981132;PctRecOverlap=0.962963;SizeDiff=-1;StartDistance=-1;EndDistance=-2	GT	1/0
chr1	214884935	svim.DEL.43253	ATATATAGAGAGAGAGAGAGAGAGAGAGAGGGAGAGGGAGAGGGAGAGAGAGAGAG	A	14	PASS	SVTYPE=DEL;SVLEN=55;SC=Sniffles2,cuteSV,SVIM;NumNeighbors=1;NumThresholdNeighbors=1;MatchId=65;TruScore=0.654654;PctSeqSimilarity=0;PctSizeSimilarity=0.981818;PctRecOverlap=0.982143;SizeDiff=1;StartDistance=-1;EndDistance=0	GT	0/1
chr1	147390160	svim.DEL.28620	TAAATTTTTTTTTTTTTTTTTTTGAGACGGAGTCTCGCTCTGTCACCCAGGCTGGAGTGCAGTGGCTCAATCTCGGCTCACTCACTGCAAGCTCTGCCTCCCGGGTTCACGCCATTCTCCTGCCTCAGCCTCCCAAGTAGCTAGGACTACAGGCGCCCGCCACCATGCCCGGCTAATTTTTTGTATTTTTTAGTAGAGACGGGGTTTCCCGTGTTAGCCAGGATGGTCTTGATTTCCTGACCTCGTGATCCGCCCGCCTTGGCCTCCCAAAGTGCTGGGATTACAGGCGTGAGCCACCGCACCCGGCC	T	18	PASS	SVTYPE=DEL;SVLEN=307;SC=Sniffles2,SVIM;NumNeighbors=1;NumThresholdNeighbors=1;MatchId=67;TruScore=0.665584;PctSeqSimilarity=0;PctSizeSimilarity=1;PctRecOverlap=0.996753;SizeDiff=0;StartDistance=-1;EndDistance=-1	GT	0/1
chr1	117571843	.	g	GAAAGAAAGAAAGAAAGAAAGAAAGAAAGAAGGAAAGAAAGAAAAGAAAGA	30	.	SVTYPE=INS;SVLEN=50;SC=Sniffles2,SVIM,SVIM-asm,PAV,Dipcall;NumNeighbors=1;NumThresholdNeighbors=1;MatchId=72;TruScore=0.306667;PctSeqSimilarity=0;PctSizeSimilarity=0.92;PctRecOverlap=0;SizeDiff=4;StartDistance=-6;EndDistance=-6	GT	0/1
chr1	37098158	.	aaaaaaaaaaaaaaaatatatatatatatatatatgtgtatatatatatatatatac	A,*	30	.	END=37098212;SVTYPE=DEL;SVLEN=54;SC=Sniffles2,cuteSV,SVIM,SVIM-asm,PAV,Dipcall;NumNeighbors=1;NumThresholdNeighbors=1;MatchId=74;TruScore=0.61543;PctSeqSimilarity=0;PctSizeSimilarity=0.931035;PctRecOverlap=0.915254;SizeDiff=-4;StartDistance=-1;EndDistance=-5	GT	2/1
chr1	243691191	svim.DEL.49773	ACACACACACACACACACACACACACACACACACACACACACACACACAGAGAGAGAGAGAG	A	18	PASS	SVTYPE=DEL;SVLEN=61;SC=Sniffles2,cuteSV,SVIM;NumNeighbors=1;NumThresholdNeighbors=1;MatchId=88;TruScore=0.607086;PctSeqSimilarity=0;PctSizeSimilarity=0.918033;PctRecOverlap=0.903226;SizeDiff=5;StartDistance=-6;EndDistance=-1	GT	0/1
chr1	82721710	chr1-82721711-INS-3107	A	ATGTGCACATGTACTCCTAAAACTTAAAGTATAATAATAAAAAAGGCCAACATCAAAGTCTTTTGGTATTTTAAGAATTCTTCTATAAAAACTACATAGTCAACATTTTTGATGGTACAAAGGATGATAGTGAGGAAAAACATCAATAGTAAGACTTAGTCAAATAAGTGATTTGCAACATCAGATTCTGAATTTGAAAAAATACTAGGTATACCTTTAACAATTTACTTTGCTCATATTTTTATGTTGATCAAGAATGATACATTATAAAATTTATTTATGGTTAATTCTAAAAAACTTCTTTCAGTAAAAAGTCTATGTGATGAAAAACTTTTGTGTCATAGTTAATTAGCATAATTTTTCTTTCTCAGTGGTACATACAATGATAGTATATCTTAAAATCAATGGCCTCTCAGGTTGATCAAATATAGTAACTATAATGGGAGGCATGGCTGCCCACATATGTGAGTGTCAGTGGGGAGTGCTGAAAATAATGTAAATTCTCATCTTCTCTAGAAGGAAGTCAATATAGATTGCCTAAATGTGAAAAATCAGCAATATAAGTGTACTATTGTATTAGCTCGCTTGGGCTTTCATAACAAAATGCCACAGACTGGATGGCTTAAAGAACAGAAATTTATTTTCTCACAATTCTGGAAGCTAGAAGTTCAAGATGAAGGTGTCAGTGGTTATTATTCATTTTTAATAGCAAGTATGTATATTATGGGAAAGAGTCAAGAGAGAAATTGACCATGATAAGATTGACTCCTCATCTTGAGAGGCAAATGGAGACTGGAGTATATGGAGTGGCTGGTTCTATGAGACCCGGTAAAGGAGGGTCCGGGTGCCCAGGAGACAGATGTGGGACAGGAGCTCTTAGAAGGTCTTTTGGAGATTCCTTCTGTTTCTCAGTGAAATAATATGGAAAGTCATCTGCTGAGGATGAAGGCCAGGAAAACATATTGGGAACTTGAGGAGAAGGAAAAATTGTGAAATAGCCATTTAGGAGAGAGAGTGAATTGACTGAGAGAGGCTGTAGGATTGATATGGGCACACTGAAGTTTAGCAGTCATGAATCTGAAGTAAAGCAAGCCAGCATGTGGCAATTGATCCCAGGCCAGAAATGAGGGATGTAGAATGAGGAAAGGAAAGCACCTAGAATAGCTCCCAAATTTGTGCCTTGAGCAATAGGTAGAACTGGTGCCAGGGGATGTAAGTGGAGACACGGGTGTAGATTGGAGAGTAGAGATGGTATGAATTCAGTTTTTAAGATGTTGACTAAAAAGTGCCTGTAGGATATCCAAGCAGTCTAGTATACAGAATTTTAGGTTTGGTGGGATAAATTCACATCACCAGTACATATAAACATGAATGGAATGCAACTGGCCAGGTAGGATGTTTAGAATGAGCCTCATTGTAGTGTTTGCTGGGTGGAAGATGTCTGTGGGGGTGCTGAGTTATTAAGGAGCATAGCATGAAAGCTATTCAGAAGTGGGGAGGTGAAGGGTTTTACAGCATGAGAGGCAAACAGAGCTGAAGAGCTACACCCAATTGTTTGACTGAGGGCCGTGGTGCGTATGAGTCCACTGGTCCAACAGCTCCTCTGTATTGGTGTTGCTTTAATTTCCTTAACACCTATTAGCATTTTACTTAAATACAAACCTAGTTTAATTTATTTTGAAATCTTTTTGAGTCAGATGTCAATTGAACAAATACCTAACTGAATATTGTGTTCTTCCAGCTTTCTCTGTACACGGAAATAGTTCTGTTACACAGAAGGTAGTTAACACATGTGTGCCAATTGATTTATTGAAAATACAAACAAAAATGTCTTTATCAAATTTGTTATGTTAAAAATCTATGGTGTTAAACCTGAGAAACACAAGCAATACGGAAAGGATTCCCTATTTAACAAATGATGCTGGGAAAACTGGCTAGCCATATGTAGAAAGCTGAAACTGGATCCCTTCCTTACACCTTATACAAAAATTCATTCAAGATGGATTAAAGACTTAAACGTTAGATCTAAAACCATAAAAACCCTAGAAGAAAACCTAGGCATTACCATTCAGGACATAGGCATGGGCAAGGACTTCATGTCTAAAACACCAAAAGCAATGGCAACAAAAGCCAAAATTGACAAATGGGATCTAATTAAACTAAAGAGCTTCTGCACAACAAAAGAAACTACCATCAGAGTGAACAGGCAACCTACAAAATGGAAGAAAATTTTCGCAACCTACTCATCTGACAAAGGGCTAATATCCAGAATCTACAATGAACTCAAACAAATTTACAAGAAAAAGCAAACAACCCCATCAAAAAGTGGGCGAAGGACATGAACAGACACTTCTCAAAAGAAGACATTTATGCAGCCAAAAACACATGAAAAATGCTCACCATCACTGGCCATCAGAGGAATGCAAATCAGAACCACCATGAGATACCATCTCACACCAGTTAGAATGGCAATCATTAGAAAGTCAGGAAACAACAAGTGCTGGATAGGATGTGGAGAAATAGGAACACTTTTACACTGTGGTGGGACTATAAACTAGTTCAACCATTGTGGAAGTCAGTGTGGCGATTCCTCAGGGATCTAGAACTAGAAATACCATTTGACCCAGCCATCCCATTACTGGGTATATACCCAAAGGACTATAAATCATGCTGCTATAAAGACACATGCACACGTATGTTTATTGCGGCACTATTCACAATAGCAAAGACTTGGAACCAACCCAAATGTCCAACAATGATAGACTGGATTAAGAAAATGTGGCACATGTATACCATGGAATGCTATGCAGCCATAAAAAATGATGAGTTCATGTCCTTTGTAGGGACATGGATGAAATTGGAAATCATCATTCTCAGTAAACTATCGCAAGAACAAAAAACCAAACACCGCATATTCTCACTCATAGGTGGGAACTGAACAATGAGAACACATGGACACAGGAAGGGGAACATCACACTCTGGGGACGGTTGTGGGGTGGGGGAGCGGGAGGGATAGCATTAGGAGATATACCTAATGCTAAATGACGAGTTAATGGGTACAGCACACCAGCATGGCACATGTATACATATGTAACTAACCTGCACAC	.	.	SVTYPE=INS;SVLEN=3107;SC=Sniffles2,cuteSV,SVIM,SVIM-asm,PAV;NumNeighbors=2;NumThresholdNeighbors=2;MatchId=90;TruScore=0.328184;PctSeqSimilarity=0;PctSizeSimilarity=0.984551;PctRecOverlap=0;SizeDiff=48;StartDistance=39;EndDistance=39	GT	1/1
chr1	55201851	cuteSV.DEL.648	agagagagagagagagagagagagagagagagagagagagagagagaagaggag	a	52.3	PASS	SVTYPE=DEL;SVLEN=53;SC=Sniffles2,cuteSV;NumNeighbors=1;NumThresholdNeighbors=1;MatchId=95;TruScore=0.666667;PctSeqSimilarity=0;PctSizeSimilarity=1;PctRecOverlap=1;SizeDiff=0;StartDistance=0;EndDistance=0	GT	0/1
chr1	105050602	chr1-105050603-INS-340	C	CAGAGAGAGAGAGAGAGAGAGAGAGAGAGAGAGAGAGAGAGAGAGAGAGAGAGAGAGAGAGAGAGGAGAGAGAGGAGAGAGAGAGAGAGAGAGAGAGAGAGAGAGAGAGAGAGAGAGAGAGAGAGAGAGAGAGAGAGAGAGAGAGAGAGAGAGAGAGAGAGAGAGAGAGAGAGAGAGAGAGAGAGAGAGAGAGAGAGAGAGAGAGAGAGAGAGAGAGAGAGAGAGAGAGAGAGAGAGAGAGAGAGAGAGAGAGAGAGAGAGAGAGAGAGAGAGAGAGAGAGAGAGAGAGAGAGAGAGAGAGAGAGAGAGAGAGAGAGAGAGAGAGAGAGAGAGAGAGAGAG	.	.	SVTYPE=INS;SVLEN=340;SC=Sniffles2,SVIM-asm,PAV;NumNeighbors=2;NumThresholdNeighbors=1;MatchId=96;TruScore=0.301418;PctSeqSimilarity=0;PctSizeSimilarity=0.904255;PctRecOverlap=0;SizeDiff=-36;StartDistance=-1;EndDistance=-1	GT	0/1
chr1	4125050	chr1-4125051-DEL-393	Ttcactcacacttgctcactcagtcattcactcacacactcacatactcagtcactcattcactcacacccatccactcactcattcactcacacacactcattcactcacacgctcacacttgctcactcattcactcactcatactcattcactcacagtcactcattcactcactcgcacacattcactcacttattcactcactcgctcattcactcacacacactcattcactcacacttgctcattcactcagtcactcacacactcacactcattcacttgctcagtcattcattcacatacacttgctcatcactcacactcagtcactgattcattcactcacttattcactcacacacactcgctcagtcactcacacacttgc	T	.	.	SVTYPE=DEL;SVLEN=393;SC=Sniffles2,cuteSV,SVIM,PAV;NumNeighbors=2;NumThresholdNeighbors=2;MatchId=101;TruScore=0.60373;PctSeqSimilarity=0;PctSizeSimilarity=0.965602;PctRecOverlap=0.845588;SizeDiff=-14;StartDistance=63;EndDistance=49	GT	1/0
chr1	4125846	chr1-4125847-DEL-568	Cgctcagtcactcattcactcacactcatccactcactcattcactcacacacattcatcacacgctcacacttgctcactcatttgctcactcactcattcactcagtcacttatttactcacttgcacactcattcactcacttattcactcactcactcgctcattcactcacacacactcattcactcacacttgctcattcactcactcactcacactcagtcactcacacacacactcattcacttgctcagtcactcattcacatacacttgctcatcactcacactcagtcactgattcattcactcattcgctcacttattcactcacacacactcgctcagtcactcacacacttgctcagtcactcgttcactcacagtcattcactcactcactcattcactcacactcccacacttgctcagtcactcacacacacattcgctcactcattcactcacacacttgctcagtcactcgttcactcacactcagtcactcattcactcacactcattcactcacacacattcactcacacactcgctcactcactcat	C	.	.	SVTYPE=DEL;SVLEN=568;SC=Sniffles2,cuteSV,SVIM,PAV;NumNeighbors=1;NumThresholdNeighbors=1;MatchId=102;TruScore=0.650255;PctSeqSimilarity=0;PctSizeSimilarity=0.985915;PctRecOverlap=0.964851;SizeDiff=8;StartDistance=-20;EndDistance=-12	GT	1/0
chr1	218894529	.	a	ATATATATACGTATATATATATATACTATATACGTATATATATATATACGTATATATATATATACG	30	.	SVTYPE=INS;SVLEN=65;SC=Sniffles2,cuteSV,SVIM,SVIM-asm,PAV,Dipcall;NumNeighbors=1;NumThresholdNeighbors=1;MatchId=123;TruScore=0.333333;PctSeqSimilarity=0;PctSizeSimilarity=1;PctRecOverlap=0;SizeDiff=0;StartDistance=-1;EndDistance=-1	GT	0/1
chr1	31124634	.	c	CCACCTCCTCCCTGCCTGATCACCTCCTCCCTGCCTGCCCACCTCCTCCCTGCCTGAT	30	.	SVTYPE=INS;SVLEN=57;SC=Sniffles2,cuteSV,SVIM,SVIM-asm,PAV,Dipcall;NumNeighbors=1;NumThresholdNeighbors=1;MatchId=124;TruScore=0.292398;PctSeqSimilarity=0;PctSizeSimilarity=0.877193;PctRecOverlap=0;SizeDiff=7;StartDistance=-85;EndDistance=-85	GT	1/0
chr1	2079159	.	T	TTGTCCACTGACCTCTCCATCTTTCCGTCTGTTGTCCACTGACCTCTCCGTCTATCCATCTATCTATTGTCCACTGACCTCTCATCTATCCATCTATTGTCCACTGACCTCTCCATCTATCCATCCATCTATTGTCCACTGACCTCTCCATCTATCCATCCAC	30	.	SVTYPE=INS;SVLEN=162;SC=Sniffles2,cuteSV,SVIM,SVIM-asm,PAV,Dipcall;NumNeighbors=1;NumThresholdNeighbors=1;MatchId=133;TruScore=0.323045;PctSeqSimilarity=0;PctSizeSimilarity=0.969136;PctRecOverlap=0;SizeDiff=5;StartDistance=-1;EndDistance=-1	GT	0/1
chr1	3504656	chr1-3504657-INS-185	G	GGGGCAGGAGGCCGGGAGGGGGCAGGACAGGGCAGGGACAGGCCAGGGGGCAGGAGTGGCAGCAGGAGGCAGGAGGGGCCAGGAGGGGGGCGGGAGGGGGCAGGACAGGCCAGGAGGAGGCAGGAGGGGGCAGGAGGGGACAGGAGGGGGCAGGAGGGGACAGGAGGGGGCAGGGAGGGGACAGGA	.	.	SVTYPE=INS;SVLEN=185;SC=Sniffles2,PAV;NumNeighbors=1;NumThresholdNeighbors=1;MatchId=139;TruScore=0.331541;PctSeqSimilarity=0;PctSizeSimilarity=0.994624;PctRecOverlap=0;SizeDiff=-1;StartDistance=215;EndDistance=215	GT	0/1
chr1	2566483	.	C	CCCCCCAAACACCCACACAGACCATCCCAACACCCACATAGACCATGCCCCCAAACACACAGACTGG,*	30	.	SVTYPE=INS;SVLEN=68;SC=Sniffles2,cuteSV,SVIM,SVIM-asm,PAV,Dipcall;NumNeighbors=1;NumThresholdNeighbors=1;MatchId=142;TruScore=0.29902;PctSeqSimilarity=0;PctSizeSimilarity=0.897059;PctRecOverlap=0;SizeDiff=7;StartDistance=-1;EndDistance=-1	GT	2/1
chr1	18376301	chr1-18376302-INS-69	G	GATATTATTGGTAGTGGTGATGGTGTTATTGGTGGTGGTGGTGGTGTTATTGGTGGTGGTGGTGATATTA	.	.	SVTYPE=INS;SVLEN=69;SC=Sniffles2,SVIM,SVIM-asm,PAV;NumNeighbors=2;NumThresholdNeighbors=1;MatchId=149;TruScore=0.219048;PctSeqSimilarity=0;PctSizeSimilarity=0.657143;PctRecOverlap=0;SizeDiff=-36;StartDistance=-110;EndDistance=-110	GT	1/0
chr1	25493462	.	a	AGGGAAGGGAGGGAGGGAGGGAGGGAGGAAGGAAGGAGGGAAGGGAGGGAGGGAGGGAGGGAGGAAGGAAGGAG	30	.	SVTYPE=INS;SVLEN=73;SC=Sniffles2,cuteSV,SVIM,SVIM-asm,PAV,Dipcall;NumNeighbors=1;NumThresholdNeighbors=1;MatchId=160;TruScore=0.30137;PctSeqSimilarity=0;PctSizeSimilarity=0.90411;PctRecOverlap=0;SizeDiff=7;StartDistance=49;EndDistance=49	GT	0/1
chr1	202173903	chr1-202173904-INS-670	C	CACACACACACCTCCAAACACACACACACCCTAACACACACCTCCTCCAAACACAAACCTCCAAACACACACACACCTCCAAACACACACACACCTAACACACACCTCCTCCAAACACACACACACTTCCAAACACACACACCTCCAAACACACATACATCTCCAAACACACACACACCTAACACACGCACCTAACACACACTTCCTTCAAACACACACACCTCCAAAGACACACACACACCTAACACACACCTCCTTCAAACACACACACCTAACACACACCTCCTTCAAACACACACACACACCTCCAAACACACACACACCTAACACACACCTCCTTCAAACACACACACACCTCCAAACACACACACCTAACACACACCTCCTTCAAACACACACACACCTCTCCAAACACACACACACCCTAACACACCCCCTTCAAACACACACACCTCTCCAAAAACACACACACACCTAACACACACCTCCTTCAAACACACACACACCTCCAAACACAAACACACCTAACACACCCTCCTTCAAACACACACACCTCAAAACACACACACCTCAAAACACACACACCTCCAAAAACACACACATACCTAACACACACCTCCTTCAAACACACACCTCCAAACACACACACACCTAACACACACCTCTTTCAA	.	.	SVTYPE=INS;SVLEN=670;SC=Sniffles2,cuteSV,PAV;NumNeighbors=1;NumThresholdNeighbors=1;MatchId=167;TruScore=0.234826;PctSeqSimilarity=0;PctSizeSimilarity=0.704478;PctRecOverlap=0;SizeDiff=198;StartDistance=-193;EndDistance=-193	GT	1/1
chr1	55392277	svim.DEL.14125	AGAGAGAGAGAGAGAGAAAGAGATGAGAGAGAGAGAGAGAGAGGAGAGAGAGAGAGAGAGAGGA	A	16	PASS	SVTYPE=DEL;SVLEN=63;SC=Sniffles2,cuteSV,SVIM;NumNeighbors=1;NumThresholdNeighbors=1;MatchId=182;TruScore=0.530175;PctSeqSimilarity=0;PctSizeSimilarity=0.793651;PctRecOverlap=0.796875;SizeDiff=13;StartDistance=-6;EndDistance=7	GT	0/1
chr2	150324651	svim.DEL.83871	ACACACACACACACACACACACACACACACACACACACACACACACACACAC	A	14	PASS	SVTYPE=DEL;SVLEN=51;SC=Sniffles2,SVIM;NumNeighbors=1;NumThresholdNeighbors=1;MatchId=190;TruScore=0.64731;PctSeqSimilarity=0;PctSizeSimilarity=0.980392;PctRecOverlap=0.961538;SizeDiff=1;StartDistance=-2;EndDistance=-1	GT	0/1
chr2	10676343	chr2-10676344-INS-124	G	GGGTCCTGTGTATTGGGGTGTTTCGGGGATCCTGTGTATTAGGGTGTTTCGGGATCCTGTGTATTGGGGCGTTTCGGGATCCTGTGTATTGGGGCGTTTCGGGGGTCCTGTGTATTGGGGCGTTC	.	.	SVTYPE=INS;SVLEN=124;SC=Sniffles2,cuteSV,SVIM,PAV;NumNeighbors=1;NumThresholdNeighbors=1;MatchId=193;TruScore=0.320413;PctSeqSimilarity=0;PctSizeSimilarity=0.96124;PctRecOverlap=0;SizeDiff=-5;StartDistance=-191;EndDistance=-191	GT	1/1
chr2	217128203	cuteSV.DEL.15687	aagaaggagagagaaagagagagagagagagagagagagagagagagagagag	a	47.9	PASS	SVTYPE=DEL;SVLEN=52;SC=Sniffles2,cuteSV;NumNeighbors=1;NumThresholdNeighbors=1;MatchId=197;TruScore=0.63522;PctSeqSimilarity=0;PctSizeSimilarity=1;PctRecOverlap=0.90566;SizeDiff=0;StartDistance=-5;EndDistance=-5	GT	0/1
chr2	3698898	cuteSV.DEL.13687	ggtgggtggggggggtgtgtgtgtgtgtgtgtgtgtgtgtgtgtgtgtgtgtgtgtgtgtgtgtgtgtgtgtgtgt	g	118.6	PASS	SVTYPE=DEL;SVLEN=75;SC=Sniffles2,cuteSV;NumNeighbors=1;NumThresholdNeighbors=1;MatchId=199;TruScore=0.58822;PctSeqSimilarity=0;PctSizeSimilarity=0.9375;PctRecOverlap=0.82716;SizeDiff=-5;StartDistance=-9;EndDistance=-14	GT	0/1
chr2	3737921	cuteSV.DEL.13688	cccccctcccctcccccctcccctcccctccccctcccctcccctcccctcccctcccccctcccct	c	47.3	PASS	SVTYPE=DEL;SVLEN=66;SC=Sniffles2,cuteSV;NumNeighbors=1;NumThresholdNeighbors=1;MatchId=200;TruScore=0.486808;PctSeqSimilarity=0;PctSizeSimilarity=0.848485;PctRecOverlap=0.61194;SizeDiff=10;StartDistance=-26;EndDistance=-16	GT	0/1
chr2	232734686	.	c	CCCTCCCTCCTTCCCTCCTCTCTCCCTCCCTCCTTCCCTCCTCTCTCCCTCCATCCTTCCCTCCTCTCTCCCTCCCTCCTTCCCTCCTCTCTCCCTCCCTCCTTCCCTCCTCTCTCCCTCCCTCCTTCCCTCCTCTCTCCCTCCATCCTTCCCTCCTCTCTCCCTCCCTCCTTCCCTCCTCTCCCTCCATCCTTCCCTCCTCTCTCCCTCCATCCTTCCCTCCTCTCTCCCTCCATCATTCCCTCCTCTCTCCCTCCATCCTTCCCTCCTCTCTCTCCTCCCTCCTTCCCTCCTCTCTCCCTCCCTCCTTCCCTCCTCTCTCCCTCCATCCTTCCCTCCTCTCTCCCTCCCTCCTTCCCTCCTCTCTCCCTCCATCCTTCCCTCCTCTCTCCCTCCATCCTTCCCTCCTCTCTCCCTCCATCCTTCCCTCCTCTCTCCCTCCATCCTTCCCTCCTCTCTCCCTCCATCCTTCCCTCCTCTCTCCCTCCCTCCTTCCCTCCTCTCTCCCTCCCTCCTTCCCTCCTCTCTCCCTCCCTCCTTCCCTCCTCTCTCCCCTCCCTCCTTCCCTCCTCTCTCCCTCCCTCCTTCCCTCCTCTCTCCCTCCATCCTTCCCTCCTCTCTCCCTCCCTCCTTCCCTCCTCTCTCCCTCCCTCCTTCCCTCCTCTCTCCCTCCCTCCTTCCCTCCTCTCTCCCTCCATCCCTCCCTCCTCTCTCCCTCCCTCCCTCCTCTCTCCCTCCCTCCCTCCCTCCTCTCTCCCTCCCTCCTTCCCTCCTCTCTCCCTCCCTCCTTCCCTCCTCTCTCCCTCCCTCCTTCCCTCCTCTCTCCCTCCATCCTTCCCTCCTCTCTCCCTCCCTCCTTCCCTCCTCTCTCCCTCCCTCCTTCCCTCCTCTCTCCCTCCCTCCTTCCCTCCTCTCTCCCTCCCTCCTTCCCTCCTCTCTCCCTCCATCCTTCCCTCCTCTCTCCCTCCATCCTTCCCTCCTCTCTCCCTCCATCCTTCCCTCCTCTCTCCCTCCCTCCTTCCCTCCTCTCTCCCTCCCTCCTTCCCTCCTCTCTCCCTCCATCCTTCCCTCCTCTCTCCCTCCCTCCTTCCCTCCTCTCTCCCTCCATCCTTCCCTCCTCTCTCCCTCCCTCCTTCCCTCCTCTCTCCCTCCCTCCTTCCCTCCTCTCTCCCTCCATCCTTCCCTCCTCTCTCCTCCATCCTTCCCTCCTCTCTCCCTCCATCCTTCCCTCCTCTCTCCCTCCCTCCTTCCCTCCTCTCTCCCTCCATCCTTCCCTCCTCTCTCCCTCCCTCCCTCCCTCCTCTCTCCCTCCATCCTTCCCTCCTCTCTCCCTCCATCCTTCCCTCCTCTCTCCCTCCATCCTTCCCTCCTCTCTCCCTCCCTCCTTCCCTCCTCTCTCCCTCCATCCTTCCCTCCTCTCTCCTCCATCCTTCCCTCCTCTCTCCCTCCATCCTTCCCTCCTCTCTCCCTCCCTCCTTCCCTCCTCTCTCCCTCCCTCCTTCCCTCCTCTCTCCCTCCATCCTTCCCTCCTCTCTCCCTCCATCCTTCCCTCCTCTCTCCCTCCATCCTTCCCTCCTCTCTCCCTCCATCCTTCCCTCCTCTCTCCCTCCCTCCTTCCCTCCTCTCTCCCTCCCTCCTTCCCTCCTCTCTCCCTCCATCCTTCCCTCCTCTCTCCCTCCCTCCTTCCCTCCTCTCTCCCTCCATCCTTCCCTCCTCTCTCCCTCCCTCCTTCCCTCCTCTCTCCCTCCCTCCTTCCCTCCTCTCTCCCTCCCTCCTTCCCTCCTCTCTCCCTCCCTCCTTCCCTCCTCTCTCCCTCCCTCCTTCCCTCCTCTCTCCCTCCATCCTTCCCTCCTCTCTCCCTCCCTCCCTCCTCTCTCCCTCCATCCTTCCCTCCTCTCTCCCTCCCTCCCTCCCTCCTCTCTCCCTCCCTCCTTCCCTCCTCTCTCCTCCCTCCTTCCCTCCTTTCTTTCCACCCTTCCTGCTTCCTTCCTTCTTCCTTCCTTCCTCCCTTCCTCCCCT	30	.	SVTYPE=INS;SVLEN=2018;SC=Sniffles2,SVIM-asm,Dipcall;NumNeighbors=1;NumThresholdNeighbors=1;MatchId=202;TruScore=0.227252;PctSeqSimilarity=0;PctSizeSimilarity=0.681757;PctRecOverlap=0;SizeDiff=-942;StartDistance=-2;EndDistance=-2	GT	0/1
chr2	25927984	.	c	CGGTCTCCCTCTCCCCACGGTCTCCCTCTCCCCACGGTCTCCCTCTCCCCACGGTCTCCCTCTCCCCAT	30	.	SVTYPE=INS;SVLEN=68;SC=Sniffles2,cuteSV,SVIM,SVIM-asm,PAV,Dipcall;NumNeighbors=1;NumThresholdNeighbors=1;MatchId=203;TruScore=0.303922;PctSeqSimilarity=0;PctSizeSimilarity=0.911765;PctRecOverlap=0;SizeDiff=6;StartDistance=-1;EndDistance=-1	GT	0/1
chr2	231870260	.	c	CATCACCACCACCACCATCACCATCATCATCACCATCACCACCACCACCATCATCACCACCACCATCACCATCATCACCACCACCATCATCACCACCACCATCACCATCATCACCACCACCATCACCATCATCATCATCATCACCACCACCACCATCATCACCACCACCACCATCATCACATCACTATCATCACCACCACCATCACCATCATCATCACCATCACCATCATCACCATCACCATCACCACCATCAACATCACCATCATCACCATCATCACCACCATCATCACCATCACCATCACCACCATCATCATCACCATCACCATCATCATCATCACCACCATCATCACCACCATTACCATCATCATCACTATCACCACCACCACCATCACCATCACCACCATCACCATCACCACCACCACCATCACCATCACCACCACCACCATCACCATCATCACCACCACCACCATCACCATCACCACCACCACCACCATCATCACTACCACCACCACCATCATCACCACCATCATCACCACCATGACCATCGTCACCACCACCATCATCACCACCATAATCACCACCACCATCATCACCGTCACCATCATCACCACTACCATCACCACCACCACCACCATCACCACCACCATCATCACCATCATCATATCACCATCATCATCATCACAACCACCATCATCACCACCACCACCATCACCACAACCATCATCATCATCATCACCACCACCACCATCATCACCATCATCATCACCATCACCATCATCATAACCATCACTATCACCACCACCACCACCATCACCACCACCATCACCATCATCACTGCCATCATCACCATCACCATCATCATCACCACCACCATCACCACCACCATCACCACCACCACCACCACCACCATCACCATCACCATCACCACCACCACCATCACCATCATCACCGCCATCATCACCATCACCATCACCACCACCATCGCCATCATCACCGCCATCATCACCATCACCATCACCACCAGCATCACCATCATCATCACCACCACCATCACCACCACCATCACCATCATCACCGCCATCATCACCACAACCACCATCATCACCATCACCATCATCATCACCACCACCATCACCATCATCACCCACCATTACCATCATCACCGCCATCATCACCATCACCATCATCACCATCATTACCACCATCACCATCAGCATCGCGATCATCATCACCATT	30	.	SVTYPE=INS;SVLEN=1235;SC=Sniffles2,cuteSV,SVIM,SVIM-asm,PAV,Dipcall;NumNeighbors=1;NumThresholdNeighbors=1;MatchId=205;TruScore=0.320648;PctSeqSimilarity=0;PctSizeSimilarity=0.961943;PctRecOverlap=0;SizeDiff=47;StartDistance=-36;EndDistance=-36	GT	0/1
chr2	133036242	cuteSV.INS.8562	A	ATGTGGCTCAGCCGCCCGCCGCCCGCCACCTGCGGTCTGCTGGTTCGACCTGTGCGAGGAGCGAGGAGGAAGGACGCCGCGAGGGCCGGGACCTGTGGCCGCTTGACTGGGTCTTGCGCGCCAACCCCGGACGGGACCGAGGCCACGGCCCGCCGCGCGCCGCCTCCTGCCTCCTGCAAACCACGCTCGACCCCGTTCCGCCCGAGCGGACTAGCTACTTCCTCGGCGTAACCGGGAGGAGGTATGGAACCGAAGATGGGCGCCGAATCGGGGTCAGTGCGCCTCCCCCACCCCACCACCACGCCGCGGTCGGCGGAGAGGCCGGAGGGAGAAGACTTAACGGAAGAGCTGGACGCAGGCCGGACGCGCACGCTCCCGCCGGCCCCCGCACGCACGCACGCGCCGGCGCGGACAAACCCTTGTGTCAGGGCTGACTTCAATAGATCGCAGCGAGGAGCTGCTCTGCTACGCAC	91.6	PASS	SVTYPE=INS;SVLEN=472;SC=Sniffles2,cuteSV;NumNeighbors=1;NumThresholdNeighbors=1;MatchId=207;TruScore=0.324399;PctSeqSimilarity=0;PctSizeSimilarity=0.973196;PctRecOverlap=0;SizeDiff=-13;StartDistance=-9;EndDistance=-9	GT	0/1
chr2	242929535	.	C	CGTTGGTGTACTCGGAGATCCAGTCGGTGGCGTTGGGTGTACTCGGAGATCCAGTCGGTGGCGTTGGGTGTACTCGGAGATCCAGTGGATGGCGTTGGGTGTACTCGGAGATCCAGTCGGTGGCGTTGGGTGTACTCGGAGATCCAGTGGATGGCGTTGGGTGTACTCGGAGATCCAGTCGGTGGCGTTGGGTGTACTCGGAGATCCAGTTGGTGGCGTTGGGTGTACTCAGAGATCCAGTTGATGGCATTCAGCATACTCGGAGATCCAGTTGATGGTGTTGGGTGTTCTCGGAGATCCAGTCGGTGGCGTTGGGTGTACTCAGAGATCCAGTTGATGGCATTCAGCGTACTCGGAGATCCAGTCGGTGGTGTTGGGTGTACTCGGAGATCCGGTCGGTGGCGTTGGGTGTACTCAGAGATCCAGCTGATGGCATTCAGCGTACTCGGAGATCCAGTTGATGGTGTTGGGTGTTCTCGGAGATCCAGTCGGTGGCGTTGGGTGTACTCAGAGATCCAGTTGATGGCATTCAGTGTACTCGGAGATCTAGTCGATGGCGTTGGGTGTACTCGGAGATCCAGTTGATGGCATTCAGCGTACTCGGAGATCCAGTTGATGGT	30	.	SVTYPE=INS;SVLEN=619;SC=Sniffles2,cuteSV,SVIM,SVIM-asm,PAV,Dipcall;NumNeighbors=1;NumThresholdNeighbors=1;MatchId=211;TruScore=0.332256;PctSeqSimilarity=0;PctSizeSimilarity=0.996769;PctRecOverlap=0;SizeDiff=2;StartDistance=-11;EndDistance=-11	GT	1/0
chr2	199713540	.	c	CATATATATATTTTATATATATAATTCCATCATATATATATTTTATATATATAATTCCATCAT	30	.	SVTYPE=INS;SVLEN=62;SC=Sniffles2,cuteSV,SVIM,SVIM-asm,PAV,Dipcall;NumNeighbors=1;NumThresholdNeighbors=1;MatchId=214;TruScore=0.290323;PctSeqSimilarity=0;PctSizeSimilarity=0.870968;PctRecOverlap=0;SizeDiff=8;StartDistance=-149;EndDistance=-149	GT	0/1
chr2	9284339	cuteSV.DEL.13742	cacacacaccacacacacacacacacaccccccacacacacaccacacacaccac	c	21.8	PASS	SVTYPE=DEL;SVLEN=54;SC=Sniffles2,cuteSV;NumNeighbors=1;NumThresholdNeighbors=1;MatchId=216;TruScore=0.648485;PctSeqSimilarity=0;PctSizeSimilarity=1;PctRecOverlap=0.945455;SizeDiff=0;StartDistance=-3;EndDistance=-3	GT	0/1
chr2	1838714	.	C	CACATACCACGGGGATGGATACAGGTACTCCTCCACATACCATGGTGATGGATACAGGTACTCCTCG	30	.	SVTYPE=INS;SVLEN=66;SC=Sniffles2,SVIM-asm,Dipcall;NumNeighbors=1;NumThresholdNeighbors=1;MatchId=223;TruScore=0.287879;PctSeqSimilarity=0;PctSizeSimilarity=0.863636;PctRecOverlap=0;SizeDiff=9;StartDistance=-42;EndDistance=-42	GT	1/0
chr2	198787384	svim.INS.51640	C	CCCTCCTGACGGAGGGTGGCCGCAGAGGGCCTTTACTTCCCATAGTAGGCTGTGTCAGAGGCGCCCTCTCAGCCTCCCGGACGGCGGCGGTGGTCGAAGAGGGGCTGGACTTCCACCCCACCTC	26	PASS	SVTYPE=INS;SVLEN=123;SC=Sniffles2,cuteSV,SVIM;NumNeighbors=1;NumThresholdNeighbors=1;MatchId=225;TruScore=0.262821;PctSeqSimilarity=0;PctSizeSimilarity=0.788462;PctRecOverlap=0;SizeDiff=-33;StartDistance=-270;EndDistance=-270	GT	0/1
chr2	10138630	svim.INS.30640	A	ATGTGTATATACACATATATATAATGTATATATATATATATATACGTATACACATATATATATCAGATAGTATATTATTGATATATATACGTATATATACACATATATATACGTATATATACACATATATA	15	PASS	SVTYPE=INS;SVLEN=130;SC=Sniffles2,cuteSV,SVIM;NumNeighbors=1;NumThresholdNeighbors=1;MatchId=230;TruScore=0.325641;PctSeqSimilarity=0;PctSizeSimilarity=0.976923;PctRecOverlap=0;SizeDiff=3;StartDistance=53;EndDistance=53	GT	0/1
chr2	213052932	svim.DEL.96329	TCTCTCTCTCTCTCTCTCTCTCTCTCTCCCCCCCCCTCTCACCCCCTCCCTCCCTCCCTCTT	T	12	PASS	SVTYPE=DEL;SVLEN=61;SC=Sniffles2,cuteSV,SVIM;NumNeighbors=1;NumThresholdNeighbors=1;MatchId=233;TruScore=0.628856;PctSeqSimilarity=0;PctSizeSimilarity=0.967213;PctRecOverlap=0.919355;SizeDiff=2;StartDistance=3;EndDistance=5	GT	0/1
chr2	7273692	.	G	GTACTCTGCTGGGCTGGTTCCCTGGTACTCTGCTGGGCTGGTTCCTGATACTCTGCTGGGCTGGTTCCCTGA	30	.	SVTYPE=INS;SVLEN=71;SC=Sniffles2,cuteSV,SVIM,SVIM-asm,Dipcall;NumNeighbors=1;NumThresholdNeighbors=1;MatchId=234;TruScore=0.314554;PctSeqSimilarity=0;PctSizeSimilarity=0.943662;PctRecOverlap=0;SizeDiff=4;StartDistance=76;EndDistance=76	GT	1/0
chr2	47904336	svim.DEL.62536	TCAAAAAAAAAAAAAAAAAAAAGAAAGAAAAAGAAAGAAAAGAAAAGAAAAGAAA	T	12	PASS	SVTYPE=DEL;SVLEN=54;SC=Sniffles2,SVIM;NumNeighbors=1;NumThresholdNeighbors=1;MatchId=237;TruScore=0.617845;PctSeqSimilarity=0;PctSizeSimilarity=0.944444;PctRecOverlap=0.909091;SizeDiff=3;StartDistance=-5;EndDistance=-2	GT	0/1
chr2	112872213	.	AAAGATTCATAACTCTACAGAAAGATGTAGCATTACAGAAAGATTCATAACTCTACAGAAAGAGGTAGCATTACAGAAAGATTCATAACTCTACAGAAAGAGGTAGCATTACAGAAAGATTCATAACTCTACAGAAAGAGGTAGCATTACAGAAAGATTCATAACTCTACAGAAAGATGTAGCATTACAGAAAGATTCATAACTCTACAGAAAGATGTAGCATTACAGAAAGATTCATAACTCTACAGAAAGAGGTAGCATTACAGAAAGATTCATAACTCTACAGAAAGAGGTAGCATTACAGAAAGATTCATAACTCTACAGAAAGATGTAGCATTACAGG	A,*	30	.	END=112872553;SVTYPE=DEL;SVLEN=340;SC=Sniffles2,cuteSV,SVIM,SVIM-asm,PAV,Dipcall;NumNeighbors=1;NumThresholdNeighbors=1;MatchId=239;TruScore=0.47388;PctSeqSimilarity=0;PctSizeSimilarity=0.779412;PctRecOverlap=0.642229;SizeDiff=75;StartDistance=-122;EndDistance=-47	GT	2/1
chr2	114737190	.	T	TGCTGCCCCTGGTGGCCGGAGGCCGTTACTGTCGCGGCTGAGGAGGCGCCCGGTGTATCCGCAGCGCGCCCTG	30	.	SVTYPE=INS;SVLEN=72;SC=Sniffles2,SVIM,SVIM-asm,Dipcall;NumNeighbors=1;NumThresholdNeighbors=1;MatchId=247;TruScore=0.258065;PctSeqSimilarity=0;PctSizeSimilarity=0.774194;PctRecOverlap=0;SizeDiff=-21;StartDistance=-227;EndDistance=-227	GT	0/1
chr2	205513375	.	a	AATATATTTATAATATATATCATATAAATAATATATATTTATAATATATATCATATAAATAAT	30	.	SVTYPE=INS;SVLEN=62;SC=Sniffles2,cuteSV,SVIM,SVIM-asm,PAV,Dipcall;NumNeighbors=1;NumThresholdNeighbors=1;MatchId=249;TruScore=0.333333;PctSeqSimilarity=0;PctSizeSimilarity=1;PctRecOverlap=0;SizeDiff=0;StartDistance=-49;EndDistance=-49	GT	0/1
chr2	128966211	.	cgtctctgcccagctgcccacagtctgcaaagtgaggaatgcctctgcccagctgccaaccgtctgggaagtgaggagct	C	30	.	SVTYPE=DEL;SVLEN=79;SC=Sniffles2,cuteSV,SVIM,SVIM-asm,PAV,Dipcall;NumNeighbors=1;NumThresholdNeighbors=1;MatchId=254;TruScore=0.529167;PctSeqSimilarity=0;PctSizeSimilarity=1;PctRecOverlap=0.5875;SizeDiff=0;StartDistance=33;EndDistance=33	GT	0/1
chr2	239676226	chr2-239676227-INS-400	G	GCTCTGTTTCAGTGAGTTCTTGTCTATTACACAGGTGCACATTGATTACTCCTCTGTTTCAGTGAGTTCTTGTCTGTTACACAGATACACATTGATTGCTCCTCTGTTTCCAGTGAGTTCTTGTCTATTACACAGGTGCACATTGATTGCTCCTCTGTTTCAGTGAGTTCTTGTCTATTACACAGGTACACATTGATTACTCCTCTGTTTCAGTGAGTTCTTGTCTTTTACACAGGTACACATTGAGTACTCCTCTGTTTCAGTGAGTTCTTGTCTGTTACGCAGGTACACATTGATTACTCCTCTGTTTCAGTGAGTTCTTGTCTATTACACAGGTGCACATTGATTCTCCTCTGTTTCAGTGAGTTCTTGTCTTTTACACAGGTACACATTGAGTACTC	.	.	SVTYPE=INS;SVLEN=400;SC=Sniffles2,SVIM,SVIM-asm,PAV;NumNeighbors=1;NumThresholdNeighbors=1;MatchId=255;TruScore=0.3275;PctSeqSimilarity=0;PctSizeSimilarity=0.9825;PctRecOverlap=0;SizeDiff=7;StartDistance=-1;EndDistance=-1	GT	1/1
chr2	3319127	chr2-3319128-INS-145	A	AGCCCCTACCACCACCATCACCACCATCCCCATCCACACCCCTACCACCACCATCACCACCATCCCCATCCACACCCCTACCACCACCATCACCACCATCCCCATCCACACCCCCTACCACCACCATCACCACCATCCCCATCCAC	.	.	SVTYPE=INS;SVLEN=145;SC=Sniffles2,PAV;NumNeighbors=1;NumThresholdNeighbors=1;MatchId=258;TruScore=0.259857;PctSeqSimilarity=0;PctSizeSimilarity=0.77957;PctRecOverlap=0;SizeDiff=-41;StartDistance=-326;EndDistance=-326	GT	0/1
chr2	223197507	cuteSV.DEL.15748	gagagagagagagagagagagagagagagagacagagagagagagacagag	g	14.4	PASS	SVTYPE=DEL;SVLEN=50;SC=Sniffles2,cuteSV;NumNeighbors=1;NumThresholdNeighbors=1;MatchId=262;TruScore=0.641268;PctSeqSimilarity=0;PctSizeSimilarity=0.961538;PctRecOverlap=0.962264;SizeDiff=-2;StartDistance=2;EndDistance=0	GT	0/1
chr2	241730988	.	G	GGCCTGGCCCCATCCCCACACCCCTTCCTGCCCCATCCACCCCCTCGCCTCACCCGGCTGCACTCAGGTCGGGCTCCCGCACAGA	30	.	SVTYPE=INS;SVLEN=84;SC=Sniffles2,cuteSV,SVIM,SVIM-asm,PAV,Dipcall;NumNeighbors=1;NumThresholdNeighbors=1;MatchId=263;TruScore=0.318182;PctSeqSimilarity=0;PctSizeSimilarity=0.954545;PctRecOverlap=0;SizeDiff=-4;StartDistance=77;EndDistance=77	GT	0/1
chr2	241047711	.	G	GGGAGTGCTCCACACCTGCATGGGAGCTGCATCAACAGGAGGGAACGTCCCTGCACA	30	.	SVTYPE=INS;SVLEN=56;SC=Sniffles2,cuteSV,SVIM,SVIM-asm,PAV,Dipcall;NumNeighbors=1;NumThresholdNeighbors=1;MatchId=264;TruScore=0.327381;PctSeqSimilarity=0;PctSizeSimilarity=0.982143;PctRecOverlap=0;SizeDiff=1;StartDistance=4;EndDistance=4	GT	1/0
chr2	1089571	.	ggttactggcaagggctgccttcctggcttgcaggcgaaggccttataggtgtgtcctcatatggtagagttactggcaagggctggcttcctggACTGCAGGCGAAGGCCTTATAGGTGTGTCCTCATATGGTAGAGTTACTGGCAAGGGCCAGCTTCCTGGCTTGCAGGCGAAGGCCTTATAGGTGTGTCCTCATATGGTAGA	G	30	.	SVTYPE=DEL;SVLEN=204;SC=Sniffles2,SVIM,SVIM-asm,Dipcall;NumNeighbors=2;NumThresholdNeighbors=1;MatchId=267;TruScore=0.25;PctSeqSimilarity=0;PctSizeSimilarity=0.75;PctRecOverlap=0;SizeDiff=-68;StartDistance=-675;EndDistance=-743	GT	0/1
chr2	1089812	.	GAAGGCCTTATAGGTGTGTCCTCATATGGTAGAGTTACTGGCAAGGGCCAGCTTCCTGGCCTGCAGGCA	G	30	.	SVTYPE=DEL;SVLEN=68;SC=Sniffles2,cuteSV,SVIM,PAV,Dipcall;NumNeighbors=1;NumThresholdNeighbors=1;MatchId=268;TruScore=0.313726;PctSeqSimilarity=0;PctSizeSimilarity=0.941176;PctRecOverlap=0;SizeDiff=4;StartDistance=-72;EndDistance=-68	GT	1/0
chr2	71845281	.	g	GGTGTGTGTGTGTGTGGTAGAGGTGGGGTATAAGTGGTGTGGTAGAGATGGGGTGTGTGTGTGGTAGAGGTGGGGTGTGTGTGTGGTAGAGGTGGCGTGTGTGGTAGAGGTGGTGTGTGTGTGTGTGTGTGTGTGTGGTAGAGGTGGGGTATAAGTGTGTGTGGTAGAGATGGGGTGTGTGTGTGTGGTAGAGGTGGGGTGTGTGTGGTAGAGGTGGCGTGTGTGGTGAGAGGTGGT	30	.	SVTYPE=INS;SVLEN=236;SC=Sniffles2,SVIM,PAV,Dipcall;NumNeighbors=1;NumThresholdNeighbors=1;MatchId=283;TruScore=0.210452;PctSeqSimilarity=0;PctSizeSimilarity=0.631356;PctRecOverlap=0;SizeDiff=87;StartDistance=-238;EndDistance=-238	GT	0/1
chr2	160181564	.	atatatattatatatatatatatattatatatatatatattatatatatatatatatatatattt	A	30	.	SVTYPE=DEL;SVLEN=64;SC=Sniffles2,Dipcall;NumNeighbors=1;NumThresholdNeighbors=1;MatchId=288;TruScore=0.28125;PctSeqSimilarity=0;PctSizeSimilarity=0.84375;PctRecOverlap=0;SizeDiff=10;StartDistance=416;EndDistance=426	GT	1/0
chr2	59453521	.	a	AAGGGAGGGAGGGAGGGAAGGAGGAAGGAAGGAAGGGAATGAAGGAAGGAGGGGTGGAAGGG	30	.	SVTYPE=INS;SVLEN=61;SC=Sniffles2,cuteSV,SVIM,SVIM-asm,Dipcall;NumNeighbors=1;NumThresholdNeighbors=1;MatchId=290;TruScore=0.322404;PctSeqSimilarity=0;PctSizeSimilarity=0.967213;PctRecOverlap=0;SizeDiff=2;StartDistance=-22;EndDistance=-22	GT	1/0
chr2	117594803	.	aacatacacaaatatatgtgatacatcacatacacaaatatatgtgatacatc	A	30	.	SVTYPE=DEL;SVLEN=52;SC=Sniffles2,cuteSV,SVIM,SVIM-asm,PAV,Dipcall;NumNeighbors=1;NumThresholdNeighbors=1;MatchId=291;TruScore=0.326923;PctSeqSimilarity=0;PctSizeSimilarity=0.980769;PctRecOverlap=0;SizeDiff=1;StartDistance=-114;EndDistance=-113	GT	1/0
chr2	241098265	chr2-241098266-INS-339	C	CCCCATGGCACTACATCCCGACGCATCTGGAATGTGGGGCACGTCACACGCAGCCCCCTATGGTACCACATCCTGACGCACCTGGAATGTGGGGTACACGTCACACCAGCCCCCACGGTGGCACACCTGCCACACGCAGCCCTCACTCCGCACACATCCTGACGCACCTGAATGTGGGGTGACGCCACACGCAGCCCCCACGGTACCACATCCTGATTACCCTAATGTGGGTACACGTCACACGCAGTCACCCCCACTGGTACCACATCCTGACGCACCTGACGCACCCGAATGTGGGCACCCCACGCGGTACCACCAGCACCTGACGCACTCAACGCAG	.	.	SVTYPE=INS;SVLEN=339;SC=Sniffles2,PAV;NumNeighbors=1;NumThresholdNeighbors=1;MatchId=295;TruScore=0.213373;PctSeqSimilarity=0;PctSizeSimilarity=0.640118;PctRecOverlap=0;SizeDiff=122;StartDistance=338;EndDistance=338	GT	1/0
chr2	122236313	cuteSV.DEL.14863	cacaccccacacacaccacacacacaccacacaccccacacacacaccccacacacaccacacaccacacacacaccccacacacaaccacacaccacacaccacacacacaccacacaccacaccacacacacaccaca	c	40.2	PASS	SVTYPE=DEL;SVLEN=139;SC=Sniffles2,cuteSV;NumNeighbors=1;NumThresholdNeighbors=1;MatchId=298;TruScore=0.595796;PctSeqSimilarity=0;PctSizeSimilarity=0.958621;PctRecOverlap=0.828767;SizeDiff=-6;StartDistance=25;EndDistance=19	GT	0/1
chr2	420301	.	TGCGCGCGGCCTGTGGCTGGACGAGGTTCACGTGGGTTTGCCTGGAGGCGTTGCTGC	T	30	.	SVTYPE=DEL;SVLEN=56;SC=Sniffles2,cuteSV,SVIM,SVIM-asm,PAV,Dipcall;NumNeighbors=1;NumThresholdNeighbors=1;MatchId=300;TruScore=0.309524;PctSeqSimilarity=0;PctSizeSimilarity=0.928571;PctRecOverlap=0;SizeDiff=4;StartDistance=-160;EndDistance=-156	GT	0/1
chr2	7629302	.	g	GGAGAAAGGAAGGGAGGAAGGAGGGAGGGAAGGAAAGAGAAAGGAAGGGAGGAAGGAGGGAGGGAAGGAAAGAGAAAGGGAGGAAGGAGGGAGGGAAGGAAAGAGAAAGGAAGGGAGGAAGGAGGGAGGGAAGGAAAGAGAAAGGAAGGGAGGAAGGAGGGAGGGAAGGAAAGAGAAAGGAAGGGAGGAAGGAGGGAGGGAAGGAAAGAGAAAGGAAGGGAGGAAGGAGGGAGGGAAGGAAAGAGAAAGGAAGGGAGGAAGGAGGGAGGGAAGGAAGGAGGAAGGAAGGGAGGAAGGAGGGAGGGAAGGAAGGAGGAAGGAAGGAGAAAGGAAGGGAGGAAGGAGGGAGGGAAGGAAAGAGAAAGGAAGGGAGGAAGGAGAGAGGGAAGGAAGGAGAAAGGAAGGGAGGAAGGAGGGAGGGAAGGAAGGAGAAAGGAAGGGAGGAAGGAGAGAGGGAAGGAAGGAGAAAGGAAGGGAGGAAGGAGGGAGGGAAGGAAGGAGAAAGGAAGGGAGGAAGGAGGGAGGGAAGGAAGGAGAAAGGAAGGGAGGAAGGAGGGAGGGAAGGAAA	30	.	SVTYPE=INS;SVLEN=567;SC=Sniffles2,SVIM-asm,Dipcall;NumNeighbors=1;NumThresholdNeighbors=1;MatchId=308;TruScore=0.255732;PctSeqSimilarity=0;PctSizeSimilarity=0.767196;PctRecOverlap=0;SizeDiff=132;StartDistance=111;EndDistance=111	GT	1/0
chr2	65939406	chr2-65939407-DEL-50	Ccttttcttttcttttcttttcttttcttttcttttcttttcttttctttt	C	.	.	SVTYPE=DEL;SVLEN=50;SC=Sniffles2,cuteSV,SVIM,SVIM-asm,PAV;NumNeighbors=1;NumThresholdNeighbors=1;MatchId=313;TruScore=0.608849;PctSeqSimilarity=0;PctSizeSimilarity=0.980392;PctRecOverlap=0.846154;SizeDiff=-1;StartDistance=-7;EndDistance=-8	GT	0/1
chr2	118850993	svim.DEL.77202	CTTGCCAAAAGCAACCAGATGATGATGATGATGATGATGAAGGAGAGTTCTGTAGCTACTGAACCTTGCCAAAAGCAA	C	22	PASS	SVTYPE=DEL;SVLEN=77;SC=Sniffles2,cuteSV,SVIM;NumNeighbors=1;NumThresholdNeighbors=1;MatchId=315;TruScore=0.586444;PctSeqSimilarity=0;PctSizeSimilarity=0.987179;PctRecOverlap=0.772152;SizeDiff=-1;StartDistance=-17;EndDistance=-18	GT	0/1
chr2	240449142	.	A	AGGCGTGCCATCACGAGGGTGCACCGTCACGAGAGTGCACTGTCACGAGGGTGCACCATCACAAGGCGTGCCATCACGAGGGTGCACCGTCACGAGAGTGCACTGTCACGAGGGTGCACCATCAC	30	.	SVTYPE=INS;SVLEN=124;SC=Sniffles2,SVIM,SVIM-asm,Dipcall;NumNeighbors=1;NumThresholdNeighbors=1;MatchId=323;TruScore=0.260753;PctSeqSimilarity=0;PctSizeSimilarity=0.782258;PctRecOverlap=0;SizeDiff=27;StartDistance=-92;EndDistance=-92	GT	0/1
chr2	136788696	svim.DEL.81033	ACACACACACACACACACACAGACACACACAGACACACACACAGAGAGAGAGAGAGAGAGA	A	14	PASS	SVTYPE=DEL;SVLEN=60;SC=Sniffles2,cuteSV,SVIM;NumNeighbors=1;NumThresholdNeighbors=1;MatchId=331;TruScore=0.54572;PctSeqSimilarity=0;PctSizeSimilarity=0.866667;PctRecOverlap=0.770492;SizeDiff=8;StartDistance=-14;EndDistance=-6	GT	0/1
chr2	212879758	.	aaaaaaaaaatatatatatatatatatatatatatatatatatatatatatatatat	A	30	.	SVTYPE=DEL;SVLEN=56;SC=Sniffles2,SVIM,SVIM-asm,Dipcall;NumNeighbors=1;NumThresholdNeighbors=1;MatchId=332;TruScore=0.655072;PctSeqSimilarity=0;PctSizeSimilarity=0.982456;PctRecOverlap=0.982759;SizeDiff=-1;StartDistance=0;EndDistance=-1	GT	0/1
chr2	34704356	chr2-34704357-DEL-50	Caaaaaaaaaaaaaaaaaaaaaaaaaaaaaaaaaaaaaaaaaaaaaaaaaa	C	.	.	SVTYPE=DEL;SVLEN=50;SC=Sniffles2,cuteSV,SVIM,PAV;NumNeighbors=1;NumThresholdNeighbors=1;MatchId=333;TruScore=0.660131;PctSeqSimilarity=0;PctSizeSimilarity=1;PctRecOverlap=0.980392;SizeDiff=0;StartDistance=-1;EndDistance=-1	GT	1/1
chr2	242817184	chr2-242817185-DEL-52	CAATCCAGGGCCTCGGGGGCCAACTGCAGGGACAAAGGTCCAGGAAAAACCAG	C	.	.	SVTYPE=DEL;SVLEN=52;SC=Sniffles2,cuteSV,SVIM,PAV;NumNeighbors=1;NumThresholdNeighbors=1;MatchId=337;TruScore=0.629513;PctSeqSimilarity=0;PctSizeSimilarity=0.981132;PctRecOverlap=0.907407;SizeDiff=-1;StartDistance=-4;EndDistance=-5	GT	1/0
chr2	102402152	cuteSV.DEL.14696	tctctctctctctctctctctctctctctctctctctctctctctctctctctctct	t	62.7	PASS	SVTYPE=DEL;SVLEN=56;SC=Sniffles2,cuteSV;NumNeighbors=1;NumThresholdNeighbors=1;MatchId=343;TruScore=0.54196;PctSeqSimilarity=0;PctSizeSimilarity=0.811594;PctRecOverlap=0.814286;SizeDiff=-13;StartDistance=8;EndDistance=-5	GT	0/1
chr2	210731224	svim.DEL.95898	ACACACACACACACACACACACACACACACACACAGAGAGAGAGAGAGAGAGAGAG	A	17	PASS	SVTYPE=DEL;SVLEN=55;SC=Sniffles2,cuteSV,SVIM;NumNeighbors=1;NumThresholdNeighbors=1;MatchId=346;TruScore=0.636797;PctSeqSimilarity=0;PctSizeSimilarity=0.981818;PctRecOverlap=0.928571;SizeDiff=1;StartDistance=-4;EndDistance=-3	GT	0/1
chr2	169724412	.	t	TTTTTTCAGCACCACACCACACCTATTCCAAAATTGACCACATACTTGGAAGTAAAGCACTCCTCAGCAAATGTAAAAGAACAGAAATCATAACAAACTGTCTCTCAGACCACAGTGCAATCAAACTAGAACTCAGGATTAAGAAACTCACTCAAAACTGCTCAACTACATGGAAACTGAACAACCTGCTCCTGAATGACTACTGGGTACATAACGAAATGAAGGCAGAAATAAAGATGTTCTTTGTAACCAACGAGAACAAAGACACAACATACCAGAATCTCTGGGACACATTAAAAGCAGTGTGTAGAGGGAAATTTATAGCACTAAATGCCCACAAGAGAAAGCAGGAAAGATCCAAAATTGACACCCTAACATCACAATCCAAAGAACTAGAAAAGCAAGAGCAAACACATTCAAAAGCTAGCAGAAGGCAAGAAATAACTAAGATCAGAGCAGAACTGAAGGAAATAGAGACACAAAAACCCTTCAAAAATTAATGAATCCAGGAGCTGGTTTTTGAAAAGATCAACAAAATTGATAGACTGCTAGCAAGACTAATAAAGAAGAAAAGAGAGAAGAATCAAATAGACGCAATAAAAAATGATAAAGGGGATATCACCACCGATCCCACAGAAATACAAACTACCATCAGAGAATACTACAAACACCTCTACACAAATAAACTAGAAAATCTAGAAGAAATGGATAAATTCCTCGACACATACACCCTCCCAAGACTAAACCAGGAAGAAGTTGAATCTCTGAATAGACCAATAACAGGCTCGGAAATTGTGGCAATAATCAATAGCTTACCAACAAAAAAGCCCAGGACCAGACGGATTCACAGCCGAATTCCACCAGAGGTACAAGGAGGAGCTGGTACCATTCCTTCTGAAACGATTCCAATCAATAGAAAAAGAGGGAATCCTCCTAACTCATGTTATGAGGCCAGCATCATCCTGATACCAAAGCCTGGCAGAGACACAACCAAAAGAGAATTTTAGACCAATATCCTTCATGAACATTGATGCAAAAATCCTCAATAAAATACTGGCAAACCGAATCCAGCAGCACATCAAAAAGCTTATCCACCATGATCAAGTGGGCTTCATCCCTGGGATGCAAGGCTGGTTCAACATACACAAATCAATAAATGTAATCCAGCATATAAACAGAACCAAAGACAAAAATCACATGATTATCTCAATAGATGCAGAAAAGGTCTTTGACAAAATTCAACAACGCTTCATGTTAAAAACTCTCAATACATTAGGTATTGATGGGACATATCTCAAAATAATAAGAGCTATCTATGACAAACCCACAGCCAATACCATACTGAATGGGCAAAAACTGGAAGCATTCTCTTTGAAAACTGGCACAAGACAGGAATGCTCTCTCTCACCACTTCTATTCAACATAGTGTTGGAGTTCTGGCCAGGGCAATTAGGCAGGAGAAGGAAATAAAGGGTATTCAATTAGGAAAAGAGGAAGTCAAATTGTCCCTGTTTGCAGATGACATGATTGTATATCTAGAAAACCCCACTGTCTCAGCCCAAAATCTCCTTAAGCTGATAAGCAACTTCAGCAAAGTCTCAGGATACAAAATCAATGTATAAAAATCACAAGCATTCTTATACACCAATAACAGACAAACAGAGAGCCAAATCCTGAGTGAACTCCCATTCACAATTGCTTCAAAGAGAATAAAATACCTAGGAATCCAACTTACAAGGGATGTGAAGGACCACTTCAAGGAGAACTACAAACCACTGCTCAATGAAATAAAAGAGGACACAAAGAAATGGAAGAACATTCCATGCTCATGGGTAGGAAGAATCAATATCATGAAAATGGCCATATTGCCCAAGGTAATTTATAGATTCAATGCCATCCCCATCAAGCTACCAATGACTTTCTTCACAAAATTGGAAAAAACTACTTTAAAGTTCATATGGAACCAAAAAAGAGCCCACATTGCCAAGTCAATCCTAAGCCAAAAGAACAAAGCCAGAGGCATCACGCTACCTGACTTCAAACTATCCTACAAGGCTACAGTAACCAAAACAGCATGGTACTGGTACCAAAACGGAGATAGATATAGACCAATGGAACAGAACAGAGCGCTCGGAAATAATCCCACATATCTACAACTATCTGATCTTTGACAAACCTGACAAAAACAAGCAATGGGGAAAGGATTCCCTATTTAATAAATGGTGCTGGGAAAACTGGCTAGCCATATGTAGAAAGCTGAAACTAGATCCCTTCCTTACACCTTATACAAAAATCAATTCAAGATGGATTAAAGACTTACATGTCAGACCTAAAACCATAAAAACCCTAGAAGAAAACCTAGGCAATACCATTCAGGACATAGGCATGGGCAAGGACTTCATGTCTAAAACACCAAAAGCAATGGCAACAAAAGCCAAAATTGACAAATGGGATCTAATTAAACTAAAGAGCTTCTGCACAGCAAAAGAAACCACCATCAAAGTGAACAGGCAACCTACAGAATGGGAGAAAATTTTTGCAACCTACTCATCTGACAAAGGGCTAATATCCAGAATCTACAATGAACTCAAACAAATTTACAAGAAAAAACAAACAACCCCATCAAAAAGTGGGCGAAGGATATGAACAGACACTTGTCAAAAGAAGACATTTATGCAGCCAAAAACACATGAAAAATGCTCATCATCACTGGCCATCAGAGAAATGCAAATAAAAACCACAGTGAGATACCATCTCACACCAGTTAGAATGGTGATCATTAAAAAGTCAGGAAACAACCCAAGTGCTGGAGAGGATGTGGGGAAATAGCAACACTTTTACACTGTTGGTGGGACTGTAAACTAGTTCAACCATTGTGGAAGTTGGTGTGGCGATTCCTCAGGGATCTAGAACTAGAAATACCATTGGACCCAGCCACCCCATTACTGGGCATGTACCCAAAGGATTATAAATCATGCTGCTGTAAAGACACATGCACACGTATGTTTATTGCGGCACTATTCACAATAGCAAAGACTTGGAACAAACCCAAGTGTCCAACAACGATAGACTGGATTAAGAAAATGTGGCACATATACACCATGGAATACTATGCAGCCCTAAAAATGATGAGTTCATGTCCTTTGTAGGGACATGGATGAAGCTAGAAAGCATCATTCTCAGCAAACTATCGCAAGGACAAAAACCAAACACCGCATGTTCTCACTCATAGGTGGGAATTGAACAATGAGAACACATGGACACAGGAAGGGGAACATCACACTCCGGGAACTGTTGTAGAGTTGGGGGAGGGGGAGGGATAGCATTAGGAGACATACCTAATGCTAAATGACGAGTTAATGGGTGCAGCACACCAACATGGCAAATGTATACATATGTAACAAACCTGCACGTTGTGCACATGTATCCTAAAACTTAAGGTATAATAATAATTTTAAAAAAAGAAAAAAGATCCAAAGAAAGGGTGGTAGACAAAGGTCTAGCTCCTAGGCTGAGGGCCTCAGGGCAGAATGCGGCTTCATCCTGAGTCAATGATCTTCTCAGGTAGTTGCTTCATATATCCCCCTTCCCAACACCAGAGCTGCTCTTAGACTGAGGTCAAGTGTGAGCCAGAGATGGCTGGAGATATGAGAACAAGAGCAAAGCGGACAGGAAAGGGCTAGGAGGGATCGCACCAACACACTCCAGCCTGGGCGACAGAGCAAGCCTCTGTCTCAAAAAATAAAAATAAATAAATAAATGATAGTGGATTTCTAGTTTGAATCGAAAGTTCAGGAAACCAATCTTCACTATCAAAACGGAATATTTAGGGTGAAGAAAATTTATGGTACTTCCTCAAATGACCCATAATGGGCAAACGTTGGGAATGAGAGAGGCGAGGCCCTGAAACTACTTCCAAGGGGAACAGTTTAGAGTGGAGAGAAATGTTACAGCAGCTTCTTTCAGAAAATGATCTAAGTTGGCCTGGAGATCACACACTCCATTGATTGGAAGGTCATGGTCTTGATGAAAGTGCTGGGTATGTTTTACTCTTGTGCCAAATAGGCTGTCCTTTAGAACTTCAATACAGGCATTAAAGGAGTAATTAAAATCCATCCCATTACTCTCCTGCCCCGACCTCTTTTTAAAAGAATTCATCAAATTTTATACTTTCAAGAAGAAATTTTTCAAACTGAGGACTATATTTTGCAAGTCTGTACTATTACATTCCTATGGTGGGATATAAGTAACACAAAAGATATTTACATATAGATATTAAAGCTGAAGGAGCGCAAGTAAAATTTGTTATGTGAGACGTAACTTACAGCCCAGAACAGCTCAGAAGTTTTAATGCCATCCTTAATGGTGTCTTAATGAAGGCTTTCTGCAAGTAGAAAGTTGGCTGGATAATAGGCCATTAGACCATGAACAGAGATTTTAAATTTATATTTCCTTTTCATCTTCTTTCCATTAAGCCTTGATGGATAAAAAATTATGTAGCAATTGACTGCAGCCTACATCAGACCATTTTCTGTGGAGAAAATCATGATAATGGTAGTTGGACCCTAAAACTGTTTGAAAGTTATTTTCATAGAAAGAGATCTTTTTTTCTTCATAAATCAGTTGTGTTTTATGAAAACATAAATGGTTCCCTGTTTTGGAATGCTGCTGCAAATTCTTTTTGCATCTGACGTATAACTTTTAAGCTTCAAAGAAATACTATAAACTAGATGAAATAAAATATAATTGGATATAGCGGATTTGTTTAGTATCTTTTTAGTAGGGCAAGAACTTTCTGATTAGATAGATGGGGATGATACTCCAGAAAGATTTAGTGCATATTGTGATGAACATTAATTATGGGCTGAATTCTCCTATATAGAATAACTTTAATGTTAGTGCTTTAAAACTATTAAATGGACTTTCATAATTATACTCCAATAAGTTTTGTATGTCAGGAAGTTTTTAGTACCATTACCAACCTGAAATATAGGCCATAGAGGCTGATATTGAGCACACTGATGTTACTCTATTTTATCTCCTTTCTAGTAGAGGAAAAGCTGACATATCCATCATGCTATCAACCAGAGAGATTTGCTAATTTCATTTTTTTGCATTTTCACTTACCCATAATAATTAATATGCCTAATGACAAAAGGCATTTTAATCACTTAAAGTGCCTTATGATTCATCAAAAATGTAATATTCTGTTTGGGATAAATGTTATTGTATAGTATTATAAAACTTTAACTCATCAGTAATTTGAGCGCAGTTTAATTTTGTTCTCCCCAAGATAAAACCCCTCCTCCCAAAGCCTTGATGGCCTTGAGGGTAATCAGCCTGGCTGGGAGAAAGAGAAGTGGGTTAAATCAAATGGCAGCACACCCTAGTTTCCTCTGCAATCTCATATAGGAAGATGAGCTTGGGGTTGCGGGGCATGAAAAGGTGGGACTCAGACTGGGCATGAGAAGGTGGGACTCAGACTTGGATCAAAGAGTGGGGACACAGCAGAGAAGAGCAGAAACCTTTTGCAGAGAGAAAGGAGCTTACCTGGATAGAGCTGAAGATGATGGATGAGGGGAATGTCAAAGGTCCCGGATGCTGTGATCCAGCATGGAGGATCTGGATCCCTGGACTTTCTGCTGAGCAGCAATGGAGACAGGATTGAGAAAACCAGTGAGCTAGAGAATCCAGGTTGTATTTATGCAGATAGAAGGTCAGTTCCAGGAAACTAAGGGAAGTATGGGTGTTTGAGATCAGGAAATCCTGCTGAAGGGGCAGAGCCCTAGGGATACTAACTGGGTCAGGGGTCAGAGGAATAGGAGGAAAGTAGCTTTGCTCTGAGGTTGGAGTAAATGGACCTACAGAGAATTAGGGTGAAAACCTCTTTCTCAAAGAAACTATGGAATTGGAGAAGCAGACCTAGGAGGGAAGCAAACTGAACTGGTTGGAGACAAACTTTTGTTTTAAAGCTCAGGACTAACGGAGGGCTCTGGCTCAACAAAGGGAATCATACCAAGGAGCACCTAGAAGCGTGCCACGTATATGGGGAAATTGAGTTTTCCTCACACAGGGCAAATGGGAATTGCTTTCTTCAGTGATTCTTCCAGTGTGGTGTCTGGACCAGCACACTCCTCACATCAGAAGTAGTCTTGGCCGGGCATGGTGGCTCACGCCTGTAATCCCACCACTTTGGAAGGGCAAGGTAGGTGGATGACTTGAGGTTAGGAGTTCAAGACCAGCCTGGGCAAAGTGGCAAAAACCTGTCCCTACTAAAAATACAAAACTAGCCGGGTATGGTGGTGCATGCCCGTAGTCCCAGCTACTCAGGAGGCTGAAGCACAAGAATGGCTTGAACCCGGGAGGCGGAGGTTGCAGTGAGCTGGCATTGCACCACTGCACTCCAGCCTGGGTGACAGAGCAAGACTCCATCTCAAAAAAAAATCATCTTTGAACTGGATTTTGAAGGATGAATAGAAGTTACCATGTGGAGAGGTTGAGAAACAAAAGATCTGCCACTTAAATACTAGGTCTAAGGACAATGAGTCCTTTTTCTCAAAACAGCCCTCAGTGTCTATTCTTGTAAGGAAGGCAGAGCAGTAAATAAATACAAGACACCATGATAAACGCTGTAATAGGAGCATGCCAAGAGGTAATGAGGACATTTAGGAGTGAGAGCTTTCAATCAGGATCGAGGAGATCAGGGAAAGTCCGAGCTGCATGGGAGTTAAGCAAGTGAGATGGGTTGGGTAAGTGCTAAAGGCAGATGAGAAAAGGCACTGCACCTAAGCATTGGAAAGTACACGTTTGTAACAACCGACCAGGCACCAGTCCACAAAGTATCTGGAAGTTATCTGACCATAATATAATGTAGAAATCATTAAGAAAACGGTAATTGAAAAAACCTTGTGCATTTGGAGAACGCGTATGTGTGCTCACACCCATATATGCACATGCATTTATGCACATACACACGTACTTCTAAATAATCCATGGTCCAAGAAGAAATCTTAATGGAAATTACAAAATGTTAGAAATAAAAAATGAAAAAGATACTATTTATCAAAACCTGTAGTTTCGGGAAAGCAGCTATAAAAAGTCCTACAAGGAAAGAAGAAATGCTAAAATTAATAAACTAAGCATCCTAATTACAACTTTATCAAAATAACAGCAGAATCAACCCAAAGTAAAGAACATATAAAAAAAGGAAGAAGAAAGAAATGGGCCGAGAGCGGTGGCTCAGGCCTGTAATCCCAGCACTTTGGGAGCCAGAGGTGGGTGGATCACGAGGTCAGGAGTTCGAGACCAGCCTGACCAACACGGTGAAACATGTCTCTACTAAAAATACTAAAATTAGTCGGGTGGCACACGCCTGTAATCCCAGCTACTCAGGAGGCTGAGGCAGGAGAATCACTTGAACCTGGGAGGCGAAGTTTGCAGTGAGCTGTGATCGTGCCACTACACTCCAGCCAGGGCAACAGAGCGAGACTCTGTCTCAAAAAAAAGAAAAAAGAAAGAAAGAAATGAAAGATGAAACAAAATAGAAGAATATGAACAAGGCTATCCATTGGTTCTTTGAAACGATTAATAAAATGAGCAAATCTTGGTGAGGATGAAAAAAGGTATGAATAAACATTATAAGAAAAAGGTAGGCTGAGTGCGGTGGCTCATGCCTGTAATTCCAGCACTTTGGGAGGCCAAGGCTGGCAGATCACTTGAGCCCAGGAGTTTGAGACCAGCCTGGACAACACAGGAGACCCTGCCTCTTAAAAAAAATTAAGTAGATGCTATGGATGTAGCAGATATCTAAAAGATAAAATTATATACTATGAATTCTTTACACCAATTAATTTGAAAGCAAGAAAAAGAGACAAATTTCTCAAAAATATGAATGATCAAAACAGAAGAAATACAATAACTGAATGATTTAATAACTGTTAAAGAAATATAATGAGTACCTTTAAAAACTCTTCCTACAAAAATCCCCAGAAGACCAGATAGTTTTATAAGTGAGTTCAAAAACAATAATCTTATTCAAACTTTTTCAGGAAATAGAAAAATATACATGGGAATATTATAACCCAATCTTACTCATGACTATAGATGTAAAAATTCCAAACAAAATATTCATAAACTGATGCCAACACTGTGTTAAAAAAAGACTGCACATGACTAAACTGGATTTATTCCAAGAAAGCAAAGTTAATTCAATATTTTTTCAAAAGCCTGTTAATGTAAATCACATTAATAGGTTAAAGATAAAAATTTATATAGGTACAGAAAAACATAAAATTCAACAAATATTCATGATAATTACTTTTAGTTAATTGGGAATAAAAGAAAATCTTCCTCATTTCCCCAAGTCTGGGAAACCACACATAGTAGAGTATGGCCAGATGAGAAAAGTGACCCTCAAAAAGGTAACTAACTTGCACAAGGTCATGTATCAGTTTCAGTAGTAGAGCAAAGACTGGCCTGCATCTTAATTCTCAACTTTTTCCCCCACAATACCATGTTGGTGCCAGAATATAGAGCTTTTTGGAAAACAAGTTAAAATATTCAAGATTTGCCATTATATAGATAACATTTATTTGAATCTCAAACATTGCCTGTTTCCAAAATTCTCATAAACATTAAGTCGAGTAAAATAACTTCTCCCTTGAAGTTTTTCCATTTGCTAGACCTTATCCTCAGCTGCTACTTCCAGCTTGCCTAGTTGCTAAGGAAAAGGAAAATGTGTGTCTAAACTTGAAACATTCTTCACACAATATCATACACTTTTCATATTTCACACCACAATATATTAACAATACCAAGAAAGGGCTGATTTTATATAGCATATAGATCCTCCTGTTAACTGATAGACTCTTTTTCTATTTAGATGAAACTCTTATCTTTATTCAGAAAGGAACTTGTTCTCTGTCAGCATGTTACTGAGTCAAGAATTGCTCACCGGGTGTAGTGGCTCATGCCTGAAATCCCAGCACTTTGGGAGGCCGAAGTGGGTGGATCCTTTGGGCCCAGAGTTTGAGACCATACTGGGCAACATGGCAAAACCCCATCTCTAACAAAAATACAAAAATTAGCCAGGTGTGGTGGTGCATGCCTGTAGTCCTAACTACTCAGGACTCCAGCCTGGGCGACAAAGTGAGACCCTGTCTCAAAAAATAGCAAAGCCATCTTTAACTTCCAAAAATATTCAAACACCTTAGCAACATGCCTGCAGATATTGTTGAACAAGCCACCTGTTTTTCAAAGTGCAATTTTGATTCCCCATCAAATAATTTTCTGTTGAGTCTTGATAATGTGTTCAACATTAATAAGTATTTATTAAGCTTCTTCTATGTCCCAGACACTGCTAGGTGAGAGAGCTAAATGTCGCCATGGTACACAAATTGAAACGTAACTAATTATGTCTGTACAGGATTTTCAGAATTGAAAAATAACCAACACTAATTCTCATTAGCTTGGAAATTGAAACTTTAGATCTATTAGTAGAACACTGTAGTAGATTTTGTGCTGATTCTTTTTTAACTTAATTTGTTATCGAGTTTAATTTTAGAGACCTGTACCATTTTATTACAAAATGTGGAATAGATGAGTGACCCCATTTGGATTCCATTTCAATCAGTGTTACTTATATTTGTGCCTATATTTTCCCACTTAAGAAAATATCTTATCTGTGTATCTTGTGCTTTATTTCCACATTAGGAAGATTTTAAATGTTTAAAATTATTACATTTTTATGACACATCATCTTAAACATAATGCATAAAAAGCAAATATACTAAGATAGCTGTTTGCCTTTTATATGTATTATTAATCAGCTCAAGTGTAATTTTCATAATGCATCAACTTTAAAATGTAAGTTAATATATTAGTATCAGCTCCAAAATATCCCTAGGTGGGTATATAGTAAACTTCAAAACTTAAGTTTTGCTTTTGTTTTGCTTTAAAGAGACAGGGTCTTTCTCTGTCACCTAGGCTGGAGCTCACTGCTGAGCTCAAGCGATCCTTCCACCTCTATCTTGCAAGTAGTTGGGACTATAGGCAGGTAACACCATGCCCAGCTAATTAAATTCTTTTTAGAGATGGGGTCTGGCTTTGTTGCCCAGGCCAGTCTTGAACTCCTGGCCTCCTCAGTCTTCCAAAGTGCTAGGATTACAGGCATTAAGTCACCGTGCTCGGCCTAAGGCCTTTATATTTGCTTGAACAGATTAAAAACTTATGCACAAGTTAATAGCCCTCTCACACACCATTCCAAAAGACCTGGGTTGATGACTGCAGTCTGCATCCCTAGTGACTATTCTCAATGAGCCACTGGGATTCTAAACACCTCATACTCTGCTCACTGTTTCCCTGAGAGCTGCAGCTCTTTTGCCACTTTAGTGAGGCTATTTCCTAAGGATCCAGACAAAGCATAGTCCTCCTCTGCTTTCAAGACAATTTTGTTTTTTCTTAATCATACTTCTACAGAAACAACAAAACTCAAATTATATTATACAAGTTCAAATTTGTTTAGAATCTTTAAGAACTTTGTTTTTGCATACTTTCCCTGTAATAGAGTATAGAAAGGCAATAAGGCATCATCTAGATCTAGGTGAAACTCATGGATTCAGTTGCCAGCTTGTCATCTGGGTTTGAATGTCAGCTCTAACACTCACCAGCAGTGACATGAAGTCATTTAAACTCTGTACATTGTATTCCTTCTCTGTAGAACAAAAATATCAATAGTATCTACCTCACAGGTTGTTGTGAGAATGTAAATGAGTAGATGGAGGTAAAGGGCTTAGAACAGTGCTGGGCATGGAGGAAGTGCTTAAAAAAGTATTAACCATTATTTTAAGATGGCCAGCTCACCAGGCTTGTCAGAATAATCCCCAATCTTGGAATGAATAAACTTCCCTGTTGAGAAAACAAATCAGTCTAATGTTCTATGGCCCAAGGCCCTCTATTTATAAAAATGTATTTTCTTTGTACATTTGACTTTGGATTCCAGTAGCAAAGCTGGTTCCTACGTTTTGTTTTGAGATGGAGTCTCGCTTTGCCATCCAGGCTGGAGTGCAGTGGCACAATCTTGGCTCACTGCAACCTCCACCTCCTGGGTTCCAGCGATTCTCCTGCCTCAGCCTCCTGAGTTGCTGGGATTACAGGTGCCCGCCACCACACCCAACTCATTTTTCTATTTTTAATAGAGACGGGGTTTCACCATGTTGGTCAGGCTGGTCTCAAACTCCTGACCTCGTGATCCGCCCGCCTCAGCCTCCCAAAGTGCTGGGATTACAGCTGTGAGCCACTGCGCCTGGTCGTTCCTATGTTATACTCTTGTGAATTTCCTGCTATGGAATCTCATTCTCAGATCTTGACCCCATTCCACCCGCCAGTTATAAGTGAAGAATGGCTGTTCTTTGAGGAAAAATGGACCCTAAGTGGGGATCTACCCATTTCTTCTCTCATCCCCAATTCTCATTTCTCCAACTTGCAGGTGAAAGAGATCCTTCAGAATTTCTTCTTGCTTAGGCAAGCTGGCTCAATGCCTAGTGCCTTCTTACTGTGTCGTTTAAAACATTATGTCATTGAGTTTGCAGTATGAGATATGGCCTTTCTTTAGTCTTCTTTGAGACAACGCCGTCCCTCAAGTTTTGTTATATTTGTTCACTGTAGATATATTTCAAGTGGAGAAATTCAGTCAACACATACTCACTGTAGGTAGTCATCTAATGTTTTTAATGCCAAACATCTAAGCTGTCTTTCCCTTCGTAGAACTATAACATCCCACTCTTAGCCCAATTATTGAGGTTAATCTGCCCTTATAGCTGGGTTTCAGGGGAATCTAGTATAACCCAATGCATGTATTTTAGCTCCTTGATCACCTGTACTAACTTACAGGAACCGGATGAGTTTGAAATTGCTGTGGTCTACCACGTAGAGCCTCAATCCAGAAGAAACAGATCCTGCTGATAGAATTTGAGCTCCAAATCAAGCTAGGTTCACAAAAACCGATGTTAGGTTTTGATATGGTTTTTGTGTTCATTTAAATACGTATATCAAAAATAAGGCGAAATGTGAAAGTCTGCCTAGGAAAAACTGGAGTTTGCTTATTGTACTCTCTCTGTTAAAATACTCCCTTCAGACAAGCCCATGCTGAAATAGGATAGGTCTACTGCTAGTAGCACCCATTTCAATCACCAGGGCAGTTTATTACCCTTTTATCTCTACAGAGAAAATACCAATCAATGGTCCCTAAAAGCTGGTCTACACACTGGCATGTGTCAGTGATAACATCTCCACCAGGCCATAGCATTCTTCTCAAATAAGTTCTACTACTATATGCCAATGAGCAAAGCCTTAAGCTAAGTCCTAGGTATGAGCAGTGTTAGGGCTTAGAACATGATACCCCAAAGTATGGTGCTTTAGCATGCTGAGTACTTTAAACTAAGAGAGATTAGAAGGCCTCAGAAGCAGCCTCAGAGACCAAGGTCTCTGATCTTTTCCTGCCTTCCTGCTTCTGGCTCCCCTCTTCTCCAAAGTAAGCTGTAAAACCTAGAAATATTATTCCAACCTTCCCCACCCTCTCTATATCGTAAGACCCTCCTTCAGTAAGGGTCCTGCCCCATGCCTAGGAAGAAGGAAAGCTACACAGAAAGACCAAGAAAGACCTGAACAGACAGGCCTTGCGGGTTTCTTCAGTTTATTACCACTACATCGCACCTGTTTGTCCAATCACCTTTCTACATGGCTGTACATTCTTCCATTCTTTGTCAAACATAAGAATAAAAACAGACAGTTTTACCTGCATATTTGAGTCTTCATTTCTGAAGGCTGCCATGTCACATAAAACTTGGATTAAATAAATTTGTTGTGTTTTCTCTTGTTAACCAGTGTTTTGCTATAGGAGTGTTGGCTATGACCCTTAGGTCATATGTGACCTTAGCCAATGTGATAAGGAAAGGTATCACATTTTTCTGCCTCTACGGCAGCCACTGAGAGAGGCTGCTCTAAAACTCCCTTCCTACTCTCACTAACCAGGCAAGAAGTGTGAATTTTCCCCCAGATTATTCAGGGAGAAGGCAGGAGAAGCAACTGAAGGCAAGGAAGCCGTTGTTCTATGGCTTTTAGGTGTGCTCAAGATATACTGAAACAGTATTATGTAGCTTTCACTACAGCTAGCATACTTAAATGCCATCAAATTTACACAGAAAAGATGACGACAAAAAAAGTCCTAGAAAAAGTTGACATTTGACCTCTAGTCTGTGGTGAACAGACTCCCAAGATGACAAACTTATATCCGGACCACAATTAAACGGTAAACATCACAAAGTGGAAACTGTTTAATAAATTTCTACATTTAGATTTTCAAAAATATATCCTAGCAAAATGCTGCCAACTTTCTTCTGATGTGAAGGACTGTCCTTTATTCTAATTATAGATCTCTCTTGGTGTAAGGTAAAAATATTTACTTTTTGACATTAGGTTGATAGTAAGATAGTAGAGTTTATTTTGCCCAGTACATATTAAAAACTGTCAACCTTAGGTTGGGCCCGTCCTTTTAATTTTTTAATATTAAGAGTCCATATTAAGTGGTCCAAAAGCTTGGAGACCACTGAAACACAGTGCAGGTTGAACAAATTTCCATTCCCAGTGCCCGCCGTAAGTTAGTCATGCCTGACATTTACAGAAAAAAAGTAATAAACTAATTATCTTTCATTAATTAAAAGAACATATTTTACTTTATATGTTTCCCTAAGATTTTAATTAAAATACAGTAGTTCTCCCTTACCTGTGGGGACGTTACAAGACCCCAGTAGATGTCTGAAACCTTAGATAGTGCTAAATCCGACAGACTATTTTTTCCCCATATATAAATATCTATGATAAAACTTTATTTACAAATTAGGCACAGTAAGAGATTAACAACAATAAATAATAGAATAGAATAATTATAACATACGGTAATAAAAGTTATGTATATGAAATGTTTCTTTCTCTCAAAATATCTTGTCCTGCAGTCTACTCATTTAATATTTTGGATCACAGTTGACTGTGGGTAACTGAAACTGGAGAAAGCAAAACTGCAGATAAGGATGGACTACTGTGATTCAAAGAAGTATGCCACACAGAATGTTACAAAAATACCAAAGAACTACAGGCAGACAGCGGATGAGAATTCTTTTAAAAGAGATACAGGTGGAGCCAAGATGGCTGAATAGGAACAGCTCCAATCTACAGCTCCCAGTGTGAGCGATGCAGAAGACGGGTGACTTCTGCATTTCCGACTGAGGTACCGGGTTCATCTCACTGGGGAGTGCCGGACAGTGGGTGCAGGACAGTGGGTGCAGCAGACTGTGCATGAGCTGAAGCAGGGCGAGGCATCGCCTCACCCGGGAAGCGCAAGGGGTCAGGGAATTCCCTTTCCTAGTCAAAGAAAGGGTGACAGACGGCACCTGGAAAATTGGGTCACTCCCACCCAAATACTGTGCTTTTCCAACGGGCTTATCAAACGGCACACCAGGAGATTATATCCCGCACCTGGCTTGGAGGGTCCTACGCCCACAGAGCCTCACTCATTGCTAGCACAGCAGTCTGAGATCAAACTGCAAGGCGGCAGCGAGGCTGGGGAAGGCGCCCACCATTGCTTAGGTTTGAGTAGGTAAACAAACCTGCCGGGAAGCTCGAACTGGGTGGAGCCCACCACAGCTAAGGAGGCCTGCCTGCCTCTGTAGGCTCCACCTCTGGGGAAGGGCACAGACAAACAAAAGACAGCAATAACCTCAGTAGACTTAAATGTCCCTGTCTGACAGCTTTGAAGAGAGTAGTGGTTCTCCCAGCATGCAGCTGGACAACTGAGAACGGGCAGACTGCCTCCTCAAGTGGGTCCCTGACCCCGAGTAGCCTAACTGGGAGGCAACCCCCAGTAGGGTCGGACTGACACCTCACACGGCCGGGTACTCCTCTGAGACAAAACTTCCAGAGGAATGATCAGGCAGCAGCATTTTCGGTTCACCGATATCTGCTTTTCTGCAGCCACCGCTGCTGATGCCCAGGCAAACAGGGTCTGGAGTGGACCTCCAGGAAACTCCAACAGACCTGCAGCTGAGGGTCCTGACCGTTAGAAGGAAAACTAACAAACAGAAAGGACATCCACACCAAAAACCCATCTGTACGTCACCATCAGTCGAAGACTAAAGGTAGATAAAACCACAAAGATGGGGAAAAACAGAGCAGAAAAACCAGAAACTCTAAAAATCAGAGTGCCTCTCCTCCTCCAAAGGAACGCAGCTCCTCACCAGCAATGGAACAAAGCTGGACGGAGAATGACTTTGACGAGTTGAGAGAAGGCTTCAGAATATCAAACTACTCCGAGCTAAAGGAGGAAGTTCGAACCAATGGCAAAAGAAGTTAAACACTTGAAAAAAATTAGACAAATGGATAACTAGAATAACCAATGCAGAGAAGTCCTTAAAGGACCTGATGGAGCTGAAAACCATGGCATGAGAACTACGTGACGAATGCACAAGCCTCAGTAACCGATGCGATCAACTGGAAGAAAGGGTATCAGCAATGGAAGATGAAATGAATGAAATGAAGCGTGAAGAGAAGTTTAGAGAAAAAGAATAAAAAGAAATGAACAAAGCCTCCAAGAAATATGGGACTATGTGAAAAGACCAAATCTACGTCTAATTGGTGTACCTGAAAGTGACGGGGAGAATGGAATCAAGTTGGAAAACACTCTGCAGGATATTATCCAGGAGAACTTCCCCAATCTAGCAAGGCAGGCCAACATTCAAATTCAGGAAATACAGAGAATGCCACAAAGATACTCCTCGAGAAGAGCAACTCCAAGACACATAATTGTCGGATTCACCAAAGTTGAAATGAAGGAAAAAATGTTAAGGGCAGCCAGAGAGAAAGGTCGGGTTACCCACAAAGGGAATCCCATCAGACTAACAGTAGATCTCTTGGCAGAAACTCTACAAGCCAGAAGAGAGTGGGGGCCAATATTCAACATTCTTAAAGAAAAGAATTTTCAACCCAGAATTTCATATCCAGCCAAACTAAGCTTCATAAGTGAAGGAGAAATAAAATACTTTACAGACAAGCAAATGCTGAGAGATTTTGTCACCACCAGGCCTGCCTTACAAGAACTCCTGAAGGAAGCACTAAACATGGAAAGGAACAACCGGTACCAGCCACTGCAAAAACATGCCAAATTGTAAAGACCATCAGTGCTAGGAAGAAACTGCATCAACTAATGAGCAAAATAACCAGCTAACATCATAATGACAGAATCAAATTCACACATAACAATACTAACCTCAAATGTAAATGGGCTAAATGCTCCAATTAAAAGGCACAGACTGGCAAATTGGATAAAAGTCAAGACCCATCAGTGTGCTGTATTCAGGAAACCCATCTCACATGCAGAGACACAAATAGGCTCAAAATAAAGGGATGGAGGAAGATCTACCAAGCAAATGGAAAACAAAAAAGGCAGGGATTGCAATCCTAGTCTCGAATAAAACAGACTTTAAAACAACAAAGATCAAAAGAGACAAAGAAGGCCATTACATAATGGTAAAGGGATCAATTCAACAAGAAGAACTAACTATCCTAAATATATATGCACCCAATACAGGAGCACCCAGATTCATAAAGCAGGTCCTGAGTGACCTACAAAGAGACTTAGACTCCCACACAATAATAATGGGAGACTTTAACACCCCACTGTCAACATTAGACAGATCAACGAGACAGAAAGTTAACAAGGATATCCAGGAATTGAACTCAGCTCTGCACCAAGCAGACCTAATAGACATCTACAGAACTCTCCACCCCAAATCAACAGAATATACA	30	.	SVTYPE=INS;SVLEN=16853;SC=Sniffles2,Dipcall;NumNeighbors=1;NumThresholdNeighbors=1;MatchId=348;TruScore=0.328211;PctSeqSimilarity=0;PctSizeSimilarity=0.984632;PctRecOverlap=0;SizeDiff=259;StartDistance=-11;EndDistance=-11	GT	0/1
chr2	242055319	svim.INS.56978	A	ATTATAGAGCCACCGATTCTCAAAACATCCCATTAATAGTACACGTTCCCATCCA	13	PASS	SVTYPE=INS;SVLEN=54;SC=Sniffles2,cuteSV,SVIM;NumNeighbors=1;NumThresholdNeighbors=1;MatchId=351;TruScore=0.191489;PctSeqSimilarity=0;PctSizeSimilarity=0.574468;PctRecOverlap=0;SizeDiff=-40;StartDistance=-54;EndDistance=-54	GT	0/1
chr2	206935981	.	cttttttttttttttttttttttttttttttttttttttttttttttttttttttt	C	30	.	SVTYPE=DEL;SVLEN=55;SC=Sniffles2,cuteSV,SVIM,SVIM-asm,PAV,Dipcall;NumNeighbors=1;NumThresholdNeighbors=1;MatchId=357;TruScore=0.626826;PctSeqSimilarity=0;PctSizeSimilarity=0.948276;PctRecOverlap=0.932203;SizeDiff=-3;StartDistance=-1;EndDistance=-4	GT	1/1
chr2	60694591	svim_asm.DEL.1141	GTGGTGGTGATGGTGGTGGTAATGGTGGTGGTGGTGATGGTGGTGATGATGGTGATGGTACTGGTGGTGATGGTGATGGTGATGGTACTGGTGATGGTGGTGGTGGTAGTGATGGTGGTGGTAA	G	.	PASS	SVTYPE=DEL;SVLEN=123;SC=Sniffles2,SVIM-asm;NumNeighbors=2;NumThresholdNeighbors=1;MatchId=360;TruScore=0.278912;PctSeqSimilarity=0;PctSizeSimilarity=0.836735;PctRecOverlap=0;SizeDiff=-24;StartDistance=-423;EndDistance=-447	GT	1/1
chr2	60695160	chr2-60695161-INS-91	A	AGTGATGGTGCTGGTGGTCATGGTACTTTGTGGTGATGGTGATGGTGGTGGTGATGGTGGTGGTGGTGGTGGTGGTAGTGATAATGGTGGTG	.	.	SVTYPE=INS;SVLEN=91;SC=Sniffles2,cuteSV,SVIM,PAV;NumNeighbors=1;NumThresholdNeighbors=1;MatchId=363;TruScore=0.32967;PctSeqSimilarity=0;PctSizeSimilarity=0.989011;PctRecOverlap=0;SizeDiff=1;StartDistance=-1;EndDistance=-1	GT	0/1
chr2	239685667	chr2-239685668-INS-81	C	CAGCATGGAAAGAGGACGGACCTTTGTCAGAGAAGTCACTCAGCATGGAAAGAGGAAGGACGTTTGTCAGAGGAAGTCACTG	.	.	SVTYPE=INS;SVLEN=81;SC=Sniffles2,PAV;NumNeighbors=1;NumThresholdNeighbors=1;MatchId=365;TruScore=0.230769;PctSeqSimilarity=0;PctSizeSimilarity=0.692308;PctRecOverlap=0;SizeDiff=-36;StartDistance=-71;EndDistance=-71	GT	1/0
chr2	240854734	.	c	CACACACACATACACAGACACACACAAATATACAGACACATACAGAGAGACACACAGAGAGATACAA	30	.	SVTYPE=INS;SVLEN=66;SC=Sniffles2,cuteSV,SVIM,SVIM-asm,PAV,Dipcall;NumNeighbors=1;NumThresholdNeighbors=1;MatchId=382;TruScore=0.323232;PctSeqSimilarity=0;PctSizeSimilarity=0.969697;PctRecOverlap=0;SizeDiff=2;StartDistance=-1;EndDistance=-1	GT	1/0
chr2	227228710	chr2-227228711-DEL-83	Ggggagggaggaggggagggaggaagggagggaggaagggagggaaggagggagacaggaagggagagaggaaggagggaagga	G	.	.	SVTYPE=DEL;SVLEN=83;SC=Sniffles2,cuteSV,SVIM,SVIM-asm,PAV;NumNeighbors=1;NumThresholdNeighbors=1;MatchId=388;TruScore=0.40022;PctSeqSimilarity=0;PctSizeSimilarity=0.855422;PctRecOverlap=0.345238;SizeDiff=12;StartDistance=-55;EndDistance=-43	GT	1/0
chr2	241467180	chr2-241467181-INS-525	A	AGGTAGGTGTGTGGGTGGATGGCTGGATGAATGGATGGGTGGGTGGGTGGATGAATGTTGCATGAGTAGGTTGATGGATGAATGGATGGGTGGGTGGGTGAATGGGTAGGTAGGGGATAGATGAATGGATGGCTGGATGAATGGATGTGGCATGGGTGGATTGATGGATGACTGGATGGGCGGGTGAGTGGATGAATGGGCAGGTAGGTGGGTAGATGAATGGATGGTTGGTTGGATGAATGAATGTTACATGGGTGGATTGATGGATGAATGGATGGGTGGGTGGATGAATGTTGCATGAGTAGACTGATGAATGGATGGGTGGGTAGGTGAATGGGTAGGTGGGTGGGTAGATGAATGTCTGGCTAGATGAATGGATGTTGCATGGGTGGATTGATGGATGACTGGATGGGTGGGTGGGTGTATGAATGGGCAGGTGGGTGGGTAGATGAATGGATGGCTGGATGAATGGATACTGCATGCATGAATTGATGGATGAATGGATGGGTGGGTGGGTGGATGAATG	.	.	SVTYPE=INS;SVLEN=525;SC=Sniffles2,cuteSV,SVIM-asm,PAV;NumNeighbors=1;NumThresholdNeighbors=1;MatchId=394;TruScore=0.333333;PctSeqSimilarity=0;PctSizeSimilarity=1;PctRecOverlap=0;SizeDiff=0;StartDistance=-1;EndDistance=-1	GT	1/1
chr3	194830667	svim.DEL.142814	ATATGAGTGTGCGTGCATGTGTGTGTGTTGTGTGTATGTGTGTGGGTGGGGGTGTGTGCATGGTGTGTGGTTGTGTGTGGCATGAGTGTGCATGTCTGGTGTATGTGTGCGTGTGTGTGG	A	13	PASS	SVTYPE=DEL;SVLEN=119;SC=Sniffles2,cuteSV,SVIM;NumNeighbors=1;NumThresholdNeighbors=1;MatchId=397;TruScore=0.532118;PctSeqSimilarity=0;PctSizeSimilarity=0.929688;PctRecOverlap=0.666667;SizeDiff=-9;StartDistance=-34;EndDistance=-43	GT	0/1
chr3	197741797	.	G	GTAGTCTGACTTCTCTCCACCCTTCAGAGCCCCCTAACTAGTCTAACTTCTCTCCACCGTTCAGAGCCCGCTAACTAGTCTGACTTCTCTCCACCCTTCAGAGCCCCCTAACTAGTCTGACTTCTCTCCACCCTTCAGAGTCCCCTTAACTAGTCTGACTTCTCTGTATCCTTCAGAGCCCCCTAACTAGTCTGACTTCTCTCCACTCTTCAGAGCCCCCTAAC	30	.	SVTYPE=INS;SVLEN=223;SC=Sniffles2,cuteSV,SVIM,SVIM-asm,PAV,Dipcall;NumNeighbors=1;NumThresholdNeighbors=1;MatchId=399;TruScore=0.312407;PctSeqSimilarity=0;PctSizeSimilarity=0.93722;PctRecOverlap=0;SizeDiff=14;StartDistance=-14;EndDistance=-14	GT	1/0
chr3	6430197	.	g	GGCAGGAAGGCTGCTGTCCATACACCACAGCACGCTCACCGGCTCATGTTGCTTTCAGTCGCTCTGATGAGCACTCCTGAATGGA	30	.	SVTYPE=INS;SVLEN=84;SC=Sniffles2,cuteSV,SVIM,SVIM-asm,PAV,Dipcall;NumNeighbors=1;NumThresholdNeighbors=1;MatchId=405;TruScore=0.281746;PctSeqSimilarity=0;PctSizeSimilarity=0.845238;PctRecOverlap=0;SizeDiff=13;StartDistance=-230;EndDistance=-230	GT	1/0
chr3	15819364	svim.DEL.107054	CACACACACACACACACACACACACACACACACACACACACACACACCCTCTCC	C	14	PASS	SVTYPE=DEL;SVLEN=53;SC=Sniffles2,SVIM;NumNeighbors=1;NumThresholdNeighbors=1;MatchId=418;TruScore=0.654321;PctSeqSimilarity=0;PctSizeSimilarity=1;PctRecOverlap=0.962963;SizeDiff=0;StartDistance=2;EndDistance=2	GT	0/1
chr3	1286988	chr3-1286989-INS-65	A	ATATAACATATATATATATATAACATATATATATATAACATATATATATATAACATATATATATAT	.	.	SVTYPE=INS;SVLEN=65;SC=Sniffles2,cuteSV,SVIM,PAV;NumNeighbors=1;NumThresholdNeighbors=1;MatchId=421;TruScore=0.317949;PctSeqSimilarity=0;PctSizeSimilarity=0.953846;PctRecOverlap=0;SizeDiff=3;StartDistance=-3;EndDistance=-3	GT	1/0
chr3	194048541	.	a	ACACCACAACCACACACACCATACACAACCACACACAACCACACACCACACAAACACAC	30	.	SVTYPE=INS;SVLEN=58;SC=Sniffles2,cuteSV,SVIM-asm,PAV,Dipcall;NumNeighbors=1;NumThresholdNeighbors=1;MatchId=426;TruScore=0.310345;PctSeqSimilarity=0;PctSizeSimilarity=0.931035;PctRecOverlap=0;SizeDiff=4;StartDistance=-1;EndDistance=-1	GT	1/0
chr3	184472430	.	gggagaagaaggtggtgggagaaggtggtaggagaagaaggtggtgggagaaggtggtaggagaagaaggtggtgggagaagaaggtggtgggagaagaagatggTGGGAGAAGAAGGTGGTGGGAGAAGAAGGTGGTGggagaagaaggtggtgggagaaggtggtgggagaagaaggtggtgggagaaggtggta	G	30	.	SVTYPE=DEL;SVLEN=196;SC=Sniffles2,cuteSV,SVIM,SVIM-asm,Dipcall;NumNeighbors=1;NumThresholdNeighbors=1;MatchId=435;TruScore=0.664975;PctSeqSimilarity=0;PctSizeSimilarity=1;PctRecOverlap=0.994924;SizeDiff=0;StartDistance=-1;EndDistance=-1	GT	0/1
chr3	19350171	svim.DEL.107700	TCTCTCTCTCTCTCTCTCTCTCTCTCTCTCTCTCTCTCTCCCCCTCTCTCCCTCTCT	T	15	PASS	SVTYPE=DEL;SVLEN=56;SC=Sniffles2,SVIM;NumNeighbors=1;NumThresholdNeighbors=1;MatchId=449;TruScore=0.590017;PctSeqSimilarity=0;PctSizeSimilarity=0.892857;PctRecOverlap=0.877193;SizeDiff=6;StartDistance=1;EndDistance=7	GT	0/1
chr3	127282820	.	a	ACCACCACCATCACTACCACTACCACCACCACCAAACCACCAGCACCAGCACCACCACCATCC	30	.	SVTYPE=INS;SVLEN=62;SC=Sniffles2,cuteSV,SVIM,SVIM-asm,PAV,Dipcall;NumNeighbors=1;NumThresholdNeighbors=1;MatchId=452;TruScore=0.311828;PctSeqSimilarity=0;PctSizeSimilarity=0.935484;PctRecOverlap=0;SizeDiff=4;StartDistance=-21;EndDistance=-21	GT	1/0
chr3	196061940	.	g	GGGGTGCACTGGGAGGGTGGGTGTAGGAGAGGGAAGGGATGCCCTGAGAAGGTGGGGGTTAGGAGAAGGGA,*	30	.	SVTYPE=INS;SVLEN=72;SC=Sniffles2,cuteSV,SVIM,SVIM-asm,PAV,Dipcall;NumNeighbors=1;NumThresholdNeighbors=1;MatchId=453;TruScore=0.259259;PctSeqSimilarity=0;PctSizeSimilarity=0.777778;PctRecOverlap=0;SizeDiff=16;StartDistance=110;EndDistance=110	GT	1/2
chr3	111883281	chr3-111883282-INS-9449	C	CGCTTCCTTCAGGAGCTCTTTTAGGGCAGGCCTGGTGGTGACAAAATCTCTCAGCATTTGCTTGTCTGTAAAGTATTTTATTTCTCCTTCACTTATGAAGCTTAGTTTGGCTGGATATGAAATTCTGGGTTGAAAATTCTTTTCTTTAAGAATGTTGAATATTGGCCCCCACTCTCTTCTGCCTTGTAGGGTTTCTGCCGAGAGATCCGCTGTTAGTCTGATGGGCTTCCTTTGAGGGTAACCCGACCTTTCTCTCTGGCTGCCCTTAACATTTTTTCCTTCATTTCAACTCGGTGAATCTGACAATTATGTGTCTTGGAGTTGCTCTTCTCGAGGAGTATCTTTGTGGTGTTCTCTGTATTTCCTGAATCTGAACGTTGGCCTGCCTTGCTAGATTGGGGAAGTTCTCCTGGATAATATTCTGCAGAGTGTTTTCCAACTTGGTTTCATTCTCCCCATCACTTTCAGGTACACCAATCAGACGTAGATTTGGTCTTTTCACATAGTCCCATATTTCTTGGAGGCTTTGCTCATTTCTTTTTATTCTTTTTTCTCTAAACTTCCCTTCTCGCTTCATTTCATTCATTTCATCTTCCGTCGCTGATACCCTTTCTTCCAGTTGATTGCATCGGCTCCTGAGGCTTCTGCATTCTTCACGTAGTTCTCGAGCCTTGGTTTTCAGCTCCATCAGCTCCTTTAAGCACTTCTCTATATTGGTTATTCTAGTTATACATTCTTCTAAGTTTTTTCAAAGTTTTCAACTTCTTTGCCTTTGGTTTGAATGTCCTCCCATAGCTCAGAGTAATTTGATTGTCTGAAGCCTTCTACTCTCAGCTCGTCAAAGTCATTCTCCATCCAGCTTTGTTCCGTTGCTGGTGCGGAACTGCGTTCCTTTGGAGGAGGAGAGGCCCTCTGCTTTTTAGAGTTTCCAGTTTTTCTGTTCTGTTTTTCCCATGTTTGTGGTTTTATCTACTTTTGGTCTTTGATGATGGTGATGTACAGATGGGTTTTGGTGTGGATGTCCTTTCTGTTTGTTAGTTTTCCTTCGAACAGACAGGACCCTCAGCTGCAGGTCTGTTGGAATACCCTGCCATGTGAGGTGTCAGTGTGCCCCTGTTGGGGATGCCTCCCAGTTAGGCTGCTCGGGGGTCAGGGTCAGGCACTCACTTGAGGAGGCAGTCTGCCCCTTCTCAGATCTCCAGCTGCGTACTGGGAGAACCACTGCTTTCTTCAAAGCTGTCAGACAGGGACATTTAAGTCTGCAGAGGTTACTGCTGTCTTTTGTTTGTCTGTGCCCTGCCCTCAGAGGTGGAGCCTACAGAGGCAGGCAGGCCTCCTTGAGCTGTGGTGGGCTCCACCCAGTTCGAGCTTCCCAGCTGCTTTGTTTACCTAAGCAAGCCTGGGCAATGGCGGGCGCCTCCCCAGCCTCGCTGCCGCCTTGCAGTTTGATCACAGACTACTGTGCTAGCAATCAGCGAGACTCCATGGGCGTAGGACCCTCCGAGCCAGGTGCGGGATATAATCTCGTGGTATGCCGGTTTTAAGCCCGTCGGAAAAGCGCAGTATTCGGTGGGAGTGACCCAATTTTCCAGGTGCCGTCCGTCACCCCTTTCTCTGACTAGGAAAGGGAACTCCTGACCCCTTGCACTTCCTGAGTGAGGCAATGCCTCGCCCTGCTTCGGCTCGCACACGGTGTGCGCACCCACTGACCTGTGCCCACTGTCTGGCACTCCCTAGTGAGATGAACCCGGTACCTCAGATGGAAATGCAGAAATCACCCGTCTTCTGCGTCGCTCATGCTGGGAGCTGTAGACTGGAGCTGTTCCGAATCTTGGCTCACAGCCCTCAATAAGTTATTTAAAACTAATACCAACTTAACTTTGACTGCAAAAAGAGACAGAAGAAACAAACACACAAACAAAGACATCTGTACACATTAATTCCCAACTTACCCCACATTTTGATTTTTAATGTCACAACTTGCATTTTATATTGCTTATCTCTTTAAAATTGTTGTAGTTAGTATTATCTTAAATATTTTGTCTTTTGTTCTTCTTAGTAGGGATATAAGTGATTCACACACCATGATTACCATATTAGTGTAACAATCACATTGATATAATTTTCTTTCCATTTGAAGAATTTCCTTTAGCATTTCTTATAGGACAGGTCTGGTAGTGATAAATCCTCAAGTTTTTTTTGGTCTGGGAAAGTCCTTATTTCTCCTTTCTTTCTGAAGTTTAGCTTTTCTGAGTACAGTTTTCGTGCTTGGCAGATTTTTTTCTTCAGCACTTTGAATATATCTTTCTACTCCTCCTGGCCTGTGAGGTTTCTGTTGAGAAGTCTGCTTTCAGGCATATTGGATTTCCTTACATATTATTTCCTTCTATTTTTTCCTCATTGCTTTTGCTCAAAAGTCCCTTTTCCTTTCTTTATCTTTGGCTTTTGAGTACCTGATTATAATGTTTTGGGGTATTCTTATTTGAGTTAAATCTGATTGATGACTTAATCTTTTTGTATCTAGATATTTATCTCCTTGTCCAGGTTTGTAAAGATTTCTGTTATTTATTAAAACAAACTTTATACAACTCTTTCTTTCTCAGTTCCCTTTTAACTTCAAAACCAAAATATTTGTTCTTTTGATGTTGTCACCTAGACCTTGTAAGATATCTTTATTCTTTTTTAATTCTTTTTCTCCTCTGACTCTATTTTCAAATGGACTGTCTTCAACTTCACTGATTCCTTCTTCTATTTTATCAATTCTGCTGTTGATGGTATTTCATTAATTTTATTTTTCAGCTTTAGGACTTCTGTTTGATTTTTAAAAATTTTGATTTCTGTTAAATTTCATTGATAAATTTCTGAATTCATTCTGTTTTCTTGAAGTTCAGAGAGTTTCCTTATAATGTTTTTTGAATTCTTTGAGAGATCACACATCTCCATCACTTTAGGGTTGGTTTCTGACATCTTATTTTGTGCATTTGGTGAGGTCATATTTCTCTAAATATTCTTGATGCTTGTGGACATGTACATTGAGGGATTAGGTATTTATTTTAGTCTCCACAGTTTGCCTTTGCCTGTCCCTGTCTGTCTTTGGAGAGCCTTCCATGGATTCTGGCAGACTGATTGTTTAGTTACCTGAATCTGTGATCACTGCAGCCCTCTCAGCACTAGAGGATGCTCTAAGCCCAGGCTTACCAAGATTCTCACAAGGATTTCAAGGTTGATTTGGTTTTAAGGCCCAGATGGACCTGGGGAAGACCCAGGGAGGGTTCTGGGGTTGTGTGGGACTGCTGGTCTGGAATCTGAGTTCAGAAGACTGTCCCAATGGCCCAGATGGATGTGACTCTCTGCCCATCTCTGCATGGATATGTTGGGTCCCTGATTGCAGTGAGAGGAGTTGAAGTTGAGGCTGGGCCCCTTGTGATCTGCCAGAGAAAGGAGGTTGATAGGCCTGTATTGTTGGCTTAGATGGGCATGCATCACCCAGCAGGTGCCTGCACAAACAAGGCAGTTCCTTGACTGTAGCTGGAGGAGCCAGAGCTGAGACTGTCCCCTCAGGATCTGCTGTGGAACAGAGGCTGGAGAGGTCAGTCTTGCTTCAGAGTAGTGCACATTACCCAGCACAGATAGGATAGCTCCCTGATGTAGTAGGAGGGGACAAAGTTGAGACAGAGCCCTCTGGGGATCGGCTGTGAGATGGAGGCTGGCATGCCTGTCACATCAGTTCAGATAGGTATGTGTTTCCCAGTAGGTCTCTGAACAGATGGGATAGTTCCCTGACTGCAGCAAGAAGGGCTGGAGCTCAGATTGGGTTGATTTGGGATCTGCTGTGGGACACAGACTGGAGAGTCTTGTCTTATTGCTTCAGAGGGGCATGCCTTGCAGGTTTCAGCACAGATGGGATAGTTTACTGGTTGCAGTGGGAGGAGCCAGACCTGAGACTTGGTGCCATCAGGATCTGCTGTGAGTTGGAGTTCGGCAAGCCTGTCAGGGAGGCTCAGACTCCCAGGTTGTGTGATATGGGTGATTTCTCTCTGGATCCTTGTGTGAGCAGCTCTGAGCTGTGACCTCAGCTGAGAGTGGTTGAAGCTAAACCACAAGGAAACTTTCAGGTTCATCACTGAGATAGATGTTAGCAGGCAGATGAGTTTCTCTGCCAAGGCACAAGTATGCATGATACATCTTGGATCCCTTGACAGATGGTTTTGGTTGCAGGCTCAAGACCAAATGAGGAAGGAGCCAAGCCCCTTGGAGGACAGGACAATTTCAAGACTTGAATGTGGAAGCAAGCTTGTAGTATCAACTACCTGGAGTCAATCTGCTTCTCAAAATGATGCTCCTAGGTTGTGAGCTACGTGAAGACTTTACAAACTCCTATCTAAATTTTGAGGCTCCTGCAGAGAGGCTTTGGGCCATGTATGGGTACAGAATTTCTTTTCGTGGGATATATGAATGGATTACCTTCTATTCCATTATCTTGGTTATGCCACTCTGTATATGCTTAATCTTAAGGTCAATGGGGACCCATACAATGGCAGTATTTTGTGTCCACATTGATGCAAAATTATATGATTGTACGTAATAAAGATTAAACTCATTTACGTTAGTAATATAATGTTATATTCTTGGTATTTTTACTTGATGTATATCACTGGTTTTTCTTTAACTTTTAGTTTAGGTTTGGGGGTACATGTGAAGAGTTTATTACATATGTAAACACGTTGTCACAGAAGTTTGTTGTGTATATTATTTCATCACCCAGGCATTAAGCCTAGTACCCAATAGTTATCTTTTCTGCTCCTCTCCTTCCTCTCATCCTCCTCCTTCAAGTAGACCCCAGTGTCTGCTATTTCTTTCCTTGCATCACTGGTTTTTCAAAAGTTATAATGTGGAAAATCAAGTTTTTAATGCTTACATAACATTCAATCACGTTGACTGATGTACTGATTTAGTTAACCATTCATTCATCATTATACATTTTTATTATTTCTTATGTTTCATTTTTAAAATATGCTCAATTATCATTTTCTTTTTAGCTTTATATCTTTAGGATAAACATTTAGATATCATATTATTTAGTCAAAGGGTGTAAACACTTTTATGTCTTTTGGAATCTCCTGATAAATTTACTTTATTGTTTACATTGCTATTAGTAAAGTAAGAATATGTATCAAATTCACTACATTGCTTTTGGTTGAGAGGTATTATAATTCTTATAAAATTTCACAAATCAAATAGACCAAATACATAATTTGTTTCTGTAAACATTAACAACGTTGAACATTTTCCACATTGTGTTTTCTTTTTTTAATTATTATACTTTAAGTTTTAGGGTACATGTGCACAACGTGCAGGTTAGTTACATATGTATGCATGTGCCATGTTGGTGTGCTGCACCCAGTAACTCGTCATTTAACATTAGGCATATCTCCAAATGCTATTCCCTCCCCACACCCCACCCCACAACAGGCCCTGGTGTGTGATGTTCCCCTTCTGTGTCCATGTGTTCTCACTGTTCAATTCCCACCTATGAGTGAGAACATGCAGTGTTTGGTTTTTTGTCCTTGCGATAGTTTGCTGAGAATGATGATTTCAGCTTCATCCATGTCCCTACAAAGGACATGAACTCATCATTTTTATGGCTGCATAGTATTCCATGGTGTATATGTGCCACATTTCCTTAATCCAGTCTATCATTGTTGGACATTTGGGTTGGTTCCAAGTCTTTGCTATTGTGAATAGTGCCACAGTAAACATACGTGTGCATGTGTCTTTATAGAAGCATGATTTATAGTCCTTTGGGTATATACCCAGTAATGGGATGGCTGGGTCAAATGGTATTTCTAGTTCTAGATCCCTGAGGAATCGCCACACTGACTTCCACAATGGTTGAACTAGTTTACAGTCCCACCAACAGTGTAAAAGTGTTCCTATTTCTCCACATCCTCTCCAGCACCTGTTGTTTCCTGACTTTTTAATGATCGCCATTCTAACTGGCTTGAGATGGTATCTCATTGTGGTGTTGATTTTCATTTCTCTGATGACCAGTGATGATGAGCATTTTTCATGTATCTGTTGGCTGCATAAATGTCTTCTTTGAGAAGTATCTGTTCATATCCTTTGCCCACTTTTTGATGGGGTTGTTTGTTTTTTTCTTGTAAATTTGTTTGAGTTCATTGTAGATTCTGGATATTAGCCCTTTGTCAGATGAGTAGATTGCAAAAATTTTCTCCCATTTTGTAGGTTGCCTGTTCACTCTGATGGTAGTTTCTTTTGCTGTGCAGAAGCTCTTTAGTTTAATTAGATCCCATTTGTCAATTTTGTCTTTTGTTGCCATTGCTTTTGGTGTTTTAGACATGAAGTCCTTGCCCATGCCTATGTCCTGAATGGTATTGCCTAGGTTTTCTTCTAGGGTTTGTATGGTTTTAGGCCTAACATTTAAGTCTTTAATCCATCTTGAATTAATTTTTGTATAAGATGTAAGGAAGGGATCCAGTTTCAGCTTTCTCCATATGGCTAGCCAGTTTTCCCAGCACCATTTGTTAAATAGGGAATCCTTTCCCCACTTCTTGTTTTTGTCAGGTTTGTCAAAGATCAGATAGTTGTAGATACGTGGCATTATTTCTGAGGGCTCTGTTCTGTTCCATTGGTCTATATCTCTGTTTTGGTACGAGTACCATGCTGTGTTGGTTACTGTAGCCATGTAGTATAGTTTGAAGTCAGGTAGCATGATGCCTCCAGCTTTGTTCTTTTGGCTTAGGATTGACTTGGCAATGTGGTACCTTTTATGGTTCCATATGAACTTTAAAGTAGTTTTTTCCAATTCTGTGAAGAAAGGCATTGGTAGCTTGGTGGGGATGACATTGAATCTATAAATTACCTTGGGCGGTATGGCCATTTTCATGATATTGATTCTTCCTACCCATGAGCATGGAATGTCCTTCCATTTGTTTGTATCCTCTTTCATTTCATTGAGCAGTGGTTTGTAGTTCTCCTTGAAGAGGTCCTTCACGTCCCTTGTAAGTTGGATTCCTAGGTACTTTATTCTCTTTGAAGCAATTGTGAATGGGAGTTCACTCATGATTTGGCTCTCTGTTTGTCTGTTGTTGGTGTATAAGAATGCTTGTGATTTTTGCACATTGATTTTGTATCCTGAGACTTTGCTGAAGTTGCCTATCAGCTTAAGGAGATTTTGGGCTGAGATGACGGGGTTTTCTAGATATACAGTCATGTCATCTGCAAACAGGGACAATTTGACTTCCTCTTTTCCTAATTGACTACCCTTTATTTCCTTCTCCTGCCTGATTGCCCTGGCCAGAACTTCCAACACTATGTTGAATAGGAATGGTGAGAGAGGGCATCCCTGTCTTGTGCCAGTTTTCAAAGGGAATGCTTCCAGTTTTTGCCCATTCAGTATGATATTGGCTGTGGGTTTGTCGTAGATAGCTCTTATTATTTTGAAATACATCCCATCAATACCTAATTTTTGAGAGTTTTTAGCATGAAGGGCTGTTTAATTTTGTTGAAGGCCTTTTCTGCATCTATTGGGATAATCATATGGTTTTTGTCATTGTCTCTGTTTATATGCTGGATTTTGTTTATTGATTTGCATATGTTGAACCAGCCTTGCATCCCAGGGATGAAGCCCACTTGATCATGGCGGATAAGCTTTTATTGTGCTGCTGGATTTGGTTTGCCAGTATTTTATTGAGGATTTTTGCATCTATGTTCATCAGGGATATTGGTCTAAAATTCTCTTTTTGTTGTGTCTCTGCCATGCTTTGGTATTAGGATGATGCTGGCCTCATAAAATGAGTTAGGGGATTCCCTCTTTTTCTATTGATTGGAATAGTTTCAGAAGGAATGGTACCAGCTCCTCCTTGTACCTCTGGTAGAATTCGGCTGTGAATCCTTCTGGTCCTGGACTTTTTGGTTGGTAAGCTATTGATTATTGCCTCAATTTCAGAGCCTGTTATTGGTCTATTCAGAGATTCAACTTCTTGCTGGTTTAGTCTTGGGAGGGTGTATGTGTCGAGGAATTTATCCATTTCTTGTAGATTTTCTAGTTTATTTGCATAGAGTTGTTTACAGTATTCTCTGATGGTAGTTTGTATTTCTGTGGGATCTGTAGTGATATCCCCTTTATCATTTTTTATTGCATCTATTTGATTCTTCTGTCTTTTCTTCTTTATTTGTCTTGCTAGCAGTCTATCAATTTTGTTGATATTTTCAAAAGCAGTGCCTGGATTCATTGAGTTTTTGGAGGATTTTTGTGTCTCTATTTCCTTCAGTTCTGCTCTGATCTTAGTTATTTCTTGCCTTCTGCTAGCTTTTGAATGTGTTTGCTCTTGCTTCTGTATTTCTTTTAATTGTGATGTTAGGGTGTCAATTTTAGATCTTTCCTGCTTTCTCTTGTGGTCATTTAGTGCTATAAATTTCCCTCTACACACTGCTTTGAATGTGTCCCAGAGATTCTGGTATGTTGTGTCTTTGTTCTCATTGGTTTCAAAGAACATCTTTATTTCTGCCTTCATTTCGTTATGTACCCAGTAGTCATTCAGGAGCAGGTTGTTCAGTTTCCATGTAGTTGAGCGGTTCTGAGTGAGTTCCTTAATCCTGAGTTCTAGTTTGATTGCCCTGTGGTCCGAGAGATAGTTTGTTATAATTTCTGTTCTTTTACATTTGCTGAGGAGAGCTTTACTTCCAACTATGTGGTCAATTTTGGAATAAGTGTGGTGTGGTGCTGAGAAGAATGTATATTCTGTTGATTTGGGGTGCAGAGTTCTGTAGATGTGTATTAGGTCCACTTGGTGCACAGCTGAGTTCAATTCCTGGATATCCTTGTTAACTTTTTGTCTCATTGATCTGTCTAATGTTGGCAGTGGGGTGTTAAAGTCTCCCTTTATTATTGTGTGGGAGTCTAAGTCTCTTTGTAGGTCTCTAAGGACTTGCTTTATGAATCTGGGTGCTCCTGTATTGGGTGCATATATATTTAGGATAGTTAGCTCTTCTCGTTGAATTGATCCCTTTACCATTATGTAATGGCCGTCTTTGTCTCTTTTGATCTTTGTTGGTTTAAAGTCTGTTTTATCAGAGACTAGGATTGCAACCCTGCCTTTCTTGTTTTCCATTTGCTTGGTAGATCTTCCTGCATCCCTTTATTTTGAGCCTATATATGTCTCTGCATGTGAGGTGGGTTTCCTGAATACAGCACACTGATGGGTCTTGACTCTTTATCCAATTTGCCAGTCTGTGTCTTTTAATTGGAGCATTTAGCCCATTTACATTTATAGTTAATATTGTTATGTGTGAATTTGATCCTGTCATTATGATGTTAGCTGTTCATTTTGCTCATTAGTTGATGCAGTTTCTTCCTAGCTTCAATGATCTGTAGAATTTGGCATGTTTTGCAGTGGCTGGTACTGATTGTTCCTTTCCATGTTTAGT	.	.	SVTYPE=INS;SVLEN=9449;SC=Sniffles2,cuteSV,SVIM,SVIM-asm,PAV;NumNeighbors=1;NumThresholdNeighbors=1;MatchId=455;TruScore=0.327125;PctSeqSimilarity=0;PctSizeSimilarity=0.981374;PctRecOverlap=0;SizeDiff=176;StartDistance=-19;EndDistance=-19	GT	1/1
chr3	15634072	.	c	CACATGTACGCACACATGTCGCACATGTGCGTGTATACACATGTACGCACACGTGTGCGTGTATACACATGTACGCACACGTGTGCGTGTAT,*	30	.	SVTYPE=INS;SVLEN=93;SC=Sniffles2,cuteSV,SVIM-asm,PAV,Dipcall;NumNeighbors=1;NumThresholdNeighbors=1;MatchId=458;TruScore=0.238462;PctSeqSimilarity=0;PctSizeSimilarity=0.715385;PctRecOverlap=0;SizeDiff=-37;StartDistance=-204;EndDistance=-204	GT	2/1
chr3	52061967	cuteSV.DEL.18409	ctctctttctctctctctctctctctctctctttctctctctttctttctttctttctctttcttt	c	25.1	PASS	SVTYPE=DEL;SVLEN=65;SC=Sniffles2,cuteSV;NumNeighbors=1;NumThresholdNeighbors=1;MatchId=462;TruScore=0.521862;PctSeqSimilarity=0;PctSizeSimilarity=0.8125;PctRecOverlap=0.753086;SizeDiff=-15;StartDistance=20;EndDistance=5	GT	0/1
chr3	137769656	.	aggtggtggttgtggtggtggtagaggtggtgatggtggtaatggagtgatggtagtgatggtggtagatgtggaggtgttagtggtagtggtggaggtggttgtggtagt	A	30	.	SVTYPE=DEL;SVLEN=110;SC=Sniffles2,cuteSV,SVIM,SVIM-asm,PAV,Dipcall;NumNeighbors=1;NumThresholdNeighbors=1;MatchId=465;TruScore=0.531504;PctSeqSimilarity=0;PctSizeSimilarity=0.990909;PctRecOverlap=0.603604;SizeDiff=1;StartDistance=-44;EndDistance=-43	GT	1/0
chr3	126768357	.	G	GGAAGACAGAGGAGGAACAGGCAGACAGGGTGGGTCCCAGGAAGACAGAGGAAGAGCTGCAGGGAAGACAGAGGAGGAGCAAGCAGACAGGGTGGGGCCCAGGGAAGACAGAGGAAGAGCTGTAGC	30	.	SVTYPE=INS;SVLEN=125;SC=Sniffles2,cuteSV,SVIM,SVIM-asm,PAV,Dipcall;NumNeighbors=1;NumThresholdNeighbors=1;MatchId=468;TruScore=0.218667;PctSeqSimilarity=0;PctSizeSimilarity=0.656;PctRecOverlap=0;SizeDiff=43;StartDistance=-111;EndDistance=-111	GT	1/0
chr3	132600863	cuteSV.DEL.19074	gtggtgtgtgtgtagtgtgtggtgtgtgtgtggtgtgtgtgtgtggtgtgtgtgtggtgtg	g	22.5	PASS	SVTYPE=DEL;SVLEN=60;SC=Sniffles2,cuteSV;NumNeighbors=1;NumThresholdNeighbors=1;MatchId=471;TruScore=0.5289;PctSeqSimilarity=0;PctSizeSimilarity=0.895522;PctRecOverlap=0.691176;SizeDiff=-7;StartDistance=-14;EndDistance=-21	GT	0/1
chr3	174603666	chr3-174603667-DEL-50	Gtttttttttttttttttttttttttttttttttttttttttttttttttt	G	.	.	SVTYPE=DEL;SVLEN=50;SC=Sniffles2,cuteSV,SVIM,PAV;NumNeighbors=1;NumThresholdNeighbors=1;MatchId=473;TruScore=0.64731;PctSeqSimilarity=0;PctSizeSimilarity=0.980392;PctRecOverlap=0.961538;SizeDiff=-1;StartDistance=-1;EndDistance=-2	GT	1/1
chr3	197244382	chr3-197244383-DEL-54	ACCCCCCCATCAGTCACTTCCTGCTCTATGGTCTCCATCCCCCTTCAGGCCGACC	A	.	.	SVTYPE=DEL;SVLEN=54;SC=Sniffles2,cuteSV,SVIM,SVIM-asm,PAV;NumNeighbors=1;NumThresholdNeighbors=1;MatchId=476;TruScore=0.508754;PctSeqSimilarity=0;PctSizeSimilarity=0.944444;PctRecOverlap=0.581818;SizeDiff=3;StartDistance=20;EndDistance=23	GT	0/1
chr3	49643688	.	t	TACATATATTATATATGTATATATTATATATACATATATTATATATGTATATATTATATATACATATATTATATATGTATATATTATATATACATATATTATATATGTATTATATATACATATATTATATATGTATATATTATATATAAAATATATATAATATATATTAAAAATATATATTATATATATTAAAAATATATATAATATATATTAAAAATATATATTATATATATTAAAATATATATATAATATATATTAAAAATATATATTATATATATTAAAATATATATAATATATATTA	30	.	SVTYPE=INS;SVLEN=300;SC=Sniffles2,cuteSV,SVIM-asm,PAV,Dipcall;NumNeighbors=1;NumThresholdNeighbors=1;MatchId=477;TruScore=0.666667;PctSeqSimilarity=0;PctSizeSimilarity=1;PctRecOverlap=1;SizeDiff=0;StartDistance=0;EndDistance=0	GT	1/0
chr3	76860997	.	c	CTTCTTTCCTTCCTTCCTTCCTTCCTTCCTTCCTTCCTTCCTTCCTTCCTTCTTTCCTTCCTTCCTTCCTTCCTTCCTTCCTTCCTTCCTTCT	30	.	SVTYPE=INS;SVLEN=92;SC=Sniffles2,cuteSV,SVIM,SVIM-asm,PAV,Dipcall;NumNeighbors=1;NumThresholdNeighbors=1;MatchId=480;TruScore=0.286232;PctSeqSimilarity=0;PctSizeSimilarity=0.858696;PctRecOverlap=0;SizeDiff=13;StartDistance=-5;EndDistance=-5	GT	0/1
chr3	194566503	chr3-194566504-DEL-223	AtgaaggtgacggtgatggtgaGTATTGTGACCATAGCCTGGGCTGGAGTTAatgatgatggtgacagtgatggtgatggtgaGTACTGTGAACATAGCCTGGGCTGGAGTTAATGATGACGGTGATGGTGAGTATTGTGAACATAGcctgggctggagttaatgatgaagatgacggtgatggtgagtattgtgaccatagcctgggctggagttaatgatgt	A	.	.	SVTYPE=DEL;SVLEN=223;SC=Sniffles2,cuteSV,SVIM,PAV;NumNeighbors=1;NumThresholdNeighbors=1;MatchId=482;TruScore=0.338552;PctSeqSimilarity=0;PctSizeSimilarity=0.506726;PctRecOverlap=0.508929;SizeDiff=110;StartDistance=0;EndDistance=110	GT	1/0
chr3	159024090	.	A	ATTTAATAATGCCTATGTTTAATAACAGTCAGTGGTATGATGATGAATGTTTAACAACTGCTCTCTGAATAAAGATCTTTGATTAGTAGTGTTTGCCAATTTCTATAGTGAAATACTCCCACCATGAGGAGTATTTAATAATGCCTATG	30	.	SVTYPE=INS;SVLEN=148;SC=Sniffles2,SVIM-asm,PAV,Dipcall;NumNeighbors=1;NumThresholdNeighbors=1;MatchId=488;TruScore=0.313063;PctSeqSimilarity=0;PctSizeSimilarity=0.939189;PctRecOverlap=0;SizeDiff=9;StartDistance=-1;EndDistance=-1	GT	1/1
chr3	57733632	chr3-57733633-DEL-53	Tgggggggtcagccccccgcccggccagccgccctgtccgggagggaggtgggg	T	.	.	SVTYPE=DEL;SVLEN=53;SC=Sniffles2,cuteSV,SVIM,PAV;NumNeighbors=1;NumThresholdNeighbors=1;MatchId=490;TruScore=0.523593;PctSeqSimilarity=0;PctSizeSimilarity=0.963636;PctRecOverlap=0.607143;SizeDiff=-2;StartDistance=-20;EndDistance=-22	GT	1/0
chr3	46782544	chr3-46782545-INS-78	T	TATATATATCTCTAGACATATATGTAGATATATATCTCTAGAGATATATGTAGATATATATATGTCTAGAGATATGTAG	.	.	SVTYPE=INS;SVLEN=78;SC=Sniffles2,SVIM,PAV;NumNeighbors=1;NumThresholdNeighbors=1;MatchId=497;TruScore=0.19403;PctSeqSimilarity=0;PctSizeSimilarity=0.58209;PctRecOverlap=0;SizeDiff=-56;StartDistance=-36;EndDistance=-36	GT	1/0
chr3	46850579	.	AGCTGGAATCGGTTCACTCCCTCCTTCCCACCAGCCAGAGCACAGCCCTGGTGCAGGCATGGCTGAGGCAAGT	A	30	.	SVTYPE=DEL;SVLEN=72;SC=Sniffles2,cuteSV,SVIM,SVIM-asm,PAV,Dipcall;NumNeighbors=1;NumThresholdNeighbors=1;MatchId=499;TruScore=0.6621;PctSeqSimilarity=0;PctSizeSimilarity=1;PctRecOverlap=0.986301;SizeDiff=0;StartDistance=-1;EndDistance=-1	GT	1/0
chr3	188543040	svim.DEL.141346	TCTCTCTCTCTCTCTCTCTGTGTGTGTGTGTGTGTGTGTGTGTGTGTGTGT	T	19	PASS	SVTYPE=DEL;SVLEN=50;SC=Sniffles2,SVIM;NumNeighbors=1;NumThresholdNeighbors=1;MatchId=509;TruScore=0.666667;PctSeqSimilarity=0;PctSizeSimilarity=1;PctRecOverlap=1;SizeDiff=0;StartDistance=0;EndDistance=0	GT	0/1
chr3	131934395	.	t	TGTATATATTATATAATACAGATATAATATATACCTGGTATATATTATATAATACAGATATAATATATACCTG	30	.	SVTYPE=INS;SVLEN=72;SC=Sniffles2,SVIM,SVIM-asm,PAV,Dipcall;NumNeighbors=1;NumThresholdNeighbors=1;MatchId=514;TruScore=0.305556;PctSeqSimilarity=0;PctSizeSimilarity=0.916667;PctRecOverlap=0;SizeDiff=6;StartDistance=279;EndDistance=279	GT	1/0
chr4	186955526	.	AGATTCCCAATCCCTCAGGGTACAGATCATACTTGATACACACTAGGATTCCCGATCCCTCAGGGTACAGATCACACCTGATACACGCACG	A	30	.	SVTYPE=DEL;SVLEN=90;SC=Sniffles2,cuteSV,SVIM,SVIM-asm,PAV,Dipcall;NumNeighbors=1;NumThresholdNeighbors=1;MatchId=522;TruScore=0.663004;PctSeqSimilarity=0;PctSizeSimilarity=1;PctRecOverlap=0.989011;SizeDiff=0;StartDistance=-1;EndDistance=-1	GT	0/1
chr4	190412678	chr4-190412679-INS-330	G	GTGGTGTAGGTGGGCTATGGCTGACCCTCACTGGTGTAGGTGGGCTGTGGCTGACCCTCACTGGTGTAGGTGGGCTGTCGCTGGCCCTCACTGGTGTAGGTGGGCTGTGGCTTGCCCTCACTGGTGTGGGTGGGCTGTGGCTGACCCTCACTGGTGTAGGTGGGCTGTCGCTGGCCCTCACTGGTGTAGGTGGGCTGTGGCTTGCCCTCACTGGTGTAGGTGGGCTATGGCTGACCCTCACTGGTGTAGGTGGGCTGTCGCTGGCCCTCACTGGTGTAGGTGGGCTGTGGCTTGCCCTCACTGGTGTGGGTGGGCTGTGGCTGACCCTCAC	.	.	SVTYPE=INS;SVLEN=330;SC=Sniffles2,cuteSV,PAV;NumNeighbors=1;NumThresholdNeighbors=1;MatchId=530;TruScore=0.19573;PctSeqSimilarity=0;PctSizeSimilarity=0.587189;PctRecOverlap=0;SizeDiff=-232;StartDistance=329;EndDistance=329	GT	0/1
chr4	26211206	.	t	TCCCTCCCTTCCCTCCTTCCGTCTCCCTCCCTTCCTCCTTCCTCTCCCCTTCCTTCCTCCTTCCCTCTCTCCCTCCCTCCCTCCTTCCCTCTCTCCCTCCCTTCCTCCTTCCCTCTCTCCCTCCCTTCCTCCTTCCCTCTCTCCCTCCCCTTCCTCCTTCCCTCTCTCCCTCCCTTCCTCCTTCCTCTCTCCCTCCCTTCCTCCTTCCCTCTCTCCCTCCCTTCCTCCTTCCCTGTCTCCTCCCTTCCTCCTTCCCTCTCTCCCTCCCTTCCTCCTTCCCTGTCTCCCTCCCTTCCTCCTTCCCTCTCTCCCTCCCTTCCTCCTTCCCTGTCTCCCTCCCTTCCTCCTTCCCTGTCTCCCTCCCTTCCTCCTTCCCTCTCCCCTTCCTTCCTCCTTCCCTCTCCCCTCCCTTCCTCCTCCCTCTCCCCTCCCTTCCTCCTTCCCTCCCCTCCCCTTCCTCCTTCCCTCTCTCCCTCCCTTCCTCCTTCCCTGTCTCCCTCCCTTCCTCCTTCCCTCTCCCCTTCCTTCCTCCTTCCCTCTCTCCCTCCCTTCCTCCTTCCCTCTCTCCTCCCTTCCTCCTTCCCTGTCTCCCTCCCTTCCTCCTTCCTCTCCCCTTCCTTCCTCCTTCCCTCTCCCCTCCCTTCCTCCTTCCCTCTCCCTCCCTTCCTTCCTCCTTCCCTCTCTCCCTCCCTTCCTCCTTCCCTCTCCCTCCTTCCTCCTTCCCTCTCCCCTCCCTTCCTCCTTCCCTCTCCCCTCCCTTCCTCCTTCCGTCTCTC	30	.	SVTYPE=INS;SVLEN=775;SC=Sniffles2,cuteSV,SVIM-asm,PAV,Dipcall;NumNeighbors=2;NumThresholdNeighbors=1;MatchId=532;TruScore=0.258065;PctSeqSimilarity=0;PctSizeSimilarity=0.774194;PctRecOverlap=0;SizeDiff=175;StartDistance=-114;EndDistance=-114	GT	0/1
chr4	26211331	.	c	CCCTTCCTCCTTCCCTCTCTCCCTCCCTTCCTCCTTCCCTGTCTCCCTCCCTTCCTCCTTCCCTCTCCCCCTT	30	.	SVTYPE=INS;SVLEN=72;SC=Sniffles2,cuteSV,SVIM,PAV,Dipcall;NumNeighbors=1;NumThresholdNeighbors=1;MatchId=533;TruScore=0.185185;PctSeqSimilarity=0;PctSizeSimilarity=0.555556;PctRecOverlap=0;SizeDiff=32;StartDistance=29;EndDistance=29	GT	0/1
chr4	141283454	.	t	TTCTTCTTCTTCTTCTTCTTCCTCTTCCTCTTCCTCTTCCTCTTCCTCTTCCTCTTCCTCTTCCTCTTCCTCTTCCTCTTCTTCTTC	30	.	SVTYPE=INS;SVLEN=86;SC=Sniffles2,cuteSV,SVIM,SVIM-asm,PAV,Dipcall;NumNeighbors=1;NumThresholdNeighbors=1;MatchId=538;TruScore=0.313953;PctSeqSimilarity=0;PctSizeSimilarity=0.94186;PctRecOverlap=0;SizeDiff=5;StartDistance=-2;EndDistance=-2	GT	1/0
chr4	190154522	cuteSV.DEL.21757	GTTTGGTGCAGTTGCATTTGTGCTCTGTGGTGGTGTTTGGTGGAGTTGCATTTGTGCTCTGTGGTGGTGTTTGGTGCAGTTGGCAGTAGTGCTCTGTGGTGGTGTTTGGTGCAGTTGCAGGAGTGCTCTGTGGTGGTGTTTGGTGTAGTTGCATTTGTGCTCTGTGGTGGTGTTTGGTGTAGTTGCATTTGTGCTCTGTGGTGGTGTTTGGTGTA	G	37.8	PASS	SVTYPE=DEL;SVLEN=214;SC=Sniffles2,cuteSV;NumNeighbors=1;NumThresholdNeighbors=1;MatchId=539;TruScore=0.308802;PctSeqSimilarity=0;PctSizeSimilarity=0.926407;PctRecOverlap=0;SizeDiff=-17;StartDistance=-689;EndDistance=-706	GT	0/1
chr4	190156342	chr4-190156343-INS-68	T	TGTGCTCTGTGGTGGTGTTTGGTGTAGTTGCATTTGTGCTCTGTGGTGGTGTTTGGTGTAGTTGTAGTA	.	.	SVTYPE=INS;SVLEN=68;SC=Sniffles2,cuteSV,SVIM,SVIM-asm,PAV;NumNeighbors=1;NumThresholdNeighbors=1;MatchId=542;TruScore=0.328431;PctSeqSimilarity=0;PctSizeSimilarity=0.985294;PctRecOverlap=0;SizeDiff=1;StartDistance=-32;EndDistance=-32	GT	0/1
chr4	19079464	svim.DEL.148605	TTTTTTTTTTTTTTTTTTTTTTTTTTTTTCTTTTTTTTATTTTTTTTTTTTTT	T	25	PASS	SVTYPE=DEL;SVLEN=52;SC=Sniffles2,cuteSV,SVIM;NumNeighbors=1;NumThresholdNeighbors=1;MatchId=547;TruScore=0.629513;PctSeqSimilarity=0;PctSizeSimilarity=0.981132;PctRecOverlap=0.907407;SizeDiff=-1;StartDistance=-4;EndDistance=-5	GT	0/1
chr4	188225698	.	ccgtctcctcctctgggtggccctgcctctgcctccgtctcctcctctgggtggccctgcctctgcctccgtctcctcctctgggtggccctgcctctgcct	C,*	30	.	END=188225797;SVTYPE=DEL;SVLEN=99;SC=Sniffles2,cuteSV,SVIM,PAV,Dipcall;NumNeighbors=1;NumThresholdNeighbors=1;MatchId=550;TruScore=0.405556;PctSeqSimilarity=0;PctSizeSimilarity=0.666667;PctRecOverlap=0.55;SizeDiff=33;StartDistance=-45;EndDistance=-12	GT	1/2
chr4	32834016	chr4-32834017-INS-100	T	TATATATAATATATAATATAAGAATATATATTATATATTATATATTATGTATAATATATATAATATATAATATATAATATATAAATATATATTATACATAA	.	.	SVTYPE=INS;SVLEN=100;SC=Sniffles2,cuteSV,SVIM,SVIM-asm,PAV;NumNeighbors=1;NumThresholdNeighbors=1;MatchId=553;TruScore=0.316667;PctSeqSimilarity=0;PctSizeSimilarity=0.95;PctRecOverlap=0;SizeDiff=5;StartDistance=-19;EndDistance=-19	GT	1/0
chr4	17461057	.	atatgtattctatacgcacagcttatgtatacatatgtattatatacgcacagattatgtatacatatg	A	30	.	SVTYPE=DEL;SVLEN=68;SC=Sniffles2,SVIM-asm,Dipcall;NumNeighbors=1;NumThresholdNeighbors=1;MatchId=564;TruScore=0.283735;PctSeqSimilarity=0;PctSizeSimilarity=0.715789;PctRecOverlap=0.135417;SizeDiff=-27;StartDistance=-56;EndDistance=-83	GT	0/1
chr4	152311233	.	c	CCCTCTCCCTCTCCCTCTCCTCTCCCTCTCCCTCTCTCTCTCCCTCTCCCTCTCCCTCT,*	30	.	SVTYPE=INS;SVLEN=60;SC=Sniffles2,cuteSV,SVIM-asm,PAV,Dipcall;NumNeighbors=1;NumThresholdNeighbors=1;MatchId=580;TruScore=0.3125;PctSeqSimilarity=0;PctSizeSimilarity=0.9375;PctRecOverlap=0;SizeDiff=-4;StartDistance=-16;EndDistance=-16	GT	1/2
chr4	1040235	svim_asm.INS.3106	C	CCCCGAGCCCTTCCCGAGCCCTTCCCGAGCCGTTCCCGAGCCCTTCCAGAGCCCTTCCCGAGCCTTTCCCCAGCCCTCCCCGAGCCCTCCCGAGCCTTTCCCGAGCCCTCCCGAGCCCTCCCGAGCCTTTCCCGAGCCTTTCCCCAGCCCTCCCGCGCCCTTGCCGAGCCTTTCCCGAGCCTTTCCCCAGCCCTCCACGAGCCCTTCCCGAGCCCTTCCCGAGCCTTCCCGAGCCCTTCCCGAGCCTTCCCGAGCCCTTCCCGAGCCATCCCCGAGCCCTTCCCCAGCCCTCCCGAGCCCCTTCCCGAGCCCTTCCCGAGCCATTCCCGAGCCCTTCCAGAGCCCTTCCCGAGCCTTTCCCCAGCCCTCCCGAGCCCTTCCTGAGCCTTTCCCCAGCCCTTCCCGAGCCCTTCCCGAGCCTTTCCCCAGCCCTCCCGAGCCCTTCCCGAGCCTTCCTGAGCCCTTCCCGATCCCTTCCCGAGCCATCCCGAGCCCTTCCCGAGCCCT	.	PASS	SVTYPE=INS;SVLEN=506;SC=Sniffles2,cuteSV,SVIM,SVIM-asm;NumNeighbors=1;NumThresholdNeighbors=1;MatchId=589;TruScore=0.314091;PctSeqSimilarity=0;PctSizeSimilarity=0.942272;PctRecOverlap=0;SizeDiff=-31;StartDistance=54;EndDistance=54	GT	1/1
chr4	128986433	cuteSV.DEL.21102	ctttctttctttctttctttctttctttctttctttctttctctctctctctctctttcctttcttttcttttctt	c	5.5	PASS	SVTYPE=DEL;SVLEN=75;SC=Sniffles2,cuteSV;NumNeighbors=1;NumThresholdNeighbors=1;MatchId=596;TruScore=0.640636;PctSeqSimilarity=0;PctSizeSimilarity=0.986842;PctRecOverlap=0.935065;SizeDiff=-1;StartDistance=-4;EndDistance=-5	GT	0/1
chr4	92594879	cuteSV.DEL.20816	tttctttatttcttttttctttctttctttctttttctttctttctttctttctttcctttctttc	t	21.3	PASS	SVTYPE=DEL;SVLEN=65;SC=Sniffles2,cuteSV;NumNeighbors=1;NumThresholdNeighbors=1;MatchId=598;TruScore=0.642011;PctSeqSimilarity=0;PctSizeSimilarity=0.970149;PctRecOverlap=0.955882;SizeDiff=-2;StartDistance=-1;EndDistance=-3	GT	0/1
chr4	44458544	svim.DEL.154033	TGTGTGTGTGTGTGTGTGTGTGTGTGTGTGTGTGTGTGTGTGTGTGTGTCTGTGTGTCTGT	T	14	PASS	SVTYPE=DEL;SVLEN=60;SC=Sniffles2,SVIM;NumNeighbors=1;NumThresholdNeighbors=1;MatchId=602;TruScore=0.644627;PctSeqSimilarity=0;PctSizeSimilarity=0.966667;PctRecOverlap=0.967213;SizeDiff=2;StartDistance=0;EndDistance=2	GT	0/1
chr4	107883650	svim.DEL.166541	GTGTGTGTGTGTGTGTGTGTGTGTGTGTGTGTGTGTGTGTGTGTGTGTGTG	G	14	PASS	SVTYPE=DEL;SVLEN=50;SC=Sniffles2,SVIM;NumNeighbors=1;NumThresholdNeighbors=1;MatchId=603;TruScore=0.660131;PctSeqSimilarity=0;PctSizeSimilarity=1;PctRecOverlap=0.980392;SizeDiff=0;StartDistance=-1;EndDistance=-1	GT	0/1
chr4	147208027	.	G	GGTGAGAAGGACTGCGTTTGGAGTGGTGAGAAGGACTGAACTTGGAGAGTTGAGAAAGACTGAACTTGGAGTGGTGAGAAGGACTGAGTTTGGAGTGGTGAGAAGGACTGTGTTTGGAGTGGTGAGAACGACTGTGTTTGGAATA	30	.	SVTYPE=INS;SVLEN=144;SC=Sniffles2,cuteSV,SVIM,SVIM-asm,PAV,Dipcall;NumNeighbors=1;NumThresholdNeighbors=1;MatchId=612;TruScore=0.328704;PctSeqSimilarity=0;PctSizeSimilarity=0.986111;PctRecOverlap=0;SizeDiff=2;StartDistance=14;EndDistance=14	GT	0/1
chr4	110345367	svim.DEL.167038	GGGAAAGCACCCATTACTTGGCAGACCTTGGTCTAGCGGTAGGGCCAGTGCC	G	32	PASS	SVTYPE=DEL;SVLEN=51;SC=Sniffles2,cuteSV,SVIM;NumNeighbors=1;NumThresholdNeighbors=1;MatchId=616;TruScore=0.628205;PctSeqSimilarity=0;PctSizeSimilarity=1;PctRecOverlap=0.884615;SizeDiff=0;StartDistance=6;EndDistance=6	GT	0/1
chr4	154051305	chr4-154051306-INS-974	A	ATCACCATCACCACCATATCACTACCACCATCAGCACCACTACCATCACCACCATCACCACCAACACCACCATCACCATCACCACCATACCACTACCACCATGACCACCACCACCATCACCACCCCCACCACCACCAGCATCACCACCATCACCACCCCCACCACCACCATTACCACCATCACCACCACCATCACCACCACCACCATCACCATTACCACCATCACCACCCTCACCACCACCACCATCACCACCATATCACTACCACCACCACCACCACTACCATCACCACCATCACCACCACCACCACCACCATCACCATCACCACCATATCACTACCACCACCACCATCACCATCACCACCATATCACTACCACCATCACCACCATCACCACCATCACCACCACCATCACCATCACCACCATCACCACCATCACCACCACCACCACCATCACCATCACCATCACCATCACCACCATATCACTACCACCACCACCACCACTACCATCACCACCATCACCACCACCATCACCACCACCATCACCACCATCATCACCACCACCATCACCACCACCACCACCACCATCACCATCACCACCATATCACTACCACCACCACCATCACCATCACCACCATATCACTACCACCATCACCACCATCACCACCATCACCACCATCATCACCACCACCATCACCACCACCACTACCACGATCACCACTGCCACCATTACCCCCACCACCACTACCATCACCAATGCCATCACCACCATCACCAGCACCATCACCACCACCAACATACCACTACCTCCACCATAACCACTACCACCATCACCACCATCATCACCACCATACCACTACTACCATCACCACCATCACCACCCCCACCACCACCATCACCACCACCACCACCATCACCACCACCACCATCACCACCATCACCACCCCCACCACCACCACCACCATCAACACCACCACCC	.	.	SVTYPE=INS;SVLEN=974;SC=Sniffles2,cuteSV,SVIM,PAV;NumNeighbors=1;NumThresholdNeighbors=1;MatchId=626;TruScore=0.326146;PctSeqSimilarity=0;PctSizeSimilarity=0.978439;PctRecOverlap=0;SizeDiff=21;StartDistance=75;EndDistance=75	GT	0/1
chr4	190201564	svim.DEL.182841	AGGCCAGTACCAGCACCACAGCCTGAGGATGAAGGAGACCAGTACCAGCACCACAGCCTGAGGATGAAGGAGGCCAGTACCAGCACCACAGCCTGAGGATGAAGGAGGCCAGTACCAGCACCACAGCCTGAGGATGAAGGAGGGCAGTGCCAGCACCACAGCCTGAGGATGAACA	A	21	PASS	SVTYPE=DEL;SVLEN=174;SC=Sniffles2,cuteSV,SVIM;NumNeighbors=1;NumThresholdNeighbors=1;MatchId=635;TruScore=0.662868;PctSeqSimilarity=0;PctSizeSimilarity=0.994286;PctRecOverlap=0.994318;SizeDiff=-1;StartDistance=0;EndDistance=-1	GT	0/1
chr4	62000727	svim.DEL.157332	TCATATGGAACCAAAAAAGAGCCCGCATTGCCAAGTCAATCCTAAGGCAAAAGAACAAAGCTGGAGGCATCACGCTACCTGACTTCAAACTATACTACAAGGCTACAGTAACCAAAACAGCATGGTACTGGTACCAAAACAGAGATATAGACCAACAGAGCCCTCAGAAATAATGCCACATATCTACAACTATCTGATCTTTTACAATCCTGACAAAAACAAGAAATGGGGAAAGGATTCCCTATTTAATATATGGTGCTGGGAAAACTGGATAGCCATATGTAGAAAGCAGAAACTGGATCACTTCCTTACACTTTATACAAAAATTAATTCAAGATGGATTAAAGACTTAAATGTTAGACCTAAAACCATAAAAACCCTAGAAGAAAACCTAGGCAATACCATTCAGGACATAGGCATGGGCAAGGAATTCATGTCTAAAACAACAAAAGCAACAGCAACAAAAGCCAAAATTGACAAATGGGATCTAATTAAACTAAAGAGCTTCTGTACAGCAAAAGAAACTACCATCAGATTGAACAGGCAACCTACAGAATGGGAGAAAATTTTGCAACCTACTCATCTGACAAAGGGCTAATATCCAGAATCTACAATGAACTCAAACAAATTTACAAGAAAAAAGCAAACAGCCCCATCAAAAAGTGGGTGAAGGATATAAACAGACACTTCTCAAAAGAAGACATTTATGTAGCCAAAAAACACACGAAAAAATGCTCATCATCACTGGCCATCAGAGAAATGCAAATCAAAACCACAATGAGATACCATCTCACACCAGTTAGAATGGCGATCGTTAAAAAGTCAGGAAACAACAGCTGCTGGAGAGGATGTGGAGAAATAGGAAAACTTTTACACTGTTGGTGGGACTGTAAACTAGTTCAACCATTGTGGAAGTCAGTGTGGCAATTCCTCAGGGATCTAGAACTAGAAATACCATTTGACCCAGCCATCACATTACTGGGTATATACCCAAAGGATTATAAAGCATGCTGCTATAAAGACACATGCACACGTATGTTTATAGCAGCACTATACACAATAGCAAAGACTTGGAACCAACCTAAATGTCCAACAATAGTCTGGATTAAGAAAATGTGGCACATATACACCATGGAATACTATGCAGCCATAAAAAAGGATGAGTTCATATCCTTTGTAGGGACATGGATGAAGCTGGAAACCATCATTCTCAGAAAACTATCGCAA	T	16	PASS	SVTYPE=DEL;SVLEN=1226;SC=Sniffles2,cuteSV,SVIM;NumNeighbors=1;NumThresholdNeighbors=1;MatchId=638;TruScore=0.666395;PctSeqSimilarity=0;PctSizeSimilarity=1;PctRecOverlap=0.999185;SizeDiff=0;StartDistance=-1;EndDistance=-1	GT	0/1
chr4	151172125	chr4-151172126-INS-372	A	ACACACATCCCCACCCCCACACCCCACACACCCCACACCACACATCCCCACACCCCACACCCCACACACCCCACACACCCTCACACCACATCCCCATCCCCACACCATCCCCACACCATCCTCACACCCCCACACCCACACACACCTCACACCACATCCCCACCCACATCCCTCACACCCCACACACCCCCACACCCCCACACCCCCACACACATCCCTCACACCCCCACACCACACCCCACACACCCCCACACCACACATCCCCACACCCCCACACCCCCACACCCCCACACCCCCACACCCCCACACCCCACACCCCACATCCACACACCCCACACCCCACACACCCACACCCCCACATCCCCCACACCCC	.	.	SVTYPE=INS;SVLEN=372;SC=Sniffles2,cuteSV,SVIM,PAV;NumNeighbors=1;NumThresholdNeighbors=1;MatchId=640;TruScore=0.241039;PctSeqSimilarity=0;PctSizeSimilarity=0.723118;PctRecOverlap=0;SizeDiff=103;StartDistance=-265;EndDistance=-265	GT	1/0
chr4	190105408	.	CCCACAGGACAGAGGATCCGAGCTCAGAAGCCTACCTGGTGGCATAGGAGTCCCCCACAGGACAGAGGATCCGAGCTCAGAAGCCCACCTGGTGGCATAGGAGTCCCCCACAGGGCAGAGGATCCGAGCTCAGAAGCCCACCTGGTGGCATAGGAGTTCCCT	C	30	.	SVTYPE=DEL;SVLEN=161;SC=Sniffles2,cuteSV,SVIM,SVIM-asm,Dipcall;NumNeighbors=1;NumThresholdNeighbors=1;MatchId=654;TruScore=0.656353;PctSeqSimilarity=0;PctSizeSimilarity=0.987578;PctRecOverlap=0.981481;SizeDiff=2;StartDistance=-3;EndDistance=-1	GT	1/0
chr4	7456872	chr4-7456873-DEL-111	CAGGCACTGTGTGTTGGGGTCAGGTGCTGTGTgttggggtcaggcactgtgttggggtcaggctctgtgttggggtcaggctccgtgttggggtcaggcgctgtgttggggt	C	.	.	SVTYPE=DEL;SVLEN=111;SC=Sniffles2,cuteSV,SVIM,SVIM-asm,PAV;NumNeighbors=1;NumThresholdNeighbors=1;MatchId=672;TruScore=0.604167;PctSeqSimilarity=0;PctSizeSimilarity=1;PctRecOverlap=0.8125;SizeDiff=0;StartDistance=-21;EndDistance=-21	GT	1/0
chr4	135511433	.	gtgtgtgtatctatattatatatacacatacatatgtatatgtgtgtatctatattatatatacacatacatatgtatatgtgtgtatctatattatatatacacatacatatgtatatgtgtgtatctatattatatatacacatacatatgtata	G	30	.	SVTYPE=DEL;SVLEN=156;SC=Sniffles2,cuteSV,SVIM-asm,Dipcall;NumNeighbors=1;NumThresholdNeighbors=1;MatchId=676;TruScore=0.32906;PctSeqSimilarity=0;PctSizeSimilarity=0.987179;PctRecOverlap=0;SizeDiff=2;StartDistance=-159;EndDistance=-157	GT	1/0
chr4	176547211	chr4-176547212-INS-56	A	AGAGAGAGAGAGAGAGAGAGAGAGAGAGAGAGAGAGAGAGAGAGGGAGGGAGGGAGG	.	.	SVTYPE=INS;SVLEN=56;SC=Sniffles2,PAV;NumNeighbors=1;NumThresholdNeighbors=1;MatchId=682;TruScore=0.25;PctSeqSimilarity=0;PctSizeSimilarity=0.75;PctRecOverlap=0;SizeDiff=14;StartDistance=-29;EndDistance=-29	GT	0/1
chr5	173773036	svim.DEL.218473	CACACACACACACACACACACACACACACACACACACACACACACACACAC	C	14	PASS	SVTYPE=DEL;SVLEN=50;SC=Sniffles2,SVIM;NumNeighbors=1;NumThresholdNeighbors=1;MatchId=697;TruScore=0.647059;PctSeqSimilarity=0;PctSizeSimilarity=1;PctRecOverlap=0.941176;SizeDiff=0;StartDistance=-3;EndDistance=-3	GT	0/1
chr5	26230756	.	ctccttccttccttccttccttccttccttccttcctttctttctttctttctttctttctttctttctttctttctttctttctttctttcttctttt	C	30	.	SVTYPE=DEL;SVLEN=98;SC=Sniffles2,SVIM-asm,PAV,Dipcall;NumNeighbors=1;NumThresholdNeighbors=1;MatchId=703;TruScore=0.61252;PctSeqSimilarity=0;PctSizeSimilarity=0.918367;PctRecOverlap=0.919192;SizeDiff=8;StartDistance=-8;EndDistance=0	GT	0/1
chr5	21051912	chr5-21051913-DEL-50	Caaaaaaaaaaaaaaaaaaaaaaaaaaaaaaaaaaaaaaaaaaaaaaaaaa	C	.	.	SVTYPE=DEL;SVLEN=50;SC=Sniffles2,PAV;NumNeighbors=1;NumThresholdNeighbors=1;MatchId=710;TruScore=0.64731;PctSeqSimilarity=0;PctSizeSimilarity=0.980392;PctRecOverlap=0.961538;SizeDiff=-1;StartDistance=-1;EndDistance=-2	GT	1/1
chr5	1096991	chr5-1096992-INS-357	G	GAAGGGAGGGAAGGAAGGAGGGAGGGAAGGAAGGAGGGAGGGAAGGAAGGAGGGAAGGGAGGGAAGGAAGGAGGAGGGAAGGAAGGAGGGAGGAAGGAAAGGAGGGGGGGAAGGGAGGGAAGGAAGGAGGGAGGAAGGAAAGGAGGGAGGGGGAAGGGAGGGAAGGAAGGAGGGAGGGAAGGAAGGAGGGAGGAAGGAAGGAGGGAGGAAGGAAAGGAGGGAGGGGAAGGGAGGGAAGGAAGGAGGGAGGGGAAGGAGGGAGGGAGGGATGAAGGAGGAGGGAGGAGGGAGGGAAGGAAGGAGGGAAGGGAGGGAAGGAAGGAGGGAGGGAAGGGAAGGAGGGAGGGAGGAGGGAGGA	.	.	SVTYPE=INS;SVLEN=357;SC=Sniffles2,cuteSV,PAV;NumNeighbors=1;NumThresholdNeighbors=1;MatchId=714;TruScore=0.254274;PctSeqSimilarity=0;PctSizeSimilarity=0.762821;PctRecOverlap=0;SizeDiff=-111;StartDistance=136;EndDistance=136	GT	1/0
chr5	898660	.	TGGGGAAACAGGTGGATTTGGATGGGCTCTGGCAGGCCAAGCCCAGGGCTTCATTCAGTCAGTGTGTGGGGAAACAGGTGGATTTGGATGGGCTCTGGCAGGCCAAGCCCAGGGCTTCATTCAGTCAGTGTGTGGGGAAACAGGTGGATTTGGATGGGCTCTGGCAGGCCAAGCCCAGGGCTTCATTCAGTCAGTGTGTGGGGAAACAGGTGGATTTGGATGGGCTCTGGCAGGCCAAGCCCAGGGCTTCATTCAGTCAGTGTGTGGGGAAACAGGTGGATTTGGATGGGCTCTGGCAGGCCAAGCCCAGGGCTTCATGCAGTCAGTGTGTGGGGAAACAGGTGGATTTGGATGGGCTCTGGCAGGCCAAGCCCAGGGCTTCATTCAGTCAGTGTGTGGGGAAACAGGTGGATTTGGATGGGCTCTGGCAGGCCAAGCCCAGGGCTTCATGCAGTCAGTGTGTG	T	30	.	SVTYPE=DEL;SVLEN=463;SC=Sniffles2,cuteSV,SVIM,SVIM-asm,PAV,Dipcall;NumNeighbors=1;NumThresholdNeighbors=1;MatchId=717;TruScore=0.653013;PctSeqSimilarity=0;PctSizeSimilarity=0.99352;PctRecOverlap=0.965517;SizeDiff=3;StartDistance=13;EndDistance=16	GT	1/0
chr5	180044291	chr5-180044292-DEL-953	CCTGCCCCTCAGACTCTGGGACACCCACGTCCTACTCCAGAGCACCCTCTCCTGCCCCTCAGACTCTGGGACACCCACGTCCTACTCCAGAGCACCCTCTCCTGCCCCTCAGCCTCTGGGACACCCACATCCTACTCCAGAGCACCCTCTCCTGCCCCTCAGCCTCTGGGACACCCACGTCCTACTCCAGAGCACCCTCTCCTGCCCCTCAGCCTCTGGGACACCCACGTCCTACTCCAGAGCACCCTCTCCTGCCCCTCAGCCTCTGGGACACCCACGTCCTACTCCAGAGCACCCTCTCCTGCCCCTCAGCCTCTGGGACACCCACGTCCTATTCCAGAGCACCCTCTCCTGCCCCTCAGCCTCTGGGACACCCACGTCCTACTCCAGAGCACCCTCTCCTGCCCCTCAGCCTCTGGGACACCCACGTCCTACTCCAGAGCACCCTCTCCTGCCCCTCAGCCTCTGGTACACCCACGTCCTATTCCAGAGCACCCTCTCCTGCCCCTCAGCCTCTGGGACACCCACGTCCTACTCCCAGAGCACCCTCTCCTGCCCCTCAACCTCTGGGACACCCACGTCCTATTCCAGAGCACCCTCTCCTGCCACTCAGCCTCTGGGACACCCACGTCCTACTCCCAGAGCACCCTCTCCTGCCCCTCAGCCTCTGGGACACCCACATCCTATTCCAGAGTACCCTCTCCTGCCACTCAGCCTCTGGGACACCCACATCCTACTCCAGAGCACCCTCTCCTGCCCCTCAGCCTCTGGGACACCCACGTCCTACTCCCAGAGCACCCTCTCCTGCCCCTCAGCCTCTGGGACACCCACATCCTATTCCAGAGCACCCTCTCCTGCCCCTCAGCCTCTGGGACACCCACATCCTATTCCAGAGCACCCTCTCCTGCCCCTCAGCCTCTGGGACACCCACGTCCTACTCCCAGAGCACCCTCT	C	.	.	SVTYPE=DEL;SVLEN=953;SC=Sniffles2,cuteSV,SVIM,SVIM-asm,PAV;NumNeighbors=1;NumThresholdNeighbors=1;MatchId=720;TruScore=0.421642;PctSeqSimilarity=0;PctSizeSimilarity=0.740818;PctRecOverlap=0.524109;SizeDiff=247;StartDistance=-454;EndDistance=-207	GT	1/1
chr5	64526519	chr5-64526520-INS-82	C	CATTATATATATGAAATATATATAATACATTATATATATGAAATATATATAATACATTATATATATGAAATATATAATACATG	.	.	SVTYPE=INS;SVLEN=82;SC=Sniffles2,cuteSV,SVIM,PAV;NumNeighbors=1;NumThresholdNeighbors=1;MatchId=724;TruScore=0.292683;PctSeqSimilarity=0;PctSizeSimilarity=0.878049;PctRecOverlap=0;SizeDiff=10;StartDistance=137;EndDistance=137	GT	0/1
chr5	495740	svim_asm.INS.4068	C	CCCGCGCCATCGCCGACCCTCCCCACGCTCCACTCCCGCGCCATCGCCGACCCTCCCCACGCTCCACTCCCGCGCCATCGCCGACCCTCCCCACGCTCCACT	.	PASS	SVTYPE=INS;SVLEN=101;SC=Sniffles2,SVIM,SVIM-asm;NumNeighbors=1;NumThresholdNeighbors=1;MatchId=727;TruScore=0.251244;PctSeqSimilarity=0;PctSizeSimilarity=0.753731;PctRecOverlap=0;SizeDiff=-33;StartDistance=-13;EndDistance=-13	GT	1/0
chr5	34754633	chr5-34754634-INS-70	T	TAATTTTTTGTATTTTTAGTAGAGACGGGGTTTCACCGTGTTAGCCAGGATGGTCTCGATCTCCTGACCTC	.	.	SVTYPE=INS;SVLEN=70;SC=Sniffles2,cuteSV,SVIM,PAV;NumNeighbors=1;NumThresholdNeighbors=1;MatchId=731;TruScore=0.285714;PctSeqSimilarity=0;PctSizeSimilarity=0.857143;PctRecOverlap=0;SizeDiff=10;StartDistance=-1;EndDistance=-1	GT	0/1
chr5	505444	chr5-505445-DEL-81	GGAGAGTGACTGTAGGGGGGTGGGGAGTGACCATGGAAGGGGGAGAGTGACTGTTGGGGGGTGGGGAGTGACCGCGGGGTGA	G	.	.	SVTYPE=DEL;SVLEN=81;SC=Sniffles2,cuteSV,SVIM,PAV;NumNeighbors=1;NumThresholdNeighbors=1;MatchId=735;TruScore=0.487705;PctSeqSimilarity=0;PctSizeSimilarity=0.975309;PctRecOverlap=0.487805;SizeDiff=2;StartDistance=-42;EndDistance=-40	GT	1/1
chr5	94550021	svim.INS.113559	A	AAGAACTCAAAAACAAATTTACAAGAAAAACAAACAGCCCATCTACAAGTAGGTGGAAAGGATATAGATGAACACTTCTCAAAGGAACATTTATGCAGCCAAAGACACATGAAAAAGTATCATCATCTCTGGCCATCAGAGAAATGCAAATCAAAACCTGACAGAATGCCATCTCACCAGTTAGAATGGCAATCATTAAAGTCCAGAAGGAAACAGGAGTGCTGGAGAGGATGTGGAGAAATAGGAACACTTTTACACTGTTGGTGGGACTTTAAAACTAGTTCAACCATTGTGGAAGTCAGTGTGGCGATTCCTCAGGGATCTAGAACTACAAATACCATTTGACCCAGCCATCCATTACTGGGTATACCCAAAGGATTATAAATCATGTATATAAAAACACATACTGCGTATGTTTATTGCATACTATTCTAATAGCAAAGACTTGGAGACAGCAAATGTCAACAATGATAGACTGCTGGATTAAAGAAAACATGTACGTACACACCATGGAATACTATGCAGCCGCAAAAAATGGTGAGTTCATGTCCTTTGTAGGGACATGGATGAAATCGGAAATCATCATTCTCAGTAAGCTATCGCAGGACAAAAAACCCGGCGCGTATTTCTCGCTATAGATGGGAACTGAACAATGGCTGCATGGACACGGAAGAGGACATCACATTCTGGGGACTGTTGTGGGGGTGGGGAGGAGGGATAGCATTAGGAGAATATACCTAATGCTAGATGACAAGTTAGTGGGTGCAGTGCACCAGCATGGCACATGTATACATATGTAACTAACACTGCACATTGTGCACATGTACCCTAAAACTTAAGTATAATAATATTTAAAAAAAGAAGCTCTTTTGAATACTGCCTCTACTCCAAAGACTCAGTCAAAATAGATATACGTTTCTTAATCATTCTAATTTATTTACCTCTCTTACTTATTTTATGTATCCTATAGTTATATATGGAGTATCTCACAGATTACAATCTGTCATTTTTAATTCTGTACAGTTCTTGCATAGAAATGCTTTGCAAATTTCTTACTGAACTTTGGCAACTCCAGCTGAAAAGCATTTGAATTAAAACATAAAAATCACTATACTGACAGGTAACATATGACATTTACAACATCAGATTGACTTCTGGCAAAAGAAAATTGGCTTTTTCGTTTTATTTCTAGATTAAATGTCTAGTGTAGTAGAAGTTATAAGGAGTAAAGCATATCTTAATAAAAATTCTGAACACTAATTTATAGTTAATAAAGCAAACAATAAAAGTGTTTAATTGCTTTTTCATTTTTAATCACAGTACAAAAAAGTTAGCTATCTTTATTCTTGCAGATCCTCATATAATCAAAATGAGTTAGTTATAAATACTAGCAGAGGTTTGAAGGGTATATAAAGGAAGATCAGTTATGATGCTCTTTATAAAATTCCTAGCTTTGACTCTCAGATTACAACCAGTATAATGACCTTGAGCCTGACCGTCAACTCCATTCTAAATGACCTTACGAACTGACTTGTGTACTGGGGTTGTTTTCTAGACCTGCCACAGACCCTACAATGTAATTCAAATTCTATTTTGCCACTTTGATGCTAAAACACTAAGCATTTTTAAATAAATGAGATCAAGAAAAATAGTTGTAAACTAACCATTTTGTCAAGAAAGCACAGAAGTTTTGTAACAGTGCATAAAAATAAAGAGCACTAAATGTCAAAATAAGAACATCCTGTTCTATAATGCTTGACTTTCAAATGTAATAAATTTAGCTTACCAACCTAAAGGGGAAAGGCTAATCATAAGCACTAATTGCCCTTAATTTAAGGCCTTTTATAGAGTCAAACCTCTGCTATATCAAAAAATATTTAAAAAAGTATCACCTTATAAAATAAAAAAATTATTTAGATGTGTTAATTTCCTCATCAGTAAATATCATTTATGAATATCAAGACATCAGTGACATAAATTCCATAAGTGCAGGAGTCAGTGACCATTGGTATTATATTTACTCATAACTCACAACCAGAGGGAGAAATTTGCTCTCCAAAGAAGCAGATTCAAGTTAGATTATTTATTATAGAATTTAAAGCAATTCCCTTTGAATTATAAAGTTAATTCGTTGTGATTATCTTTAGTTTTAGTATTTTGCTTTAGAAATAATGTTATTCATCTATCTGTCTACTTTCCAAATAACTTATCACGATCCATAAAATAACAAACCACATTGTTATACAATAATTTCTCTATGTAATAAATGTTAAGGCTTTTGTGTGGAATACTAATCTTATTTTCTTATTCAAAAAATCCAAAACATATTAACATATCATTCATCAATTTATCTCAATACTAAATAAACAACTAGAATATCTGTTCTCTAATATAAAGTAAATTTTATTGGGTGTTTAATTAATCTCTCAACAAAGCACATTAATTTTTCTAGGATTATTTCAGAACAATAAATAAAACAAGAAAATAAAAACCACAAACCAGAGTGTAAATAATGAGCTAACACTGGGAATATTTCATTTTTATATTACTTCTAGAGGAAATAATTATCACACAGTAATTTATGCCTAGTAAGTTACATTTAATTTTTAATAAAAAACCTAGAACTCTCAATAAATTCTTTCAAAGTTCTAAAGCACATCATAGAAAACAAATTGAGTACTTCAATATACAGATCATATCAGAAGAAACAATTTGTAATACTATAGAGAAGGCAAAGGTTGGTCCCCTCTCAAGAAAATTGTGTCCTCCTCTTCTCCAAAGCAAAATGGAGCTGAATTGATAACTAACTCCTATAGTCAAATAATATGTAGATACTATAAGCAAGGAATACCACATACTATCTTTGGTGAAGAGTTGACATAAAAGTAATTATCAACAGTCAGCACTCTAGAATACAGAAAACAAATTGGATTCGTGTAGGACATGCTGGAACTGGCTGAGAGCCACTTGTAATACATAATTGATGATTCTTATGGCGCTCCCAATTTTATTATTTGCTAGTGTGGATTAGTGAAATAATTCTTCAGTAATCACGTTTTTGAAACTCATCGATCTCTGCCTGTCTTTTGAAAAAATACTTGGAAAATAAAATGATCAATTCAATATAAATTATAAAATGTATGTGCCTAGCCACAGCAGAGTGACCTTCTCATGTGTTATTTCTAAGTCCTTCTAGTGGATATTCTTTTTCTGAACCCACAATCACCATAGCTGGTTTCACTGACATGCTGGGAGTTCACACTAATTAGACCATTTTCCCAGGCAGACTCATTATAATCTTCTCAGGACTGTGGGTAGATTGGTCGAGTTGGATATGATTACCTAAAAGCACAGAGCCTGGGATAATAATGATTCTTCATTGTGTTAAGTAAAACAAAGCAGAAGAGCAGGAGGAGGGGAGAACAGAAGGGGGTTATGTAAAAGGAGTTATCTTGTCCATTCATCCATATCGTCATAATCTCATGCTCGTTTCCGTCTTATGAGCACAGCATCCAAACGTTAGCACTGCAGGTGGCCTGGAACGCTTTCTCATGATATTGGATACTCTCTATAGATAAAAATATGTCTTTAGGAGTAGGAATCTGAGTTCTTTACTCACCTATATATCATCATATAGAAGATATGATTCCATTAGGAGATATGGATCAACTGAGATATTCAAATATGAAAGAACTTTCATCATGTGCAGGGTTCCATGCTGATCTTTTCCTTCTAAATATCTATTCCTATTATAGAGGACTTTTAATGATAAAACCAAACAAAACAAAATTATATGACCCTAATGATGGCATTTCTTTTGACACTGATTGAGTCTCTCTACCTTCATTCTTCATCTCAGGCAGAAGTACTTGCCCTGAACTCTTGATATCAACACCTTCTCTTATAATCGAGTGTTTACTTTGGCATCCCTGGATCACTCTGATGAACTATCTAAGGTCGAGTTGGGCTTATGAGGTATTTTTCATCAAATAAATCAAGAGTGATTATGCTATCTGTAGTAAACCTGAAAGGTTCATAAGAATAAGGAAATTTGTCACATAATCAGGATTAGGCTTTATAAACACATTTCTGATGGACCCCTATAGAACATTCAGATTTTCCTGATAAAAGTATAGAAAATCCACTTATATCCTTCCTATCTAATTATGTTATTAGGTTCCATGATTGGAAATTGTGATAGTATTGGACTAACAAGTACATAAAGCAGTTTAAGATAATTTGTACTGCTTTAGAGATAATACAGACTTTATTTTTAAAATATTTTACTATCAGTCCTACAAATGTTCTATTTTGAAACATGATAATTCAAGAATAAGACAGTTGGAATGTGGTTGCACTGATTTTTATATTGCCATTTAAAGAGATACAACATGTCAATGATGTCTCCTCATTTAATGTAATCTTATTTCCTCGAGATATTATGGTATATTATTCAAATACATCTGCTCTTTTTGTTAGGTCTGATAGCAAGAAACAGAAATCCATACAAACTAGTTTAAGGAAAGAAAATTTACTGAAGAGTTTTAAAGATTTTCATGGGAAGAAGAGGTGAGAATCAAGCCAAACCTCCGAGAACAGGAAACTTTGATGTCTCTAAGAGTGATCCTTCATTGCTCCTCCCTGCCTTTCTCCCGCCACCAAAACAGCTTCCCTCTGTTCCAGGATTATGGCCTCCTGCCCCTCATCACTTTGGTCACCTAGCTTTAGCTGTCGGAGACTCCATTTTCACCTGACCTGATCCTTTTGTTCCGGCAACTAAATTAGTAAGACCCTCAGGAAACCATCAACAAATTCTCAGAGAGCGTATATTTGCTCAGATATCCAATATGAATATGCTGCTTTGTCTGGAAAAGACATTTCTGGAGAAACTAACGCGTGTCAGCTTAGGCCTGACCTTTCAGCATACTAGATGGTGTGTTGCAAGAGTGTTGCTGGGTGGAAATTCCATTAGATTTGGCTCTGCAAATACATAGTACTTACCCTATTCCAGGGTAATGATAAATCACCTAAAAACTTAGAAAATTCTAGGATGGCCTCGAGCAGATAGGCTAACTACTACTCTTTCAGACTTTAAGATTAGTTTTCCTCAGACTTAATTTAGATTGTTTCAGGAGTGTCTCGTGTGCTATAATGACAACCAAATCTGGGTATTTGTGTAACTCCATTCACCCTACTTTTTATAAAAAATTCTTTTGTATAGATCTTTTCATTGACCTAAATTTTTGGACAGCTACTGGGTCTGATATTTATTCTAAATTTTAAATAAGACATTTACATTTTGGACTGCTGAGAATATGTAAGATTACATATAGCAGAGCTGGTGTATAAAACAATGGAACAAACCATTAGCTAAGGATGCAGTGGAGGAGGGATCTACGAGTCATTTGGGCACCAAGATGGCAGAGCTAGAACAGGGATGCTGGGTAAATGGGAGGAAGGCAGACAGTCATTCCCCTGCTTCTCCTTTGCCATCTGTACCTTCAGTCATTGTCTGCTGGTTCTGCTCTACTTTATTATTTATTGTTAATTTTTGTGAGTAGGTGTGGTGTCTATATTTACGGAATTACATGAAATATTTTGATACAGGCATGCGTGATATTAATATCAGGGTAAACAGGATGTCCCATCACCTCAAGCATTTATCAGCACGTATTAAGCAATCCAATTATCTCTTTTAGTTATTTTAATGTACACAAATTATTTTACCACAGTCACCCTGTTGTGCTAGCAAATGCTAGGTCTTATTCATTCTTTCTAACCGTATATACACTTCTGCCCTGCACACTCGCCAAACTACCCTTCCCAGCCCTGGTATCAGCCTTCTCTATAGGTTCAATCATTTCATTTTTAGCTCCACAAATAAGTGAGAAGATATGAAGTTTGTTCTTTTGTGCCCAGCTTATTTCATTTAACATAATGACCTTGATTCCAGACATCAGTAGAGATCTTATTCTTGGCTGATTAGTACTCCATTCTGTATATATGCATTTTCTTTATCCATTCATCTGTTGATGGACCTTAAGATTACTTCCCAATCTTCGCTATTTTGAACAGTGCTGCAGTGCCCTTGGGAAGTGCAGATATCTCTTCAATATAATGCTTTCCTTTTAGAGGACATACCCAGCAGTGGGATTATAAAGTATCATAATTAGCTCTATTTTACTTTTATGAGAGCACATAAACTGTTCTCCATAGTGGTTTTTCAGATTTACACTCCCAACAACAGCGTACCAGTTTCCCTTTTCTCCACAACCTCGCCAGCATTGTGATTGCCTGACTTTGGGATAAAGCCACTCTAACTGGCATGAGATAGGTATCTCACTGTAGTTTTGATTTGCATTTCTATGATGATCAATGATGTTTGACACCTGTTTTCCATCATATCTTCTTTGAGAAATGTACAACAATGAGATTTTGTCTATTTTTAATTCAGATTATAACGTGCCTATAAGTAGTTTGAGCTCCTTATATATTCTGGTTATTAATTACTTGCAGAGGATGGTTGCAAATGTTGCATTCTGTTGGATGTCTCTTGCTTTGTTGATTGTTTTCTTTGCTGTTCAGAAGCTTTTAACTTTATGTAATCCCATTTGTCCATTTTGCTTTGGTTGCCTGTGTTTGTGAGGGTATTATAGAAATCTTTACTTGGTCAATGTCCTAAGTTTCACGATGTTCTCTTTTAGTAGTTTTGCGTTTGGGAGTTTTAGACTTAAGTCTTTAATCCATTTGGTTTGATTTTGTATATAGTGAGAGATAGAGTCTAATTTCATTCTCTTTCATATGGATCTCCAGGATTCCAGCACTGTTTAGTGAGGTGGTCCTTTTCCCAATGTATGTTCCTGGCACGTCTGTCAAAATGAGTTTCACTGTCTGTATAATAGTTTATCTCTGGTTATCTCTTCTATTTCCATAGTTTATGTGTTTGTTTTATGCCAGTACCATACCATTTTGGTTACTATAGCTTTGTAGTATAATTTAAAGTCAGGTAATGTGATTCCTCCAGTTTTGTTCTTTTGCTTAGGATGACTTTGGCTAGGATATTTGTGGTTTTATATAGAATTTTAGAATTGTTTTCTATTTCTGTGAACTAAAGAAATAGATTGGTAGATCAAATCATTGGTATTTGGATAGGGATTACATTAAACTTGTCTGTTTATTTAGGTAATATGGACATTTTAGCAATGATAATTCTTCAATCCATGAACATAGATATCTTTCAGTTTTGTGTGTCCTCTTCAATTTCTTATCAATATGTTTCAGTTTTCATTATAGAGATCTTTCACGTCTTTGTTAATCTAATAATTTTATTTTATTTGTAACTACTATAGAAAACAAGATTACTATTGTAGATTTCCTTTTCAGATTGTTATATTGGCGTAAAGTGCTGGATTTTGTATGTGATTTTGGCATTTAACTGCTGGTGCTTATCTGTTCTAGTAGTTTTTAGTGAGTCTTTAGGTTTTGAAGTGTAAGATCACATCTCATCTGCAAACAGGATAATTTGATTTCTTCCTTTCCAGTTTGGATGGCGCTATTTCTTTCTAGTCAGTTCTCTAGCTAAGACTTTGAGTACTATGTTGAATAGCAGTGGTGAAAGTGGAGTATCATATGCATGTTCAGAATCTTAGAAGAAGAACAACACCACATTCAATATGATACCAGCTATGGGTCTGTCATATATGTCTTTATTGTGTTAAGTATATTTCCTTCTATACCAAGTTCTTTTTGGGGATTTTATCATGAAGGGATGTTGAGTTTTATCAAATGCTTTTTCAGCATTCATTGAAGGCAATCATATGGTTTTGTTCTTCATTCTGTTTGATTTATCACATTGACTGATTTGAATGTAGAACCATCCTCATCCCTGAGATCTAAAATCTCACTTGGGTATGATGGGTAGTCTTTTTAATGTTATTGAATTCAGTTTGCTAACTTTATTTTCTTGAAGATTTTTATGTCAATTTTCATCAAATATATTGGCCTGTAGATTTTTATGTGCCTTTGTGCTGATTTGGTGTCAGATACTGACCTCATATAATGAAGTTTGGATGTATTCCCTCCTCTTCCTTTTTGAAATATTGAATAAGATTAGTGGCCAGTTCTTCTTTAAAATATTTGGTAGATTCACTATACATCGGCGAGGACTAATATCCGATCTACAATAGACTCAAATTATCAAGAAAAAGCAAACAATCGCATCAAAAGTGGGCTAAGAACATGGATTGAAGCAATTCTTGAAGACACAATGAATTACAAATATATAAAAAATGCTCAACATGCTAATGATTAGAAAGTGCAAATCAAAACCACAATGCAATATACATATGCAGAATGGCCATAATCAAAAATTAAAATAAAAGATGTTGGGCGTGAATGCGGTGTTTCAAGTTACATACTGGTGAATGTAAGCTAGTACAGCCACTGTGGAAAAGTATGGAGATTCCTTAAAGAATAAAGTAGAACTACCGTTTGATCCAGCAGTCCCACTATAGGTGTGTACAGAGGAAAAGTAATTATAGAAAAGATGTTTGCATATTTTATATACCGCAATTCTCAATTGCAAAATGTGGAACCAATCAAAATAATAATTTATTAGTGGATAAAGAAAATTAAATATATATATATTGTTAATATATATTTTATATACATATAAATAATGGAGATACTATATCCATAGAAAGGAATGAATTAATGGCATTCACAGCAACCTGGGTGAGACTGGAATTTATTATTCTAAGTGGAAGTAACTCAGGAATGAAAACCAAACATCATATGTTCTCATATATGTGGGAGCTAAGCTATGAGGATGCAAAGGCATAAGAATGATGCAATGGACTTTGGGGACTCAGGAGGAAAGGAGTGGAAAGGGTGAGGGATAAGGCTACAAATTGAGTGCAGTGTAAAGTAATTATGCGAAAAGATACCTACACATGCATGTTTATAGCATCACAATTCTCAATTGCAAAATGTAGGAATGATAAAGCCATCATTTAATGAGTGGATAAAGAAAATGATATATATATAAAAATATATATGAAATATTATATATAAAAATATTATGTAATATATAAAACATTATATATATATAATGGAATACTATATCTTGAAGAATGACTCCAATGGCATTAGCAGCCTGGATGAGACTTACACTTAAGGTATTTGGATAGGGATTATTAAACTTGTCTATTGGCATGATAATATGGTTTAGCAATATTAATTCTTCAATCAACAATACTGCTTTCGATGATGGGTGCACCAAAATCTCTGGAAATCTATAAACAACCTCATGGAATAATCACCACCTGTTCCCAATAACCTATGAATAAGAATTTAAATATATATTTGGTAGATTCAGCAGTGAAGCCTGTAGGTCCTAGGGCTTATTGTTGATGGCATATTTATTATTTGATCTACTACTTATTGTGGTCTGTATATTTTGGATTTCTTCATGAGTTCAATCTTGGAAGGTTGTATGTATCTAGGGATTCACTCATTTCTTCTAAGATTTTCCCAATTTACACAACTATAGTTGCTCACAGTAGCCACTAATGATCCTTTCAATTCTGCAGTATCCCAGTTGTAATGTCTGCTTCTTCAGCTCTAATTTTATCTGTTTTTATGGATCTTCTCTCTTTTTCTTACTAGTCTGGCTAAAGTTTTCTGAAATTGTTTTCATCTTTTTAGCAACTTTTATTTTATTGATCTTTTGTGTGTTTCTTCATTTCAAATTCATTTATTTCTGCTTGATTTATTATTCTTTTCTACTAATTTTGGGTTCATTTCCGCTTCTTTTCTAATTCCTTAAATGCATCTTTGAGTTATTGTTTGAAGTTTTCTTCTTTTTGATGTGAGCACTTAGAAGCTATCAACTACCCTCTCTGCATTGTTTTCTGTCCCAGGTTTGGTATATTGTGTTTCTTATCATTGTTTAAAGAAATTTTCAATTTCCTCCTTAATTTCTTCATTGACCACTGGTCATTAGGAGCATATTGTTTAATTTCCATGTGTTTCATATAGTTTCCAAAAATTACTCTTGTTATTCAGTTTCCTAGTTTATTCCATTGTGGTCAGAGAACATGTGAAATGCTATTTCAAGTTTTGAATGCTCTAAAGACTTGTTTTGTGACCTAACATACCGATCACATCATGAACGATCCATGTATGAAGAAAAGAATGTGTTTTCTGTGGCTGTTGGATGAAATGTTCTGTAAATATCTAGTGATCCATTTGATCTATAGTGCAGATTAAGTCCAATGTTTCTTGGTTGATTTTCTCTCTAGAAAATCTGTCCAATGCTGAAAAGTGTGGTGTTGAGTCTCCAGCGTATTATTTTATTGGAATCAGTCTTACTCTTGGGCTCGTATTTGCTTTATATATCTGGGTACAGTGTTGGATGCATATATATTTACAATAATCATATCCTCCTGCTGAATTGACCCCTTTATCATTATACAGTAGCCTTACTTTATCTCTTCTCAATGTTTGTCTTGAATTCTATTTTTCTGATCTAAGTATTTAAATCTGCTCTTTTTAGTTTCCATTGGCATGGAATGTCTTTTTCCATCCCTTACTTTCCAATCTATATTTATCTTTATAAGTAAAGTGCATTTATTGCAGGCAACAGATCACTGGGTCTTGGTTTTAATCCATTCAGCCATTCATGTCTTTGATTGGAGAGTTTTGTCCATTTGCATTAACATTATTGATAAATAAAAGACTTACTCCTTCCATTTTGTTATTTTGTTTTCTGGTTGTTTCGCAGTCTTCTCTTCCTTTTTTCTTTCTTCCATGTCCTCTCTCTAGTGAAGGTGATTTTCTCTGGTAATATGGTTTTAATTTCTTGCTTCTTATGTTTTGCATATTGTATTTTATTTGAGGTTAGCATAAGGCTTACAAATACTATCTTATAATCCATCATTTTAAGTTGATAACAACCTAATACTGTTTACATAAAAAAGTAAAGAAAACCAGTAAAAGCTCACCTTAACTTCATCCCTCCACTTTTATTTATTTGTTTGTTTATTTGAGACAGTCTTGCTCTGCCGGCCAGGCTGGGAGTACAGTGGCGTGATGTTGACTCACTGCAGCCTCCGTCTCAGGATCAAGCAATTCTCCTGTCTCAGCCTCCCAAGTAGCTGGATTACAGGCTTGTGCCACCACGCCTGGCTAGTTTTGTATTTTTAGTGCAGTGGGTTTCACCATTTTGGCCAGGCTGGTCTCAGATTCTGACCTCAGGTAATCTGCCATCTTGGCCTCCCAAAGTGCTGTATCCCTCCACTTTTTATCTTATTGTTCTATTTATATCTTATTGTATTGAGCTGTGTCTTGAAAAACTGTTGTAGTTATTTTTATTGGTTCATTTTGATCTTTCTTCTTGGGATAAGTAGATTACCTACAGTTATAGTGTTATAATATTCTGTGTTTTTCTATATACTTACCATTACCAGTGAGTTTACACCTTCAGATGACTTCTTGACTTGCTCATTAACATCCTTTTTTAAAAAACTGAAGTACTCCCTTTAGCATTTCTTGTAGGATAAGTCTGGTGATGATGAAATCCTTCAGCCTTTGTCCTGGGACAGTCCTCATTTCTCCTTTGTGTTTGAAGGATATTTTCAGATATACTACTAAGGTAAAAAGTCATTTTCCTTCAGTACTTTAAATATGCCATACCACTCTCTCTAGCCTGTAAGATTTCCACAAAGTCTGCCAGATGGACAGTGCTCTATAATTATATTTGTTTGTTTGTTTTTCTCTTGCCGCTTTTAGGATCCTTTATTTATCCTTGACTTCCAGGAGTTTGGTCATTGTACCTTGAGGTGAGCTTCTTTGGAGTTAAATCTGTTTGGTGTTCTATAACCTTCTTGTACTTTGGATAATGATATCTTTCTTGAGGCTTGAGAAGTTTCTCTGTTATTATCCTTTTCAATAAACTTACCTCATCGCTTTCTCTACCTCCTCTTTAATGCCTTATCTCTTAGATTTGCCCTTCGAGACTATTTTCTACATCCTGTAGAAAATATGCTGTTGTTTTATTATTTTTCTTTGTCTCCTCTGTGTATTTTCAAATAGCTTGTCTGCAAGCTCCTTATTCCTTCTTCCGTTTGATCAATTTTGTCATTAAAAGACTCCTGATGCACTCTTTGGTATGTGATTGCATTCCATCCGGAATTTCTGTGATTTTCTAATCATGTCAATCTCTTTGTTCAGTTTATCCAACAGCATTCTGAATTCCTTCTCTGTATGTTGAAATTCTTTAAGTTCCTCAAAACACCTATTTTGAATTCTTTGTCTGAGTTACATATCTCTGTTTAGAGTTGGTCTCTGATGCCTTATTCAGTTCCTTTGGTGAGGTCATGTTTCCTGGCTAAATTCTCAATGCTGTGGATGTTCATCAATCTGGGCATTGAAAATTAGATATTTATTTTTAGTCTCCACAGTCTGGGCTTGTTTGTAGCCCTCTTTCTTAGGAAGGCTTTCCAGTATTGAAGGGACTTGAGTGTTGTGATCTGTATATCTGCATTATAGGGCACCCCAAGTCCCAGTAATACTGTGGTTCTAAGCTCAAAAAGAGTACCTTGGTGGTGTGGGTAAGATCCAGAAGAATTCTCTGGATTACCAACAGATACTCTTGTTCTTGTCCCTTTCTTTCTCCCAAACAAATGGAGTCTGTCTCTGTTCACAGAGATATCTAGAGCTAGAGGTTGGGTGACACAAGCACCTGTGGCCACGACTGGGAATATGCTGGGTCAGGCCATGAGCCAGCATAGCACTGAGTCTCACTCAAGGCCAGTGATCACATGACTGCCTATGTTTGCTCAGGACTTGGGGCTCTACAATCAGCACATGGCAAAGCCAATAGGGTTGCAATGTCCTTCCCTTCAGGAATTGGCAAGTTCCCTAATCTCCAGGCAAATTACAGATGCCATCCAGGAGCCAGGGCTGGGTTAAAACTAACCAAAGTGTACTCAGTGTTCTACTGTGCTACTGTGGCTGAGCTGGCACTCAAACCACAAAACCTGATCCCTTCCCTCTTCCCTCCCTTTTCCAAAGGCAGGGCCTCATCAATGCCACCACTACAGACCCATGGGGAGTACTGCTGGGCTACCACTGATGTTCTTAAAAGGCCAAGCGCTCTTCAGTCAGCTTGTGGTGAATGCTCCCTGCCCTGGGACTCATCTTCAGGATAGTGGACTTCCCTCTGTTAGGGCAGGTCCAGAAATGCGATCAGGCCCAAGGCCTAGAACTGAAGACAAGGTCCACTTGTGCTCTACTCTCACCGTAAGCTGGTACCCACTGATGTTCACTTAAGGGCCAGAGCTCTTTAAGATGCAACCAAAGTTCCCTTTACTTTTCCCTCTGCTTTTCTCAAGAAGAAGAGTCTCCCCATAGCCACCAGAGCTGGGAATATACTAAATCTCACCTGAAGCCAGTAAGTCTCAGGGTCTCACCCAAGGGCCTGTGGCATATTACCTTAGTATCACTGCTGGTTATTCAGGGATCAAGTGTTCTTTAGTCAACTGAGGATGAGATATACCAGGACTAGATCCTTCCTTTCAAGGAGTGGGTTCCCTTCAGTCCAGGGTGTGTCTAGAAATATTGTCCAGGAGCGAGGGCCTGAAAGTTGGCCTCCTGACTCCTGACAGGTGTCCTTTCCTGTGGCTATGCCCAGTATCCTGAATGAAAGACAAGTCCTCTTCAATCTTCTCTCTCCTCACTTGGCGGAAGGAAGGGGTCATTTGGAGCTGCAGCTGTTCAGCCTGGGACTGGGGAGAGGGGTGGGAGCAAAGCATTCCTTAGCCTCCTGGCTGTTGTCTCAGTAGGTCATGTATTTGAGTCCACTGGTTCTGAGCCCAGTTCAGCACTAGGACCTGCCTGAGGAGTTACAGTCCTTATTGCCTAGACTGCTTTAAGTTTATTTAGGGTTTCAGAGGCACTTTATTCTGTGGTGGCAAGGCACCAGAACTCCAGTTCTGACAGCTGGGATGGGATTCCCTTCCCGGCTGGGAGCAGTTAAAATATACTTCCTTGGTGGGGTCCAGCTGAGTTCAGCTGGCTTAGCTTTCTGTTGTGATGAGGGCACCACTGAATTCAACACAATGTCTCACAATTGCTGTGCTCTCCTTCTCCCAAGCACATAGATTCTCTCTGCGCTGCACGTTTGGGGGCATAGGAGATGCGGGAGAGTTAGCATCAACACTTAAGACTGTCTCTCTCTTTTCAGTGGCTCTTTCAGTGATATGAAGTTAAAATCAGGGACTGTAGTGCTCACCTGATTTTGGTTCTCAGGAACTTGCTTTTGTTTAAATAGTTGTTAAGCTGGTGTCTGCAGGGGAACAATCAGTGAAGCCTTCTATTTGGCCATCTTCTCAACATCTCTCCCATTCTGCTTTCTAAATAAATAATTTAGACCAACATCCTTGATAGAACATTGATGCAAAATCCTCAATAAAATACTGGCAAACCCGAATCCAGCAGCACATCAAAAGCTTATCACCATGATCAAAGTGGGCTTCATCCCTGGGATGCAAGGCTGCTTCAACATATGAAAATCAATAAACGTAATCCATCCATATAAACAAGACCAAGAACCAAAACCCATGATTATCTCAATAGATGCAGAAAAGGCCTTTGAAAAATTCCTTAATGCTTCATGCTAAAAATCTCAATAAATTAGGTATTCATGGGACGTATCTCAAAATAATAAGATGTATCTATGTAGAGCCTAGCCAACATCATACTGAATAGTTAAAAACTGGAAGCATTCCCTTTGGTAACAAGACAGGGATGCCCTCCTCTCACCACTCTATTCAACATAGTGTTGGAAGTTCTGGCCAGGGCAATTAGGCAGGAGAAGGAAATAAGGGTATTCAGTTAGGAAGAGGAAGTCAGAGTGTCTGTTGCAGATGACATGATTGTATATCTAGAAACCCCATTGTCTCAGCCCCAAATCTCCTTAAGCTGATAAGCAACTTCAGCAAAGTCTCAGGATACAAAATCAATGTGCAAAATCACAAGCATTCTTATACCAGTAACAGACAAACAGAGCCAAATCATGGGTGAACTCCATTCTGGTGCTTCAAAGAAGAATAAAATACCACAGATCCACCTTACAAGGGATGTGAAGGACCTCTTCAGGAACTACAAACCACTGCTCAAAGGAAATAGAGATACAAACAAATAGAAGAACTTGGTCATGTCATAGGTAGGAAGAATCAATACCATGAAAATGGCAATACTGTAAGGTAAGTTATAGATTCAATGCCATCCCCATCAAGCTACCAATGACTTTCTTCACAGAATTGGAAAAAACTATTTTAAAGTTCATATGGAACCAAGAGCCCGCATCATCAAGTCAATCCAAGCCAAGAACAATGGAGGCATCATGCTGCCTGACTTCAGAAAGCTATACTACAAGGCTACAGTGTAGAACAGCATGGTACTGGTACCAAAACAGAAATATAGATCGTGGAACAGAACAGAGCCCTCCCAGAAATAATGCATATCTACCAACTATCTGATCTTTGACAAACCTGAAACAAGCAATGGGAAAGGATTCCCATTTAATAAATGGTGCTGGGAAAATGGGCTACAGCCATGTATAAAGCTGAAACTGGATCCCTTCCTTACACCTTATACAAAAATTACTTCAGAATTGGATTAAAGACTTACATGTTAGGCCTAAAACCACCAAAAACCCTAGAAGAAAACCTAGGCAATATCATTAAGGACATAGGCATGGGCAAGGACTTCATGTCTAAAACACCAAAAGCAATGGCAACAAAAGCAACATTGACAAATGGGATCTAAATCAAACTAAAGAGCTTCTGCACAGCAAAAGAAACCACCATCCAAGTGAAGAGCAACCTACAGAATGGGAAAATTTTGGCAACTTCACTCATCTGACAAAGGGCTAATAATAAGTCCTAC	23	PASS	SVTYPE=INS;SVLEN=15950;SC=Sniffles2,cuteSV,SVIM;NumNeighbors=1;NumThresholdNeighbors=1;MatchId=739;TruScore=0.326777;PctSeqSimilarity=0;PctSizeSimilarity=0.980332;PctRecOverlap=0;SizeDiff=-320;StartDistance=-25;EndDistance=-25	GT	0/1
chr5	146940932	.	aaaaaaaaaaagaaagaaagaaagaaagaaagaaagaaagaaagaaagaaagaaag	A,*	30	.	END=146940985;SVTYPE=DEL;SVLEN=53;SC=Sniffles2,cuteSV,SVIM,SVIM-asm,PAV,Dipcall;NumNeighbors=1;NumThresholdNeighbors=1;MatchId=749;TruScore=0.636688;PctSeqSimilarity=0;PctSizeSimilarity=0.963636;PctRecOverlap=0.946429;SizeDiff=-2;StartDistance=-1;EndDistance=-3	GT	2/1
chr5	29427353	svim.DEL.190349	AAAAAAAAATATAAATAAATAAAATAAAAAAATAAAAAATAAAAAGCCAACCAACCAACCAACCAAA	A	13	PASS	SVTYPE=DEL;SVLEN=66;SC=Sniffles2,SVIM;NumNeighbors=1;NumThresholdNeighbors=1;MatchId=750;TruScore=0.656716;PctSeqSimilarity=0;PctSizeSimilarity=1;PctRecOverlap=0.970149;SizeDiff=0;StartDistance=2;EndDistance=2	GT	0/1
chr5	178562060	cuteSV.INS.13217	c	cGCTCCCAGCTCCGAGCCTCTAGCCCCCAGCCCCGGCCCAGCCCCCAGCTCCCAGCTCCAGCTCCCAG	8.6	PASS	SVTYPE=INS;SVLEN=67;SC=Sniffles2,cuteSV;NumNeighbors=1;NumThresholdNeighbors=1;MatchId=751;TruScore=0.328358;PctSeqSimilarity=0;PctSizeSimilarity=0.985075;PctRecOverlap=0;SizeDiff=1;StartDistance=4;EndDistance=4	GT	0/1
chr5	12835049	cuteSV.DEL.22093	ctctctctctctctctctctctctctctctctctctctctctctctccctcccct	c	33.9	PASS	SVTYPE=DEL;SVLEN=54;SC=Sniffles2,cuteSV;NumNeighbors=1;NumThresholdNeighbors=1;MatchId=756;TruScore=0.619674;PctSeqSimilarity=0;PctSizeSimilarity=0.964286;PctRecOverlap=0.894737;SizeDiff=-2;StartDistance=-4;EndDistance=-6	GT	0/1
chr5	26864301	.	t	TATATATATGATATATATCATATATATGACGTCATATATATGATATATATCATATATATGACGTC	30	.	SVTYPE=INS;SVLEN=64;SC=Sniffles2,cuteSV,SVIM,SVIM-asm,PAV,Dipcall;NumNeighbors=1;NumThresholdNeighbors=1;MatchId=758;TruScore=0.322917;PctSeqSimilarity=0;PctSizeSimilarity=0.96875;PctRecOverlap=0;SizeDiff=2;StartDistance=-41;EndDistance=-41	GT	1/0
chr5	78476296	.	g	GGAAGGGAAGGGAAGGGAAGGGAAGGAAGGGAAGGGAAGGGAAGGGAAGGGAAGGGAAGGGAAGGGAAGGGAAGGAAGGGAAGGAAGGAAGGGAAGGGAAGGAAGGGAAGGGAAGGGAAGGGAAGGAAGGGAAGGAAGGGAAGGGAAGGGAAGGGAAGGGAAGGGAAGGGAAGGAAGGGAAGGGAAGGAAGGAAGGGAAGGGAAGGGAA	30	.	SVTYPE=INS;SVLEN=208;SC=Sniffles2,SVIM-asm,Dipcall;NumNeighbors=1;NumThresholdNeighbors=1;MatchId=762;TruScore=0.174679;PctSeqSimilarity=0;PctSizeSimilarity=0.524038;PctRecOverlap=0;SizeDiff=99;StartDistance=-88;EndDistance=-88	GT	0/1
chr5	147144508	cuteSV.DEL.23223	gagggagagagagagagagagagggggagagagagagagagagagagggagagagagagagag	g	58.1	PASS	SVTYPE=DEL;SVLEN=62;SC=Sniffles2,cuteSV;NumNeighbors=1;NumThresholdNeighbors=1;MatchId=768;TruScore=0.610878;PctSeqSimilarity=0;PctSizeSimilarity=0.953846;PctRecOverlap=0.878788;SizeDiff=-3;StartDistance=-5;EndDistance=-8	GT	0/1
chr5	159472469	cuteSV.DEL.23341	cacacacacacacacacacacacacacacacacacacacacacacacacacaca	c	35.9	PASS	SVTYPE=DEL;SVLEN=53;SC=Sniffles2,cuteSV;NumNeighbors=1;NumThresholdNeighbors=1;MatchId=771;TruScore=0.636688;PctSeqSimilarity=0;PctSizeSimilarity=0.963636;PctRecOverlap=0.946429;SizeDiff=-2;StartDistance=3;EndDistance=1	GT	0/1
chr5	3392677	chr5-3392678-INS-88	G	GGGAGGCCGGGGTGAATGGGGTGGCTGGGGAGGCCGGAGAGCCTGGGGTGGCTGGGGAGGCCAGGGTGACTGGGGTGGCTGGGGAGGCC	.	.	SVTYPE=INS;SVLEN=88;SC=Sniffles2,cuteSV,SVIM,SVIM-asm,PAV;NumNeighbors=1;NumThresholdNeighbors=1;MatchId=773;TruScore=0.291667;PctSeqSimilarity=0;PctSizeSimilarity=0.875;PctRecOverlap=0;SizeDiff=11;StartDistance=35;EndDistance=35	GT	0/1
chr5	172559436	cuteSV.DEL.23467	cctcccctcccctcccctccccccctcccctcccctcccctccccctcccctcc	c	130	PASS	SVTYPE=DEL;SVLEN=53;SC=Sniffles2,cuteSV;NumNeighbors=1;NumThresholdNeighbors=1;MatchId=775;TruScore=0.568562;PctSeqSimilarity=0;PctSizeSimilarity=0.929825;PctRecOverlap=0.775862;SizeDiff=-4;StartDistance=13;EndDistance=9	GT	0/1
chr5	115727981	cuteSV.DEL.22942	cacacacacacacacacacacacacacacacacacacacacacacacacaca	c	11.4	PASS	SVTYPE=DEL;SVLEN=51;SC=Sniffles2,cuteSV;NumNeighbors=1;NumThresholdNeighbors=1;MatchId=778;TruScore=0.628079;PctSeqSimilarity=0;PctSizeSimilarity=0.980392;PctRecOverlap=0.903846;SizeDiff=1;StartDistance=4;EndDistance=5	GT	0/1
chr5	180062161	chr5-180062162-INS-148	G	GATGGGTGGGTGGGTGGGTGGGTGGATGGATGCATGGATGGAAGTATGGGTGGGTGGGTGGGTGGATGGATGGATGGAAGTATGGGTGGATGGGTGGGTGGATGGATGGATGGATGGAAGTATGGGTGGAGGGGTGGGTGGATGGATGC	.	.	SVTYPE=INS;SVLEN=148;SC=Sniffles2,PAV;NumNeighbors=1;NumThresholdNeighbors=1;MatchId=782;TruScore=0.231612;PctSeqSimilarity=0;PctSizeSimilarity=0.694836;PctRecOverlap=0;SizeDiff=-65;StartDistance=84;EndDistance=84	GT	1/1
chr5	1482694	.	agggcagggtggggtggggtagggtggggcagagccagggcaggctggggtgggctggggtggggcagagccggggt	A	30	.	SVTYPE=DEL;SVLEN=76;SC=Sniffles2,cuteSV,SVIM,SVIM-asm,PAV,Dipcall;NumNeighbors=1;NumThresholdNeighbors=1;MatchId=791;TruScore=0.662338;PctSeqSimilarity=0;PctSizeSimilarity=1;PctRecOverlap=0.987013;SizeDiff=0;StartDistance=-1;EndDistance=-1	GT	0/1
chr5	108677525	chr5-108677526-DEL-51	Tgggggggtcagccccccgcctggccagccgccccgtccgggagggaggtgg	T	.	.	SVTYPE=DEL;SVLEN=51;SC=Sniffles2,cuteSV,SVIM,PAV;NumNeighbors=1;NumThresholdNeighbors=1;MatchId=794;TruScore=0.333333;PctSeqSimilarity=0;PctSizeSimilarity=1;PctRecOverlap=0;SizeDiff=0;StartDistance=-364;EndDistance=-364	GT	0/1
chr5	126073935	svim.INS.116931	T	TACACATATGTCAAGGGATACAGAGTGAGGTTTTTGCTACATGGGTATATTGTCTTACGGCACTAATGTAGCCATCACTTGAATAGTGTAACTGTACATTAAGTGACTTCTCATCGTTATCTA	20	PASS	SVTYPE=INS;SVLEN=122;SC=Sniffles2,SVIM;NumNeighbors=1;NumThresholdNeighbors=1;MatchId=797;TruScore=0.312821;PctSeqSimilarity=0;PctSizeSimilarity=0.938462;PctRecOverlap=0;SizeDiff=-8;StartDistance=-270;EndDistance=-270	GT	0/1
chr5	318185	chr5-318186-INS-372	C	CCCTTGCCCTGCACCTCCTCCCTCCCTCTCCCCTCACCCTGCACCTCCCCCTCCACTCCCCCTCACCTCCCCCCACTTTCCACCTCCCCCTCCACCTCCCCCTCACCTCCTCCCCAGCCTCCACCTCCCCCTCACCTCCCCTCACCCACCACCTCCCGCCCCTCACCCTCCACCTCCCCCGCACCCTGCACCTCCCCCGCACCCTGCACCTCCCACCCTTACCCTGCACCTCCCCCATCTTTTACCTCCCCTCACCCTGCACCTCCCTCTCGCCCTGCACCTCCTCCCTCCCTCTCCCCCTCATCCTGCACCTCCCCCTCCACGCCCCCTCACCTCCCCACCTTCCACCTCCCCCTCCACCTCCCCCTCACTT	.	.	SVTYPE=INS;SVLEN=372;SC=Sniffles2,SVIM,PAV;NumNeighbors=1;NumThresholdNeighbors=1;MatchId=799;TruScore=0.291219;PctSeqSimilarity=0;PctSizeSimilarity=0.873656;PctRecOverlap=0;SizeDiff=47;StartDistance=-1;EndDistance=-1	GT	0/1
chr5	1459123	chr5-1459124-DEL-82	GAGCCTCAGCGTGAGTGCATGTGAGCGTGTGTACATGTGTAAGCCTCAGcatgagtgcatgtgagcatgtgtgtacatgtgta	G	.	.	SVTYPE=DEL;SVLEN=82;SC=Sniffles2,cuteSV,SVIM,PAV;NumNeighbors=1;NumThresholdNeighbors=1;MatchId=804;TruScore=0.257862;PctSeqSimilarity=0;PctSizeSimilarity=0.773585;PctRecOverlap=0;SizeDiff=-24;StartDistance=-375;EndDistance=-399	GT	0/1
chr5	97567878	cuteSV.INS.12885	t	tTATATTATATATTTTATATTATATATTATAATATAATATATTATGTATTTTATTATACATTATAATATAATATATTATATATTGTATTATATATTATAATATGTGTTATATATTATAATATAATATATTATATCATATATTATATTATAATATTATATATTATAATATAATATATCATATTATATATTTTAATATAATATATTATATTATGTATTATAATATAATGTATTATATTATATATTGTAATATAATATATTATATTATATATTATAATATAATGTATTATATTATATATTATAATATAATATATTATATATTTTATTATAATATAATATAATGTATTATATTTTATATTATATATTATATAATATTTAATATATTATATATTATAATATATAATATATATTAAATATTATATAATATATAATATATATTAAATATTATATAATATATAATATATATTAAATATTATATAATATATAATATATTAAATATAATATATATATATATTATATAATATATAAGATATATATTATATAATATATAAGATATTATATAAGATATATATTATATAATATATAAGATATTATATAATATATAAGATATATATTATATAATATATAAGATATTATATAATATATAAGATATTATATATAATATATAAGATATTATATATAATATATAAGATATTATATATTATATAAGATATTATATATAATATATAAGATATTATATATAATATATAAGATATTATATATACATATATTATAAGATATATATTATATATAATATCTTATATATTATATAATATATAAGTATATATTATATATAATATTCCTTATATATTATATAATGTATAAGATATATATTATATATATCTTATACATTATATAATGTATAAGATATATATTCATATATAATATCTTATATATTATATAATGTATAAGATAGATATTATATATAATATCTATATATTATATGATATATCATATTTTATATATAATACGATATATCATATATTTTATATATATTATAATGATATATAATATACATTTTATATATATTATACGATATATAATATACATTTTATATATATTATACGATATATAATATACATGTCATATATATTATACGATATATAATATACATGTCATATATATTATACGATATATAATATACATGTCATATATTATACGATATATAATATACATGTCATATATATTATACGTATATATAATATACATGTCATATATAAGTTATACGATATATAATATACATGTTATATATTATAATTTATATAATATACATGTTATATATATTTATACCATATATAATATAACATGTTATATATATTATACGATATATAATATACATGTTATATATATTATACTATATATAATATACATGTTATATATATTATACGATATACAATATACATGTTATATATATTAATGACATACACATATTTTATATATATTATACGATATACACATATTTTATATATATTATACGATAATATATTTTATATATATTATATTTATTATACAATATATTTTATATATATTATACGATATACACATATTTTATATATATTATACGATATATAATATATATTTTATATATTATACGATATATAATATATATATAATATATATTGTATATATATTATATATAATAAATCTAATATATATTTTATATATATTATATATATAATATATATAATATATATATTAGATATATTATATATAATATATACATTAGATATATATTATATATATAAAATATATATAATATATAATATATATATTATATATAAAATATATATAATATATATATTATATATATTATATATATAAAATATATATATTATATATGTTTATATATTATATATAATATATATTTTATATATATTATATATAATATATATAATATTATATATAATATATAATATATATAATATAATATAATATATATTGATATATAATATATATAATATATATTATATACATTATATATATAATATATATTATATATATTATATATATAATATATATAATATAATATATAATATATATTTTATATATTTTATATATATTATAAGATATATAATATATATTTTATATATATTTATATATAATATATATTTTATATATTATATATAATATAATATATAATATATATTTTATATATATTTCATATATTTATATATAATATAATATATGAGATATATTTTATATATATTTTATATATATTATATAATATATAATATATTTTACATATATATTATATACTATATATTATAAATTTTATATATATTATATATATTTTTACAATATAGATAGTATATTTTTATATACACTATATATATACACTAAATATATATAGATAATATATTTATATTTAATATATATAATATGTATATTATATAATATATATATATATATAATATGTATATTATATAATATATATAATATATATA	334	PASS	SVTYPE=INS;SVLEN=2479;SC=Sniffles2,cuteSV;NumNeighbors=1;NumThresholdNeighbors=1;MatchId=807;TruScore=0.332392;PctSeqSimilarity=0;PctSizeSimilarity=0.997176;PctRecOverlap=0;SizeDiff=7;StartDistance=3;EndDistance=3	GT	1/1
chr5	1307499	chr5-1307500-INS-109	C	CGTATATATATTTATATACGTGTATACGTTATATATATTTATATACGTGTATACGTATATATATTTATATACGTGTATACGTATATATATTTATATACGTGTATACGTAT	.	.	SVTYPE=INS;SVLEN=109;SC=Sniffles2,cuteSV,SVIM,PAV;NumNeighbors=1;NumThresholdNeighbors=1;MatchId=808;TruScore=0.296636;PctSeqSimilarity=0;PctSizeSimilarity=0.889908;PctRecOverlap=0;SizeDiff=12;StartDistance=-42;EndDistance=-42	GT	0/1
chr5	642006	svim.INS.103090	C	CGCATTTAAGCACACGGGTCTCCCGGTCCAGAAGCTTCCTGCATTTAAGTACATGGTCCGGGCCCAGAAGCTC	18	PASS	SVTYPE=INS;SVLEN=72;SC=Sniffles2,cuteSV,SVIM;NumNeighbors=1;NumThresholdNeighbors=1;MatchId=821;TruScore=0.287037;PctSeqSimilarity=0;PctSizeSimilarity=0.861111;PctRecOverlap=0;SizeDiff=10;StartDistance=-11;EndDistance=-11	GT	0/1
chr5	116511261	svim.DEL.206910	CTTTCTTTTTCTCTCTCTCTCTCTTTCTTTTTCTTTCTTTTTTTTTTCTTTTTTTTTTTTTTTTTTTTTT	C	15	PASS	SVTYPE=DEL;SVLEN=69;SC=Sniffles2,cuteSV,SVIM;NumNeighbors=1;NumThresholdNeighbors=1;MatchId=822;TruScore=0.54686;PctSeqSimilarity=0;PctSizeSimilarity=0.84058;PctRecOverlap=0.8;SizeDiff=11;StartDistance=-14;EndDistance=-3	GT	0/1
chr6	53171007	chr6-53171008-DEL-55	Aggggagaggggagaggggagaggggagagggagaggggagaggggagagggagag	A	.	.	SVTYPE=DEL;SVLEN=55;SC=Sniffles2,cuteSV,SVIM,PAV;NumNeighbors=1;NumThresholdNeighbors=1;MatchId=834;TruScore=0.312099;PctSeqSimilarity=0;PctSizeSimilarity=0.859375;PctRecOverlap=0.0769231;SizeDiff=-9;StartDistance=-51;EndDistance=-60	GT	0/1
chr6	107037111	svim.INS.135708	A	AAGGGAGGGAGGGAGGAGGGAGGAGGGAGGAGGGAGGGAGGAGGGAGGGAGGGAGGAGGAGGGAGGGAGAGGAGGGAGGGGAGGGAGGGGAGGGAGGGGGAGGAGGAGGGGAGAAGGGGGAGAAGAAGGAGAAGAAGGAGAAGAGGAAGAGGAAGAAGAGGAAGAGGGAAGAGGAAGGAGGAGAA	23	PASS	SVTYPE=INS;SVLEN=184;SC=Sniffles2,SVIM;NumNeighbors=1;NumThresholdNeighbors=1;MatchId=844;TruScore=0.297101;PctSeqSimilarity=0;PctSizeSimilarity=0.891304;PctRecOverlap=0;SizeDiff=20;StartDistance=-2;EndDistance=-2	GT	0/1
chr6	167617586	chr6-167617587-INS-84	A	AACGGAGGGTCTGTGTGACAGGAGCCCGAGCCTCCTCTGAGTCACTGGGGGTTCAGTTGAGCTTGACGGAAGGTCTGGTTGTTGG	.	.	SVTYPE=INS;SVLEN=84;SC=Sniffles2,cuteSV,SVIM,PAV;NumNeighbors=1;NumThresholdNeighbors=1;MatchId=845;TruScore=0.202381;PctSeqSimilarity=0;PctSizeSimilarity=0.607143;PctRecOverlap=0;SizeDiff=33;StartDistance=-30;EndDistance=-30	GT	0/1
chr6	150519089	cuteSV.INS.14021	T	TGTGCTCCTACACACGTGGAGGATACCTGATGTTCCAGCTTTAGTCTCTGCTCCACGGTGAGGATACCTGATGCCCTGGGCTTTGTGTGCCTACGCCACTTGGTGGAGGAGGGCTTGATGCCCGCTGAGGCCCCTACCCGCTCTGGAGGAGGGCCTGATGCCCGCCTCCACGTGGATGAGAGGCTCATGATGCCCGCTTCTTAGTGCCTCACGCCACGGGTGATGAGGCCTGGATGCCCGCTTAGCGCCTACCGCCATTTGTGGAGGAGGCCTGATGCCCGCCAGGTAAAGCCTACACGTGGTGGAGGAGTAATTGATGCCCGGCTTAGCCTCACCCTGCCCACACGGAGGAGGGCCTGATGCCCGCTGTGCCCCATGCCACGGTGAGGAGTGGCCTGATGTCTAGCTTAGCCCCTGCCCACTCTGAGGAGGTCATGCCCGCCAGTGCCCCACACACGTAAGAGATAGTCTGATGTCTGAGCCTTGTGTGCGCCTCTGGCCGCCGTGAGGAGGCCTGATGC	153.5	PASS	SVTYPE=INS;SVLEN=520;SC=Sniffles2,cuteSV;NumNeighbors=1;NumThresholdNeighbors=1;MatchId=854;TruScore=0.315726;PctSeqSimilarity=0;PctSizeSimilarity=0.947177;PctRecOverlap=0;SizeDiff=-29;StartDistance=7;EndDistance=7	GT	0/1
chr6	96641367	svim.INS.134635	A	AGCAGATGAAAAAATGCTCATCATCACTGGCCATTAAGAAATGAAATCAAAACCTGACAAGATACCATCTCACCAGTTAGAATGGCAATCATTAAAAAGTCAAGGAAACAACAGGTGCTGGAGAGGATGTGGAGAAATAGGAACACTTTTACACTGCTGGTGGGACTGCAAACTAGTTCAACCATTGTGGAAGTCAGTGTGGCGATTCCTCATGGATCTAGAACTAGAAATACCATTTGACCCAGCCATCCCATTACTGGATATATACCCAAAGGATTATAAATCATGCTGCTATAAAGACACATGCACACATATGTTTATTGCGGCACTATTCATAATAGCAAGACTTGGAACCAACCTAAATGTCCAACAACCACAGACTGGATTAAGAAAATGTGGCACATATACACCATGGAATAGTATGCAGCCATAAAAAAGGATGAGTTCATGTCTTTTATAGGGACATGGATGAAACTGGAAACCATCATTCTCAGCAAACTATCGCAAGGACAAAAACCGACACCACATGTTCTCACTCATAGGTGGGAATTGAACAATGAGAACACATGGACACAGGAAGGGAACATCACACCGGGGACTATTGTGGGGTGAGGGGAGGGGAGGATAGCATTAGGAGACATACCTAATGCTGAGTGAAGTTAATGGGTACCCACACACCAACATGGCACGTGTAGCTACATATGTAACAAACCTGCATTCTGCACATGTATCCTAAAACTTAAAGTATAATAATAATAAAATTTAAAAAAGAGAAAAAAAAGAGCTTCTGCTGACCAAAGAAACTACCATCAGAGTGAACAGGCAACCTAAAGAATGGGAAAATTTTTGCAATCTACTCATCTGACAAAGGGCTAATATCCAGAATCTACAAGAACTCCAATCAAATTTACCAAGAAAAAACAAACAACCCCATCCAAAGAAGTGGGTGAAAGATATGAACAGACACTTCTCAAAGAAGACATTTATACAGCC	17	PASS	SVTYPE=INS;SVLEN=992;SC=Sniffles2,cuteSV,SVIM;NumNeighbors=1;NumThresholdNeighbors=1;MatchId=860;TruScore=0.325941;PctSeqSimilarity=0;PctSizeSimilarity=0.977823;PctRecOverlap=0;SizeDiff=22;StartDistance=43;EndDistance=43	GT	0/1
chr6	3222278	chr6-3222279-INS-87	C	CCATCACCACCACCACCACCACCACCACACTACCACCACCACCATCACCATCATCATCACCACCACCACGACCACAACACTACCACAT	.	.	SVTYPE=INS;SVLEN=87;SC=Sniffles2,PAV;NumNeighbors=1;NumThresholdNeighbors=1;MatchId=865;TruScore=0.279693;PctSeqSimilarity=0;PctSizeSimilarity=0.83908;PctRecOverlap=0;SizeDiff=14;StartDistance=-19;EndDistance=-19	GT	1/0
chr6	162919425	chr6-162919426-DEL-58	CttttttttttttttttttttttGAGATGGAGTTTCTTTCCtttttctttttttttttt	C	.	.	SVTYPE=DEL;SVLEN=58;SC=Sniffles2,cuteSV,SVIM-asm,PAV;NumNeighbors=1;NumThresholdNeighbors=1;MatchId=870;TruScore=0.627119;PctSeqSimilarity=0;PctSizeSimilarity=1;PctRecOverlap=0.881356;SizeDiff=0;StartDistance=-7;EndDistance=-7	GT	0/1
chr6	44149211	.	t	TACACAACCACACCACACACACACACACACACTCACATACAGACACAACCACACCACACACACACACACTCACATACACAACCACACTCACACACACACACACACACAGACACAACCACACCACACACACACACACTCACATACAGACACAACCACACCACACTCACTCACACACATACACACTC	30	.	SVTYPE=INS;SVLEN=184;SC=Sniffles2,SVIM-asm,PAV,Dipcall;NumNeighbors=1;NumThresholdNeighbors=1;MatchId=871;TruScore=0.253623;PctSeqSimilarity=0;PctSizeSimilarity=0.76087;PctRecOverlap=0;SizeDiff=44;StartDistance=-439;EndDistance=-439	GT	1/0
chr6	68512244	.	a	AAATAAATATAAATATTATAAATAAATTTATATTTATAAATATGTATATTTATAAATATAAATATATAAATATGTGTATTTATAAATATGTATATTTATAAATATAAATATAAAATATATAAATATATACTTATAAATATAAATATAAATATATAAATATATATTTATAAATATAAATATATATATTTATAAATATATATATATTTATAAATATAAATATATATATTTATAAATATAAATATATATATTTATAAATATATATTTATAAATATAAATATATATTTATAAATATATATTTATAAATATAAATATATATTTATAAATATATATTTATAAATATAAATATATATATTTATAAATATATATAAATATATTTATAAATATATATATTTATAAATATATATAAATATATTTATAAATATATATATTTATAAATATATATAAATATATTTATAAATATAAATATATGTTTATAAATATAAATATATATATTTATATATAAATATATATATTTATAAATATATATATTTATATATAAATATATATATTTATAAATATATATTTATATTTAAATATAAATATAAATATATATATTTAATTATTATATATATATTTAAATATAAATATATATTTATAAATATAAATATATATATTTAAATATATATATATATTTAAATATATATATATATTTAAATATAAATATATATATTTAAATATAAATATATATATTTAAATATAAATATATAAATATATATTTATAAATACAAATATATAAATATATATATTTATAAATATAAATATATAAATATATATATTTATAAATATAAATATATAAATATATATATTTATAAATATAAGTATATAAATATATATTTATAAATATAAGTATATAAATATATATTTATAAATATAAG	30	.	SVTYPE=INS;SVLEN=913;SC=Sniffles2,cuteSV,SVIM,SVIM-asm,PAV,Dipcall;NumNeighbors=1;NumThresholdNeighbors=1;MatchId=879;TruScore=0.294042;PctSeqSimilarity=0;PctSizeSimilarity=0.882126;PctRecOverlap=0;SizeDiff=-122;StartDistance=148;EndDistance=148	GT	1/1
chr6	161994756	chr6-161994757-DEL-51	Aaaaaaaaaaaaaaaaaaaaaaaaaaaaaaaaatatatatatatatatatat	A	.	.	SVTYPE=DEL;SVLEN=51;SC=Sniffles2,SVIM,SVIM-asm,PAV;NumNeighbors=1;NumThresholdNeighbors=1;MatchId=883;TruScore=0.653967;PctSeqSimilarity=0;PctSizeSimilarity=0.980769;PctRecOverlap=0.981132;SizeDiff=-1;StartDistance=0;EndDistance=-1	GT	1/0
chr6	27453019	svim.INS.126934	C	CCCCACCTCCCTCCCGGGCCAGAGCGGCTGGCCAGAGGCTGACTACCCACCTCCCTCCCGGGACGGGCGGCTGGCCGGGCAGAGGGGCTCCTCACTTCCCAGTGGGAAGCGGCCGGGCAAGCGCCCCTCACCTCCCAAGCAGGCGACTGGCCGGGCGGAGGCTGA	18	PASS	SVTYPE=INS;SVLEN=164;SC=Sniffles2,SVIM;NumNeighbors=1;NumThresholdNeighbors=1;MatchId=891;TruScore=0.306911;PctSeqSimilarity=0;PctSizeSimilarity=0.920732;PctRecOverlap=0;SizeDiff=13;StartDistance=-11;EndDistance=-11	GT	0/1
chr6	86952085	.	cgcccattactgggtatacacccatatactgggtacacacccattactgggtatacacccatatactgggtacat	C	30	.	SVTYPE=DEL;SVLEN=74;SC=Sniffles2,SVIM,SVIM-asm,Dipcall;NumNeighbors=1;NumThresholdNeighbors=1;MatchId=892;TruScore=0.252252;PctSeqSimilarity=0;PctSizeSimilarity=0.756757;PctRecOverlap=0;SizeDiff=18;StartDistance=-168;EndDistance=-150	GT	1/0
chr6	12104623	svim.DEL.223383	CTTCGTTTCTCTCTCTCTCTCTCTCCTTTTCTTTCCTTTTTTTTTTTTTTTT	C	13	PASS	SVTYPE=DEL;SVLEN=51;SC=Sniffles2,SVIM;NumNeighbors=1;NumThresholdNeighbors=1;MatchId=893;TruScore=0.641026;PctSeqSimilarity=0;PctSizeSimilarity=1;PctRecOverlap=0.923077;SizeDiff=0;StartDistance=-4;EndDistance=-4	GT	0/1
chr6	67684325	chr6-67684326-INS-58	T	TATGATATATAATATATATGATATATCATATATATGATATATAATATATATGATATATC	.	.	SVTYPE=INS;SVLEN=58;SC=Sniffles2,cuteSV,SVIM,SVIM-asm,PAV;NumNeighbors=1;NumThresholdNeighbors=1;MatchId=894;TruScore=0.304598;PctSeqSimilarity=0;PctSizeSimilarity=0.913793;PctRecOverlap=0;SizeDiff=5;StartDistance=-2;EndDistance=-2	GT	1/0
chr6	1542235	.	g	GAAGGGAGGGAAGGAAGGGAAGGAAGGAAGGAAAGAAGGAAGGAAGGGAGGGAGGGAGAGAGGGAGGGAGAGAAGGAGGGAGGGAAGGAGGGAGGGAGA	30	.	SVTYPE=INS;SVLEN=98;SC=Sniffles2,cuteSV,SVIM,SVIM-asm,PAV,Dipcall;NumNeighbors=1;NumThresholdNeighbors=1;MatchId=895;TruScore=0.319728;PctSeqSimilarity=0;PctSizeSimilarity=0.959184;PctRecOverlap=0;SizeDiff=4;StartDistance=-1;EndDistance=-1	GT	1/0
chr6	138810968	cuteSV.DEL.24989	gagagagagagagagggagagagggagagagagagagagagagggagagagggagagag	g	137	PASS	SVTYPE=DEL;SVLEN=58;SC=Sniffles2,cuteSV;NumNeighbors=1;NumThresholdNeighbors=1;MatchId=897;TruScore=0.587473;PctSeqSimilarity=0;PctSizeSimilarity=0.982759;PctRecOverlap=0.779661;SizeDiff=1;StartDistance=12;EndDistance=13	GT	0/1
chr6	150995762	svim.DEL.251651	CTCCTCCCTCTCTCTCTCTCTCTCTCTCTCTCTCTCTCTCTCTCTCTCTCTCTCT	C	13	PASS	SVTYPE=DEL;SVLEN=54;SC=Sniffles2,SVIM;NumNeighbors=1;NumThresholdNeighbors=1;MatchId=898;TruScore=0.6422;PctSeqSimilarity=0;PctSizeSimilarity=0.962963;PctRecOverlap=0.963636;SizeDiff=2;StartDistance=0;EndDistance=2	GT	0/1
chr6	165196100	svim.INS.142407	T	TATGTGCATGTGTCTTTATAGCAGTACATTTATAACTTTGGGTGCATGCCTCTAAAGAGAATGGTTTTATTGAGTCAAATGGCATTTCTAGTTCTAGATCCATGAGGAATCGCCACACTTTCCACAATGGTTGAACCTAGTTTACAGTCCCACCAACAGCATAAAAGCATTCTTATTTCCACATCCTCTCCAGCACCTGTTTCTTCCTGACTTTTTTATTTATTTTTATTTTTATTTTATTATTATTATTATATTTTAAGTTTTAGGTACATGTGTACAATGTGCAGGTTAGTTACATATGTATACATGTGCCATGCTGGTGTGCTGCACCCATTAACTCGTCATTTAGCATTAGGTATATCAATGCTATCCCTCTCCCTCCCCCACCCCACAACAGTCCCCAGAGTGTGATGTTCCCCTTCCTGTGTCCAGATGTGTTCTCATTGTCTAATTCCCATCTACAGAGTGAGAACATGTGTTTGGTTTTTTGTCCTTAAGGGAGAAGCCTTACTGAGAATGATTATTTCCACTTTATCCATGTCCTGCCAAAGGACATGAACTCATCATTTTTTATGGCTGCATAGTATTCCATGGTGTATATGTGCCACATTTTCTTAATCCAGTCTATCATTGTTGGACATTTGGGTTGGTTCCAAGTCTTTACATTGTGTGATAGTGCCGCAATAAACATACGTGTGTGTGTCTTTATAGCAGCATGATTTATAGTCCTTGTGCATATACCCAGTAATGGGATGGCTGGGTCACATGGTATTTCTAGTTCTAGATCCCTGAGGAATCGCTTACACTGACTTCCACAATGGCTGAACTAGTTACAGTCCCACCAACAGTGTAAGCGTTCCTATTTCCTCCACATCCTCTCCAGCACCTGTTGTTTCCTGACTTTAATGATTGCCATTTTTAACTTGTGTGATGGTATCTCATTGCGGTTTTGATTTTTTAATGACCATGTGTCCACAGCAACCTTGTTAATTCTAAACATGAATTTTAAATCGTTTGTTGATTCTTTGATGTTCTAGATATCATCACATTGTCTGCAAATAATGACAGGCTTGATTTCAATTTTGCAAATTATGTGGAATTTTTTTAAAACCTTGTAACAGAGACTAGATAATTCAGAATATTGTTGAATAAGAAGAATAACAAGCATCTCTTCATTTTTCTTGATCTAAGAGGTGGTACTGACAAGTTTTCAGTATCCCATTGAAAATCATGGCTTTGTTAATAGTTTTTCTTTCAATTAAAATGTACTCTCCTTTGAGAGGCCAAGGTGAGAAGATTACTTGAGCCCAGGAGTTTGAGACCAGCCTAGGCAACATAGTGAGATCTCATCTCTACAAAAAATTTAAAAATTAGCCAGGTGGTGACACATGCCTGTAGTCTCAGCTAATTGTGAGGCTGAGGGAGGAGTGACTTGCTGAAGTGAGCCACGATCACGCCACTGTACTCCAGCCCTGGCTACAGAGTGAAACCCCTGCCTCAAAATTATTAATTAATTAGTTAAATAATTTAAAAGGACTCTATGGTTAGTTTAATAGTAATTTTTAGTAAAGAATGGGTGCCTGATTTTTAATGTTTTCTGAAATTATCTAGATAATATGGTTGTTATGACTTTGATTCTTAATGTGGTTAAAGAAAACATTGATTGATAACCAATTGTTATCCAATCCTTAGAGTTTACTAAGCCCTACTTGGCTGTGATGCAGCATCCTTTATATGTATTATGGAATTTAAGTTTCTAATATTTGTTAATGTTTGAGAGAAATTAGTTAGAAATTTTACTTTTTATGTTGTGCTTGTCATGTTTTATAGTAACGGCTATGCTTAAGTCCTAAGTGTTAAGCAATGGACAATATCCATGTTATTTCTGTAAAGAAGTTCATATAAATAAAATTGGCAGATGGTCCCTGACCTGACTTATAATGGCCGTATTCAGTAGAAAATGTAGCTTGAGTACTCATATAATCCTTCCACTTCCACCTTTAGCTATATATTCAATAAATTTCGTGAGATCTTCAACACTTTATTATAAAAGGTTGTGTTATATAATTTTCCCAACTGTAGGCTGATGTAAATGTTCTGAGCATATTTAAGGTAGGCAAAGCTAAGTTACGATGTTCCATAGGTGAGTGTGCATAAATGCATCTTAATTTACAATATTTTCAACTTACAATGGGTTTATTGTGAGGTAACACGTTATTGTAAGTCAAGGAGGATCTGGATATCCATATACTTGACCCTTTTGTATCCATGCTGGTTTTGTTTGTTTATTTTATCCATTCTTTAAAGAAGTGGGCTTACATTTCCAACTATGAATGTGCTTCCAGTTAAATTCCCAGTTTTATTGTTTAAAAATGTCTTCATTGTATTTTATACACAATAGTTCTTCCCATTGCTTTTGTCTGATATTAATGTACCATGCCATTTTTATGCTTACTCTCTCTATGGTATATTTTTCATATTTTTAATTTTAGTACACATGTGTTCATAAATTTTAAAATGTCTTTTTAGCCAGAATATAGTAAGTGATTTTATCCCATCTGGCACTCTCTGTGTTTAATTGGTATATTTAATTAACTGACATTTAATATAATTATTGATATGATTATGTTTAAGTGTAAATTCGTATCATTTTTCATTTCCTATGACTTTTTCTCTCTTACTCCTTTTGCATTCTGGGGTTGATTAAATATTACTTTTGCACTCCATTTTATTTACTGAAAGTACTATTGGCTACCTCTCATTTTACTCCTTTATAAATGATTGACTTAGGCATATGATATGCAAGTTAGGCATATTATATTCGAAACGTATTATTTAACAAAGTCAGTAGCACATCACACATTGGCGTTTCCTATGTCCTACTTCACACTTCTCAGTTCACATCTGAAAGTTGCTTTTTATCTCTCAACTCACACTTAAAGCTTCAATTTCTACTTTACAAATGCAATGAACTGACAACGGTTTAATTTCATTCCTATATTATAATTGGTGCTAATGTTGTGATATTTCATGAGCTTTCATCTCAGATTTATAATTTTTGTTTTAGACAATTAGATACCTTAAGTAAAATTATGAGAAGTAAAAACACACAAACAAACGTACATGTATCAATTTATTTACTTTTGGGTTTTGTCATTTTTGCTCTGAAAATATGATTATCTATGCAGGGCCATTATTTTTCATCCCAAAATAACTTCATTTTTACATAGTGTAGTCCAGCTGGAAACGTTTATTTCATGTTTATCTTTAAATGATATTTCACTGGATACAGAAACCTGAAAATACAAAACTATTTAATTAGACAACAAAAATAGTAGAACAAATCAAGAAGTTCAAATGTTGTTTTATTTTTAACTCAGCAGAATACATAAATATTGACTCAATAGGAAGGAATGGAAGCATACATTCTCAATAAGAAAATGACAAGGAGTAAATAACTACCAAATGAAGGAAATTCTAATACATTATAAGAGATTTCTTTTATAATAATGTAAGAATAAATTTTTAAAAACTTAAATGAAGTGTATCTTTCCTACACAAACATTGTTATCTGAGATTTCATGCCAACAGAAATATATATATATATAATATTTGACATGTTTATTATTGTTAAATATCTTTTATAATTGATAATATTCTTTTTAGAAATCTACTTTTTAAATGTTAATATAGCCAATCTAGCTTTCTTGGTGTTTGTATGGAATATCTTTCTCCACTGATTTACTTTCAATCTGTATTTAAGTGGATGTTTATTTATTTATGGTAGAGTTCTTATAAAATATATATAGCTGGGTCTTGCTTTTAATAAAATCTGAATTATTTTTAACTGGTAGGTTCAAATCATTTGGCATTTAATGTGATTATTCATATCTTGGATTAAAATCTATCATGCTGCTTAGTATTTTCTATTTTCCTTTTATTATTTTTTCCTTGCTTCCTCTTTTATACCTTCTTTCATATTATATGATTTTTTTAAATTACTGTATTTTTAACTTCATTTATGCTTTATTTCTTACTTTGCTCTTCAAAAATTTTATTGAGTATACTAATACTTATATTATTAATCTGTAAGTAATCACAATCTTTCTTCAGCACATCACAGTGCTTCATACATAATGTACAAAACCTATAACAATATCATCCCACCCCCTCCCAAGCTTTGTGCTATTGTTTCACACATTTTATTTACATATAGAAACAAACAATATGTTGGTATTATTTTTCTATTCTATACACAGTCAGTTATCTTTTAGATTGATAAAGAGAAAATGAACTGTATAATCATTTCAATTTTACAACTTTCTTACTGCAATGCTTGTGGCTATATGGCATCTTATTCTTTCTGCCTGAAGAGCTTCCCTTAACCAATTTTGTCAGTGAAAATTCAATAATATGAGATCTTTCTGTTTTTGATTTTTTGGAAAAGCTTTAATGTCCTTGATTTCTACATATTTTTGCTGAATACAGAATCTGCCCTTGAGGGTTTTTTTCTTCAGCATTTAAAATGTCACCTATTGTCTTCTGGTATACATAGTATCTAATAAAAGTCTGCTGTAATATTGATCTTTGACAACTGTAAGTAATGTGTCTTCTGACTGGCTGTATTTAATATTTTCTACCTGTATCTTTTGTTTCTTGCTGATATTATGTGACATTCTTGGATGTGTGGTTTCATATCTTTCTATTTTGATAAAAAAAGAACAATCATTATTTTTTCAAATATTTTTTCTGCCTCATTCTTTTCTTATCTTTATCTGGGATCTCAATTGCCAAAAGAAGTTAATCTTGTATACAGTTATTTCACATCTTCTGTAGTCTGTTTTTTGTTTTTGTTTTTTTGACAGAGTTTTGCTCTTGTTGCCTAGACTGTACAATGGTGTGATCTCAGCTCACTACAACCTCTGCCTCCTGGGTTCAAGTGATTCTCCTGCCTCAGCTACTGAGTAGGTGAGATTACAGGCATGTGCCACCACCCCCACTAATTTTGTATTTTTAGTACAGACAGAGTTTCACCATGTCGGTCAGGCTGGTCTTGAACTCCTGACCTCAGGTGATCTGCTTACCCTCTTGCCTCCCAAAGTGCTGGGATTACAGGTGTGAGCCACCACACCCAGCCAGTTCTTTTTATTTTTAATTTTTAATTTATTTTACCTTCACCTTTGTTTTTTAAATTGTGTCATTTCTATTGTACTATCTTTCAAGCCAGATTCTTTTTCAAATATATCAAAATTTTATAATTAAGATCATCAGGCATTTTTAAATGTCTGGTTATTATATTTTATTAGATTACCTTAGTTTTTCATCTGTGTTTTTTTCTGGAAGAGCACCATGTATTCCTATTGTCCTTTCCATCATATCAGAGGTTGGTAAAACTATAAGCCATAGACCTTCAGCTGTTCTCATAAATAAATTCTTATTGGGATACAGCCCTGTTCATTTATTTATGTTTTTATCTATGGATGTTTTTAGCTTTAATGGAAGGGTCAAATAATTGTGGCATGTGCTGTATGGCTCTCCAAACTAAATATGTACTTCTCCTTGAAGAAAATTTTACCAAAACCTGCATTCAAGCTAACTACTACAATATATGAAGAAAGCCATTTAAGACCAATGAGACCTTAGCCAAGTGTTTGTTAGAACTTTCAGCCTATCCTGCCTTGCATTATTAATTAAGTAAATGTGTAATGATTTACATGCAGCACAATCTGGCTGGTATACCAATGAAATAGTCAGATCACAAAAGCTAGAAAAAATCAAGCATTTACAATGAAGCAGAAGGCAAAACACGAATTAAATGCGGGCACGGGCTTACACCTGTAATCTCAGCACTCTGGCAGGCCAAGGTGCACAGATTACCTGAGATCAGGAGTTCAAGACCAGCCTGGCCAACATGGTGAAACCCCATCTCTACTAAAAATACAAAAATTAACTTTGTGTGGTGGCGGGCACCTGTAATCTTGGTTACTTGGGAGACAACAAAAAATAAGAAGTTGTGTGTTGAAAAACCACATTTTTAATGAATAATAACTAGTGGAATAATAGAATGAACTGACATGGATAAAGACTTAAGAGACCTATCATCCGAATGCAGGAATAAACTATTTGAATCCTGGTTCATATGAATTGATCACACAATTATATTTTAAGAAACTGTATAAAATTTTATATGAACTTTTATAGATTATGATAAAGGAGAATTTTAGTTTGTTAGATGTAACAACAATTTAGGCTTCTTAAACAAGTCTACCCATTAGAGGTACATATACCATATTATTTAAGGATGAAATTATAAACTATATGGGATTTCTTTTAACATATTCTAGCAAAAACAACTGCTAATACTACATAAAGAACAGAAATATGTGATAATTGTTGAATTTAAATTATTAGACACATATGGATTAATTATACATTTGCTTTATTTTTATATATGGTTAACAATGTCAAAAATAAAACTTCAAAAATTGTATAAGTATATATTCCCACATATATACGTATATAGAATGGGAAAAATGGAAAAAGATTATATGGAATAAAGCCTGTAATCCCAGCACTTTGGGAGGCCAAGGTGGGCGGATCATGAGGTCAAGAGTTCAAGACCAGCCTGGCCAATATGTTGAAACCTGGTCTCTACTAAAAATACAAAAATTAGCTGGCTTACAAGCATGGTGGCATGCACCTGTAGTCCCAGATACCTGGAAGGCTTGAACCCGGGAGGCAGAGGTTGCAGTGAGCCAAGATCTGCCCACTGCACTCCAGCCTGGTGATAGAGGGAGATTGTCTCAAAAAATAAAACCTATCTAAGGCGCTGGTAAAGACTGTCTTGAAAGACATTTTTAGCAAAGTATCTCAATATATAACTAGATCATCAATAAAACCTAAGTTACAAAGCTCAAACATTATCATGATCAATACACTAATGCTGTTCTTTTTTTTTTTATACTTTAAGTTTTAGGGTATATGTGCACATTGTAAGGTTAGTTACATATGTATACATAAAAGCATAAAGGTGCGCTGCACCCACTAACTCATCATCTAGCATTAGGTGGTATATCTCCCAATGCTATCCTCCCCACTCCCTCATCCCCACCACAGTCCCCAGAGTGTGATATTCCCTTCCTGTGTCCATGTGGATCTCATTGTTCAATTCCCACCCATGAGTGAGAATATGCGGTGTTTGGTTTTTTGTTCTTGCGATATTATACTGAGAATGATGATTTCTAATTTCATCCATGTCCCTACAAAGGACATGAACTCATCATTTTTTATGGCTGCATAGTATCTCCATGGTGTATATGTGCCACATTTTCTTAATCCAGTCTAATACTGTTGGACATTTGGGCTGGTTCCAAGTCTTTGCTATTGTGAATAATGCCGCAATAA	32	PASS	SVTYPE=INS;SVLEN=7403;SC=Sniffles2,cuteSV,SVIM;NumNeighbors=1;NumThresholdNeighbors=1;MatchId=899;TruScore=0.332163;PctSeqSimilarity=0;PctSizeSimilarity=0.996488;PctRecOverlap=0;SizeDiff=26;StartDistance=-4;EndDistance=-4	GT	0/1
chr6	170402906	svim_asm.INS.5771	G	GGGGACCCGGAGGCCGTGGGGTGGGAGGAGCGTGGTGTGGGGGACCGGGAGGCCGTGGGGTGGGAGGAGCGTGGTGT	.	PASS	SVTYPE=INS;SVLEN=76;SC=Sniffles2,SVIM-asm;NumNeighbors=1;NumThresholdNeighbors=1;MatchId=904;TruScore=0.291188;PctSeqSimilarity=0;PctSizeSimilarity=0.873563;PctRecOverlap=0;SizeDiff=-11;StartDistance=323;EndDistance=323	GT	0/1
chr6	100860471	.	gaaagaaagaaagaaaggaaagaaagaaggaaagaaagaaagaaaagaaagaaagaaagaa	G	30	.	SVTYPE=DEL;SVLEN=60;SC=Sniffles2,cuteSV,SVIM,SVIM-asm,PAV,Dipcall;NumNeighbors=1;NumThresholdNeighbors=1;MatchId=913;TruScore=0.610723;PctSeqSimilarity=0;PctSizeSimilarity=0.923077;PctRecOverlap=0.909091;SizeDiff=-5;StartDistance=6;EndDistance=1	GT	1/0
chr6	102912086	.	G	GGTAAGGTTAGTACGCTAACCTTGGTAAAGGTTAGTACGCTAACCTTGGTAAAGGTTAGTACGCTAACCTA	30	.	SVTYPE=INS;SVLEN=70;SC=Sniffles2,PAV,Dipcall;NumNeighbors=1;NumThresholdNeighbors=1;MatchId=914;TruScore=0.262172;PctSeqSimilarity=0;PctSizeSimilarity=0.786517;PctRecOverlap=0;SizeDiff=-19;StartDistance=132;EndDistance=132	GT	1/0
chr6	168717018	svim.DEL.255761	AAACACACAACAGCATCTCAGCAGCACCTCCCTTCCCATGTGTGTAACACGTCTGTGGCTGTCGTGTGCTGAGCTGAGGGCACGCAGAAGCTGCGATTGTGTCTGGTGC	A	13	PASS	SVTYPE=DEL;SVLEN=108;SC=Sniffles2,SVIM;NumNeighbors=1;NumThresholdNeighbors=1;MatchId=922;TruScore=0.626883;PctSeqSimilarity=0;PctSizeSimilarity=0.990741;PctRecOverlap=0.889908;SizeDiff=1;StartDistance=-12;EndDistance=-11	GT	0/1
chr6	168052237	svim.INS.142909	G	GGTATGGAAGTCAGAATGTAAGCAGCCTCTGTGTATGAGTGTGCTGGTGTGTGCACGTGAATGTGTGGTGGCGTATGTGTGCAGTGTGTGTGGTGGCGTCTGTATGTATGTGTGTGAGTGTATGTGGTGTGGGTGTGTGTGCATGTGTATGGAGTATGTATGAATGCGTGTGTGGGTGTGTGTGATATAAGTGTGTGTGTGGTATGAGTTTGTGTGGTATGTGGTGTATGTGAGTGTATGTGTTGTGTGAGTGTATGTGCATGTGTATGGAGTGCGGCGTGAGTGCGGTGTGGTGTGCGTATGTGGTGTGTGTGTATGTATATGGAGTATGAGGTATGTGTGGTGTGTGTGTGCATGAGTGTGTGGTGTATGTGTGTGTGTGTGTGTGTGGTGTGTGGTGTATGTGT	13	PASS	SVTYPE=INS;SVLEN=406;SC=Sniffles2,cuteSV,SVIM;NumNeighbors=1;NumThresholdNeighbors=1;MatchId=924;TruScore=0.279038;PctSeqSimilarity=0;PctSizeSimilarity=0.837113;PctRecOverlap=0;SizeDiff=-79;StartDistance=-275;EndDistance=-275	GT	0/1
chr6	110445427	cuteSV.DEL.24768	tctcctctctctcctctctctctctctctctctctctctctctctctctct	t	9.7	PASS	SVTYPE=DEL;SVLEN=50;SC=Sniffles2,cuteSV;NumNeighbors=1;NumThresholdNeighbors=1;MatchId=930;TruScore=0.600649;PctSeqSimilarity=0;PctSizeSimilarity=0.909091;PctRecOverlap=0.892857;SizeDiff=-5;StartDistance=-1;EndDistance=-6	GT	0/1
chr6	1244178	svim.INS.123706	T	TCAAAGAATTAAGCCTTCATCTCCATCTGCACAGCTTGACGGCTTTGGGAGGAAAGACACTGTATGAATAAATAGG	26	PASS	SVTYPE=INS;SVLEN=75;SC=Sniffles2,SVIM;NumNeighbors=1;NumThresholdNeighbors=1;MatchId=941;TruScore=0.316456;PctSeqSimilarity=0;PctSizeSimilarity=0.949367;PctRecOverlap=0;SizeDiff=-4;StartDistance=-28;EndDistance=-28	GT	0/1
chr6	154678789	chr6-154678790-INS-99	A	ATATAATATATATATAAAATATATATATATAATATATATATGAAATATATATATATAATATATATATAAAATATATATATATAATATATATATAAAATAT	.	.	SVTYPE=INS;SVLEN=99;SC=Sniffles2,cuteSV,SVIM,PAV;NumNeighbors=1;NumThresholdNeighbors=1;MatchId=947;TruScore=0.255892;PctSeqSimilarity=0;PctSizeSimilarity=0.767677;PctRecOverlap=0;SizeDiff=23;StartDistance=-33;EndDistance=-33	GT	0/1
chr6	168990754	chr6-168990755-INS-125	G	GGCCCGGTGTGGTCAGGTGGCATGAGTTTACGGGGCAGCCGCCTGGTGGTGGTCAGGTGTGGCATTAGTTTACGGGCAGCCGGCCTCAGTGGTGGCTACAGGTGTGGCATTAGTTTACGGGCAGCT	.	.	SVTYPE=INS;SVLEN=125;SC=Sniffles2,PAV;NumNeighbors=1;NumThresholdNeighbors=1;MatchId=954;TruScore=0.249501;PctSeqSimilarity=0;PctSizeSimilarity=0.748503;PctRecOverlap=0;SizeDiff=-42;StartDistance=7;EndDistance=7	GT	1/0
chr6	41076823	cuteSV.DEL.24186	ctctctctctctctctctctctctctctctctctctctctctctctgtgtgtg	c	22.5	PASS	SVTYPE=DEL;SVLEN=52;SC=Sniffles2,cuteSV;NumNeighbors=1;NumThresholdNeighbors=1;MatchId=962;TruScore=0.591195;PctSeqSimilarity=0;PctSizeSimilarity=1;PctRecOverlap=0.773585;SizeDiff=0;StartDistance=-12;EndDistance=-12	GT	0/1
chr6	168630196	.	G	GGTTCCCAAACCGCCTGCACTTGAGACTCAGGGGTTCCCAAACCGCCTGGGCCCGAGACTCACCGGTTCCCAAACCGCCTGCGCCTGAGACTCACCAGTTCCCAAACCGCCTGCACTTGAGACTCACCAGTTCCCAAACCGCCTGCGCCTGAGACTCACCGGTTCCCAAACCGCCTGCACTTGAGACTCAGGGGTTCCCAAACCGCCTGGGCCCGAGACTCACCGGTTCCCAAACCGCCTGCGCCTGAGACTCACCGGTTCCCAAACCGCCTGCACTTGAGACTCAGGGGTTCCCAAACCGCCTGGGCCCGAGACTCACCGGTTCCCAAACCGCCTGCGCCTGAGACTCACCAGTTCCCAAACCGCCTGCACTTGAGACTCACCGGTTCCCAAACCGCCTGCACTTGAGACTCAGGGGTTCCCAAACCGCCTGGGCCCGAGACTCACCGGTTCCCAAACCGCCTGCGCCTGAGACTCACCGGTTCCCAAACCGCCTGCACTTGAGACTCACCA,*	30	.	SVTYPE=INS;SVLEN=514;SC=Sniffles2,cuteSV,SVIM,SVIM-asm,PAV,Dipcall;NumNeighbors=1;NumThresholdNeighbors=1;MatchId=966;TruScore=0.330122;PctSeqSimilarity=0;PctSizeSimilarity=0.990366;PctRecOverlap=0;SizeDiff=-5;StartDistance=117;EndDistance=117	GT	2/1
chr6	169055775	svim.INS.143407	G	GGGAACTCACCAGCCACCACCTGAGCTCCAACCAGATGTTAGGAACTCACCAACCTACACCTGAGCTCAACCAGATGTTG	21	PASS	SVTYPE=INS;SVLEN=79;SC=Sniffles2,cuteSV,SVIM;NumNeighbors=1;NumThresholdNeighbors=1;MatchId=975;TruScore=0.189873;PctSeqSimilarity=0;PctSizeSimilarity=0.56962;PctRecOverlap=0;SizeDiff=34;StartDistance=179;EndDistance=179	GT	0/1
chr6	97431218	.	t	TTTTTTGTTGTGTCTCTGCCAGGCTTTGGTATCAGGATGATGCTGGCCTCATAAAACGAGTTAGGAGGATTCCCTCTTTTCTATTGATTGGAATAGTTTTAGAAGGAATGGTACCAGCTCCTCCATATACCTCTGGTAGAATTCAGCTGTGAATTCATCTGGTGCTGGACTTTATTTGGTTGGTAAGCTATTAATTGTTGCCTCAATTTCAGAGCCTGTTAATTGGTCTATTCAGAGATTCAACTTCTTACTGGTTTAGTCTTGGGAGGGTGTATGTGTCAAGGAATTTATCCATTTCTTCTAGATTTTCTAGTTTATTTGTGTAGAGATGTTTATAGTATTCTCTCATGGCAGTTTGTATTTCTTTTTTTTATACTTTAAGTTTTAGGGTACATGTGCACAATGTGCAGGTTAGTTACATATGTATACATGTGCCATGTTGGTGTGCTGCACCCATTAACTTGTCATTTAACATTAGGTATATGACAAGATTGACTTAGTCTATATCTCTGTTTTGGTACCAGTACCTTGCTGTTTTGGTTACTGTAGCCTTGCAGTATAGTTTGAAGTCAGGTAGCATGATGCCTACAGCTTTGTTCTTTTGGCTTAAGATTGACTTGGCAATGCGGACTCTTTTTGCTTCCATATGAACTTTAAAGTAGTTTTTCCAATTCTGTGAAGAAAGTCATTGGTAGCTTGATGGGGTGGCATTGAATCTATAAATTACCTTGAGCAGTATGGCCATTTTCATGATATTGATTCTTCCTACCCATGAGCATGGAATGTTCTTCCATTTGTTTGTATCCTCTTTTATTTCATTGAGCAGTGGTTTGTAGTTCTCCTTGAAGAGGTCCTTCATGTCCCTTGTAAGTTGGATTCCTAGGTATTTTATTCTCTTTGAAGCAATTGTGAATGGGAGTTCACTCATGATTTGGCTCTCTGTTTGTCTGTTATTGGTGCATAAGAATGCTTGTGATTTTTGCACATTGATTTTGTATCCTGAGACTTTGCTGAAGTTGCCTATCAGCTTAAGGAGATTTTGGGCTGAGACGATGGGCTTTTCTGGATATACAATTATGTCATCTGCAAACAGGGACAATTTGACTTCCTCTTTTTCTAATTGAATACCCTTTATTTCCTTCTCCTGCCTGATTGCCCTGGCCACAACTTCCAACACTATGTTCAATAGGAGTGGTGAGAGAGGCATCCCTGTCTTGTGCCAGTTTTCAAAGGGAATGCTTCCAGTTTTTGCCCATTCAGTATGATATTGGCTGTGGGTTTGTGATAGATAGCTCTTATTGTTTTGAGATATGTCCCATCAATACCTAATTTATTGAGAGTTTTTAGCATGAAGCGTTGTTGAATTTTCTCAAAGGTCTTTTCTGCATCTATTGAGATAATCATGTGGTTTTTGTCATTGGTTCTGTTTATATGCTGGATTATGTTTATTGATTTGCATATGTTGAACTAGCCTTGCATCCCAGGGATGAAGCCCACTTGATCATGGTGGATAAGCTTCTTGATGTGCTGCTGGATTTGGATTGCCAGTATTTTATTGAGGATTTTTGAATTGATGTTCATCAAGGATATTGGTCTAAAATTCTC,*	30	.	SVTYPE=INS;SVLEN=1606;SC=Sniffles2,cuteSV,SVIM,SVIM-asm,PAV,Dipcall;NumNeighbors=1;NumThresholdNeighbors=1;MatchId=977;TruScore=0.324201;PctSeqSimilarity=0;PctSizeSimilarity=0.972603;PctRecOverlap=0;SizeDiff=44;StartDistance=-204;EndDistance=-204	GT	1/2
chr7	130450988	.	a	ATGATTTGGCTCTCTGTTTGTCTATTATTGGTGTATAGGAATGTTTGTGATTTTTGCACATTGATTTTGTATCCTGAGACTTTGCTGAAGTTGCTTATCAGCTTAAGGAAATTTTGGGCTGAGACGATGGGGTTTTCTAAGTATACAATCATGTCATCTGCAAACAAAGACAATTTGACTTTCTCTCTACCTATTTGAATACCCATTATTGCTTTCTCTTACCTGATTGCCCTGGCCAGAACTTCCAATACTATGTTGAATAGGAGTGGTGAGAGAGGGCATCCTTGTCTTGTGCCGGTTTTCAATGGGAATGCTTCCAGTTTTTGCCCATTCAGTATGATATTTCCTGTGGGTTTGTCATAAATAGCTCTTGTTATTTTTGAGATATGTTCCATCGATACCTAGTTCATTGAGAGTTTTTAGCATGAAGCGGTGTTGAATTTTAATGAAGGCCTTTTCTGCATCTATTGAGATAATCATGTGGTTTTTGTCATTGGTTCTGTTTATGTGATGGATTACGTTTATTGATTTGGGTATGCTGAACCAGCCTTGTATCCCAGGGATGAAGCCAACTTGATCATGGTGGACAAGCCTTTTGATGTGCTGCTGGATTTGGTTTGCAGTATTTTATTGGGGATTTTCGCATCAATGTTCATCAGGGATATTGGCCTGAAATTTTCTTTTTTGTTGTGTCTCTGCCAGGTTTTGGTATCAAAGATGATGCTGTCCTCATAAAATGAGTTAGGGAGGAGTCCCTCTTTTGTATTGTTTGGAATACTTTCAGAAGGAATGGTACCAGCTCCTCTTTGTACCTCTGATAGAATTTGGCTGTGAATCCCTCTGGTCCTGGACTTTTTGGTTGGTAGGCTAGTAATTATTGCCTCAATTTCAGAACTTGTTACGGGTCTATTCAGAGATTTGACTTCTTCCTGCCTTAGAGTTGGGAGGGTGTATGTGTCCAGGAATGTATCCATTTCTTCTAGATTTTCTAGTTTATTTGTATAGAGGTGTTTATAGTATTCTCTGATGGTAGTTTGTATTTCTGTGGGATCAGTGGTGATATCCTCTATATCATTTTTATTGTGTCTATTTGATTCTTCTCTCTTTTCATCTTTATTAGACTGGCTAGTGGTCTATCTATTTTGTTGATCTTTACAAAAACCAGCTCCTGGATTCATTGATTTTTTGAAGGGTTTTCGTGTCTCTATCTCCTTCAGTTCTGCACTGATCTTAGTGATTTCATGTCTTCTGCTAGCTTTTGAATTTGTTTGGTGTTTCTTCTCTAGTTCTTTTAATTTTGATGGTAGGGTGTCAATTTTAGATCTTTCCTGCTTTCTCTTGTGGACATTTAGTGCTATAAATTTCCCTCTGAACACTGCTTTAAATGTGTTCCAGAGATTCTGGTATGTTGTGTCTTTGGTCTCATCAGTTTCAAAGAACATGCTGTTATTATTATTATTGTTATACTTTAAGTTCTAGGATACTTGTGCACAAAGTGCAGGTTTGTTACATAGGTATACATGTGCCATGTTGGTTTACTGCACTCATCAACTCGTCATTTACATTAGATATTTCTCCTAATGCTATCCCTCCCCAGACCCCAGCTCCCGACAGGCCCGGTGTGTGATGTTCCCCGCCCTGTGTCCAAGTGTTCTCATTGTTCAACTCCCACCTATGAGTGAGAAAATGCTGCGTTTGGTTTTCTGTCCTTATGATAGTTTGCTTAGAATGATGGCTTCCAGCTTCATCCATGTCCCTGCAAAGGACATGAACTCATTCTTTTATGGCTGCATAGTATTCCATGGTGTATATGTGCCACATTTTCTTAATCCAGTCTATCATTGATGGACATTTGGGTTGGTTCCAAGTCTTTGCTATTGTGAATAGTGCCACAGTAAACATATGTGTGCATGTGTCTTTATAGTAGCATGATTTGTAATCCTTTGGGTATATGCCCAGTAATGGGATTGCTGGGTCAAATGGTATTTCTAGTTCTAGATCCTTGAGGACTCGCCACTTTGCTTTCCACAATGGTTGAACTAATTTACACTCCCACCAACAGTGTAAAAGCGTTCCTATTTTTCCACAAGCCCTCCAGCATCTGTTGTTTCCTGACTTTTTAATGATCGCCATTCTAACTGGTGTGAGATGGTATCTCATTGTGGTTTTGATTTGCATTTCTCTTAATGGCCAGTGATGATGAGCATTTTTCATATGTCTGTTGGCTGCATAAATGTCTTCTTTTCATAAGTGTCTGTTCATATCCTTTGCCCATTTTTGATGGGGTTGTTTTTCCTGGTAAATTTGGTTAAGTTCTTTGTAGATTCTGGATATTAGCCCTTTGTCAGATGGATAGATTGCAAAAATTTTCTCCCATTCTGTAGGTTGCCTCTTTACTCTGATGATAGTTTCTTTTGCTGTGCAGAAGCTCTTTAGTTTAATTAGATCCCATTTGTGTATTTTGGCTTTTGTTGCCATTGCTTTTGGTGTTTTAAAAATGAAATCTTTGCCCATGCCTATGTCCAGAATAGTATTGCCTAGGTTTTCTTCTAGGGTTTTTATGGTGTTAGGTCTTACATTTAAGTCTTAAATCTATCTTGAGTTAATTTTTGTATACGGTGTAAGGAAGGGATCCAGCTTCAGCTTTCTACATGTGGCTAGCCAGTTTTCCCAGCACCGTTTATTAAATAGGGAATCCTTTCCTATTGCTTGTTGTTGTCAGGTTTGTCAAAGATCAGATGGTTGTAGATGTGTGGTGTTATTTCCGAGGCCTCTGCTCTGTTCCATTGGTCTATATATCTGTTTTGGTATCAGTACCATGCTGTTTTGGCTACTGTAGCCTTGCAGTATAGTTTGAAGTCAGGTAGCGTGATGCATCCAGCTTTGTTCTTTTTGCTTAGGATTGTCTTGGCTATGCAGGCTCTTTTTTGTTCCATATGACCTTTAAAGTAGTGTTTTCCAATTCTGTGAAGAAAGTCAATGGTATCTTGAGGGGATAGCATTGAATCTATAAATTACCTTGGGCGATATGGCCATTTTCACAATATTTATTCTTCCTAGCCCATGAGCATAGAATGTTCTGCCATTTGTTTGTGTCCTCTTTTATTTCGTTGAGCAGTGGTTTGTAGTTCTTGAAGAGTTCCTTCACATCCCTTGTAAGTTGGATTCTAAGGTATTTTATTCTCTTTGTAGTAATTGTGAATGGGAGTTCACTCG	30	.	SVTYPE=INS;SVLEN=3215;SC=Sniffles2,cuteSV,SVIM,SVIM-asm,PAV,Dipcall;NumNeighbors=1;NumThresholdNeighbors=1;MatchId=981;TruScore=0.325972;PctSeqSimilarity=0;PctSizeSimilarity=0.977916;PctRecOverlap=0;SizeDiff=71;StartDistance=-16;EndDistance=-16	GT	0/1
chr7	32337592	cuteSV.DEL.25880	ctctctctctctctctctcctctctctctctctctctccctctctctctctctctctctctct	c	102.1	PASS	SVTYPE=DEL;SVLEN=62;SC=Sniffles2,cuteSV;NumNeighbors=1;NumThresholdNeighbors=1;MatchId=988;TruScore=0.603089;PctSeqSimilarity=0;PctSizeSimilarity=0.983871;PctRecOverlap=0.825397;SizeDiff=1;StartDistance=-11;EndDistance=-10	GT	0/1
chr7	5578364	cuteSV.DEL.25593	cacacaccacacacacacaccacacacaccccacacacacacatcccacacacacaccacacacacacacaccacacacacaccccaca	c	43.5	PASS	SVTYPE=DEL;SVLEN=88;SC=Sniffles2,cuteSV;NumNeighbors=1;NumThresholdNeighbors=1;MatchId=992;TruScore=0.411432;PctSeqSimilarity=0;PctSizeSimilarity=0.852273;PctRecOverlap=0.382022;SizeDiff=13;StartDistance=-55;EndDistance=-42	GT	0/1
chr7	129095	.	CAGGACACAGAGCCCTGGACGACCACCCTTGCTCCTGTCTCAGGACACAGAGCCCTGGACGACCACCCTTGCTCCTGTCT	C	30	.	SVTYPE=DEL;SVLEN=79;SC=Sniffles2,cuteSV,SVIM,SVIM-asm,PAV,Dipcall;NumNeighbors=1;NumThresholdNeighbors=1;MatchId=993;TruScore=0.374434;PctSeqSimilarity=0;PctSizeSimilarity=0.9875;PctRecOverlap=0.135802;SizeDiff=-1;StartDistance=-69;EndDistance=-70	GT	1/0
chr7	118833196	svim.DEL.282480	GCAGCACAAAATATAATGAAATCCAAAGATCAAGTGCATGTTTTGACCATCAGTATTGTGTTTTGGCAGGAGATATGTAGAATTGATCATTAAAGGCTTTTTAGAACTGTTGGAGAAAAAAGTCTAAAAAACATTTTAAACTATATACTATAAAGTATGACAGTTAATGAAGTTAAAGTGTATGTAAAACTGTAGAAATATACTATAAAATAGGACAGTTAATGAAGGTAAAGTGTAGTAAAACTATAGAAAACAAGAAATAGAATTTGGAAAAATACCATGTTTTGAGATATCTTTGTAAATCCATGCAACTATATTTGTAATAAAATTTTTAACAAAAATATGAGCTTATGGTTATGTAAGCTGTATGGGATGAGGTTTAAGATTAGATCACGGTGATGATAAAACACAAATTGTGCAAAGAAACATTTAATTCATTAGTTATGTGAAGCATAATATACAGTCATGGAAGTTCATACCTCTTGCAGTCAAATTTTCCAGCAATCCAGTGCTAGCTTAAGTATAAAACTATTATTTCTGAAGTTGCTTTCTAATATATTCCACTCGTAAATAACTTCTATTTTTTATCATCCTTTTTAGCATTTCATTTGTATCTCTTAATGAAAGAAAATGAAAACTTTTAGAGCCACATAATTGATATCATTTGTATCAATTACGGTAACATCTGGTAGTTAGCAGTATATTCATGGACCTAAGCTTTCTCTCTTACTAAAGAGTCTAACTTCCCTAATGGTATATATGTAATTTTTGGTTTTTCTCTGTATTCAGTACCATTCCCCTGATGCTGACCGACATGTATAGAGAACAGAATACAGTGTATTTTTATTGATAAAATTCAGAATATTGATTTAATGGTAGCAGAGTTGTTTATTAAAAAAAAAATAAGCACAACAGTTCCCAACAACAAGCTACCAACCCCTTGTTAATTGAAGGAAAATACCTAAGACTTACTTATAAAACCTACATACAGAATTTTTTGAAAAAAAAATTTTAGTTAAAATATGAACTCAATGACTTCTATATTATTCCCATCTTTTAATACTATGTTATTGCTTAATTCTTACTAAATTGTGCATTCATTATTAATAGAAACTATAAGAATTCAAACTAATAAGAAGATTTTTAATTGCTACAAAGACATTTTAAAATAAGATTAAATCCAAAGAAATCTATATTACACATCATAGATTTGTTAAAATTGCTGATGTTTTTCTGACATTTGTATGGGTTTATGTGCTTAAGAATCAGGTGCGAATCTTGATAAAAATATACATATTCAGAATGTACCATTTGATATTTTAAATCTTTGGGGATAAGGGTGAGAGAAGATTCAACATTTTTATCAATTTCTCAAGCTGATTTTGATACACCATGAAGTTTTATAAGAACTGATACAATTTTTTTTCTTTACTATGGCTGAAGGGTGTAAGTGAATTAAGGTGAGAAGTAATTTTCAATGCACTAGTCTAGAACTGTACAGATGACAAATGATATTTCAACAGATGAAGAAAAAATAAACTTTACTATTTATAGAAAAG	G	12	PASS	SVTYPE=DEL;SVLEN=1558;SC=Sniffles2,cuteSV,SVIM;NumNeighbors=1;NumThresholdNeighbors=1;MatchId=994;TruScore=0.66496;PctSeqSimilarity=0;PctSizeSimilarity=0.997439;PctRecOverlap=0.997441;SizeDiff=-4;StartDistance=3;EndDistance=-1	GT	0/1
chr7	7108142	chr7-7108143-DEL-75	Gggggggatgatactacttccaatgtcacaggtgtgtataccctctatgatattgtttgtaatattcaagggggga	G	.	.	SVTYPE=DEL;SVLEN=75;SC=Sniffles2,SVIM,SVIM-asm,PAV;NumNeighbors=1;NumThresholdNeighbors=1;MatchId=1001;TruScore=0.521754;PctSeqSimilarity=0;PctSizeSimilarity=0.96;PctRecOverlap=0.605263;SizeDiff=3;StartDistance=-30;EndDistance=-27	GT	1/0
chr7	124704213	cuteSV.DEL.26772	gagagagagagagagagagagaggagagagagagagagagagaggagagagagagagag	g	10.3	PASS	SVTYPE=DEL;SVLEN=58;SC=Sniffles2,cuteSV;NumNeighbors=1;NumThresholdNeighbors=1;MatchId=1006;TruScore=0.570037;PctSeqSimilarity=0;PctSizeSimilarity=0.896552;PctRecOverlap=0.813559;SizeDiff=6;StartDistance=-11;EndDistance=-5	GT	0/1
chr7	158233617	.	a	AGTGGTGATGGTGGTGGTGATGATGGTGATGGGGTAGTAGTGGTGTTGGTGGTAGTGGTGGTGGTGATGGCAGTGATGGGGGTGGTGGTAGTGGTGGTGGTGGTGACAGTGGTAGTAGTGATGGTGGTAGTGATGGTGGTGCTGGTGGTAGTGATAGGGGTGGTAGTGATGGTGATGGTGATAGTGGTGATGGCAGTGGTAGTGATGGTGGTGATAGTGATGGTGATAGCAGTGGTGGCAGTGGTGGTGATAGTGATGGTGATGGTGGTG	30	.	SVTYPE=INS;SVLEN=269;SC=Sniffles2,cuteSV,SVIM,SVIM-asm,PAV,Dipcall;NumNeighbors=1;NumThresholdNeighbors=1;MatchId=1011;TruScore=0.327251;PctSeqSimilarity=0;PctSizeSimilarity=0.981752;PctRecOverlap=0;SizeDiff=-5;StartDistance=-91;EndDistance=-91	GT	1/0
chr7	158234632	.	g	GGTGGTGGTGGTGATAGTGATGGTCATGGTAGTGGTGGTGATGGTGATAGTGATGGTCATGGCAGTGGTGGTGATGGTGATAGTGATGGTCATGGCAGTGGTGGTGATGGTGATAGTGATGGTGATGGCAGTGGTGGCAGTGGTGGTGTGATGGTAACAGTGATGGTGATGGCAGTGATAGTGATAGTGATGGTGATGGCAGTGGTGGTGGTGGTGATAGTGATGGTGATGGCAGTGATGGTGACAGTGATAGTGATGGTCATGGCAGTGGCAGTGGTGGTGATAGTGATGGTGATGGCAGTGGTGGTGATAGTGATAGTGATGGTCATGGCAGTGATGGTGATAGCGATGGTGATGGCAGTGGTGGTGATGGTGATAGTGATGGTCGTGGCAGTGATGGTGACAGTGATAGTGATGGTCATGGCAGTGGCAGTGGTGGTGATAGTGATGGTGATGGCAGTGGTGGTGATAGTGATAGTGATGGTCATGGCAGTGATGGTGATAGCGATGGTGATGGCAGTGGTGGTGGTGGTGATAGTGATGGTGATGGCAGTGGTGGTGATGGTGATAGTGATGGTCATGGTA	30	.	SVTYPE=INS;SVLEN=584;SC=Sniffles2,cuteSV,SVIM-asm,PAV,Dipcall;NumNeighbors=1;NumThresholdNeighbors=1;MatchId=1012;TruScore=0.664384;PctSeqSimilarity=0;PctSizeSimilarity=0.993151;PctRecOverlap=1;SizeDiff=4;StartDistance=0;EndDistance=0	GT	1/0
chr7	158246633	.	a	ACAACGCACACAATCACCCATGTCAGGATTGGGGATGGTTGCTATGGAGGACAGACAAGACACAACG	30	.	SVTYPE=INS;SVLEN=66;SC=Sniffles2,cuteSV,SVIM,SVIM-asm,PAV,Dipcall;NumNeighbors=1;NumThresholdNeighbors=1;MatchId=1014;TruScore=0.292929;PctSeqSimilarity=0;PctSizeSimilarity=0.878788;PctRecOverlap=0;SizeDiff=8;StartDistance=-111;EndDistance=-111	GT	1/0
chr7	158247875	.	A	AGCAGAAGATAACGGCACGACGCCATGGCCAACCATCGCCTGCAGAAGACGGCACGTCGCCATCGGCCACGGCCAACCATCGCTCTGCAGAGAAGACAACGGCACGTACGCCATCGGCCACGGCCACCCATCGCTCT	30	.	SVTYPE=INS;SVLEN=136;SC=Sniffles2,cuteSV,SVIM-asm,PAV,Dipcall;NumNeighbors=1;NumThresholdNeighbors=1;MatchId=1015;TruScore=0.323529;PctSeqSimilarity=0;PctSizeSimilarity=0.970588;PctRecOverlap=0;SizeDiff=4;StartDistance=-321;EndDistance=-321	GT	1/0
chr7	11220143	.	a	ATATATAATATAATATATTATATTATATATTATAATATAATATATTATATTATATTATATAT	30	.	SVTYPE=INS;SVLEN=61;SC=Sniffles2,cuteSV,SVIM,SVIM-asm,PAV,Dipcall;NumNeighbors=1;NumThresholdNeighbors=1;MatchId=1017;TruScore=0.273224;PctSeqSimilarity=0;PctSizeSimilarity=0.819672;PctRecOverlap=0;SizeDiff=11;StartDistance=26;EndDistance=26	GT	1/0
chr7	93327142	chr7-93327143-DEL-602	TAAAATAAAAACAGAGCAGCCTCCGAGACTATCAGCCTCATATCTTTCATAAGCATGAGATTTAATTTTAAAATAACAAGGGAAAAGCCTAGGCTTGGTATGATGATTATGTCTGACACTATTCAGCCATTAACTCTTGTGAGTGGctctctctctctctctccttctctctTTTAGTCTGTCACTTTTACTTTGTTTTGTGTGTGTGTGTGTACAATGATTCTATTGCCCCAAGGTGCCTTGTTATCTTGCCTAACACAATCTACTACACCAAGGAATAAACAGAGGTTCCATTGTGTTATTCTGTCCTCAGGAGATAGCCTTGATTGCACTCCCAACTGATCATGAGAGCTCTGGCTTCTTATACcaggagttgtcaaagttttttgataaaaggccaggtagtcagtattttggacattatgggccatatcgtctacatcacaactatttagctctcatgttgtagaatgaaagcagtcatagatactatgtaatgaataaacaccattgtgttctaatatatctttacaaaacagaataaaaggccagatatggtctacaggccatagtttTTGtttttttgttttttcttttgttttg	T	.	.	SVTYPE=DEL;SVLEN=602;SC=Sniffles2,cuteSV,SVIM,PAV;NumNeighbors=1;NumThresholdNeighbors=1;MatchId=1018;TruScore=0.666114;PctSeqSimilarity=0;PctSizeSimilarity=1;PctRecOverlap=0.998342;SizeDiff=0;StartDistance=-1;EndDistance=-1	GT	1/0
chr7	792103	svim.INS.144771	G	GGATACGCCTCAAAGACCCCGCAGAGGATGACGCCCTTTGTCACCGCTGTACAGGCTACGCTTCCTGCATTCCTCAAAGATCGTGAGTGACGACTTAAGCCCTCAGATCATACAGCCAGCCT	47	PASS	SVTYPE=INS;SVLEN=121;SC=Sniffles2,SVIM;NumNeighbors=1;NumThresholdNeighbors=1;MatchId=1022;TruScore=0.316804;PctSeqSimilarity=0;PctSizeSimilarity=0.950413;PctRecOverlap=0;SizeDiff=6;StartDistance=-37;EndDistance=-37	GT	0/1
chr7	221163	chr7-221164-DEL-136	CGGAGCCTCGTCTCCAGCAGGGCAGGGGGCTGCAGGAGCCGTTCTTAGCATCTGGGCACAGGGCGGAGCCTCGTCTCCAGCAGGGCAGGGGGCTGCAGGAGCCGTCCTTAGCATCTGGGCACAGGGCGGAGCCTCGT	C	.	.	SVTYPE=DEL;SVLEN=136;SC=Sniffles2,SVIM-asm,PAV;NumNeighbors=1;NumThresholdNeighbors=1;MatchId=1031;TruScore=0.243728;PctSeqSimilarity=0;PctSizeSimilarity=0.731183;PctRecOverlap=0;SizeDiff=-50;StartDistance=-575;EndDistance=-625	GT	1/0
chr7	158066759	chr7-158066760-INS-422	G	GGGGGAGCCGCAGACACAGGGGAGCTGCAGACAGACATGGGAGGAGCCGCAGACACAGGGAGCCGCAGACACAGGGAGCCGCAGACACAGGGGGAGACGCAGACACAGGAGGAGACACACAAGGAGCCGCAGGCACAGGGAGCCGCAGACGCGGGAGGAGCCACAGACACGGGAGCCGCAGACACGGGGAGCCGCAGACACAGGGGAGCCGCAGACACAGGAGGAGACACACGAGAGCCGCAGACGCAGGAGGAGCCGCAGACAGACGCGGGAGGAGCCGCAGACACAGGGGAGCCGCAGACACAGGGGAGCTGCAGACAGACATGGGAGGAGCCGCAGACACAGGGAGCCGCAGACACAGGGAGCCGCAGACACAGGGGAGCCGCAGACACAGGAGGAGACACACGAGGAGCCGCAGGCACA	.	.	SVTYPE=INS;SVLEN=422;SC=Sniffles2,cuteSV,SVIM-asm,PAV;NumNeighbors=1;NumThresholdNeighbors=1;MatchId=1040;TruScore=0.304897;PctSeqSimilarity=0;PctSizeSimilarity=0.914692;PctRecOverlap=0;SizeDiff=36;StartDistance=124;EndDistance=124	GT	1/1
chr7	158136404	cuteSV.INS.15277	C	CTAACACCTGCAAGCAAGGCTCGCAAGAGAGGCTCAGGCAGCCATGCTACTGTGGCACGGGCTGTCGCGGCTGCCCCGGTGGAATCAGCCCTTTCTGGATTTTACACCCCAACACTCTGTGCAGGGCTCTAGAGGCTCAGGCAGCCATGCTCGTGGCACGTGGCTGTCGCGGCTGCTCCCGTGAATCAGCCCTTTCTGATTTACACCCAACACCTGCAAGCAGGGCTCGCGCAGAGGCTCTGGCAGCCATGCCTGTGGCATCGGCTGCTGTCGCGCTGCTCCCGTGGAATCAGCTCCCTTTCTGATTTTACACCCAACACCTGCAAGCAGGGCTCGCCGCGAGAGGCTCAGGGCAGCCATGCTCGTGGCACGCAGCTGCTGCGGCTGCTCCCGTGGAATCAGCCCCCTTCTGATTTTACACTTGCCCTGGGAATCAGCCCCTTCTGATTTTACACCCAACACCTGCAAGCAGGCTCGCAGCAGAGCTCAGAAGGCATTATGCTCGTGGCACGCGGGGCTGT	123.7	PASS	SVTYPE=INS;SVLEN=520;SC=Sniffles2,cuteSV;NumNeighbors=1;NumThresholdNeighbors=1;MatchId=1053;TruScore=0.240074;PctSeqSimilarity=0;PctSizeSimilarity=0.720222;PctRecOverlap=0;SizeDiff=-202;StartDistance=55;EndDistance=55	GT	0/1
chr7	158790669	svim_asm.INS.6736	C	CCCCTCCACACTCCCCACCTTCATCCACGCTCCCCTCTCCTCAGAGGGACCCCCTCCACACTCCCCACCTTCATCCACGCTCCCTCTCCTCAGTGGGGA	.	PASS	SVTYPE=INS;SVLEN=98;SC=Sniffles2,SVIM-asm;NumNeighbors=1;NumThresholdNeighbors=1;MatchId=1058;TruScore=0.319728;PctSeqSimilarity=0;PctSizeSimilarity=0.959184;PctRecOverlap=0;SizeDiff=4;StartDistance=-409;EndDistance=-409	GT	1/0
chr7	158289268	chr7-158289269-DEL-109	Caggcctcccccttccctgcagcatcccccttccctgcgcccctccccttccctgcgccccctccaccttccctgagccgccctccccttccctgctccccttccccctt	C	.	.	SVTYPE=DEL;SVLEN=109;SC=Sniffles2,cuteSV,SVIM,PAV;NumNeighbors=1;NumThresholdNeighbors=1;MatchId=1072;TruScore=0.660578;PctSeqSimilarity=0;PctSizeSimilarity=0.990826;PctRecOverlap=0.990909;SizeDiff=1;StartDistance=-1;EndDistance=0	GT	0/1
chr7	38649866	cuteSV.DEL.25946	aaagaaagaaagaaagaaagaaagaaagaaagaaaagaaaagaaaagaaaagaaaagaaaagaaaagaaaaaagaaaagaaaagaaaa	a	16.9	PASS	SVTYPE=DEL;SVLEN=87;SC=Sniffles2,cuteSV;NumNeighbors=1;NumThresholdNeighbors=1;MatchId=1073;TruScore=0.598289;PctSeqSimilarity=0;PctSizeSimilarity=0.896907;PctRecOverlap=0.897959;SizeDiff=-10;StartDistance=4;EndDistance=-6	GT	0/1
chr7	69961807	cuteSV.INS.14742	a	aACATGCACACGTCATATCAATCACACCCCTCACACCACATACACAGGCACACACACCCCACATGCACACGTCACATCAGCAACGATCACACCCCACTCACACCACGTACACAGTACTGCACTTTTACATGCCACGTCACATCAGCATCGATCACACACTCCACGTACACAGACACACACACCCCACACACATGCACACGTCACATCAGCGTCGATCACACACACCCTCACACACCACGTACAGTCACACACC	111.6	PASS	SVTYPE=INS;SVLEN=252;SC=Sniffles2,cuteSV;NumNeighbors=1;NumThresholdNeighbors=1;MatchId=1080;TruScore=0.178571;PctSeqSimilarity=0;PctSizeSimilarity=0.535714;PctRecOverlap=0;SizeDiff=117;StartDistance=144;EndDistance=144	GT	0/1
chr7	132292694	.	c	CGCCATCATCCTCATCACTATCACCATCACCACCATCACTGCCATCATCCTCATCTCTATCACCATCACT	30	.	SVTYPE=INS;SVLEN=69;SC=Sniffles2,SVIM,SVIM-asm,PAV,Dipcall;NumNeighbors=1;NumThresholdNeighbors=1;MatchId=1088;TruScore=0.323671;PctSeqSimilarity=0;PctSizeSimilarity=0.971014;PctRecOverlap=0;SizeDiff=2;StartDistance=-1;EndDistance=-1	GT	1/1
chr7	1358840	svim.DEL.257307	TGTGTGTGTGCATCTTATGTGTGTCTGTGTGTGTGCATCTGATGTGTGCGTGTCTG	T	20	PASS	SVTYPE=DEL;SVLEN=55;SC=Sniffles2,cuteSV,SVIM;NumNeighbors=1;NumThresholdNeighbors=1;MatchId=1097;TruScore=0.523701;PctSeqSimilarity=0;PctSizeSimilarity=0.981818;PctRecOverlap=0.589286;SizeDiff=1;StartDistance=22;EndDistance=23	GT	0/1
chr7	148314281	chr7-148314282-INS-57	C	CCCTCAGCACATGGGAATTACAGATCCCTCCCTCAGCACATGGGAATTACAGATCCCT	.	.	SVTYPE=INS;SVLEN=57;SC=Sniffles2,cuteSV,SVIM,PAV;NumNeighbors=1;NumThresholdNeighbors=1;MatchId=1100;TruScore=0.333333;PctSeqSimilarity=0;PctSizeSimilarity=1;PctRecOverlap=0;SizeDiff=0;StartDistance=132;EndDistance=132	GT	1/0
chr7	5282185	chr7-5282186-INS-100	A	AGAAAGAAAGAAAGAAGGAAAGAAAGAAAGAAAGAAAGAAAGAAAGAAAGAAAGAAAGAAAGAAAGAGAGAGAGAGAGAGAGAGAGAGGGAGGGAGGGAGG	.	.	SVTYPE=INS;SVLEN=100;SC=Sniffles2,cuteSV,SVIM,PAV;NumNeighbors=1;NumThresholdNeighbors=1;MatchId=1104;TruScore=0.26;PctSeqSimilarity=0;PctSizeSimilarity=0.78;PctRecOverlap=0;SizeDiff=22;StartDistance=-1;EndDistance=-1	GT	0/1
chr7	38446314	svim.DEL.265747	CTCTCTCTCTCCCTTTCCCTCTCTCTCTCTCTCTCTCTCTCTCTCTCTCTCT	C	15	PASS	SVTYPE=DEL;SVLEN=51;SC=Sniffles2,SVIM;NumNeighbors=1;NumThresholdNeighbors=1;MatchId=1108;TruScore=0.63449;PctSeqSimilarity=0;PctSizeSimilarity=0.980392;PctRecOverlap=0.923077;SizeDiff=1;StartDistance=-4;EndDistance=-3	GT	0/1
chr7	39852098	chr7-39852099-DEL-51	Caaaaaaaaaaaaaaaaaaaaaaaaaaaaaaaaaaaaaaaaaaaaaaaaaaa	C	.	.	SVTYPE=DEL;SVLEN=51;SC=Sniffles2,cuteSV,SVIM,PAV;NumNeighbors=1;NumThresholdNeighbors=1;MatchId=1113;TruScore=0.660256;PctSeqSimilarity=0;PctSizeSimilarity=1;PctRecOverlap=0.980769;SizeDiff=0;StartDistance=-1;EndDistance=-1	GT	1/1
chr8	145782751	chr8-145782752-INS-603	G	GCTGAACCTTCAGTAGTATTCAGTGGCAAAAGGCTGAACCTTCGTAGTATTCAGAGGCAAAGCCTGAACCTTCGTAGTATTCAGAGGCAAAGGCTGAACCTTCGTAGTATTCAGAGGCAAAGGCTGAACCTTCATAGTATTCAGAGGCAAAGGCTGAACCTTCATGGTATTCAGAGGCAAAGGCTGAACCTTCACAGTATTCAGATGCAAAGCCTGAACCTTCATAGTATTCAGAGGCAAAGGCTGAACCTTCATAGTATTCAGTGGCAAAAGGCTGAACCTTCGTAGTATTCAGAGGCAAAGGCTGAACCTTCGTAGTATTCAGAGGCAAAGCCTGAACCTTCATAGTATTCAGAGGCAAAGGCTGAACCTTCATAGTATTCAGAGGCAAAGGCTGAACCTTCATAGTATTCAGTGGCAAAGGCTGAACCTTCCTAGTATTCAGAGGCAAAGGCTGAACCTTCATAGTATTCAGAGGCAAAGCCTGAACCTTCATAGTATTCAGAGGCAAAGGCTGAACCTTCATAGTATTCAGAGGCAAAGCCTGAACCTTCATAGTATTCAGAGGCAAAGCCTGAACCTTCATAGTATTCAGAGGCAAAGC	.	.	SVTYPE=INS;SVLEN=603;SC=Sniffles2,cuteSV,SVIM-asm,PAV;NumNeighbors=1;NumThresholdNeighbors=1;MatchId=1120;TruScore=0.202875;PctSeqSimilarity=0;PctSizeSimilarity=0.608624;PctRecOverlap=0;SizeDiff=236;StartDistance=54;EndDistance=54	GT	1/1
chr8	49662113	.	atatatatatatatatatatatatatatatatatatttttttttttttttttt	A	30	.	SVTYPE=DEL;SVLEN=52;SC=Sniffles2,cuteSV,SVIM,SVIM-asm,PAV,Dipcall;NumNeighbors=1;NumThresholdNeighbors=1;MatchId=1128;TruScore=0.6224;PctSeqSimilarity=0;PctSizeSimilarity=0.961538;PctRecOverlap=0.90566;SizeDiff=2;StartDistance=-5;EndDistance=-3	GT	1/0
chr8	1511341	.	GGCTGTGTGGTGTTGGGGTGTCTGCGCCTCGTTACTGGGGGACTGGTGTTGGAGTGTCTGCGCCTCGTTACTGGGGGACTGTGTGGTGTTGGGTGTCTGCGCCTCGTTGCTGGGGGACTGTGTGGTGTTGGGGTGTCCGTGCCTCGTTACTGGGGGGCTGTGTGGTTTTGGGGTGTCCGCGCCTCATTACTGGGGGGCTGTGTGGTGTTGGGGTGTCCGCGCCTCGTTACTGGGGGGCTGTGTGGTGTTGGGGTGTCCGCGCCTCGTTACTGGGGGA	G	30	.	SVTYPE=DEL;SVLEN=276;SC=Sniffles2,cuteSV,SVIM,SVIM-asm,PAV,Dipcall;NumNeighbors=1;NumThresholdNeighbors=1;MatchId=1130;TruScore=0.641387;PctSeqSimilarity=0;PctSizeSimilarity=0.992754;PctRecOverlap=0.931408;SizeDiff=2;StartDistance=17;EndDistance=19	GT	0/1
chr8	146171988	chr8-146171989-INS-352	G	GGCTGCGGGGCCCGTGTCCTGCTGTGGGCCTGTGTCCTGCTGTGGGGCCTGTACCCTGCTGTGGGCCTCTGTGTCCTGCTGTGGGGCTGTGTCCTGCTGTGGGCCCGTGTCCTGCTGTGGGCCTGTGTCCTGCTGTGGGGCCTGTACCCTGCTGTGGGCCATACCCCTTCTGTGGGTCCCTGTACCCTGGCTGTGGGGCTGTGTCCTGCTGTGGGCCCGTGTCCTGCTGTGGGCCTGTGTCCTGCTGTGGGGCCTGTACCCTGCTGTGGGCCCATACCCTTCTGTGGGCCTGTACTGCCTGCTGTGGGCCTGTGTCCTGCTGTTGGGCCTGTGTCCTGCTGTGGGGCTGTGTC	.	.	SVTYPE=INS;SVLEN=352;SC=Sniffles2,cuteSV,SVIM,PAV;NumNeighbors=1;NumThresholdNeighbors=1;MatchId=1133;TruScore=0.331439;PctSeqSimilarity=0;PctSizeSimilarity=0.994318;PctRecOverlap=0;SizeDiff=2;StartDistance=-5;EndDistance=-5	GT	1/0
chr8	845756	.	CGGTGTGGGGCAGTGGTGAGAGGTGTCAATCCCCAGGGTTTGTTGGATGGGGATGATAGTGGCTAGGTA	C	30	.	SVTYPE=DEL;SVLEN=68;SC=Sniffles2,cuteSV,SVIM,SVIM-asm,PAV,Dipcall;NumNeighbors=1;NumThresholdNeighbors=1;MatchId=1145;TruScore=0.318627;PctSeqSimilarity=0;PctSizeSimilarity=0.955882;PctRecOverlap=0;SizeDiff=3;StartDistance=-129;EndDistance=-126	GT	0/1
chr8	142502331	.	C	CCCCTCTGTGTCCCAGGAGGCGGGTAGGACCCACAGAAGTGTCCGTCTGTGTCCCAGGGGGCGGGTAGGACCCACAGAAGTGTCCGTCTGTGTCCCAGGCAGCGGGTAGGACCCACAGAAGTGTCCGTCTGTGTCCCAGGAGGCGGGTAGGACCCACAGAAGTGTCCGTCTGTGTCCCAGGCAGCGGGTAGGACCCACAGAAGTGTCCGTCTGTGTCCCAGGAGGCGGGTAGGACCCACAGAAGTGTCCGTCTGTGTCCCAGGAGGCGGGTAGGACCCACAGAAGTGTCCGTCTGTGTCCCAGGGGCGGGTAGGACCCACAGAAGTGTCCGTCTGTGTCCCAGGCAGCGGGTAGGACCCACAGAAGTGTCCCTCTGTGTCCCAGGAGGTGGGTAGGACCCACAGAAGTGT	30	.	SVTYPE=INS;SVLEN=409;SC=Sniffles2,SVIM-asm,Dipcall;NumNeighbors=1;NumThresholdNeighbors=1;MatchId=1155;TruScore=0.303178;PctSeqSimilarity=0;PctSizeSimilarity=0.909535;PctRecOverlap=0;SizeDiff=37;StartDistance=-346;EndDistance=-346	GT	1/0
chr8	18806766	.	t	TATATATATACACATATATATATATATATATATACACATATATATATATATATATACACATATATATATATATATATACAC	30	.	SVTYPE=INS;SVLEN=80;SC=Sniffles2,cuteSV,SVIM,SVIM-asm,PAV,Dipcall;NumNeighbors=1;NumThresholdNeighbors=1;MatchId=1161;TruScore=0.245833;PctSeqSimilarity=0;PctSizeSimilarity=0.7375;PctRecOverlap=0;SizeDiff=21;StartDistance=25;EndDistance=25	GT	0/1
chr8	146064498	svim.INS.182326	T	TGCCATTTACTTGTATGCGCGGGGCATGACCTTACTTTGCATTCATTTAAGCACAGAGGCTGTGACC	32	PASS	SVTYPE=INS;SVLEN=66;SC=Sniffles2,cuteSV,SVIM;NumNeighbors=1;NumThresholdNeighbors=1;MatchId=1166;TruScore=0.267677;PctSeqSimilarity=0;PctSizeSimilarity=0.80303;PctRecOverlap=0;SizeDiff=13;StartDistance=6;EndDistance=6	GT	0/1
chr8	10531798	.	GCCCCCATATCACACCCTGTAGCCCCCATATCATATCCTGCAACCCCCATAGCACACCCTGTAGCCCCCATATCATGCCCTGCAACCCCCATATCACACCCCGCAGC	G	30	.	SVTYPE=DEL;SVLEN=106;SC=Sniffles2,cuteSV,SVIM,SVIM-asm,PAV,Dipcall;NumNeighbors=1;NumThresholdNeighbors=1;MatchId=1172;TruScore=0.267296;PctSeqSimilarity=0;PctSizeSimilarity=0.801887;PctRecOverlap=0;SizeDiff=21;StartDistance=-127;EndDistance=-106	GT	1/0
chr8	64910337	svim.INS.172390	T	TTATTTTATATACATATATAAATATGTTTATATTTTTATATACACATATATAACATGTTTATATTTTATATACATATATAAATATGTTTG	13	PASS	SVTYPE=INS;SVLEN=89;SC=Sniffles2,SVIM;NumNeighbors=1;NumThresholdNeighbors=1;MatchId=1176;TruScore=0.310861;PctSeqSimilarity=0;PctSizeSimilarity=0.932584;PctRecOverlap=0;SizeDiff=6;StartDistance=-80;EndDistance=-80	GT	0/1
chr8	120397796	cuteSV.DEL.28544	aaagaaagaaagaaagaaagaaagaaagagagagagagagagagagagagagaaagaaagaaagaaag	a	7.5	PASS	SVTYPE=DEL;SVLEN=67;SC=Sniffles2,cuteSV;NumNeighbors=1;NumThresholdNeighbors=1;MatchId=1181;TruScore=0.633602;PctSeqSimilarity=0;PctSizeSimilarity=0.957143;PctRecOverlap=0.943662;SizeDiff=-3;StartDistance=4;EndDistance=1	GT	0/1
chr8	80984655	svim.INS.174238	T	TGTGTATATATGTACAAACATAGATATAGGTATGGTACATGTAGATATGCGTGTATACATGTACACATAGATATGTATATACATGCATACAGATATGCGTGTATATACATGTACACATAG	16	PASS	SVTYPE=INS;SVLEN=119;SC=Sniffles2,SVIM;NumNeighbors=1;NumThresholdNeighbors=1;MatchId=1183;TruScore=0.27169;PctSeqSimilarity=0;PctSizeSimilarity=0.815068;PctRecOverlap=0;SizeDiff=-27;StartDistance=-145;EndDistance=-145	GT	0/1
chr8	144493050	.	a	ATGGTGGTGGTGGTGGTAGTGGTGGTGAGTGGCTGTCATGGCAGTGATGGTGATGATGATGGTGGTGGTGGTGATGGTGGATGATGATATAGATGATGATGGTAGTGGTGCTAGTGATAGTGGTGGAGGTGGTGATGGTGGTGGTAGTGATGGTGATGATGGTGATAGTGCTGGTGGTGGTGGTAGTGATGGTGATAGTGATGGTGGTGGTGGTAGTAGTGGTGGTGGGTGGCTGTCATGGCAGTGATGGTGATGATGGTGGTGGTGGTGATGGTGGATGATGATATAGATGATGATGGTAGTGGTGGTAGTGATAGTGGTGGAGGTGGTGATAGTGGTGGTGGTGGAGATGGTGGTGATAGTGACAATGGTGGTAGCGGTGGTGATGGCAATGATGGTTGTGATGGTGATGGTTGTGGTGGCAGTGATGGTGTTGGTGGTGGTAGTGATGGTAATGGTGATAGTGGTAATGGTGGTAGCAGTGATGATGATGGTGGCAGTGATGGTGATGATGCTGGCAGTGGTGTGATGGTGGTGGTGGTAATGGTGGTGATAGTGGTGGTGATGATAATAGTGCTGGTGGCAGTAATGATGGTGGTAGTGATGATGATAATGATGACAGTGGTGGTGGTTGTGATAATGATGTTGGTGATGGTGATGGTGATGGTGATGGTGGTGGTGGTCATGGTGGTGGTGATGCTAGTGCTGGTGGTAGTAATGATGACAGTGGTGGTTATGATGATGATGGTGATGGTGGTGGTGGAGGTGATGGTGATGATGGTGGTTGTGGTGGTAGTGGTGGTGATAGTAGATGATGATGCCGATAGTGGTGATGGTGATGGTTGTGGTGGTGGTGGTGATGGTGGTTGTGTTGATGGTGGTTGTGATGGTGATGATGATGGTGGTGGCAGTCATGGTGATGGTGGTGGTGATGGTCATGGTGTTGGTGGTGATGGTGGTGGTGTTGGTGTTGGTGGTGGTGATGGTGGTGGTGGTGCTGGTGGTGGTGGTGGTGTTGGTGCTGGTGGTGCTGGTGGTGGTGGTGGTGGTGGTGATGGTCATGGTGGTGATGATGGTGGTGATGGTCATGGTGGTGGTGGTGGTGATGGTCATGGTGATGGTGGTGTTGGTGATGGTGGTGGTGGTGATGGTGGTGGTGGTCATGGTGGTCATGGTGGTGATGGTCATTGTGGTGGTGGTGATGATGGTCATGGTGGTGGTTGTGATGGTCATGGTGGTGGTGGTGGTGGTGGTGGTGATGGTCATGGTGGTGATGGTGGTGATGGTCATGGTGGTGGTGTTGGTGGTGGTGGTGTCATGGTGGTGGTGGTGGTGGTGTTGGTGATGGAGGTGATGGTGGTGGTGGTCATGGTGGTGGTGGTGGTGGTGGTCATGGTGGTGGTGGTGATGGTCATGGTGGTGGTGGTGGTGATGGTCATGGTGGTGGTGGTGGTGGTGGTGGTGGTCATGGCGATGGTGGTGGTGGTGGTGATGGTGGTGGTGGTGGTCGTGGTGGTGATGGTGGTGGTGGTGGTGGTGGTGGTGGTGGTCATGGTGATGGTAGTGGTGTTGGTGGTGGTGATGGTCAGTGGTGGTGGTGAGGTGGTGGTGGTGATGGTGGTGGTGGTGATGGTGGTGATGGTCATGGTGGTGATGGTGATGGTGGTGATGGTGGTGGTGGTGATGGTGGTGGTGTTGGTGATGGTGGTGGTGATGGTCATGGTGGTGGTGATGATGGTGGTGGTGGTGGTCGTGGTGGTGGTGATGGTGATGGTGGTGGTGGTGGTGTTGG	30	.	SVTYPE=INS;SVLEN=1791;SC=Sniffles2,cuteSV,SVIM,SVIM-asm,PAV,Dipcall;NumNeighbors=1;NumThresholdNeighbors=1;MatchId=1191;TruScore=0.330748;PctSeqSimilarity=0;PctSizeSimilarity=0.992244;PctRecOverlap=0;SizeDiff=-14;StartDistance=-7;EndDistance=-7	GT	1/0
chr8	23746192	.	c	CATACATATATGTGTATATGTGTATATACGTATACATACATATATGTGTATATGTGTATATACGTATACATACATATATGTGTATATGTGTATATACGTATACATACATATATGTGTATATGTGTATATACGTATACATACATATATGTGTATATGTATATACGT	30	.	SVTYPE=INS;SVLEN=164;SC=Sniffles2,cuteSV,SVIM-asm,PAV,Dipcall;NumNeighbors=1;NumThresholdNeighbors=1;MatchId=1193;TruScore=0.168699;PctSeqSimilarity=0;PctSizeSimilarity=0.506098;PctRecOverlap=0;SizeDiff=81;StartDistance=-48;EndDistance=-48	GT	1/0
chr8	131312371	svim.DEL.319345	CACACACACACACACACACACACACACACAGAGAGAGAGAGAGAGAGAGAGAGA	C	12	PASS	SVTYPE=DEL;SVLEN=53;SC=Sniffles2,SVIM;NumNeighbors=1;NumThresholdNeighbors=1;MatchId=1198;TruScore=0.616935;PctSeqSimilarity=0;PctSizeSimilarity=0.943396;PctRecOverlap=0.907407;SizeDiff=3;StartDistance=-5;EndDistance=-2	GT	0/1
chr8	145605790	svim.DEL.322510	CCTGCTGCAGTCAGGATTATGGGCCGGGTGTAGAAACAGATGTGTGCTCAGGCA	C	17	PASS	SVTYPE=DEL;SVLEN=53;SC=Sniffles2,cuteSV,SVIM;NumNeighbors=1;NumThresholdNeighbors=1;MatchId=1211;TruScore=0.641975;PctSeqSimilarity=0;PctSizeSimilarity=1;PctRecOverlap=0.925926;SizeDiff=0;StartDistance=4;EndDistance=4	GT	0/1
chr8	74061762	.	taccccctaaatctacaatcaaaTATAATGgtaacaaacctactcgtgtaccccctaaatctacaatcaaatataatggtaacaaacctacacatgtaccccctaaatctacaatcaaatataatggtaacaaacctacacatgtaccccctaaatctacaatcaaatataatggtaacaaacctacacatgtaccccctaaatctataatcaaaTATAATGGTAACAAACCTACtcatgta	T	30	.	SVTYPE=DEL;SVLEN=241;SC=Sniffles2,cuteSV,SVIM,SVIM-asm,Dipcall;NumNeighbors=1;NumThresholdNeighbors=1;MatchId=1214;TruScore=0.279907;PctSeqSimilarity=0;PctSizeSimilarity=0.839721;PctRecOverlap=0;SizeDiff=-46;StartDistance=431;EndDistance=385	GT	1/1
chr8	83570384	.	GGCaaaaaaaaaaaaaaaaaaaaaaaaaaaaaaaaaaaaaaaaaaaaaaaaa	G	30	.	SVTYPE=DEL;SVLEN=51;SC=Sniffles2,cuteSV,SVIM,SVIM-asm,PAV,Dipcall;NumNeighbors=1;NumThresholdNeighbors=1;MatchId=1225;TruScore=0.600758;PctSeqSimilarity=0;PctSizeSimilarity=0.927273;PctRecOverlap=0.875;SizeDiff=-4;StartDistance=-3;EndDistance=-7	GT	1/0
chr8	139754895	svim.INS.180740	T	TGATGGTGGAGTTGATGAGGGTGATGGGTAGGTATGATAGTGATGATGATGGTGAGCTGATGGTGATGCAGATGGTGGAGCTGAGGCGATGGTGGTAGATTGTGATGGTGATGGTACATGTGATGAGTTAGCGGATCGATGGGCGATGGTGGAGCGATGGTGATGATGATGGTAGAGTTGATGATGACGGTAGCAGTGGGATTGCGGATGGTATTGATGGTGATGTAGCAGAGTTGATGATGGTACTAGTGGATTATGATGGTGATGGTGGAGTTGATGGTGATGCAGATGGTAGAGTTGATGATGATATATAGGCACA	18	PASS	SVTYPE=INS;SVLEN=318;SC=Sniffles2,cuteSV,SVIM;NumNeighbors=1;NumThresholdNeighbors=1;MatchId=1228;TruScore=0.317365;PctSeqSimilarity=0;PctSizeSimilarity=0.952096;PctRecOverlap=0;SizeDiff=-16;StartDistance=103;EndDistance=103	GT	0/1
chr8	134588810	svim.DEL.320030	AAAAAACAAAAAACAAAAAAAAAAAACAAAAAAAAAAAACAAAAAAAAAAA	A	67	PASS	SVTYPE=DEL;SVLEN=50;SC=Sniffles2,cuteSV,SVIM;NumNeighbors=1;NumThresholdNeighbors=1;MatchId=1229;TruScore=0.640523;PctSeqSimilarity=0;PctSizeSimilarity=1;PctRecOverlap=0.921569;SizeDiff=0;StartDistance=-4;EndDistance=-4	GT	1/1
chr8	141632375	.	tgggggaataaTGCACATGGGGTCTCCTCTTGGGGGAATAATGCACATGGGGTCTCCTCTCGGGGGAATAATGCACATGGGGTCTCCTCTCG	T	30	.	SVTYPE=DEL;SVLEN=91;SC=Sniffles2,cuteSV,SVIM,SVIM-asm,PAV,Dipcall;NumNeighbors=1;NumThresholdNeighbors=1;MatchId=1230;TruScore=0.517957;PctSeqSimilarity=0;PctSizeSimilarity=0.956044;PctRecOverlap=0.597826;SizeDiff=4;StartDistance=-37;EndDistance=-33	GT	1/1
chr8	142440047	.	G	GGGGGCAGGGTGAGCGCACAGTCCGGGTCCCCGCTGTAAGGACCCGGTGGCGGGGACAGGGTGAGCGCACAGCCCGGGTCCCCGCTGTAAGGACCCGGTGGCGGGGACAGGGTGAGCGCACAGCCCAGGTCCCCGCTGTAAGGACCCGGTGGC,*	30	.	SVTYPE=INS;SVLEN=154;SC=Sniffles2,SVIM-asm,PAV,Dipcall;NumNeighbors=1;NumThresholdNeighbors=1;MatchId=1233;TruScore=0.294372;PctSeqSimilarity=0;PctSizeSimilarity=0.883117;PctRecOverlap=0;SizeDiff=18;StartDistance=157;EndDistance=157	GT	2/1
chr8	1938999	.	GTGCTGCGGGGCCTTGGCGCCCTGTCCGGGTAGGTGCTGCGGGGCCTTGGCGCCCTGTCCGGGTAGGTGCTGCGGGGCCTTGGCGCCCTGTCCGGGTAGATGCTGCGGGGCCTTGGCGCCCTGTCCGGGTAGGTGCTGCGGGGCCTTGGCGCCCTGTCCGGGTAGA	G	30	.	SVTYPE=DEL;SVLEN=165;SC=Sniffles2,Dipcall;NumNeighbors=1;NumThresholdNeighbors=1;MatchId=1240;TruScore=0.404831;PctSeqSimilarity=0;PctSizeSimilarity=0.606061;PctRecOverlap=0.608434;SizeDiff=65;StartDistance=-31;EndDistance=34	GT	0/1
chr8	112168236	svim.DEL.315496	TTTTTTTTTTTTTTTTTTTTTTTTTTTTTTTTTTTTTTTTTTTTTTTTTTT	T	18	PASS	SVTYPE=DEL;SVLEN=50;SC=Sniffles2,cuteSV,SVIM;NumNeighbors=1;NumThresholdNeighbors=1;MatchId=1242;TruScore=0.660131;PctSeqSimilarity=0;PctSizeSimilarity=1;PctRecOverlap=0.980392;SizeDiff=0;StartDistance=1;EndDistance=1	GT	0/1
chr8	117691336	chr8-117691337-DEL-50	Ctccccgtccgggaggggggagggggggtcagccccctgcccggccagccg	C	.	.	SVTYPE=DEL;SVLEN=50;SC=Sniffles2,PAV;NumNeighbors=1;NumThresholdNeighbors=1;MatchId=1243;TruScore=0.620915;PctSeqSimilarity=0;PctSizeSimilarity=1;PctRecOverlap=0.862745;SizeDiff=0;StartDistance=-7;EndDistance=-7	GT	1/0
chr8	126434976	chr8-126434977-DEL-70	Gggtgtgtgtgtgggctgtgtgtgtggggtgtgtgtggggtgtgtgtgtggggtgtgtgtggggtgtgtgt	G	.	.	SVTYPE=DEL;SVLEN=70;SC=Sniffles2,cuteSV,PAV;NumNeighbors=1;NumThresholdNeighbors=1;MatchId=1248;TruScore=0.347549;PctSeqSimilarity=0;PctSizeSimilarity=0.795455;PctRecOverlap=0.247191;SizeDiff=-18;StartDistance=67;EndDistance=49	GT	1/0
chr8	1410289	svim.DEL.292782	CCAGGAGGAGGGAGAAGGGTGGCATTTGGGTTGGGAGAAGGTGCTGCTGTCAGGTGGGCTGGGTGCAGTCACTGATTTGGTGGCCAGGAGGAGGGAGAAGGGTGGCGTTCAGGTTGGGAGAAGGTGCTGCTGTCACAGGACTGGGTGCAGTCGCTGATTCAGTGACCAGGAGGAGGTAGAAGGGTGGCATTTGGGTTGGGAGAAGGTGCTGCTGTCACAGGACTGGGTGCAGTCGCTGATTCAGTGACCAGGAGGAGGGAGAAGGGTGGCATTCGGGTTGGGAGAAGCTGCTGCTGTCACAGGACTGGGTGCAGTCGCTGATTTGGTGGCCAGGAGGAGGGAGAAGGGTGGCATTTGGGTTGGGAGAAGGTGCTGCTGTCACGTGGGCTGGGTGCAGTCGCTGATTTGGTGG	C	14	PASS	SVTYPE=DEL;SVLEN=411;SC=Sniffles2,cuteSV,SVIM;NumNeighbors=1;NumThresholdNeighbors=1;MatchId=1249;TruScore=0.660208;PctSeqSimilarity=0;PctSizeSimilarity=0.997573;PctRecOverlap=0.983051;SizeDiff=-1;StartDistance=-6;EndDistance=-7	GT	0/1
chr8	1333237	svim_asm.INS.6810	G	GGTGCACAGTTGCCCGGCCTATGCCCGGCCCCTGAGAACTTGGTGCACAGTTACCCGGCCTATGCCCGGCCCCTGAGAACTA	.	PASS	SVTYPE=INS;SVLEN=81;SC=Sniffles2,SVIM-asm;NumNeighbors=1;NumThresholdNeighbors=1;MatchId=1256;TruScore=0.169811;PctSeqSimilarity=0;PctSizeSimilarity=0.509434;PctRecOverlap=0;SizeDiff=-78;StartDistance=71;EndDistance=71	GT	0/1
chr8	91006500	chr8-91006501-INS-77	A	ATATATAATTTATTATATATAAATTATATATATAATTTATTATATATAAATTATATATATAATTTATTATATATAAAT	.	.	SVTYPE=INS;SVLEN=77;SC=Sniffles2,cuteSV,SVIM,SVIM-asm,PAV;NumNeighbors=2;NumThresholdNeighbors=1;MatchId=1272;TruScore=0.329004;PctSeqSimilarity=0;PctSizeSimilarity=0.987013;PctRecOverlap=0;SizeDiff=1;StartDistance=-1;EndDistance=-1	GT	1/0
chr8	91006727	.	a	AATATATAATATATTATTAAATATAATAATATATATTATATTATTAAATATAATAATAATATATAATATATTATTAAATATAATATATAATATATTATAATATAATGATATATAATATATTATTAAATATAATAATACATAATATATTATTAAATATAATAATATATAATATATTATTAAATATAATAATATATAATATATTATTAAATATAATAATATATAATATATTATTAAATATAATAATATATAATATATTATTAAATATAATAATATATAATATATTATTAAATATAATAAT	30	.	SVTYPE=INS;SVLEN=297;SC=Sniffles2,cuteSV,SVIM,Dipcall;NumNeighbors=1;NumThresholdNeighbors=1;MatchId=1273;TruScore=0.632997;PctSeqSimilarity=0;PctSizeSimilarity=0.89899;PctRecOverlap=1;SizeDiff=30;StartDistance=0;EndDistance=0	GT	1/0
chr8	135942757	svim.INS.180272	G	GACGCTCTTCTTCCGCTTTCTTTGTAGACCCTCGTCGCGGTTAACTTTATGTATTATATCCTGGT	30	PASS	SVTYPE=INS;SVLEN=64;SC=Sniffles2,SVIM;NumNeighbors=1;NumThresholdNeighbors=1;MatchId=1275;TruScore=0.333333;PctSeqSimilarity=0;PctSizeSimilarity=1;PctRecOverlap=0;SizeDiff=0;StartDistance=-102;EndDistance=-102	GT	0/1
chr9	90017399	.	g	GGGAAGGAGGGAAGGAGGGAAGGAAGGAAGGAAGGAAGGAAGGAAGGAAGGAAGGAAGGAAGGAAGGAAGGAA	30	.	SVTYPE=INS;SVLEN=72;SC=Sniffles2,cuteSV,SVIM,SVIM-asm,PAV,Dipcall;NumNeighbors=1;NumThresholdNeighbors=1;MatchId=1278;TruScore=0.231481;PctSeqSimilarity=0;PctSizeSimilarity=0.694444;PctRecOverlap=0;SizeDiff=22;StartDistance=-51;EndDistance=-51	GT	1/0
chr9	34875915	svim.DEL.329639	ACACACACACACACACACACACACACACACACACTCTCTCTCTCTCTCTCT	A	11	PASS	SVTYPE=DEL;SVLEN=50;SC=Sniffles2,SVIM;NumNeighbors=1;NumThresholdNeighbors=1;MatchId=1288;TruScore=0.660131;PctSeqSimilarity=0;PctSizeSimilarity=1;PctRecOverlap=0.980392;SizeDiff=0;StartDistance=-1;EndDistance=-1	GT	0/1
chr9	380451	.	gcttggagcagtggctcacatctgcaaccccagcactctaggaggctgagatggcaggatca	G	30	.	SVTYPE=DEL;SVLEN=61;SC=Sniffles2,cuteSV,SVIM,SVIM-asm,PAV,Dipcall;NumNeighbors=1;NumThresholdNeighbors=1;MatchId=1295;TruScore=0.322404;PctSeqSimilarity=0;PctSizeSimilarity=0.967213;PctRecOverlap=0;SizeDiff=2;StartDistance=-84;EndDistance=-82	GT	1/1
chr9	138660985	.	G	GCGCGTGTGCACACGTGGGTGACGGTGCGTCTGGGGCAGGACGCGTGTGCACACGTGGGTGACGGTGCGTCTGGGGCAGGA	30	.	SVTYPE=INS;SVLEN=80;SC=Sniffles2,cuteSV,SVIM,SVIM-asm,PAV,Dipcall;NumNeighbors=1;NumThresholdNeighbors=1;MatchId=1306;TruScore=0.325;PctSeqSimilarity=0;PctSizeSimilarity=0.975;PctRecOverlap=0;SizeDiff=2;StartDistance=4;EndDistance=4	GT	0/1
chr9	14182688	svim.DEL.325535	TCTCTCTCTCTCTCTCTCTCTGTGTGTGTGTGTGTGTGTGTGTGTGTGTGTGTGTGTGTGT	T	14	PASS	SVTYPE=DEL;SVLEN=60;SC=Sniffles2,cuteSV,SVIM;NumNeighbors=1;NumThresholdNeighbors=1;MatchId=1307;TruScore=0.611566;PctSeqSimilarity=0;PctSizeSimilarity=0.916667;PctRecOverlap=0.918033;SizeDiff=5;StartDistance=-5;EndDistance=0	GT	0/1
chr9	137146216	svim.INS.195848	A	AGAAAGTAGAGAAGAGAGAGAAGAGACAGGAAGAGGGCAGAGGCTAGGAGAGGAGAGGGCATAGGAGAGAGAAGAAG	14	PASS	SVTYPE=INS;SVLEN=76;SC=Sniffles2,SVIM;NumNeighbors=1;NumThresholdNeighbors=1;MatchId=1310;TruScore=0.175926;PctSeqSimilarity=0;PctSizeSimilarity=0.527778;PctRecOverlap=0;SizeDiff=-68;StartDistance=-14;EndDistance=-14	GT	0/1
chr9	25285610	chr9-25285611-INS-60	C	CCTATCTATCTAGACAGATAATAGATATCCTATCTATCTAGACAGATAATAGATATCCTAT	.	.	SVTYPE=INS;SVLEN=60;SC=Sniffles2,cuteSV,SVIM-asm,PAV;NumNeighbors=1;NumThresholdNeighbors=1;MatchId=1319;TruScore=0.283333;PctSeqSimilarity=0;PctSizeSimilarity=0.85;PctRecOverlap=0;SizeDiff=9;StartDistance=-168;EndDistance=-168	GT	0/1
chr9	132001427	cuteSV.INS.16708	t	tTATATAATAAATAATATATATTAATATATATATATAATAATATATTATATAATTGT	33.4	PASS	SVTYPE=INS;SVLEN=56;SC=Sniffles2,cuteSV;NumNeighbors=1;NumThresholdNeighbors=1;MatchId=1324;TruScore=0.291667;PctSeqSimilarity=0;PctSizeSimilarity=0.875;PctRecOverlap=0;SizeDiff=7;StartDistance=-36;EndDistance=-36	GT	0/1
chr9	121869826	.	t	TGTATATATATATATACACACACGTGTATATATATATATACACACACGTGTATATATATATATACACACAC	30	.	SVTYPE=INS;SVLEN=70;SC=Sniffles2,cuteSV,SVIM,SVIM-asm,PAV,Dipcall;NumNeighbors=1;NumThresholdNeighbors=1;MatchId=1348;TruScore=0.27619;PctSeqSimilarity=0;PctSizeSimilarity=0.828571;PctRecOverlap=0;SizeDiff=12;StartDistance=15;EndDistance=15	GT	0/1
chr9	138618932	chr9-138618933-INS-72	T	TCTCTTTCCCATTCTCTCTCTCTCCCTCTCCATCTCTCTCCCTCTCTGCCCCCTTTTCTCCCCCTCTCCCTCC	.	.	SVTYPE=INS;SVLEN=72;SC=Sniffles2,cuteSV,SVIM,SVIM-asm,PAV;NumNeighbors=1;NumThresholdNeighbors=1;MatchId=1349;TruScore=0.314815;PctSeqSimilarity=0;PctSizeSimilarity=0.944444;PctRecOverlap=0;SizeDiff=4;StartDistance=-3;EndDistance=-3	GT	1/0
chr9	35914078	.	t	TGTTTTTGTATGCTGTGGTGTGTGTGTAGTGTGTGTAGTGAGTGTGTGTTTTTGTATGCTGTGGTGTGTGTGTATGTGTGTAGTGAGTGTGTGTGTTTTGTATGCTGTGGTGTGTGTGTAAGTTGTATGTGTGTAGTGAGTGTGTGTTTTTGTATGCTGTGGTGTGTGTGTAAGCTGTATGTGTGTAGTGAGTGTGTGTGTTTTTGTATGCTGTGGTGTGTGTAAGCTGTATGTGTGTAGTGAGTGTGTGTGTTTTGTATGCTGTGGTGTGTGTGTAAGCTGTATGTGTGTAGTGAGTGTGTGTGTTTTTGTATGCTGTGGTGTGTGTGTAAGCTGTATGTGTGTAGTGAGTGTGTGTGTTTTGTATGCTGTGGTGTGTGTGTAAGCTGTATGTGTGTAGTGAGTGTGTGTGTTTTTGTATGCTGTGGTGTGTGTGTAAGCTGTATGTGTGTAGTGAGTGTGTGTGTTTTGTATGCTGTGGTGTGTGTGTAAGCTGTATGTGTGAGTGAGTGTGTGTG	30	.	SVTYPE=INS;SVLEN=517;SC=Sniffles2,SVIM-asm,Dipcall;NumNeighbors=1;NumThresholdNeighbors=1;MatchId=1355;TruScore=0.30181;PctSeqSimilarity=0;PctSizeSimilarity=0.905429;PctRecOverlap=0;SizeDiff=-54;StartDistance=191;EndDistance=191	GT	0/1
chr9	6488250	svim.DEL.324030	TTAAAAAAAAAAAAAAAAAAAAAAAAAAAAAAAAAAAAAAAAAAAAAAAAA	T	65	PASS	SVTYPE=DEL;SVLEN=50;SC=Sniffles2,SVIM;NumNeighbors=1;NumThresholdNeighbors=1;MatchId=1364;TruScore=0.6409;PctSeqSimilarity=0;PctSizeSimilarity=0.980392;PctRecOverlap=0.942308;SizeDiff=-1;StartDistance=-2;EndDistance=-3	GT	1/1
chr9	137577463	svim.INS.196037	T	TCTTCATCCGGCATTCATCCATCACCATCCATCATCCATCCATCCACCATCCATCCATCCATCCACCATCCATCCATCATCATCCATTCATCCATCCATCCATTCATCCATCCATCATCCTCCCATTCGTATCATCCACCATCCATCCATTGTTCATCCATCCATCCATCCGTCATCCATCCATCCATGCATCGTCATCCATCCACCATCCATCCATTCATT	22	PASS	SVTYPE=INS;SVLEN=221;SC=Sniffles2,SVIM;NumNeighbors=1;NumThresholdNeighbors=1;MatchId=1377;TruScore=0.263095;PctSeqSimilarity=0;PctSizeSimilarity=0.789286;PctRecOverlap=0;SizeDiff=-59;StartDistance=186;EndDistance=186	GT	0/1
chr9	137362108	chr9-137362109-DEL-114	GGTCCTCCTGAGCATGGGTCCTCCTGAGCCTGGGAACTTCTGAGCCTGGGGTCTTCCTGAGTCAGGGTCCTTCTGATCCTGGGTCCTCCTAAGTCTGGGGTCCTCCTGAGCCTGT	G	.	.	SVTYPE=DEL;SVLEN=114;SC=Sniffles2,SVIM-asm,PAV;NumNeighbors=1;NumThresholdNeighbors=1;MatchId=1384;TruScore=0.381363;PctSeqSimilarity=0;PctSizeSimilarity=0.570175;PctRecOverlap=0.573913;SizeDiff=49;StartDistance=-29;EndDistance=20	GT	1/1
chr9	20974023	svim.INS.184873	G	GTTTTTCTGTTTACTTTTGCTGTCTCAGCTCATTTCCCCTTCTTTCAGCATCTGTCTATACTTGCCGCCTCTTTTTCCATGTTTCTCCTTCAGCTGTTTTTTCTGCTGACTCTTGTTTCCCATTTAGCATCTGCTAATTTGGTCTTGCTTCTTCCTTTTTCTCTGTGTGCTT	20	PASS	SVTYPE=INS;SVLEN=171;SC=Sniffles2,cuteSV,SVIM;NumNeighbors=2;NumThresholdNeighbors=1;MatchId=1387;TruScore=0.304813;PctSeqSimilarity=0;PctSizeSimilarity=0.914438;PctRecOverlap=0;SizeDiff=-16;StartDistance=-218;EndDistance=-218	GT	0/1
chr9	20974352	.	T	TTTTTTTCCTGCTGACTCTTGCTTCCCCATTTTAGCATCTGCTAATTTGGTCTCTGCTTCTCCTTTTTCCTATGCTTCTCATTTCTGCTGCTGTTTTCACGTTTGCTGACTCTGCCCTACTTCCCTCTTCTTTCAGCATCTGTTCATGGCCTCTGCTTCTCCTTTTTCCTATGTTTCTCCTTTCTGCAGCTGATTTTTTCCTGCTGACTCTTGCTTCCCCATTTTAGCATCTGCTAATTTGGCCTCTGCTTCTCCTTTTTCCTATGCTTCTCATTTCTGCTGCTGTTTTCATGTTTGCTGACTCTGCCCTACTTCCCTACTTTCAGCATCTGTTCATGGCCTCTGCTTCTCCTTTTTCCTATGTTTCTCCTTTCTGTAGCTG	30	.	SVTYPE=INS;SVLEN=381;SC=Sniffles2,cuteSV,SVIM-asm,PAV,Dipcall;NumNeighbors=1;NumThresholdNeighbors=1;MatchId=1388;TruScore=0.311461;PctSeqSimilarity=0;PctSizeSimilarity=0.934383;PctRecOverlap=0;SizeDiff=25;StartDistance=-1;EndDistance=-1	GT	1/0
chr9	28847747	chr9-28847748-DEL-62	Atatatatacacacacatatgtgtatatatagtatatatacacatatatgtatagtatatatg	A	.	.	SVTYPE=DEL;SVLEN=62;SC=Sniffles2,cuteSV,SVIM,PAV;NumNeighbors=1;NumThresholdNeighbors=1;MatchId=1391;TruScore=0.661376;PctSeqSimilarity=0;PctSizeSimilarity=1;PctRecOverlap=0.984127;SizeDiff=0;StartDistance=-1;EndDistance=-1	GT	1/1
chr10	133994138	cuteSV.DEL.3835	gcgtgcgtgtgtgcgtgtgcgtgtgcgtgtgtgcgtgtgtgtgcgcgcgcgtgt	g	43.6	PASS	SVTYPE=DEL;SVLEN=53;SC=Sniffles2,cuteSV;NumNeighbors=1;NumThresholdNeighbors=1;MatchId=1398;TruScore=0.294444;PctSeqSimilarity=0;PctSizeSimilarity=0.883333;PctRecOverlap=0;SizeDiff=-7;StartDistance=-63;EndDistance=-70	GT	0/1
chr10	602278	svim.INS.197676	G	GAGGGCGGCACCACCACCTCACAGCCCGGATCCCAGGTGGCACCCACCCACCCCTCCACAGCGGATCCCGGA	11	PASS	SVTYPE=INS;SVLEN=71;SC=Sniffles2,SVIM;NumNeighbors=1;NumThresholdNeighbors=1;MatchId=1400;TruScore=0.315556;PctSeqSimilarity=0;PctSizeSimilarity=0.946667;PctRecOverlap=0;SizeDiff=-4;StartDistance=-13;EndDistance=-13	GT	0/1
chr10	3356899	.	T	TGAGGGAAGAGGAGGGTGACTTCACAGAGTGAGGGAAGGGGACAGTGACTTCACAGAGGGAAGAGGAGGGTGACTTCACAGAGTGAGGGAAGGGGGCAGTGACTTCACAGAGTGAGGGAAGGGGACAGTGACTTCAAAGAGTGAGGGAAGAGGAGGGTGACTTCACAGAGTGAGGGAAGGGGACAGTGACTTCACA	30	.	SVTYPE=INS;SVLEN=195;SC=Sniffles2,SVIM,SVIM-asm,PAV,Dipcall;NumNeighbors=1;NumThresholdNeighbors=1;MatchId=1402;TruScore=0.326496;PctSeqSimilarity=0;PctSizeSimilarity=0.979487;PctRecOverlap=0;SizeDiff=4;StartDistance=-9;EndDistance=-9	GT	1/0
chr10	5423311	chr10-5423312-INS-128	A	AAACACACACCACACACCCCACACACACCCCACACACACCACACACACCACACACCCCACACACACCACACACACACCACACACCACACCACACACCCCACACAGACCCCACACACACCCCACACACAC	.	.	SVTYPE=INS;SVLEN=128;SC=Sniffles2,PAV;NumNeighbors=1;NumThresholdNeighbors=1;MatchId=1424;TruScore=0.265625;PctSeqSimilarity=0;PctSizeSimilarity=0.796875;PctRecOverlap=0;SizeDiff=26;StartDistance=9;EndDistance=9	GT	1/0
chr10	1382480	svim.INS.197999	A	ATCTTGGCGCCACAACGTGTGTCCAGCATCCTGGGGCTACACACTTGGCGGCTGACTGTCCACCAGTGCAGCATGTTGGCATCCTGTACACACCTGGCAGTGCTCCAGCGTCCGCCAGGCCACAGCGTAT	13	PASS	SVTYPE=INS;SVLEN=129;SC=Sniffles2,SVIM;NumNeighbors=1;NumThresholdNeighbors=1;MatchId=1425;TruScore=0.310078;PctSeqSimilarity=0;PctSizeSimilarity=0.930233;PctRecOverlap=0;SizeDiff=9;StartDistance=29;EndDistance=29	GT	0/1
chr10	50950469	.	c	CACACCACACACACCATACACACATACACACCACACACATACACACTCACACACACCACACATATATCACACACACCACATACACACTCCACACACACCACACATACACACACCATACACCACACACACACCACACACTACACACCACACCCACCCACGCATACCACACATATCCCCTACATACCACACACATCCCCTACACACACGCCACATACACACACCATACACATCCCCACAGACACACATACCCCTACATACCACACACATCCCCTACACACATGCCATACACACACCATACACATCCCCCACAGACACACATACACACCACACACATACACAAACACTGCACACATACACACCCCACACATACAACACACACGACACACCACACACATACACAAACACTGCACACATACACACCCCACACATACAACACACACGACACACCACACAACCATACAGACACAAACACATACACCACACACACCACATACACAACAAACATGCCACACACAAATACCACACACACCACATACACACACCCCCATTCACCACACACCACATACACACCATTCACACTACACATACACTCCACACACACACCACATACACACCATACACACCACACATATCTCCACACACACACCACATACATACACATCCCATCCACACACACCACACCCACCACACACACTCCAAACTCCACACACACTCCAAACACCACACAAATACACCTACACACACATCACACACCCACACCCACACACACCACACAAACATGCCACACACATACCCCACACCATACACACACACACACCAAAT,CACACCACACACACCATACACACATACACACCACACACATACACACTCCACACACACCACACATATATCACACACACCACATACACACTCCACACACACCACACATACACACACCATACACCACACACACACCACACACTACACACCACACCCACCCACGCATACCACACATATCCCCTTACATACCACACACATCCCCTACACACACGCCACATACACACACCATACACATCCCCACAGACACACATACCCCTACATACCACACACATCCCCTACACACATGCCATACACACACCATACACATCCCCCACAGACACACATACACACCACACACATACACAAACACTGCACACATACACACCCCACACATACAACACACACGACACACCACACACATACACAAACACTGCACACATACACACCCCACACATACAACACACACGACACACCACACAACCATACAGACACAAACACATACACCACACACACCACATACACAACAAACATGCCACACACAAATACCACACACACCACATACACACACCCCCATTCACCACACACCACATACACACCATTCACACTACACATACACTCCACACACACACCACATACACACCATACACACCACACATATCTCCACACACACACCACATACATACACATCCCATCCACACACACCACACACCCACACACACACATCCAAACTCCACACACACTCCAAACACCACACAAATACACCTACACACACATCACACACCCACACCACACACACACCACACAAACATGCCACACACATACCCCACACCATACACACACACACACCAAAT	30	.	SVTYPE=INS;SVLEN=1649;SC=Sniffles2,Dipcall;NumNeighbors=1;NumThresholdNeighbors=1;MatchId=1433;TruScore=0.167374;PctSeqSimilarity=0;PctSizeSimilarity=0.502123;PctRecOverlap=0;SizeDiff=821;StartDistance=-1;EndDistance=-1	GT	1/2
chr10	132557416	.	CGGGATGCACAGTTGATAGGGGATGGGAACTCGGGATGCACAGTTGATAGGGGATGGGAACTCGGGATGCACAGTTGATAGGGGATGAGAATTCGGGATGCACAGTTGATAGGGGATGGGAACTTGGGATGCACAGTTGATAGGGGATGGGAATTTGGGATGCACAGTTGATAGGGATTGGGGATTTCAGATGCACAGTTGTTAGGGATTGGGGATTTGGGATGCACAGATGTTAGGGGTTTGGGATTCAGGATGCACAGTTGATAGGGGATGGGAATTTGGGATACACAGTTGATAGGGGATGGGATTTCAGGATGCACAGATGTTAGGGGTTCAGGATTCAGGATGCACAGTTGTTAGGGATTTAGGATTCAGGATGCAGAGTTGATAGGGGATGAGAATTCGGGATGCACAGTTGATAGGGGATGGGAACTCG	C,*	30	.	END=132557849;SVTYPE=DEL;SVLEN=433;SC=Sniffles2,cuteSV,SVIM,SVIM-asm,PAV,Dipcall;NumNeighbors=2;NumThresholdNeighbors=2;MatchId=1435;TruScore=0.660547;PctSeqSimilarity=0;PctSizeSimilarity=0.995402;PctRecOverlap=0.986239;SizeDiff=-2;StartDistance=-4;EndDistance=-6	GT	1/2
chr10	132558084	.	AGGGGATGGGAACTTGGGATGCACAGTTGATAGGGGATGAGAATTCGGGATGCACAGTTGATAGGGGATGGGAACTCGGGATGCACAGTTGATAGGGGATGGGAACTCGGGATGCACAGTTGATAGGGGATGAGAATTCGGGATGCACAGTTGATAGGGGATGGGAACTTGGGATGCACAGTTGATAGGGGATGGGAATTTGGGATGCACAGTTGATAGGGATTGGGGATTTCAGATGCACAGTTGTTAGGGATTGGGGATTTGGGATGCACAGATGTTAGGGGTTTGGGATTCAGGATGCACAGTTGATAGGGGATGGGAATTTGGGATACACAGTTGATAGGGGATGGGATTTCAGGATGCACAGATGTTAGGGGTTCAGGATTCAGGATGCACAGTTGTTAGGGATTTAGGATTCAGGATGCAGAGTTGATAGGGGATGAGAATTCGGGATGCACAGTTGATAGGGGATGGGAACTCGGGATGCACAGTTGATAG	A,*	30	.	END=132558579;SVTYPE=DEL;SVLEN=495;SC=Sniffles2,cuteSV,SVIM,SVIM-asm,PAV,Dipcall;NumNeighbors=1;NumThresholdNeighbors=1;MatchId=1436;TruScore=0.661979;PctSeqSimilarity=0;PctSizeSimilarity=0.995976;PctRecOverlap=0.98996;SizeDiff=-2;StartDistance=-3;EndDistance=-5	GT	1/2
chr10	1061306	chr10-1061307-INS-66	G	GCTGGGGTCCTGAGCTCTGAGCCTGGGAGCGGGGCTGGGGTCCTGAGCTCTGAGCCTGGGAGTGGAC	.	.	SVTYPE=INS;SVLEN=66;SC=Sniffles2,cuteSV,SVIM,SVIM-asm,PAV;NumNeighbors=1;NumThresholdNeighbors=1;MatchId=1439;TruScore=0.328358;PctSeqSimilarity=0;PctSizeSimilarity=0.985075;PctRecOverlap=0;SizeDiff=-1;StartDistance=-163;EndDistance=-163	GT	1/0
chr10	13926148	cuteSV.DEL.2667	cacacactctcacacacacactcacacactcacacacacacacacacactca	c	101.9	PASS	SVTYPE=DEL;SVLEN=51;SC=Sniffles2,cuteSV;NumNeighbors=1;NumThresholdNeighbors=1;MatchId=1443;TruScore=0.567668;PctSeqSimilarity=0;PctSizeSimilarity=0.962264;PctRecOverlap=0.740741;SizeDiff=-2;StartDistance=-12;EndDistance=-14	GT	0/1
chr10	14416818	.	a	AGAAGGGAAGGGAAGGGAAGGGAAGGGAAGGGAAGGGAAGGGAAGGGAAGGGAAGGGAAGGGAAGG,AGAAGGGAAGGGAAGGGAAGGGAAGGGAAGGAAGG	30	.	SVTYPE=INS;SVLEN=101;SC=Sniffles2,SVIM,SVIM-asm,PAV,Dipcall;NumNeighbors=1;NumThresholdNeighbors=1;MatchId=1451;TruScore=0.171617;PctSeqSimilarity=0;PctSizeSimilarity=0.514852;PctRecOverlap=0;SizeDiff=49;StartDistance=-60;EndDistance=-60	GT	1/2
chr10	134253820	.	C	CAGCCACGGGATCTGGACCCACTGTCTCCCCTAGCACACGGGATCTGGGCCCACTGTCT	30	.	SVTYPE=INS;SVLEN=58;SC=Sniffles2,cuteSV,SVIM,SVIM-asm,PAV,Dipcall;NumNeighbors=2;NumThresholdNeighbors=1;MatchId=1458;TruScore=0.321839;PctSeqSimilarity=0;PctSizeSimilarity=0.965517;PctRecOverlap=0;SizeDiff=2;StartDistance=-1;EndDistance=-1	GT	0/1
chr10	134254015	chr10-134254016-DEL-70	TCCCCCCCAGCACACAGGATCTGGGCCCACTGTCTCCCCCCCAGCACACGGGATCTGGGCCCACTGTCTCC	T	.	.	SVTYPE=DEL;SVLEN=70;SC=Sniffles2,cuteSV,SVIM,PAV;NumNeighbors=1;NumThresholdNeighbors=1;MatchId=1459;TruScore=0.497451;PctSeqSimilarity=0;PctSizeSimilarity=0.957143;PctRecOverlap=0.535211;SizeDiff=3;StartDistance=30;EndDistance=33	GT	1/0
chr10	73448638	.	c	CCAGGGGTGGTGGAGCCAGGGATGGTGGAGTCAGGGGTGGTGGAGTCAGGGTGGTGGAGCCAGGGTGGTGGAGCCAACGGTGGTGGAGTCAGGGGTGGTGGAGTCCAGGGTGGTGGAGCCAGGGGTAGAGGAGTCAGGGATGGTGGAGTCAAGTGCCGTGGACCCAGGGATGGTGGAGCCAGGGGTGGTGGAGTCAGGGATGGTGGAGTCAGGGATGGTGGAGCCAGAGGTGGTGGAGCCAGGGATGCGTGGAGCCAGGGTGGTGGAGCCAGGGTGGTGGAGCCAACGGTGGTGGAGTCAGGGATGGTGGAGCCAGGGGTGGTGGAGCCAGGGTGGTGGAGTCAGGGGTGGTGGAGCCAGGGATGGTGGAGCCAGGTGTGGTGGAGT	30	.	SVTYPE=INS;SVLEN=386;SC=Sniffles2,cuteSV,SVIM-asm,PAV,Dipcall;NumNeighbors=1;NumThresholdNeighbors=1;MatchId=1462;TruScore=0.264249;PctSeqSimilarity=0;PctSizeSimilarity=0.792746;PctRecOverlap=0;SizeDiff=80;StartDistance=-50;EndDistance=-50	GT	1/0
chr10	2543678	chr10-2543679-INS-62	C	CTGGCTCACCTCAAGAACAAAGCGCGGTTTCCTCCTCGCCCTTCTTCCTCGGGATCGTGCACG	.	.	SVTYPE=INS;SVLEN=62;SC=Sniffles2,cuteSV,SVIM,SVIM-asm,PAV;NumNeighbors=1;NumThresholdNeighbors=1;MatchId=1466;TruScore=0.284946;PctSeqSimilarity=0;PctSizeSimilarity=0.854839;PctRecOverlap=0;SizeDiff=9;StartDistance=-1;EndDistance=-1	GT	0/1
chr10	77093486	chr10-77093487-INS-94	G	GGGGCTGACCCCCACCTTCCTCCCGGACGGGGTGGCTGCCAGGCGGAGACGCTCCTCACTTCCCAGATGGGGTGGCTGCCGGGTGGAGAGGCTCC	.	.	SVTYPE=INS;SVLEN=94;SC=Sniffles2,SVIM,SVIM-asm,PAV;NumNeighbors=1;NumThresholdNeighbors=1;MatchId=1467;TruScore=0.322695;PctSeqSimilarity=0;PctSizeSimilarity=0.968085;PctRecOverlap=0;SizeDiff=3;StartDistance=-1;EndDistance=-1	GT	1/1
chr10	61441455	.	tatatgtatatgtatatgtatatgatgtatatgtatatgtatatgatgtatatgtatatgtatatg	T,*	30	.	END=61441518;SVTYPE=DEL;SVLEN=63;SC=Sniffles2,SVIM,PAV,Dipcall;NumNeighbors=1;NumThresholdNeighbors=1;MatchId=1469;TruScore=0.26455;PctSeqSimilarity=0;PctSizeSimilarity=0.793651;PctRecOverlap=0;SizeDiff=13;StartDistance=-93;EndDistance=-80	GT	1/2
chr10	134201908	chr10-134201909-INS-94	A	ATGCTGCGGGGGCAGGGGGGATCATGCGGGGGCAGGGGGCTCATGCGGGGCGGGGGCTCATGCGGGGCGGGGCTCATGCGGGGGCGGGGGATTCG	.	.	SVTYPE=INS;SVLEN=94;SC=Sniffles2,SVIM,PAV;NumNeighbors=1;NumThresholdNeighbors=1;MatchId=1473;TruScore=0.252688;PctSeqSimilarity=0;PctSizeSimilarity=0.758065;PctRecOverlap=0;SizeDiff=-30;StartDistance=179;EndDistance=179	GT	0/1
chr10	126787267	svim.DEL.375329	GAGAGAGAGACAGAGAGAGAGAGAGACAGAGAGAGAGAGAGAGAGAGAGAGACAGAG	G	12	PASS	SVTYPE=DEL;SVLEN=56;SC=Sniffles2,cuteSV,SVIM;NumNeighbors=1;NumThresholdNeighbors=1;MatchId=1477;TruScore=0.631266;PctSeqSimilarity=0;PctSizeSimilarity=0.946429;PctRecOverlap=0.947368;SizeDiff=3;StartDistance=-3;EndDistance=0	GT	0/1
chr10	125014458	.	t	TCATCATCACACCACCACCACCACCATCATCACACCACCACCACCATCGTCATCACTATCATCATCATCATCACACCACCACCACCACCACCATCACACCACCACCACCATCGCTCATCACTATCATCACACCACCACCATCATCACACCACTACCATCATCACACCACCACCACCGTCACACCACCACCACCATCATCATCACTACCACCATCATCATCACACCACCACCACCATCACACCACCACCATCATCATCACTACCACCATCATCACTGCCACCATCATCATCACCATCATCACCACCACCATCACCACCATCACCACCACCACCACCATTATCATCACTACCACCATCATCATCACCATTGTCACACCACCATCATCACCATCATCACCACACACCACCACCATCATCACCATCATCATCACACACCACCATCACAACACCATCTCACCATCATCATCACACCACCACCACCATCAGCACCACCACCATCATCGCCACCATCACCATCATCACACCACCACAATCATCACCACCACCATCATCACACGACCACCACCACCATTATCATTACCGCCATCATCATCACCATAATCACACCACCACCATCACCACCATCACCATCACCACCATCATCACACCACCACCATTATCATCACTATCATCATCATCACCATCATCACAAACCACCATCATCACACCACCACCATCATCACACACCACCATCACACACCACCACCATCACACACCACCACCATCACACACCACCATCATCACCATCACTATCATCACACCACCATTATCACACCACCACCATTGTCATCACCATCACCATTATCACACCACCACCATCATCACACCACACCACCATCATCATCATCACCATCACCATTACATCACCACCATCATCACCATCACCATCACACACCACCAGCATCATCACCATCACTCTCATCACACCACCATCATCACACCACCATCATCATCACCATCATCATCACCATCACCACACCACCATCCTCATCATCACCATCACCACCACCACCATCACCATACCACCACCATCTACCATCACCATCATGCATCACCATCATCCACCATTACCATCAC	30	.	SVTYPE=INS;SVLEN=1114;SC=Sniffles2,SVIM-asm,PAV,Dipcall;NumNeighbors=2;NumThresholdNeighbors=1;MatchId=1491;TruScore=0.226511;PctSeqSimilarity=0;PctSizeSimilarity=0.679533;PctRecOverlap=0;SizeDiff=357;StartDistance=128;EndDistance=128	GT	1/0
chr10	125640745	.	t	TCCCCTCCCCTCCCCTCCCCTCCCCTCCCCTCCCCTCCCCTTCCCTCCCCTCCCCTCCCCTTCCCTCCCCTCCCCTCCCCTCCCCTTCCCTCCCC	30	.	SVTYPE=INS;SVLEN=94;SC=Sniffles2,cuteSV,SVIM,SVIM-asm,PAV,Dipcall;NumNeighbors=1;NumThresholdNeighbors=1;MatchId=1497;TruScore=0.262411;PctSeqSimilarity=0;PctSizeSimilarity=0.787234;PctRecOverlap=0;SizeDiff=20;StartDistance=-1;EndDistance=-1	GT	1/0
chr10	64130568	chr10-64130569-INS-515	C	CATCATATACATCATATACATCATATATGATATATACATCATATATCACACATATGATATATACATCATATATCACACATATGATATACATCATATATCACACATATGATATACATCATATATCACACATATGATATACATCATATATCACACATATGATATACATCATATATCACACATATGATATACATCATATATCACACATATGATATACATCATATATCACACATATGATATATATCATATATCACACATATGATATATATCATATATCACACATATGATATATATCATATATCACACATATGATATATATCATACATATCACATATATCATATATATCATACATATCACATATATCATATATATCATACATATCACATATATGATATATATCATATATATCACATATATCATATATATCATATATATCACATATATCATATATATCATATATATCACATATATGATATATATATCATATATATCACATATATGATATATATATCATATAT	.	.	SVTYPE=INS;SVLEN=515;SC=Sniffles2,SVIM,PAV;NumNeighbors=1;NumThresholdNeighbors=1;MatchId=1503;TruScore=0.328863;PctSeqSimilarity=0;PctSizeSimilarity=0.98659;PctRecOverlap=0;SizeDiff=-7;StartDistance=-38;EndDistance=-38	GT	1/1
chr10	112209969	cuteSV.DEL.3617	aaaaaaaaaaagaaaagaaaagaaaagaaaagaaaagaaaagaaaaaaagaaaga	a	24.5	PASS	SVTYPE=DEL;SVLEN=54;SC=Sniffles2,cuteSV;NumNeighbors=1;NumThresholdNeighbors=1;MatchId=1507;TruScore=0.605724;PctSeqSimilarity=0;PctSizeSimilarity=0.944444;PctRecOverlap=0.872727;SizeDiff=3;StartDistance=-7;EndDistance=-4	GT	0/1
chr10	94134598	svim.DEL.368057	CACCTAACCCCATCTGGGATGTGAGGAGCGCCTCTGCCCGGCCGAGACCCCGTCTGGGAGGTGAGGAGCGTCTCTGCCTGGCCGCCCCGTCTGAGAAGTGAGGAGACCCTCTGCCTGGCAACCACCCCGTCTGAGAAGTGAGGAGCCCCTCCGCCCGGCAGCTGCCCCGTCTGAGAAGTGAGGAGCCTCTCCGCCCGGCAGCCACCCTATCTGGGAAGTGAGGAGCGTCTCCGCCCGGCAGCCACCCCGTCCGGGAGGGAGGTGGGGGGGGGTCAGCCCCCCGCCCGGCCAGCCGCCCCATCCGGGAGGGAGGTGGGGGGGTCAGCCCCCCCGCCCGGCCAGCCGTGCCATCCGGGAGGGAGGTGGGGGGGTCAGCCCCCCGCCTGGCCAGCCGTGCCATCCGGGAGGGAGGTGGGGGGGTCAGCCCCCCGCCCGGCCAGCCGCCCCGTCCGGGAGGTGAGGGGCGCCTCTGCCCGGCCGCCCCTACTGGGAAGTGAGGAGCCCCTCAGCCCGGCCAGCCGCCCCGTCCGGGAGGGAGGTGGGGGGGTCAGCCCTCCGCCCGGCCAGCCGCCCCGTCTGGGAGGTGAGGGGCGCCTCTGCCCAGCCGCCCCTACTGGGAAGTGAGGAGCCCCTCTGCCCGGCCAGCCGCCCCGTCCGGGAGGGAGGTGGGGGGGTCAGCCCCCCGCCCGGCCAGCCGCCCTGTCCGGGAGGGAGGTGGAGGGGTCAGCCCTCCGCCCGGCCAGCCGCCCCGTCTGGGAGGTGAGGGGCGCCTCTGCCCGGCCGCCCCTACTGGGAAGTGAGGAGCCCCTCTGCCCGGCCAGCCGCCCCGTCCGGGAGGGAGGTGGGGGGGTCGGCCCCCCGCCCGGCCAGCCGCCCCGTCCGGGAGGGAGGTGGGGGGGTCGGCCCCCCGCCCGGCCAGCCGCCCCGTCCGGGAGGGAGGTGGGGGGGTCGGCCCCCCGCCCGGCCAGCCGCCCCGTCCGGGAGGGAGGTGGGGGGGGGTCGGCCCCCCTGCCCGGCCAGCCGCCCCGTCCGGGAGGTGAGGGGCGCCTCTGCCCGGCCGCCCCTACTGGGAAGTGAGGAGCCCCTCTGCCCGGCCAGCCGCCCCGTCCGGGAGGGAGGTGGGGGGGTCAGCCCCCCGCCCGGCCAGCCGCCCCGTCCGGGAGGGAGGTTGAGGGGGGGGTCAGCCCCCCCGCCCAGCCAGCCGCCCTGTCCGGGAGGTGAGGGGCGCCTCTGCCCGGCCGCCCCTACTGGGAAGTGAGGAGCACCTCTGCCCGGCCAGCCGCCCCGTCCGGGAGGGAGGTGGGGGGGTCGGCCCCCCGCCCGGCCAGCCGCCCCGTCCGGGAGGGAGGTGGGGGGGGGTCGGCCCCCCTGCCCGGCCAGCCGCCCCGTCCGGGAGGTGAGGAGCGCCTCTGCCCGGCCGCCCCTACTGGGAAGTGAGGAGCCCCTCTGCCCGGCCAGCCGCCCCGTCCGGGAGGGAGGTGGGGGGGTCAGCCCCCCGCCCGGCCAGCCGCCCCGTCCGGGAGGGAGGTTGGGGGGGGGTCAGCCCCCCCGCCCAGCCAGCCGCCCTGTCCGGGAGGTGAGGGGCGCCTCTGCCCGGCCGCCCCTACTGGGAAGTGAGGAGCCCCTCTGCCCGGCCAGCCGCCCCGTCCCGGAGGGAGGTGGGGGGGTCGGCCCCCCGCCCGGCCAGCCGCCCCGTCCGGGAGGGAGGTGGGGGGGTCGGCCCCCCGCCCGGCCAGCCGCCCCGTCCGGGAGGGAGGTGGGGGGGTCGGCCCCTGCCCGGCCAGCCGCCCCGTCCGGGAGGTGAGGGGCGCCTCTGCCCGGCCGCCCCTACTGGGAAGTGAGGAGCCCCTCTGCCCGGCCAGCCGCCCCGTCCGGGAGGGAGGTGGGGGGGTCAGCCGCCCCGTCCGGGAGGGAGGTTGGGGGGTCAGCCCCCCGCCCGGCCAGCCGCCCCGTCCGGGAGGGAGGTGGGGGGGGTCAGCCCCCCTGCCCGGCCAGCCGCCCCGTCCGGGAGGTGAGGGGCGCCTCTGCCCGGCCGCCCCTACTGGGAAGTGAGGAGCCCCTCTGCCCGGCCACCACCCCGTCTGGGAGGTGTGCCCAACAGCTCATTGAGAACGGGCCAGGATGACAATGGCGGCTTTGTGGAATAGAAAGGCGGGAAAGGTGGGGAAAAGATTGAGAAATCGGATGGTTGCCGTGTCTGTGTAGAAAGAAGTAGACATGGGAGACTTTTCATTTTGTTCTGCACTAAGAAAAATTCCTCT	C	31	PASS	SVTYPE=DEL;SVLEN=2260;SC=Sniffles2,SVIM;NumNeighbors=2;NumThresholdNeighbors=1;MatchId=1510;TruScore=0.65428;PctSeqSimilarity=0;PctSizeSimilarity=0.981416;PctRecOverlap=0.981424;SizeDiff=42;StartDistance=-2;EndDistance=40	GT	0/1
chr10	94136830	svim.DEL.368061	TTTTGTTCTGCACTAAGAAAAATTCCTCTGCCTTGGGATCCTGTTGATCTGTGACCTTACCCCCAACCCTGTGCTCTCTGAAACATGTGCTGTGTCCACTCAGGGTTAAATGGATTAAGGGCGGTGCAAGATGTGCTTTGTTAAACAGATGCTTGAAGGCAGCATGCTCGTTAAGAGTCATCACCAATCCCTAATCTCAAGTAATCAGGGACACAAACACTGCGGAAGGCCGCAGGGTCCTCTGCCTAGGAAAACCAGAGACCTTTGTTCACTTGTTTATCTGCTGACCTTCCCTCCACTATTGTCCCATGACCCTGCCAAATCCCCCTCTGTGAGAAACACCCAAGAATTATCAATAAAAAAATAAATTAAAAAAAAAAAAAAAAAAAAAAAAAGAATGGACTTTCCCAGGCCAGCTGTGGTGGCTCACGACTGTAATCCCAGCACTGTGGCAGGCCAAGGCGGGCAGATCACCTGAGATCAGGAGTTCAAGACCAGCCTGACCAACACGGAGAAACCCCGTCTCTACTAAAAATAAAAAAAATTAGCTGGGCGTGGTGGTGCATGCCTGTAATCCCAGCTACTTGGGAGGCTGAGGCAGGAGAATTGCTTGAACCCAGGAGGCAGAGGTTGTTGTGAGCTGAGATTGCACCATTGCACTCCAGCCTGGGCAACAAGAGGGAAACTCCATCAAAAAAAAAAAAAAAAAAAAAGGACTTTCTCAAAGAAAATGTATTTAAATGTCTGCACCAATAATTCCAGCATGTGTATGAATAAATATGATATGTCCTTTACAAAAAAAAAAAAAAAAAAAAAAAAAAAAAA	T	26	PASS	SVTYPE=DEL;SVLEN=824;SC=Sniffles2,cuteSV,SVIM;NumNeighbors=1;NumThresholdNeighbors=1;MatchId=1511;TruScore=0.663837;PctSeqSimilarity=0;PctSizeSimilarity=0.996359;PctRecOverlap=0.995152;SizeDiff=3;StartDistance=-4;EndDistance=-1	GT	0/1
chr10	102074750	.	a	AGGGAAGGGAAGGGAAGGGAAGGGAAGGGAAGGGAAGGGAAGGGAAGGGAAGGGAAGGGAAGGGAAGGGAAGGAAGGGAAGGGAAGGGAAGGGAAG,*	30	.	SVTYPE=INS;SVLEN=97;SC=Sniffles2,SVIM,SVIM-asm,PAV,Dipcall;NumNeighbors=1;NumThresholdNeighbors=1;MatchId=1515;TruScore=0.257732;PctSeqSimilarity=0;PctSizeSimilarity=0.773196;PctRecOverlap=0;SizeDiff=22;StartDistance=-13;EndDistance=-13	GT	1/2
chr10	120007837	chr10-120007838-DEL-77	Gggagagggagagggagagggagagggagagggagagggagagggagagggagggaggaaagaaagaaaagaaagaga	G	.	.	SVTYPE=DEL;SVLEN=77;SC=Sniffles2,cuteSV,PAV;NumNeighbors=1;NumThresholdNeighbors=1;MatchId=1520;TruScore=0.546232;PctSeqSimilarity=0;PctSizeSimilarity=0.818182;PctRecOverlap=0.820513;SizeDiff=14;StartDistance=-4;EndDistance=10	GT	0/1
chr10	134877031	cuteSV.INS.2271	A	AAGTTACGAACACATACCCACTCGAGAAGGCGATTGCCTGGTAAACACACACATCCACTCTCAGAGAAGCAACACACACACCCACTCGAGAAGGCAGTTTGCTACGAACACACAATACACCAGAAGGTGGT	104.6	PASS	SVTYPE=INS;SVLEN=130;SC=Sniffles2,cuteSV;NumNeighbors=1;NumThresholdNeighbors=1;MatchId=1525;TruScore=0.307329;PctSeqSimilarity=0;PctSizeSimilarity=0.921986;PctRecOverlap=0;SizeDiff=-11;StartDistance=47;EndDistance=47	GT	0/1
chr10	135131622	chr10-135131623-INS-52	C	CCAGACACAGAGATGGAAAGACCACACACCGCCCAGACACAGAGATGGAAAGA	.	.	SVTYPE=INS;SVLEN=52;SC=Sniffles2,SVIM-asm,PAV;NumNeighbors=1;NumThresholdNeighbors=1;MatchId=1526;TruScore=0.288889;PctSeqSimilarity=0;PctSizeSimilarity=0.866667;PctRecOverlap=0;SizeDiff=-8;StartDistance=-200;EndDistance=-200	GT	1/0
chr10	122297514	svim.DEL.374372	CTCTCTCTCTCTCTCTCTCTCTCTCTCTCTCTCTCTCTCTCTCTCTCTCTCTGTGTG	C	13	PASS	SVTYPE=DEL;SVLEN=56;SC=Sniffles2,cuteSV,SVIM;NumNeighbors=1;NumThresholdNeighbors=1;MatchId=1528;TruScore=0.595865;PctSeqSimilarity=0;PctSizeSimilarity=0.892857;PctRecOverlap=0.894737;SizeDiff=6;StartDistance=-5;EndDistance=1	GT	0/1
chr10	24079382	chr10-24079383-DEL-112	Atgtgcatatatacatatatacatgtgcatatatacatatatacatgtgcatatatacatatgtatatatacatatatacatatacatgtgcatatatacatatgtacatatg	A	.	.	SVTYPE=DEL;SVLEN=112;SC=Sniffles2,cuteSV,PAV;NumNeighbors=1;NumThresholdNeighbors=1;MatchId=1531;TruScore=0.217054;PctSeqSimilarity=0;PctSizeSimilarity=0.651163;PctRecOverlap=0;SizeDiff=-60;StartDistance=341;EndDistance=281	GT	1/0
chr10	132840756	chr10-132840757-INS-592	G	GGGTAAGATAGGTATGGGGTGGGGTAAGATAGGTATGGGGTGGGAGTAGAGATAGGGTATGTGGGGTAAGATAGGGTATGGTGGAAGATAGGTATGGGGGTGGGGTAAGATAGGGTATGGGGGTGGGGTAAGATAGGAGTATGGGAAGATAGGGTATGGATGGTAAGATAGGGTATGGGGGTGGGGTAAGATAGGGTATGGGGTGGGGTAAGATAGGGTATGGGGATGGGGTAAGATAGGGTATGGGGTAAGATAGGTATCGGGGGATGGGGTAAGATAGGGTATGGGGGTGGGGTAAGATAGGGTATGGGGGTGGGGTAAGATAGGGTATGGGGGTAAGATAGGGTATGGGGGTAGTGGGTATGGGGGTAAGATAGGGTATGGGGGTAGGGTAAGATAGGGTATGGGGGTGGGGTAAGATAGGAGTATGGGGATGGGGTAAGATAGGGTATGGGGGTGTAAGATGGGTATGAAGATAGGGTAAGTGGGGGTGGGGTAAGATAGGGTATGGGGGTGGGGTAAGATAGGGTATGGGGGTGGGGTAAGATAGGCATGAGGGAGATGGGTGGTAAGATAGGTGTGATAGGCAGGGA	.	.	SVTYPE=INS;SVLEN=592;SC=Sniffles2,cuteSV,PAV;NumNeighbors=1;NumThresholdNeighbors=1;MatchId=1533;TruScore=0.260698;PctSeqSimilarity=0;PctSizeSimilarity=0.782095;PctRecOverlap=0;SizeDiff=129;StartDistance=-24;EndDistance=-24	GT	1/0
chr11	66936065	svim.DEL.391538	CACACACACACACACACACACACACACACACACACACACACACACACACACACACACACACA	C	16	PASS	SVTYPE=DEL;SVLEN=61;SC=Sniffles2,cuteSV,SVIM;NumNeighbors=1;NumThresholdNeighbors=1;MatchId=1538;TruScore=0.558435;PctSeqSimilarity=0;PctSizeSimilarity=0.868852;PctRecOverlap=0.806452;SizeDiff=8;StartDistance=4;EndDistance=12	GT	0/1
chr11	1431286	chr11-1431287-DEL-84	TGGGGGGTTTGTGACGAGTCTGTGTTTGGGGGGGTTTGTGACGTCGGCCTCGCAGAGCGGTGACGGTCGCAGAGTCTGTGTTTTG	T	.	.	SVTYPE=DEL;SVLEN=84;SC=Sniffles2,cuteSV,SVIM,SVIM-asm,PAV;NumNeighbors=1;NumThresholdNeighbors=1;MatchId=1541;TruScore=0.556723;PctSeqSimilarity=0;PctSizeSimilarity=0.964286;PctRecOverlap=0.705882;SizeDiff=3;StartDistance=22;EndDistance=25	GT	1/0
chr11	56143624	svim.INS.221434	C	CTAGCGCTACTGGCTTCCTTCTAATGATATAGACAGCCATTGTAACCTCTATTGTATATGGTTGTGTGGCTCAGGAATCTGCATTCAACTTGTAGCAGTTCCTTACTAGCTATAAGCTTCCTAATAGCACTATTTACACCATCCTCACCTTCCGCCTCTCCCTATTGCCACTCCAACATTGTCAACCATTTCTATTGTGATGACATGTGCCTCTCCTCAGGCTAACTTGCTCCAGACCTCACTTCCAAACAGCTATGGATTTTGGCCTGTGCTGGCTTATCACATTCATCTGCTCTGTTCTGATTGTCTTTGTCTCCTACATGTTCATTATTTTTGCCATCCTGAGGATGAGAGCTCAGCTGAAGGAAGCGCAAGCCTTCTCACCTGTAGCTCTCACATGCTGGCGGTCACCATATTCATGGCACCCTGATCTTTATGTACCCACAGCAAAGCTCAAGCCATTCTCTTGATGCAGACAAGATGGCCTCTGTCTTCTACACGGTGATTATTTATGTTGAATCCCTTGATTTACAGTCTCAGGAACAAAGATGTAAAAGATGCCCTGAAGAAAGTCATCATCAAATAGAAACCATGCTTTTATTTTTCTGGAAACTGAGAAAATGAGTTCAATAATAGACAAAAATGGGCATTCCTTCACAACAGGTTTTCCCCCCACATTAATAAAACTATTGGAATACCTTGCTCTTAATTGGTAAGCAATAAAGATCTGTTTACTGAAAAATTATTCTTTGCATTTTGTAATTTTTTGACTTAAAACTCATATTTCGGCATATGTAAGAAAGTACCATAAAATTTACATCATTTCTCACAGGAAAAATGTATTTTTAAAATGTATTATCTCATCTGAATAGTTATACAATTAGAGTGCTGCCAGGAATAGAAAAAATGAAAGCACTCTGAATGCGGATTCAGGGTTGTAAGAGTTCTTTAACAATATGTTAAGACTATTTTATAGTATATTTAAAATTAAATTTAATAATATTTAATTAAGTACCTGCAACAGATGTCTCTACATAGGGGGGTAATTTTTCTCCCAGGGGGACATTTGTCAATACTTAGGCTTATTATTGATTTTCACAATGACAGGATACTGTGTGAAGGAATGCTATTGCTATCTAGAGGGTGGAGGCCAGGTGTGCTGCAAAATATTTTACAATTCACAACATGGCCCCTCATCAAAAAATTATACATCCCCCCAAATGATAATAGTGCTGAAGTTGAGAGAGCCGGTGTTAAATAATTTTTCCTCAGAGTCATTCTATAGATTCATTAAGATCAAGCCGGTTGATAGTGTTGCTCAAACGCTTTTTGGCTTGGTTTTCTCTTTATTTGCTCTATCAATTATTAAGACTGATGTTAAAATCCCAAGTTAAATTATGTATTTACATTTATTTTCTGTCAGTTTAATTTTAAATGTTTTGGGGCTCCTTTGTCATTTGTGCATGAATTTCTAGTTACCAATTTACTGATTTTCCTTATTAGCATTATTAAATGCTCTTCCTTTTACAATGATAGCATTTAATATTCAAAGTCTATATTTTTCTGACAATATAACACTTCATCTCTCTTGCGGTTATTATAAACATGGAAGAGTATTCCATCATTTGCTTTCATTATATTTGTGATTTTAAGTGTACATTTTGTCTCTTGTAAACAGCTAATAAGTTGGATTTTTGTCTTTGTGAGTAACTCTGAATAGCTCTCCTTTTAATTAGAGTATTAAGTCATTCATTTTTAACACAATTACTGATATGGCTGAATTTATGTCTTTCATGTTGTTAATATTCTAAATAGTTCCAGTTTTTTATTTCCTTGTTGTTTGAGTTCTAACGCCTGTGTTAAAAAATTTTAAGTTAGAAGTAATTTCTGATGTGTTAAATATGTACACACACAACAGACACACAGACGTGCATTAGTAATGGTTGCTCTAAGGATTTCAATATTGATTTTAACTTATCACCATATACTTCAGATTAATACTAGCATAGCACTATGTAAATACATACATACACACATATGCAGTGTCTACTTATAAACCTCAAAGACTGTATTATCATAATTGAATATGTATGCACAATTTATGTCATTAGGGAGGACACAAAAATATACAATTGTATGTCATTTATATAAATTAAGAAGAGAATACTTATGTAGACTATATATACAGACATATGACTATATCAATAATATGATGATACATCAATAAATAAAAAAAAATGATTGACATATCTGCCATTTCAGTGTGCTTGTGTATTTTGTGATTGAGGTATCATACAGAATAATTTCTTATCCTCTGAAAGACATTCTTATGTACTTATTATAAGAGCCAGATTGCTAGCAATGAATTATGTAATCTCATTACCCAGGTCTTTAAGTCACCTTTATTTCTGAAATATAATTTGACTGGATATAGTATTCCCTGTAGACAACAGTTTTCTTATAGCAGTTTGGACATGTCATCCCACCACATTCCATATTTTCCTTGTAAGAAGTCATGTGTTAAACTTGTGATTTTCTATAGAATTAATCAACAACTTTCAGATTTTCGCTATGCTTTGGCACTCAATACTTTGACTTTCATTAGCCTAAAGATTTCTTGGTGTTAATCTAACTTAAGTTTGGTTGAGTCCCTTAGATCACATGTTAATGCTTTTCTTTCTCAAATTGGAGAAGTTTCAGTAATTTATTCAAGTATTTTCCCCTTTATCTCCCTTCCTTCCTTTTGGGACTCCCACTTATTTTTACTGGTACACTTGATGGCACACTTTATTTGGTACCACTTTCTGGTGCCCCAGAAGTCGCCAGGATTTTCTTCATTTTCTGCTAATATTCTTCTTCTCTGTTTTCTAGAATGAACAAGTTTTATTTACCTATTTTCAATTTTACCAATTCTGTCTTCAAGCTTTATCACTATTCTTTTTGGTCTAACCAATACATTTTTTCATTTCAGGTATTGTATTTTTATCTCCAAATATTCTTTTTTCCAAGAAAAAATTGCTATAAGGATTTATTGGAGAAATTGATGAGGGATAGATATAATCAATATATTGAAAATAATGTTGCACAAATGTTTTCTAGTTTTGTCAGTGTACCTTGATAAAGTGACATGATATGTGCAATTTATTCTTTTTTAAAATTATTATTTTCAATGTTCCTCTTTTTATTATTTATACTTTAAGTTCTAGGAGTACATGTGCACAGCATTGCAGGTTTGACCATATGTATACATGTGCCATGTAGTTTTATCTCCAAATACTCTATCTGGTTCTTTAAAATATATATTAAAATTTTTTTCCATTTTGGTAGATATTGGTAAGCTAATGACTGGATCAGGGTTTGTATCAAATGTCTTATTGGCCTTCTCATTTACGTATTTTTAGCTGATGGTGTAAACTCAGGTGTGATTTTCACTTCCTATTTGAAATCTATAAAAGACATATTTGGGAATCTTGTCCATCTTCATCCTTAGATAGCAGAAAATACACTATATTTGGGGAAAAAAAGTAGTTTATAATTGCTTTCCACCTCCTCTTCCTACCACCTTCCCCCCAACAAAGCCTTCACTGTAGAGGATTATTTTGCTTTTTCAGAGATGCTCTCCTATTCAACTCAGGCTACAGTAAAAAACAAAGAAATAACAACAACAAAAACCTCAAAGAAGCTTAGACTGGGTGGCCTAAGTGACAGAAATTTATTTTCTGACAGTTCTGGAGACAAGAAGTCCAAGATCAGATACTTTCTGATTCAGCTTCTAGTTGAGTCTCTCTTCCTGGCTTGTGAAGCGCCACCATCTTCTGTCTGCTCACATGACCTCTTGTTTGTGAGCATAGAGGAACAAGAGAAAAAAGAGGGAGAGTGAGTGAGCATACACTTTGCGTCTCTTCTTATAAGGGCACTAACCCCTCCTTATAACCTTATCTAATCTTAATTTTCTTCCAAAGTTGTTGTCTCTAAATATCATCACACTGGGAGTTAGAGCTTCAATATATGAATTTTTGAGAGAGATACAATTCAGTTCCTAGCAGATGCATTGTTCTGTAAATAAGTATTACAATAATGTTCTTCTCTTGCTATGGCCACAGATTGGCTAAAAATAATCTCAAAGGCTATTCTATAGACCAGGAACAAAAATTAAGTAACGAATGTAACAGCCTTAAAAGACACAGATGTTTCATGAGCATTTCAAGAGAGCAGCCAAAGAGAGTACCATGTCTTAGAATTATTCTGTAATAGATTATTGGGAGTTCAAATTAGTTCTTTGGAAGATATGTTGTAAAAATTTTGCAAGGTAATTTATTTTCTTTCCAAATAAATCCCTAAACTTTATCACTAAGAAACAACAAAAGAAAGAATTCAAATAAATAAATAAATAAATAACAAGAACAACAATATGAACAAATGCAAATATGAATAAATAAATAGCACTATTAATAATAAAATTATCAATCAATAAATAGCATTCCAAAAATAAGAACATTAGAGCAATAATGTCATGCTAAGTCAGAGCTATAGATCTTTGGTTCCTCAAAGCTTGAGAATGATGTTAATTTATCTCTAGCCTTTACAGGAATCCCTTAGGTCATTAACTATTTTTTCCTGTTGATAATTTTACTTGCATCATTCTCTAAATAGATCCTATGGGACAGAGGGGACAGAGTGACTGTCAAAACCCTATATTCTGTTGCTGCTCAAACCCACTTGGAGGAAATAAGACACCTTTTACCCAGAGTAAGTTCAAATAATATGTTTCAAAATTAAAAAGGTCAGATAAGCATTTTAAAAATAAGTAGCATAAGAATATAATGAACTTTATAACATTTAGATGGCATTTTCTGAAATAGAGCTAATGTTTTCTATAATTTGTTTGTTATATATGTGTGCGTTATATAAAATATATTTCTTATTGGTATGAGATGAAAAAGAAGAAGTTTGGGAATACCAGGAATAAAATTTATTAGGCTGCTTGGAAAAGTTTAGGCATAATTGACTGGGTGCAATTTACATTAAAACTGTCCTTCCTATTTTGCCATGCAGAAGTAGGCGCATCAGGCAGTCATCAATATGTCATCTAATGTGTTTGTTATAAGTAAAGAACATTAATTGTGAACCAGTGAAATAAATATTGAAAGGTTCTTGCAAAAATTTAATTATTAATTTCCCATTACCAAAGCATCTAGAAGGGGCTACATTAAGACATTAATTAAATTTCATGGCGTCACCCATGGACTCAGCAGTCTATCAAAATAAATATATGAAAACAGATGTTTGCCATATATGTGACATAGGTAAATGAATTATGTATACAATGTTTCTAGAAACACAAAGATGAAAGATGGTAACACAGCATGAAAACTAGAAATCAGGAAGCCTTGAAGAATAAATAGTTTCACTGCAGCTCTCCATTCGCCATTCATCTGGTAGAAAAAGGTGAAAGTGTAAGCAAAGGCACATATAAAGCCTGGGTAACGTGTAAGGGCATGTTGTATTTGAGGACTGTAAAATAAGGTTTTAATTGATCACTGGGTGTTGTTTGAGGAAGAAGGGAGAGATGTTGCTGGAATTTTGATGGAAAACATCATGGACTATATTGTAAAGGTCATGTATAATATTTTCAAATATAATGTACATTCTACCTTTGAGATGAGATAAGTGATACTTCAAAGGTGAGATAATGTCTTATAGTTGTCAAGCAGTGCAGCCTTACCTGAAATCTCCAGACATGAAAACTAAATTTCCTGTAGGTGTTGTAATCATCTCAAAACAAAATTTATGTATTTGTATATGAACACCAAAGTCTTTAAACTTTGATGATGCACATATTTCATGTAACAATAAGCAGCAGCAGCAGTAATAATAAATAATATTATCTGTTGTTATCTTTCTTCATGAAAGTGGTAGAAACATACATGCACATACTCAAAATATTCATTTTGATTTTCATATCCATGATTTGCCAAGAACATCTAAATTTTCCTGATATATTCCCTGCTGTTTCCTGAAATAATAAAAATATATCAATTAGGTTTCTTTTGTTAATTTATTATTTGCTGAGATTATATTTCAGGAACTAAAATTTTAAGACACTTTTCTCTGTATTCAACTTAAAGGTACATTACGTGTAAAGTTTACCTATACCTATCTACTTGCATTACTTAAGGATTTTCCATGTGTTCTTACTTTTTTGTATTTATTTCCTCAGACTTTTCTATGTTCAAGGCCTAGAGGTATATTACCTTGACCACCCATACATACTATGTATGTGAAGTCAACATAATCACTTTTAAAATTCATGACAGCTGGGTGGTAAAGTGATTCTGCTGACTTATACCATACGTGTAACTTTTAATGCCTTGGGAAGCAAGTTTTATGGTTTAATATTATTTTCTAATTTAAAATATGTTGCCTGTTAATATTACGGGAGACCTTTCTTTTGATAGTAACAATGATTATTTCAGATGAAAATAACACCGCTTTATAGATTAGGAAGCTTAAAGAACAAACTGAATTTTGATGTGTTAAAAGTTTATGTAACTAGAGAATGATAGAAATAAATTCAGGTCTCCCAGTTTTATCTAGAGTTCTTTCCACTGTATCCTGCTTGACTTAAATACCTACAAAAATGCCATTTTTCCAATAGTTACCTGCCATTAAAATGCAACTGTTTATCACAAAAATGCTAAGTTTGTCAAAATTCACTATATTTACTTCCACTCCCTACATAGCCATAATGGCAATTTACATTCTTTTAAGGGTAATTGAATACTGTTGGCCACAAAAAAAGAATGAAATCATGTCTTTTGCAGCAACATGGATGAAATGGAGGCCATTATCTTAGTGAAGTAACTCAGAAAGTAAAACACCACATGTTCTCACTTATAAAGCGGGAGCTAAATAATATGTACACATGGACATAGTATGTAAGTACCTTTATAAATATAATAAATTTATGCAGAAGAAATATGTGTTCCCACCAAATAACCTCTTTTACCTTTCATCCCATCCCATCCCATCCCCAGACCTCAGAGTGAGCTAATAATTTTAATACTAAATTAGCACTTACATATTAACAATAAATTGATTTTAAGGATAGTAAGGTATTAAAAATTATACAAATGTTAAGCTTGATTAAACTCTCCTCTTTTTATCCAAGACAACCTGAAGAGGTATGACTCAGATATCAATTGCACCCAGGTGACAGGATTTATTCTTGTGGGCCTCACAGATCGTCGGTGAAGATGCCCTCTTTATTGCTATTCTTATCTATCTATCTTTTCACAGTAGTAGGCAATCTGGGTTTGATCTACTCATTAGAACAGATGAAAAACTCAACACACCAATGTACTTCTTTCTTAGCAACCTAGCTTTTGTGGATTTCTGTTACTCTTCTGTCATTACACCCAAAATGTAGGAATTTCTTATATAAACAAAATATTATTTCGTTCAATGCATGTGCTCAGTTAGGCTGTTTCCTGGCCTTCATGACGGCTGAG	39	PASS	SVTYPE=INS;SVLEN=7510;SC=Sniffles2,cuteSV,SVIM;NumNeighbors=1;NumThresholdNeighbors=1;MatchId=1542;TruScore=0.327386;PctSeqSimilarity=0;PctSizeSimilarity=0.982157;PctRecOverlap=0;SizeDiff=134;StartDistance=-24;EndDistance=-24	GT	0/1
chr11	109022322	cuteSV.DEL.4988	ctcctctctctctctcctctctcctctctctctctcctctctcctctctctctctcctctctcctc	c	43.6	PASS	SVTYPE=DEL;SVLEN=65;SC=Sniffles2,cuteSV;NumNeighbors=1;NumThresholdNeighbors=1;MatchId=1563;TruScore=0.585781;PctSeqSimilarity=0;PctSizeSimilarity=0.984615;PctRecOverlap=0.772727;SizeDiff=1;StartDistance=14;EndDistance=15	GT	0/1
chr11	82004531	chr11-82004532-DEL-60	Aaagaaagaaagaaagaaagaaagaaagaaagaaaggagggagggagggagggagggaggg	A	.	.	SVTYPE=DEL;SVLEN=60;SC=Sniffles2,cuteSV,SVIM,PAV;NumNeighbors=1;NumThresholdNeighbors=1;MatchId=1564;TruScore=0.595264;PctSeqSimilarity=0;PctSizeSimilarity=0.933333;PctRecOverlap=0.852459;SizeDiff=4;StartDistance=-9;EndDistance=-5	GT	1/1
chr11	68878481	.	c	CCATCTATCCATCCAAACATCCATCTGTCCATCTAAACATTCATTCAAACGCTCTATCCATCCATCCGTCCATCCATCCATTCATCCATCCATCCATCCATCTAAATATCCATCCATTCATCCATCCATCCATCCATCCATCTAAACATTCGTCCATCCATCCATCCATCCATCTGTCCATCCAAACATCCATCTGTCCATCCAAACATCCATCCATCCATCCATCCGTCCATCCAAACATCCATCCATCCATCCATCCATCCAAACACTCATCTGTTCATCCATCCATTCAGCCATCCATTCTTTCATCCATCCATCTAAACATTCATCCATCCATCCATCCATCCATCCATCCAGGCATCCATCCAAACATCCATCCATCTGTCCATCTGTCCATCCATCCATTCGTTCGTCCATCTGTCCACCCGTCCATCCATCCAGCCATCCATCTATCCATCCATCTAAGCATTTATCCATCCATCCAGACATCCATCCGTCCATCCAAACATCCATCTGTCCATCCATCCATCCATCCATCCAAACATCCATCCAAACATCCATCCATCCATCCATCCATCCATCCATCCATCCAAACATA,CCATCTATCCATCCAAACATCCATCTGTCCATCTAAACATTCATTCAAACGTCTATCCATCCATCCGTCCATCCATCCATTCATCCATCCATCCATCCATCTAAATATCCATCCATTCATCCATCCATCCATCCATCCATCTAAACATTCGTCCATCCATCCATCCATCCATCTGTCCATCCAAACATCCATCTGTCCATCCAAACATCCATCCATCCATCCATCCGTCCATCCAAACATCCATCCATCCATCCATCCATCCAAACACTCATCTGTTCATCCATCCATTCAGCCATCCATTCTTTCATCCATCCATCTAAACATTCATCCATCCATCCATCCATCCATCCATCCAGGCATCCATCCAAACATCCATCCATCTGTCCATCTGTCCATCCATCCATTCGTTCGTCCATCTGTCCACCCGTCCATCCATCCAGCCATCCATCTATCCATCCATCTAAGCATTTATCCATCCATCCAGACATCCATCCGTCCATCCAAACATCCATCTGTCCATCCATCCATCCATCCATCCAAACATCCATCCAAACATCCATCCATCCATCCATCCATCCATCCATCCATCCTAAACATA	30	.	SVTYPE=INS;SVLEN=1196;SC=Sniffles2,cuteSV,PAV,Dipcall;NumNeighbors=1;NumThresholdNeighbors=1;MatchId=1567;TruScore=0.201226;PctSeqSimilarity=0;PctSizeSimilarity=0.603679;PctRecOverlap=0;SizeDiff=474;StartDistance=47;EndDistance=47	GT	1/2
chr11	61777717	.	a	ATTAGCTGGGTGTGGTGGTGCATGCCTGGAAGTCCCAGCTACTCAGGAATCTGAGGTGGGAGGATTGCTTGAGCCCAGGAGGTTGAGACTGCAGTGAGCTATACTGGTGCCACTGCCCTCCAGCCTGGGCAACAGAGTGAGACCCCATCTCTAAAAAATTAAAAACATGGCCGGGCAAGGTGGCTCACGCCTACCAGCACTTTGGGAGGCTGAGGCAGGCGGATCCCTTGAGGTCAGGAGTTCCAGACCAGCCTGGCCAACATGGCAAAACCCCATTTCTACTAAAAATACAAAAATTAGCCAGGCATGGTGGCAGGTGCCTGTCATCCCAGCTACTTGGGAGGCTGAGGCAGGAGAATCACTTGAACTCAGGAGTCAGAGGTTGCAGTGAGCCGAGATCATGCCACTGCACTCCAGCCTGGGCAACACACAGCAAGACTCCATCTCAAAAAAACGTTTTGGGCAGGGTGCGGTGGCTCATGCCTGTAATCCCAGCACTTTGGGAGGCCTAGGCAGGTGGATCACTAGGTCAGGAGATCGAGACCATCCTGACTAACATGGTGAAACCCCGTCTCTACTAAATGTACAAAAAATTAGCCGGGCATGATGGCAGGTGCCTGTAGTCTCAGCTACTTGGGAGGCTGAGGCAGGAGAATGGTGTGAACCCGGGAGACGGAGCTTGCAGTGAGCAGAGATCGCGCCACTGCACTCCAGCCTGGGCAACAGAGCGAGACTCTGTCTC	30	.	SVTYPE=INS;SVLEN=741;SC=Sniffles2,cuteSV,SVIM,SVIM-asm,Dipcall;NumNeighbors=1;NumThresholdNeighbors=1;MatchId=1574;TruScore=0.328835;PctSeqSimilarity=0;PctSizeSimilarity=0.986505;PctRecOverlap=0;SizeDiff=10;StartDistance=-5;EndDistance=-5	GT	1/0
chr11	134629824	svim.INS.230973	G	GTGCAGCAGGGCCCCGTGTGCCATCGGCTCCAATGTGACTGAGGACTTGGCAGTGCACAGGCTCAGCCTGTGCAGCAGGGACCACTGTGCTTGCCGTTGGCTCAATGTGACTGAGGACCCGGCACACGCAGAACTCCAGCCCATACTGTGAGGCCCCGTGTGTGCCGTGGCTCAATGTGACTGCAGAGCTCATGCACAGCAGGGCCCGTGTGTACCATGACTCCAGTGTGACTGCACAGAGCTCAGCCTG	29	PASS	SVTYPE=INS;SVLEN=249;SC=Sniffles2,cuteSV,SVIM;NumNeighbors=2;NumThresholdNeighbors=1;MatchId=1586;TruScore=0.32549;PctSeqSimilarity=0;PctSizeSimilarity=0.976471;PctRecOverlap=0;SizeDiff=-6;StartDistance=23;EndDistance=23	GT	0/1
chr11	134630084	chr11-134630085-INS-60	C	CACTGCACAGAACTCAGCCCATGCACAGCAGGGCCCCGTGTGTGCCATTGACTCCAATGTG	.	.	SVTYPE=INS;SVLEN=60;SC=Sniffles2,cuteSV,SVIM,PAV;NumNeighbors=1;NumThresholdNeighbors=1;MatchId=1587;TruScore=0.316667;PctSeqSimilarity=0;PctSizeSimilarity=0.95;PctRecOverlap=0;SizeDiff=3;StartDistance=-1;EndDistance=-1	GT	1/0
chr11	8578833	chr11-8578834-INS-51	G	GGAGGGGAGGGGAGGGGAGGGGAGGGGAGGGAAGGGAAGGGAGAGGAGAGAA	.	.	SVTYPE=INS;SVLEN=51;SC=Sniffles2,cuteSV,SVIM,SVIM-asm,PAV;NumNeighbors=1;NumThresholdNeighbors=1;MatchId=1589;TruScore=0.333333;PctSeqSimilarity=0;PctSizeSimilarity=1;PctRecOverlap=0;SizeDiff=0;StartDistance=-1;EndDistance=-1	GT	1/1
chr11	60294845	cuteSV.DEL.4546	tctctctctctctctctctctctctctctctctctctctctgtgtgtgtgt	t	40.2	PASS	SVTYPE=DEL;SVLEN=50;SC=Sniffles2,cuteSV;NumNeighbors=1;NumThresholdNeighbors=1;MatchId=1593;TruScore=0.633987;PctSeqSimilarity=0;PctSizeSimilarity=1;PctRecOverlap=0.901961;SizeDiff=0;StartDistance=-5;EndDistance=-5	GT	0/1
chr11	119614755	svim.DEL.402211	AGAGAGAGAGAGAGAGAGAGAGAGAGAGAGAGAGAGAGAGAGAGAGAGAGAGAGAGAGAGAGAGAGAGAGAGAGAGAGA	A	11	PASS	SVTYPE=DEL;SVLEN=78;SC=Sniffles2,cuteSV,SVIM;NumNeighbors=1;NumThresholdNeighbors=1;MatchId=1610;TruScore=0.365682;PctSeqSimilarity=0;PctSizeSimilarity=0.666667;PctRecOverlap=0.43038;SizeDiff=26;StartDistance=-45;EndDistance=-19	GT	0/1
chr11	1651236	chr11-1651237-INS-70	G	GGGGGCTGTGGCTCCGGCTGTGGGGGCTGTGGCTCTGGCTGTGGGGGCTGTGGCTCCGGCTGTGGGGATGT	.	.	SVTYPE=INS;SVLEN=70;SC=Sniffles2,cuteSV,SVIM,PAV;NumNeighbors=1;NumThresholdNeighbors=1;MatchId=1619;TruScore=0.257143;PctSeqSimilarity=0;PctSizeSimilarity=0.771429;PctRecOverlap=0;SizeDiff=16;StartDistance=-1;EndDistance=-1	GT	0/1
chr11	36778046	svim.DEL.385787	GGAAGTAGGGGATGAAAGACTGAAGTTGTTATAACAGCAAGAGCCTAAAGAGATGGCAGGACCTCAGAAGACTAAGAGGGAAGGGACTGTTTTGAGAGCACAATAATA	G	29	PASS	SVTYPE=DEL;SVLEN=107;SC=Sniffles2,cuteSV,SVIM;NumNeighbors=1;NumThresholdNeighbors=1;MatchId=1621;TruScore=0.191756;PctSeqSimilarity=0;PctSizeSimilarity=0.575269;PctRecOverlap=0;SizeDiff=-79;StartDistance=-124;EndDistance=-203	GT	0/1
chr11	401950	chr11-401951-INS-280	C	CCCGCTCACCCCGGGCCGCTCACACCGACCCGCTCACACCCGACCCGCTCACACCCGACCCGCTCACCCCGACCCGCTCACCCCGACCCGCTCACCCCAGCCCGCTCACCCCGACCCGCTCACCCGGACCCTGCTCACACGGACCCGCGCTCACACCGGCCCGCTCACACCCGACCCGCTCACCCCGACCCGCTCACCCCGACCCGCTCACCGGGCCCGCTCACACCCGCCCGCTCACACCGGCCCGCTCACACCCGACCCGCTCACACCCGGCCCGCTCA	.	.	SVTYPE=INS;SVLEN=280;SC=Sniffles2,cuteSV,PAV;NumNeighbors=1;NumThresholdNeighbors=1;MatchId=1627;TruScore=0.235714;PctSeqSimilarity=0;PctSizeSimilarity=0.707143;PctRecOverlap=0;SizeDiff=82;StartDistance=5;EndDistance=5	GT	1/1
chr11	220815	svim.INS.214711	C	CACAAATTACCTCCTTCAGGAGTACTCTGCATGATATGATGACACACAGGGATATTCCACCGGAAGGCAAGTTCTCAGTATTTATCAGATTTACCCTTCAGGAGTACTTGCATGAGTAGATAAGGATGATACACAGGGATATTCATC	23	PASS	SVTYPE=INS;SVLEN=146;SC=Sniffles2,SVIM;NumNeighbors=1;NumThresholdNeighbors=1;MatchId=1631;TruScore=0.326484;PctSeqSimilarity=0;PctSizeSimilarity=0.979452;PctRecOverlap=0;SizeDiff=3;StartDistance=-139;EndDistance=-139	GT	0/1
chr11	122989661	svim.DEL.402967	CTTTCTTTCTTTCTTTCTTTCTTTCTTTCTTTCTTTCTTTCTTTCTTTCTCTCTCTCTCTCTCTCTCTCTCTCTCTCTCTCTCTCTCTCTCTCCCTCTCCCTCTCTCTCTCTCTCTCT	C	13	PASS	SVTYPE=DEL;SVLEN=117;SC=Sniffles2,cuteSV,SVIM;NumNeighbors=1;NumThresholdNeighbors=1;MatchId=1635;TruScore=0.417017;PctSeqSimilarity=0;PctSizeSimilarity=0.623932;PctRecOverlap=0.627119;SizeDiff=44;StartDistance=-39;EndDistance=5	GT	0/1
chr11	67975264	.	a	ACAAACCAAAAACAACACAGAATAATGACCCAAACAAATTTTTTATTTTTTAGACGCTGTCTCGCTCTATTGCCCAGGCTGGAGTGCAGTGGCACGATCTCTGCTCACTGCAACCTCTGCCTCCCAGGTTCAAGGAATTCTCTGTCTCAGCCTCCCGAGTAGCAGGAATTACAGGTGCCCACCACCACGCCCAGCTAATTTTTGTATTTTCAGTAGAGACAGCGTTTCACCATGTTGGCCAGGATGGTCTTGAACTCCTGACCACGTGATTCACCTGTCTCGGCCTCCCAAAGTGCTGAGGTTACAGGCGTGAGCCATCACGCCTGGCCCCAAACAAATTTTTAAACACACTTCGCCCAAGCCAGGCACGGTGGCTCACGCCTGTAATCCCAGCACTTTAGGAGGCCGAGGCGGGAGGGTCACGAGGTCAGGAGTTCAAGACCAGCCTGGCCAACATGGTGAAACCCCGTCTCCACTAAAAATACAAAAATTAGCCGGGCATGGTGGCGGCTGAGGCAGGAGAATGGTGTGAACCTGGGAGGCGGAGCTTGCAGTGAGCCAAGATTGCGCCACTGCACTCCAGCCTCGGCGACAGAGCGAGACTCCGTTTCAAAAAAATCATGCCAAGCTACATCTCCCATCCTAAACATTCAGAGGGACCACAGACTGGACTACAGAGCTTCTTACAACACAGTTTAGTTTGTGGTGTACCTGGTCAAACAGATTATTTTCACACCCTATAAAAGAAGATACAAACATCACTGCCCTTTAACACACACTCAATACTATCATCCCCATTTTACAAATGAGAACAAAACTCAGAGAATTAGAAAAAACTGAAGTGAAGTCCAGGCTGAGAGACTGTGTACTGTTAATATCACACAAAAAGCAACACAGGCCAGGCACGGTGGCTCACGCCTGTAATCCCAGCACTTTGGGAGGCCGAGGTGGGCGGATCACGAGGTCAAGAATTCGAGACCAGCCTGGCGAACATAGTGAAAATCCATTTCTACTAAAAATACAAAAATTAGCCAGGCATGGTGGCACCTGCCCGTAGTCCCAGCTACTCGGGAGGCTGAGGCAGGAGAATCGCTTGAACCCAGGAGGCAGAGGTTGTGGTGAACCAAGATCGTGCCACTGCACTCCAGCTTGGGCAACAGAGTGAGACTCCATCTC,*	30	.	SVTYPE=INS;SVLEN=1177;SC=Sniffles2,SVIM,SVIM-asm,PAV,Dipcall;NumNeighbors=1;NumThresholdNeighbors=1;MatchId=1639;TruScore=0.323421;PctSeqSimilarity=0;PctSizeSimilarity=0.970263;PctRecOverlap=0;SizeDiff=35;StartDistance=-12;EndDistance=-12	GT	1/2
chr11	56470545	.	A	AAAAGATGAATATGACAAGTGGCATTTAATTTTGATTAGTTTTTCAATGTAAGACAGTACTAATGTAATTTATGTTTATAAACACAAATACTTCCTTATTTGAATTGGTATAAGCAGTAGAGAAAGAAAATGCAAGAAACTGAATTAGGCAAGTAGGCCCAGAAAATGTAGGAGTTTCACACAGAGTAGAAAGATTAAATTCACATTGGCAATCATGGACACTAACACAGTAAGTGGGTGCAAGGAATAAAATCAATACAGGTTGTAACACACAGTAATGCAGCCGAAACAGAGTTCAACAGTGTAATTCTAAGATGCCCGACCTAGGTAATGTTCTGAAAAGGAACAGTATTTATGCCAACTCAGTCTTCTGGTTTTCTAAAATACGTGTTCTATTTCCCACTAATGATATTAAAATTCCTATAAAATACATTCTTTTGAAGTAATCTTAACTGACTCAATTATTATATTACAGTGGCAGTAAATCAATTATGTTATGTTGCTTGACTGAAACTAGGAAACACATCATTCCAGAGGGAAGCATCAATTACAGAAAGCAAAACTGATGTGACTCATCTATTTTTAAAACACCGTGGTATCACAAACCCTGACATGTAACTATAGAAGAAAGTCTCAAACTACTTGAGGACTTCTATTCTAATATTTTTAGGGAGGCTCCCAAAATTCATTCTTCAAATAAGAATAAGAATATGCCCATATATTATAAACGTGGCTGGCCTATGTACATATTCACATTATTTGATGCTGGAAGTTAGCTCTAGAATCATGTCTAAGAAATATTACAGAGACCTTAGTGAAAAGATAAAGCACAGCTAATAATAATCTTAGGAAGACATAAAAATAAATAAGAACATAAAATATAATTAAGCATGTGGCATTGATGATTTATAACATAATTTAGAAATAAGTTTTAGTGTAAATCTAGCAGTCAGTTTTCCACTCACTTTTGGAAATGTTTCATCTGCAACTTATAGATTCGAAGAATTCAGAAAAATCTTTCATATTAATTTGAAATTAAAATACAAATTCCTAAGGGAATTTGATACTGAATTCAAAAATGAAGTTTAGATTCTTGAGGTAAAGTGGTTTGTAAGATTTTTCCTCTAGATATATAAGTTTTAATAAATAAAACATTTCTAAAAGTACAAAAGTGTATGGACTCTTCCTTACAAAAAATCTCTTAAACTTAATGTTCTTTGAAAAATGCACAGCTCTTAGTGGTTGCATTAGTCTGGATTCTTCAGAGAAGTAGAAGCAATAGAATGTGTGCAAATTTTGTGCGCATGTGTGTATGTGTTTGTGTATACATATAAGGCATATATGTGGCACATATGTGTGTGTGTGCATATGTGTGTGTGTGTATACACACACAGAGAGATTAATTTTGAAGCCTGTGAAGTCTAAATCTGCAGTGTGGCCAAGGATACTTGAGACCAAGGAGAGCTGTTGGTGCACTTTCAGGCTGGCAGCTTAGAGGCCAAGGAGGTCAATGGTGCAGATTAAATCCAGGAGCAGAGTGCCAGAGAATTCCCTCTTGCTTAGGGAAGTCCATTTTCTTCTTCTTTTTCTATTTTGGCCATTAACTGATTGGTTTTCTTATTTAAAATTCCCTTGTTAGTAGTTTTTCAACATGTTATACTGAAGGTTTTCATAGCGTGCATCTCCCACTTGGAAAGACTAAATAGTGCAGAGACATACTCTGAGCTTTTTCCAAGAAGCAACACAGGAACTTAACAGAAAAAATGAAAGAAACTACAGACCCTTTAAAAGAAGTGGTGGCTGCAGCCTATACCATGAGCCAGGTGGAAAACTGTGAGACTTCAGCACAAGGGTGGCAGGAACTGCATCAGGTGTATACACTCCCACTGGGGATCCTGGAAATCCAGGCCACGGAGGAAGGCCCTAACCCTACCCAGCACTGGAGCTGACATACTGAGCAGTGAGGAGTATATGAGAAGGAACAGCATCAGGACATGCTTTGCATGCCCTCCCAGTCACCAGTGGGGATGGCGGAAGCCATTCCTGATCCTATGGCACAGAGGACTTTGCAGAAGTCAGCCAGCTAACTCACATGGCACTCACTGGTTAAGAGAAGCTCCCAATTGAGATTTGTGATATAATCCTGAGTGGGGATAAAACTCCTTGTCCAGAACTGAGGCAGAAGTAGAAAGTTTGCTAAAGCCTTGGGCACAGGAGCTGGGTGTCCCTGCTTCATGGGACGAATGGGTAGGACATGGCTTGAAATCCGGGGTTTGTCTCCTCAGGAAGGTAAATGGCCTGGGGTCATTTTGAGTTCTGAGCACAGGCTGCCTGTAAACCAGGTAGCTGCTGCAGATGGAGTACTGCAGGTGTGAGGCCTGTCTTGCCACATGTGTGGGAGCTGCATGGGGCTTACTGCTGCCTGCTACTCCCACTCCCATGTGGACTCTTCCATTCAGCAGAAGCAGCTGTACTCCTCACTGAAGCATCACCCTAGTGGCCATGGAACTGCCATCCAATCCTCATTGGGGTGGCTGCTTGTGCCCACATGGGCAGCCAGAGTGCAGACTTGCCCAACCCAGCCCTCATACAGCTTCGCCTTCTAACCAACCTCATAACCGAACACAAAGAACAGAGGCTTTTGGGATCTCTATGGCCATGCCCATTGTCTGAAAGACCAGAGTACCTTCTCTGGGTAACATAAGGCAAGCACAAATCCCACAGCTATCACCGCAGCTGGTGCACAACCTCCTATGTGGAGGCCAATCAACACAGTACATTATGGCATCTGCAGGCAGAGCAACACAGTACCCAGGAAGGATAAAAGTTTGTGTAACCTCAGCTACCAATATTGCCTGCATCACCCTGGCTAACCAGGAGGTCTTCCATCTGCCCATGTGACCTGTTCATTTTTACTCCAACTTTCTGAGAAAGCCAACACACTAAGGCTATTTATAACCAAGTGAATCTTACAGAGTCTACATCATTTCCCTACCACCCCATCAGATCTTGTGCTGATACCTGCTTTGGGAGACTTGAAGGCTGGTCACATTGCTGGATAACTTGTAGACATTCCCCAGGACCAGCCTGGAGTTCTGGGGAATCTTGGGGATTCTGGGGATCCCAATCTTGGGAGCTCTGGGGAATCACTTGCAGACATTCCTTAGAGCACCCCACTGGGTGTCTAAACCCAGAGAAGAAGCAGAATTCACAGTAGTCTGTCCCTGAGGGACTCCTACTTTTAGGGAAACAGGAAGTACACTACCTCAAGAGAGAAACCTGTGAGACAAAAGAATCCAGATGGCAGGCCTTGGGTCTCAGACTTTCTACTTGTGATAAATTTCAGCAGAGGGACGAGTGCAGTGCTTGGCTCAGTAGGGAAAGTCTGTAGCTCTACCTCAACAATCAGGCAGCCCTGGTGATTGTGAAGGGTCTGGAGAAGGATACCTCTTCTCCCTTTCACCTACCATTGTGGACACAGTTGGGGCTTCTCCCAAAGGAGCTCTGTGTGGGTGCACCTGTAGCATTTCTGGAACACTTCAGAGTAATTTCATCCCCACAGGAGGAGTGCCCTCCAGGTCAGACTTGACTGAGGGGAGAGTCACAATCCCTCTCTGCATGCAACATCAGCATTCCTGCAGATGAAAAGAGGTGCTGGTCTGATCTGAATAACTGGAACAATAGGTACAGTGTGTGACTCACGTGACTGGGAGGTGGATCAATTTCCTGCTGGCCTGATAGGGAGCTGAGGTGGCTTCCTCTCTACCCTCTCTAAAGACCTCACTGCATTTCACTGACGGCTCCCCAGCTGCCTCTGTCAAAGCTGGGACCTCTGCCTATCATTGGTTATTGCATTTACTCCCACACTTAACTATAGCTGGTTTTACCCATGAACACCTCCTGCTGGCCTGAAGCCTGAACTGTCTGATCCAGTGAATAAAATACTGGGGAATAAATAAAGTGCATATTACTGGGGAACATGATAAGCTTCATGAGACCTCTGCCATTCTATCTCCACAGGAGACAGTGCACCTGCTCACACACTGAGAACATTGCTACTACAATCAGCATCTGAGAAAGCCACTATGCAAAGACTCTCTATAACCAAGGAAATTATGGAGTCTTCAACCCTTAAAACTTTCAGAGCTGAACTAAATTGCAATAAACTATAAACAGTAAAGTCACATCCTCAAGGGGTAAAAAACTTTAAAAACATAGTCAAATCAAAAATAAATTTAAAAATAATCAGAAGAAATAGTCTACTCAAATGAGAAGAAACCAGAAAAATAATTCTGATAATGTGAAAAACAGGGTTCTATAACACTTGCAAAAATCACACAAGCTCTCTAGCAATGGATCCAAATCAAGATGAAATTTTTGACATACCAGATAAAGAATCCAAAAGTTGATTATTAAAGCTACTCAAGGATATACAAGAGAAAGGTGAAAGCCAGCATAAAGAAATTTTTAAAACAATTAAGGATACAAATGAAAAATTTTCTAAACAGGTAGGTAATTTCGAAGAAAACAATCAGAACTGTTGGAAATGAAAGACATTTAATGAATTACAAAATGCAGCAGAAATTTTTAACAATAGACTAGACAGAGTAGAAAGAAGAATTTCAGAAATTGAAGACAAGGATTTGAATTAACCCAGTCAGACAAAACTAAAAAAACAAGAAAAAAAGAAATCAAAAAGTCCTAAGAAATACGAGATTATATAAAACATCCAAACCTAAAAATAATTTGTGTTCCTGAATGAGAAGGAAAGGCAAGAAGTTTGGAAAATTTACTTAAGGGAATAATGGAGGAAAATTTCCTGGCCTTGCAAGAGATTTAGACATCCAAATACAAGAAGTTCAAAGAACTCGTTGGGGATTCATTGCAAAATGGTCATCAAGGCACATTGTCATCATGCTATCTAAAATCAACAAAACGGAATGAATTCTAACAGTGGTGAGAAAAAGCATCAAGTAACCAATGAAACAAACCTATCAGACTAACAGCAGACTTCACACTAGAAACCTTATATGCCAGAAGAGATTGGGGTCCTATCTATAGCCTCCATAAAAAGAATAATAGTCAGCCAAGAATTTTTTATTCAGCAAAACTAAGTTTCATAAATGACAGAGAAGTAAAGTCTTTCTCAGATAAACAAAGGCTGAGGAAATTTGTCACTGCTAGACTAGAAATGCTAAAAGGATTTCTAAATCTTGAAACAAAAGGTTGATATGCACCAGAATAGAACGTCTTAAAATTCACAGGTCCTTTAAAACAGTAACACAATAAAGAAAACAAAGTCACTAGATAGCAATCAACATGATAACTGGAACAGTACCTCACATCTCAATATTAACACTGAATAGCCGGGCTCAGTGGCTCAATGCCTGTAATCCCAGCACTTTGGGAGGCCGAGGCGGGTGGATCACGCGGTCAAGAGATCAAGACCATCCTGGCCAACATGGTGAAACCCCATCTTTATTAAAAATATAATAATTAGCTGGGTGTGGTGGCGGGTACCTGTATTCCCAGCTACTCAGGAAGCTGAGGCAGGAAAATCGCTTGAACCCGGGAGGCAGAGGTTGCAGTGAGCCAAGATCATGCCATTGCACTCCAGCTTGGGGACAGAGTGAGATGCCATCTCAAAATATATATATATATATGTATATATATATATATATATACACACACATACTGAATGTGAATATAGAATGGCAGAATAAATTTTAAAAATTCACAAACCAAATATCTACTGTTACTTTTAAACATGATCAAATTCCTGAATCATCATTAGAGTGAGAGAATATTAGAATCAGAAGATGTTGTGTCCAGCAGTTTTCAAATTTTTCTTCAGGAAATCCCTTGAGTTCCACTGGATCCATGTTTTCAAAGATTTTGCATCATCCAAAAACATTGTTCCTATTTTGTATGAGGTAATCAATTTAAAACAAACAGCCCACATCACCACAGAATAAAACTACAAATCAATAGTATTTAACATTAACATGATACATGTTTTCCATCAAATGCAGATGGAAAGACCATTTTCTAGTGAAGGGAGAAGAAAAGAAGCTAAACTAATGAGATGTAATATGAGCAGAACCACAAGAGGACAATGAAGTAGGAGAGGGACATAAGAATTTCAGGGAAGTGGATTGCAATATGGTAATCAGGGAACATCTTTAGGGGTAATAATAGAAGCCATTAAGAACTGAGAAATGTGAGGAACTGGCTATAAAGACTTCTAAGGGGAAGAGCATTGCAACAATGGGTGGAACGAAGACAAAGCATTGATCATTCCATGTTTATTCTAAAAATTCAAAGGCAGATAGCATGCCTGGAATGGATTGAAAAGAGCAGAAAGACTAGGAGATGGGAAAAACAGGTAATGAGGGCACGAGCACAGAGATCTTGCACATCTTTGTAAGGAACTTGAATTTTACTCTGAATAAGTGGAAAAGCCATTGGACTTCTTAGAACAGAAAACTAACATGATCTAACTGGCATTTTAACAGGACCATTCCGCCATGTGGAAAACTCAAGTGGGATAAGAATAGAAGCAGGAAGACCAATTAGAGGCTAATCATGGCCTCATATATAGAGTGAAAACATTGGAGCTGGGAAAAACTAGTCTGGTTCTAGGTATATTTCAAAGAATCAAGGAGATATTGCAAATTAAAAAGCAACAGTGTGAAAACAAGAGAATGGTCAAGAATAACATAAAATTCCTAACAAGGAATAATGCCATTTACTGCCGTGGAGAAGACTGAATGAGGATAGGGTTAAAAGGATTATTAATAAAAATTTCTTCATAGTGACAACGCATGAGTAAATAATGTAGCTTTTAGAATACAATGATAAAACAGTATTCCCTGTGAACTCAATTTTCTTAAGATGCCCAGGAGACATTACAAAATATATATATATATTAATTAGACATTTGAATCCATGAGTCTCACTTCAGGGAGGAGGCATAGTTAGGGAGGCAACATTGGAGTCATGTGCATATAGAAGCATTTAAAGTCATGAGATTGGATGAGATTACCAGAAACTGATGGCAGATGGAGAAGACAAGAGTTTCAATCGCTGATTCTGGGGACACTCCAAAATTCAAAAGTCGGTTCTGTAGCACTGAGACACATGCAGCAAGAGAAGTGGAAGCAAACCAGACAGGTATGACAACCTGAAAACCAAGTAAAGATTTTCCAGCAGAGAAGGAGCAAGAAACTATGACAAATGCTGCAGGAGATCTAATCAGATGAGAACTTCATCGTTGGGTTTAGCCATGTGAGATCACTGAAACCTGAGTGAAGTAGAGGCAGCAAAAGCTCAAGTGGAACAATCTTATATTGTTCTATGTTTACTCAGAAATAACACTGTTTGTTGATATTGATATTTATTAATGCTAATATTGAAAGTTGAGTGTGAACTGAGTGTTTTTCCTAGGTCCCAAGAGGATGAGCATACAAATAAATATCATGTACACTAGAATTTTAATTTATTTACCTACAAAATGACTTAGGTTAATGAGAAATTAGTGTGTCAAGAATTGTCTTTACAGTGTAAGACAGATGTACGTTTGCTAGATATATTTCTCTCAACCCATTTCTCTAGTAACATTTGTAGTTCTGTATGAAGAGAATCTTGAAGAGAGTGGGTGGAGTGATACTGTACTATACATAAATTACATTTAAAATTGGTGTTTAAGTTATTATTATTGTATTTATTATAAAATATATGTAAAATATAGTAAATACTGTGTACTTTGTAATTTCATCATTGCATATCATTCTTCTGTACACATTTTCCCCATAACTTTGTATCTATTCTCCTTTTCCATTACACTTCTCTTAGTATATTCTTAGGCCTATATATAATATCATGAGATATGAATTTATAATGCTTTCATAATGTTTCAATGCATAGAAGCACTCGAGAAAAAGACTTTATTCTTTTTGAACTATATTTAAAGAGGGATGCCCAGTATTTTAAAGACAAACGAGTGATATTTAAAAATAGAAATTTACACATTTAGCAAAAGAGAAAATTGACAAGAAGAAGAGGATCAAAGTATTGGAAAAATAGAAATTATGAATACATCTTTTCTTTCCTTGAACAGTCATTCCTAAAGGAAAAACATAATTAAACAACTTAAGAAATTTAGAATTGAATACATAATTGCAAAGTCGGTTGCAAAATGAAAACTTTCTAAAACAAACAATTAGATTGTTGGTTCTAGACTTCAAAGATTACTGCAAATGTGATCTTATGTAGCATAATTCTACATATTCATGACTGTGATTCAGACTGAGCTCATTTCCTTTCCCCATAGGTGAGATTCCTTACAGCCATGCAGAGGAGCAATCACACAGTGACTGAGTTTATACTGCTGGAGCTTCACCACAGACCCAGGGATGCAGCTGGGCCTCTTCTTGGTGTTCCTGGGCGTGTACTCTCTCACTGTGGTAGGAAATAGCACCCTCATCGTGTTGATCTGTAATGACTCCCACCTCCACACACCCATGTATTTTGTCGTTGGAAATCTGTCGTTTCTGGATCTCTGGTATTCTTCTGTCTACACCCCAAAGATCCTAGTGATCTGCATCTCTGAAGACAAAAGCATCTCCTTTGCTGGCTGCCTGTGTCAGTTCTTCTTCTCTGCAGGGCTGGCCTATAGTGAGTGCTGCTTACTGGCTGCCATGGCTTATGACCGCTACGTGGCCATCTCCAAGCCCCTGCTTTATGCCCAGGCCATGTCCATAAAGCTGTGTGCATTGCTGGTAGCAGTCTCATATTGTGGTGGCTTTATTAACTCTTCAATCATCACCAAGAAAACGTTTTCCTTTAACTTCTGCTGTGAAAACATCATTGATGACTTTTCTGTGATTTACTTCCCTTGGTGAAGCTGGCCTGTGGCGAGAAGGGCTGCTATAAGTTTCTGATGTACTTCCTGCTGGCCTCCAATGTCATCTGCCCCGCGGTGCTCATCCTGGCCTCCTACCTCTTTATCATCACCAGTGTCTTGAGGATCTCCTCCTCCCAGGGCCGCCTCAAAGCCTTCTCCACATGCTCCTCCCACCTGACCTCTGTCACTTTATACTATGGCTCCATTCTCTACATCTATGCTCTCCTAGATCTAGCTATTCTTTTGATATGGACAAAATAGTTTCTACATTTTATACTGAGGTACTCCCCATGTTGAATCCCATGATCTACAGCCTAAGGAATAAGGATGTGAAGAGGCTCTGAAAAACTTCTCCCATAAATCAAGATTATCTCCACCAGAGGAGAAACAAAGACTATTTTAGATGCAGTTTTTGTATTTCAAACAGAGTTACCATTGTGCTTTATCACAATCAATCCTCCTCTTGACACATGACAGTTACAGACACATACAATAAGAAAATTAGGAAAATTTAGAAGAAAAACTTCTGAATATATAAGAATTGAAGTGTATTTCCTGTCTCTTTTATTAAAAGCAAACATAAAACTTAAGCCCAAAACCTCTCCTGTACCTTCATAAAGTGATGAACAGCCTACCTCATTAGCTGAAGATTTGCCTAACAGATATGTGTAGAATAGTATCTATGTTGTTCCTAGAACTAGGAAGAATTGTGATCAGTCCAGTTTTAATATTTTCCTATGTTTAATAACTAGATGACATTCATCACTTTCCATTCCCTTAACAGAATATCTTAAGGATTATTATACCTTACTTTCCTCCCAAGAAGTATTAGCGCAAAGATCTAGAGGCACCCAAGAAATAACTCAATACAAACGAGACCCAGAAAGGTATGATCTTGCTAAGTTGTATGTCTCTTATACACGTTTCTTGATTAAGAAAAATTCATTAAGATCCTATACATATGATTTTTGTAATTCACTGTATAACTCTCAGAGCTCCTCTTTATTTTACAGGGGTGAACTTACAAGGACTTTTACATTAAAATTGTGACCTTCTGAGCATCAAAGAGCAATTATTGTCATTTAAAAATAATAATAATTTTGGTGAAGTGAAACAATTTAAAAAATAAAAGTCTGTGAGTACACATTGCTCAATAAATATTTTATTGTATTTATTTTAATAGATATTTTATAGAGAGAATATGTACATACAGGGGTGATTCCACAAAAGGAATTTCACTTAGCATAATGTCTTCTAGGTTCATTCACGTTGTTGCAGGTGACAGAATTACATTTCTTGTAAGACTGAATAGTATTCCATTGTGCATTATATGCCACTTTTTCTTTGATTCATTTACCTGTTGATGGGCATTTAGGTTTTTCTAAGTCTTAGCTATTGTGAATAATACTGCAATGAACAAGAGAGCACAGGTATCTCCTCAACATACTGATTTCAATTCCTTTATAAGCATCTACCCAGAGGTGGAATTTTGGATCATGTGGTAATTCGATTTTTCTATTTTTAGTTTTGGTAGAAACCTCTATACTGTTTTTAAAAATGGCTGTGCTAATTTACACTCCCATCAACAGTGTATAAGAGTTCTCTTTTCTCCACATCCTGGCCAATGCTTGTTAACTTTCATCTTTTTGAGAATGATCATTCTAATATAATGTATATGAGGTGGTATCTCATTGTAATAAGTGAAGTAAGCCTGGCACAGAAGAAAACATCTGTGTCATCCCACTTATGTGTGAGATCTAAAAGTTAGAACTCCTACAAGTAGAGAGTACAATAGTAGTTACCAGTGACTGGGCAGGGTGGGTGGAGAAAGGAGAAATGTTGATCAGAGGGTACAAAGTTTCATGTAGGCAGGAGGAATAAGTTCTGGTGAACTACTGCAGAACAAGGTGACTACAGTTAATGGTAATGTATTGTGTATTTCAAAATTACTTGAAAATGGATCTTAAATGTTCTCATCACAAAGCAATGATAAGTGTATGAGGTGATGGGCATAATAATTAGTCGGAGATGTTCAATTCGCACTGTATACATGTACTGAAGCATTGCATTTTACCCCATACATGTTATCAATACAAATATAATTTT	30	.	SVTYPE=INS;SVLEN=11010;SC=Sniffles2,cuteSV,SVIM,SVIM-asm,PAV,Dipcall;NumNeighbors=1;NumThresholdNeighbors=1;MatchId=1641;TruScore=0.324342;PctSeqSimilarity=0;PctSizeSimilarity=0.973025;PctRecOverlap=0;SizeDiff=297;StartDistance=-65;EndDistance=-65	GT	0/1
chr11	56473593	svim.INS.221465	G	GGTTCTGGGAGATCTTGGGGATTCTGGGGATCCCAGAAATCTTGGGGAGCTCTGGGAATCACTTGCAGACATTCA	17	PASS	SVTYPE=INS;SVLEN=74;SC=Sniffles2,SVIM;NumNeighbors=1;NumThresholdNeighbors=1;MatchId=1642;TruScore=0.630631;PctSeqSimilarity=0;PctSizeSimilarity=0.891892;PctRecOverlap=1;SizeDiff=8;StartDistance=0;EndDistance=0	GT	0/1
chr11	131659388	chr11-131659389-INS-65	A	AAGAAGAAGAAGAAGAAGAAGAAGAAAAGAAGAAGAAGAAGAAGAAGAAGAAGAAGAAGAAGAAAG	.	.	SVTYPE=INS;SVLEN=65;SC=Sniffles2,cuteSV,SVIM,SVIM-asm,PAV;NumNeighbors=1;NumThresholdNeighbors=1;MatchId=1644;TruScore=0.169231;PctSeqSimilarity=0;PctSizeSimilarity=0.507692;PctRecOverlap=0;SizeDiff=32;StartDistance=1;EndDistance=1	GT	1/0
chr11	107461071	cuteSV.DEL.4969	ctctctctctctctctctctctctctctctctctctctctctctctctctc	c	71.5	PASS	SVTYPE=DEL;SVLEN=50;SC=Sniffles2,cuteSV;NumNeighbors=1;NumThresholdNeighbors=1;MatchId=1645;TruScore=0.615259;PctSeqSimilarity=0;PctSizeSimilarity=0.980392;PctRecOverlap=0.865385;SizeDiff=-1;StartDistance=-6;EndDistance=-7	GT	0/1
chr11	30909609	cuteSV.DEL.4305	agagagagagagagagagagagagaaagaaagaaagaaaaagaaagaaagaaagaaagaaagaaagaaagaaagaaa	a	22.5	PASS	SVTYPE=DEL;SVLEN=76;SC=Sniffles2,cuteSV;NumNeighbors=1;NumThresholdNeighbors=1;MatchId=1648;TruScore=0.466508;PctSeqSimilarity=0;PctSizeSimilarity=0.962025;PctRecOverlap=0.4375;SizeDiff=-3;StartDistance=-42;EndDistance=-45	GT	0/1
chr11	33636094	.	atatatatatatatatatatatatatatatatatatattttttttttttttttttttttttt	A	30	.	SVTYPE=DEL;SVLEN=61;SC=Sniffles2,cuteSV,SVIM,SVIM-asm,PAV,Dipcall;NumNeighbors=1;NumThresholdNeighbors=1;MatchId=1655;TruScore=0.645073;PctSeqSimilarity=0;PctSizeSimilarity=0.983607;PctRecOverlap=0.951613;SizeDiff=1;StartDistance=-3;EndDistance=-2	GT	0/1
chr11	69312885	svim.INS.223193	G	GGAGTAGTGGAGAAGTTGCATGTGTGGTGGAGAATTTTGAAATATCCAGAATTGAGAAGAAATTATG	12	PASS	SVTYPE=INS;SVLEN=66;SC=Sniffles2,SVIM;NumNeighbors=1;NumThresholdNeighbors=1;MatchId=1658;TruScore=0.258824;PctSeqSimilarity=0;PctSizeSimilarity=0.776471;PctRecOverlap=0;SizeDiff=-19;StartDistance=-31;EndDistance=-31	GT	0/1
chr11	68032010	.	c	CCATCCACCCACCCACCCATCCATCCATCCACCCACCCATCCATCTACCTACT	30	.	SVTYPE=INS;SVLEN=52;SC=Sniffles2,SVIM,SVIM-asm,PAV,Dipcall;NumNeighbors=1;NumThresholdNeighbors=1;MatchId=1660;TruScore=0.326923;PctSeqSimilarity=0;PctSizeSimilarity=0.980769;PctRecOverlap=0;SizeDiff=1;StartDistance=-1;EndDistance=-1	GT	1/1
chr11	24940888	.	c	CATATATTGATAATATATGTTATATATTATATATGATATATATTGATAATATATGTTATATATTATATATGAT	30	.	SVTYPE=INS;SVLEN=72;SC=Sniffles2,cuteSV,SVIM-asm,PAV,Dipcall;NumNeighbors=1;NumThresholdNeighbors=1;MatchId=1662;TruScore=0.247423;PctSeqSimilarity=0;PctSizeSimilarity=0.742268;PctRecOverlap=0;SizeDiff=-25;StartDistance=29;EndDistance=29	GT	1/0
chr11	11899332	cuteSV.DEL.4129	tctctttctctctctctctctctgtgtgtgtgtgtgtgtgtgtgtgtgtgtgtgtg	t	76	PASS	SVTYPE=DEL;SVLEN=55;SC=Sniffles2,cuteSV;NumNeighbors=1;NumThresholdNeighbors=1;MatchId=1668;TruScore=0.618723;PctSeqSimilarity=0;PctSizeSimilarity=0.945455;PctRecOverlap=0.910714;SizeDiff=3;StartDistance=-5;EndDistance=-2	GT	0/1
chr11	87825524	cuteSV.DEL.4792	agagagagagagagagagagagagagagagagagagagagagagagagagagagaga	a	74.6	PASS	SVTYPE=DEL;SVLEN=56;SC=Sniffles2,cuteSV;NumNeighbors=1;NumThresholdNeighbors=1;MatchId=1670;TruScore=0.607665;PctSeqSimilarity=0;PctSizeSimilarity=0.910714;PctRecOverlap=0.912281;SizeDiff=5;StartDistance=-5;EndDistance=0	GT	0/1
chr11	22338070	svim.DEL.382860	CTCTCTCTCTTCCCCCGCCTCTCTCTCTCCCTTCCCCCGCCTCTCTCTCTCCCT	C	12	PASS	SVTYPE=DEL;SVLEN=53;SC=Sniffles2,SVIM;NumNeighbors=1;NumThresholdNeighbors=1;MatchId=1673;TruScore=0.641742;PctSeqSimilarity=0;PctSizeSimilarity=0.962264;PctRecOverlap=0.962963;SizeDiff=2;StartDistance=-1;EndDistance=1	GT	0/1
chr11	46191058	cuteSV.DEL.4450	gagagaaagaaagaaagaaagaaagaagaaagaaagagagagagagaaagaaagaaaagaaagaaagaaagaa	g	18.8	PASS	SVTYPE=DEL;SVLEN=72;SC=Sniffles2,cuteSV;NumNeighbors=1;NumThresholdNeighbors=1;MatchId=1674;TruScore=0.609474;PctSeqSimilarity=0;PctSizeSimilarity=0.96;PctRecOverlap=0.868421;SizeDiff=-3;StartDistance=-7;EndDistance=-10	GT	0/1
chr12	130864370	.	C	CCCTCATCCCAGTTCCCATCCAAGCATTGACAGTTCCTTCAACTCCCTCATCCCAGTTCCCATCCAAGCATTGACAGTTCCTTCAACTCCCTCATCCCAGTTCCCATCCAAGCATTGCCATTTCCTTCAACTCCCTCATCCCAGTTCCCATCCAAGCATTGACAGTTCCTTCATCT	30	.	SVTYPE=INS;SVLEN=175;SC=Sniffles2,SVIM-asm,PAV,Dipcall;NumNeighbors=1;NumThresholdNeighbors=1;MatchId=1676;TruScore=0.318095;PctSeqSimilarity=0;PctSizeSimilarity=0.954286;PctRecOverlap=0;SizeDiff=8;StartDistance=87;EndDistance=87	GT	0/1
chr12	128940911	.	Cttttttttttttttttttttttttttttttttttttttttttttttttttttt	C	30	.	SVTYPE=DEL;SVLEN=53;SC=Sniffles2,cuteSV,SVIM,SVIM-asm,PAV,Dipcall;NumNeighbors=1;NumThresholdNeighbors=1;MatchId=1680;TruScore=0.642641;PctSeqSimilarity=0;PctSizeSimilarity=0.963636;PctRecOverlap=0.964286;SizeDiff=-2;StartDistance=0;EndDistance=-2	GT	1/1
chr12	6040973	cuteSV.INS.3164	g	gAAAGCAAAGATAGACTAGTATGAAGGAAGACTGGTAAGAAAGTGACTACTAAGGAAAGAAGGTAGACGTTTTTGAGTGAGAAAGTTGAAGGTGAAGACTTCTAGCAAGGAAGGAAAGACTGGTAAGAAAGTGACTAATAAGGAAAGAAGCAAAGATCGAGTGAGGAAAGAAGATGTTGTACCTTCCAGTAAGGAATATAAAGAGACTGGAAAGAAAGTGACTAATAAGGAAAGAAGGTAGACGAGTGAGGAAAGAAGAGTAGACTAGTATGAAGTAAAGACTCTATAAGAAAGTGACTAATATGACAAAGGTAGACGAGTGAGAAAGAAGATAGACTAGTGCGAAAGAATACTGCAAGAAAGTGACTAATAAGGAAAGAAGTGCAAGATTTGAGTGAGGAAAGAAGATAGAGATCATAAGGAAGGAAGACTGGTAAGAAAGTGGACTAATAAGGAAAGAAGGTAGACGTTAGTGAAAGAAGATGACTAGTAAGGAAGGAAGACTGGTAAGAAAGTGACTAATAAGGAAAAAGAAGGTAGACGAGGAGAAAAATATAGATCAGTGAAGCAAAGGAAGACTGGTAAGAAAAAGTGATCATTAAGGAAAGAAGGTAGACGAGTGATAGAGGAAAGAAGACAGGACTAGTATGAAGGAAGACTGTAAGAAAGTGACTAATAAGGAAAGAAAGGCAGACGAGTGAGGAAAGAAGGTAGACTAGTATGAAGGAAGACTGGTAAGAAAGTGATTTCCAACAAGCAAAGAAGGAGACGAGTGAGGAAAGAAGGTAATTAAAAAGGAAGGAAGCATCATGTGAAGAAAGTAACAATAAGGAAAGAAGGCAGATGAGTGAGGAAAGAAGGTAGACTAGTATGAAGGA	381.7	PASS	SVTYPE=INS;SVLEN=877;SC=Sniffles2,cuteSV;NumNeighbors=1;NumThresholdNeighbors=1;MatchId=1686;TruScore=0.329913;PctSeqSimilarity=0;PctSizeSimilarity=0.989738;PctRecOverlap=0;SizeDiff=9;StartDistance=287;EndDistance=287	GT	1/1
chr12	129788125	.	G	GGGACTCTGCAGAGCCTCCACCATCATCACTGCTGGGACTCTGCAGAGCCTCCACCATCATCACTCGCGGGACTCTGCAGAGCCTCCACCATCATCACTCGCCGGACTCTGCAGAGCCTCCACCATCATCACTGCCGGGACTCTGCAGAGCCTCCACCATCATCACTGCCGGGACTCTGCAGAGCCTCCACCATCATCACTGCCGGGACTCTGCAGAGCCTCCACCATCATCACTCGCCGGACTCTGCAGAGCCTCCACCATCATCACTCGCCGGACTCTGCAGAGCCTCCACCATCATCACTGCC	30	.	SVTYPE=INS;SVLEN=305;SC=Sniffles2,SVIM-asm,Dipcall;NumNeighbors=1;NumThresholdNeighbors=1;MatchId=1694;TruScore=0.328962;PctSeqSimilarity=0;PctSizeSimilarity=0.986885;PctRecOverlap=0;SizeDiff=4;StartDistance=209;EndDistance=209	GT	0/1
chr12	54579256	.	aaaaataaaataaaaaataaataaataaataaataaataaataaataaataaat	A	30	.	SVTYPE=DEL;SVLEN=53;SC=Sniffles2,cuteSV,SVIM,SVIM-asm,PAV,Dipcall;NumNeighbors=1;NumThresholdNeighbors=1;MatchId=1720;TruScore=0.654433;PctSeqSimilarity=0;PctSizeSimilarity=0.981481;PctRecOverlap=0.981818;SizeDiff=-1;StartDistance=0;EndDistance=-1	GT	0/1
chr12	1527782	svim.DEL.406242	TTTCTTTCTTTCTTTCTTTCTTTCTTTCTCTCTCTCTCTCTCTCTCTTTCTTT	T	13	PASS	SVTYPE=DEL;SVLEN=52;SC=Sniffles2,cuteSV,SVIM;NumNeighbors=1;NumThresholdNeighbors=1;MatchId=1723;TruScore=0.604822;PctSeqSimilarity=0;PctSizeSimilarity=0.981132;PctRecOverlap=0.833333;SizeDiff=-1;StartDistance=9;EndDistance=8	GT	0/1
chr12	55728066	.	c	CCCGGGTCCCCTTATTTCTTTCTCTATACTTTGTCTCTGTGTCTTTTCTTTTCCAAATCTCTCGTCCCACCTTACGAGAAACACCCACAGGTGTGTAGGGGCAACCCACCCCTACATCTGGTGCCCAACGTGAGGCTTTTCTCTAGGGTGAAGGTACTCTCAAGCGTGGTCATTGAGGACAAGTCGACGAGAGATCCCGAGTACGTCTACAGTCAGCCTTACGGTAAGCTTGTGCGCTCGAAAGAAGCTAGGGTGATAATGGGGCAAACTAAAAGTAAAATTAAAAGTAAATATGCCTCTTATCTCAGCTTTATTAAAATTCTTTTAAAAAGAGGGGAGTTAAAGTATCTACAAAAAATCTAATCAAGCTATTTCAAATAATAGAACAATTTTGCCCATGGTTTCCAGAACAAGGAACTTTAGATCTAAAAGATTGGAAAAGAATTGGTAAGGAACTAAAACAAGCAGGTAGGAAGGGTAATATCATTCCACTTACAGTATGGAATGATTGGGCCATTATTAAAGCAGCTTTAGAACCATTTCAAACAGAAGAAGATAGCATTTCAGTTTCTGATGCCCCTGGAAGCTGTTTAATAGATTGTAATGAAAAGACAAGGAAAAAATCCCAGAAAGAAACGGAAAGTTTACATTGCGAATATGTAGCAGAGCCGGTAATGGCTCAGTCAACCCAAAATGTTGACTATAATCAATTACAGGAGGTGATATATCCTGAAACGTTAAAATTAGAAGGAAAAGGTCCCGAATTAATGGGGCTATCAGAGTCTAAACCACGAGGCACAAGTCCTCTTCCAGCAGGTCAGGTGCCCGTAACATTACAACCTCAAAAGCAGGTTAAAGAAAATAAGACCCAACCGCCAGTAGCCTATCAATACTGGCCGCCGGCTGAACTTCAGTATCGGCCACCCCCAGAAAGTCAGTATGGATATCCAGGAATGCCCCCAGCACCACAGGGCAGGACGCTATACCCTCAGCCGCCCACTAGGAGACTTAATCCTATGGCACCACCTAGTAGACAGGGTAGTAAATTACATGAAATTATTGATAAATCAAGAAAGGAAGGAGATACTGAGGCATGGCAATTCCCAGTAACGTTAGAACCGATGCCACCTGGAGAAGGAGCCCAAGAGGGAGAGCCTCCCACAGTTGAGGCCAGATACAAGTCTTTTTCGATAAAAATGCTAAAAGATATGAAAGAGGGAGTAAAACAGTATGGACCCAACTCCCTTATATGAGGACATTATTAGATTCCATTGCTCATGGACATAGACTCATTCCTTATGATTGGGAGATTCTGGCAAAATCGTCTCTCTCACCCTCTCAATTTTTACAATTTAAGACTTGGTGGATTGATGGGGTACAAGAACAGGTCCGAAGAAATAGGGCTGCCAATCCTCCAGTTAACATAAATGCAGATCAACTATTAAGAATAGGTCAAAATTGGAGTACTATTAGTCAACAAGCATTAATGCAAAATGAGGCCATTGAGCAAGTTAGAGCTATCTGCCTTAGAGCCTGGGAAAAATCCAAGACCCAGGAAGTACCTGCCCCTCATTTAATACAGTAAGACAAGGTTCGAAAGAGCCCTATCCTGATTTTGTGGCAAGGCTCCAAGATGTTGCTCAAAAGTCAATTACCGATGAAAAAGCCCGTAAGGTCATAGTGGAGTTGATGGCATATGAAAACGCCAATCCTGAGTGTCAATCAGCCATTAAGCCATTAAAAGGAAAGGTTCCTACAGGATCAGATGTAATCTCAGAATATGTAAAAGCCTGTGATGGAATCGGAGGAGCTATGCATAAAGCTATGCTTATGGCTCAAGCAATAACAGGAGTTGTTTTAGGAGGACAAGTTAAAACATTTGGAGGAAAATGTTATAATTGTGGTCAAATTGGTCACTTAAAAAGAATTGTCCAGTCTTAAATAAACAGAATATAACTATTCAAGCAACTACAACAGGTAGAGAGCCACTTGACTTATGTCCAAAATGTAAAAAGGAAAACATTGGGCTAGTCAATGTCGTTCTAAATTTGATAAAAATGGGCAACCATTGTCGGGAAACGAGCAAAGGGGCCAGCCTCAGGCCCCACAACAAACTGGGGCATTCCCAATTCAGCCATTTGTTCCTCAGGGTTTTCAGGGACAACAACCCCCACTGTCCCAAGTGTTTCAGGGAATAAGCCAGTTACCACAATACAACAATTGTCCCCCACCACAAGCGGCAGTGCAGCAGTAGATTTATGTACTATACAAGCAGTCTCTCTGCTTCCAGGAGCCCCACAAAAGTCCCTACAGGGGTATATGGCCCACTGCCTGAGGGGACTGTAGGACTAATCTTGGGAAGATCAAGTCTAAATCTAAAAGGAGTTCAAATTCATACTAGTGTGGTTGATTCAGACTATAAAGGCGAAATTCAGTTGGTTATTAGCTCTTCAATTCCTTGGAGTGCCAGTCCAGGAGACAGGATTGCTCAATTATTACTCCTGCCATATATTAAGGGTGGAAATAGTGAAATAAAAAATAGGAGGGCTTGTAAGCACTGATCCGACAGAAAAGACTGCATATTGGACAAGTCAAGTCTCAGAGAACAGACCTGTGTGTAAGGCCATTATTCAAGGAAAACAGTTTAAAAGGTTGGTAGACACTGGAGCAGATGTCTCTATCATTGCTTTAAATCAGTGGCCAAAAATTGGCCTAAACAAAAGGCTGTTACAGAACTTGTCGACATAGGCACAGCCTCAGAAGTGTATCAAAGTACTGAGATTTTACATTGCTTAGGGCCAGATAATCAAGAAAGTACTGTTCAGCCAATGATTACTTCAATTCCTCTTAATCTGTGGGGTCGAGATTTATTACAACAATGGGGTGCGGAAATCACCATGCCCGCTCCATTATATAGCCCTACGAGTCAAAAATCATGACCAAAATGGGATATATACCAGGAAAGGGACTAGGAAAAATGAAGATGGCATTAAAATTCCATTTGAGACTAAAATAAATCAAGAAAGAGAAGGAATAGGGTATCCTTTTTAGGGGCGGCCACTGTAGAGCCTCCTAAACCCATACCATTAACTTGGAAAACAGAAAAACCGGTGTGGGTAAATCAGTGGCCGCTACCAAAACAAAAACTGGAGACTTTACATTTGTTAGCAAATGAACAGTTAGAAAAGGGTCACATTGAGCCTTCGTTCTCACCTTGGAATTCTCCTGTGTTTGTAATTCAGAAGAAATCAGGCAAATGGCGTATGTTAACTGACTTAAGGGCTGTAAACACCGTAATTCAACCCATGGGGCCTCTCCAACCTGGGTTGCCCTCTCCGGCCATGATCCCAAAAGATTGGCCTTTAATTATAATTGATCTAAAGGATTGCTTTTTTACCATCCCTCTGGCAGAGCAGGATTGTAAAAATTTGCCTTTACTATACCAGCCATAAATAATAAAGAACCAGCCACCAGGTTTCAGTGGAAAGTGTTACCTCAGGAAATGCTTAATAGTCCAACTATTTGTCAGACTTTTGTAGGTCGAGCTCTTCAACCAGTTAGAGAAAAGTTTTCAAACTGTTATATTATTCATTATATTGATGATATTTTATGTGCTGCAGAAGCGAAAGATAAATTAATTGACTGTTATACATTTCTGCAAGCAGAGGTTGCCAACGCAGGACTGGCAATAGCATCTGATAAGATCCAAACCTCTACTCCTTTTCATTATTTAGGAATGCAGATAGAAAATAAAAAAATTAAGCCACAAAAAATAGAAATAAGAAAAGACACATTAAAAACACTAAATGATTTTCAAAAATTACTAGGAGATATTAATTGGATTCGGCCAAATCTAGGCATTCCTACTTATGCCATGTCAAATTTGTTCTCTATCTTAAGAGGAGACTCAGACTTAAATAGTAAAAGAATATTAACCCCAGAGGCAACAAAAGAAATTAAATTAGTGAAAAAAAATTCAGTCAGCGCAAATAAATAGAATAGATCCCTTAGCCCCACTCCAACTTTTGATTTTTGCCACTGCACATTCTCCAACAGGCATCATTATTCAAAATACTGATCTTGTGGAGTGGTCATTCCTTCCTCACAGTACAGTTAAGACTTTTACATTGTACTTGGATCAAATAGCTACATTAATCGGTCAGACAAGATTACGAATAATAAAATTATGTGGAAATGACCCAGACAAAATAGTTGTCCCTTTAACCAAGGAACAAGTTAGACAAGCCTTTATCAATTCTGGTGCATGGCAGATTGGTCTTGCTAATTTTGTGGAAATTATTGATAATCATTACCCAAAAACAAAGATCTTCCAGTTCTTAAAATTGACTACTTGGATTCTACCTAAAATTACCAGACGTGAACCTTTAGAAAATGCTCTAACAGTATTTACTGATGGTTCCAACAATGGAAAAGCAACTTACACAGGACCAAAAGAACGAGTAATCAAAACTCCATATCAATCGGCTCAAAGAGCAGAGTTGGTTACAGTCATTACAGTGTTACAAGATTTTGACCAACCTATCAATATTATATCAGATTCTGCATATGTAGTACAAACTACAAGGGATGTTGAGACAGCTCTAATTAAATATAGCATGGATGATCAGTTAAACCAGCTATTCAATTTATTACAACAAACTGTAAGAAAAAGAAATTTCCCATTTTATATTACTCATATTCGAGCACACACTAATTTACCAGGGCCTTTGACTAAAGCAAATAAACAAGCTGACTTACTGGTATCATCTACACTCATAAAAGCACAAAAACTTCATGCTTTAACTCATGTAAATGCAGCAGGATTAAAAAACAAATTTGATGTCACATGAAAACAGGCAAAAGATATTGTACAACATTGCACCCAGTGTCAAGTCTTACACCTGCCCACTCAAGAGGCAGGAGTTAATCCCAGAGGTCTGTGTCCTAATGCGTTATGGCAAATGGATGTCACGCATGTACCTTCATTTGAAAGATTATCATATGTTCACGTAACAGTTGATACTTATTCACATTTCATATGGGCAACTTGCCAAACAGGAGAAAGTACTTCCCATGTTAAAAACATTTATTGTCTTGTTTTACTGTAATGAGAGTTCCAGAAAAATCAAAACTGACAATGGACCAGGATATTGTAGTAAAGCTTTCCAAAAATTCTTAAGTCAGTGGAAAATTTCACATACAACAGAAATTCCTTATAATTCCCAAGGACAGGCCATAGTTGAAAGAACTAATAGAACACTCAAAACTCAATTAGTTAAACAAAAAGAAGGGGAGACAGTAAGGAGTGTACCACTCCTCAGATGCAACTTAATCTAGCACTCTATACTTTAAATTTTTTAAACATTTATAGAAATCAGACTACTACTTCTGCAGAACAACATCTTACTGGTAAAAAGAACAGCCCACATGAAGGAAAACTAATTTGGTGGAAAGATAATAAAAATAAGACATGGGAAATAGGTAAGGTGATAACGTGGGGAGAGGTTTTGCTTGTGTTTCACCAGGAGAAAATCAGCTTCCTGTTTGGATACCCACTAGACATTTGAAGTTCTACAATAAACCCATCGGAGATGCAAAGAAAAGGGCCTCCACGGAGATGGTAACACCAGTCACATGGATGGATAATCCTATAGAAGTATATGTTAATGATAGTGTATGGGTACCTGGCCCCATAGATGATCGCTGCCCTGCCAAACCTGAGGAAGAAGGGATGATGATAAATATTTCCATTGGGTATCGTTATCCTCCTATTTGCTTAGGGACAGCACCAGGATGTTTAATGCCTGCAGTCCAAAATTGGTTGGTAGAAGTACCTACTGTCAGTCCCATCAGTAGATTCACTTATCACATGGTAAGCGGGATGTCACTCAGGCCACGGGTAAATTATTTACAAGACTTTTCTTATCAAAGATCATTAAAATTTAGACCTAAAGGGAAAACTTGCCCCAAGGAAATTCCCAAAGAATCAAAAATACAGAAGTTTTAGTTTGGGAAGAATGTGTGGCCAATAGTGTGGTGATATTACAAAACAATGAATTCGGAACTATTATAGATTGGGCACCTCGAGGTCAATTCTACCACAATTGCTCAGGACAAACTCAGTCGTGTCCAAGTGCACAAGTGAGTCCAACTGTTGATAGCGACTTAACAGAAAGTTTAGACAAACATAAGCATAAAAATTGCAGTCTTTCTACCCTTGGGAATGGGGAGAAAAGGAATCTCTACCCCAAGACCAAAAATAATAAGTCCTGTTTCTGGTCCTGAACATCCAGAATTATGGAGGCTTACTGTGGCCTCACACCACATTAGAATTTGGCCTGGAAATCAAACTTTAGAAACAAGAGATCGTAAGCCATTTTATACTATCGACCTAAATTCCAGTCTAACAGTTCCTTTACAAAGTTGCGTAAAGCCCCCTTATATGCTAGTTGTAGGAAATATAGTTATTAAACCAGACTCCCAGACTATAACCTGTGAAAATTGTAGATTGCTTACTTGCATTGATTCAACTTTTAATTGGCAACACCGTATTCTGCTGGTGAGAGCAAGAGAGGGCGTGTGGATCCCTGTGTCCATGGACCGACCATGGGAGGCCTCACCATCCGTCCATATTTTGACTGAAGTATTAAAAGGTGTTTTAAATAGATCCAAAAGATTCATTTTTACTTTAATTGCAGTGATTATGGGATTAATTGCAGTCACAGCTACGGCTGCTGTAACAGGAGTTGCATTGCACTCTTCTGTTCAGTCAGTAAACTTTGTTAATGATGGGCAAAAAATTCTACAAGATTGTGGAATTCACAATCTAGTATTGATCAAAAATTGGCAAATCAAATTAATGATCTTAGACAAACTGTCATTTGGATGGGAGACAGACTCATGAGCTTAGAACATCATTTCCAGTTACAATGTGACTGGAATACGTCAGATTTTTGTATTACACCCCAAATTTATAATGAGTCTGAGCATCACTGGGACATGGTTAGATGCCATCTACAGGGAAGAGAAGATAATCTCACTTTAGACATTTCCAAATTAAAAGAACAAATTTTCGAAGCATCAAAAGCCCATTTAAATTTGGTGCCAGGAACTGAGGCAATTACAGGAGTTGCTAATGGCCTCGCAAATCTTAACCCTGTCACTTGGGTTAAGACCATTGGAAGTACTACGATTTTAAATCTCATATTAATCCTTGTGTGCCTGTTTTGTCTGTTGTTAGTCTGCAGGTGTACCCAACAGCTCCGAAGAGACAGCGACCATCGAGAACAGGCCATGATGACGATGGCGGTTTTGTCGAAAAGAAAAGGGGAAATGTGGGGAAAAGCAAGAGAGATCAGATTGTTACTGTGTCTGTGTAGAAAGAAGTAGACATAGGAGACTCCATTTTGTTATGTACTAAGAAAAATTCTTCTGCCTTGAGATTCTGTTAATCTATAACCTTACCCCAACCCCGTGCTCTCTGAAACGTGTGCTGTGTCAACTCAGAGTTAAATGGATTAAGGGCGGTGCAAGATGTGCTTTGTTAAACAGATGCTTGAAGGCAGCATGCTCTTTAAGAGTCATCACCACTCCCTAATCTCAAGTACCCAGGGACACAAAAACTGCGGAAGGCCGCAGGGACCTCTGCCTAGGAAAGCCAGGTATTGTCCAAGGTTTCTCCCCATGTGATAGTCTAAAATATGGCCTCGTGGGAAGGGAAAGACCTGACCGTCCCCCAGCCCGACACCCGTAAAGGGTCTGTGCTGAGGAGGATTAGTAAAAGAGAAAGGAATGCCTCTTGCAGTTGAGACAAGAGGAAGGCATCTGTCTCCTGCCTGTCCCTGGGCAATGGAATGTCTCGGTATAAAACCCGATTGTATGCTCCATCTACTGAGATAGGGAAAAACCGCCTTAGGGCTGGAGGTGGGACCTGCGGGCAGCAATACTGCTTTGTAAAGCACTGAGATGTTTATGTGTATGCATATCTAAAAGCACAGCACTTAATCCTTTACATTGTCTATGATGCCAAGACCTTTGTTCACGTGTTTGTCTGCTGACCCTCTCCCCACAATTGTCTTGTGACCCTGACACATCCCCTCTTCGAGAAACACCCACAAATGATGAATAAATACTAAGGGAACTCAGAGGCTGGCGGGATCCTCCATTATGCTGAACGCTGGTT,*	30	.	SVTYPE=INS;SVLEN=8183;SC=Sniffles2,cuteSV,SVIM,PAV,Dipcall;NumNeighbors=1;NumThresholdNeighbors=1;MatchId=1732;TruScore=0.329545;PctSeqSimilarity=0;PctSizeSimilarity=0.988635;PctRecOverlap=0;SizeDiff=93;StartDistance=248;EndDistance=248	GT	1/2
chr12	66135409	.	g	GGGAGAGGAGAGGAGGAGGAGAGGAGGAGGAGGAGAGGAGGAGGAGGGGAGAGGAGGGAGGGGAGAGGAGGGA	30	.	SVTYPE=INS;SVLEN=72;SC=Sniffles2,SVIM-asm,Dipcall;NumNeighbors=1;NumThresholdNeighbors=1;MatchId=1733;TruScore=0.268519;PctSeqSimilarity=0;PctSizeSimilarity=0.805556;PctRecOverlap=0;SizeDiff=14;StartDistance=25;EndDistance=25	GT	0/1
chr12	110825116	chr12-110825117-DEL-58	Cagagagacagagagagagagagaggcagagagagagagagacagagagagagagacag	C	.	.	SVTYPE=DEL;SVLEN=58;SC=Sniffles2,cuteSV,SVIM,PAV;NumNeighbors=1;NumThresholdNeighbors=1;MatchId=1740;TruScore=0.467273;PctSeqSimilarity=0;PctSizeSimilarity=0.74359;PctRecOverlap=0.658228;SizeDiff=-20;StartDistance=27;EndDistance=7	GT	0/1
chr12	111763736	.	G	GGGGAGGGGTGGGTTTTGTTTATAGTGTGTTGGGGAGGGTGGGTTTTGTTTATAGTGTTGTGTTGGGGGAGGGTGGGTTTTGTTTATAGTGTTGTGTTGGGGAGGGGTGGGTTTGTTTATAGTGTTGTGGTGGGGAGGGGTGGGTTTTGTTTATAGTGTTGTGTT	30	.	SVTYPE=INS;SVLEN=164;SC=Sniffles2,SVIM-asm,Dipcall;NumNeighbors=1;NumThresholdNeighbors=1;MatchId=1742;TruScore=0.327236;PctSeqSimilarity=0;PctSizeSimilarity=0.981707;PctRecOverlap=0;SizeDiff=3;StartDistance=-8;EndDistance=-8	GT	0/1
chr12	22473864	cuteSV.DEL.5519	gaaagaaagaaagaaagaaagaaagaaagagaaagaaagaaagaaagaaagaaagaaagaaagaaa	g	10.9	PASS	SVTYPE=DEL;SVLEN=65;SC=Sniffles2,cuteSV;NumNeighbors=1;NumThresholdNeighbors=1;MatchId=1745;TruScore=0.499767;PctSeqSimilarity=0;PctSizeSimilarity=0.953846;PctRecOverlap=0.545455;SizeDiff=3;StartDistance=-30;EndDistance=-27	GT	0/1
chr12	121952814	cuteSV.INS.3703	c	cAATCACACTCCCACCACCCCTCAATCTGGCTACTCCCCACCCCACCTACACTCTCATCTTCTCTAATCATACCCTACCTCTCACCACACTTCTCACCTCCAATTACCTCACCCTCTAATCACACTCCCTACCTAATCACACTCCCACTCTAATCACACTCCTCATCCCCTCTAATCTCCACCCTACCCCTGCAATCTGCTACTCCCCTACCCCACCTCCGCTACTCCCTGCCCCCAATCACAGTCCCCTATCCCCAATCCACACTCCTCACTTTCCCCATCACTTCACCTCTCACTCATATTCTCATCCTCTAATCATACTCCCCACCCCTAATCATACTCTCACCTCAATTGCTACTTCCCTATTCCTCTACTCATAATCTCCCATCCCCACTCACACTCTCACCCCCACCCCGCATACTCCTCATCCTCTACCTCACTCATCCTTCCACCTGCCACTCCTCACCCTCAATCATACTCCCACTCCCACCCTCATACTTCCTACTTCTAATTACACTTCCTACCCTCAATCCCTATTTCTCACTTCTCTAATCATACTTCCCTGCCCCCACCTCACACTTCCTATCTCCCAATCATAATTCTCATCTCTGATCACACTTCCTCATCTCTAATTGGGCACTTCCTCACTCTTTAATTTCACTTCTACTCTCAATCATATTTCCTATCTCTGTAATTGCTATTTCTATCTCTACCTCATACTCTCATCTCCTCAATCTCATTTCCCACTTCCCCACCTCATACTCCTATCTCTCAATTACTATACCTTCATCTGACACATTCTCATCTCTCAATCATACTCTCACTTCTACTATATACTTCCTATCTCTATCATAC	410.3	PASS	SVTYPE=INS;SVLEN=854;SC=Sniffles2,cuteSV;NumNeighbors=1;NumThresholdNeighbors=1;MatchId=1751;TruScore=0.176815;PctSeqSimilarity=0;PctSizeSimilarity=0.530445;PctRecOverlap=0;SizeDiff=401;StartDistance=179;EndDistance=179	GT	1/1
chr12	7742749	.	g	GGGCTGACCCCCACCTCCCTCCCGGATGGGGCGGCTGGCGGGCAAAGGGGCTCCTCACTTCCCAGTAGGGGCGGCCGGGCAGAGGCGCCCTCACCTCCCAGACGAGGGGGCTGGCCGGGC,*	30	.	SVTYPE=INS;SVLEN=121;SC=Sniffles2,cuteSV,SVIM,SVIM-asm,PAV,Dipcall;NumNeighbors=1;NumThresholdNeighbors=1;MatchId=1753;TruScore=0.198347;PctSeqSimilarity=0;PctSizeSimilarity=0.595041;PctRecOverlap=0;SizeDiff=49;StartDistance=127;EndDistance=127	GT	2/1
chr12	131520981	.	G	GGTCTCACTCACTGCCCCAGGCCTTACTCACTGCATGGGGCCTCACTCACTGCACTGGGTCTTACTCACTGCACCAGGGTCTTATTGCATCAGGTCTTACTGCTCCA	30	.	SVTYPE=INS;SVLEN=106;SC=Sniffles2,cuteSV,SVIM,SVIM-asm,PAV,Dipcall;NumNeighbors=1;NumThresholdNeighbors=1;MatchId=1755;TruScore=0.308176;PctSeqSimilarity=0;PctSizeSimilarity=0.924528;PctRecOverlap=0;SizeDiff=8;StartDistance=-15;EndDistance=-15	GT	1/0
chr12	129502651	.	A	AAAACAGCTGATCCTGATACAGAAGGGCTGGGCTCCCAGCTAAACTCCACCCTCAAGCTGGAACCCTCCATCCTAAGCG	30	.	SVTYPE=INS;SVLEN=78;SC=Sniffles2,cuteSV,SVIM,SVIM-asm,PAV,Dipcall;NumNeighbors=1;NumThresholdNeighbors=1;MatchId=1761;TruScore=0.299145;PctSeqSimilarity=0;PctSizeSimilarity=0.897436;PctRecOverlap=0;SizeDiff=8;StartDistance=-104;EndDistance=-104	GT	1/0
chr12	50129369	.	a	AGAGAGAGAGAGAGAGAGAGGGAGGGAGGGAGGGAGGGAGGGAGGGAGGGAGGGAGG	30	.	SVTYPE=INS;SVLEN=56;SC=Sniffles2,SVIM-asm,PAV,Dipcall;NumNeighbors=1;NumThresholdNeighbors=1;MatchId=1765;TruScore=0.327381;PctSeqSimilarity=0;PctSizeSimilarity=0.982143;PctRecOverlap=0;SizeDiff=1;StartDistance=-3;EndDistance=-3	GT	0/1
chr12	40540437	.	a	AATATATATAAATATATATATAAATATATATAAATATACATAAATATACATAAATATACATAAATATATATATAAATATACATAAATATACATAAATATATATAAATATATACATAAATATATATATAAATATATACATAAATATATATATAAATATATACATAAATATATATATAAATATATATAAATATATATATAAAT,ACTATATATAAATATATATAAGTATATATAAATATATATAAATATATATAAATATATATAAATATATATATAAATATATATAAATATATATAAATATATATATAAATATATATAAATATATATAAATATATATATAAATATATATAAATATACATAAATATACATAAATATACATAAATATATATATAAATATACATAAATATACATAAATATATATAAATATATACATAAATATATATATAAATATATACATAAATATATATATAAATATATACATAAATATATATATAAATATATATATAAATATATATATAAAT	30	.	SVTYPE=INS;SVLEN=518;SC=Sniffles2,SVIM,SVIM-asm,PAV,Dipcall;NumNeighbors=1;NumThresholdNeighbors=1;MatchId=1766;TruScore=0.275418;PctSeqSimilarity=0;PctSizeSimilarity=0.826255;PctRecOverlap=0;SizeDiff=90;StartDistance=-1;EndDistance=-1	GT	2/1
chr12	13679087	.	G	GAGGGAGATGGAATGCAGGAGTGGAAATAGGAATGCAGCAGAGGAGATGGAATGCAGCAGGGATAGGATTGCAGCAGAGGGCGGTGGAATTCAGGAGTCAGAAATGGGAAGATGAAGCAGAGGGAGATGGAATGCAGCAGGGAAATGGGAATGCTGGAATGGTAAATGGGATTGTAGCAGAGGAAATGGGAATGCAGCAGAGGAGATGGAATGCAGGCATGGGAAATGGAAATGCAGGAGTGGGAGATGGAATAAAGAAGTGGAAAATGGGAATCCAGCAGAGGAATGGGATTGCAGC	30	.	SVTYPE=INS;SVLEN=297;SC=Sniffles2,cuteSV,SVIM,SVIM-asm,PAV,Dipcall;NumNeighbors=1;NumThresholdNeighbors=1;MatchId=1769;TruScore=0.328844;PctSeqSimilarity=0;PctSizeSimilarity=0.986532;PctRecOverlap=0;SizeDiff=4;StartDistance=-18;EndDistance=-18	GT	1/0
chr12	60225841	svim.INS.237794	C	CTTCTTCCTTCCTTTTCCTTCCCTTCCCCTTCCCTTCCCTTCCTTCCTTTCCTTCCTTCCCCTTCCCTTCTCTTCCCCTTCCTTCCTTCCCTTCCCTCCCTTTCTTCCTTCCTTTCCTTCCCTTCCCCTTCCTTCCTTCCTTCCTTTCCTTCCTTCCCTTCCCTTGCCTTCCCCTTCCTTCCTTTCCTTCCTTCCCTTCCCTTGCCTTCCCCTTCCTTCCTTCCTCCCTCCACCCTCCCC	17	PASS	SVTYPE=INS;SVLEN=239;SC=Sniffles2,SVIM;NumNeighbors=1;NumThresholdNeighbors=1;MatchId=1772;TruScore=0.32357;PctSeqSimilarity=0;PctSizeSimilarity=0.970711;PctRecOverlap=0;SizeDiff=7;StartDistance=3;EndDistance=3	GT	0/1
chr13	113104369	.	C	CTCTCCCAGCCACCGTGCACACTTCATCATCACAACCGCACACACCTCCCAGT	30	.	SVTYPE=INS;SVLEN=52;SC=Sniffles2,SVIM,SVIM-asm,PAV,Dipcall;NumNeighbors=1;NumThresholdNeighbors=1;MatchId=1798;TruScore=0.293785;PctSeqSimilarity=0;PctSizeSimilarity=0.881356;PctRecOverlap=0;SizeDiff=-7;StartDistance=-35;EndDistance=-35	GT	0/1
chr13	19711786	svim.INS.247466	T	TGTTACTGACAGTATAGGAGTGTTCTTTATGGTGTGTTACCGAAGGTATAGGTGCCCTGCTAT	14	PASS	SVTYPE=INS;SVLEN=62;SC=Sniffles2,SVIM;NumNeighbors=1;NumThresholdNeighbors=1;MatchId=1805;TruScore=0.177419;PctSeqSimilarity=0;PctSizeSimilarity=0.532258;PctRecOverlap=0;SizeDiff=29;StartDistance=64;EndDistance=64	GT	0/1
chr13	111239966	svim.INS.257541	G	GCGTTTTTACCAGCAAACATAAACAATGGCATATACATATGCCAGTCCCGCAGTTACTGAGGTACATGGCAGGAGAATGCATGTGAACCTGGGTGGAGCCCAGAGTGAGGCCGGAGATCACGCCCTATCCTGACATTCCACTCAAAGTAAGGACAGTGAGTGAGATCTCTGGTCTAAATAAACCAACAATCAAAGTTTCACCATGTTTGTTTATAGTGTCACGTTCAATCCTAAAGAGATCTTTTGAGTGTCGAAGTGTATGGATCATGATAACAGTGAGATCTGTTAACTCATCTAGACACAACAGAAACCT	23	PASS	SVTYPE=INS;SVLEN=312;SC=Sniffles2,SVIM;NumNeighbors=1;NumThresholdNeighbors=1;MatchId=1810;TruScore=0.325855;PctSeqSimilarity=0;PctSizeSimilarity=0.977564;PctRecOverlap=0;SizeDiff=7;StartDistance=-8;EndDistance=-8	GT	0/1
chr13	113709690	svim.DEL.454495	CCCCCGCCACACACACACACACACACACACACACACACACACACACACACACACAC	C	19	PASS	SVTYPE=DEL;SVLEN=55;SC=Sniffles2,cuteSV,SVIM;NumNeighbors=1;NumThresholdNeighbors=1;MatchId=1819;TruScore=0.626826;PctSeqSimilarity=0;PctSizeSimilarity=0.948276;PctRecOverlap=0.932203;SizeDiff=-3;StartDistance=-1;EndDistance=-4	GT	0/1
chr13	76515515	cuteSV.DEL.7205	tctctctctctctttctttctttctttctttctttctttctttctttctttctttctt	t	13.8	PASS	SVTYPE=DEL;SVLEN=57;SC=Sniffles2,cuteSV;NumNeighbors=1;NumThresholdNeighbors=1;MatchId=1821;TruScore=0.541171;PctSeqSimilarity=0;PctSizeSimilarity=0.904762;PctRecOverlap=0.71875;SizeDiff=-6;StartDistance=-12;EndDistance=-18	GT	0/1
chr13	23450249	.	a	ACCTCGGCCTCCCAAAGTGCTGGGATTACAGGCATGAGCCACTGCACCCGGCCCTAAAACCTTAATTTTCTTTTACTTTTTCCCCATTTCTCAAAAATTTTTGGAGAAAGTATTTTTTTCTTTGAGACTTTATCTCCCTTTTATCCCTCAGGTTGGAGAGCAATGGCGTGATCTTGGCTCACTGCAACCTCCGCCTCCTGGATTCAAGTGATTCCCCTGCCTCAGCCTCCCAAGTAGCTGGGATTACAGGCACCTGCCACCACGCCCGGCTAATTTTTGTATTTTTAGTAGAGATGGGGTTTCACCATGTTGGCCAGGCTGGTCTCAAACTCCTGACCTCAGGTGATCCACCCGCCTCGGCCTCCCAAAGTGCTCGGATTACAGGCATCAGCCACCATGCCCAGACTGAGAAAGTATTGTTAAATTTTTTTAAAGACAGAGTCTTACTCTATCACCCAGGCTGGAGTGCAGTGGCATGATCTTGGCTTATTGCAACTTCCACCTCCCAGGTTCAAGATACCCCTGCCTCAGCCTCCCAAGTAGCTGAGATTACAAGCACCCACCACCATGCTCGGCTAATTTTTGTATTTTTAGTAGAGACGGGGTTTCTCCGTGTTGGTCTCGAACTCCTGACCTCAAGCAATCTGCCCACCTTGGCCTCCCAAAGTGTTGGAATTAACAGGCATAAGCCGCTGAACCCGGACAAAAAATTTTTTAAGAGTCTTTCCTCATATGTCTGACCTAATCATTCATTGTTAGTACGGTGTATTCCTAGAAGGTGAGAAGGTTAGGTCTCATGTTGGTGGGAAGGCTCATTCCTAGGAGGTCACGAAGTCTCATGTTTCACAGGGAAAATAGGTGGAAAGAGAAAGAAAGAGAAAAAGGAACAGCAACAAAAAAAGGAGACAAAGTTCAAATTATAGCAAAAAGGAGAGGAATACTGGAAAACTGATTCAGACTATAGTACCAAGAAGTCCATACATCCCCAGGCAGGAATGAATGTGGTGGGAGGGCAGTAGTGAGTAGACAGGTGTGTATAATTTATAGTGAAGTTTAAATTGTCTAACTTCAGTTTGCAAAGCTTCAAGAAAGGATAGTCTTAATTTCTAGTGATTCCAAGTCAAAAAATGGGAGCAAAAAATTATAACCGTTAGTTGGGAGACTTACAGCAGGAAAATATTCAGGATTCAGTCTAAATACATTGTAGACAAATAACAAAAACTGAAAAACAATGAACAAGGCTAGAATCTAATAACAGATCTACTGTAGTGTTTTTTGTTTTTGTTGTTGTTTTTTGAGACAGAGTCTCATTCTGTTGCCCAGGCTGGAGTGCAGAGGCGCGATCTCGGCTCACCGCAAGCTTCACCTCCCGGGTTCACGCCGTTCTCCTGGTTCAGCTTCCCGAGTAGCTGGGACTACAGGCGCCCGCCACCACGCCCGGCTAATTTTTGGTACTTTTTTGTAAAGACGGGGTTTCACCGTATTAGCCAGGATGGTCTCGATCTTCTGACCTCGTGATCTGCCTGCCTCGGCCTCCCAAAATGCGGGGATTACAGGCGTGAGCCACGACGCCCGGCCATACCGTAGTTTCTTTTGAAACAATTTTTCTCTCTGCAGTCCCCATTTTTACCAAAGACAAATCATAGTAGGAGCAACCTTGTAAAATAAATTTTAGTCTTATTACACGTGGCCTGATTATTTGCATAAAGTGAAGCAAGAGTAATTATTGGCCAAAGGCTCTTTTTGAATTGGCTTTGCTGGAAATGTTTCATAAGAAAATCTCAGATTAAACTTTTAAAGGCTTCTCAACCCCAGCCAAGGATTTATTTATTTTTATTTTATTTATTGATTGATTTTTGAGACGTAGTCTCGCTCTGTCGCCCAGGCTGGAGTGCAGTGGCACGATCTCGGCTCACTGCAAGCTCCGCCTCCCAGGTTCACGCGATTCTCCTGCCTCAGCCTCCCGAGTAGCTGGGACTACAGGCGCCCACCACCACACCCGGCTAATTTTTTTGTATTTTCAGTAGAGGCAGGTTTCACCATGTTAGCCAGGATGGTCTTGATCTCCTGACCTCGTGATCCACCCG	30	.	SVTYPE=INS;SVLEN=2086;SC=Sniffles2,cuteSV,SVIM,SVIM-asm,PAV,Dipcall;NumNeighbors=1;NumThresholdNeighbors=1;MatchId=1840;TruScore=0.324704;PctSeqSimilarity=0;PctSizeSimilarity=0.974113;PctRecOverlap=0;SizeDiff=54;StartDistance=-18;EndDistance=-18	GT	1/0
chr13	110907969	chr13-110907970-INS-219	A	AAGAAGGGAGGGGAAGGCGGAAGGGAGGGGAAGGAGGGGAAGGCAGGAAGGAGGGAAGGCAGGAAGGGAGGGGAAGGCAGGAAGGGAAGGGGAAGGCAGGAAGGGAGGGGAAGGCAGGAAGGGAAGGGAAGGCAGGAAGGGAAGGGGAAGGCAGGAAGGGAAGGGGGAAGGCAGGAAGGAAGGGGAAGGCAGGAAGGGAAGGGGAAGGCAGGAAGGAAGG	.	.	SVTYPE=INS;SVLEN=219;SC=Sniffles2,SVIM,SVIM-asm,PAV;NumNeighbors=1;NumThresholdNeighbors=1;MatchId=1842;TruScore=0.275495;PctSeqSimilarity=0;PctSizeSimilarity=0.826484;PctRecOverlap=0;SizeDiff=38;StartDistance=-1;EndDistance=-1	GT	1/1
chr13	112993782	chr13-112993783-INS-297	G	GAAAAATTATTGAACAGGCCGGGCGTGGCTCACGCCTGTAATCCCAGCACTTTGGGAGGCCGAGGCGGGCGGATCACGAGGTCAGGGAGATCGAGACCATCCCGGCTAAAACGGTGAAACCCCGTCTCTACTAAAAATACAAAAATTAGCCGGGCGTAGTGGCGGGCGCCTGTAGTCCCAGCTACTTGGGAGGCTGAGGCAGGAGAATGGCGTGAACCCGGGAGGCGGAGCTTGCAGTGAGCCGAGATCGCGCCACTGCACTCCAGCCTGGGCGACAGAGCGAGACTCCGTCTCAAAA	.	.	SVTYPE=INS;SVLEN=297;SC=Sniffles2,cuteSV,SVIM,SVIM-asm,PAV;NumNeighbors=1;NumThresholdNeighbors=1;MatchId=1852;TruScore=0.315376;PctSeqSimilarity=0;PctSizeSimilarity=0.946128;PctRecOverlap=0;SizeDiff=16;StartDistance=-2;EndDistance=-2	GT	0/1
chr13	56633123	.	t	TATATATATATATATATATAGGATATATATATATATATATAGTAATATATATATATATATAGGA,*	30	.	SVTYPE=INS;SVLEN=65;SC=Sniffles2,SVIM,SVIM-asm,PAV,Dipcall;NumNeighbors=1;NumThresholdNeighbors=1;MatchId=1857;TruScore=0.25641;PctSeqSimilarity=0;PctSizeSimilarity=0.769231;PctRecOverlap=0;SizeDiff=15;StartDistance=-27;EndDistance=-27	GT	2/1
chr13	114849505	chr13-114849506-DEL-542	CGGGGAAATCCCGGGGAAGTGCTGAGTCTGGAGTATCGACTCCCTTCCTCCTCGCGGGGAAATCACGGGGAAGTGCTGAGTCTGGAGTATCGACTCCCTTCCTCCTCGCGGGGAAATCCCGGGGAAGTGCTGAGTCTGGAGTATCGACTCCCTTCCTCCTCGCGGGGAAATCCCGGGGAAGTGGTGAGTCTGGAGTATCGACTCCCTTCCTCCTCGCGGGGAAATCCCGGGGAAGTGCTGAGTCTGGAGTATCGACTCCCTTCCTCCTCGCGGGGAAATCCCGGGGAAGTGCTGAGTCTGGAGTATCGACTCCCTTCCTCCTCGCGGGGAAATCCCGGGGAAGTGCTGAGTCTGGAGTATCGACTCCCTTCCTCCTCGCGGGGAAATCCCGGGGAAGTGCTGAGTCTGGAGTATCGACTCCCTTCCTCCTCGCGGGGAAATCACGGGGAAGTGCTGAGTCTGGAGTATCGACTCCCTTCCTCCTCGCGGGGAAATCCCGGGGAAGTGCTGAGTCTGGAGTATCGACTCCCTTCCTCCTCGCGG	C	.	.	SVTYPE=DEL;SVLEN=542;SC=Sniffles2,cuteSV,PAV;NumNeighbors=1;NumThresholdNeighbors=1;MatchId=1859;TruScore=0.286372;PctSeqSimilarity=0;PctSizeSimilarity=0.5;PctRecOverlap=0.359116;SizeDiff=271;StartDistance=77;EndDistance=348	GT	1/1
chr13	114852148	chr13-114852149-DEL-164	TCGCGGGGAAATCCCGGGGAAGTGCTGAGTCTGGAGTATCGACTCCCTTCGTCCTCGCGGGGAAATCCCGGGGAAGTGCTGAGTCTGGAGTATCGACTCCCTTCCTCCTCGCGGGGAAATCACGGGGAAGTGCTGAGTCTGGAGTATCGACTCCCTTCGTCCTCG	T	.	.	SVTYPE=DEL;SVLEN=164;SC=Sniffles2,cuteSV,PAV;NumNeighbors=2;NumThresholdNeighbors=1;MatchId=1861;TruScore=0.331789;PctSeqSimilarity=0;PctSizeSimilarity=0.5125;PctRecOverlap=0.482866;SizeDiff=-156;StartDistance=-10;EndDistance=-166	GT	1/0
chr13	107436436	svim.INS.256983	C	CGGTATACGCTTCTTAACCCGTCTGAAAAGCTTAACATTCCCGTGGGAGTGACCCAATTTTCCAGGTGCTGTCCGTCAATTCCTTTTCTTGACTCCTATAACTCCTGACCCTTGCGCTCCCCTATGAGGTAAATGCTCCTCCGCTCGCCCTGTTTCCCTGCTCGCGCACAGTGCGCACACACACTGGCCTGCTCACTGTCTGGCACTCCCAGTGAGATGAACCCGCACTCAGATGGAATGCAGAAATCACCCGTCTTCTGCGTTGCCTCACACTCGGGAGCTGTAGACCGGAGCTGTCTTATTCGGCCATCTTGGCTCCCCAC	21	PASS	SVTYPE=INS;SVLEN=322;SC=Sniffles2,cuteSV,SVIM;NumNeighbors=1;NumThresholdNeighbors=1;MatchId=1865;TruScore=0.324017;PctSeqSimilarity=0;PctSizeSimilarity=0.97205;PctRecOverlap=0;SizeDiff=9;StartDistance=-1;EndDistance=-1	GT	0/1
chr13	114195824	.	CGCACACGATTGCTGATCACTGCCATGCTTTATTACCGCTGAGTTGTGTGGGTGCCAT	C	30	.	SVTYPE=DEL;SVLEN=57;SC=Sniffles2,cuteSV,SVIM,SVIM-asm,PAV,Dipcall;NumNeighbors=1;NumThresholdNeighbors=1;MatchId=1870;TruScore=0.63783;PctSeqSimilarity=0;PctSizeSimilarity=0.982456;PctRecOverlap=0.931035;SizeDiff=1;StartDistance=-4;EndDistance=-3	GT	0/1
chr13	63639289	chr13-63639290-INS-158	T	TATACATATATACATAATATACATAAATATTCATAAATATATATACACATAATATATAAATATATATATACATAAATATGTATATAAATATATAAAATATGTACACAAAATCTATACATAAATATAAATATATATACATAAATATAAATATATATACAC	.	.	SVTYPE=INS;SVLEN=158;SC=Sniffles2,cuteSV,SVIM,PAV;NumNeighbors=1;NumThresholdNeighbors=1;MatchId=1880;TruScore=0.331224;PctSeqSimilarity=0;PctSizeSimilarity=0.993671;PctRecOverlap=0;SizeDiff=1;StartDistance=-1;EndDistance=-1	GT	1/0
chr13	63641221	chr13-63641222-INS-74	T	TATACATATATATATATATATACATATATATATATACGTATATATATATATATATATACATATATATATATATAC	.	.	SVTYPE=INS;SVLEN=74;SC=Sniffles2,cuteSV,SVIM,PAV;NumNeighbors=1;NumThresholdNeighbors=1;MatchId=1881;TruScore=0.254296;PctSeqSimilarity=0;PctSizeSimilarity=0.762887;PctRecOverlap=0;SizeDiff=-23;StartDistance=9;EndDistance=9	GT	1/0
chr13	63643166	chr13-63643167-DEL-319	TGTGCAACATTATATATGTAACtttttttttttgagacggagtctcgctctgtcgcccaggctggactgcggactacagtggcgcaatctcggctcactgcaagctccgcttcccgggttcacgccattctcctgcctcagcctcccgagtagctgggactacaggcgcccaccaccgcgcccggctaattttttgtatttttagtagagacggggtttcaccttgttagccatgatggtctcgatctcctgacctcatgatccacccacctcggcctcccaaagtgctgggattacaggcgtgagccaccgcgcccggc	T	.	.	SVTYPE=DEL;SVLEN=319;SC=Sniffles2,cuteSV,SVIM,PAV;NumNeighbors=1;NumThresholdNeighbors=1;MatchId=1882;TruScore=0.629111;PctSeqSimilarity=0;PctSizeSimilarity=0.946708;PctRecOverlap=0.940625;SizeDiff=17;StartDistance=-19;EndDistance=-2	GT	1/0
chr14	105987314	cuteSV.INS.5053	T	TCGAATGCTACTGGCTCTGGTGGAGTGTGAAAGGGTGAATGCTACTGGCTCTGGGTGGGTGTGAAGGGGGCGAATGCTACTGGGTCTGGGTGGGTGTGAAAGGGGCGGGCTCTGCTACTGGCTCTGGGTGGGTGTGAAATGGAGTGGGTGTGAAGAGGGGGCGAATGCTACTGGCTCTGGGTGGGTGTGAAAGGGGGCAGATGCTGGCTCTGCAGGTGGGTGTGAAAGGGCCAAATGCTACTGGCTCTGGGTGGGTGTGAAGGGGGCCGAATGCTACTGGGTCTGGGTGGGTGTGAAGGGGGCGAATGCTACTGGGTCTGGGTGGGTGTGAAAGGGGACGAATGCTACTGGGTCTCGGTGGAGTGTGAAGGGGGCAGATGCTACTGGGTCTGGGTGGGTGTGAAAGGGGGCGAATGCTACTGGGTCTGGGTGGAGTGTGAAGAGGGGCGAATGCTACTGGGTCTGGGTGGGTGTGAGGCGAATGCTACTACTGGCTCTGGGTGGGTGTGAAAGGGGCGAATGCTACTGGGTCTGGAGTGGGTGTGAAAGGGGGCGAATGCTACTGGCTCTGGGTGGGTGTGAAAGGGGGCGAATGCTGGGTTTGGGTGGGTGTGAAAGGGGCGAATGCTACTGGGTTTGGGTGGGTGTGAAGGGGGCAGAATGCTACTGGGTCTGGGTGGGTGTGAAAGGGGCAGGAATGCTACTGGCTCTGGGTGGGTGTGAAAGGGCGAATGCTACTGGGTTCCAGGTGGGTGTGAAAGGGAGCGAATGCTAC	151.6	PASS	SVTYPE=INS;SVLEN=774;SC=Sniffles2,cuteSV;NumNeighbors=1;NumThresholdNeighbors=1;MatchId=1891;TruScore=0.248062;PctSeqSimilarity=0;PctSizeSimilarity=0.744186;PctRecOverlap=0;SizeDiff=198;StartDistance=133;EndDistance=133	GT	0/1
chr14	90964763	.	g	GATGCTGGAGGTGGTTAGGATGCTGGAGGTGATATTAGAATGCTGGAGGTGGTTAGGATGCTGGAGGTGATATTAGAATGCTGGAGGTGGTTAGGATGCTGGAGGTGATATTAGAATGCTGGAGGTGGTTAGGATGCTGGAGGTGATATTAGAATGCTGGAGGTGGTTAGGATGCTGGAGGTGATATTAGA	30	.	SVTYPE=INS;SVLEN=190;SC=Sniffles2,cuteSV,SVIM,SVIM-asm,PAV,Dipcall;NumNeighbors=1;NumThresholdNeighbors=1;MatchId=1893;TruScore=0.303509;PctSeqSimilarity=0;PctSizeSimilarity=0.910526;PctRecOverlap=0;SizeDiff=17;StartDistance=-5;EndDistance=-5	GT	0/1
chr14	23112940	cuteSV.DEL.7790	cacacacacacacacacacacacacagagagagagagagagagagagagag	c	42.9	PASS	SVTYPE=DEL;SVLEN=50;SC=Sniffles2,cuteSV;NumNeighbors=1;NumThresholdNeighbors=1;MatchId=1894;TruScore=0.628689;PctSeqSimilarity=0;PctSizeSimilarity=0.961538;PctRecOverlap=0.924528;SizeDiff=-2;StartDistance=-2;EndDistance=-4	GT	0/1
chr14	42008648	.	c	CATATATATTTATATATATTTATATATGTACATATATATTTATATATATTTATATATGTACATATATATTTATATATATTTATATATGTACATATATATTT	30	.	SVTYPE=INS;SVLEN=100;SC=Sniffles2,cuteSV,SVIM-asm,PAV,Dipcall;NumNeighbors=1;NumThresholdNeighbors=1;MatchId=1897;TruScore=0.293333;PctSeqSimilarity=0;PctSizeSimilarity=0.88;PctRecOverlap=0;SizeDiff=12;StartDistance=-2;EndDistance=-2	GT	1/0
chr14	106875050	cuteSV.DEL.8648	gagagagagagagagagagagagagagagagagagagagagagagggagagagagagaga	g	55.8	PASS	SVTYPE=DEL;SVLEN=59;SC=Sniffles2,cuteSV;NumNeighbors=1;NumThresholdNeighbors=1;MatchId=1900;TruScore=0.610923;PctSeqSimilarity=0;PctSizeSimilarity=0.966102;PctRecOverlap=0.866667;SizeDiff=2;StartDistance=-8;EndDistance=-6	GT	0/1
chr14	33968146	svim.DEL.458392	GTGTGTGTGTGTGTGTGTGTGTGTGTGTGTGTGTGTGTGTGTGTGTGTGTG	G	13	PASS	SVTYPE=DEL;SVLEN=50;SC=Sniffles2,SVIM;NumNeighbors=1;NumThresholdNeighbors=1;MatchId=1901;TruScore=0.64731;PctSeqSimilarity=0;PctSizeSimilarity=0.980392;PctRecOverlap=0.961538;SizeDiff=-1;StartDistance=-1;EndDistance=-2	GT	0/1
chr14	77687264	chr14-77687265-INS-293	T	TGCCTCCCACTCACGCCCGCCTCCCACTCACGCCCCGCCTCCCACTCACGCCTCCCCTCCCACCCACGCCTCCCTCCCACCTCGCCTCCCTCCCACCTCGCCTCCCCTCCCACCCACGCCTCCTCCCACCCTCGCCTCCCTCCCACCCTCGCCTCCTCCCACCCCGCCTCCCTCCCACCCACGCCTCCCCTCCCACCCCGCCTCCTCCCACCTCGCCTCCTCCCACCCACGCCCCCTCCCACCCTCGCCTCCCTCCCACCCTCGCCTCCTCCCACCCACGCCCTCCCACTCTCG	.	.	SVTYPE=INS;SVLEN=293;SC=Sniffles2,cuteSV,PAV;NumNeighbors=1;NumThresholdNeighbors=1;MatchId=1903;TruScore=0.251422;PctSeqSimilarity=0;PctSizeSimilarity=0.754266;PctRecOverlap=0;SizeDiff=72;StartDistance=-21;EndDistance=-21	GT	1/0
chr14	20340611	cuteSV.INS.4623	a	aTTATATATACATACTTATGCCTATTTATATATACATACACATATATTATAC	66.1	PASS	SVTYPE=INS;SVLEN=51;SC=Sniffles2,cuteSV;NumNeighbors=1;NumThresholdNeighbors=1;MatchId=1917;TruScore=0.309091;PctSeqSimilarity=0;PctSizeSimilarity=0.927273;PctRecOverlap=0;SizeDiff=-4;StartDistance=-82;EndDistance=-82	GT	0/1
chr14	104681798	.	g	GGGAGATGAATGTGTGGAGGTGAGTGTGTAGGGAGGTGAGTGTGTAGGGAGGTCAGTGTGTAGGGAAGTGAGTGTGTAGGGGTGAGTGTGA	30	.	SVTYPE=INS;SVLEN=90;SC=Sniffles2,SVIM-asm,Dipcall;NumNeighbors=2;NumThresholdNeighbors=1;MatchId=1918;TruScore=0.30303;PctSeqSimilarity=0;PctSizeSimilarity=0.909091;PctRecOverlap=0;SizeDiff=-9;StartDistance=13;EndDistance=13	GT	0/1
chr14	104681833	.	a	AGGTGAGTGTGTAGGGAGGTCAGTGTGTAGGGAAGTGAGTGTGTAGGGGGTGAGTGTGAGGGAGATGAATGTGTGGGGAGGTGAGTGTGTAGGGAGGTGAGTGTGTGGGGAGATGAATGTGTGGGAGGTGTGTAGGGAGGTGAGTGTGTAGGGGGTGAGTGTGTGGGGAGATGAATGTGTGGGAGGTCAGTGTGTAGGGAGGTGAGTGTGTAGGGGGTGAGTGTGTGGGGAGATGAATGTGTGGGGAGGTGAGTGTGTAGGGAGGTCAGTGTATAGGGAGGTCAGTGTGTAGCGAAGTGAGTGTGTAGGGAGGTGAGTGTGTGGGGAGATGAATGTGTGGGGAGGTGAGTGTGTAGGGAGGTTAGTGTATAGGGAGGTCAGTGTGTAGGGAGGTGAGTGTGTAGGGAGGTGAGTGTGTAGGGAAGTGAGTGTGTAGGGGGTGAGTGTGTGGGGAGATGAATGTGTGGGGAGGTGAGTGTGTAGGGGGTGAGTGTGTAGGGAGGTCAGTGTGTAGCAAAGTGAGTGTGTAGGGAGGTGAGTGTGTGGGGAGATGAATGTGTGGGGAGGTGAGTGTGTAGGGAGGTTAATGTATAAGGAGGTGAGTGTGTAGGGAGGTCAGTGTGTAGGGAAGTGAGTGTGTAGGGGGTGAGTGTGTGGGGAGATGAATGTGTGGGGAGGTGAGTGTGTAGGGAGGTCAGTGTGTAGGGAAGTGAGTGTGTAGGGGGTGAGTGTGTGGGGAGATGAATGTGTGGGGAGGTGAGTGTGTAGGGGGTGAGTGTGTGGGGAGATGAATGTGTGGGGAGGTGAGTGTGTAGGGAGGTGAGTGTGTAGGG	30	.	SVTYPE=INS;SVLEN=832;SC=Sniffles2,cuteSV,SVIM-asm,PAV,Dipcall;NumNeighbors=1;NumThresholdNeighbors=1;MatchId=1919;TruScore=0.288061;PctSeqSimilarity=0;PctSizeSimilarity=0.864183;PctRecOverlap=0;SizeDiff=113;StartDistance=46;EndDistance=46	GT	1/0
chr14	77333410	cuteSV.INS.4870	g	gGGTGGTGTGGGGGTGTTGGGTGGGTGTGTAGTGGGAGTGTGTGTGTTGGGGTG	18.1	PASS	SVTYPE=INS;SVLEN=53;SC=Sniffles2,cuteSV;NumNeighbors=1;NumThresholdNeighbors=1;MatchId=1923;TruScore=0.201258;PctSeqSimilarity=0;PctSizeSimilarity=0.603774;PctRecOverlap=0;SizeDiff=21;StartDistance=-42;EndDistance=-42	GT	0/1
chr14	100394292	svim_asm.INS.11595	A	AGGTGGTGGTGGTGGTGGTGGTGGTGGTGGTGATGGTGGTGGTGGTGGTGGTGGTGATGGTGGTGGTGGTGATGGTGGTGGTGGTGGTGGTGGTGGTGGTGGTGGTGGTGGTGGTGGTGGTGGTGGTGGTGGTGGTGGTGGTGGTGGTGATGGTGGTGGTGGTGGTGGTGATGGTGGTGGTGGTGATGGTGGTGGTGGTGGTGGTGGTGGTGGTGGTGGTGGTGATGGTGGTGGTGGTGGTGATGGTGGTGGTGGTGGTGATGGTGGTGGTGGTGGTGGTGGTGATGGTGGTGATGGTGGTGATGGTGGTGGTGGTGATGGTGGTGGTGGTGGTGGTGGTGGTGGTGGTGGTGGTGGTGGTGGTGGTGGTGGTGGTGGTGGTGGTGGTGGTGGTGGTGATGGTGGTGGTGGTGGTGATGGTGGTGGTGGTGGATGGTGGTGGTGGTGGTGGTGGTGGTGATGGTGGTGGTGGTGGTGGTGATGGTGGTGGTGGTGGTAGGTGGTGGTGGTGATGGTGGTGGTGGTGGAGGTGGTGGTGGTGGTGGTGGTGATGGTGGTGGTGGTGGTGGTGATGGTGGTGGTGGTGGAGGTGGT	.	PASS	SVTYPE=INS;SVLEN=593;SC=Sniffles2,SVIM,SVIM-asm;NumNeighbors=1;NumThresholdNeighbors=1;MatchId=1929;TruScore=0.234963;PctSeqSimilarity=0;PctSizeSimilarity=0.70489;PctRecOverlap=0;SizeDiff=175;StartDistance=-54;EndDistance=-54	GT	1/0
chr14	102073988	.	ttcctcctctcctccacctctcctcctcctccacctctcctcttcctccacctttccttctcctccacctctcctcctcctccttttctccacctcctcctcctccttcacctctcctcctcctccatctctcctcctcctccacttcc	T	30	.	SVTYPE=DEL;SVLEN=148;SC=Sniffles2,cuteSV,SVIM,SVIM-asm,PAV,Dipcall;NumNeighbors=1;NumThresholdNeighbors=1;MatchId=1936;TruScore=0.350444;PctSeqSimilarity=0;PctSizeSimilarity=0.648649;PctRecOverlap=0.402685;SizeDiff=52;StartDistance=37;EndDistance=89	GT	0/1
chr14	104791544	.	aagtgtgagtgtggatatgcatgagtgggagtgtgGATAGGCATGAGTGTGAGTGTGGATAGGCATGAGTGTGAGTGTGATTCTGCATG	A	30	.	SVTYPE=DEL;SVLEN=88;SC=Sniffles2,cuteSV,SVIM,SVIM-asm,PAV,Dipcall;NumNeighbors=1;NumThresholdNeighbors=1;MatchId=1943;TruScore=0.329545;PctSeqSimilarity=0;PctSizeSimilarity=0.988636;PctRecOverlap=0;SizeDiff=1;StartDistance=-129;EndDistance=-128	GT	0/1
chr14	98254118	chr14-98254119-INS-94	T	TATTTTATTTATGTATATATTTTATAAAATATATATTTTATTTATGTATATATTTTATAAAATATATATTTTATTTATGTATATATTTTTATAAA	.	.	SVTYPE=INS;SVLEN=94;SC=Sniffles2,SVIM,SVIM-asm,PAV;NumNeighbors=1;NumThresholdNeighbors=1;MatchId=1946;TruScore=0.184314;PctSeqSimilarity=0;PctSizeSimilarity=0.552941;PctRecOverlap=0;SizeDiff=-76;StartDistance=-94;EndDistance=-94	GT	1/1
chr14	77031068	.	aggagagagagagagagagaggagagagagagagagaggagagagagagagagagagag	A	30	.	SVTYPE=DEL;SVLEN=58;SC=Sniffles2,cuteSV,SVIM-asm,PAV,Dipcall;NumNeighbors=1;NumThresholdNeighbors=1;MatchId=1952;TruScore=0.405837;PctSeqSimilarity=0;PctSizeSimilarity=0.920635;PctRecOverlap=0.296875;SizeDiff=-5;StartDistance=-40;EndDistance=-45	GT	0/1
chr14	42296088	.	A	ATTTTGATTCACAAAATAAGTAATTATTTTGATTCACAAAATAAGTAATTATTTTGATTCACAAAATAAGTAATTATTTTGATTCACAAAATAAGTAATTAT	30	.	SVTYPE=INS;SVLEN=101;SC=Sniffles2,cuteSV,SVIM-asm,PAV,Dipcall;NumNeighbors=1;NumThresholdNeighbors=1;MatchId=1956;TruScore=0.310231;PctSeqSimilarity=0;PctSizeSimilarity=0.930693;PctRecOverlap=0;SizeDiff=7;StartDistance=36;EndDistance=36	GT	1/0
chr14	65183165	svim.DEL.464718	CACACACACACACACACACAACACACACACACACAACACACACACACACAACACACACACACACACACACACACAC	C	13	PASS	SVTYPE=DEL;SVLEN=75;SC=Sniffles2,SVIM;NumNeighbors=1;NumThresholdNeighbors=1;MatchId=1957;TruScore=0.604854;PctSeqSimilarity=0;PctSizeSimilarity=0.906667;PctRecOverlap=0.907895;SizeDiff=7;StartDistance=-5;EndDistance=2	GT	0/1
chr14	76766042	chr14-76766043-INS-69	T	TTCTTCTTCTTCTTCTTCTTCTTCTTCTTCTTCTTCTTCTTCTTCTTCTTCTTCTTCTTTCTTCTTCTTC	.	.	SVTYPE=INS;SVLEN=69;SC=Sniffles2,SVIM-asm,PAV;NumNeighbors=1;NumThresholdNeighbors=1;MatchId=1959;TruScore=0.270531;PctSeqSimilarity=0;PctSizeSimilarity=0.811594;PctRecOverlap=0;SizeDiff=13;StartDistance=41;EndDistance=41	GT	1/0
chr15	37458565	svim.DEL.478479	CACACACACACACACACACAGAGAGAGAGAGAGAGAGAGAGAGAGAGAGAGAGAGA	C	19	PASS	SVTYPE=DEL;SVLEN=55;SC=Sniffles2,cuteSV,SVIM;NumNeighbors=1;NumThresholdNeighbors=1;MatchId=1968;TruScore=0.618723;PctSeqSimilarity=0;PctSizeSimilarity=0.945455;PctRecOverlap=0.910714;SizeDiff=3;StartDistance=-5;EndDistance=-2	GT	0/1
chr15	44580665	svim.DEL.480017	AGAGAGAGAGAGAGAAAGAGAGCGAGCGAGAGAGAGCGAGAGAGCGAGAGAGCGAGAGAGCGAG	A	15	PASS	SVTYPE=DEL;SVLEN=63;SC=Sniffles2,cuteSV,SVIM;NumNeighbors=1;NumThresholdNeighbors=1;MatchId=1974;TruScore=0.546232;PctSeqSimilarity=0;PctSizeSimilarity=0.818182;PctRecOverlap=0.820513;SizeDiff=-14;StartDistance=13;EndDistance=-1	GT	0/1
chr15	102083073	svim_asm.INS.12080	C	CCCCCACCCAACCCCAGCACTGCTCTCCCCGAACCCCACCCAACCCCAGCACTGCTCTCCCCAAACCCCCACCCAACCCCAGCACTGCTCTCCCCCGACCCCCACCCAACCCCCAGCACTGCTCTCCCGAACCCCCACCCAACCCCAGCACTGCTCTCCCCGAACCCCACCCAACCCCAGCACTGCTCTCCCCCGAACCCCCACCCAACCCCAGCACTGCTCTCCCCCGAACCCCCACCCAACCCGCACTGCTCTCCCCGACCCCCACCCAACCCCAGCACTGCTCTCCCCCGAACCCCCACCCAACCCCAGCACTGCTCTCCCCCGAACCCCCACCCAACCCCAGCACTGCTCTCCCGCTGATCCCCACCCAACCCCAGCACTGCTCTCCCCGAACCCCCACCCAACCCCAGCACTGCTCTCCCCCAAACCCCCACCCAACCCCAGCACTGCTCTCCCGCTGATCCCCACCCAACCCCAGCACTGCTCTCCCCCGACCCCCACCCAACCCCAGCACTGCTCTCCCCCAAACCCCCACCCAACCCCAGCACTGCTCTCCCCGCTGATCCCCACCCAACCCCAGCACTGCTCTCCCCTGATCCCCCACCCAACCCCAGCACTGCTCTCCCCGAACCCCCACCCAACCCCAGCACTGCTCTCCCCCGACCCCCACCCAACCCCAGCACTGCTCTCCCCGAACCCCCACCCAACCCCAGCACTGCTCTCCCCCGAACCCCCACCCAACCCCAGCACTGCTCTCCCCCGACCCCCACCCAACCCCAGCACTGCTCTCCCCTGAACCCCCACCCAACCCCAGCACTGCTCTCCCCCGACCCCCACCCAACCCCAGCACTGCTCTCCCCCGACCCCACCCAACCCCAGCACTGCTCTCCCCCGACCCCACCCAACCCCAGCACTGCTCTCCCGCTGAACCCCCACCCAACCCCAGCACTGCTCTCCCGCTGACCCCCACCCAACCCCAGCACTGCTCTCCCCCGACCCCCACCCAACCCCAGCACTGCTCTCCCCGACCCCCACCCAACCCCAGCACTGCTCTCCGCTGACCCCCACCCAACCCCAGCACTGCTCTCCCCGCGACCCCCACCCAACCCCAGCACTGCTCTCCCCGACCCCCACCCAACCCCAGCACTGCTCTCCCCGACCCCCACCCAACCCCAGCACTGCTCTCCCGACCCACCCAACCCCAGCACTGCTCTCCCCGAACCCCCACCCAACCCCAGCACTGCTCTCCCCGCTGATCCCCACCCAACCCCAGCACTGCTCTCCCCTGACCCCCACCCAACCCCAGCACTGCTCTCCCCGACCCCCACCCAACCCCAGCACTGCTCTCCCCCGACCCCACCCAACCCCAGCACTGCTCTCCCCCGAACCCCCACCCAACCCCAGCACTGCTCTCCCCGACCCCCACCCAACCCCAGCACTGCTCTCCCTCTGACCCCCACCCAACCCCAGCACTGCTCTCCCGACCCCACCCAACCCCAGCACTGCTCTCCCCGAACCCCACCCAACCCCAGCACTGCTCTCCCCCGAACCCCCACCCAACCCCAGCACTGCTCTCCCCTCTGACCCCCACCCAACCCCAGCACTGCTCTCCCCGAACCCCACCCAACCCCAGCACCTGCTCTCCCCCGAACTCCCACCCAACCCCAGCACTGCTCTCCCCTCTGACCCCACCCAACCCCAGCACTGCTCTCCCCCACCCAACCCCAGCACTGCTCTCCCCGAACCCCCACCCAACCCCAGCACTGCTCTCCCCGACCCCCACCCAACCCCAGCACTGCTCTCCCCGAACCCCCACCCAACCCCAGCACTGCTCTCCCGCTGATCCCCACCCAACCCCAGCACTGCTCTCCCCCGACCCCCACCCAACCCCAGCACTGCTCTCCCCCGAACCCCCACCCAACCCCAGCACTGCTCTCCCCCGGCCCCCACCCAACCCCAGCACTGCTCTCCCCCGA	.	PASS	SVTYPE=INS;SVLEN=1978;SC=Sniffles2,cuteSV,SVIM,SVIM-asm;NumNeighbors=1;NumThresholdNeighbors=1;MatchId=1978;TruScore=0.177766;PctSeqSimilarity=0;PctSizeSimilarity=0.533297;PctRecOverlap=0;SizeDiff=-1731;StartDistance=35;EndDistance=35	GT	0/1
chr15	84572672	chr15-84572673-INS-89	A	AGGAAGGAAGGAAGGAAGGAAGGAAGGAAGGAAGGGAGGGAGGGAGGGAGGGAGGGAGGGAGGGAGGGAGGGAGGGAGGGAGGGAGGGAG	.	.	SVTYPE=INS;SVLEN=89;SC=Sniffles2,cuteSV,SVIM,PAV;NumNeighbors=1;NumThresholdNeighbors=1;MatchId=1980;TruScore=0.269663;PctSeqSimilarity=0;PctSizeSimilarity=0.808989;PctRecOverlap=0;SizeDiff=17;StartDistance=-11;EndDistance=-11	GT	0/1
chr15	46262795	cuteSV.DEL.8908	tttctctttttctttctcttttttctctttttctttctctttttctctttttc	t	29.5	PASS	SVTYPE=DEL;SVLEN=52;SC=Sniffles2,cuteSV;NumNeighbors=1;NumThresholdNeighbors=1;MatchId=1983;TruScore=0.547294;PctSeqSimilarity=0;PctSizeSimilarity=0.945455;PctRecOverlap=0.696429;SizeDiff=-3;StartDistance=-14;EndDistance=-17	GT	0/1
chr15	25012429	.	t	TTATATATTTATATATATTTACATATATATATTTATATATATTTACATATATATATTTATATATATTTACATA	30	.	SVTYPE=INS;SVLEN=72;SC=Sniffles2,SVIM-asm,Dipcall;NumNeighbors=1;NumThresholdNeighbors=1;MatchId=1986;TruScore=0.189815;PctSeqSimilarity=0;PctSizeSimilarity=0.569444;PctRecOverlap=0;SizeDiff=31;StartDistance=-32;EndDistance=-32	GT	0/1
chr15	91701912	chr15-91701913-INS-64	T	TCCCCTCCCCTCCCCTCCCCTCCCCTCCCCTCCCCTCCCCTCCCCTCCCCTCCCCTCCCCTCCCC	.	.	SVTYPE=INS;SVLEN=64;SC=Sniffles2,cuteSV,SVIM,PAV;NumNeighbors=1;NumThresholdNeighbors=1;MatchId=1990;TruScore=0.296875;PctSeqSimilarity=0;PctSizeSimilarity=0.890625;PctRecOverlap=0;SizeDiff=7;StartDistance=-1;EndDistance=-1	GT	1/0
chr15	52816823	chr15-52816824-INS-896	C	CCCACACTATGGGAGGTGGAAGCAGGAGGATCACTTGAGTCCAGGAGTTTAAGACCAGCCTGGGCAACAAGCTGAGACTATCTCTAGAAGAAATTTAAAAATTAGCTGGGTGCATAGCTGTGGTCCCAGCTACTCACGAGGCTGAGGTGGGAGGACAGCTTGAGCCCAGGAGTTAAAGAGGCTACAGTGAGCCATGTTCATTTCACTGCACTCCAGCCTGGGTGACACAGCAACAGTGCCATAGAATATAAAAGTGGATCTATCCCAGAAAAATCTAGGCCATGTGGCTCCTGTATATATGAGAGGATATGTTGGGAATGGAAAGTTACACATATACAATCTACTGACCTTAAGAGCTGTTTCATCTAGGCAAGTTAACATGCTTTGCAAATGTGGAATTTTAGATTGTCGTTGCACTGTTACAATACTCAGCATCTCAGCACACATGGGAACCTCCTAATCAAACAGCTTCAGGTAAAAACAAAACAAAACACAAAAGTAAACAAAAAAATTAAAACTTTTAAAATTAAAATAAGCCAGGCATGGTGGCTCATGTCTGTAATCTCAACACTTTGAGTGGCCGAGGCAGGAGAATCATTTGACCTGAGGAGTTAGAGATCAGCCTGGGCAACACAGCAAGATCCTGTCTCTGTAAAAAGTACAAAAATTAGCTGGGTTTGGTAGCACATGCCTGTAGATTCAGCTACCCAGGAAGGTGAGGTGGGAGGATGGCTTGCACCTGGGAGGTCGATACTGCAATGAGCCATGTTCACACCACTACACCTCAGCCTGGACCAACAGAGTGAGACCCTGAACCTAAATAAATAAATAAATAAATAAATAAATAAATAAATAAATAAATAAAATAGGCTGGGTGTGGTGGCTCATGCCTGTAAT	.	.	SVTYPE=INS;SVLEN=896;SC=Sniffles2,PAV;NumNeighbors=1;NumThresholdNeighbors=1;MatchId=1991;TruScore=0.322173;PctSeqSimilarity=0;PctSizeSimilarity=0.966518;PctRecOverlap=0;SizeDiff=30;StartDistance=88;EndDistance=88	GT	0/1
chr15	57666751	svim.DEL.482906	TGTGTGTGTGTGTGTGTGTGTGTGTGTGTGTGTGTGTGTATGCGCTTTTTTTCTTTTTCTTTTTCTTTTTTTT	T	12	PASS	SVTYPE=DEL;SVLEN=72;SC=Sniffles2,cuteSV,SVIM;NumNeighbors=1;NumThresholdNeighbors=1;MatchId=1994;TruScore=0.611492;PctSeqSimilarity=0;PctSizeSimilarity=0.916667;PctRecOverlap=0.917808;SizeDiff=6;StartDistance=-4;EndDistance=2	GT	0/1
chr15	86474123	chr15-86474124-INS-103	C	CCCCCTCCTCCCTTCTCTCTACCCCCCTTCTCTCTACCCCCTCCTCCCTTCTCTCTACCCTCCTCTCTTCCCTTCTCTCTACCCCCTCTCCTCCCTTCTCTCTA	.	.	SVTYPE=INS;SVLEN=103;SC=Sniffles2,cuteSV,SVIM,PAV;NumNeighbors=1;NumThresholdNeighbors=1;MatchId=1995;TruScore=0.262136;PctSeqSimilarity=0;PctSizeSimilarity=0.786408;PctRecOverlap=0;SizeDiff=22;StartDistance=29;EndDistance=29	GT	1/0
chr15	101670708	.	c	CAGGGGCTGGGCAAGGAAGAGCGGCATGGGGAGTTAGTATTTAATGTGCACAGAGTTTTGATTTCATAGGATGAGAGTTCTGTGGAGGGGCTGGGCAAGGGAAGAAGCGGCATGGGGAGTTAGTATTTAATGCGCACAGAGTTTTGATTTTATAGGATGAGAGTTCTGTGGAGGGGCTGGGCAAGGAAGAGCGGCATGGGGAGTTAGTATTTAATGCGTACAGAGTTTTGATTTCATAGGATGAGAGTTCTGTGGAGGGCTGGGCAAGGGAAGAGCGGCATGGGAGTTAGTATTTAATGCGCACAGAGTTTTGATTTCATAGGATGAGAGTTCTGTGGAGGGCTGGGCAAGGGAAGAGCGGCATGGGGAGTTAGTATTTAATGCGCACAGAGTTTTGATTTCATAGGATGAGAGTTCTGTGGAGGGCTGGGCAAGGGAAGAGCGGTATGGGGAGTTAGTATTTAATGCGCACAGAGTTTTGATTTCATAGGATGAGAGTTCTGTGGAGGGGCTGGGCAAGGGAAGAGCGGCATGGGAGTTAGTATTTAATGTGCACAGAGTTTTGATTTCATAGGATGAGAGTTCTGTGGAGGGAGCTGGGCAAGGGAAGAGCGGTATGGGGAGTTAGTATTTAATGCGCACAGAGTTTTGATTTCATAGGATGAGAGTTCTGTGGAGGGGCTGGGCAAGGGAAGAGCGGCATGGGGAGTTAGTATTTAATGCGCACAGAGTTTTGATTTTATAGGATGAGAGTTCTGTGGAGGCTGCAAGAGGCATGGGGAGTTAGGCACAGAGTTTTGATTTATAGGATGAGAGTTCTGTGGGGCTGGGCATGGGGAGTTAGTATTTAATGCGCACAGAGTTTTGATTTTATAGGATGAGAGTTCTGTGGAGGGCTGGAGGCAAGGGAAGAGCGGTATGGGGAGTTAGTATTTAATGCGCACAGAGTTTTGATTTCATAGGATGAGAGTTCTGTGGAGGGGCTGGGCAAGGGAAGAGCGGTATGGGGAGTTAGTATTTAATGCGTACAGAGTTTTGATTTCATAGGATGAGAGTTCTGTGGAGGGGCTGGGCAAGGGAAGAGCGGCATGGGAGTTAGTATTTAACGCGTACAGTTTTGATTTTATAGGATGAGAGTTCTGTGGAGGGGCTGGGCAAGGGAAGAGCGGTATGGGGAGTTAGTATTTAATGCGTACAGAGTTTTGATTTCATAGGATGAGAGTTCTGTGGAGGGGCTGGGCAAGGAAGACGGCATGGGGAGTTAGTATTTAATGCGTACAGAGTTTTGATTTTATAGGATGAGAGTTCTGTGGAGGGGCTGGGCAAGGGAAGAGCGGCATGGGGAGTTAGTATTTAATGCGCACAGAGTTTTGATTTTATAGGATGAGAGTTCTGTGGAGGGGCTGGGCAAGGGAAGAGCGGCATGGGGAGTTAGTATTTAATGCGTACAGAGTTTTGATTTTATAGGATGAGAGTTCTGTGGAGGGGCTGGGCAAGGGAAGACGGCATGGGGAGTTAGTATTTAATGCGTACAGAGTTTTGATTTTATAGGATGAGAGTTCTGTGGAGGGGCTGGGCAAGGAAGAGCGGCATGGGGAGTTAGTATTTAATGCGTACAGAGTTTTGATTTTATAGGATGAGAGTTCTGTGGAGGGGCTGGGCAGGGAAGAGCGGCATGGGGAGTTAGTATTTAATGCGTACAGAGTTTTGATTTTATAGGATGAGAGTTCTGTGG	30	.	SVTYPE=INS;SVLEN=1734;SC=Sniffles2,SVIM-asm,Dipcall;NumNeighbors=1;NumThresholdNeighbors=1;MatchId=1996;TruScore=0.228566;PctSeqSimilarity=0;PctSizeSimilarity=0.685698;PctRecOverlap=0;SizeDiff=545;StartDistance=-15;EndDistance=-15	GT	1/0
chr15	73669901	.	actgtgacaggggctgcgacagaggctgtgatagaggctgcgacagaggccgtgatagaggctgtgatagagg	A	30	.	SVTYPE=DEL;SVLEN=72;SC=Sniffles2,cuteSV,SVIM,SVIM-asm,PAV,Dipcall;NumNeighbors=1;NumThresholdNeighbors=1;MatchId=2003;TruScore=0.6621;PctSeqSimilarity=0;PctSizeSimilarity=1;PctRecOverlap=0.986301;SizeDiff=0;StartDistance=-1;EndDistance=-1	GT	1/0
chr15	82170581	cuteSV.DEL.9275	tctctctctccccctctctcccctctcctcttctctctctctctctctctctctctctc	t	22	PASS	SVTYPE=DEL;SVLEN=58;SC=Sniffles2,cuteSV;NumNeighbors=1;NumThresholdNeighbors=1;MatchId=2004;TruScore=0.579006;PctSeqSimilarity=0;PctSizeSimilarity=0.90625;PctRecOverlap=0.830769;SizeDiff=-6;StartDistance=-5;EndDistance=-11	GT	0/1
chr15	51586829	.	g	GGGGGTCAGCCCCCGCCCAGCCAGCCGCCGCGTCTGGCCAGCCGCCCCGTCCGGGAGGGAGGT	30	.	SVTYPE=INS;SVLEN=62;SC=Sniffles2,cuteSV,SVIM,SVIM-asm,PAV,Dipcall;NumNeighbors=1;NumThresholdNeighbors=1;MatchId=2005;TruScore=0.301075;PctSeqSimilarity=0;PctSizeSimilarity=0.903226;PctRecOverlap=0;SizeDiff=6;StartDistance=-12;EndDistance=-12	GT	0/1
chr15	94048115	.	a	AGCCTCCCAAAGTGCTGGGATTACAGGCGTGAGCCACTGTCAGGTGATTTTTTGTTTTGGGACGGAGTTTCACTCGTTATCCAGGTTGGAGTGCAATGGTGCCATCTTGGCTCACTGCAACCTCCACCTCCCGGGTTCAAGCGATTCTCTTGCCTCAGCCTCCCGGGTAGCTGAGATACAGGCATGCACCACTAGGCCTGGCTAATTTTTGTATTTTTAGTAGAGATGGGGTTTCTCCATGGTGGTCAGGCTGGTCTCGAACTCCCGACCTCAGGTGATCCACCTGCCTCG	30	.	SVTYPE=INS;SVLEN=290;SC=Sniffles2,cuteSV,SVIM,SVIM-asm,PAV,Dipcall;NumNeighbors=1;NumThresholdNeighbors=1;MatchId=2013;TruScore=0.31954;PctSeqSimilarity=0;PctSizeSimilarity=0.958621;PctRecOverlap=0;SizeDiff=12;StartDistance=248;EndDistance=248	GT	1/0
chr15	34225706	svim.DEL.477792	ACACACACACACACACACACAGAGAGAGAGAGAGAGAGAGAGAGAGAGAGAGAGAGAGAGAGAG	A	15	PASS	SVTYPE=DEL;SVLEN=63;SC=Sniffles2,cuteSV,SVIM;NumNeighbors=1;NumThresholdNeighbors=1;MatchId=2016;TruScore=0.577712;PctSeqSimilarity=0;PctSizeSimilarity=0.920635;PctRecOverlap=0.8125;SizeDiff=5;StartDistance=-12;EndDistance=-7	GT	0/1
chr15	45755496	.	c	CCACCACCACCACCACACCATCACCATCACCACCACCACCACCACCACCACCACACCATCACCATCACCATCACCACCATCATCACCACCATCACCACCACCACACCAT	30	.	SVTYPE=INS;SVLEN=108;SC=Sniffles2,cuteSV,SVIM,SVIM-asm,PAV,Dipcall;NumNeighbors=1;NumThresholdNeighbors=1;MatchId=2018;TruScore=0.231481;PctSeqSimilarity=0;PctSizeSimilarity=0.694444;PctRecOverlap=0;SizeDiff=33;StartDistance=-235;EndDistance=-235	GT	1/0
chr16	81798815	svim.INS.288580	C	CGCACACCCAGCCTGGGTGAGATGATGAGACAATGTCTCTAAAGAAAAATAAATCAATGGACTGTGTCATAAGAAGAGGGACATTTGGACACAGAGACATGCACAGGTGGAACATGATATGAAGGTGCAGCCAGAGCACACACAGGAGAGTGTTCGGGTGACAACTGAGGCAGAGGATGGGGAGAGGTATCTGCAAACCAGAACACACAAAGATTCCTGAAGAACTACTCCAAAGCTTGAGAGAGGCATGGGACAATCTCCGCAGAGCCCGAAGAAAGCAATCATGTCGCCAGGAGGCCCATGCCGTAATTCCAGCACTTTGGGAGCCCGCAGAGCAGATCACTGAGGCCAGGAGTTCAAGACTCAGTCAGCTACATGATGAAACCCTGTTTCTAAGAAGAAATACAAAAACTAGCTGGGCCATGATGGGGCACCTGTAATCCCAGCTACCCGGGAGCTGAGGCAGAGAATTGCTTGGACCCGAGAAGCAGAGGTTGCTGTGAGCTGAGGTGGTG	26	PASS	SVTYPE=INS;SVLEN=514;SC=Sniffles2,SVIM;NumNeighbors=1;NumThresholdNeighbors=1;MatchId=2024;TruScore=0.325729;PctSeqSimilarity=0;PctSizeSimilarity=0.977186;PctRecOverlap=0;SizeDiff=-12;StartDistance=-141;EndDistance=-141	GT	0/1
chr16	83691826	svim.INS.288789	G	GTCCTCACACCACAGGTCCCGTATCCTCAGCAGCAAGGTCCCATATCCTCACAGCAAGGTCCCATATCCTCACCACCAGGTCCGTATCCTCACAGCAAGGTCTCATGTCCTTACCACCAGGTCCCATATCCTCTGACAAGGTCCCATA	14	PASS	SVTYPE=INS;SVLEN=147;SC=Sniffles2,SVIM;NumNeighbors=1;NumThresholdNeighbors=1;MatchId=2026;TruScore=0.194444;PctSeqSimilarity=0;PctSizeSimilarity=0.583333;PctRecOverlap=0;SizeDiff=-105;StartDistance=-106;EndDistance=-106	GT	0/1
chr16	88838164	chr16-88838165-INS-80	T	TGCCCGTCCACCCGCGGCCCCAGGCCCTCCTGAGACTCTACGCCCGTCCACCCGCGGCCCCAGGCCCTCCTGAGACTCTAC	.	.	SVTYPE=INS;SVLEN=80;SC=Sniffles2,cuteSV,SVIM,SVIM-asm,PAV;NumNeighbors=1;NumThresholdNeighbors=1;MatchId=2031;TruScore=0.320833;PctSeqSimilarity=0;PctSizeSimilarity=0.9625;PctRecOverlap=0;SizeDiff=3;StartDistance=-91;EndDistance=-91	GT	1/0
chr16	3104373	.	acacagaggcagggatgaatggacagatgcatgcacagaggcagggatggatggatggacagatgcatg	A	30	.	SVTYPE=DEL;SVLEN=68;SC=Sniffles2,cuteSV,SVIM,SVIM-asm,PAV,Dipcall;NumNeighbors=1;NumThresholdNeighbors=1;MatchId=2037;TruScore=0.328431;PctSeqSimilarity=0;PctSizeSimilarity=0.985294;PctRecOverlap=0;SizeDiff=1;StartDistance=-75;EndDistance=-74	GT	0/1
chr16	1142978	chr16-1142979-INS-558	T	TGCACACAGTCGGCGCTCAGCCAATCCGTGCACACAGCGCTCAACCAATCACAGCACACAGTCGGCGCTCAACCAATCACTGCACACAGTCGGCGCTCAACCAATCCGTGCACACAGTCGGCGCTCAACCAATCCCTGCACACAGTCGGCGCTCAACAAATCACAGCACACAGTCGGCGCTCAATCAATCCCTGCACACAGTCGGCGCTCAACGAATCCCTGCACACAGTCGGCGCTCAATCAATCCCTGCACACAGTCGGCGCTCAACCAATCCCTGCACACAGTCGGCGCTCAACAAATCACAGCACACAGTCGGCGCTCAATCAATCCCTGCACACAGTCGGCGCTCAACCAATCCGTGCACACAGTCGGGCGCTCAACCAATCACTGCACACAGTCGGCGCTCAACCAATCACAGCACACAGTCGGGCGCTCAATCAATCCCTGCACACAGTCGGCGCTCAACGAATCCGTGCACACAGTCGGCGCTCAATCAATCCCTGCACACAGTCGGCGCTCAACCAATCCCTGCACACAGTCGGCGCTCAACAAATCACA	.	.	SVTYPE=INS;SVLEN=558;SC=Sniffles2,cuteSV,SVIM-asm,PAV;NumNeighbors=1;NumThresholdNeighbors=1;MatchId=2039;TruScore=0.203704;PctSeqSimilarity=0;PctSizeSimilarity=0.611111;PctRecOverlap=0;SizeDiff=217;StartDistance=27;EndDistance=27	GT	1/1
chr16	210428	chr16-210429-INS-326	C	CCCGGGACGGCTTGTGGGGCACAGGCTGTGAGGGTGCCCGGGATGGCTTGTGGGGCACAGGCTGCAAGAGGTGCCCGGGACGGCTTGTGGGGCACAGGCTGTGAGGGTGCCTGGGATGGCTTGTGGGGCACAGGTTGTGAGAGGTGCCCGGGATGGCTTGTGGGGCACAGGCTGTGAGGGTGCCTGGGACGGCTTGTGGGGCACAGGCTGTGAGGGTGCCTGGGATGGCTTGTGGGGCACAGGTTGTGAGAGGTGCCTGGGACGGCTTGTGGGGCACAGGTTGTGAGAGGTGCCGGGACGGCTTGTGGGGCACAGGCTGTGAGGGTG	.	.	SVTYPE=INS;SVLEN=326;SC=Sniffles2,cuteSV,SVIM-asm,PAV;NumNeighbors=1;NumThresholdNeighbors=1;MatchId=2044;TruScore=0.198364;PctSeqSimilarity=0;PctSizeSimilarity=0.595092;PctRecOverlap=0;SizeDiff=132;StartDistance=76;EndDistance=76	GT	0/1
chr16	78653034	chr16-78653035-DEL-59	Aaaaaaatatatatatatatatatatatatatatatatatatatatatatatatatatat	A	.	.	SVTYPE=DEL;SVLEN=59;SC=Sniffles2,cuteSV,SVIM,SVIM-asm,PAV;NumNeighbors=1;NumThresholdNeighbors=1;MatchId=2048;TruScore=0.661111;PctSeqSimilarity=0;PctSizeSimilarity=1;PctRecOverlap=0.983333;SizeDiff=0;StartDistance=-1;EndDistance=-1	GT	0/1
chr16	26385977	svim.INS.283376	G	GGATGGAATGGGTAAGTAAGCAGGCAGATGGATGGTGGATGAATGGAGAATGGGTGAATGGATAGATGGGTGGATGGGTTGGATGGGTGAGCAAGTAGATGGTGGATACATGATAAAGGGTGGATTGTGAGGGATGTATGTGCTGATGGGTGAATGTATGATAAACGGGTATATGGGTGGATTAATGGGTGGATGGGTGAATGGATGGGTAGATGTGGATGGATAGATGCGTGAGTGGGTGGGTGGTGGATTTATGCAGGAATGGTGGAGGGATAATGGGTAGATGGGTAAGTGGACAAGGAGTGGTAGATGGTTGGATGGATGGATGGATGGATGGATGGATGGATGGATGAATGGATCACATGGGTGGGTGGATGGGTGAGTGAATACATTGGTGAAAGGATGATGATGGACGCATGGATGGGATGGTGGATGGATGGATGGGTGAATGGTGGATGGAAGAATGGGTGTGGAGGGGGTAAAGATGAATGGATGGATGGGATGGATGGATGGATGGATGGATGAGTGAGTTGATGGGTGGGTGGAGGGTGGATAGGTAGATGAGTGAGAGTAGGGTGGGTGGATAGGTGGGTAGACAAATGGATGACCGATGAATAAATGGGTGGATAGATGAATGGGTAGATGGGAGAATGGGTGGGTAGATGAGTGAATAGTGGATGGGTGGATAGATAAGATGGATGGATGATTGGCTGGGTGGGTGGATGGATTTATGGAGTGGGCAGGTAGATGGATGGGTGGATGGATGAATGGGTGATGGATGGTGATGGGTAGGATGGGTGAGTGAATGATGAATGAATGAAAGGACTGGTAGGGGGGCAGGGGAAGGATGGAAGGGAGAATATGATGATGGGTGAGGGATGGGTGGAT	19	PASS	SVTYPE=INS;SVLEN=887;SC=Sniffles2,cuteSV,SVIM;NumNeighbors=1;NumThresholdNeighbors=1;MatchId=2049;TruScore=0.325066;PctSeqSimilarity=0;PctSizeSimilarity=0.975197;PctRecOverlap=0;SizeDiff=22;StartDistance=59;EndDistance=59	GT	0/1
chr16	88960621	.	t	TGCACGCACACATGCACACACACATGCATACATATACACATGCACACAATGTACACATGCACGCACACATGCACACACACATGCATACATATACACATGCACACAATGTACACACATGCACGCACACATGCACACACACATGCATACATATACACATGCACACAATGTACAC	30	.	SVTYPE=INS;SVLEN=171;SC=Sniffles2,SVIM,SVIM-asm,Dipcall;NumNeighbors=1;NumThresholdNeighbors=1;MatchId=2058;TruScore=0.235867;PctSeqSimilarity=0;PctSizeSimilarity=0.707602;PctRecOverlap=0;SizeDiff=50;StartDistance=-126;EndDistance=-126	GT	0/1
chr16	10953261	.	g	GTGATGATGATGGTGGTGGTGATGGTGGTGGTGATGGTGATGATGGTGGTGATGGTGGCGATGGTGGTGA	30	.	SVTYPE=INS;SVLEN=69;SC=Sniffles2,cuteSV,SVIM,SVIM-asm,PAV,Dipcall;NumNeighbors=1;NumThresholdNeighbors=1;MatchId=2065;TruScore=0.294686;PctSeqSimilarity=0;PctSizeSimilarity=0.884058;PctRecOverlap=0;SizeDiff=8;StartDistance=-1;EndDistance=-1	GT	1/0
chr16	88897939	.	A	AGGAGAGCGGTGAGGCCGAGGCACGGGGTGCGTGGGGGAGAGCGGTGAGGCCGAGCACGGGGTGCGTGGG	30	.	SVTYPE=INS;SVLEN=69;SC=Sniffles2,cuteSV,SVIM,SVIM-asm,PAV,Dipcall;NumNeighbors=1;NumThresholdNeighbors=1;MatchId=2080;TruScore=0.280193;PctSeqSimilarity=0;PctSizeSimilarity=0.84058;PctRecOverlap=0;SizeDiff=11;StartDistance=-5;EndDistance=-5	GT	0/1
chr16	86141627	chr16-86141628-INS-87	C	CTACTGCTACTACTACCATTACTACTACTACTGTTACTGCTACTACTACCATTACTACTACTGCTACCACCATTACTACTACTACTGT	.	.	SVTYPE=INS;SVLEN=87;SC=Sniffles2,cuteSV,SVIM,SVIM-asm,PAV;NumNeighbors=1;NumThresholdNeighbors=1;MatchId=2086;TruScore=0.298851;PctSeqSimilarity=0;PctSizeSimilarity=0.896552;PctRecOverlap=0;SizeDiff=9;StartDistance=-1;EndDistance=-1	GT	0/1
chr16	953594	.	T	TGGTGACCTCTGCATCGCCCACAGGACGCCTGTCTCTGCTGCGTGGGGTGACCTCTGCATCGCCCACAGGACGCCTGTCTCTGCTGCGTGGTGGTGACCTCTGCATCGCCCACAGGACGCCTATCTCTGCTGTGTGGTGGTGACCTTTGCACTGCCCGTGGGACGCCTGTCTCTGCTGCGTGGTGGTGACCTCTGCACTGCCTGTGGGGACGCCCGTCTCTGCTGTGTGGTGGTGACCTCTGCACGCCCACAGGACGCCTGTCTCTGCTGCGTGGGGTGACCTCTGCATCGCCCACAGGACGCCTGTCTCTGCTGCGTGGTGGTGACCTCTGCACTGCCCACAGGACGCCTGTCTCTGCTGCGTGGTGGTGACCTCTGCACTGCCCACAGGACGCCTGTCTCTGCTGTGTGGTGGTGACCTTGCACTGCCCGTGGGGACGCCTGTCTCTGCTGCGTGGTGGTGACCTCTGCACTGCCTGTGGGGACGCCTGTCTCTGCTGTGTGGTGGTGACCTCTGCACTGCCTGTGGGGACGCCCGTCTCTGCTGCGTGGTGGTGACCTCTGCATCGCCCACAGGACGCCTGTCTCTGCTGCGTG	30	.	SVTYPE=INS;SVLEN=596;SC=Sniffles2,cuteSV,SVIM-asm,PAV,Dipcall;NumNeighbors=1;NumThresholdNeighbors=1;MatchId=2087;TruScore=0.181767;PctSeqSimilarity=0;PctSizeSimilarity=0.545302;PctRecOverlap=0;SizeDiff=271;StartDistance=-179;EndDistance=-179	GT	0/1
chr16	56311686	svim.DEL.505096	CCTACACACACACACACACACACACACACACACACACACACACACACACACACACACA	C	13	PASS	SVTYPE=DEL;SVLEN=57;SC=Sniffles2,cuteSV,SVIM;NumNeighbors=1;NumThresholdNeighbors=1;MatchId=2091;TruScore=0.597197;PctSeqSimilarity=0;PctSizeSimilarity=0.912281;PctRecOverlap=0.87931;SizeDiff=5;StartDistance=-7;EndDistance=-2	GT	0/1
chr16	88795554	.	C	CCAAAAACAAAGTGACCCTCGATGTTGGGGAACCCAGGACATGCTGATCTCACAGCCCCATCTGCTACAGAGGGAACCTCGCGACA	30	.	SVTYPE=INS;SVLEN=85;SC=Sniffles2,cuteSV,SVIM,SVIM-asm,PAV,Dipcall;NumNeighbors=1;NumThresholdNeighbors=1;MatchId=2100;TruScore=0.32197;PctSeqSimilarity=0;PctSizeSimilarity=0.965909;PctRecOverlap=0;SizeDiff=-3;StartDistance=-156;EndDistance=-156	GT	1/0
chr16	89259010	chr16-89259011-INS-112	G	GCCTCCTCCCTAACCCCGCCCCGTCATTACCAGCCACGCCGCTTCCTCCCCAGCTCCGCCTCCTCCTAACCCCGCCCCTCATTACCAGCCACGCCGCTTCCTCCCCAGCTCCT	.	.	SVTYPE=INS;SVLEN=112;SC=Sniffles2,cuteSV,SVIM,SVIM-asm,PAV;NumNeighbors=1;NumThresholdNeighbors=1;MatchId=2103;TruScore=0.3125;PctSeqSimilarity=0;PctSizeSimilarity=0.9375;PctRecOverlap=0;SizeDiff=7;StartDistance=-61;EndDistance=-61	GT	1/0
chr16	64199868	.	a	ATATTATATATTATATAATATATAATTATTATATTATATATTATGTAATATATAATTATTATATTATACAATATATAATATATAATTATTATATTATACATTATATAATATATAATTATTATAT	30	.	SVTYPE=INS;SVLEN=123;SC=Sniffles2,SVIM,SVIM-asm,Dipcall;NumNeighbors=1;NumThresholdNeighbors=1;MatchId=2111;TruScore=0.314363;PctSeqSimilarity=0;PctSizeSimilarity=0.943089;PctRecOverlap=0;SizeDiff=7;StartDistance=-23;EndDistance=-23	GT	1/1
chr16	3899398	svim.DEL.494761	GTGTGTGTGTGTGTGTGTGTGTGTGTGTGTGTGTGTGTGTGTGTGTGTGTGTGTGTGTGTGTGTGT	G	16	PASS	SVTYPE=DEL;SVLEN=65;SC=Sniffles2,cuteSV,SVIM;NumNeighbors=1;NumThresholdNeighbors=1;MatchId=2115;TruScore=0.580342;PctSeqSimilarity=0;PctSizeSimilarity=0.907692;PctRecOverlap=0.833333;SizeDiff=6;StartDistance=-11;EndDistance=-5	GT	0/1
chr16	89046265	chr16-89046266-INS-135	A	ATGGGCGGAAAGATGGGTGAATGGGTGGATGGATGAATGGATAAATGGGTAAATGGGTGGGTGGATGGAGAGATGGGTGAATGGGTGGGTAGGTAGATGGATGGGTGTGTGGGTGAATGAATGGTGGATGGGTGTG	.	.	SVTYPE=INS;SVLEN=135;SC=Sniffles2,SVIM,PAV;NumNeighbors=1;NumThresholdNeighbors=1;MatchId=2116;TruScore=0.323741;PctSeqSimilarity=0;PctSizeSimilarity=0.971223;PctRecOverlap=0;SizeDiff=-4;StartDistance=-231;EndDistance=-231	GT	1/1
chr16	6034098	.	actccccctcctcctcctctccttcccctccccctcctcctcctctccttccc	A	30	.	SVTYPE=DEL;SVLEN=52;SC=Sniffles2,cuteSV,SVIM,SVIM-asm,PAV,Dipcall;NumNeighbors=1;NumThresholdNeighbors=1;MatchId=2132;TruScore=0.549266;PctSeqSimilarity=0;PctSizeSimilarity=0.981132;PctRecOverlap=0.666667;SizeDiff=-1;StartDistance=-17;EndDistance=-18	GT	1/0
chr16	51687464	.	c	CCCTTCCTTCCTTCCTTCTTTCCTTCCTTTCCTTCCTTCCTCCCTTCCTCCCTT	30	.	SVTYPE=INS;SVLEN=53;SC=Sniffles2,cuteSV,SVIM,SVIM-asm,PAV,Dipcall;NumNeighbors=1;NumThresholdNeighbors=1;MatchId=2135;TruScore=0.327044;PctSeqSimilarity=0;PctSizeSimilarity=0.981132;PctRecOverlap=0;SizeDiff=1;StartDistance=26;EndDistance=26	GT	0/1
chr16	13130923	svim.DEL.497129	ACACACACACACACACACCACACCACACACACACACACACACAGACACACACACACACACACACACACACACA	A	13	PASS	SVTYPE=DEL;SVLEN=72;SC=Sniffles2,cuteSV,SVIM;NumNeighbors=1;NumThresholdNeighbors=1;MatchId=2138;TruScore=0.491946;PctSeqSimilarity=0;PctSizeSimilarity=0.736111;PctRecOverlap=0.739726;SizeDiff=19;StartDistance=-12;EndDistance=7	GT	0/1
chr17	12345796	.	t	TATATTACATAATAATATATATTATATATTATATAATAATATATAATATATATTA,*	30	.	SVTYPE=INS;SVLEN=56;SC=Sniffles2,SVIM-asm,Dipcall;NumNeighbors=1;NumThresholdNeighbors=1;MatchId=2139;TruScore=0.219608;PctSeqSimilarity=0;PctSizeSimilarity=0.658824;PctRecOverlap=0;SizeDiff=-29;StartDistance=-149;EndDistance=-149	GT	2/1
chr17	190231	chr17-190232-INS-424	C	CCCCCACCCAGGCCTCCCCACATCCACACTCACTGCCCCCCACCCAGGCCTCCCCATCACACTCACTGCCCCGGGCTCAGGCCTCCCCACATCCACACTCACTGCCCCGGGCTCAGGCCTCCCCACATCCACACTCACTGCCCCGGGCTCAGGCCTCCCCACATCCACACTCACTGCCCCCCACCCAGGCCTCCCCACATCCACACTCACTGCCCCCTCCCAGGCCTCCCCACATCCACACTCACTGCCCCCACCCAGGCCTCCCCACGTCCACACTCACTGCCCTGGGCCCAGGCCTCCCCACATCCACACTCACTGCCCCCACCCAGGCCTCCCCACATCCACACTCACTGCCTCCCACCCAGGCCTCCCCACATCCACACTCACTGCCTCCCACCCAGGCCTCCCCACGTCCACACTCACTG	.	.	SVTYPE=INS;SVLEN=424;SC=Sniffles2,cuteSV,SVIM-asm,PAV;NumNeighbors=1;NumThresholdNeighbors=1;MatchId=2145;TruScore=0.300314;PctSeqSimilarity=0;PctSizeSimilarity=0.900943;PctRecOverlap=0;SizeDiff=42;StartDistance=-265;EndDistance=-265	GT	1/0
chr17	48163288	svim.INS.297097	T	TATAATAGATTATGTATGTTATGATTTATAATATATATTAGATTATGTATATTATGAAGTTGC	14	PASS	SVTYPE=INS;SVLEN=62;SC=Sniffles2,SVIM;NumNeighbors=1;NumThresholdNeighbors=1;MatchId=2150;TruScore=0.327957;PctSeqSimilarity=0;PctSizeSimilarity=0.983871;PctRecOverlap=0;SizeDiff=1;StartDistance=-111;EndDistance=-111	GT	0/1
chr17	797008	.	TGGAAGCCAGAGGAAGCATCTCAACTCCCTGGAAGCCAGAGGAAGCATCTCAACTCCCTGGAAGCCAGAGGAAGCATCTCAACTCCCTGGAAGCCAGAGGAAGCATCTCAACCCCC	T	30	.	SVTYPE=DEL;SVLEN=115;SC=Sniffles2,cuteSV,SVIM,SVIM-asm,PAV,Dipcall;NumNeighbors=1;NumThresholdNeighbors=1;MatchId=2152;TruScore=0.324859;PctSeqSimilarity=0;PctSizeSimilarity=0.974576;PctRecOverlap=0;SizeDiff=-3;StartDistance=-377;EndDistance=-380	GT	0/1
chr17	57986587	.	ctttttttttttttttttttttttttttttttttttttttttttttttttttttt	C,CT	30	.	END=57986638;SVTYPE=DEL;SVLEN=51;SC=Sniffles2,cuteSV,SVIM,SVIM-asm,PAV,Dipcall;NumNeighbors=1;NumThresholdNeighbors=1;MatchId=2166;TruScore=0.623906;PctSeqSimilarity=0;PctSizeSimilarity=0.944444;PctRecOverlap=0.927273;SizeDiff=-3;StartDistance=-1;EndDistance=-4	GT	1/2
chr17	652276	chr17-652277-INS-301	G	GAGCAATCACACGGCCACAGGATAATGGGCACAGAGCAATCACACAGCCACAGGGTAATGGGCACAGAGCAATCACACAGCCACAGGGTAATGGGCACAGCAGCAATCACACAGCCACAGGATAATGGGCACAGCAGCAATCACACAGCCACAGGGTAATGGGCACAGAAGCAATCACACGGCTACAGGATAATGGGCACAGAGCAATCACACAGCCACAGGATAATGGGCACAGAGCAATCACACGGCCACAGGATAATGGGCACAGAGCAATCACACGGCCACAGGGTAATGGGCACAGC	.	.	SVTYPE=INS;SVLEN=301;SC=Sniffles2,cuteSV,SVIM,SVIM-asm,PAV;NumNeighbors=1;NumThresholdNeighbors=1;MatchId=2169;TruScore=0.322259;PctSeqSimilarity=0;PctSizeSimilarity=0.966777;PctRecOverlap=0;SizeDiff=10;StartDistance=66;EndDistance=66	GT	0/1
chr17	2351476	.	g	GGCCGCCCCTACTGGGAAGTGAGGAGCCCCTCTGCCCGGCCACCACCCCGTCTGGGAGGATGGTGGGGGTCAGCCCCCGCCTGGCCAGCCGCCCCATCCGGGAGGTGAGGGCGCTTCTGCCCA	30	.	SVTYPE=INS;SVLEN=122;SC=Sniffles2,cuteSV,SVIM,SVIM-asm,PAV,Dipcall;NumNeighbors=1;NumThresholdNeighbors=1;MatchId=2178;TruScore=0.295082;PctSeqSimilarity=0;PctSizeSimilarity=0.885246;PctRecOverlap=0;SizeDiff=14;StartDistance=-25;EndDistance=-25	GT	0/1
chr17	70232782	.	g	GAGGGAGGGAGGCAGGCAGGGAGGGAGGGAGGCAGGCAGGGAGGGAGGGAGGCATGGAGGGAGGGAGGCAGACAGGGAGGGAGGGAGGGAGGCAGGC	30	.	SVTYPE=INS;SVLEN=96;SC=Sniffles2,cuteSV,SVIM-asm,Dipcall;NumNeighbors=1;NumThresholdNeighbors=1;MatchId=2185;TruScore=0.222222;PctSeqSimilarity=0;PctSizeSimilarity=0.666667;PctRecOverlap=0;SizeDiff=32;StartDistance=-42;EndDistance=-42	GT	1/0
chr17	8287365	svim.DEL.516021	CTTCGTGTGTGTGTGTGTGTGTGTGTGTGTGTGTGTGTGTGTGTGTGTGTGTGTG	C	13	PASS	SVTYPE=DEL;SVLEN=54;SC=Sniffles2,SVIM;NumNeighbors=1;NumThresholdNeighbors=1;MatchId=2203;TruScore=0.58743;PctSeqSimilarity=0;PctSizeSimilarity=0.925926;PctRecOverlap=0.836364;SizeDiff=4;StartDistance=-9;EndDistance=-5	GT	0/1
chr17	41119246	svim.DEL.523191	AATATATATTATATAATATATAATATAATATATAAAATATATATTATATAATATA	A	29	PASS	SVTYPE=DEL;SVLEN=54;SC=Sniffles2,cuteSV,SVIM;NumNeighbors=1;NumThresholdNeighbors=1;MatchId=2206;TruScore=0.612009;PctSeqSimilarity=0;PctSizeSimilarity=0.981481;PctRecOverlap=0.854545;SizeDiff=1;StartDistance=-8;EndDistance=-7	GT	0/1
chr17	4365747	svim.INS.291996	T	TACCAATCCATCCACCCACCCATCCACCAACCATCCATCCACCCACCCACCCACCCACCCACCAATGCATCCATCCACCCACCCACCCACCCACCCACCCATCCATCCACCAGTCTATCAATCCATCTATCCATCCATCCACCA	20	PASS	SVTYPE=INS;SVLEN=143;SC=Sniffles2,SVIM;NumNeighbors=1;NumThresholdNeighbors=1;MatchId=2210;TruScore=0.193473;PctSeqSimilarity=0;PctSizeSimilarity=0.58042;PctRecOverlap=0;SizeDiff=60;StartDistance=5;EndDistance=5	GT	0/1
chr17	48960717	svim_asm.DEL.10125	AAAAAAAAAAAAAAAAAAAAAAAAATATATATATATATATATATATATATAT	A	.	PASS	SVTYPE=DEL;SVLEN=51;SC=Sniffles2,SVIM,SVIM-asm;NumNeighbors=1;NumThresholdNeighbors=1;MatchId=2213;TruScore=0.653967;PctSeqSimilarity=0;PctSizeSimilarity=0.980769;PctRecOverlap=0.981132;SizeDiff=-1;StartDistance=0;EndDistance=-1	GT	0/1
chr17	549684	.	T	TTGGCTCCCACACACATCTCCGTGACCACGTGGCCACTGCCTCCTAAGGGTCTTATCTTTTCTAATCCACACCACTGACTGGAGATTGGCTCCCACACACATCTCCGTGACCGCGTGGCCACTGCCTCCTAAGGGTCTTATCTTTTCTAATTCATACCACGGACTGGAGACTGGCTCCTACACACATCTCCGTGACCGTGTGGCCACTGCCTCCTAAGGGTCTTATCTTTTCTAATCCGTATCACGGACTGGAGACTGGCTCCACACACATCTCCGTGACCACGTGGCCACTGCCTCCTAAGGGTCTTATCTTTTCTAATCCATATCACGGACTGGAGACTGGCTCCCACACACATCTCCGTGACCGCGTGGCCACTGCCTCCTAAGGGTCTTATCTTTTCTAATCCGTATCACGGACTGGAGACTGGCTCCACACACATCTCCGTGACCGCGTGGCCACTGCCTCCTAAGGGTCTTATCTTTTCTAATCCGTATCACGGACTGGAGACTGGCTCCTACACACATCTCCGTGACCGCGTGGCCACTGCCTCCTAAGGGTCTTATCTTTTCTAATCCACACCACTGACTGGAGATCGGCTCCACACACATCTCTGTGACCGCGTGGCCACTGCCTCCTAAGGGTCTTATCTTTTCTAATCCACACCACTGACTGGAGATCGGCTCCCACACACATCTCCGTGACCGCGTGGCCACTGCCTCCTAAGGGTCTTATCTTTTCTAATCCGTATCACGGACTGGAGACTGGCTCCCACACACATCTCCGTGACTGCGTGGCCACTGCCTCCTAAGGGTCTTATCTTTTCTAATCCGTATCACGGACTGGAGACTGGCTCCCACACACATCTCCGTGACCGCGTGGCCACTGCCTCCTAAGGGTCTTATCTTTTCTAATCCGTATCACGGACTGGAGACTGGCTCCACACACATCTCCGTGACCGCGTGGCCACTGCCTCCTAAGGGTCTTATCTTTTCTAATCCACACCACTGACTGGAGATCGGCTCCCACACACATCTCTGTGACCGCGTGGCCACTGCCTCCTAAGGGTCTTATCTTTTCTAATCCACACCACTGACTGGAGATCGGCTCCCACACACATCTCCGTGACCGCGTGGCCACTGCCTCCTAAGGGTCTTATCTTTTCTAATCCGTATCACGGACTGGAGACTGGCTCCACACACATCTCCGTGACCGCGTGGCCACTGCCTCCTAAGGGTCTTATCTTTTCTAATCCGTATCACGGACTGGAGAC	30	.	SVTYPE=INS;SVLEN=1270;SC=Sniffles2,cuteSV,SVIM-asm,PAV,Dipcall;NumNeighbors=1;NumThresholdNeighbors=1;MatchId=2218;TruScore=0.195013;PctSeqSimilarity=0;PctSizeSimilarity=0.585039;PctRecOverlap=0;SizeDiff=527;StartDistance=-113;EndDistance=-113	GT	0/1
chr17	80606709	.	a	AGGCGGGGCGGGGAGGAGGGGGAGGGGCGGGGAGGAGGGGGAGGGGCGGGGCGGGGAGGAGGG	30	.	SVTYPE=INS;SVLEN=62;SC=Sniffles2,SVIM,SVIM-asm,PAV,Dipcall;NumNeighbors=1;NumThresholdNeighbors=1;MatchId=2223;TruScore=0.295699;PctSeqSimilarity=0;PctSizeSimilarity=0.887097;PctRecOverlap=0;SizeDiff=7;StartDistance=-14;EndDistance=-14	GT	1/0
chr17	75846435	.	agatatggatatagacatggatatagatatggatagattggaaatggatatggatgtggatatggatatagatatggatgtagatattgataaggatatagatatggatatagatatggatagattagatatggatatagatgtggatatggctatagatgtggatatggatatagatatggataggttgaatatggatatggatatagatatg	A	30	.	SVTYPE=DEL;SVLEN=213;SC=Sniffles2,cuteSV,SVIM,SVIM-asm,PAV,Dipcall;NumNeighbors=1;NumThresholdNeighbors=1;MatchId=2225;TruScore=0.603094;PctSeqSimilarity=0;PctSizeSimilarity=0.995327;PctRecOverlap=0.813953;SizeDiff=-1;StartDistance=-39;EndDistance=-40	GT	1/0
chr17	78248513	svim.INS.300788	G	GGTGAGGGGGTGAGGTGGGGGGGTGAGTGGGGGTGAGGTAGGGAGTGGGTGAGTGTGGGGAGGAGGGTGAGTGTGGGTGAGGGGTGAGTGTGGGGGGTGAGGGGTGAGAGGGTGGGGGGTGAGGGTGGAGGTGGGGGTGAGTGGGTGAGTGGGGGTGAAT	13	PASS	SVTYPE=INS;SVLEN=159;SC=Sniffles2,SVIM;NumNeighbors=1;NumThresholdNeighbors=1;MatchId=2233;TruScore=0.171908;PctSeqSimilarity=0;PctSizeSimilarity=0.515723;PctRecOverlap=0;SizeDiff=77;StartDistance=-53;EndDistance=-53	GT	0/1
chr17	26843721	.	ATACATACCTCCACAGGATCCACACCTCCACAGGGTACACACTTCCACAGGGTACACACCTCCACAGGATCCATACCTCAAAAGGGTACACATCTCCACAGGGTACACACCTCCACAGGATACACACCTCCACAGGGTACACACCTCCACAGGGTACACAACTCCACTGGGTACACACCTCCACAGGATCCATACCTCCACAAGGACACACCTCCACAGGGTACACACCTCCACAGGATCCATACCTCCATAGGGTACACACCTCCGCAGGATCCATACCTCCACAGGGTACACACCTCCACAGGATCCATACCATCACAGGGTACACGCCTCCACAGAG	A	30	.	SVTYPE=DEL;SVLEN=339;SC=Sniffles2,cuteSV,SVIM,SVIM-asm,PAV,Dipcall;NumNeighbors=1;NumThresholdNeighbors=1;MatchId=2234;TruScore=0.559798;PctSeqSimilarity=0;PctSizeSimilarity=0.9941;PctRecOverlap=0.685294;SizeDiff=2;StartDistance=-107;EndDistance=-105	GT	1/0
chr17	55209355	chr17-55209356-INS-115	G	GCGGGTGAGGATGGGCTGGCTGGAGGGGTGAGGGTGGGCGGGCTGGAGGGGTGAGGGTGGGTGTGTTGGAGGGGTGAGGGTGGGTGTGCTGGAGGGGTGAGGGTGGGTGTGTTGGA	.	.	SVTYPE=INS;SVLEN=115;SC=Sniffles2,PAV;NumNeighbors=1;NumThresholdNeighbors=1;MatchId=2250;TruScore=0.281159;PctSeqSimilarity=0;PctSizeSimilarity=0.843478;PctRecOverlap=0;SizeDiff=18;StartDistance=27;EndDistance=27	GT	1/1
chr17	38296580	cuteSV.DEL.11165	acacacacacacacacacacacaccccaacacacacacacacaccccaacacacacacacacacacacacacacacaca	a	35.8	PASS	SVTYPE=DEL;SVLEN=78;SC=Sniffles2,cuteSV;NumNeighbors=1;NumThresholdNeighbors=1;MatchId=2260;TruScore=0.638061;PctSeqSimilarity=0;PctSizeSimilarity=0.962963;PctRecOverlap=0.951219;SizeDiff=-3;StartDistance=-1;EndDistance=-4	GT	0/1
chr17	145149	chr17-145150-DEL-55	GCAGAGGGAATGCACATCAGTGTGGGAGGGACAGAGGAGCTGCAGAAATGGATGGA	G	.	.	SVTYPE=DEL;SVLEN=55;SC=Sniffles2,cuteSV,SVIM,PAV;NumNeighbors=1;NumThresholdNeighbors=1;MatchId=2262;TruScore=0.327273;PctSeqSimilarity=0;PctSizeSimilarity=0.981818;PctRecOverlap=0;SizeDiff=1;StartDistance=-82;EndDistance=-81	GT	1/1
chr17	78722253	.	G	GGGGCTGCGGTGTGTGTTTGGAGGCCGTGGCGGGAGGGCCTGTTGGGTGGATGGGGGCTGCGGTGTGTGTTTGGAGGCCGTGGCGGGAGGACCTGTTGGGTGGAT,*	30	.	SVTYPE=INS;SVLEN=106;SC=Sniffles2,cuteSV,PAV,Dipcall;NumNeighbors=1;NumThresholdNeighbors=1;MatchId=2265;TruScore=0.308176;PctSeqSimilarity=0;PctSizeSimilarity=0.924528;PctRecOverlap=0;SizeDiff=8;StartDistance=97;EndDistance=97	GT	2/1
chr18	77086305	svim.INS.310904	C	CCCTCATCACGGTTGGGAAAATACCCTGTACCCTCCTCCTGCCGGTGTTAGTGTCATCTTA	24	PASS	SVTYPE=INS;SVLEN=60;SC=Sniffles2,SVIM;NumNeighbors=1;NumThresholdNeighbors=1;MatchId=2269;TruScore=0.196078;PctSeqSimilarity=0;PctSizeSimilarity=0.588235;PctRecOverlap=0;SizeDiff=-42;StartDistance=-32;EndDistance=-32	GT	0/1
chr18	76246458	.	G	GCTCCACCTGCAGCCTCTCCTGATGGTGGCCAAGTCCACACTCTGCGCCTGCAGCCTCCTCTGATGGGTGGCCAAGTCCACACTCTATCTGCAGCCTCCTCCTGATGGGTGGCCAAGTCCACACTCTGCCTGCAGCCTCCTCCTGATGGGTGGCCAAGTCCACACTCCACCTGCAGCCTCCTCCTGATGGGTGGCCAAGTCCACGCAGCCTACCTGCAGCCTCCTCCTGATGGGTGGCCAAGTCCA	30	.	SVTYPE=INS;SVLEN=245;SC=Sniffles2,SVIM-asm,PAV,Dipcall;NumNeighbors=1;NumThresholdNeighbors=1;MatchId=2282;TruScore=0.282584;PctSeqSimilarity=0;PctSizeSimilarity=0.847751;PctRecOverlap=0;SizeDiff=-44;StartDistance=415;EndDistance=415	GT	1/0
chr18	77254309	chr18-77254310-INS-89	C	CCCCCATCCAACCTAGTGGTACCGCCGGGAAGGCGAGAACGGGCACACGCCCCATCAGCCTGGTGCGGCCGGGAAGGCGAGCGGGCTGCG	.	.	SVTYPE=INS;SVLEN=89;SC=Sniffles2,PAV;NumNeighbors=1;NumThresholdNeighbors=1;MatchId=2302;TruScore=0.245179;PctSeqSimilarity=0;PctSizeSimilarity=0.735537;PctRecOverlap=0;SizeDiff=-32;StartDistance=-240;EndDistance=-240	GT	1/0
chr18	19318767	chr18-19318768-DEL-53	Caaaaaaaaaaaaaaaaaaaaaaaaaaaaaaaaaaaaaaaaaaaaaaaaaaaaa	C	.	.	SVTYPE=DEL;SVLEN=53;SC=Sniffles2,cuteSV,SVIM,SVIM-asm,PAV;NumNeighbors=1;NumThresholdNeighbors=1;MatchId=2304;TruScore=0.630736;PctSeqSimilarity=0;PctSizeSimilarity=0.963636;PctRecOverlap=0.928571;SizeDiff=-2;StartDistance=-2;EndDistance=-4	GT	1/1
chr18	3592847	cuteSV.DEL.11826	aaaaaaaaaaaaaaaaaaaagaaaaagaaagaaagaaaaagaaaaagaaaaaga	a	16.9	PASS	SVTYPE=DEL;SVLEN=53;SC=Sniffles2,cuteSV;NumNeighbors=1;NumThresholdNeighbors=1;MatchId=2306;TruScore=0.613722;PctSeqSimilarity=0;PctSizeSimilarity=0.946429;PctRecOverlap=0.894737;SizeDiff=-3;StartDistance=-3;EndDistance=-6	GT	0/1
chr18	74323896	.	g	GGGCGTGTGCCTGCGTGTGCGTGTGTGCGTGTCTGCCTGCGTGTGTGCCTGCGGTGGA,*	30	.	SVTYPE=INS;SVLEN=59;SC=Sniffles2,SVIM,SVIM-asm,Dipcall;NumNeighbors=1;NumThresholdNeighbors=1;MatchId=2323;TruScore=0.271186;PctSeqSimilarity=0;PctSizeSimilarity=0.813559;PctRecOverlap=0;SizeDiff=11;StartDistance=59;EndDistance=59	GT	1/2
chr18	45509048	chr18-45509049-DEL-50	Agagagggggagagagagagagagagagagagagggagagagagagagagg	A	.	.	SVTYPE=DEL;SVLEN=50;SC=Sniffles2,cuteSV,SVIM,PAV;NumNeighbors=1;NumThresholdNeighbors=1;MatchId=2328;TruScore=0.535173;PctSeqSimilarity=0;PctSizeSimilarity=0.909091;PctRecOverlap=0.696429;SizeDiff=-5;StartDistance=-12;EndDistance=-17	GT	1/1
chr18	47104025	chr18-47104026-DEL-51	Cccacctccctcccggacggcacggctggccaggcggggggctgacccccca	C	.	.	SVTYPE=DEL;SVLEN=51;SC=Sniffles2,cuteSV,SVIM,SVIM-asm,PAV;NumNeighbors=1;NumThresholdNeighbors=1;MatchId=2329;TruScore=0.6409;PctSeqSimilarity=0;PctSizeSimilarity=0.980392;PctRecOverlap=0.942308;SizeDiff=1;StartDistance=-3;EndDistance=-2	GT	0/1
chr18	76799207	svim.INS.310812	A	ACTATGTCCCATGATAAAATTTCATGCTGTGCCTTTGTGATGGTACAGCATGCTAAGGTTCTCAGGATGGTACTTCATACGAGTGTTCTCACGGATGGTACTGTGATAGTACCATACCGCTAACGTCTCTGGCGTTGGCATCGGCGCTGTTCTCAACGGATGGTACTCTGTGCTGTTGTTCTCACGGATGGTAACAGCGCTAGGTTTCGTGGATGTACTGTGCCATAGTTCTTTACTGGATGGTACTCTGTGCCAAGGTTCTTGGTGGATGGCACCTATGCCATGTTCTCGTGATGGTACTTTCTCGCCAATAGTACTGTACTA	13	PASS	SVTYPE=INS;SVLEN=323;SC=Sniffles2,SVIM;NumNeighbors=1;NumThresholdNeighbors=1;MatchId=2334;TruScore=0.181563;PctSeqSimilarity=0;PctSizeSimilarity=0.544688;PctRecOverlap=0;SizeDiff=-270;StartDistance=-16;EndDistance=-16	GT	0/1
chr18	19811947	.	c	CCACCCTTCCACCCATCCACCCACCCATCCATCCATCTGTCCATTCGTCCATCCATCCATCCATCCATCCATCCATCCATCCATCCATCCACTCATCCATCCATCCACTCATCCATCTACTCATCCATCCATCCATCCATCCACCCATCCATCCATCCATCCACTCATCCATCCATCCATCCATCCATACATACATACATACATCTATCCATACATACCTACATACATACATCTATCCATCCATCCATCCATCCATCCATCCATCCACTCATCCATCCATCCATA	30	.	SVTYPE=INS;SVLEN=284;SC=Sniffles2,SVIM-asm,PAV,Dipcall;NumNeighbors=1;NumThresholdNeighbors=1;MatchId=2341;TruScore=0.227018;PctSeqSimilarity=0;PctSizeSimilarity=0.681055;PctRecOverlap=0;SizeDiff=-133;StartDistance=7;EndDistance=7	GT	1/0
chr18	26508568	svim.DEL.538999	AAGAAACAACAAAACATACACACACACACACACACACACACACACACACACACACACA	A	11	PASS	SVTYPE=DEL;SVLEN=57;SC=Sniffles2,SVIM;NumNeighbors=1;NumThresholdNeighbors=1;MatchId=2353;TruScore=0.649324;PctSeqSimilarity=0;PctSizeSimilarity=0.982456;PctRecOverlap=0.965517;SizeDiff=1;StartDistance=1;EndDistance=2	GT	0/1
chr18	45915581	cuteSV.DEL.12205	tctctctctctctctctctctctctctcgtgtgtgtgtgtgtgtgtgtgtgt	t	23.8	PASS	SVTYPE=DEL;SVLEN=51;SC=Sniffles2,cuteSV;NumNeighbors=1;NumThresholdNeighbors=1;MatchId=2356;TruScore=0.628079;PctSeqSimilarity=0;PctSizeSimilarity=0.980392;PctRecOverlap=0.903846;SizeDiff=1;StartDistance=-5;EndDistance=-4	GT	0/1
chr18	219229	svim.INS.302050	G	GCTGGCGGTACAAAAAATAACCAGTGAGATGGCATATACTCATAATAATAAATACTCATAAAGTGGTGGCAGGACAAGATTGTGACATGTGTT	29	PASS	SVTYPE=INS;SVLEN=92;SC=Sniffles2,cuteSV,SVIM;NumNeighbors=1;NumThresholdNeighbors=1;MatchId=2357;TruScore=0.300725;PctSeqSimilarity=0;PctSizeSimilarity=0.902174;PctRecOverlap=0;SizeDiff=9;StartDistance=-4;EndDistance=-4	GT	0/1
chr18	66206764	.	AGGGGGGGCTCCAATTCGTAGGTTTCCTAAtttgctaatttctgtgatatcaatagtctcatcagggacgatttcaactactaagtatctaacaaccagcttgcaatattcctgataatttaagacccaggactcggtaatttgtaaaggaaaaaggttaattgactcacagttccacatggctggggaggcctcaccatcaaggcagaaagtacaggggaagcaagtcacttcttccatggcagcaggcaagagagggtttgtacaggggaactcccatttacaaaaccatcagatctcgtgagacttattcactaccaggagaacagtatgggagaagctgccctcattattcaattatctccacctggcctcacccttgacaggtggagagcattacaactcaaggtgagatctgggtgagggcacagcctaaccaatcaACCACTGGGCTATTCTCCAAGGTTGATTTTGAATCAAGCAATGCTTCCCCAAACTCAATTCTCTGGTGCTGACTCCTTATATCTTTTATGCCTTTATATGGGTGACACTGGAGGCTGACATTGGAAAAGAAATCTAGTACATTATTTAGAGGTAAGATGCTAACTAGACATACCTAGAGTTCCTCAGTCAGAAAGATCTTTGCGAACATTCTCATAAGATGTGATGCCTGAGACACTAGCCTCCACTGTCACGACACCCAGCAAAATTTCAATTGCATCCTAGGTAGAATAGAGTCTTGGGACAACACAGCCAGGAATTCCCAAGTATCCATAAATATAAAACAAGAAAGAATATAGTACTAACAGGATGTGGGCTTTCTGTATTCTTTAAAATAAAATAAAATGGGTCTAATCCTTCAATTCAAACACTGACATGTAATTCTGTTCTTTTTTAATATGTTTATATTTTTGGATCAATTTTTGACAGAAACATATTTTTGTCAGTCTATGTATGAGCCATTAAAACTAAAGGGGTAGAAAACAGTGATATTTATTACCTTGATTTCTGTTGACAGAATAAAGATGTTTCAGCACATTTTAAAAATAAATTTTATCACTTTGATAATTTCTCTGTATAATCCATTTGGCTTCTATTTTGTCTTTGAGAGGTTTCTGGtacaaatttatgaggtacgtgtgcaattttgttacatgcatggattgcataatcctcaagtctgagctttgatggtatccatcaccctcataacgtacattgtacccattaacctattttcatcatccatctcactgcacccacactTTAGTAttttttttttttttgagatggagtctcgctctgtcacccaggctggagttcagtggcacaatctcggctcattgcaacctccgtctcccaggtttaagcaattctcctgcctcagcctcctgagtagctgggattacaggcgtagccactgcgcccagcCAGCTTAGCACTTTTAAGAAAATGTTTTTCTTTAGGTTTTTAAAAATTCTAATATACAACAAACACTCATGCTATCTCTGTAAGTCCCAGTAAAGCAGTAAGACACACTACATAAGCCACTTTGAATCAAAGAAGATTCATATAATAATTTTGGGATTTTTCTATCTTTATCCCTTTGTGGTAATCAAGTTTTCTGGGTATAAAATTTAGTTCTTATTTTCAAGTGGTTTTCCATTAATTTGGAGGATCACTAAACTTCAGATTATATTATTTTTTCCTGTTATATTAAACTTACACAGAGAACACTTTGagtgggattctggagcttgtttgtattggctgctaagagatgattattaaatcatcaggaattttgcaagctggttcttagatacttagtagctgaaattggccatgatgggagtattgatatcgcagaaatcagcaaatctataaattagagccctcctcacacaccatggtgcttaaacatgtactagtatgtcactgACCAATTCATTCCCTTTGTGAGATGTTTCATCCAGGCACATGCCTGGAGTAGGAGTTCAGCACAGACTATCAGAATGGCCTGCACTCAGGCGCTACTGCTGTAGTACAGGCCACTTTCCTTCCCAAAGAAACGCTGACTCCTCAATAAGCTTCTGTATTCGTTTGTTCTCACACTGCTGAGTCCCAGTAACAGCAATGTACAATAGCAATAGTACATGTTTAAGCACCACTGGATGAGG	A	30	.	SVTYPE=DEL;SVLEN=2179;SC=Sniffles2,cuteSV,SVIM,SVIM-asm,PAV,Dipcall;NumNeighbors=1;NumThresholdNeighbors=1;MatchId=2360;TruScore=0.647553;PctSeqSimilarity=0;PctSizeSimilarity=0.998164;PctRecOverlap=0.944495;SizeDiff=4;StartDistance=117;EndDistance=121	GT	1/1
chr19	27736559	svim_asm.INS.13919	T	TCTCTTTTGTGGAATTTGCAAGTGGAGATTTCAAGAGCTTTGTTGCCAATGGTAGAAAAGGAAATATCTTCGCATAAAACTAGACAAAATCATTCCCAGAAACTGCGTAGTGATGTGTGTGTTTATCTCACAGAGTTTAACCTTTCTTTTCATACAGCATTCTGGAAACACTCTGTTTGTAAAGTCTGCAAGTGGATATTTGGACCTCTTAGATGCCTTCGTTGGAAATGGGATTTCTTCATATAATGCTAGACAGAAGATTTCTCAGTAAGTTCTTCATGTTGTGTGTATTCAACTCACAGATTTGAACGTTCCTTTAGACACAGCAAATTTGAAACA	.	PASS	SVTYPE=INS;SVLEN=338;SC=Sniffles2,cuteSV,SVIM,SVIM-asm;NumNeighbors=1;NumThresholdNeighbors=1;MatchId=2371;TruScore=0.316568;PctSeqSimilarity=0;PctSizeSimilarity=0.949704;PctRecOverlap=0;SizeDiff=17;StartDistance=-120;EndDistance=-120	GT	1/1
chr19	45515022	svim.DEL.562714	GTGTGTGTGTGTGTGTGTGTGTGTGTGTGTGTGTGAGAGAGAGAGAGAGAGA	G	19	PASS	SVTYPE=DEL;SVLEN=51;SC=Sniffles2,SVIM;NumNeighbors=1;NumThresholdNeighbors=1;MatchId=2373;TruScore=0.65372;PctSeqSimilarity=0;PctSizeSimilarity=0.980392;PctRecOverlap=0.980769;SizeDiff=1;StartDistance=-1;EndDistance=0	GT	0/1
chr19	7664281	.	t	TCCACCCACCCATTCATCCATCCATCCACCCACCCACCTACCCACCACACTCATCCATCCACCCACCCACCCACCCACCCCACTCATCCATCCACCCACGCACTCATCCATCCACCCATCCATCCACCCACTCATCCATCCATCCATCCATTCAC	30	.	SVTYPE=INS;SVLEN=154;SC=Sniffles2,cuteSV,SVIM,SVIM-asm,PAV,Dipcall;NumNeighbors=1;NumThresholdNeighbors=1;MatchId=2377;TruScore=0.320346;PctSeqSimilarity=0;PctSizeSimilarity=0.961039;PctRecOverlap=0;SizeDiff=6;StartDistance=-1;EndDistance=-1	GT	1/0
chr19	4011740	.	ggggtgtggaggtgtgtggggtgtggaggtgtgtggggtgtggaggtgtgt	G	30	.	SVTYPE=DEL;SVLEN=50;SC=Sniffles2,cuteSV,SVIM,SVIM-asm,PAV,Dipcall;NumNeighbors=1;NumThresholdNeighbors=1;MatchId=2382;TruScore=0.526824;PctSeqSimilarity=0;PctSizeSimilarity=0.925926;PctRecOverlap=0.654545;SizeDiff=-4;StartDistance=-15;EndDistance=-19	GT	0/1
chr19	36711210	.	tttaaatggtatagtatttttacctaatttcttagctcctagttcttttttttaatttaattttatttta	T	30	.	SVTYPE=DEL;SVLEN=69;SC=Sniffles2,cuteSV,SVIM,SVIM-asm,PAV,Dipcall;NumNeighbors=1;NumThresholdNeighbors=1;MatchId=2387;TruScore=0.661905;PctSeqSimilarity=0;PctSizeSimilarity=1;PctRecOverlap=0.985714;SizeDiff=0;StartDistance=-1;EndDistance=-1	GT	0/1
chr19	9007232	cuteSV.INS.7364	t	tTATCCTCATCATCCCCATCACCACCAGCGCTATCATCACCATCTTCATTATCATCAGTGTCAACATCATCATCATTTTTGTCAATCACCACCACCATAATTATTACTGTCTTCATAATTATTATCATCATAACTCCTACCACCATTGTGTCATCCTCATCACTGTCATCATAATTAGCAACATCACCATCATCTATATCGCAGTCAT	15.7	PASS	SVTYPE=INS;SVLEN=207;SC=Sniffles2,cuteSV;NumNeighbors=1;NumThresholdNeighbors=1;MatchId=2394;TruScore=0.258427;PctSeqSimilarity=0;PctSizeSimilarity=0.775281;PctRecOverlap=0;SizeDiff=-60;StartDistance=-24;EndDistance=-24	GT	0/1
chr19	7124555	.	aaaaaaaaaaaaaaaaaaaaaaaaaaaaaaaaaaaaaaaaaaaaaatatatatatatatatat	A	30	.	SVTYPE=DEL;SVLEN=62;SC=Sniffles2,cuteSV,SVIM,SVIM-asm,PAV,Dipcall;NumNeighbors=1;NumThresholdNeighbors=1;MatchId=2396;TruScore=0.650708;PctSeqSimilarity=0;PctSizeSimilarity=0.983871;PctRecOverlap=0.968254;SizeDiff=1;StartDistance=-2;EndDistance=-1	GT	0/1
chr19	3311041	cuteSV.INS.7296	t	tCTTCTCCCTCCTCTCCTTTCATCTCTCTCCCTTCCCTCCCTCCCTCTCTCCTCCCTCTCTTTATCTCTCTCCTCTCTCCATCTCCTCTTTCTCTCCTCCCTCCTCCATCTCTCTACCTTCTCTTTCCATCTCTCCATCTCTGTCTCTATCTCTCTCCATCTCCATCTCTCCATTTTCCATCTACTTCCATTCTATCTCTATCTCTCTTTCATCTCTCTCTCCATCTCTATCTGCCTCTGCATCTCTCCATCTATCTCCGTCTCTCTCTTCTTCTCTCTCCATCTCTCCATCTCTCTCTCCATCTCTCCATCTCTATCTCCGTCTCTGTCTTCATCTCTCCATCTCTCTCCATCTCTGTCAATCTCTCTCTCCATCTCTCTCCCATCTCTCTCATTCTCTTTCTGTCTCCTCCCTCCTCTCTCCATCTCTC	44.8	PASS	SVTYPE=INS;SVLEN=430;SC=Sniffles2,cuteSV;NumNeighbors=1;NumThresholdNeighbors=1;MatchId=2401;TruScore=0.306924;PctSeqSimilarity=0;PctSizeSimilarity=0.920771;PctRecOverlap=0;SizeDiff=-37;StartDistance=-14;EndDistance=-14	GT	0/1
chr19	29938395	cuteSV.DEL.13068	tctctctctctctctctctctctctctctctctctctccctctctctctctctct	t	104.6	PASS	SVTYPE=DEL;SVLEN=54;SC=Sniffles2,cuteSV;NumNeighbors=1;NumThresholdNeighbors=1;MatchId=2415;TruScore=0.599888;PctSeqSimilarity=0;PctSizeSimilarity=0.981481;PctRecOverlap=0.818182;SizeDiff=1;StartDistance=9;EndDistance=10	GT	0/1
chr19	51484622	chr19-51484623-INS-526	G	GAGGGGGACAGAGCCCCAGGGAGAGGGGGTACAGAGGCCCAGGGAGAGGGGGACAGAGATCCAGAGAGAGAGGGACAGAGACCCAGAGAGAGAGGGACAGAGACCCAGAGAGAGGGAACAGAGACCAGAGAGAGGGGACAGAGCCCCAGAGAGAGGAAGACAGAGAGCCAGGGAGAGAGGGGACAGAGCCCGGGAGAGGGGGACAGAGATCCGGGAGAGAGAGGAGGGAACAGAGACCAGAGAGAGGGAACAGACCCAGAGAGAGGGACAGAGACCACAGAGAGAGGAGGGGGAACAGAGACCAGAGAGAGGGGACAGAGACCCAGAGAGAGAGGGTACAGAGACTCAGAGAGAGAGGGACAGAGACCAGAGAGAGAGGAGGGGAACAGAGACCAGAGAGAGAGGGGACAGAGACCCAGAGAGGGAGGGACAGGACCAGAAAGAGAGGAGGGGGAACAGAGACCCAGAGAGGGGGGACAGAGACACAGAGGGGAACAGAGATCCAGAGAGAAGGCAGACAGAGACCC	.	.	SVTYPE=INS;SVLEN=526;SC=Sniffles2,SVIM-asm,PAV;NumNeighbors=1;NumThresholdNeighbors=1;MatchId=2416;TruScore=0.319369;PctSeqSimilarity=0;PctSizeSimilarity=0.958106;PctRecOverlap=0;SizeDiff=-23;StartDistance=-27;EndDistance=-27	GT	0/1
chr19	816328	.	t	TCCACCCACCCACCCATCTACCCACCTACCCATCCATCCAACCGTCCATCCATCCATTCATCACCCAGCCATTCATTCATCTATCTATCCATCCATCCATCATCCACCCATGCATCCAACAGTACCCATCCATCCATCCATCCATTCATCATCCAGCCATTCATTCATCTATCCATCCATCCATCATCCACTCATGCACCCAATGGTACCATCCATCTATCCACCCACCCAGCGGTCCATCCAC	30	.	SVTYPE=INS;SVLEN=243;SC=Sniffles2,cuteSV,SVIM,SVIM-asm,PAV,Dipcall;NumNeighbors=1;NumThresholdNeighbors=1;MatchId=2417;TruScore=0.325103;PctSeqSimilarity=0;PctSizeSimilarity=0.975309;PctRecOverlap=0;SizeDiff=6;StartDistance=-1;EndDistance=-1	GT	0/1
chr19	6355399	chr19-6355400-INS-76	T	TCCCGGCCGCCCATCGTCTGAGATGTGGGGAGCGCCTCTGCCCTGCCGCCCTGTCTGGGATGTGAGGAGCGCCTCTA	.	.	SVTYPE=INS;SVLEN=76;SC=Sniffles2,cuteSV,SVIM,PAV;NumNeighbors=1;NumThresholdNeighbors=1;MatchId=2418;TruScore=0.29386;PctSeqSimilarity=0;PctSizeSimilarity=0.881579;PctRecOverlap=0;SizeDiff=9;StartDistance=-1;EndDistance=-1	GT	1/0
chr19	14488145	.	Ctaatatattataattatattataataattattatattatataatataattattattattatattata	C	30	.	SVTYPE=DEL;SVLEN=67;SC=Sniffles2,cuteSV,SVIM,SVIM-asm,PAV,Dipcall;NumNeighbors=1;NumThresholdNeighbors=1;MatchId=2420;TruScore=0.661765;PctSeqSimilarity=0;PctSizeSimilarity=1;PctRecOverlap=0.985294;SizeDiff=0;StartDistance=-1;EndDistance=-1	GT	1/1
chr19	1049471	chr19-1049472-INS-1478	C	CACCACTCCCTCCCGTGAGGCCCCCACCACTCCCTCCCCGTGAACCCCCACCACTCCCTCCCCGTGAACCCCCACCACTCCCTCCCTGTGAGCCCCCACCACTCCCTCCCCGTGAGCCCCCACCACTCCCTCCCCGTGAGGCCCCCACCACTCCCTCCCGTGAACCCCCACCACTCCCTCCCGTGAGGCCCCCACCACTCCCTCCCCGTGAACCCCCACCACTCCCTCCCCGTGAACCCCCACCACTCCCTCCCTGTGAGCCCCCACCACTCCCTCCCGTGAACCCCCACCACTCCCTCCCGTGAACCCCCACCACTCCCTCCCTGTGAGCCCCCACCACTCCCTCCCCGTGAACCCCGACCGCTCCCTCCCCGTGAGGCCCCCACCACTCCCTCCCTGTGAGCCCCCCGGACCACTCCCTCCCGTGAGGCCCCCACCACTCCCTCCCTGTGAACCCCCACCACTCCCTCCCCGTGAGGCCCCCACCACTCCCTCCCTGTGAACCCCCACCACTCCCTCCCCGTGAACCCCCACCACTCCCTCCCTGTGAGCCCCCACCACTCCCTCCCCGTGAGGCCCCCACCACTCCCTCCCTGTGAACCCCCACCACTCCCTCCCCGTGAGCCCCCACCACTCCCTCCCCGTGAGGCCCCCACCACTCCCTCCCCGTGAGCCCCCGACCGCTCCCTCCCCGTGAGCCCCGACCGCTCCCTCCTGTGAGCCTCCCCGGACCACTCCCTCCCCGTGAGCCCCCACCACTCCCTCCCCGTGAGGCCCCCACCACTCCCTCCCCGTGAGCCCCCCACCACTCCCTCCCCGTGAGCCTCCCGACCGCTCCCTCCCCGTGAGCCCCCACCACTCCCTCCCGTGAGCCCCCCACCACTCCCTCCCGTGAGGCCCCCACCACTCCCTCCCCGTGAGCCCCCACCACTCCCTCCCCGTGAGGCCCCACCACTCCCTCCCCGTGAGCCCCCACCACTCCCTCCCCGTGAGCCCCCACCACTCCCCTCCCGTGAGCCCCCACCACTCCCTCCCCGTGAACCCCCACCACTCCCTCCCCGTGAGGCCCCCACCACTCCCTCCCGTGAGCCCCCACCACTCCCTCCCCGTGAGCCCCCACCACTCCCTCCCCGTGAGGCCCCCACCACTCCCTCCCCGTGAGCCCCCACCACTCCCTCCCCGTGAGCCCCCACCACTCCCTCCCGTGAGGCCCCCACCACTCCCTCCCGTGAGCCCCCACCACTCCCTCCCGTGAACCCCCACCACTCCCTCCCCGTGAACCCCCACCACTCCCTCCCCGTGAGCCCCCACCACTCCCTCCCCGTGAGCCCCCACCACTCCCTCCCCGTGAGCCCCCACCACTCCCTCCCGTGAGGCCCCCACCACTCCCTCCCGTGAGGCCCCCACCACTCCCTCCCCGTGAGCCCCCCACCACTCCCTCCCCGTGAGCCCCCACCACTCCCTCCCGTGAGGCCCCCA	.	.	SVTYPE=INS;SVLEN=1478;SC=Sniffles2,SVIM-asm,PAV;NumNeighbors=1;NumThresholdNeighbors=1;MatchId=2427;TruScore=0.295364;PctSeqSimilarity=0;PctSizeSimilarity=0.886091;PctRecOverlap=0;SizeDiff=-190;StartDistance=-122;EndDistance=-122	GT	0/1
chr19	7515550	.	A	ATTTCCGAGATGTGAATGCAGGATCTTGCTGTCCGTTCTGAGATGTTATACGGGATCTTGCTGTCCGTTTCCAAGATGTTAATGCGGGATCTTGCTTTCCGTTTCCGTTTCCAAGATGTTAATACGGGATCTTGCTGTCCATTTCGAGATGTTAATACAGGATCTTGCTTTCTGTTTCCATTTCCGAGATGTTAATGTGGATCTTGCTATCTGTTTCGAGACATTAATATGGGATCTTGCTTTCCGTTTCCATTTCCAAGATGTTAATACGGGATCTTGCTGTCCATTTCCGAGATGTGAATGCAGGATCTTGCTGTCCGTTTCTGAGATGTTAATACGGGATCTTGCTGTCCGTTTCCAAGATGTTAATGCAGGATCTTGCTTTCCGTTTCCGTTTCGAGATATTAATACGGGATCTTGCTGTCCGTTTCGAGATGTTAATACAGGATCTTGCTTTCTGTTTCCATTTCCGAGATGTTAATGTGGATCTTGCTTTCCATTTCCGAGATGTTAATACGGGACCTTGCTGTCCCCAAGATGTTAATCACGGGATCTTGCTGTCCGTTTCGAGATGTTAACACGGGATCCTGCTGTCCGTTTCGAGATGTTACGCGGGATCCTGCTTTCCATTTCCGAGATGTTAAGCGGGATCCTGCTTTCCGTTTCCGAGATGTTAGCGGGATCCTGCTGTCCGTTTCCGAGATGTTAGCGCGGGATCCTGCTGTCCGTTTCCGAGATGTTAACGCGGGATCCTGCTGTCCGTTTCGAGATGTTAGCGGGATCCTGCTGTCCGTTTCGAGATGTTAACGCGGGATCCTGCTGTCCGTTTCGAGATGTTAACGCGGGATCCTGCTGTCCGTTTCCGAGATGTTAGCGGGATCTTGCTTTCCGTTTCGAGATGTTAGCGGGATCTTGCTTTCCGTTTCGAGATGTTAGCGCGGATCTTGCTGTCCGTTTCCGAGATGTTAATGCGGGATCTTGCTTTCCGTTTCCGAGATGTTAATGCGGGATCTTGCTTTCCGTTTCCGAGATGTTAATCGCGGGATCTTGCTGTCCGTTTCCGCGATGTTAATGTGGGATCTTGCTGTCCGTTTCTGAGATGTTAGTGTGGATCTTGCTCTCCGTTTCCGAGATGTTAATACGGGATCTTGCTTTCTGTTTCCGCGATGTTAATGTGGGATCTTGCTCTCCGTTTCCCATATGTTAATACGGGATCTTGCTTTCTGTTTCCGAGATGTTAATGCGGGATCTTGCTTTCCGTTTCTGAGATGTTAATGTGGGATCTTGCTGTCTGTTTCGAGATGTTAATGTGGGATCTTGCTGTCCATTTCCGAGATGTTAATTGTGGATCTTGCTTTCCGTTTCCAAGATGTTACTGCGGGATCTTGCTTTCCGTTTCCGAGATGTTAATGTGGATCTTGCTTTCTGTTTCGAGATGGTAATACGGGATCTTGCTGTCCGTTTCCGAGGTGTTAATGTGGGATCTTGCTTTCCGTTTCCGAGATATTAATACGGGATCTTGCTGTCCATTTCCGATATGTTAATGTGGGATTTTGCTGTCCGTTCCGAGATGTTAATGTGGATCTTGCTTTCCATTTCCGAGATGTTAATGTAGGATCTTGCTTTCCGTTTCGAGATGTTAATGTGGATCTTGCTTTCCGTTTCGAGATGTTAACACGGGATCTTGCTGTCCATTTCCGAGATGTTAATGCGGGATCTTGCTGTCCATTTCCGATATGTTAATACGGGATCTTGATTTCTGTTTCAGCGATGTTAATGTGGGATCTTGCTGTCCATTTCCAAGATGTTAATGTGGATCTTGCTCTCTGTTTCGAGATGTTGATACGGGATCTTGCTCTCCGTTTCCGCGATGTTAATGTGGGATCTTGCTGTCCATTTCTGATATGTTAATACGGGATCTTGCTTTCCGTTTCCGAGATGTTAATGCAGGATCTTGCTTTCCGTTTCCGAGATGTTAACGCGGGATCTTGCTGTCCGTTTCCGAGATGTTAATGTGGGATCTTGCTGTCCATTTCCAAGATGTTAATTGTGGATCTTGCTTTCCATTTCCGAGATGTTAATGCGGGATCTTGCTTTCCGTTTCGAGATGTTAATGTGGATCTTGCTTTCCGTTTCCGAGATGTTAATACGGGATCTTGCTGTCCGTTTCGAGATGTTAATGTGGGATCTTGCTGTCCATTTCCAAGATGTTAATTGTGGATCTTGCTTTCCGTTTCCGAGATGTTAATGCGGGATCTTGCTTTCCGTTTCCGAGATGTTAATGTGGATCTTGCTTTCCCTTTCCGAGATGTTAATATGGGAACTTGCTGTCCGTTTCGAGATGTTAATGTGGGATCTTCCTGTCCATTTCCGAGATGTTAATGTGGGATCTTGCTGTCCATTTCCAAGATGTTAATGTGGATCTTGCTTTCCATTTCCGAGATGTTAATGCGGGATCTTGCTTTCCGTTCCGTTTCCAAGATGTTAATATGGGATCTTGCTGTCCGTTTCCGAGATGTTAATGTGGATCTTGCTTTCCATTTCCCAGATATTAATGCGGGATCTTGCTTTCCGTTTCCGTTTCCGAGATGTTAATATGGGATCTTGCTGTCCGTTTCGAGATGTTAATACAGGATCTTGCTTTCTGTTTCCATTTCCGAGATGTTAACGCGGGATCCTGCTGTCCGTTTCGCGATGTTAACACGGGATCTTGCTGTCCGTTTCCGAGATGTTAACGCGGATCTTGCTTTCCGTTTCGAGATGTTAACGCGGGATCTTGCTTTCCGTTTCCGAGATGTTAACGCGGGATCTTGCTATCCGTTTCCAAGATGTTAACGCGGGATCTTGCTGTCTGTTTCGCGATGTTAGCGTGGGATCTTGCTGTCCGTTCCGAGATGTTAATGCGGGATCTTGCTTTCCGTTTCCGAGATGTTAATGTGGGATCTTGCTGTCCATTCCCGAGATGTTAATGCGGGATCTTGCTTTCTGTTTCCACGATGTTAATGTGGGATCTTGTTGTCCATTCCCGAGATGTTAATGCGGGATCTTGCTTTCTGTTTCCACGATATTAATGTGGGATCTTGCTGTCTGGTTCTGAGATGTTAGTGTGGATCTTGCTCTCCGTTTCCGATATGTTATACGGGATCTTGCTTTCTGTTTCCGCGATGTTAATGTGGGATCTTGCTGTCCGTTCCGAGATGTTAATGCGGGATCTTGCTTTCCGTTTCCGAGATGTTAATGTGGGATCTTGCTGTCCATTTCCGAGATGTTAATGCGGAATCTTGCTTTCTGTTTCCACGATGTTAATGTAGGATCTTGCTGTCTGGTTCTGAGATGTTAGTGTGGATCTTGCTCTCCGTTTCCGATATGTTAATACGGGATCTTGCTTTCTGTTTCAGCGATGTTAATGTGGGATCTTGCTCTCCGTTTCCGATATGTTAACACGGGATCTTGCTTTCTGTTTCGAGATGTTAATGCGGGATCTTGCTTTCCGTTTCCGAGATGTTAATGTGGGATCTTGCTGTCTGTTTCGAGATGTTAATGTGGGATCTTGCTGTCCATTTCCGAGATGTTAATTGTGGATCTTGCTTTCCGTTTCCAAGATGTTACTGCGGGATCTTGCTTTCCGTTTCCGAGATGTTAATGTGGATCTTGCTTTCTGTTTCCGAGATGTTAATACGGGATCTTGCTGTCCGTTTCCGAGATGTTAATGTGGGATCTTGCTTTCCGTTTCGAGATATTAATACGGGATCTTGCTGTCCATTTCTGATATGTTAATGTGGGATTTTGCTGTCCGTTTCCGAGATGTTAATGTGGATCTTGCTTTCCATTTCCGAGATGTTAATGTGGGATCTTGCTTTCCGTTTCGAGATGTTAATGTGGATATTGCTTTCCGTTTCGAGATGTTAATACGGGATCTTGCTGTCCATTTCCGAGATGTTAATATGGGATCTTGCTTTCCATTTCCGAGATGTTAATGCGGGATCTTGCTGTCCATTTCCGATATGTTAATACGGGATCTTGATTTCTGTTTCCGCGATGTTAATGTGGGATCTTGCTGTCCGTTTCCAAGATGTTAATGTGGATCTTGCTCTCCGTTTCCGAGATGTTAATACGGGATCTTGCTCTCTGTTTCCGCGATTTTAATGTGGGATCTTGCTGTCCATTTCCGATATGTTAATACGGGATCTTGCTTTCCGTTTCGAGATGTTAATGCAGGATCTTGCTTTCGTTTCCGAGATGTTAACGGGATCTTGCTGTCCGTTTCGAGATGTTAATGTGGGATCTTGCTGTCCATTTCCAAGATGTTAATTGTGGATCTTGCTTTCCGTTTCCGAGATGTTAATGTGGACCTTGCTTTCCGTTTCCGAGATGTTAATACGGGGAACTTGCTGTCCGTTTCCGAGATGTTAATGTAGGATCTTACTGTCCATTTCCGAGATGTTAATGTAGGATCTTCCTTTCCGTTTCTGAGATGTTAATGCGGGATCTTGCTTTCCGTTTCCGATATGTTAACACGGGACCTTGCTGTCCGTTTCCGAGATGTTAATACGGGATCTTGCTGTCCATTTCCGAGATGTTAATGTGGATCTTGCTGTCCGTTTCCGAGATGTTAATGTGGATCTGGCTTTCCGTTTCCGAGATGTTAATGTGGATCTTGCTTTCCGTTTCCGAGATGTTATACGGGATATTGCTGTCCGTTTCCAAGATGTTAATGCGGGATCTTGCTTTCCGTTTCCGAGATGTTAATGCGGGATCTTCCTTTCCGTTTCCGATATGTTAATCGTGATCTTGCTTTCCGTTTCCGCGATGTTAATGTGGGATCTTGCTGTCCATTTCCGCGATGTTAATGTGGATCTTGCTGTCCGTTTCCGAGATGTTAATGTGGATCTTGCTGTCCGTTTCCGAGATGTTAATACGGGATCTTGCTTTTCGTTTCCGAGATGTTAATACGGGGTCTTGCTGTCCGTTTCCGAGATGTTAATGCGGGATCTTGCTTTCCGTTTCCGAGATGTTAAGGCGGGATCTTGCTGTCCGTTTCCGAAGTGTTAATGCGGGATCTTGCTTTCCGTTTCCGAAATGTTAATGCGGGATCTTGCTGTCCATTTCCGATATGTTAATACGGGATCTTGCTTTCTGTTTCCGCGATGTTAATGTGGGATCTTGCTGTCGATTCCGAGATGTTAGTGTGGATCTTGCTCTCCGTTTCCGAGATGTTAATACGGGATCTTGCTTTCTGTTTCCGCGATGTTAATATGGGATCTTGCTGTCCGCTTCCGATATGTTAATACGGGATCTTGCTTTCCGTTGCCGAGATGTTAATGCGGCATCTTGCTTTCCGTTTCGAGATGTTAATGCGGGATCTTGCTGTCTGTTTCCGACATGTTAATGTAGGATCTTGCTGTCCATTTCCGAGATGTTAATTGTGGATCTTGCTTTCCGTTTCCAAGATGTTAATGCGGGATCTTGCTCTCCGTTTCCGCGATGTTAATGTGGGATCTTGCTGTCCATTTCCGATATGTTAATACGGGATCTTGCTTTCCATTTCCGAGATGTTAATGCAGGATCTTGCTTTCTGTTTCCGAGGTGTTAATACGGGATCTTGCTGTCCGTTTCCAAGGTGTTAATGTGGCATCTTGCTTTCCGTTTCCGAGATGTTAATACGGGATCTTGCTGTCCATTTCCGAGATGTTAATGTGGATCTTGCTTTCCATTTCCGAGTTGTTAATGCGGGATCTTGCTTTCCGTTTCCGAGATGTTAATGTGGATCTTGCTTTCTGTTTCGAGATGTTAATACGGGATCTTGGTGTCCATTTCCGATATGTTAATACGGGATCTTGGTTTCCGTTTCCGAGATGTTAATGTGGGATCTTCCTTTCCGTTTCTCAGATGTTAATACGGGATCCTGCTGTCCATTTCCGAGTTGTTAATGCGGGATCTTGCTGTCCGTTTCTGAGATGTTAATCTGGATCTTGCTTTCCATTTCCAAGATGTTAATGTGGATCTTGCTGTCCGTTTCCGAGATGTTAATACGGGATCTTGCTGTCCGTTTCTGAGATGTTAATGTGGATCTTGCTTTCCGTTTCCAAGATGTTAATGTGGATCTTGCTGTCCGTTTCCGAGATGTTAATACGGGATCTTGCTGTCCTTTTCCGAGGTGTTAATGTGGATCTAGCTTTCCGTTTCCGAGATGTTAATGTGGATCTTGCTTTCTGTTTCGAGATGCTAATACGGGATCTTGCTGTCCATTTCCGATATATTAATACGGGATCTTGCTTTCCGTTTCCGAGATGTTAATGTAGGATCTTCCTTTCCGTTTCTGAGATGTTAATGTGGGATCTTGCTTTCCATTTCCGATATGTTAATACGGGATCTTGCTGTCCCTTTCCGAGATGTTAGCGGGATCTTGCTGTCCGTTTCCGAGATGTTAGCGTGGGATCTTGCTGTCCATTTCCTAGATGTTAATTGTGGATCTTGCTTTCCGTTTCCGAGATGTTAATGTGGATCTTGCTTTCCGTTTCCGAGATGTTAATGTGGATCTTGCTTTCTGTTTCCGAGATGTTAATACGGGATCTTGCTGTCCATTTCCGATATGTTAATACGAGATCTTGGTTTCGTTTCCGAGATGTTAATGTGGGATCTTCCTTTCCGTTTCTGAGATGTTAATGCGGGATCTTGCTTTCCATTTCCGATATGTTAATACGGGATCTTGCTTTCCGTTTCCGAGATGTTAATGCGGTATCTTGCTGTCCGTTTCCGAGATGTTAATCACGGGATCTTGCTGTCCGTTTCCGAGATGTTAATGTGGATCTTGCTTTCTGTTTCCGAGATGTTAATACGGGATCTTGCTGTCCATTTCGATATGTTAATACGGGATCTTGGTATCCGTTTCCGAGATGTTAATGTGAGATCTTCCTTTCCGTTTCTGAGATGTTAATGCGGGATCTTGCTTTCCAGTTCCGATATGTTAATACGGATCTTGCTTTCCGTTTCGAGATGTTAATGCGGGATCTTGCTGTCCGTTTCGAGATGTTAATGTGGATCTTGCTGTCCGTTTCCGAGATGTTAATACGGGATCTGGCTGTCAGTTTCGAGATGTTAATGTGGATCTTGCTTTCCGTTTCCGAGATGTTAATGCGGGATCTTGCTGTCCGTTTCGAGATGTTAATGCGGGATCTTCCTTTCCGTTTCCGAGATGTTAATGTGGGATCTTGCTTTCCGTTTCCGATATGTTAATACGGGATCTTGCTTTCCGTTTCCGCGATGTTAATGTGGGATCTTGCTGTCCATTTCCACGATGTTAATGTGGATCTTGCTGTCCGTTTCCAAGATGTTAATGTGGATCTTGCTGTCCATTTCCGATATGTTAATATGGGATCTTGCTTTCCGTTTCGAGATGGTAATACGGGGTCTTGCTGTCCGTTTCCGAGATGTTAATGCGGGATCTTGCTTACGTTTCCGAGATGTTAATACGGGGTCTTGCTGCCCTTTTCCGAGATGTTAATACGGGATCTTGCTTTCCGTTTCCGAGATGTTAATGCGGGATCTTGCTGTCCGTTTCCGATATGTTAATGCGGGATCTTGCTTTCCGTTTCCACGATGTTAATGTGGGGTCTTGCTGTCCGTTTCCGAGATGTTAGTGTGGATCTTGCTCTCCGTTTCCGAGATGTTAATACGGGATCTTGCTTTCTGTTTCCGCGATGTTAATGTGGGATCTTGTTGTCCATTTCCAATATGTTAATACGGGATCTTGTTGTCCATTTCCAATATGTCAATGCGGGATCTTGCTTTCCGTTTCCGAGATGTTAATGCGGGATCTTGCTGTCCGTTTCCGAGATGTTAATGTGGGATCTTGCTGTCCATTTCCGAGATGTTAATTGTGGATCTTGCTTTCCGTTTCCAAGATGTTAATGTGGGATCTTGCTCTCCGTTTCCGCGATGTTAATGTGGGATCTTGCTGTCCATTTCCGATATGTTAATACGGGATCTTCCTTTCCATTTCCGAGATGTTAATGCAGGATCTTGCTTTCCGTTTCCGAGATGTTAATACGGGATCTTGCTTTCTGTTTCCGCGATGTTAATTGGGATCTTGCTGTCCGCTTCCGATATATTAATACGGGATCTTGCTTTCTGTTTCCGAGATGTTAATCGCGGCATCTTGCTTTCCGTTTCCGAGATGTTAATGCGGGATCTTGCTGTCTGTTTCCGACATGTTAACGTGGGATCTTGCTGTCCATTTCCGAGATGTTAATTGTGGATCTTGCTTTCCGTTTCCAAGATGTTAATGCGGGATCTTGCTTTCCGTTTCCGAGATGTTAATACGGGATCTTGCTTTCTGTTTCCGAGATGTTAATGTGGATCTTGCTTTCCGTTTCCGAGATGTTAATACGGGATCTTCCTGTCCGTTTCCGAGATGTTAATGTGGGATCTTGCTGTCCTTTTCCGAGATGTTAATGTGGGATCTTGCTGTCCATTTCCAAGATGTTAATGTGGATCTTGCTTTCCATTTCCGAGATGTTAATGCGCGATCTTGCTTTCCGTTTCCGAGATGTTAATTTGGGATCTTGCTGTCCATTTCCGAGATGTTAATGTGGATCTTGCTTTCCATTTCCGAGTTGTTAATGCGGGATCTTGCTTTCCGTTTCCGAGATGTTAATGTGGATCTTGCTTTCTGTTTCCGAGATGTTAATACGGGATCTTGGTGTCCATTTCCGATATGTTAATCACGGGATCTTGGTTTCCGTTTCCGAGATGTTAATGTGGGATCTTCCTTTCCGTTTCTCAGATGTTAATACGGGATCCTGCTGTCCGTTTCCGAGTTGTTAATGCGGGATCTTGCTGTCCGTTTCTGAGATGTTAATCTGGATCTTGCTTTCCATTTCCAAGATGTTAATGTGGATCTTGCTGTCCGTTTCCGAGATGTTAATACGGGATCTTGCTGTCCGTTTCTGAGATGTTAATGTGGATCTTGCTTTCCGTTTCCAAGATGTTAATGTGGATCTTGCTGTCCGTTTCCGAGATGTTAATACGGGATCTTGCTGTCCTTTTCGAGGTGTTAATGTGGATCTAGCTTTCCGTTTCCGAGATGTTAATGTGGATCTTGCTTTCTGTTTCCGAGATGCTAATACGGGATCTTGCTGTCCATTTCCGATATATTAATACGGGATCTTGCTTTCCGTTTCCGAGATGTTAATGTAGGATCTTCCTTTCCGTTTCTGAGATGTTAATGTAGGATCTTGCTTTCCATTTCCGATATGTTAATACGGGATCTTGCTGTCCCTTTCCGAGATGTTAACGCGGGATCTTGCTGTCCGTTTCGAGATGTTAACGTGGGATCTTGCTGTCCATTTCCTAGATGTTAATTGTGGATCTTGCTTTCCGTTTCCGAGATGTTAATGTGGATCTTGCTTTCCGTTTCGAGATGTTAATGTGGATCTTGCTTTCTGTTTCGAGATGTTAATACGGGATCTTGCTGTCCATTTCCGATATGTTAATACGAGATCTTGGTTTCCGTTTCCGAGATGTTAATGTAGGATCTTCCTTTCCGTTTCTGAGATGTTAATGCGGGATCTTGCTTTCCATTTCCGATATGTTATACGGGATCTTGCTTTCCGTTTCCGAGATGTTAATGCGGTATCTTGCTGTCCGTTTCGAGATGTTAATACGGGATCTTGCTGTCCGTTTCGAGATGTTAATGTGGATCTTGCTTTCTGTTTCCGAGATGTTAATACGGGATCTTGCTGTCCATTTCCGATATGTTAATACGGGATCTTGGTATCCGTTTCCGAGATGTTAATGTGAGATCTTCCTTTCCGTTTCTGAGATGTTAATGCGGGATCTTGCTTTCCATTTCCGATATGTTAATACGGGATCTTGCTTTCCGTTTCCGAGATGTTAATCGCGGATCTTGCTGTCCGTTTCCGAGATGTTAATGTGGATCTTGCTGTCCGTTTCCGAGATGTTAATACGGGATCTGGCTGTCAGTTTCCGAGATGTTAATGTGGATCTTGCTTTCCGTTTCCGAGATGTTGATACGGGATCTTGCTGTCCGTTTCCGATATGTTAATGCGGGATCTTCCTTTCCGTTTCCGAGATGTTAATGTGGGATCTTGCTTTCCGTTTCCGATATGTTAATACGGGATCTTGCTTTCCGTTTCGCGATGTTAATGTGGGATCTTGCTGTCCATTTCCCACGATGTTAATGTGGATCTTGCTATCCGTTTCCAAGATGTTAATGTGGATCTTGCTGTCCATTTCCGATATGTTAATATGGGATCTTGCTTTCCGTTCCGAGATGTTAATACGGGGTCTTGCTGTCCGTTTCGAGATGTTAATGCGGGATCTTGCTTTACGTTTCCGAGATGTTATACGGGGTCTTGCTGCCCTTTTCCGAGATGTTAATACGGGATCTTGCTTTCCGTTTCCGAGATGTTAATGCGGGATCTTGCTGTCCGTTTCCGAGATGTTAATGCGGGATCTTGCTGTCCGTTTCCGAGATGTTAATGCGGGATCTTGCTTTCCGTTTCCGAGATGTTAATGCGGGATCTTGCTGTCCGTTTCCGATATGTTAATGCGGGATCTTGCTGTCCATTTCCGATATGTTAATGCGGGATCTTGCTTTCCGTTTGGCGATGTTAATGTGGGATCTTGCTGTCCGTTTCGAGATGTTAGTGTGGATCTTGCTCTCCGTTTCCGAGATGTTATCACGGGATCTTGCTTTCAGTTTCCGCAATGTTAATTTGGGATCTTGCTGTCCATTTCCAATATGTTAATACGGGATCTTGCTTTCTGTTTCGAGATGTTAATGCGGGATCTTGCTTTCCGTTCCGAGATGTTAATGCGGGATCTTGCTGTCTGTTTCCGAGATGTTAATGTAGGATCTTGCTGTCCGTTTCCGAGATGTTAATTGTGGATCTTGCTTTCCGTTTCCAAGATGTTAATGCGGTATCTTGCTCTCCGTTTCTGCGATGTTAATGTGGGATCTTGCTGTCCATTTCCGATATGTTATACGGGATCTTGCTTTCCGTTTCTGAGATGTTAATGCAGGATCTTGCTTTCCGTTTCTGAGATGTTAATATGGGATCTTGCTGTCCGTTTCCGAGATGTTAATGTGGGATCTTGCTTTCCGTTTCCGAGATGTTAATACGGGATCTTGCTGTCCATTTCCGATATGTTAATGTGGGATTTTGCTGTCCGTTTCCGAGATGTTAATGTGGATCTTGCTTTCCATTTCCGAGATGTTAATGTGGGATATTGCCGTCCGTTTCGAGATGTTAATGTGGATCTTGCTTTCCATTTCCGAGATGTTAATACGTGATCTTGCTGTCCATTTCCGAGATGTTAATATGGGATCTTGCTTTCCGTTTCCGAGATGTTAATGCGGGATCTTGCTTTCCGTTTCCGAGATGTTAATACGGGATCTTGCTGTCCATTTCCGAGATGTTAATGTGGGATCTTGCTGTCCATTTCCGAGATGTTAATGTGGGATTTTGCTGTCCGTTTCCGAGATGTTAATGTGGATCTTGCTTTCCATTTCCGAGATGTAAATGCGGGATCTTGCTTTCCGTTCCGAGATGTTAATGTGGATCTTGCTTTCTGTTTCGGAGATGTTAATACAGGATCTTGCTGTCCATTTCCGATATGTTAATACGGGATCTTGGTTTCCGTTTCCGAGATGTTAATGTGGATCTTCCTGTCCGTTTCCGAGATGTTATCCGAGGTCTTGCTGTCCGTTTCCGAGATGTTAATGCGGGACCTTGCTGTCCGTTTCCGAGATGTTAATCGCGGGATCTTGCTTTCCGTTTCCGAGATGTTAATGCGGGATCTTGCTTTCCGTTTCCGAGATGTTAATGTGGGATCTTGCTTTCCGTTTCCGAGATGTTAATGCGGGATCTTGCTGTCTGTTTCGAGATGTTAATACGGGATCTTGCTTTCTGTTTCCGCGATGTTAATGTGGGATCTTGCTGTCCGTTTCCGAGATGTTAGTGTGGATCTTGCTCTCCGTTTCCGAGATGTTAATACGGGATCTTGCTTTCTGTTTCAGCGATGTTAATGTGGGATCTTCCTGTCCATTTCCGATATGTTAATCACGGGATCTTGCTTTCTGTTTCCGAGATGTTAATGCGGGATCTTGCTTTCCGTTTCCAAGATGTTAATGCGGGATCTTGGTGTCTGTTTCGAGATGTTAATGCGGGATCTTGCTTTCCGTTTCCGAGATGTTAATGCGGGATCATGCTGTCTGTTTCCGAGATGTTAATGTGGGATCTTGCTGTCCATTTCCTAGATGTTAATTGTGTATCTTGCTTTCCGTTTCCAAGATGTTAATGCGGGATCTTGCTTTCCGTTTCCGAGATGTTAATGTGGATCTTGCTTTCTGTTTCGAGATGTTAATACGGGATCTTGCTGTCCTTTTCCAAGATGTTAATACGGGATCTTGCTGTCCATTTCCGATATGTTAATGTGGGATTTTGCTGTCCGTTTCGAGATGTTAATGTGGATCTTGCTTTCCATTTCCGAGATCTTAATTGTGGATCTTGCTTTCCGTTTCGAGATGTTAATGTGGATCTTGCTTTCCGTTTCCGAGATGTTAATGTGGATCTTGCTTTCTGTTTCCGAGATGTTAATACGGGATCTTGCTGTCCGTTTCCGATATGTTAATACAGGATATTGGTTTCGTTTCCGAGATGTTAATGTGGGATCTTCCTTTCCGTTTTTGAGATGTTAATGCGGGATCTTGCTTTCCATTTCCGATATGTTAATACGGGATCTTGCTTTCCGTTTCGAGATGTTAATGCGGGATCTTGCTGTCCGTTTCCGAGATGTTAATACGGGATCTTGCTGTCCGTTTCCGAGATGTTAATGTGGATCTTGCTGTCCGTTTCGAGATGTTAATACGGGATCTTGCTGTCCATTTCCGAGATGTTAATGTGGATCTTGCTTTCCGTTTCCGAGATGTTAATACGGGATCTTGCTTTCCGTTTCCGCGATGTTAATGTGGATCTTGCTTTCCGTTTCCGAGATGTTAATACGGGATCTTGCTTTCCGTTTCCGCGATGTTAATGTGGGATCTTGCTGTCCATTTCCGAGGTGTTAATGTGGATCTTGCTGTCCGTTTCCGAGATGTTAATGTGGATCTTGCTGTCCGTTTCCGAGATGTTAATACGGGGTCTTGCTGTCCGTTTCCGAGATGTTAATGCGGGACCTTGCTGTCCGTTTCCAAGATGTTAATGCGGGATCTTGCTTTCCGTTTCCGAGATGTTAATGAGGGATCTTGCTTTCCGTTTCCGAGATGTTAATGCGGGATCTTGCTGTCCGTTTCCGAGATGTTAATGCGGGATCTTGCTTTCCGTTTCGAGATGTTAATGCAGGATCTTGCTGTCCATTTCCGATATGTTAATGCGGGATCTTGCTTTCAGTTTCCGCAATGTTAATTTGGGATCTTGCTGTCCATTTCCGAGATGTTAGTGTCGATCTTGCTTCCGTTTCCGAGATGTTAATACGGGATCTTGCTTTCCGTTTCCGCGATGTTAATGTGGGATCTTGCTTTCCATTTCCGATATGTTAATACGGGATCTTGCCTTCTGTTTCCGAGATGTTAATGCGGGATCTTGCTGTCTGTTTCCGAGATGTTAATTTGGGATCTTGCTGTCCATTTCCGAGATGTTGATTGTGGATCTTGCTTTCCGTTTCCAATATGTTAATGCGGGATCTTGCTTTCCGTTTCCGAGATGTTAATGTGGATCTTGCTTTCTGTTTCCGAGATGTTAATACGGGATCTTGCTGTCCGTTTCCGAGATGTTAATGTGGGATCTTGCTTTCCGTTGCGAGATGTTAATACGGGATCTTGCTGTCCGTTTCCGATATGTTAATGCGGGATCTTGCTGTCCGTTTCTGAGATGTTAATGTGGATCTTGCTTTCCGTTTCCAAGATGTTAATGTGGATCTTGCTGTCCGTTTCCGAGATGTTAATTTGGGATCTTGCTGTCCGTTTCCGAGGTGTTGATGTGGATCTAGCTTTCCGTTTCCGAGATATTAATGTGGATCTTGCTTTCCATTTCCGAGATGTTAATACGGGATCTTGCTTTCCGTTTCCGAGATGTTAATGTGGATCTTGCTGTCCGTTTCCGAGATGTTAATACGGGATCTTGCTGTCCATTTCTGACATGTTAATGTGGATCTTGCTTTCCATTTCCGAGATGTTAATACGGGATCTTACTGTCCGTTTCCGAGATGTTAATGTGGCATCTTGCTTTCCGTTTCCGAGATGTTAATACGGGATCTTGCTGTCCGTTTCTGAAATGTTAATGCGGGATCTTGCTGTCCGTTTCTGAGATGTTAATGTGGATCTTGCTTTCCGTTTCCGAGATGTTAATGTGGATCTTGCTGTCCGTTTCCGAGATGTTAATAAGGGATCTTGCTGTCCATTTCCGAGGTGTTAATGTGGATCTTGCTTTCCGTTTCCGAGATGTTAATGTGGATCTTGCTTTCCGTTTCCGAGATGTTAATACGGGAGCTTGCTTTCCGTTTCGGAGATGTTAATGCGGGATCTTGCTTTCCGCTTCCGAGGCGTTAATGCGGGATCTTGCTTTCCGTTCCGATATGTTAATACGGGATCTTGCTTTCCGTTTCCGCGATGTTAATGCGGGATCTTGCTTTCCGTTTCCGAGATGTTAATGTAGGATTTTGCTGTCCGTTTCCGAGATGTTAATGTGGATCTTGCTGTCCGTTTCCGAGATGTTAATACGGGATCTTGCTTTCCGTTTCCGCGATGTTAATGTGGGATCTTGCTGTCCATTTCCGAGATGTTAATGTGGATTTTGCTGTCCGTTTCCGAGATGTTAATGTGGATCTTGCTGTCCGTTTCGAGATGTTAATACGGGGTCTTGCTGTCCGTTTCCGAGATGTTAATGCGGGATCTTGCTGTCCGTTTCCGAGATGTTAATGCGGGATCTTGCTTTCCGTTTCCGAGATGTTAATGCGGGATCTTGCTTTCCGTTTCCGAGATGTTAATGCGGGATCTTGCTGTCCGTTTCCGAGGTGTTAATGCAGGATCTTGCTTTCTGTTACCGAGATGTTAATACGGGATCTTGCTGTCCATTTCCGATATGTTAATGTGGGATTTTGCTGTCCGTTTCCGAGATGTTAGTGTGGATCTTGCTTTCCATTTCCGAGATGTTAATGTGGGATCTTGCTTTCCGTTTCCGAGATGTTAATGTGGATCTTGCTTTCCGTTTCCGAGATGCTAATACGGGATCTTGCTGTCCATTTCCGAGATGTTAATATGGGATCTTGCTTTCCATTTCCGAGATGTTAATGCGGGATCTTGCTGTCCATTTCTGATATGTTAATACGGGATCTTGCTTTCTGTTTCCACGATGTTAATGTGGGATCTTGCTGTCCGTTTCCAAAATGTTAATGTGGATCTTGCTCTCCTTTTCCGAGATGTTAATACGGGATCTTCCTCTCCATTTCCGCAATGTTAATGTAGGATCTTGCTGTCCATTTCCGATATGTTAATACAGGATCTTGCTTTCCGTTTCCGAGATGTTAATGCAGGATCTTGCTTTCTGTTTCCGAGATGTTAAGCGGGATCTTGCTGTCCGTTTCCGAGATGTTAATGTGGGATCTTGCTGTCCATTTCCAAGATGTTAATTGTGGATCTTGCTTTCCGTTTCCGAGATGTTAATGCGGGATCTTGCTTTCCGTTTCCGAGATGTTAATGTGGATCTTGCTTTCCGTTTCCAAGATGTTATCTGCGATCTTGCTGTCCGTTTCCGAGATGTTAATGTGGGATCTTGCTGTCCATTTCCGATATGTTAATGTAGGATCTTGCTGTCCATTTCCAAGATGTTAATGTGGATCTTGCTTTCCATTTCCGAGATGTTAATGCGGGATCTTGCTTTCCGTTTCCGAGATGTTAATGTAGGATCTTGCTGTCCATTTCCGAGATGTTAATGTGGGATCTTGCTGTCCATTTCCAAGATGTTAATGTGGATCTTGCTTTCCATTTCCGAGATTTTAATGGGGATCTTGCTTTCCGTTTCCGAGATGTTAATGTGGATCTTGCTTTCTGTTTCCGAGATGTTAATACGGGATCTTGCTGTCCATTTCCGATATGTTAATACGGGATCTTGGTTTCCGTTTCCGAGATGTTAATGTGGGATCTTCCTTTCCGTTTCTGAGATGTTAATACGGGATCTTGCTGTCCGCTTTCGAGATGTTAATGCGGGATATTGCTGTCCGTTTCTGAGATGTTAATGTGGATCTTGCTTTCCGTTTCCAAGATTTTAATGTGGATCTTGCTGTCCATTTCCAAGATGTTAATACGGGATCTTGCTGTCCGTTTCCGAGTGTTAATGCAGGGTCTTGCTTTCCGTTTCCGATATGTTAATGTGGATCTTGCTGTCCGTTTCGAGATGTTAATGTGGATCTTGCTGTCCGTTTCCGAGATGTTAATAGGGGATCTTGCTGTCCGTTTCCGAGATGTTAATACAGGATCTTGCTTTCCATTTCCGAGATGTTAATACGGGGTCTTGCTGTCCGTTTCCGAGATGTTAATGCGGGATCTTGCTTTCCGTTTCCGAGATGTTAATCGCGGGATCTTGCTTTCCG	30	.	SVTYPE=INS;SVLEN=16610;SC=Sniffles2,SVIM-asm,PAV,Dipcall;NumNeighbors=2;NumThresholdNeighbors=1;MatchId=2434;TruScore=0.327072;PctSeqSimilarity=0;PctSizeSimilarity=0.981216;PctRecOverlap=0;SizeDiff=312;StartDistance=14;EndDistance=14	GT	1/0
chr19	18661282	.	taaaaaGCAACAGCCTggccgggcgcggtggctcacgcctgtaatcccagcactttgggaggccgaggcgggcggatcacgaggtcaggagatcgagaccatcccggctaaaaaacggtgaaaccccgtctctactaaaaatacaaaaaattagccgggcgtagtggcgggcgcctgtagtcccagctacttgggaggctgaggcaggagaatggcgtgaacccgggaggcggagcttgcagtgagccgagatcgcgccactgcactccagcctgggcgacagagcgagactccgtctcaaaaaaaaaaaaaaaaaaaaaa	T	30	.	SVTYPE=DEL;SVLEN=320;SC=Sniffles2,cuteSV,SVIM,SVIM-asm,PAV,Dipcall;NumNeighbors=1;NumThresholdNeighbors=1;MatchId=2436;TruScore=0.665628;PctSeqSimilarity=0;PctSizeSimilarity=1;PctRecOverlap=0.996885;SizeDiff=0;StartDistance=-1;EndDistance=-1	GT	1/1
chr19	312899	chr19-312900-INS-67	G	GGAGTGACATCAGGGCCGCTCCACACCACCCTCCTGGGCGATGTCAGGCCAGCCTACACCTCTATCCA	.	.	SVTYPE=INS;SVLEN=67;SC=Sniffles2,cuteSV,SVIM-asm,PAV;NumNeighbors=1;NumThresholdNeighbors=1;MatchId=2437;TruScore=0.178667;PctSeqSimilarity=0;PctSizeSimilarity=0.536;PctRecOverlap=0;SizeDiff=-58;StartDistance=-175;EndDistance=-175	GT	0/1
chr19	2817762	.	tcagagcaggtgacaagggtgactaagaacagagcaggtgaccaaggataactaaggtcagagcaggtgaccaaggataactaaggtcagagcaggtgaccaaggatgactaaggtcagagcaggtgacaagggTGACTAAGAa	T	30	.	SVTYPE=DEL;SVLEN=143;SC=Sniffles2,cuteSV,SVIM,SVIM-asm,Dipcall;NumNeighbors=2;NumThresholdNeighbors=1;MatchId=2439;TruScore=0.664352;PctSeqSimilarity=0;PctSizeSimilarity=1;PctRecOverlap=0.993056;SizeDiff=0;StartDistance=-1;EndDistance=-1	GT	0/1
chr19	2818041	.	gactaaggtcagagcaggtgacaagggTGACTAAGAACAGAGCAGGTGACCAAGGATA	G	30	.	SVTYPE=DEL;SVLEN=57;SC=Sniffles2,SVIM,SVIM-asm,Dipcall;NumNeighbors=1;NumThresholdNeighbors=1;MatchId=2440;TruScore=0.643678;PctSeqSimilarity=0;PctSizeSimilarity=1;PctRecOverlap=0.931035;SizeDiff=0;StartDistance=-4;EndDistance=-4	GT	0/1
chr19	46652426	cuteSV.DEL.13266	tctctctcttctctctctctttctctctccctctctttctctctccctctcttttctc	t	56.2	PASS	SVTYPE=DEL;SVLEN=57;SC=Sniffles2,cuteSV;NumNeighbors=1;NumThresholdNeighbors=1;MatchId=2442;TruScore=0.643476;PctSeqSimilarity=0;PctSizeSimilarity=0.964912;PctRecOverlap=0.965517;SizeDiff=2;StartDistance=-2;EndDistance=0	GT	0/1
chr19	18552975	.	a	ACCACACACCAACACACACCACACCCTAACACATACCACACCCACACCACACACCCACACACACCACACCCACCCCAACACACACCACACAACCCACACTGCACACCCCAACACACCACACCCTCACACCACACACCAACACACACCACACACCAACACACACCACACCCACACCACACATAAACCACACCCACACCCAACACACATACCACATCCACACATC	30	.	SVTYPE=INS;SVLEN=222;SC=Sniffles2,SVIM,SVIM-asm,PAV,Dipcall;NumNeighbors=1;NumThresholdNeighbors=1;MatchId=2443;TruScore=0.252252;PctSeqSimilarity=0;PctSizeSimilarity=0.756757;PctRecOverlap=0;SizeDiff=54;StartDistance=-12;EndDistance=-12	GT	1/0
chr19	59005015	.	aaaaagagagaaagaaaaagaaaaaaaaaaaaaaaaaaaaaatatatatatatat	A	30	.	SVTYPE=DEL;SVLEN=54;SC=Sniffles2,cuteSV,SVIM,SVIM-asm,Dipcall;NumNeighbors=1;NumThresholdNeighbors=1;MatchId=2446;TruScore=0.631881;PctSeqSimilarity=0;PctSizeSimilarity=0.947368;PctRecOverlap=0.948276;SizeDiff=-3;StartDistance=0;EndDistance=-3	GT	0/1
chr19	39031163	.	CCTCCAATCATATACTACAGTGTAATAAACCTCCAATCATATACTACAGTGTAATAAAT	C	30	.	SVTYPE=DEL;SVLEN=58;SC=Sniffles2,cuteSV,SVIM,SVIM-asm,PAV,Dipcall;NumNeighbors=1;NumThresholdNeighbors=1;MatchId=2449;TruScore=0.316092;PctSeqSimilarity=0;PctSizeSimilarity=0.948276;PctRecOverlap=0;SizeDiff=3;StartDistance=-208;EndDistance=-205	GT	1/0
chr19	33949517	cuteSV.INS.7542	g	gGGAGGCAGGTGTGGTGTATGTGGCATGCACAGATATGTGGTGTGTGGTATGTATGGTGTGTGTTGTGTATGGTGTGTGGTGTAATATGTATGTGATGTGTGAGTGTGTGGTGTGGTGGGAGGTGCGGTATCAGCAGTGTGGCATGGCGATGTGTGGTGTTGTGCATGGTGTGTATGGTGTGGTGTGTGGGCCGGTGGCGTGTGAGTGGTGTATGGTGTGGTGTGGCCGTGGTGGCGCGTGGAGGGGCATGTGTGTGGTGTATGAGTGGCGCAGACATGG	49.9	PASS	SVTYPE=INS;SVLEN=279;SC=Sniffles2,cuteSV;NumNeighbors=1;NumThresholdNeighbors=1;MatchId=2451;TruScore=0.253286;PctSeqSimilarity=0;PctSizeSimilarity=0.759857;PctRecOverlap=0;SizeDiff=67;StartDistance=-197;EndDistance=-197	GT	0/1
chr19	6497012	chr19-6497013-DEL-51	Aaaaaaaaaaaaaaaaaaaaaaaaatatatatatatatatatatatatatat	A	.	.	SVTYPE=DEL;SVLEN=51;SC=Sniffles2,cuteSV,SVIM,SVIM-asm,PAV;NumNeighbors=1;NumThresholdNeighbors=1;MatchId=2452;TruScore=0.629966;PctSeqSimilarity=0;PctSizeSimilarity=0.944444;PctRecOverlap=0.945455;SizeDiff=-3;StartDistance=2;EndDistance=-1	GT	1/0
chr19	8248958	chr19-8248959-DEL-56	Tttttttctttttttttttctttttctttttctttttcttttctttttttttttttc	T	.	.	SVTYPE=DEL;SVLEN=56;SC=Sniffles2,cuteSV,SVIM,SVIM-asm,PAV;NumNeighbors=1;NumThresholdNeighbors=1;MatchId=2454;TruScore=0.537803;PctSeqSimilarity=0;PctSizeSimilarity=0.964286;PctRecOverlap=0.649123;SizeDiff=2;StartDistance=-20;EndDistance=-18	GT	./1
chr19	14385650	cuteSV.DEL.12893	gagagagagagagagagagagagagagaggagagagagagagagagagagagagagag	g	98.3	PASS	SVTYPE=DEL;SVLEN=57;SC=Sniffles2,cuteSV;NumNeighbors=1;NumThresholdNeighbors=1;MatchId=2455;TruScore=0.61464;PctSeqSimilarity=0;PctSizeSimilarity=0.947368;PctRecOverlap=0.896552;SizeDiff=3;StartDistance=-6;EndDistance=-3	GT	0/1
chr19	13646600	svim_asm.INS.13826	A	AAAATATATATATACACATATATATATTTTGTAGAAATATATATATCACATATATATATTTTGTAGAAATATATATATACATATATATATTTTGTAGAAATATATATATACACATATATATATTTTGTAGAAATATATATATACACATATATATATTTTGTAGAAATATATATATACACATATATATATTTTGTAGAAATATATATATACACATATATATATTTTGTAGAAATATATATATACACATATATATATTTTGTAGAAATATATATATACACATATATATATTTTGTAGAAATATATATATACACATATATATATTTTGTAGAAATATATATATACACATATATATATTTTGTAG	.	PASS	SVTYPE=INS;SVLEN=360;SC=Sniffles2,SVIM,SVIM-asm;NumNeighbors=1;NumThresholdNeighbors=1;MatchId=2459;TruScore=0.313889;PctSeqSimilarity=0;PctSizeSimilarity=0.941667;PctRecOverlap=0;SizeDiff=21;StartDistance=-1;EndDistance=-1	GT	0/1
chr19	29987737	svim.DEL.558764	CACACACACACACACACACACACACACACAGAGAGAGAGAGAGAGAGAGAGAGAG	C	13	PASS	SVTYPE=DEL;SVLEN=54;SC=Sniffles2,SVIM;NumNeighbors=1;NumThresholdNeighbors=1;MatchId=2465;TruScore=0.617733;PctSeqSimilarity=0;PctSizeSimilarity=0.925926;PctRecOverlap=0.927273;SizeDiff=4;StartDistance=-3;EndDistance=1	GT	0/1
chr20	59951039	chr20-59951040-INS-586	T	TTGATGGTAGTGTGATGGTCTTGGTGCTGGTGGTGATGATAGTGGGGTTTATTGATGGTAGTGTGATGGTCTTGGTGGTGCTGATAATGGTGTGGTTTGTTGATGATAGTGTGATGGTCTTGGTGGTGGTGGCGTGGTTTGTTGATGGTAGTGTGATGGTCTTGGTGCTGGTGGTATGGTTTGTTGATGGTAGTGTGATGGTCTTGGTGCTGGTGGTGGTGGTGATGATGTAGTTTGTTGATGGTAGCGTGATGTTCTTGGTGCTGGTGGTGGTGATGATGTGGTTTGTTGATGGTAGTGTGATGGTCTTGGTGGTGGTGGTGGTGGTGATAGTGTGGTTTGTTGATGGTAGTGTGATGGTCTTGATGCTGGTGATGGTATTGGTGATGGTGTGGTTTGTTGATGGTAGTGTGATGGTCTTCGTGGTGGTGGTGTGGTTTGTCGATGGTAGTGTGGTGGTCTTGGTGCTGGTGGTTGTCGTGGTGGTTTGTTGATGGTAGTGTGATGGTCTTGGTGCTGGTGGTGGTGATGTGGTTTGTTGATGATAGTGTGATGGTCTTGGTGGTGGTAGTGATGGTGTGGTTTGC	.	.	SVTYPE=INS;SVLEN=586;SC=Sniffles2,SVIM,SVIM-asm,PAV;NumNeighbors=1;NumThresholdNeighbors=1;MatchId=2475;TruScore=0.323094;PctSeqSimilarity=0;PctSizeSimilarity=0.969283;PctRecOverlap=0;SizeDiff=18;StartDistance=-21;EndDistance=-21	GT	1/1
chr20	60557131	.	C	CGATAGGAGACACCAAACCCACACAACCCACACCCACCGGAGAGGAGACATCAAACCCACACCCACCCGAGAGGAGACACCAAACTCACACCCCACCCGAGAGGAGACATCAAACCCACACCCCACCCAAGAGGAGACACCAAACCCACACCCACCT	30	.	SVTYPE=INS;SVLEN=156;SC=Sniffles2,SVIM,SVIM-asm,Dipcall;NumNeighbors=1;NumThresholdNeighbors=1;MatchId=2479;TruScore=0.286325;PctSeqSimilarity=0;PctSizeSimilarity=0.858974;PctRecOverlap=0;SizeDiff=22;StartDistance=84;EndDistance=84	GT	1/1
chr20	17639825	svim.INS.322786	T	TTTATCTGGGGCCCTCTGCCCTTTTTGTCTATTTGGTTTCCCAGCCTTCTTTGTTTGCCCTGGCCCCCAGCTTTCTTGT	16	PASS	SVTYPE=INS;SVLEN=78;SC=Sniffles2,SVIM;NumNeighbors=1;NumThresholdNeighbors=1;MatchId=2481;TruScore=0.292135;PctSeqSimilarity=0;PctSizeSimilarity=0.876405;PctRecOverlap=0;SizeDiff=-11;StartDistance=-89;EndDistance=-89	GT	0/1
chr20	57708330	svim.INS.327570	C	CTGCTATGCCCTGTCCTGCATGACGTCCAGAGGGATCACTGCGGCAGTTGCTATGCTCTGGTCCTGCATGATCAGATCACTTCTGCA	24	PASS	SVTYPE=INS;SVLEN=86;SC=Sniffles2,SVIM;NumNeighbors=1;NumThresholdNeighbors=1;MatchId=2497;TruScore=0.170543;PctSeqSimilarity=0;PctSizeSimilarity=0.511628;PctRecOverlap=0;SizeDiff=42;StartDistance=152;EndDistance=152	GT	0/1
chr20	61592526	.	G	GGGCGGCTTGTCCTCAGGGTGGGCCTATCAGCTGGCTGGAGGGCGGCTTGTCCTCAGGGTGGGCCTATCAGCTGGCTGGA	30	.	SVTYPE=INS;SVLEN=79;SC=Sniffles2,cuteSV,SVIM-asm,PAV,Dipcall;NumNeighbors=1;NumThresholdNeighbors=1;MatchId=2508;TruScore=0.303797;PctSeqSimilarity=0;PctSizeSimilarity=0.911392;PctRecOverlap=0;SizeDiff=7;StartDistance=144;EndDistance=144	GT	1/0
chr20	62123512	svim_asm.INS.14623	T	TGGATAGGTGGATGGGTGGATGGACAGAAGGATGAATGGGTAGGGAGATGGATGGATGGATGGATGGGGAGGGATGGATGGATGGATGGATGGATGGGTGGATGGATAGAAGGATGGATGGGTGGGGAGGTGGGTGGGTGGGTGGATGGATGGAGAGATGGATAGATGGATAGATGGATGGATGGATGGATGGATGGAGAGAAGGATGGATGGGTGGGGAGGTGGGTGGGTGGGTGGATGGGTGGATGGATGGATGGGTGGGGAGGTGGGCGGGTGGATGGATGGATGGATGCAGAGGTGGGTGGATGGATGGATGGAGAGAAGGATGGATGGGTGGGGAGGTGGGTGGGTGGATGGATGGATGAGTGGGGAGGTGGGTGGGTGGGTGGATGGATGGATGGATGGATGCATGGATGGATGGATGGAGAGGTGGGTGGACGGATGGATGGATTGGGAGGTGGGTAGATGGGTGGATGGACAGAAGGATGGATGGGTGGGGAGGTGGGTGGGTGGGTGGATGGATGGATGGGGAGGTGGATGGATGGATGGTTAGATGGGGAGGTGGGTGGATGGGTGGATGGACAGAAGGATGGATGGGTAGGGAGGTAGGTGAGTGGATGGATGGATGGGGAGATGGATGGATGGATAGAGAGAAGGATGGATGGGTGGGACAATGGATGGATGGATGGATAGAAGGATGGACGGGTGGGGAGATGGATGGATGGATGGATGGATGGATGGATGGATGGACAGAA	.	PASS	SVTYPE=INS;SVLEN=754;SC=Sniffles2,cuteSV,SVIM,SVIM-asm;NumNeighbors=2;NumThresholdNeighbors=2;MatchId=2515;TruScore=0.287896;PctSeqSimilarity=0;PctSizeSimilarity=0.863688;PctRecOverlap=0;SizeDiff=-119;StartDistance=-1;EndDistance=-1	GT	0/1
chr20	62123772	.	t	TGGATGGATGGATGGATAGAGAGAAGGATGGATGGTTGAGACAATGGATGGATGGATGGATGGAGAGATGGATGGATGGACGGATGGACAGAAGGATGGATGGGTGGGGAGGTGGATGGATGGATTGAAGGATGGATGGGTGGGGACATGGATGGATGGATGGATGGATGGATGGATGGATGGATGGACAGAAGGATGTATGGGTGGGGAGGTGGGTGGATAGATGGATGGATGGGGAAATGGATGGATGGAAGGATGGATGGATAGGGAGGTGGGTGGATGGATGGATGGATGGATGTACAGAAGGATGGATGGGTGGGGAGGTGGGTGAGTGGATGAATGGATGGATGGATAGATAGAAGGATGGATGGGTGGGACAATAGATGGATGGATAGAGAGAAGGATGGATGGGTGGGGAGATGGATGGATGGATGGATGGATGGATGGA	30	.	SVTYPE=INS;SVLEN=447;SC=Sniffles2,SVIM,SVIM-asm,PAV,Dipcall;NumNeighbors=1;NumThresholdNeighbors=1;MatchId=2517;TruScore=0.313199;PctSeqSimilarity=0;PctSizeSimilarity=0.939597;PctRecOverlap=0;SizeDiff=27;StartDistance=49;EndDistance=49	GT	0/1
chr20	62378892	.	g	GGGCGGGGCAGGGGGTGAGCAGGGCCTGGTTGGGGTGGGGGGCAGGGGGTGAGCAGGGCCTGGTGGGT,*	30	.	SVTYPE=INS;SVLEN=69;SC=Sniffles2,cuteSV,SVIM,SVIM-asm,PAV,Dipcall;NumNeighbors=1;NumThresholdNeighbors=1;MatchId=2518;TruScore=0.318841;PctSeqSimilarity=0;PctSizeSimilarity=0.956522;PctRecOverlap=0;SizeDiff=3;StartDistance=147;EndDistance=147	GT	2/1
chr20	5798046	svim.DEL.568448	CTCTCTCTCTCTCTCTCTCTCTCTCTCTCTCTCTGTGTGTGTGTGTGTGTGTGTGTGTGT	C	15	PASS	SVTYPE=DEL;SVLEN=59;SC=Sniffles2,SVIM;NumNeighbors=1;NumThresholdNeighbors=1;MatchId=2522;TruScore=0.565819;PctSeqSimilarity=0;PctSizeSimilarity=0.847458;PctRecOverlap=0.85;SizeDiff=9;StartDistance=-5;EndDistance=4	GT	0/1
chr20	37007599	chr20-37007600-DEL-51	Tggggggggtcagccccccgcccggccagccgccccgtccaggagggaggtg	T	.	.	SVTYPE=DEL;SVLEN=51;SC=Sniffles2,SVIM,PAV;NumNeighbors=1;NumThresholdNeighbors=1;MatchId=2536;TruScore=0.589744;PctSeqSimilarity=0;PctSizeSimilarity=1;PctRecOverlap=0.769231;SizeDiff=0;StartDistance=12;EndDistance=12	GT	0/1
chr20	61734796	svim.INS.328554	G	GAGGGGCGGGGAGGGAGGGGCGGGAGAGGGGACGGGGAGGAAGGGTGGGGAGGGGAGGAGGCGAGGGGGGAGGAAAGGAGAAGTGGGAGGGCGAGAGGGGAAGGAGTGAAAGGGAGGAAGGATCAGGGAGGAGGGTGGGAGAAGAGGACGGAGGAAGGAGTAGGAGGGAGGCGAGGAGAGGAGTGGGGAGGAAGGAACTCGGGGAGGGAGGGGTGGGGAAGAGGAGGCGGGAGGAAGGGTGGGGAGG	13	PASS	SVTYPE=INS;SVLEN=246;SC=Sniffles2,cuteSV,SVIM;NumNeighbors=1;NumThresholdNeighbors=1;MatchId=2537;TruScore=0.184685;PctSeqSimilarity=0;PctSizeSimilarity=0.554054;PctRecOverlap=0;SizeDiff=-198;StartDistance=46;EndDistance=46	GT	0/1
chr20	11611110	svim.DEL.569617	TCTCTCTCTCTCTCTCTCTCTCTCTCTGTGTGTGTGTGTGTGTGTGTGTGTGTGTGTGTGT	T	15	PASS	SVTYPE=DEL;SVLEN=60;SC=Sniffles2,cuteSV,SVIM;NumNeighbors=1;NumThresholdNeighbors=1;MatchId=2542;TruScore=0.56776;PctSeqSimilarity=0;PctSizeSimilarity=0.9;PctRecOverlap=0.803279;SizeDiff=6;StartDistance=-12;EndDistance=-6	GT	0/1
chr20	60924860	svim.INS.328289	A	AGGTGGGGGTGGGGGGTGATGATGGTGATGGTGGGGGTGATGACGGGGCTGGGGGTGATGATGGTGGGGGTGATGACGGTGATGATGGGGGTGGAGGGGTGATGACGGTGATGATGGGGGTGGGGGTGATGACGGTGATGTGGGGTGATGACGGTGGGGGTGGGGGTGATGATTTGTGATGGTGGGGGTGATGACGGTGGGGTGGGGGGTGATGACGGTGGGGGTGTGGGGGTGAGGACGGTGGGGGGTGGGGGTGATGACGGGTGGGGGTGGGGGTGATGGACGGTGGGGGTGGGGGTGATGATGTGATGGTGGGGTGGATGATGGTGGGGGTGGGGGGTGATGATGGTGAGGGTGATGATAGGGGTAATGACGGGGTGGGGGATGACGGGGGGTGGGGGTGATGTGACGGTGATGGTGGGGGTGATGACGATGATGGTGGGGGTGATGACGGTGATGGCGGTGGGGGTGATGACGGTGGGGGGTGGGGGGTGATGACGGGGGGTGGGGGTGATGACGGGG	14	PASS	SVTYPE=INS;SVLEN=521;SC=Sniffles2,cuteSV,SVIM;NumNeighbors=1;NumThresholdNeighbors=1;MatchId=2556;TruScore=0.172288;PctSeqSimilarity=0;PctSizeSimilarity=0.516865;PctRecOverlap=0;SizeDiff=-487;StartDistance=62;EndDistance=62	GT	0/1
chr21	40955743	chr21-40955744-DEL-79	TCtcccttcccttcccttcccttcccttcccttcccttcccttcccttcccttcccttcccttcccttcccttcccttcc	T	.	.	SVTYPE=DEL;SVLEN=79;SC=Sniffles2,cuteSV,SVIM,PAV;NumNeighbors=1;NumThresholdNeighbors=1;MatchId=2563;TruScore=0.499473;PctSeqSimilarity=0;PctSizeSimilarity=0.873418;PctRecOverlap=0.625;SizeDiff=10;StartDistance=-30;EndDistance=-20	GT	1/0
chr21	32114746	chr21-32114747-INS-684	G	GCCATATCCACAACCATAGCCACAGCCAGTTCCATATCCAGAGCCGTATTGACAGCCAGAGCCACATCCACAGCCAGAGCCACATCCACAGCCAGAGCCATATCCACAGCCATAGCCAGAGCCAGAGCCATATCCACAACCATAGCCAGAGCCAGAGCCATATCCACAGCCATAGCCACAGCCAGAGACATATCCACAGCCATAGCCAGAGCCAGAGCCATATCCACAGCCATAGCCAGAGCCAGAGCCATATCCATAACCATAGCCACAGCCAGTTCCATATCCAGAGCTGTATTGACAGCCAGAGCCATAGCCACAGCCAGAGCCATATCCACAACCATAGCCACAGCCAGAGCCATATCCACAGCCATAGCCAGAGCCAGAGCCATATCCATAACCATAGCCATAGCCAGTTCCATATCCAGAGCTGTATTGACAGCCAGAGCCATATCCACAGCCAGAGCCATATCCACAACCATAGCCACAGCCAGAGCCATATCCATAACCATAGCCACAGCCAGAGCCATATCCAAAGCCATAGCCAGAGCCAGAGCCATATCCACAGCCATAGCCAGATCCAGAGCCATATCCACAGCTATAGCCAGAGCCAGAGCCATATCCACAGCCACATCCACAGCCAGAGCCATATCCATAACTATAGCCACAGCCAGAGCCATATCCACAA	.	.	SVTYPE=INS;SVLEN=684;SC=Sniffles2,SVIM-asm,PAV;NumNeighbors=2;NumThresholdNeighbors=1;MatchId=2570;TruScore=0.305556;PctSeqSimilarity=0;PctSizeSimilarity=0.916667;PctRecOverlap=0;SizeDiff=57;StartDistance=1;EndDistance=1	GT	1/1
chr21	46576037	chr21-46576038-INS-789	T	TCCACCCATCATCACCTATCATCCATCATCCATTCATCCACCCATCCATCCACCTACCCATCATCACCCATCATCGCCATCCATCCATCCATCCACCCACCCACCCACCCATCATCACCCATCACCCATCATCTATCTATCCATCCATCCACCCATCCATCATTACCCATCATCCATCTATCCATGCACCCACCCACCATCACCCATCATCCACCCACCCAACCACCCACCATCACCCATCATCCATCATCCATTCATCCATCCATCTGCCCACCCACCCATCATCCATTCATCCATCCATCCACCCACCCATCATCACCTATCATCCATCATCCATTCATCCATCCATCCATCCACCTACCCATCATCACCCATCATCTGTCATCCATCCATCCATCCACCCACCCACCCATCATCACCCATCACCCATCATCTATCCAGCCATCCATCCACCCACCCATCATCACCCATCACCCATCATCCATCCATCCATCCACCCACCCATCATCACCCATCACCCATCATCCATCTATCCATCCACCCACCCATCATCACCCATCACCCATCATCCATCCATCCATCCATCCACCCACCCATCATCACCCATCACCCATCATCTATCTATCCATCCATCCACCCACCCATCATTACCCATCATCCATCTATCCATGCACCCACCCACCATCACCCATCATCCACCCACCCAACCACCCACCATCACCCATCATCCATCATCCATTCATCCATCCATCTGCCCACCCACCCATCATCCATTCATCCATCCATCCAC	.	.	SVTYPE=INS;SVLEN=789;SC=Sniffles2,cuteSV,SVIM,SVIM-asm,PAV;NumNeighbors=1;NumThresholdNeighbors=1;MatchId=2575;TruScore=0.188424;PctSeqSimilarity=0;PctSizeSimilarity=0.565273;PctRecOverlap=0;SizeDiff=343;StartDistance=-69;EndDistance=-69	GT	1/1
chr21	47510735	svim.INS.334576	G	GTGATGCGTGGTGGTAGTAGTGGTGGTGGTGATGGTGGTGATGGTGGTGGTGGTGATGTGGCGTGGTGATGGTGATGATAA	21	PASS	SVTYPE=INS;SVLEN=80;SC=Sniffles2,SVIM;NumNeighbors=1;NumThresholdNeighbors=1;MatchId=2582;TruScore=0.275;PctSeqSimilarity=0;PctSizeSimilarity=0.825;PctRecOverlap=0;SizeDiff=14;StartDistance=-446;EndDistance=-446	GT	0/1
chr21	46974022	cuteSV.INS.9912	t	tTCCCAATCCCCGCCCCATCAGTCCCCCGCGCCCCTCCCAATCCCCGCGCCCCCTCCCAATCTGCGCCCCTTCCCAGTCCCCACCCCCTCCCAGTACGCCCATCCAGTCCCCCGCCCCATCCC	58.2	PASS	SVTYPE=INS;SVLEN=122;SC=Sniffles2,cuteSV;NumNeighbors=1;NumThresholdNeighbors=1;MatchId=2591;TruScore=0.255765;PctSeqSimilarity=0;PctSizeSimilarity=0.767296;PctRecOverlap=0;SizeDiff=-37;StartDistance=98;EndDistance=98	GT	0/1
chr21	44035888	svim_asm.INS.14861	C	CTACACACATACCACACACTCCACACACCACACACACACCGCACACACATCACACACCA	.	PASS	SVTYPE=INS;SVLEN=58;SC=Sniffles2,SVIM,SVIM-asm;NumNeighbors=1;NumThresholdNeighbors=1;MatchId=2600;TruScore=0.235772;PctSeqSimilarity=0;PctSizeSimilarity=0.707317;PctRecOverlap=0;SizeDiff=-24;StartDistance=94;EndDistance=94	GT	0/1
chr21	47562302	chr21-47562303-INS-71	C	CCCGTGAGGCCGCCGACCTTCACAGTGAGCGTTAAGCTCTTACAGGTGGCGCGTCGGGAGCTGTTTCTTCCT	.	.	SVTYPE=INS;SVLEN=71;SC=Sniffles2,cuteSV,SVIM,SVIM-asm,PAV;NumNeighbors=1;NumThresholdNeighbors=1;MatchId=2606;TruScore=0.300469;PctSeqSimilarity=0;PctSizeSimilarity=0.901408;PctRecOverlap=0;SizeDiff=7;StartDistance=-5;EndDistance=-5	GT	1/0
chr21	47479897	chr21-47479898-INS-551	A	ATGTGGTCATGGATGTTTTCCTGAGTCCGTCCCTCAGTGTCTGTGTGGACAGGTCGTGTGGACGTGGATGTTTGCCTGAGCCCGTCCCTCAGTGTCTGTGTGGACAGGTCATGTGGTCATGGATGTTTTCCTGAGTCCGTCCCTCAGTGTCTGTGTGGACAGGTCGTGTGGACGTGGATGTTTGCCTGAGCCCGTCCCTCAGTGTCTGTGTGGACAGGTCATGTGGTCATGGATGTTTTCCTGAGTCCATCCCTCAGTGTCTGTGTGGACAGGTCGTGTGGACGTGGACATTTGCCTGAGTCCGTCCCTCAGTGTCTGTGTGGACAGGTCATGTGGACGTGGATGTTTGCCTGAGCCCGTCCCTCAGTGTCTGTGTGGACAGGTCGTGTGGTCATGGATGTTTTCTGAGTCCGTCCCTCAGTGTCTGTGTGGACAGGTCATGTGGACGTGGATGTTTGCCTGAGCCCGTCCCTCAGTGTCTGTGTGGACAGGTCGTGTGGTCATGGATGTCTTTCCCTGAGTCCAGTCCTCCAGTGTCTGTGTGGACAGGTC	.	.	SVTYPE=INS;SVLEN=551;SC=Sniffles2,cuteSV,SVIM-asm,PAV;NumNeighbors=1;NumThresholdNeighbors=1;MatchId=2607;TruScore=0.289171;PctSeqSimilarity=0;PctSizeSimilarity=0.867514;PctRecOverlap=0;SizeDiff=73;StartDistance=146;EndDistance=146	GT	0/1
chr21	39057814	svim.INS.332788	C	CGGTCTGTAGCTCACGCCTATAATCAACACTTTGGGAGAGCCAAAGTAAGTGGGATGCAAAGAAGTTCAGGAGATTAGGGAGCATCCTGACTAACATGGTGAAACCACTTTACTAAAAATGTTAAAAATTAGG	42	PASS	SVTYPE=INS;SVLEN=132;SC=Sniffles2,cuteSV,SVIM;NumNeighbors=1;NumThresholdNeighbors=1;MatchId=2610;TruScore=0.323232;PctSeqSimilarity=0;PctSizeSimilarity=0.969697;PctRecOverlap=0;SizeDiff=4;StartDistance=-187;EndDistance=-187	GT	0/1
chr21	44007832	svim_asm.DEL.11487	TCCCCTTACCTGCACCGAGCCTCCCGCCCCGTTTACATCCACGCAGGCGTTTCCCCTTACCTGCACCGAGCCTCCCGCCCCGTTTACATCCACGCAGGCGTTTCCCCTTACCTACACCGAGCCTCCCGCCCCGTTTACATCCACGCAGGCGTTTCCCCTTACCTGCACCGAGCCTCCCGCCCCGTTTACATCCACGCAGGCGTTTCCCCTTACCTGCACCGAGCCTCCCGCCCCGTTTACATCCACGCAGGCGTTTCCCCTTACCTGCACCGAGCCTGCCGCCCCGTTTACATCCACGCAGGCGTTTCCCCTTACCTGCACCGAGCCTGCCGCCCCGTTTACATCCACGCAGGCGTTTC	T	.	PASS	SVTYPE=DEL;SVLEN=358;SC=Sniffles2,cuteSV,SVIM,SVIM-asm;NumNeighbors=1;NumThresholdNeighbors=1;MatchId=2612;TruScore=0.550555;PctSeqSimilarity=0;PctSizeSimilarity=0.879607;PctRecOverlap=0.772059;SizeDiff=-49;StartDistance=-44;EndDistance=-93	GT	1/0
chr21	44010326	svim.DEL.588467	GCGTTTCCCCTTACCTGCACCGAGCCTCCATTCCCGTTTATATCCACGCAGGCGTTTCCCCTTACCTGCACCGAGCCTCCCGCCCCGTTTATATCCACGCAGGC	G	17	PASS	SVTYPE=DEL;SVLEN=103;SC=Sniffles2,cuteSV,SVIM;NumNeighbors=1;NumThresholdNeighbors=1;MatchId=2615;TruScore=0.644414;PctSeqSimilarity=0;PctSizeSimilarity=0.990385;PctRecOverlap=0.942857;SizeDiff=-1;StartDistance=-5;EndDistance=-6	GT	0/1
chr21	41992049	cuteSV.DEL.17199	aaagagagagagaaagagagagaaaaaagaaaaagaaagaaagagagagagaaagagagagaaaaaagaaaaagaaagaaagagag	a	18.2	PASS	SVTYPE=DEL;SVLEN=85;SC=Sniffles2,cuteSV;NumNeighbors=1;NumThresholdNeighbors=1;MatchId=2617;TruScore=0.294118;PctSeqSimilarity=0;PctSizeSimilarity=0.882353;PctRecOverlap=0;SizeDiff=10;StartDistance=-94;EndDistance=-84	GT	0/1
chr22	43549020	.	c	CTTCCTTCCTCCCTCCCTCCCTCCCCTTCCCACCCCTTCTTTCTCTTTCTTCTTTCTCTTTCTTTCTTTCTTTCCTTCCTCCCTCCCTCCCCTCCCCTTCCCACCCCTTCTTTCTCTTTCTTCTTTCTCTTTCTTTCTTTCT	30	.	SVTYPE=INS;SVLEN=141;SC=Sniffles2,cuteSV,SVIM,SVIM-asm,PAV,Dipcall;NumNeighbors=1;NumThresholdNeighbors=1;MatchId=2626;TruScore=0.312057;PctSeqSimilarity=0;PctSizeSimilarity=0.93617;PctRecOverlap=0;SizeDiff=9;StartDistance=-11;EndDistance=-11	GT	1/0
chr22	17627935	.	ACGCCCTCCTGTGAGCTTACCGGCCTTCGATCACACGTCATCGCACACGCCCCACACCTGTGACGCCCTCCTGTGAGCTTACCGGCCTTCGATCACACGCCATCGCACACGCCCCACACCTGTGACGCCCTCCTGTGAGCTTACCGGCCTTCGATCACACGCCATCGCACACGCCCCACACCTGTGACGCC	A	30	.	SVTYPE=DEL;SVLEN=190;SC=Sniffles2,cuteSV,SVIM,SVIM-asm,PAV,Dipcall;NumNeighbors=1;NumThresholdNeighbors=1;MatchId=2639;TruScore=0.628226;PctSeqSimilarity=0;PctSizeSimilarity=0.973684;PctRecOverlap=0.910995;SizeDiff=5;StartDistance=12;EndDistance=17	GT	0/1
chr22	43601731	chr22-43601732-DEL-70	Ccacacacaccacacgcccactcaccactcacccacacacacaccacccactcaccacacactcaccccca	C	.	.	SVTYPE=DEL;SVLEN=70;SC=Sniffles2,cuteSV,SVIM,SVIM-asm,PAV;NumNeighbors=1;NumThresholdNeighbors=1;MatchId=2640;TruScore=0.615676;PctSeqSimilarity=0;PctSizeSimilarity=0.985915;PctRecOverlap=0.861111;SizeDiff=-1;StartDistance=10;EndDistance=9	GT	1/0
chr22	26341741	chr22-26341742-DEL-52	Tcgcctcccctcccctcccctcccctcgcctcccctcccctcccctcccctcg	T	.	.	SVTYPE=DEL;SVLEN=52;SC=Sniffles2,cuteSV,SVIM,PAV;NumNeighbors=1;NumThresholdNeighbors=1;MatchId=2652;TruScore=0.572206;PctSeqSimilarity=0;PctSizeSimilarity=0.980769;PctRecOverlap=0.735849;SizeDiff=1;StartDistance=13;EndDistance=14	GT	1/0
chr22	31019812	chr22-31019813-INS-114	C	CATATATACACACACATATATACACACATATATACACACATGCACACATATATATGTATACATATATACACACATGTATACGTATATATACACACATATATACACACATATATAT	.	.	SVTYPE=INS;SVLEN=114;SC=Sniffles2,SVIM,PAV;NumNeighbors=1;NumThresholdNeighbors=1;MatchId=2655;TruScore=0.248538;PctSeqSimilarity=0;PctSizeSimilarity=0.745614;PctRecOverlap=0;SizeDiff=29;StartDistance=52;EndDistance=52	GT	1/1
chr22	18589709	.	g	GTGGTTCCAGTCTGAGTCTGAAGTCTGAGACCCAGGAGAGCTGAAGATGTGGTTTCAGTCTGTCTGAAGCCTGAGACCCAGGAGAGCTGATGGTGTGGTTCCAGTCTGAGTCTGAAGTCTGAGACCCAGGAGAGCTGAAGATGTGGTTCCAGTCTGAGTCTGAAGCCTGAGACCCAGCAGAGCTGAAGACA	30	.	SVTYPE=INS;SVLEN=190;SC=Sniffles2,SVIM,SVIM-asm,Dipcall;NumNeighbors=1;NumThresholdNeighbors=1;MatchId=2664;TruScore=0.173684;PctSeqSimilarity=0;PctSizeSimilarity=0.521053;PctRecOverlap=0;SizeDiff=91;StartDistance=-1;EndDistance=-1	GT	1/1
chr22	25741936	chr22-25741937-INS-173	G	GGGTGACCCACCTGCCTCAGCCTCCCACAGTGCTGGGATTACAGGGGTGAGCCGCTGCTCTCAGCCTCCCACAGTGCTGGGATTACAGGGGTGAGCCCCTGCTCTCAGCCTCCCACAGTGCTGGGATTACAGGGTGAGCCGCTGCTCTCAGCCTCCCACAGTGCTGGGATTACA	.	.	SVTYPE=INS;SVLEN=173;SC=Sniffles2,SVIM,SVIM-asm,PAV;NumNeighbors=1;NumThresholdNeighbors=1;MatchId=2670;TruScore=0.292871;PctSeqSimilarity=0;PctSizeSimilarity=0.878613;PctRecOverlap=0;SizeDiff=21;StartDistance=43;EndDistance=43	GT	1/1
chr22	49016744	.	c	CCCCCACCCACCCTATCTATCCACCCATCCACCTATCCTATTCATCCATCCCCCACCCACCCTATCTATCCACCCACCCACCTATCCTATTCATCCAT,*	30	.	SVTYPE=INS;SVLEN=99;SC=Sniffles2,SVIM,SVIM-asm,PAV,Dipcall;NumNeighbors=1;NumThresholdNeighbors=1;MatchId=2679;TruScore=0.309764;PctSeqSimilarity=0;PctSizeSimilarity=0.929293;PctRecOverlap=0;SizeDiff=7;StartDistance=-1;EndDistance=-1	GT	1/2
chr22	18359590	chr22-18359591-INS-332	G	GGTTAGGGAGGTTAGGGAGGTTATGGAGGTTAGAGAAGTTATGGAGGTTAGGGAGGTTATGAAGGTTAGGGAGGTTACGGAGGTTATGGAGGTTAGGGAAGTTATGGAGGTTATGGAGGTTAGGGAGGTTAGGGAAGTTATGGAGGTTAGGGAGGTTATGGAGGTTAGGGAAGTTATGGAGGTTATGGAGGTTATGGAAGTTAGGAGGTTAGGAGTTATGGAGTAGAGTTATGGAGGTTAGGAAGTTATGGAGGTTAGGAAGTTATGGAGGTTATGGAGGTTATGGAGGTTAGGGAAGTTATGGAGGTTAGGGAGGTTATGGAGGTTAGGGAA	.	.	SVTYPE=INS;SVLEN=332;SC=Sniffles2,cuteSV,PAV;NumNeighbors=1;NumThresholdNeighbors=1;MatchId=2680;TruScore=0.318008;PctSeqSimilarity=0;PctSizeSimilarity=0.954023;PctRecOverlap=0;SizeDiff=-16;StartDistance=-348;EndDistance=-348	GT	0/1
chr1	201227083	Sniffles2.INS.48EBS0	N	AGTGAGTGAGATGGGTGATGGAGTGAGATGGGTGATGAGTGATGTAGTGAGATGGAGTGATGGGTAGGGTAAGGTGATAAAGTGAGATAGGTGATGATGAGTAGGTGAGATGGAGTCATGGGTGATGGAGTGGCATGGGTGATAGAGGATGAGTGAGATGGAGTATTGGTAGAGATGGAAGCGTGGGTAA	60	PASS	SVTYPE=INS;SVLEN=189;SC=Sniffles2	GT	1/1
chr1	21270464	Sniffles2.DEL.6E42S0	TTTTtgtgtgtgtgtgtgtgtgtgtgtgtgtgtgtgtgtgtgtgtgtgtgtg	N	60	PASS	END=21270516;SVTYPE=DEL;SVLEN=-52;SC=Sniffles2	GT	0/1
chr1	180992237	Sniffles2.DEL.D7AAS0	tctcctctctctctctctctctctctctctctctctctctctctcCCCCCCC	N	60	PASS	END=180992289;SVTYPE=DEL;SVLEN=-52;SC=Sniffles2	GT	0/1
chr1	151809216	Sniffles2.DEL.C1E7S0	gtgtgtgtgtgtgtgtgtgtgtctctgtgtgtgtgtctctgtgtgtgtgtgtgtg	N	60	PASS	END=151809271;SVTYPE=DEL;SVLEN=-55;SC=Sniffles2	GT	0/1
chr1	67301874	Sniffles2.DEL.93CFS0	agaaagaaagaaagaaagagagagagagagagagagagagagagaaagaaagaaagagagagagagaaagaaagaaaga	N	60	PASS	END=67301953;SVTYPE=DEL;SVLEN=-79;SC=Sniffles2	GT	0/1
chr1	68097198	Sniffles2.DEL.947FS0	gaaagaaagaaagaaagaaagaaagaaagaaagaaagaaaagaaagaaagaaagaaagGAGG	N	60	PASS	END=68097260;SVTYPE=DEL;SVLEN=-62;SC=Sniffles2	GT	0/1
chr1	222252653	Sniffles2.DEL.F571S0	acacacacacacacacacacacacacacacacacagagagagagagagagagagag	N	60	PASS	END=222252709;SVTYPE=DEL;SVLEN=-56;SC=Sniffles2	GT	0/1
chr1	2789525	Sniffles2.DEL.5EC9S0	ttctttctttctttctttctttctttctttctttctctttctttctttctttctttctttttttc	N	60	PASS	END=2789590;SVTYPE=DEL;SVLEN=-65;SC=Sniffles2	GT	0/1
chr1	19252391	Sniffles2.INS.90CS0	N	AATTGAATAGATAGATAGATAGATAGATAGATAGATAGATGAATTAATTAGATAGATAGATAGATAGATAGATAGATAGA	60	PASS	SVTYPE=INS;SVLEN=79;SC=Sniffles2	GT	0/1
chr1	82721396	Sniffles2.INS.2167S0	N	TATGGAATACTATGTTTCACAAAATGATGAGTTCATGTCCTTTTAGGACATGCATGAAATTGGAAATCATCATTCTCAGTAAACTATCGCAAGAAACAAAAACCAAACACCGCATATTCTCACTCATAGGTGGGAATTGAAAAATAATCACATGATACAGGAAGGAATAATATCACAGTCTGGGGACTGTTGTGGGGTGGGGGGAGGGGGGAGGGATAGCATTGGAGATTACCCAATGCCAGATGACGAGTTAGTGGGTAGACACCAGCATGGCACATGTATACATATGTAACTAACCTGCACAATGTGCACATGTACCCTAAAACTTAAAGATAATAATAAAAGGCCAACATCAAAGTCTTTTGGTATTTTAAGAATTCTTCATAAAAACTACATAGTCAAATACTTTTGATGGTACAAAGGATGATAGTGAGGAAAACATCAATAAAGACTTAGTCAACAAGGATTTGCAACATCAGATTCTGAATTTGAAAATAGGTATAATTTTTAACAATTACTTTGCTCTTAGTATTTTTATGTTGGATCAAGAATGATACATTATAAAATTTATTTATGGTTAATTCTAAAACTTCTTTTCAGTAAAAAGTCTATGTGATGAAAACTTTGTAATATAGTTAATAGCATAATTTTTCTTTCAGTGGTACATACAATGATAGTATATCTAAAATCAATGGCTCTCAGGTTGATCAAATATAGTAATCCATTAAGAGGCCCACATGTGAGTGCTGTGGGGAGTGCTGGAAAATATAATGTAAATTCTCATCTTCTCTAGAAGGAAGTCAATATAGATTGCCTAAATGAAAATCAGCAATATATACTATTGTATTAGTCATGGCTTATAACAAAATGCCACTGATGGCTTAAAGAACAGAAATTTATTTTCTCACAATTCTGGAAGCTAGAAGTTCAAGATGAAGGTGTCAGTGGTTATTATTCATTTTTAATAGCAAGTATGTATATTATGGGAAAGAGTCAAGAGAGGGAAATGACCATGATAAGATTGACTCTCTATCTTGAGAGGCAAATGGAGACTGGAGTATATGGAGTGGCTGGACTCTATGCGAGACCGCAAGGAGGGTCCGGTGCCCAGAGACAGATGTGGGACAGGAGCTCTTAGGAAGGTTCTTGAGATCTTTCTGTTTCTCAGTGAATATGGAAAGTCATCTGCTGAGATGAAGGCTGGAAAATATATTGGGAACTTGAGAGAAGGAAAATTAGAAATAGCCATTTAGAGAGAGAGTAATGACTGAGAGAGGCTGTAGGATTGATAGGCACACTGAAGTTTAGCAGTCATGAATCTGAAGCAAAGCAAGCCAGCATGTGGCAATTGATCCCAGGCCAGAAATGAGGGATGTAGAATGAGGAAAGGAAAGCACCTAGAATAGCTCCCAAATTTGTGCCTTTGAGCAATAGGTAGAACTGTTAGGATGTAAGTGGAGACACGGGTAGATTGAGAGAGAGATGGTATGAATTCAGTTTTTAAGATGTTGACTAAAAAGTGCCTGTAGATATCCAAGCAGTCTAGTATAAGGCAGAATTTGTGGGCTTTGGTGATAAATTCACATCACTCAGTACATATAAACATGAATGGAATGCAACTGGCCAGGCAGGATGTTTAGAATGAGCCTTCTATTGCAGTGTTTGCTGGTGGAAGATGTCTGTGGGGTGCTGAGTTATTAAGGAGCATAGCATGAAAGCTATTCAGAAGGGGGAGGTGAAGGGTTTTTTACAGCATGAGAGGCAAACAGAGCCAAAGAGCTACACCCAATTGTTTGACTGAGGGCCGTGGTGCGATGAGTCCACTGGTCCAACAGTTCCTCTGTATTGGTGTGTTGCTTAATTTCCTTAACACCTATTAGCATTTTACTTAAATACAAACCTATTTAATTTATTTTGAAATCTTTGAGTCAGATGTCAATTGAACAAATACTAACTGAATATTGTGGTTCTTCAGCTTTCACACGGAAATAGTTCTGTTATACACAGAAGGTAAGTTAACACATGTGTGCCACCTGATTTATTGAAAATACAAACAAAAATGTCTTTATCAAATTTGTTATGTTAAAAATCTATGGTGTTAAACCTGAGAAACACAAGCACACGGAAAGGATTCCCTATTTAACAAATGATGCTGGGAACTGGCTAGCCATATGTAGAAAGCTGAAACTGATCTCTCACACCTTATACAAAATTCATTCAAGATGGATTAAAAATTTAAACGCGGATCTAAAACCATAAAAACCCTAGAAGAAAACTCTAGGCATTACCATTCAGGACATAGTACGGGCATGACTTCATGTCTAACACTCAAAAGCAATGGCAACAAAAGCCAAAATTGACAAATGGGATCTAATTAAACTAAAGAGCTTCTGCAATAACAAAAAGAAACTACCATCAGAGTGGAACAGGCAAATCCACAAAATGGAAGAAATTTTCGCAACCTACTCATCTGGACAAGGGCTAATATCCAGAATCTACAATGAACTCAAACAAATTTCATAAGAAAAAGCAAAACAACTTCTATCAAAAAGTGGGCGAAGGACATGAACAGACACTTCTCAAAAGAAGACATTTATGCAGCCAAACACATGAAAATGCTCACCATCACTGGCCATCAGAGGAATGCAAATCAGAACCACTATGAGATACCATCTCATACCCTGAAGAATGGCAATCATTAGAGTCAGGAAACAACAAGTGCTGATAGGATGTGGAGAATAGAACACTTTTACACTGTGGTGGGACTATAAACTAATCAACCATTGTGGAAGCCAGTGTATGGCCCTAGGACTAGAACTAGAAATACCATTTGACCCAGCTATCCCATTACTGGGTATATACCTGAAGGACTATAAATCATGTTGCTATAAAGACACATGCCACATGTTTATTGCGGCACTATTCACAATAGCAAAGACTTGGAACCAACCCAAATGTCCAACAATGATAGACTGGATTAAGTGTGGCACATGTATACT	60	PASS	SVTYPE=INS;SVLEN=2998;SC=Sniffles2	GT	./.
chr1	105050607	Sniffles2.DEL.ACD4S0	agagagagagagagagagagagagagagagagagagagagagagagagagagag	N	60	PASS	END=105050661;SVTYPE=DEL;SVLEN=-54;SC=Sniffles2	GT	0/1
chr1	116817675	Sniffles2.DEL.B530S0	tttctttatctttctttcttttttctttcttctttctttttctttcttttct	N	60	PASS	END=116817727;SVTYPE=DEL;SVLEN=-52;SC=Sniffles2	GT	0/1
chr1	154686952	Sniffles2.INS.36FES0	N	TGCATGGTGGGTGTGATGTGTGTGTGTGCGTGTGTGTGTGTGTGGTGTTTGTGTGTGGTGTTTGTGTGGTGTGCTGGTGTGATGTGGTGTGTGTGGGTTGTGTGTGAAAGTTTAGGTGGTATGTATGGTGTGATGTGGTGGTGTGTGGCAGGTGTGTCGATGGTGTGCATGGTGTGGGTGGTGCGTGTATGGTGTGTGATGTGGTATGTGGTGTGTGGTGTGTGTAGTGTGTATGGTGTGTGTATGGTTTCTAGGTGAGGTGTGTGGGGTGTGTGTGGTTTGTGTGAGGTGTGGGTGTGCAGGTGCTCAGTGTGGTGGTGTGTGGTGTGTGTG	60	PASS	SVTYPE=INS;SVLEN=332;SC=Sniffles2	GT	0/1
chr1	39970430	Sniffles2.INS.110CS0	N	CTGGGTTCCTTCAGTATTTATTAGTCACTATCTACCATCTCAGTGAGAAGGGATGTGGCAGGACTATAGAGTAATGGTGGGGAGAGGGTCAGCAGAGAACATGTGAGCAAAGGACTCATGTCATAGTAAGTTTAAGAAAGTAGCTGTGCCTCGATGTGCATGTGAGCCGTTATATTTGACTTTACATGAAACATCTCAATGCAGTAAAGAAGCAATGTACCACCAGCATGTCTCAGTCGGTATAGTGAGACTCTTTAATCTCCTCAGGGTCGTGGGTTCCAAGCCCCACATTGAAATCAGATGAAGAGGGCTGCCCTCCCACACCTATTAGGTATTTCTCGAAAGTGGAATGAGAGACTGAGAAAAGAAATAGACACAGAGACAAAGTACAGAGGAAGAAGAGCGGCCAGGCAGCACTCCAGCATACGGAGGTTGCTTCCAGCACTGGTCTCTGG	60	PASS	SVTYPE=INS;SVLEN=454;SC=Sniffles2	GT	0/1
chr1	73595936	Sniffles2.INS.1DE6S0	N	TCCCACATTTCCCTTTCTAAACAAAACCGCCGCTATCATGGCTCGCCTTCGATGGTCGCTATTCCTTCTGGAGCTACAATTGCAGACTAACAACAGACAAACAGGTACACAAGGATTAATATGAAATTTATAATCGTAAATATTTATGGTCTTAACCCAAGTGACAGGTTAAGATTTGTGAGGCCATCAGCAACTCCATGATTGCCTCAGTTCCTGGGTACCAAATTTAAATGGGCTTTTGATGTTTTGAAAATTTGTCTTTGACTGGAAATGCCCTAAAGTGAGATTATCTTCTTCTTCCCTGGTAGATGGCTCAACTGTCCCAGTGATGCCTGCAGACTCATTATAAATCTGGTAATACAAAAATCTGATGGCTCATTGTACATTGCAACTGGAAACGATGTGTTCTGTCTCATGAGCCTGTCTCCTACAAATGATAGTTTGTCTAAGATCATTAATTTGATTTGCCAATTTTTGATTAATACTAGATTGTGAATTTACAATCGTAGAATTCTTTGCCAATCATTAATAAAGCGCATTGACTGAACAGAAGAGTGCAACGCAACTTCCTGCCACAGCAGCCATAGCTGTGACTGCACCAATCCTAAAATCATCGTAATTGAAGTAAATGAATCTTGGATCTATTTAAAATGCCTTTAATACTTCAGTCAAAATTATGACGGATGGCGAGGCCTCCCATGTTTGGTCCATGGACACAGGATCTACTGTCTTCTCTTGCTCTCACCAGCAGAATATGGTGCTGCCAATTAAAAGTTTAATCAATGCAAGTAAACAATTTGCAATTTTCACAGGTTATAGTTTGGGAGTCTGTTTAATAACTATATTTCCTGCAACTATATATAAGGGCTTTATTTACCTTAAAGGGACCGTTAGACTGGAATTTAGGTTTATAGCATAAAAATGGCTTACGTATCTCTTGTTTCTAAAGTTTGATTTCCAGACCAAATCCTAATGTGGCATGAGGCCACAGTAAGCCCTCATGATTCTGGATGTTCATGACCAGAAACAGGATTCTTATTATTTCTTATCTTGGGGCAGAGATTCTTTCTCCCCATTCCCACCCATAGAAAGACTATAATTTTACGCTTATGTTTGTCTAAACTTCTGCTAAGTCGCCATCAACAGCTGGACCTACTTGTGCACTTGGACATGACTGAGTTTGTCTTGAGCAATTGTAGAATTGACCCGAGGTGCCCAATCTATAATAGTTCCAAATTCATTGTTTTGTAATATTACCATACTATTGGCCACACATTCTTCCCAAACTAAAACGCCTGTATTTTTTGATCCTTTGGAATTTCAGATGCTCTTAGGTCTAAATTTTAATGATCTTTGATAAGATATCTGTAACAATTTACTTGGCCTGGAGTGACATCCCGCTTACCATGTGATAAGTGAATCTACTGATGGACTGACAGTAGATACTTCTACCAACCAATTTTGACTGCAGGCATTAAGCATCCTGGTGCTCTCCTAGGCAAATAGGAGGATAATGATACCTAACGAAATATTTATCATCATCCTTCTTCCTCAGGTTTGGCAGGCAGTGATCATCCAGGAGCAGGTACCTACACACTATCATTAATATATACTTCTATAAGATTATCCATCCATGTGACTGGTGTTACCATCTCCGTGGAGCTTTAATTCCGATGGGTTCATTGTAGAACTTCAAATGTCTAGTGGTATCCAAACAGGAAGCTGATTTTCTCCTGGTGAAACATACAAAACTTCCCACGTTATCACCTTCCCTATTTCCCACGCCTTATTTTTATTATCTTTCCACCAACCAATTTTCCTTCATGGGCCAAGGTTCCTTTTACTGGTAAGATGTTGTTCTGTGAAGTGGTAGTCTGATTTCTATAAATGTTTAAAAATTCTAAAGTATAGAGTACATTGAGTTGTATCTGAGGAGTGTACACTTACTGTCTCGCCTTCTTTTGCTTAATTCAATTGAGTTTTTGAGTGTTCTATCTGCCCTTTCAACTATACCTGTCCTTGGGAATTATAGGAATTCTGCTGTTTGTGGAATTTTCATTGATTTGCTAATCTTGGGAAGACTTACTACAATATCCCGTCCATTGCCAGTTTTGATTTTTTCTGAACTCCCATTACAGCAAAACAAGATAATAAATGTTTTTAACATGGGAAGTACTTTCTCCTGTCTGGCAAGTTGTCTCATATGAAAATGTGAATAAGTATCAACTGTTACATGAATACATGATAATCTTCCAAATGAAGGTATATGCGTGACATCCATTTGCCATTTAATAGGACACAGACATTCGGGATTAACTCCTGCCCTTGAGTGGGCAGGTATAAGACCTGACACTGGGCAATGTTGTACAATATCTTTTGCCGGTTTCATGTGACATCAAATTTGTTTTAATCATTGCATTTACATGAGTCAAAGCATGAAGTTCTTGTGCTGTTATGAATGCAGATGATACCAAGAGGTCAGCTTGTATGTATTTGCTTTAGTCAAAGGCCCTGTAAATTAGTGTGTGCTTGAATATGAGTAATATAAATGGAAATTTCTTTTTCTTACAGTTTGCTGTAATAAATTGAAGAGCTGGGTTTAACTGATCAATTCATGCTATATTTTGATTAGAGCTGCCTCAAATATCCTTGTAGCCTGCACTATATATGCAGAATCTGATATAATATTGATAGTTGGTCAAAGTCTTGTAACACTGTAATGATTGCACCAACTTCTTTTTGAGCCATTGATATGGAGTTTTATCACTCGTTCTTTGGCCCTGTGTAAGCTGCTTCCATTGCTGGAACCATATCAGTGAAATACTGTTAGAGCATTTTCAGTTGTCTACGTCTGTAATTGTAGAATCTAAGTAGCTAATTTTAAGAACTAAGATTTTGCTTTGGTACGATTATCATGACTCCTACAAAATTAGCACCCACCCAAGGCACTGAATTGGAGGCAAAAGGCTTGTCTAATTTGTTCTTGCTAAAGGGACAACTGCTTTGTCTGGGTCATTTCACAGTTTTATTATTCGTAATTCTGTTCAGACTAATTAATGTAGCTATTGATCCAAATACAATGTAAAGTCTTAACTGTACTGTGAGGAAGGAATGACCACTCCACAAGATCAGTATTTTGAACAATGATGTTCGTTGAGAACAGTATAAAATCAAAAAGTTGGAGTGGGGCTATGGATCTATCTTATTTATTCTGCACTTCGACTGAATTTTTCTTCCAGTAATTTAATTTCTTTTGTTGGTTCTGGGTTAATATCTCTTTACTATTTTAAGTCTGAGTCTCTCTTAAGATAGAGAATAAATTTTGACATGGCATACAGGGAATGCGAGAGTTGGCTGGAATCAATTAATATCTCCTGCAGCAATTTTTGAAATCATTTAGTGTTTTTAATGTGTCTTTCTACTTTTATTTTTATTTAATTCTTCTATTCTCTATCTGCATCCTAATAATGAAAAGGAGCAGAGGTTTGATCTTATCAGATGCCATTGCCAGTCCTGCGCTGGCAACTCCTGCTTGCAGAAATGTATAACACAATTAATTTATCTCTGCTTCTGCAGCACAAAATATCATCAATATAATGAATATAAGTAACAGTTCGAAACTTGTCTCTAACTGGTAGAAGAGCTCTGACCACAAAAGTCTGACAAATAGTTTTACTATAAGCATTCCTGAGGTAACACTTCCACCGAAACCTGTGGCCAGCCCTTTATTATTTATATGTAAAGGCAAATTTTTCAACTTGCTCCACAGAGGATAATGTACAATCCTTTAGATCGATTATACTCAGCTAGTCTTTTATGAACATAAGCAAGTAGGCAACCCAGGTTGAGAGGCCCCATGGGTTGAATTACGCGCCATGTCTTTAAGTCAGTTAACATATGCCATTTGGTTGATCTCTTCTGACTATAACACAGGAGAATTCCAAGGCGAGAATGATACTAATATGTCCTTTCTTAACGTCTATCTATTAACACAAATGTAAAGCTCAGTTTTTGTCATAGCGGCCGCTGATTTACTCCATACCGGTTTTTCTGTTTCTCTACACTATATGGGTTTAGGGAGGCTCACAGTGGCCGCCCCTAAAAAGTGATACCCTATCTTTCCTCTTCTTGATTTATTTTGTTCTCAACTGAAACTGTAATGCCATCTCTATTCTTTTCCTAGTCCCTCCTGTATATATCCCATCTGGTCATGATTTTGACCGTGGCTATAATGGAGCGTATAGTGATTTAATCCCATTGTTGTAATAAATCTTGACTTACAGATTAAGAGGAATTGAAGAATCACCATTATCAGCATTTCTGATTATCTATCTAAACAATGTAAAATCTCAGTACTTTGATATACTTCGAGGCTGTATTATTATGTCCAAATAGCCTTTGTTTAGGCCAATTTTTTGGCCACTGATTTAAAGCAATGATAGAGACATCCGCTCCATGTCTACTAACTCTCAAATTGTTTTTCTTAATAATAATGCCTCTGTTACAGGTCTGTTCTCTGGACTCAGATTTGCCTAATATGCAGCCTTTCCTGTCGGATCAGTATTTCCAAACCTTCCTGTTCTTTTATCTCTACTACTCCCAACTTTAATATATGGCAGAGTAATAATCGAGCAACTTGGTTCTGACTGGCACTCCAAGGAATCAAAGAGCTAATAACCAACTGAATTCACCTTTATAGTCTAACCAACCACAATTAGTACATGGAAACTTGAACTCCTTAGATTTAGATTTGATCTTCAAGATTAACTAGTCCTCAAAAATATATACACCTGTGTACTTTTTGGGTTCTGAAGCAGAGACACGCTTATAGTATCATAACTATTGCTGCAATTACGCTTTGTATGACAATTGCTGTATCAGGTAATCATTTATTCCCTGAGTGTACTTGGGAGCAGGGGTTGTTGTCCCGGTTCTGGAGTGAACAAATGGCTGAACTGGGAATGCCTCAGTTTGTTGCAGTGGGCCTGAGGCTGGCCTTTGCTCTATTTCCCTGACAATGGTTGCCCATTTCTATCAAATTTAGAACAACACGACTAGCCCAATGTTTCTTTTACATCTTGACATAAGTCAGGTGGCTCTACCTGTTGTTGTAGTATTTCTGAATACTTATATTCTGTTTATTTAAGACTGGACACCCTTTTTAAATGACTAATTTGACTACAATTATAACATTTTCCTCCAATGTTCTAATCCTGTCCTCCTGAAACAACTCCCGCTATTGCTTATATTGCGTTTAGTTTTATGCATGCTCCTCCATCTCCATCACAGCCTTTATACTCTGAGATTACATCTGATCCTGTGAACCTTTTAATGGCTTAATGGCCAATTGACACCAGGATTGGGTATTCTCGTATGCCATCAATCTCCACTATGACTTTACAGGCTTTTTCATCGGCAATTGATTTTGAGCAACATCTTGGAGCTCGCCACAAAATCAGGTAGGGGCTTTTGAATCTTGTCTTATCAGTATTAAATGAGGGGCAGGATCTGGGTCGGATTTTCTCCTAGGCTTCCTAAGGTGATACCTAATTTGCTCACTTCTAAGCCTCATTTTGCATTACGCTTGCTGACTAACAGTGCTCCAATTTTGACTCGTTCCTAACAGTTGATCTGCATCTATGTTAACTGGAGGATTGGCAGCCCATTTTCAGATCTGTTCTTGTGCCTCATCAATCCACTGCTAAGTCTTAAATTACCTCGTAGAATCTGAGAGGGTGAGAGACGATTTTGCCAGAATCTCCTCAATCATAAGGAATGAGCTCATGTCCATGAGCAATGAACCCAATAACGTTCCTTACATAAGGGAGTTAATTCACTGTTTTACCTCTACATCTTTAGCATTTTATCGAAAAGACTTCTGTATCTGGCTCCCACCCGTGAGAGGTTTCCTCTGCCTTTCCTCTCTAGGTGACATCGGTTCAACACATTACTGGAATTGCCACGCCCATCTCCTTCCTGATCATCAATAATTTCACCCACTACCCTGTCTACTAGGTGGTGCCAGGATTAAGTCTCCGCGGGGCGGCTGAGGGCATGGCGCTCCTGCCCTGTGGTATGATACTGGACATCCATACTGGATTTCTGGGGGTGGCCGACATTGCCCTGCCGCTGCCAGTATTATGCTTACCGTAATAAACTTTATTTCTTTAACTCGTGCTTGAGGTTGTGTTTGTTACGGTATCTGACCTACAAGAGGACTTGGCCCCGCGGTTTAGACTTGATACTCCACCACTCCTGGACATTCTAATTTTTATCACCCAGGGCTATATCACCTGTAATTGACTTATAGTCAATACTTTGCATTGACTGAGCCATTACCAGCTCTGCTACATATTTGCAATGCAAACTCTCCATTTCTTCTGGGATTTTTTCCTGTCTTTCTTTACAATCTATTACACAGCCCAGGTGCATCAGAAATCAAACACTATCTTCTTCTGCTTGAAATTGTTCTGCAAGCTGCTTACATGCCCAATCATTCCTATACTGTAAGTGGAATGATATTACCTTCGTACTGCTTGTTTTAGTTCCTTCAATCTTTTCCAGTCTTTAGATCTAAAGTTCCTTGTTCTGGAAACCATATAAAATTGTTCTATTGTTTGAAATAGCTTGATTGATTTTGCAGATACACCTAACTTTTAAAAGAATTGCAACAGTTTTAGGATAAAAGATACATTTACTTTTAGTTTTAGTTTGCCCCATTGTCACTTAGCTTCTTCCTTGTTTACGTTTACCGTAAGATCCACTAGGTAGATGTAATTCTCCGGACTTCTCACGATTTGTCCTCAATGACCATTAGCCAGCGTACTTCACCCTAGAGAAAAGCCTCCACGTTGAAAAGTACCAGATGAAGGGGTGGTTGCCTCCACACCTGTGGGTGTTTCTCATGTTGGGTGGAACCAGAGACTTGGAAAAGAAAGACACAGAGACAAAGTATAGAGAAAGAAATAAGGGGACCCAGGGAACCAGCGCTCAGCATATTGGAGTGATCCTGCCAGCCTCTGAGTCTTTAGGCATTTAATATTGATCATTTTGGGTGTTTCGAGAGATGGCAGGTCATAGGATAATAGTGAGAGAAGGGCTGGCAGATAGACATCTGAACAAAGGTCTCTAGAATTACAGATACAAAGAATCAAGTGCTGTGCTTAGATATGCACATACACATAAACATCTCTAATGCCTTACAGAGCAGCATTGTTGCCCGCATGTCCCACCTCCGCCTCCTAAGGCGTTTTCTCATCTCAGTAGATGGAACACATATAATCGAGTTTTTATACTGGATATTCCATTGCTCAGGATGGCAGGAGACAGATGCCTTCTCTTGTCTCACAATCTGCAAAGAGGCATGCCTTCTCTTATACTAATCCTCCTCAGCACAGACTCCTTACGGTGTCGGGCTGGTGACTGCCAGGCTTCTCCTCTACGAGGCCATATTTCAGACTATCATGATGGGGAGAAACTTTGACAATACCTGGCTTCCTAGGCAGAGGTCCTTGGCCTTCCACAGTATTGTGGCCCTGGGTACTTGAGATTAGGAGTAAGATGACTTCCATGAGCATGCTGCCTTCACATCTGTTTACCAAAGCACATCTTGCACAGCCCTTTAATCCATTTAACCCTGAGGCTGACACACGTGCTCAGAGAGCACGAAGTTGTGTGGCAAGGCAGATTAACAAGCATCTCAAGGCAGAAGAATTTGTCTTAGTACAGAATAAATGGAGTCTCCTATGCCCATTTCCTTTCACACAGACATAGTAACAATCTGATC	60	PASS	SVTYPE=INS;SVLEN=7785;SC=Sniffles2	GT	0/1
chr1	18376434	Sniffles2.INS.8A8S0	N	TGGTAGTGGTGGTGATATTATTGGTAGTGGTGATGGTGTGTTGGTGGTGGTGATATTGTTAGTACAGTAATTACAGTGGTGTTATTGGTGGTAGTGGTGGTGTTATTGGTGAGGTGGTGGTGATATTGTTGAAGTAGTGGTGATGGTGTTGTGGTGGTGGTGGTGGTGTTAG	60	PASS	SVTYPE=INS;SVLEN=171;SC=Sniffles2	GT	0/1
chr1	235573366	Sniffles2.INS.5614S0	N	GTGTAAAAATTTAGAATAAAAATTAGAGCCATGATATTTTCATTTTTGCATTGTTTCTCATTTATCGTTGTATAAATGTAATAGTTGCATTTCTTTTTAACAAATCAAAATAATGTTTAATAAATTTTCTATTTCTAGTTCTTCTTGTGTTCTCCTCTGGAAAAATAATTTTTATTTATAAACTATTTCAGTCAATTAATTTCCTAAAATTTGGATATATATTTTCATAAAAAATCTATTTTATTAATGAGACTCTAGAAACAGTTTATTAGATGCAAACTATTTAATACATTATGGAATGGAGTGCATAAGCAAACAAATACAAATTGTCTGGAGCTATTTTCCTAACTTACCTAATGCTGGAGTACTGAAGTTTATTTCACCTTCATACATAAAGTGTTTGCTATTAATAATTAGTGTATGAAACACTGAATCTATTTATATGGTACCATATTAGAAAATTAAGGAATGGCACAGTGGCCAGCCTGGTCACAGTGCCTATGGGAGGCCTGGCGGAAGGACCACTTGGGCCGGAGTTGCAGGACCAGCCTGGTCAGCATGGGACCATCTCTATACAAAGTGTAAATAAAGAAGATCATAGAAGTGATATATATTTCTTCACACCTCTGTTTAAACCATAAAATCTTATTTAAAATGTTACAGCTTTCATAAATAATACAAGTAGCACTGCTTTGCTCTGCTATTTTTGTTTTTGTAGGTAACATGTAGGATCCTGTTTGATGCTATGGTAGGACAAAAGTAGCTTCTTTTTCTAGCTCTACTCATCATAAGACCAGCTCAGATTCTCCATCTTTGAATATACTCAAGGTGGGGACTTTGTTGTGCAATGGATCCTTTGGCAGGCATAAGGCAATACTTTTAAGCAGAAATAAATATATTCTAGGAAATGGTTACATTAAATATATTGATCAGAATGTTTGAGAATTGATATATAGTGGGGAGAATATGCATGGGAAAAATTGATACAGTGACATATGTCTTTGTTAAATAACGTTAAGTGATAGATCTACCAGTTGGTCTAATAGCTACTAAATTTTGAAGCAATCACTTGAGTAAGTGATCTTTTAAAAAATATCTACCACAAGTGTTACAAGTAATAGGAAAATATCTTTGATTTCCATTGGTGACAAAATGCTGTAAATCTTATCCTAGTTTGTTGCCTGAATTTATAGTGTAAAAGAAGACAATGTTGAATTTTGATAAGGGATTAGTGAAAATAACAATTCACTAACCTTCCTCATCTGTATCAGTTAGCTGTTGCTGCATACAGTACATCTTGGGGGATTTTGCTCATAAATTTTAAAATAATCATTTGTTTTGTTCTCCCATTGGAAATCTGGCATTCGAAGGAGTTGGAGTGTGGTTGTCTCTGCTGTGCATGTGGCTGCATTGAATCCAGATGTGGGATTCTATGGTGGGGGATGCTAGATCTTATCTTACCTCACTTTGAGCCCAGATACATGTTCATGATATGTTGTCATGTGGAATGGGGAGATGTACATGCCTTCCCTGAACAAGCCTTGTCCTGTTCATGGAGGTGAAACTGCTGGGCCTGGGTGGCTAGATGGACACATCAAGCACTTGGTGTAATCCGTTTGGTGGGGAGGGTGGATGTGGTATATTGTCTGAGATGGTGTAATGCTTTCCCATCTTATTCATAGCATGCGCTTCTCCATGAAGAGTGGAGTCTATTTCTAACTCTTGGGTGCTTTGTTTATGACATGCCGCTCTACAGTAAATAGAGTTGCAATGATGTTGTATCAGTAGTTCTGGGATTAGCTTTGGGGTATACAGGTTCTGTTTTCACTCTCTTGGAAGCCAGTCATCACCTGAGAGAGTCTAGCCTGTTGGGAACGGGGTCCCAGCCGGAACCTAACCATTCAACTACCTCACCCAGGTGCGATAATCTGAGTTGAACCATCTTGAATGTTTCAATACTCAATGACTCTATTCAGATAGTCATGGGTGATACAGCGGCATGAATCAGGAACAACAACAAAAGCTCAGCAAGCCATTACAGTACAGTATCACGTAATGTTTAAGCCATATTATGCAGGGTTTATGCAGCAATAAGGTAAACAGAGTAGGTAACAACATACTGGAATTATGTGACTTTACCTTGCATATGTTTGTATTTTCACTAGTAAGTATATGTATATGATGAAGTATGTAAATTATAGATGGGTATCAAATCATGATCAGATAAATCTAAAGAACAAGTTTGAGAGCCAAGTGGTTTAGTTTAAGTATGGCATTTGAGTATCTCAGTATTTCTAAGAAATATGTGTGGGGTTTTGTTTGTTTATTGTTTTAGACATAGTTCTTTGTGCATGAGCTGGGTGCAGTGGTGTGATCTCACTCACTGGCCTCTGCCTCCCGGGTTCCGTGATTCTCTGCTTCAGCCTCCCAATACTTTAGGATTGCGGGCATCTGCCACCATGCGGCTAATTTTTGTGTTGGAGGAGCAGGGCTTTCATGATGGCTAGGCTGGTCTTGAACTCTGACCTCAAGTGATCCACCTGACTCGGTATCCCAAAGTGCTGGGATTATAGGCATAGTTTATCTGGGGCAGGGGTCCCTGTGTTGCCCAGACTAGAGGTGGCAGATCTCAGCTCAGAGCCGTGAGCTCCTGAACTCAAGAGATCTTCTTGCCTCAGCCTCCTGAGTAGCTGGGACTATAGGTGCACACCTGTGGCTGACTAATGTTTAAATATTTTGTAGAGATAGGTCTCTTTGTGTTGTAGGCTGGTCTCAAACTCCTGTTGCAGGGATCCTCCAGCCGGCTACGGAAGTGAGCTGCCACACCTGGCGGTTTATTTTAACAGTGGTATATCAGATACAGTATTATGCATGGAGTGGATTAGTGCCTTGTGCCGAGCAATAAGTGGTGATTATTTAATCTTTATAAATAACCTTTCATTTAGGCTTTATAGATGAGGAAGTAGTACAAGTTAGGACATAAATTCAGCTGCACAAGTCACATGTAGTAAGTAATGCAGCCAGGAGTTGAACCTGGTTTGTGTTTGTCATTGCCTCATCCCTGTTCCCCCATCCCCACCTGGTTTAAGAACATGCTCGTTAACTAGGATTTTGGGGCAGGTTTATTAAGAAAGTAAGGGCCAGGCATAGTGGCTCTGCACAGTTTAGCACTGTGGGAGGCCAAGGCAGGTAGATGCCTGGGGTCAAGGTTCGAGACCAGCCAGGCCAACATGGTGAGACCTTTTCTGGTAAAATACAAGGTGGGCCAGTACAGTGGCTCACAGCACCATAATCCCAGCACTTTGGGAGGCCGGGCAGGTGGATCATGGGTCAGAGATGAGACAAGTACATCCTAACACAGTGAAACCCCGTCTCTACTAAAAATACAAAATTATTGGTGTGGTTGCCATAGTTAGCTCTTGGGAGGCTGAGGCAGAATGGCGTCAGACTCCGAGGGTGAGGCAGTGAACCGAGATCGTTGCACTATCCAGCCTGCGTGTTCAGTAGGACTCATACAAATAATAAGCT	60	PASS	SVTYPE=INS;SVLEN=3527;SC=Sniffles2	GT	./.
chr1	246860057	Sniffles2.DEL.1097DS0	tgtgtgtaggcgtgtgtgtgtgtgtgtgtgtgtgtgtgtgtgtgtctgtgtgtgtgtg	N	59	PASS	END=246860115;SVTYPE=DEL;SVLEN=-58;SC=Sniffles2	GT	0/1
chr1	74966288	Sniffles2.DEL.9907S0	aaaaaaaaaaaaaaaaaaaaaaaaaaaaaaaaaaaaaaaaaaaaaaaaaaa	N	60	PASS	END=74966339;SVTYPE=DEL;SVLEN=-51;SC=Sniffles2	GT	1/1
chr1	243643907	Sniffles2.INS.595AS0	N	TGGGATGGAGGGTGGATGGGTGGATGGATGGAAGGATGGATGGGTGGATGGATGGATGGGTGGGTGATGTGGATGGGTGGATGGGTGGGATGGATGGATGGATGGGTGGGATGGATGGGGGATGGATGGATGGGTGGATGGATGGATGGATGGGTGGGATGGATGAATGGGGATGGATGGATGGATGGGTGGGATGGATGGACAGGATGGATGGATGGATGGTGATGGATGGATGATGTGATGGATGGTGATGGACGGATGGGTGGGTGATGGATGGGTGGATGGATGGATGGTGGGATGGATGGATGGGTGGGATGGATGGATGGATGGTTGGGATGGA	60	PASS	SVTYPE=INS;SVLEN=339;SC=Sniffles2	GT	1/1
chr2	121438092	Sniffles2.DEL.B419S1	gtgtgtgtgtgcgcgcgcatgtgcgtgtgtgtgtgtgtgtgtgtgtgtgtgtgtgtC	N	60	PASS	END=121438149;SVTYPE=DEL;SVLEN=-57;SC=Sniffles2	GT	0/1
chr2	232819574	Sniffles2.DEL.1037CS1	tctttcttctttctttctttctttctttctttctttttctttctttctttct	N	60	PASS	END=232819626;SVTYPE=DEL;SVLEN=-52;SC=Sniffles2	GT	0/1
chr2	26220143	Sniffles2.DEL.6F57S1	tttcctttctttcttttcttttcttttcttttttttttttttttttttttt	N	60	PASS	END=26220194;SVTYPE=DEL;SVLEN=-51;SC=Sniffles2	GT	0/1
chr2	123294530	Sniffles2.INS.2E30S1	N	AAATAAAAATGGATATTTATCTAAGTTTTGCAAGAGTCCTGGTAATCCTACTGCCAGGTATGTTGTCTTGAAAATTCAAATCTGATCATGCCATCGCTCAGATGATAGCAGCTTTACTGATCTCAATAACTTTCTGTGTTTAGAATCAAGTCCAAACTTGATGACAGATATTGCTAGCATGGACCACAAGGCCCTGCATCATTGGATCTCCTGCTTTGTCTCAGACTCATTTTATGCATTTGTCTCTCTCCATCTCCTTATTCCAGATTTTTTCCCTCACAACCTTCAAAAGGAACATTGATTTTTAGTTTCTAGAAATTTTCAGAACCTCACCTGTTACCTGAGCTTTGCATATGTCTATCCTCCTCCTTCCCATGCCCAGGTAACCCTGAGCCCTCCTCAAAGCTTGAGTCAGTTGTCATTTCTTCAGAGATCCACTCCAATATCTTCCCTAACTAACCTAAGTCTTTTAATTAAGAGTCTTTCTCATGATACTCATGCCTCCTCTATAGTAAATGTTCTGTTGTAATATTTACCTTAACTTGTGAACATACATCGTTAATGTCTAGAGTTAATGTCTAGGCTAATGTCCAGGAGACCATACGCCCCCCTTGAGGTCAGGGCCGATTTTTAATCAGCATTGTTGCCCTACTATGTGTCCAAGGCATGGCGTATAGTAGATTCCATCTATGTTGAATGATGAGGCTTTTAAATAACTGACAGTCTCACTGTTAGGAAAGAAATGTTTAAGCCTTGATGTTAACCTTCCATATAGTTTCTACTTGTGCAAATGAGATTGTTTTTAAAGCTATAAATCTGTCTTACTGCTTTAATGTCTGAATGGATTTGTGGGCCTGTAAACATTTAACAGACACACATCTGGAATAATCAACTGGAACCACGAACTTCATATATTTACAAGAACAAGTGAAGATGACCTTATTTTTATTCTTTTATTACAATTGAAGTAAAGGAATATAGCAATTCTGACTGATTGAATTACTGATAACCATTATGCTCATAGCTGGAGAGCAGAGGTTGAAATATATGACCATGTCCTTTGTCTTTGCTCATTCACTTTGCTTAAGAGCAACACACTCATATCGGCCGGGCGTGGCGGCTCACGCCTGTAATCCCACTTGCCGGGAGGCCGAGGTGGGTGGATCACAAAGTCCAGGAAGTCAGAGACCATCCTGGCTAACACGGTGAAACCCCGTCTCTACTAAAATACAAAAACTTAGCCGGGCGTGGTGGCGGGCGCCCGTAGTCCCAGCTACTCCAGGAGGCTGAGGCAGGAGAATGGCGTGAACCTGGGAGGCGGAGCTTGCTGTGAGCCGAGATTGCCCCACTGCACTCCAGCCTGGGTGACAGAGCAAGACTTTGTCTCAAAAAAAAAAGAAAAAAGAACAAAAGAACAATACCTCCTATCAATACCAAATTCTTTTAAATTGTAAGTCACTTTCATTCCGAAGTTGATCCTCATAAATAGCCTGGTCGAGAGTTAGGACGGGAAACGTATCTTCATCATTGTGCAAAAGAGTAACCATGGCACAGAAAAGTTAAGTAATTTCAACAGTTCAAAATCTAAGTAAATAGTAAGTCAAGTGTAATTGGGCTTCTGTCCCTATCTGGGTTATATGATTACTCATGCTTGTGGATATTTGTGGTAGGATAAATTGTGGTTGGCAAAACAGGGACAGGAGAAAGAAGCTGGAGATGAAGTCATAAAGTCTTGAACTTTATATTAATTTTCACTTACTAAAACAAAACCGTAAAAACAATGTATTTAGTAAAATAAACATTGTCATATTCCAATAAAATTAATGTTTATCCCGTAATAAATTTCCATTTAGCAAGCATTCATTACATTTGGCTTAGCTGATAGTATTATTATGATTATTATGATTATTTTACTAAAATTTAATTCAAGAAACATTTCAAAGGCTTACCTCTGCTGCTGTTCCAATAATTTATGTATACAATAATTTTACATAGAACATTTGAGGAGAAGAATGAGAAAAATAAAAAGAGTTTTTAGTAGTTATGTCTAAGCAAATTGCCCAAGTCCTGTTGCTCTGTAGAAGAGAATAGCTTCTAAGGGAGAATTAACTGGGTGACATAGTAGCCTTTTTAAATGTAATTGAAGGATAGTTTGTGATATACACAAATAACGTGAGTTCCAGTGTGAAAAGATAACCAGAAGTAAATCAATGTAGAGAAGAGAATTTCAGTTAGGGACCCTCAATGCTAGGGACTGGATCACTGTACCCTCTATACCCTTTTAATTTTCCAATGGAGAACTTGGTCTAACAGAATAGAGCTGAAGTTTTGAGTCACAGTGTTGAATTTGATTCCTGGTGCTGCTAGTTATGGCTGTGTTCAGGCAAATCTCCTGCGGTGTCAGACTCAGGAGCTCATCTGTAAATGGGACAAAAATGGGGCCAGCATGACTGAAATGTGTGGGCGAGGAGCTGAGCACTGTGCCCGGCACATGCTAACTTCTCCTCATACCACCCACGCTGCGGCAGTGGCCTGGCAATAGGCTGAGTGAATGGGTGCCAACTACAGCATCCTCTGTCTTCTGTGTACCCGTCATCCTGGGCCTCCTCCAAAGCCTGTGCTGAAGGAGGGCCAGGCCACCACTTTCCACTCAGTAGGGGACACCCAGGCAGCCAAGTCAGTGCGGTGACTTTTGGAAGTCACGTGACTTAAAAGGCAGTAATGTGCCGCAAATGTTGCCTAAACTCGTTTGTATGTGATTGTTTTAGGCTTTTGTCTGTACAGAATTTATTTCCCCCTTTGTCCAACCATTTATGTTTATAACTCACTCATTTCTGCCCAAACAAGCTCTCTCCCTCAACATGATCTCGGCAGACTTCACATATATGAGCTCTTTGTGAAAGCCAGCCAAATATATACATTCTGAATATATGTAGGATAGTGTAAGGCATCTCTTTCAAGGCTTTTAGCACATTTTCCAGGATAGTTTTTATACCAAAGTTCATATCTCTGAAGAAGCATTATCTGTATATAGAATAAATACCATTTCAATGTAAACCAGATAGATAAATTGGAGCTACAGATATATTCTACTCATTGACTGAGAATACCCAAAGACCTCATACCCCAAGAAAACAATCAAGGAAGAGCAAGGGGGTGGGAAATAATTTTTATTGTACCCTTTCCTTGGGGCCTGTTTCTTTGTCAGACTCTTCACATATCTTTCTTCATTTTTTCAAGTCATATTTGAAATATTTTGATATTGGCAAATACTACTTCTCTTACACCCCCACGTGATATTTGAACATATCTAAATTTTCAAATCATATATCTAATGAGTTTGATATTCAGTATATAAAAACTCATACGGCTCAATAATAAGAGAACAAATAACCTAATTTAAAAATGAGCAAAACTTTTGGATGGATATTTCTCTAAGAAGATACACAAATAGCCAACAAACACATGAAAAGATTCTCAACATCGTCAGTAATTTATCCCATTTAATAAGTACAACAGTGTTACATAGGTTTTTAATGTTATTTTCTTACAACCAAAACGATCAAAATAAGAGGATATTGGTTTAATTCGGGTTAATTTAGTGACTGTCAATATTTTATTTTATTTTATCATTTAGAAATGATGAAGTTTTATTCCAATCCAAAATGACTTTTTAGTTTATCTATGTGTGTGCTTTTAACATCAAAAATTCTCATAGTTAGAGGCTGGGTGTGGTGGCTCACACCTGTAATCTCAGCACTTTGGGAGGCCGAGGTAGGTGGATCACCTGAGGTCAGGTTCGAGACCAGCCTGGCCAACATGGCGAAACTCCCGTCACTACTAAAAATATAAAAAATTAGCCAGGCATGGCGGGTGCCTGTAATCCCAGCTACTTGGGAGGCTGAGGCAGGAGAATGCGCTTGAGCCTGGGGCGGAGGTTGCAGTGAGCCGAAATCGATACCATTGCACTCCAGCCTGGGCGACAGAGTGAGACTCTGTCTTAAAAAAAAAAGAATTTTCATTGTTGAATAAAATGTATATGTTGGGGAATTCAGCAAAATTTGAACAATTCATTTAAGGTTTGCCATTATAGTTCTATTGGATTACAAGTTACTTAAAAATAATTACATTGCTTCATTAAAATGAACTGTAATCTGTCATCTAATCAGACTTCTACCCACAGAAATTTCCTCCACACTATTGCTTGAAATGTGGCATCCAGGCACTGCTTGATGGCTTCTGGTGACCAGGAGCCTGTCACTAGGAATAATAGCAGGAGGATATTCTATTAGTTTATTGGCTGGCCTTAGTCTGTTCTACAGATCTAAACAGATGCAGTGACTTCCTTTTCCACATATGTTAAAACTGAAAGTGAGAATTCTTGCCCTTATTTTAGTGACAGTATTAGCTGAAAAGTGGCAATGTTCTAACATACCTCACAGCATCACCTGTCTAATTTGAAGGCAGCTACACAGGAGAGGCCTGGGGCAAGAAGGGGAGAAAACATTTTAGAGGTTGAGAGGTCAGGAAAGCAAGAAATTCTATGAGCTGAATCTTTATGTCTGTGACTTTTTCTTTATTGATTTCAAAGATCATTTATTCCTTTTTGGTTTTTTCCCACTTTCCTGGTCTTCTTTTCATTATTGTATGAATTAAATTAGAATTTCAATGGGGAAACAGCTATTTGCCCACAGTGGAACTGGTGCCTAGGGCAGGAGAAGTGGTCTAAGAATACAACCAGTAGGCCTGCCTGGCAAGGAACACGGAGACAATGAGATTCACCAGACCTTGTGCGTTAAGAAGAACATCTGAAAAAAGAGGCCAGATTCTCTAAACTAGCAGCAAAAACTATCCTCAGAGAAATTCCTCCCAGTACAGTAAAATTAAAACTCTAACTGAGAAAACTAGCAAAGCAACAGTAATCCTCAGGGAAACCAGATCAGGCCACAAATCAAAGAGCAATATTAGAAAATGCTGCAAAAATGAGAAAAGAAACATAGCGGGACAGCAGGAGGGCCGGGGACGTGGAACACTTTTTGTTGGACACATAAGCCTGGGGTGTGTTCTTTTTGAAAACTTCCCAAAGAAGATCAAAACAAGAAATTACTGCCTGCCAGAACAATTGGTTGGGAAGACGAGGAGAGAGCTGAGATGAACAGCAAGGTCTCTTAGAACTGGGTCTGAGCTTTAACCCCTCCCCAGCCTGCATCTGACAGCATTTTCCTCCTCCTGCAGCCGCAGGCTGCCCAGTACAGTGCCGCACGTGCCTGAGGAGGCGCCCTCCCCACTGCTCTGCTAGGTGCCGCCCTTGTCATGGACAGTCGGCTGGGACGGAGAAGTAGTGGCCCTAAACAGTCAGGAGCCCAGCACCTTATGCAACAAAGAATGTATTTATTTATTGTTACTTACTTATTTATTTATTTATTTATTGTTTTAAACTTAAAAAATTGTATACTTAATGTGTACAAGGTGATTTTGATATACACATACTTAGTGAAAGTGATTACTGTGATCAAGAATGCTTTCAAATGAACATAAATTAGCATTTAACCACAATCTTACATCTCTCTTCCTATTCAACTTCTCCTGACATTCTTACCCACTAATTTAGTGGTGCAAGAGGCATTGATATTTTTGAATGTGAAAGGACGGTTAAGTCAGAAGCTTACAATTAGTTTGGGCCTAATTTGTAGTTGTTTAGCTGTCACTTTAGTAGACAGTGTGAGGAAAAGCTTCTAGACATGGCCCGCCACTCACCACACTAGATCCAACTGGCATGACAGAAAGACACAGAGACCGAAGTATGTCACAAAATGAAGGGTTCATTGAGTACTTGAAAAGAAATATGTATGTAGCCAGGGAAACAGGTTTGATACGTGAGGAGCTGGAAGCTAGTCTAGGAAATTCTTCTAGAGTCTCCTTGGTTCATACAACAAATAAACTCGATATATTTTTCCCCAGACTTAGAAAGCAATCCCAAATGTTTGTGTACAATAACAATTTATTGCAGCTAAAATAAACTTTTTATGTGATGAAAAGCAGAAAAATAACTTGGATCGACTTGCTATAAGCAACATTGGATTGTTTTTCTGTTGCTCTTTATAGATAATTGTGCTACAAAATTGGTACCATACAAATGGACAAAATTTGCAGCCAAAATGTACAAAAGGTATGATAGAGATATGTCAGTTTGTTAATTAATCAAATACTATGTTCTTTTTTCTGGATTTTATAATGTTTATGGAAATGTTTTGTGTTTTAGTAATTTGTATTGTGTTTGGAATTTTACCATTAACATTCCAACTAATTTTATATTTAGGAATTATGTATTCTTTTTCTTCAGAGTGCACTCCAAATTGTTAAGCTTCTGGCTCTACAAATCCTGCATCTGCCTTTGCTTCTTTCACATTGCACTTAATATATTGTGTCATCTTTTACTTGATTACACATCTCTGTACCTCCCGAATTAATCGAGATGCAAATCTAATTATTTCTATCTAATATCACAGCACCTAACGTAGTAAAAGCTATGATTGTTCAATATATTGTTGATACTGAAGTCTAATTGATAAGCTATTGCAAAGAAAGTGGAGACTAGTGATGCTATACCTCAGATAGAAACCCTAAGGCAACATCAAGACCTGAAGTGTCATTTTCCTCCCCAAAGACGGAACACTTCTGAGACCCCATTTCGACTTTGCAATATTGAAAATAGGAACAGAAGCATGTTGGCAGTCATGAATGAAAGAAAAGGCGCCACCACAGAGCCTCTGCAAACCTGGACATCCGTGTGCCTCCAGGAAAAGAGATGCCCAAGAAAGAAGTTTCCTAACAGGTAGAGGACTGGGTTGGAGAAGGTGTGGACCTCCCTAGTTGCCCAGCTGTTTTCAGGCCTTGGGAATCTGGCCCAATGTTTGTGTTTGGGTCATGATGCCTCCCAGAACACCTAAGTAGGGTTGCACTATGTGTTCAGAGATATCAGCAGCATCCTTCTCAGCATCACTGGAGGCAGTGGGAGAGCTGAGACTCACAATGTGAATACCTGAACCAGGACAACTCCCAAACACTTCCCACTCAGGTGGGAAAGATATGAAAGGATATCAGAAACAGCTCCCTCAAGCCATTCCCTGGCTGCCTCTCCAGTAAGCAGAAATCTGTACTTACCAGGTACAATTATAAATGCCAATAAGCCTGATGCTCATAGAATGGCATGTGTGATGTACTAATTAAGTTCCTTCTATATTCTTAGAGTAGAGACATGGGATAGGCCCGAAGATCCCATCTTTCTACTTAGAGTAGGACTGATTAAATTTTGAATTTCAGATAAACAATTAACAATTTTTAATTGTAAATGTGTCCCATATATTTTCATGGGACATATTCATACTAAAAAAATTATCTAAAGTGAAATTTAACTGGGTGTTCTAACTATTTCCTAAGTTTGGCAACCTTACCTAAGAACTAAATCTGCCTGCTAAGCCATTTTTAAACCTGTGACCAGGGGATCTGGTGGAATAGGTGATGAAAGACCATCAGAGTAACGCCTCCTCTGGAGGCAGGATTATGCCCTTAATACTTGTCTCCTTTAATATATGCATCTCTTGTATTCATGCGAAATGTTATATAGTTAAATGGTAACTCTTATGAGAGCAAGTTTGAAATAGAGGAGGGAACAACCACACACAAAAAAGATTAACACATGATGTCTCTAATTTAATCCAGGGGACATTTTTCTCTCACAGAACAATGAATCTAAATACCTTAAAATTGCTCTGTGGCAATGCATTCATGGACATAGCTGTATACTAGTATACGCTGTATAGGTTGCTCCCAGTTAGATGTTGATTTCCATTGACAAGAATATGTTGATTTGGTTATAAGAATAGGATGACTGAATATACAAGTATGTATTTTTATTATAATTAGCATATTTTAGATGCACTCTATCTAGAAAAGTGATGTACTTGAGGGTACAGAGTCGAACCTTGGTTCTGTCTCTTACAGAACCCTTGGTGCCTCAGTTTTCTTATATGTAATTTCAGTTGAAAATGGTACTGGTATCAATGAGTTATACGCAAAAATAAAGCCAACATATTCCATGAAAATTTTTATTCAGGGCTTGAAATATATATAACCAGGTCCAGCAAATATTAAAGATTGATAGGCATTAAGCAGGATTGGAGAGGAATGTGAAGCATTATATAAAAACAGAAAAGAAGCCTGGCGCGGTGGCGCCACACTTGTAATCCCAGCACTTTGGGAGGCTGAAGAGGATCACTCGAGGTGGAGTTGCGATCCAGCCTGGCCAACATGGTGAAACCTCATCTCTACTAAAAATAAAAATTAGCTGGGCGTGGTGGCAGAGGTGCCTGTAATTCCAGCTACTCAGGAGACTGAGGCAAGAGAATCGCTTGAACCTGGGAGGCAGAGGTTTCAGTGAGCCAAGACCTGCCACTGCACTTCAGCCTGGGTGACAGAGCGAGACTCTGTCTCAGAACAAACAAACAAGCAACAAACAAACAAAGAACAGAAAGGAGCTAGAAAGAGAGGAAGAAAGCTTGGGAGAGCATAGAAGATGCTCTAACTTGGATGTCAAAGACACAGAACAATGGAGAAGGAAAACCCTGTTAAAAATGGAGGTGGGTGGAGGTACAGCAAAATATTGTAGGGTACTAGATAGTAGATAGATAGTAGAGCGAGACTATGAGAAAGATCCTGCAGAAAAAAAAATAACCAGTTTATAGGAAATTCCCAGTAGGAATGTATTTGAGAACAAATGGTAGAAAAATAGAAAGCCTAAAATCAATAAGCTTTACTTCCTCTGAAGGAGGAGATTTATTTTTCTTTTTCTTTCCTTTTTTGTTGGAATTAAATGTAATAGCATGTAAGCATTTGGGCATTTAGCGTGAGTGGTCACATAGCAAAACTGATCCAACAAACACCATTTTACCCCACGATTTCCCTTTAAGAGCACAGATTTGGACAGAAACTAGAAGAGAACGTAAACCAACCACACACAAGTAGCATGCTTTAAAGTTATATGAATCTACTTCCAGGTGAAGTAGACAGAATCAGAATATATATATATATATATATATATATATATATATATATACTCTCATATAAATTGGTTGAGTTGAGTATTGAAATGATTGTGTGGCCCAGAAGTAGGAGGTAGGACAAAAAGAGGCCCAAAGGAAAGAAAGAGAAGCAGGGGCCCAGAACCTCACTCATCTCCTATCTGCAAGTCAGGCAGCCTCTCCTCCTTTTCATCCTCATCTGGCAGTAGGTCCTTCACTGGCCATCCAGCGACCAACATAGGGCTCTTGGTTCCATCTCCTAAAGCTCATTTTTGAGAGGAGCTCTTTAGGAGATGCGTCTTTAATTGCAATGTGCCTTAATGGATTTTACATTTAGTCAGGCATATCCTCTCACCCATAATTCCCTTCCAACGATGACAGCTCATCCACTTACCAGCATTATGGCATTTTCCCTTCACTGGAAATCTCCCTAAGTGTCTACTTGGAAGCTCTTTGTTTGATGTGGTTGACATGTTAACAGGAATAGCTCTGTGTTCTCTGAGGTAGTAAACACTGAAGCTGAAGAAATTTCAGAGAAGCTGGCAGGGCCTTCCTTATTCAAGTTACTTTATTGGAATTCTAAGTGGAAAAGGATTTGGAGCAATGAGGTAAAAGTTTCGAACACAAAGTTTTGTACATGTTAGAATGGAAGAGGCTGGAGAAACCGGCTGCTCTAAATACATGCAGTTAGTTAGAACTGAGGAGGAGCGAGCTAGCTCACCTGTGAGTCCTCTTTGTATGATCTGTAACCAGAAGTGTTCTCCTTCTACATTGCATAATAAAAGCCCATTCACTAATCTGATTAATGATAAATCACCATCTATTCTTGAGCCAGGGACTTTGGGGGATAAGTAAGGCATAGAAGCTTACAGTCAAAGTGCTGAGGAGATTACAGTCAAGCAAAGGAGAGCAATTTTGGACACAAACGAATAGATGATGGAATGTTGATCAGGGTCTGATCAGAAATAATGGAGGACTATTTGGGTTTCTATGAAGGCTGGCAGATCAGTGAGTTGCTCTGGTTCAGAGCCCTATGCACTGGTGGGAGT	60	PASS	SVTYPE=INS;SVLEN=10128;SC=Sniffles2	GT	0/1
chr2	25075866	Sniffles2.DEL.6E5AS1	AGCTGGAGGgtgtgtgtgtgtgtgtgtgtgtgtgtgtgtgtgtgtgtgtgt	N	60	PASS	END=25075917;SVTYPE=DEL;SVLEN=-51;SC=Sniffles2	GT	0/1
chr2	217945200	Sniffles2.DEL.F823S1	CAGTTCAGGATTTGTTTTTAATAAGttttttttttttttttttttttttttt	N	60	PASS	END=217945252;SVTYPE=DEL;SVLEN=-52;SC=Sniffles2	GT	0/1
chr2	216547651	Sniffles2.DEL.F6E3S1	gaaaagaaaagaaaagaaaagaaaagaaaaaaaagaaaagaaaagaaaagaaaaga	N	60	PASS	END=216547707;SVTYPE=DEL;SVLEN=-56;SC=Sniffles2	GT	0/1
chr2	220986017	Sniffles2.DEL.FA9BS1	ctttctttctttctttctttctttctttctttctttctttctttctttcttttc	N	60	PASS	END=220986071;SVTYPE=DEL;SVLEN=-54;SC=Sniffles2	GT	0/1
chr2	148639182	Sniffles2.DEL.C835S1	gtgtgtgtgtgtgtgtgtgtgtgtgtgtgtatgtgtgtgtgtgtgtgtgG	N	60	PASS	END=148639232;SVTYPE=DEL;SVLEN=-50;SC=Sniffles2	GT	0/1
chr2	103694266	Sniffles2.DEL.A7BFS1	ctctctctttctttctctctctctctctttccttccttcctttcttcctt	N	60	PASS	END=103694316;SVTYPE=DEL;SVLEN=-50;SC=Sniffles2	GT	0/1
chr2	170376644	Sniffles2.DEL.D685S1	ataccaccaggcctagctctgtgtgtgtgtgtgtgtgtgtgtgtgtgtgtgtgtgtgtgtgtgtgtgtgt	N	60	PASS	END=170376714;SVTYPE=DEL;SVLEN=-70;SC=Sniffles2	GT	0/1
chr2	11514183	Sniffles2.DEL.64DES1	aagaaagaaagaaagagagagagagagagagagagagagagaaagaaagaaagaaggaaagaaggaaagaaagaaagaa	N	60	PASS	END=11514262;SVTYPE=DEL;SVLEN=-79;SC=Sniffles2	GT	0/1
chr2	111982101	Sniffles2.DEL.AD4DS1	AGAGGACGAGTTCAGTTTTGCAGATGGTGTATTCTGGACATCCGGGAGATACATTCGGGGGA	N	60	PASS	END=111982163;SVTYPE=DEL;SVLEN=-62;SC=Sniffles2	GT	0/1
chr2	207037392	Sniffles2.DEL.EFD5S1	gggagagggagagggagacgggagagggagagggagacgggagagggagagg	N	60	PASS	END=207037444;SVTYPE=DEL;SVLEN=-52;SC=Sniffles2	GT	0/1
chr3	68169303	Sniffles2.DEL.7933S2	ctttctttctctttctttctctttctttctttctttctttctttctttct	N	60	PASS	END=68169353;SVTYPE=DEL;SVLEN=-50;SC=Sniffles2	GT	0/1
chr3	154028571	Sniffles2.DEL.B1E9S2	aaaaaaaaaaaaaaaaaaaaaaaaaatatatatatatatatatatatatat	N	59	PASS	END=154028622;SVTYPE=DEL;SVLEN=-51;SC=Sniffles2	GT	1/1
chr3	110424767	Sniffles2.DEL.933BS2	ctcctttcccttcccttcccttttctctttttttctctttctttctttctttctt	N	60	PASS	END=110424822;SVTYPE=DEL;SVLEN=-55;SC=Sniffles2	GT	0/1
chr3	87683157	Sniffles2.DEL.8677S2	ccccctctctccccctctctccccctctctctctctccccctccccctccccctccc	N	60	PASS	END=87683214;SVTYPE=DEL;SVLEN=-57;SC=Sniffles2	GT	0/1
chr3	46224071	Sniffles2.DEL.68DCS2	tcctcctcttcctcttcttcctcttcttcttcttcttcttcttcttcttcttcttcttcttcttcttctt	N	59	PASS	END=46224141;SVTYPE=DEL;SVLEN=-70;SC=Sniffles2	GT	0/1
[truncated: 1,505,846 more chars]
