# Supplementary material for: Tradeoffs in alignment and assembly-based methods for structural variant detection with long-read sequencing data
Source: Nat Commun. 2024 Mar 19;15:2447. doi: 10.1038/s41467-024-46614-z (PMC10951360; doi:10.1038/s41467-024-46614-z)
Supplement: Supplementary file 4 — Source Data [file 41467_2024_46614_MOESM4_ESM.zip › Source Data/Figure4/HG002_analysis/Data/VCFs/ONT_Promethion/overlap_fn_p0_ALNandASM/Multi_SV_Caller_Merged.vcf]

##fileformat=VCFv4.2
##FILTER=<ID=PASS,Description="All filters passed">
##source=DeBreak/MAMnet/Sniffles2/cuteSV/NanoVar/SVIM/Sniffles/Smartie-sv_aln/SVIM-asm/PAV/Dipcall
##contig=<ID=chr1,length=249250621>
##contig=<ID=chr2,length=243199373>
##contig=<ID=chr3,length=198022430>
##contig=<ID=chr4,length=191154276>
##contig=<ID=chr5,length=180915260>
##contig=<ID=chr6,length=171115067>
##contig=<ID=chr7,length=159138663>
##contig=<ID=chr8,length=146364022>
##contig=<ID=chr9,length=141213431>
##contig=<ID=chr10,length=135534747>
##contig=<ID=chr11,length=135006516>
##contig=<ID=chr12,length=133851895>
##contig=<ID=chr13,length=115169878>
##contig=<ID=chr14,length=107349540>
##contig=<ID=chr15,length=102531392>
##contig=<ID=chr16,length=90354753>
##contig=<ID=chr17,length=81195210>
##contig=<ID=chr18,length=78077248>
##contig=<ID=chr19,length=59128983>
##contig=<ID=chr20,length=63025520>
##contig=<ID=chr21,length=48129895>
##contig=<ID=chr22,length=51304566>
##contig=<ID=chrX,length=155270560>
##contig=<ID=chrY,length=59373566>
##contig=<ID=chrM,length=16571>
##contig=<ID=chr1_gl000191_random,length=106433>
##contig=<ID=chr1_gl000192_random,length=547496>
##contig=<ID=chr4_gl000193_random,length=189789>
##contig=<ID=chr4_gl000194_random,length=191469>
##contig=<ID=chr7_gl000195_random,length=182896>
##contig=<ID=chr8_gl000196_random,length=38914>
##contig=<ID=chr8_gl000197_random,length=37175>
##contig=<ID=chr9_gl000198_random,length=90085>
##contig=<ID=chr9_gl000199_random,length=169874>
##contig=<ID=chr9_gl000200_random,length=187035>
##contig=<ID=chr9_gl000201_random,length=36148>
##contig=<ID=chr11_gl000202_random,length=40103>
##contig=<ID=chr17_gl000203_random,length=37498>
##contig=<ID=chr17_gl000204_random,length=81310>
##contig=<ID=chr17_gl000205_random,length=174588>
##contig=<ID=chr17_gl000206_random,length=41001>
##contig=<ID=chr18_gl000207_random,length=4262>
##contig=<ID=chr19_gl000208_random,length=92689>
##contig=<ID=chr19_gl000209_random,length=159169>
##contig=<ID=chr21_gl000210_random,length=27682>
##contig=<ID=chrUn_gl000211,length=166566>
##contig=<ID=chrUn_gl000212,length=186858>
##contig=<ID=chrUn_gl000213,length=164239>
##contig=<ID=chrUn_gl000214,length=137718>
##contig=<ID=chrUn_gl000215,length=172545>
##contig=<ID=chrUn_gl000216,length=172294>
##contig=<ID=chrUn_gl000217,length=172149>
##contig=<ID=chrUn_gl000218,length=161147>
##contig=<ID=chrUn_gl000219,length=179198>
##contig=<ID=chrUn_gl000220,length=161802>
##contig=<ID=chrUn_gl000221,length=155397>
##contig=<ID=chrUn_gl000222,length=186861>
##contig=<ID=chrUn_gl000223,length=180455>
##contig=<ID=chrUn_gl000224,length=179693>
##contig=<ID=chrUn_gl000225,length=211173>
##contig=<ID=chrUn_gl000226,length=15008>
##contig=<ID=chrUn_gl000227,length=128374>
##contig=<ID=chrUn_gl000228,length=129120>
##contig=<ID=chrUn_gl000229,length=19913>
##contig=<ID=chrUn_gl000230,length=43691>
##contig=<ID=chrUn_gl000231,length=27386>
##contig=<ID=chrUn_gl000232,length=40652>
##contig=<ID=chrUn_gl000233,length=45941>
##contig=<ID=chrUn_gl000234,length=40531>
##contig=<ID=chrUn_gl000235,length=34474>
##contig=<ID=chrUn_gl000236,length=41934>
##contig=<ID=chrUn_gl000237,length=45867>
##contig=<ID=chrUn_gl000238,length=39939>
##contig=<ID=chrUn_gl000239,length=33824>
##contig=<ID=chrUn_gl000240,length=41933>
##contig=<ID=chrUn_gl000241,length=42152>
##contig=<ID=chrUn_gl000242,length=43523>
##contig=<ID=chrUn_gl000243,length=43341>
##contig=<ID=chrUn_gl000244,length=39929>
##contig=<ID=chrUn_gl000245,length=36651>
##contig=<ID=chrUn_gl000246,length=38154>
##contig=<ID=chrUn_gl000247,length=36422>
##contig=<ID=chrUn_gl000248,length=39786>
##contig=<ID=chrUn_gl000249,length=38502>
##contig=<ID=hs37d5,length=35477943>
##INFO=<ID=SVTYPE,Number=1,Type=String,Description="Type of structural variant">
##INFO=<ID=END,Number=1,Type=Integer,Description="End position of the variant described in this record">
##INFO=<ID=SVLEN,Number=1,Type=Integer,Description="Difference in length between REF and ALT alleles">
##INFO=<ID=SC,Number=.,Type=String,Description="SV Caller(s) that supports this variant">
##FORMAT=<ID=GT,Number=1,Type=String,Description="Genotype">
##INFO=<ID=TruScore,Number=1,Type=Float,Description="Truvari score for similarity of match">
##INFO=<ID=PctSeqSimilarity,Number=1,Type=Float,Description="Pct sequence similarity between this variant and its closest match">
##INFO=<ID=PctSizeSimilarity,Number=1,Type=Float,Description="Pct size similarity between this variant and its closest match">
##INFO=<ID=PctRecOverlap,Number=1,Type=Float,Description="Percent reciprocal overlap percent of the two calls' coordinates">
##INFO=<ID=StartDistance,Number=1,Type=Integer,Description="Distance of this call's start from comparison call's start">
##INFO=<ID=EndDistance,Number=1,Type=Integer,Description="Distance of this call's start from comparison call's start">
##INFO=<ID=SizeDiff,Number=1,Type=Float,Description="Difference in size(basecall) and size(evalcall)">
##INFO=<ID=NumNeighbors,Number=1,Type=Integer,Description="Number of calls in B that were in the neighborhood (REFDIST) of this call">
##INFO=<ID=NumThresholdNeighbors,Number=1,Type=Integer,Description="Number of calls in B that are within threshold distances of this call">
##INFO=<ID=MatchId,Number=1,Type=Integer,Description="Truvari uid to help tie tp-base.vcf and tp-call.vcf entries together">
#CHROM	POS	ID	REF	ALT	QUAL	FILTER	INFO	FORMAT	Sample
chr1	203469009	HG2_PB_SVrefine2Falcon1plusDovetail_755	N	<INS>	10	PASS	END=203469009;SVTYPE=INS;SVLEN=311;SC=DeBreak,Smartie-sv_aln;NumNeighbors=1;NumThresholdNeighbors=1;MatchId=28;TruScore=0.666667;PctSeqSimilarity=0;PctSizeSimilarity=1;PctRecOverlap=1;SizeDiff=0;StartDistance=0;EndDistance=0	GT	1/1
chr1	113316159	HG2_PB_SVrefine2PBcRplusDovetail_516	N	<INS>	10	PASS	END=113316159;SVTYPE=INS;SVLEN=175;SC=DeBreak,MAMnet,Sniffles2,cuteSV,NanoVar,SVIM,Sniffles,Smartie-sv_aln,SVIM-asm,PAV,Dipcall;NumNeighbors=1;NumThresholdNeighbors=1;MatchId=36;TruScore=0.666667;PctSeqSimilarity=0;PctSizeSimilarity=1;PctRecOverlap=1;SizeDiff=0;StartDistance=0;EndDistance=0	GT	1/1
chr1	108097955	HG4_Ill_GATKHC_1083	N	<INS>	20	PASS	END=108097955;SVTYPE=INS;SVLEN=50;SC=DeBreak,Smartie-sv_aln;NumNeighbors=1;NumThresholdNeighbors=1;MatchId=41;TruScore=0.666667;PctSeqSimilarity=0;PctSizeSimilarity=1;PctRecOverlap=1;SizeDiff=0;StartDistance=0;EndDistance=0	GT	0/1
chr1	46004687	HG2_Ill_GATKHC_533	N	<INS>	20	PASS	END=46004687;SVTYPE=INS;SVLEN=50;SC=DeBreak,MAMnet,NanoVar,Smartie-sv_aln;NumNeighbors=1;NumThresholdNeighbors=1;MatchId=42;TruScore=0.666667;PctSeqSimilarity=0;PctSizeSimilarity=1;PctRecOverlap=1;SizeDiff=0;StartDistance=0;EndDistance=0	GT	0/1
chr1	248567482	HG2_PB_SVrefine2Falcon2Bionano_484	N	<INS>	10	PASS	END=248567482;SVTYPE=INS;SVLEN=8512;SC=DeBreak,NanoVar,Smartie-sv_aln;NumNeighbors=1;NumThresholdNeighbors=1;MatchId=51;TruScore=0.666667;PctSeqSimilarity=0;PctSizeSimilarity=1;PctRecOverlap=1;SizeDiff=0;StartDistance=0;EndDistance=0	GT	1/1
chr1	43547026	HG2_Ill_150bpfermikitraw_355	N	<INS>	20	PASS	END=43547026;SVTYPE=INS;SVLEN=50;SC=DeBreak,Smartie-sv_aln;NumNeighbors=1;NumThresholdNeighbors=1;MatchId=57;TruScore=0.666667;PctSeqSimilarity=0;PctSizeSimilarity=1;PctRecOverlap=1;SizeDiff=0;StartDistance=0;EndDistance=0	GT	0/1
chr1	245266152	HG2_PB_SVrefine2PB10Xhap12_1110	N	<INS>	10	PASS	END=245266152;SVTYPE=INS;SVLEN=707;SC=DeBreak,MAMnet,Sniffles2,cuteSV,NanoVar,SVIM,Sniffles,Smartie-sv_aln,SVIM-asm,PAV,Dipcall;NumNeighbors=1;NumThresholdNeighbors=1;MatchId=72;TruScore=0.666667;PctSeqSimilarity=0;PctSizeSimilarity=1;PctRecOverlap=1;SizeDiff=0;StartDistance=0;EndDistance=0	GT	1/1
chr1	58205098	HG2_PB_SVrefine2PB10Xhap12_423	N	<INS>	10	PASS	END=58205098;SVTYPE=INS;SVLEN=50;SC=DeBreak,NanoVar,Smartie-sv_aln;NumNeighbors=1;NumThresholdNeighbors=1;MatchId=103;TruScore=0.666667;PctSeqSimilarity=0;PctSizeSimilarity=1;PctRecOverlap=1;SizeDiff=0;StartDistance=0;EndDistance=0	GT	1/1
chr1	242556207	HG2_PB_SVrefine2PBcRplusDovetail_887	N	<DEL>	20	PASS	END=242557063;SVTYPE=DEL;SVLEN=856;SC=DeBreak,MAMnet,Sniffles2,cuteSV,NanoVar,SVIM,Sniffles,Smartie-sv_aln,SVIM-asm,PAV,Dipcall;NumNeighbors=1;NumThresholdNeighbors=1;MatchId=137;TruScore=0.666667;PctSeqSimilarity=0;PctSizeSimilarity=1;PctRecOverlap=1;SizeDiff=0;StartDistance=0;EndDistance=0	GT	0/1
chr1	48658644	HG2_Ill_svaba_438	N	<INS>	20	PASS	END=48658644;SVTYPE=INS;SVLEN=50;SC=DeBreak,Smartie-sv_aln,SVIM-asm,Dipcall;NumNeighbors=1;NumThresholdNeighbors=1;MatchId=141;TruScore=0.666667;PctSeqSimilarity=0;PctSizeSimilarity=1;PctRecOverlap=1;SizeDiff=0;StartDistance=0;EndDistance=0	GT	0/1
chr1	146960345	HG3_PB_SVrefine2PBcRDovetail_490	N	<INS>	20	PASS	END=146960345;SVTYPE=INS;SVLEN=104;SC=DeBreak,MAMnet,Sniffles2,cuteSV,NanoVar,SVIM,Sniffles;NumNeighbors=1;NumThresholdNeighbors=1;MatchId=146;TruScore=0.666667;PctSeqSimilarity=0;PctSizeSimilarity=1;PctRecOverlap=1;SizeDiff=0;StartDistance=0;EndDistance=0	GT	1/1
chr1	211782441	HG3_Ill_GATKHC_1877	N	<INS>	20	PASS	END=211782441;SVTYPE=INS;SVLEN=54;SC=DeBreak,Sniffles2,Smartie-sv_aln;NumNeighbors=1;NumThresholdNeighbors=1;MatchId=153;TruScore=0.666667;PctSeqSimilarity=0;PctSizeSimilarity=1;PctRecOverlap=1;SizeDiff=0;StartDistance=0;EndDistance=0	GT	0/1
chr1	66079461	HG2_Ill_GATKHCSBGrefine_274	N	<INS>	20	PASS	END=66079461;SVTYPE=INS;SVLEN=54;SC=DeBreak,MAMnet,Sniffles2,cuteSV,NanoVar,SVIM,Sniffles,Smartie-sv_aln,SVIM-asm;NumNeighbors=1;NumThresholdNeighbors=1;MatchId=180;TruScore=0.666667;PctSeqSimilarity=0;PctSizeSimilarity=1;PctRecOverlap=1;SizeDiff=0;StartDistance=0;EndDistance=0	GT	0/1
chr1	188947555	HG4_10X_allpass_168	N	<DEL>	20	PASS	END=188947616;SVTYPE=DEL;SVLEN=61;SC=DeBreak,Sniffles2,SVIM-asm,Dipcall;NumNeighbors=1;NumThresholdNeighbors=1;MatchId=186;TruScore=0.666667;PctSeqSimilarity=0;PctSizeSimilarity=1;PctRecOverlap=1;SizeDiff=0;StartDistance=0;EndDistance=0	GT	0/1
chr1	82720466	HG2_PB_SVrefine2PB10Xhap12_521	N	<INS>	10	PASS	END=82720466;SVTYPE=INS;SVLEN=3115;SC=DeBreak,MAMnet,Sniffles2,cuteSV,NanoVar,SVIM,Sniffles,Smartie-sv_aln,SVIM-asm,PAV,Dipcall;NumNeighbors=1;NumThresholdNeighbors=1;MatchId=217;TruScore=0.666667;PctSeqSimilarity=0;PctSizeSimilarity=1;PctRecOverlap=1;SizeDiff=0;StartDistance=0;EndDistance=0	GT	1/1
chr1	84886830	HG2_Ill_250bpfermikitraw_729	N	<INS>	20	PASS	END=84886830;SVTYPE=INS;SVLEN=59;SC=DeBreak,MAMnet,NanoVar,Smartie-sv_aln,Dipcall;NumNeighbors=1;NumThresholdNeighbors=1;MatchId=236;TruScore=0.666667;PctSeqSimilarity=0;PctSizeSimilarity=1;PctRecOverlap=1;SizeDiff=0;StartDistance=0;EndDistance=0	GT	1/1
chr1	4124298	HG2_PB_SVrefine2Falcon2Bionano_74	N	<DEL>	20	PASS	END=4125283;SVTYPE=DEL;SVLEN=985;SC=DeBreak,Sniffles2,cuteSV,NanoVar,SVIM,Sniffles,Smartie-sv_aln,SVIM-asm,PAV,Dipcall;NumNeighbors=1;NumThresholdNeighbors=1;MatchId=243;TruScore=0.666667;PctSeqSimilarity=0;PctSizeSimilarity=1;PctRecOverlap=1;SizeDiff=0;StartDistance=0;EndDistance=0	GT	0/1
chr1	154727964	HG4_Ill_150bpfermikitraw_1029	N	<INS>	10	PASS	END=154727964;SVTYPE=INS;SVLEN=53;SC=DeBreak,Smartie-sv_aln;NumNeighbors=1;NumThresholdNeighbors=1;MatchId=261;TruScore=0.666667;PctSeqSimilarity=0;PctSizeSimilarity=1;PctRecOverlap=1;SizeDiff=0;StartDistance=0;EndDistance=0	GT	0/1
chr1	39969805	HG2_PB_SVrefine2Falcon1plusDovetail_284	N	<INS>	10	PASS	END=39969805;SVTYPE=INS;SVLEN=467;SC=DeBreak,MAMnet,Sniffles2,cuteSV,NanoVar,SVIM,Sniffles,Smartie-sv_aln;NumNeighbors=1;NumThresholdNeighbors=1;MatchId=273;TruScore=0.666667;PctSeqSimilarity=0;PctSizeSimilarity=1;PctRecOverlap=1;SizeDiff=0;StartDistance=0;EndDistance=0	GT	0/1
chr1	42010235	HG3_PB_SVrefine2Falcon1Dovetail_269	N	<INS>	10	PASS	END=42010235;SVTYPE=INS;SVLEN=1351;SC=DeBreak,NanoVar,SVIM,Sniffles,Smartie-sv_aln,SVIM-asm,Dipcall;NumNeighbors=1;NumThresholdNeighbors=1;MatchId=274;TruScore=0.666667;PctSeqSimilarity=0;PctSizeSimilarity=1;PctRecOverlap=1;SizeDiff=0;StartDistance=0;EndDistance=0	GT	1/1
chr1	244643943	HG3_Ill_250bpfermikitraw_1825	N	<INS>	20	PASS	END=244643943;SVTYPE=INS;SVLEN=60;SC=DeBreak,Sniffles2,Smartie-sv_aln;NumNeighbors=1;NumThresholdNeighbors=1;MatchId=297;TruScore=0.666667;PctSeqSimilarity=0;PctSizeSimilarity=1;PctRecOverlap=1;SizeDiff=0;StartDistance=0;EndDistance=0	GT	0/1
chr1	244784320	HG3_Ill_svaba_1719	N	<DEL>	10	PASS	END=244784376;SVTYPE=DEL;SVLEN=56;SC=DeBreak,MAMnet,Sniffles2,cuteSV,NanoVar,SVIM,Sniffles,Smartie-sv_aln,PAV,Dipcall;NumNeighbors=1;NumThresholdNeighbors=1;MatchId=299;TruScore=0.666667;PctSeqSimilarity=0;PctSizeSimilarity=1;PctRecOverlap=1;SizeDiff=0;StartDistance=0;EndDistance=0	GT	0/1
chr1	2078502	HG2_PB_SVrefine2Falcon1plusDovetail_44	N	<INS>	20	PASS	END=2078502;SVTYPE=INS;SVLEN=163;SC=DeBreak,MAMnet,Sniffles2,cuteSV,NanoVar,SVIM,Sniffles,Smartie-sv_aln,SVIM-asm,PAV,Dipcall;NumNeighbors=1;NumThresholdNeighbors=1;MatchId=305;TruScore=0.666667;PctSeqSimilarity=0;PctSizeSimilarity=1;PctRecOverlap=1;SizeDiff=0;StartDistance=0;EndDistance=0	GT	0/1
chr1	235573072	HG2_PB_SVrefine2Falcon1plusDovetail_880	N	<INS>	20	PASS	END=235573072;SVTYPE=INS;SVLEN=3826;SC=DeBreak,NanoVar,Smartie-sv_aln;NumNeighbors=1;NumThresholdNeighbors=1;MatchId=354;TruScore=0.666667;PctSeqSimilarity=0;PctSizeSimilarity=1;PctRecOverlap=1;SizeDiff=0;StartDistance=0;EndDistance=0	GT	1/1
chr1	101816361	HG2_Ill_svaba_793	N	<INS>	20	PASS	END=101816361;SVTYPE=INS;SVLEN=64;SC=DeBreak,MAMnet,Sniffles2,Smartie-sv_aln,SVIM-asm;NumNeighbors=1;NumThresholdNeighbors=1;MatchId=364;TruScore=0.666667;PctSeqSimilarity=0;PctSizeSimilarity=1;PctRecOverlap=1;SizeDiff=0;StartDistance=0;EndDistance=0	GT	0/1
chr1	244162023	HG2_Ill_svaba_1672	N	<INS>	20	PASS	END=244162023;SVTYPE=INS;SVLEN=50;SC=DeBreak,Smartie-sv_aln;NumNeighbors=1;NumThresholdNeighbors=1;MatchId=388;TruScore=0.666667;PctSeqSimilarity=0;PctSizeSimilarity=1;PctRecOverlap=1;SizeDiff=0;StartDistance=0;EndDistance=0	GT	0/1
chr1	18094810	HG2_Ill_SVrefine2DISCOVARplusDovetail_136	N	<INS>	20	PASS	END=18094810;SVTYPE=INS;SVLEN=50;SC=DeBreak,NanoVar;NumNeighbors=1;NumThresholdNeighbors=1;MatchId=391;TruScore=0.666667;PctSeqSimilarity=0;PctSizeSimilarity=1;PctRecOverlap=1;SizeDiff=0;StartDistance=0;EndDistance=0	GT	0/1
chr1	202173349	HG2_PB_SVrefine2PB10Xhap12_883	N	<INS>	10	PASS	END=202173349;SVTYPE=INS;SVLEN=3235;SC=DeBreak,Sniffles2,cuteSV,NanoVar,SVIM,Sniffles,Smartie-sv_aln,SVIM-asm,PAV,Dipcall;NumNeighbors=1;NumThresholdNeighbors=1;MatchId=394;TruScore=0.666667;PctSeqSimilarity=0;PctSizeSimilarity=1;PctRecOverlap=1;SizeDiff=0;StartDistance=0;EndDistance=0	GT	1/1
chr1	152185729	HG2_PB_SVrefine2Falcon1plusDovetail_585	N	<INS>	10	PASS	END=152185729;SVTYPE=INS;SVLEN=4218;SC=DeBreak,MAMnet,Sniffles2,cuteSV,NanoVar,SVIM,Sniffles,Smartie-sv_aln,SVIM-asm,PAV,Dipcall;NumNeighbors=1;NumThresholdNeighbors=1;MatchId=416;TruScore=0.666667;PctSeqSimilarity=0;PctSizeSimilarity=1;PctRecOverlap=1;SizeDiff=0;StartDistance=0;EndDistance=0	GT	0/1
chr1	145092957	HG2_PB_assemblyticsfalcon_1185	N	<DEL>	20	PASS	END=145097090;SVTYPE=DEL;SVLEN=4133;SC=DeBreak,Dipcall;NumNeighbors=1;NumThresholdNeighbors=1;MatchId=417;TruScore=0.666667;PctSeqSimilarity=0;PctSizeSimilarity=1;PctRecOverlap=1;SizeDiff=0;StartDistance=0;EndDistance=0	GT	0/1
chr2	89132283	HG2_10X_SVrefine210Xhap12_1563	N	<DEL>	20	PASS	END=89159119;SVTYPE=DEL;SVLEN=26836;SC=DeBreak,MAMnet,Smartie-sv_aln,SVIM-asm,PAV;NumNeighbors=1;NumThresholdNeighbors=1;MatchId=455;TruScore=0.666667;PctSeqSimilarity=0;PctSizeSimilarity=1;PctRecOverlap=1;SizeDiff=0;StartDistance=0;EndDistance=0	GT	0/1
chr2	238120430	HG2_Ill_150bpfermikitraw_3653	N	<DEL>	20	PASS	END=238120483;SVTYPE=DEL;SVLEN=53;SC=DeBreak,MAMnet;NumNeighbors=1;NumThresholdNeighbors=1;MatchId=456;TruScore=0.666667;PctSeqSimilarity=0;PctSizeSimilarity=1;PctRecOverlap=1;SizeDiff=0;StartDistance=0;EndDistance=0	GT	0/1
chr2	231869626	HG2_PB_SVrefine2PBcRplusDovetail_6181	N	<INS>	10	PASS	END=231869626;SVTYPE=INS;SVLEN=1072;SC=DeBreak,MAMnet,Sniffles2,cuteSV,NanoVar,SVIM,Sniffles,Smartie-sv_aln,SVIM-asm,PAV,Dipcall;NumNeighbors=1;NumThresholdNeighbors=1;MatchId=459;TruScore=0.666667;PctSeqSimilarity=0;PctSizeSimilarity=1;PctRecOverlap=1;SizeDiff=0;StartDistance=0;EndDistance=0	GT	1/1
chr2	228113946	HG3_PB_HySA_4321	N	<INS>	10	PASS	END=228113946;SVTYPE=INS;SVLEN=62;SC=DeBreak,MAMnet,Sniffles2,cuteSV,NanoVar,SVIM,Sniffles,Smartie-sv_aln,PAV,Dipcall;NumNeighbors=1;NumThresholdNeighbors=1;MatchId=472;TruScore=0.666667;PctSeqSimilarity=0;PctSizeSimilarity=1;PctRecOverlap=1;SizeDiff=0;StartDistance=0;EndDistance=0	GT	0/1
chr2	137346767	HG3_Ill_150bpfermikitraw_2890	N	<INS>	20	PASS	END=137346767;SVTYPE=INS;SVLEN=52;SC=DeBreak,MAMnet,Sniffles,Smartie-sv_aln;NumNeighbors=1;NumThresholdNeighbors=1;MatchId=501;TruScore=0.666667;PctSeqSimilarity=0;PctSizeSimilarity=1;PctRecOverlap=1;SizeDiff=0;StartDistance=0;EndDistance=0	GT	0/1
chr2	198787679	HG2_PB_SVrefine2Falcon1plusDovetail_6558	N	<INS>	10	PASS	END=198787679;SVTYPE=INS;SVLEN=295;SC=DeBreak,Sniffles2,cuteSV,Smartie-sv_aln;NumNeighbors=1;NumThresholdNeighbors=1;MatchId=519;TruScore=0.666667;PctSeqSimilarity=0;PctSizeSimilarity=1;PctRecOverlap=1;SizeDiff=0;StartDistance=0;EndDistance=0	GT	0/1
chr2	112871187	HG2_PB_SVrefine2PBcRplusDovetail_5791	N	<DEL>	10	PASS	END=112871529;SVTYPE=DEL;SVLEN=342;SC=DeBreak,MAMnet,Sniffles2,cuteSV,NanoVar,SVIM,Sniffles,Smartie-sv_aln,SVIM-asm,PAV,Dipcall;NumNeighbors=1;NumThresholdNeighbors=1;MatchId=537;TruScore=0.666667;PctSeqSimilarity=0;PctSizeSimilarity=1;PctRecOverlap=1;SizeDiff=0;StartDistance=0;EndDistance=0	GT	0/1
chr2	239675690	HG2_PB_SVrefine2Falcon2Bionano_1231	N	<INS>	10	PASS	END=239675690;SVTYPE=INS;SVLEN=400;SC=DeBreak,MAMnet,Sniffles2,SVIM,Sniffles,Smartie-sv_aln,SVIM-asm,PAV,Dipcall;NumNeighbors=1;NumThresholdNeighbors=1;MatchId=564;TruScore=0.666667;PctSeqSimilarity=0;PctSizeSimilarity=1;PctRecOverlap=1;SizeDiff=0;StartDistance=0;EndDistance=0	GT	1/1
chr2	205922043	HG2_Ill_manta_751	N	<DEL>	20	PASS	END=205922109;SVTYPE=DEL;SVLEN=66;SC=DeBreak,MAMnet,Sniffles2,cuteSV,NanoVar,SVIM,Sniffles,Smartie-sv_aln;NumNeighbors=1;NumThresholdNeighbors=1;MatchId=569;TruScore=0.666667;PctSeqSimilarity=0;PctSizeSimilarity=1;PctRecOverlap=1;SizeDiff=0;StartDistance=0;EndDistance=0	GT	0/1
chr2	241047588	HG2_PB_SVrefine2Falcon2Bionano_1254	N	<INS>	10	PASS	END=241047588;SVTYPE=INS;SVLEN=400;SC=DeBreak,MAMnet,NanoVar,SVIM,Smartie-sv_aln;NumNeighbors=1;NumThresholdNeighbors=1;MatchId=579;TruScore=0.666667;PctSeqSimilarity=0;PctSizeSimilarity=1;PctRecOverlap=1;SizeDiff=0;StartDistance=0;EndDistance=0	GT	0/1
chr2	242529363	HG2_PB_SVrefine2Falcon1plusDovetail_6770	N	<INS>	10	PASS	END=242529363;SVTYPE=INS;SVLEN=1516;SC=DeBreak,MAMnet,Sniffles2,cuteSV,NanoVar,SVIM,Sniffles,Smartie-sv_aln,SVIM-asm,PAV,Dipcall;NumNeighbors=1;NumThresholdNeighbors=1;MatchId=593;TruScore=0.666667;PctSeqSimilarity=0;PctSizeSimilarity=1;PctRecOverlap=1;SizeDiff=0;StartDistance=0;EndDistance=0	GT	1/1
chr2	46905010	HG4_Ill_150bpfermikitraw_2321	N	<DEL>	20	PASS	END=46905060;SVTYPE=DEL;SVLEN=50;SC=DeBreak,MAMnet;NumNeighbors=1;NumThresholdNeighbors=1;MatchId=614;TruScore=0.666667;PctSeqSimilarity=0;PctSizeSimilarity=1;PctRecOverlap=1;SizeDiff=0;StartDistance=0;EndDistance=0	GT	1/1
chr2	136591011	HG2_PB_SVrefine2PB10Xhap12_1767	N	<INS>	20	PASS	END=136591011;SVTYPE=INS;SVLEN=3961;SC=DeBreak,NanoVar,Smartie-sv_aln;NumNeighbors=1;NumThresholdNeighbors=1;MatchId=649;TruScore=0.666667;PctSeqSimilarity=0;PctSizeSimilarity=1;PctRecOverlap=1;SizeDiff=0;StartDistance=0;EndDistance=0	GT	1/1
chr2	35974078	HG4_PB_SVrefine2PBcRDovetail_971	N	<DEL>	20	PASS	END=35995234;SVTYPE=DEL;SVLEN=21156;SC=DeBreak,MAMnet,Sniffles2,NanoVar,SVIM,Smartie-sv_aln,SVIM-asm,PAV,Dipcall;NumNeighbors=1;NumThresholdNeighbors=1;MatchId=677;TruScore=0.666667;PctSeqSimilarity=0;PctSizeSimilarity=1;PctRecOverlap=1;SizeDiff=0;StartDistance=0;EndDistance=0	GT	0/1
chr2	74259591	HG2_Ill_GATKHC_3159	N	<INS>	20	PASS	END=74259591;SVTYPE=INS;SVLEN=55;SC=DeBreak,MAMnet,Smartie-sv_aln;NumNeighbors=1;NumThresholdNeighbors=1;MatchId=694;TruScore=0.666667;PctSeqSimilarity=0;PctSizeSimilarity=1;PctRecOverlap=1;SizeDiff=0;StartDistance=0;EndDistance=0	GT	0/1
chr2	231201744	HG2_PB_SVrefine2Falcon2Bionano_1185	N	<INS>	10	PASS	END=231201744;SVTYPE=INS;SVLEN=4972;SC=DeBreak,MAMnet,Sniffles2,cuteSV,NanoVar,SVIM,Sniffles,Smartie-sv_aln,SVIM-asm,PAV,Dipcall;NumNeighbors=1;NumThresholdNeighbors=1;MatchId=703;TruScore=0.666667;PctSeqSimilarity=0;PctSizeSimilarity=1;PctRecOverlap=1;SizeDiff=0;StartDistance=0;EndDistance=0	GT	0/1
chr2	112009177	HG4_PB_pbsv_2158	N	<INS>	10	PASS	END=112009177;SVTYPE=INS;SVLEN=2319;SC=DeBreak,NanoVar,Smartie-sv_aln;NumNeighbors=1;NumThresholdNeighbors=1;MatchId=705;TruScore=0.666667;PctSeqSimilarity=0;PctSizeSimilarity=1;PctRecOverlap=1;SizeDiff=0;StartDistance=0;EndDistance=0	GT	1/1
chr2	910789	HG3_PB_assemblyticsfalcon_12961	N	<INS>	10	PASS	END=910789;SVTYPE=INS;SVLEN=86;SC=DeBreak,NanoVar,Smartie-sv_aln,SVIM-asm,PAV,Dipcall;NumNeighbors=1;NumThresholdNeighbors=1;MatchId=713;TruScore=0.666667;PctSeqSimilarity=0;PctSizeSimilarity=1;PctRecOverlap=1;SizeDiff=0;StartDistance=0;EndDistance=0	GT	0/1
chr2	60694599	HG4_PB_SVrefine2Falcon1Dovetail_1169	N	<DEL>	20	PASS	END=60695222;SVTYPE=DEL;SVLEN=623;SC=DeBreak,cuteSV,NanoVar,SVIM,SVIM-asm,Dipcall;NumNeighbors=1;NumThresholdNeighbors=1;MatchId=741;TruScore=0.666667;PctSeqSimilarity=0;PctSizeSimilarity=1;PctRecOverlap=1;SizeDiff=0;StartDistance=0;EndDistance=0	GT	0/1
chr2	239685106	HG2_PB_SVrefine2PBcRplusDovetail_6226	N	<INS>	10	PASS	END=239685106;SVTYPE=INS;SVLEN=400;SC=DeBreak,MAMnet,Sniffles2,cuteSV,NanoVar,SVIM,Sniffles,Smartie-sv_aln,PAV;NumNeighbors=1;NumThresholdNeighbors=1;MatchId=745;TruScore=0.666667;PctSeqSimilarity=0;PctSizeSimilarity=1;PctRecOverlap=1;SizeDiff=0;StartDistance=0;EndDistance=0	GT	0/1
chr2	241466630	HG2_Ill_SVrefine2DISCOVARplusDovetail_7374	N	<INS>	20	PASS	END=241466630;SVTYPE=INS;SVLEN=562;SC=DeBreak,MAMnet,Sniffles2,cuteSV,NanoVar,SVIM,Sniffles,Smartie-sv_aln,SVIM-asm,PAV,Dipcall;NumNeighbors=1;NumThresholdNeighbors=1;MatchId=795;TruScore=0.666667;PctSeqSimilarity=0;PctSizeSimilarity=1;PctRecOverlap=1;SizeDiff=0;StartDistance=0;EndDistance=0	GT	1/1
chr3	61657416	HG2_PB_SVrefine2PB10Xhap12_2438	N	<INS>	20	PASS	END=61657416;SVTYPE=INS;SVLEN=178;SC=DeBreak,NanoVar,Sniffles;NumNeighbors=1;NumThresholdNeighbors=1;MatchId=831;TruScore=0.666667;PctSeqSimilarity=0;PctSizeSimilarity=1;PctRecOverlap=1;SizeDiff=0;StartDistance=0;EndDistance=0	GT	1/1
chr3	71484295	HG2_PB_SVrefine2PB10Xhap12_2471	N	<INS>	10	PASS	END=71484295;SVTYPE=INS;SVLEN=3351;SC=DeBreak,Sniffles2,cuteSV,NanoVar,SVIM,Sniffles,Smartie-sv_aln,PAV;NumNeighbors=1;NumThresholdNeighbors=1;MatchId=834;TruScore=0.666667;PctSeqSimilarity=0;PctSizeSimilarity=1;PctRecOverlap=1;SizeDiff=0;StartDistance=0;EndDistance=0	GT	1/1
chr3	186468924	HG4_PB_SVrefine2Falcon1Dovetail_2399	N	<INS>	20	PASS	END=186468924;SVTYPE=INS;SVLEN=270;SC=DeBreak,MAMnet,Sniffles2,cuteSV,NanoVar,SVIM,Sniffles,Smartie-sv_aln,SVIM-asm,PAV,Dipcall;NumNeighbors=1;NumThresholdNeighbors=1;MatchId=877;TruScore=0.666667;PctSeqSimilarity=0;PctSizeSimilarity=1;PctRecOverlap=1;SizeDiff=0;StartDistance=0;EndDistance=0	GT	1/1
chr3	111879112	HG2_10X_SVrefine210Xhap12_2636	N	<INS>	20	PASS	END=111879112;SVTYPE=INS;SVLEN=9500;SC=DeBreak,MAMnet,Sniffles2,cuteSV,NanoVar,SVIM,Sniffles,Smartie-sv_aln,SVIM-asm,PAV,Dipcall;NumNeighbors=1;NumThresholdNeighbors=1;MatchId=927;TruScore=0.666667;PctSeqSimilarity=0;PctSizeSimilarity=1;PctRecOverlap=1;SizeDiff=0;StartDistance=0;EndDistance=0	GT	1/1
chr3	49643722	HG2_Ill_250bpfermikitraw_4427	N	<INS>	20	PASS	END=49643722;SVTYPE=INS;SVLEN=67;SC=DeBreak,MAMnet,Sniffles2,cuteSV,NanoVar,Sniffles,Smartie-sv_aln,PAV;NumNeighbors=1;NumThresholdNeighbors=1;MatchId=992;TruScore=0.666667;PctSeqSimilarity=0;PctSizeSimilarity=1;PctRecOverlap=1;SizeDiff=0;StartDistance=0;EndDistance=0	GT	0/1
chr3	106377804	HG3_Ill_250bpfermikitraw_4779	N	<INS>	10	PASS	END=106377804;SVTYPE=INS;SVLEN=58;SC=DeBreak,MAMnet,Sniffles2,cuteSV,NanoVar,SVIM,Sniffles,Smartie-sv_aln;NumNeighbors=1;NumThresholdNeighbors=1;MatchId=1000;TruScore=0.666667;PctSeqSimilarity=0;PctSizeSimilarity=1;PctRecOverlap=1;SizeDiff=0;StartDistance=0;EndDistance=0	GT	0/1
chr3	156917568	HG2_PB_SVrefine2Falcon2Bionano_1770	N	<INS>	20	PASS	END=156917568;SVTYPE=INS;SVLEN=50;SC=DeBreak,cuteSV,NanoVar,Smartie-sv_aln;NumNeighbors=1;NumThresholdNeighbors=1;MatchId=1048;TruScore=0.666667;PctSeqSimilarity=0;PctSizeSimilarity=1;PctRecOverlap=1;SizeDiff=0;StartDistance=0;EndDistance=0	GT	0/1
chr3	112743115	HG2_PB_SVrefine2PBcRplusDovetail_7538	N	<DEL>	10	PASS	END=112751315;SVTYPE=DEL;SVLEN=8200;SC=DeBreak,SVIM,Smartie-sv_aln;NumNeighbors=1;NumThresholdNeighbors=1;MatchId=1058;TruScore=0.666667;PctSeqSimilarity=0;PctSizeSimilarity=1;PctRecOverlap=1;SizeDiff=0;StartDistance=0;EndDistance=0	GT	0/1
chr3	76061918	HG3_PB_SVrefine2Falcon1Dovetail_2111	N	<INS>	20	PASS	END=76061918;SVTYPE=INS;SVLEN=120;SC=DeBreak,MAMnet,Sniffles2,cuteSV,NanoVar,SVIM,Sniffles,Smartie-sv_aln,SVIM-asm,PAV,Dipcall;NumNeighbors=1;NumThresholdNeighbors=1;MatchId=1107;TruScore=0.666667;PctSeqSimilarity=0;PctSizeSimilarity=1;PctRecOverlap=1;SizeDiff=0;StartDistance=0;EndDistance=0	GT	0/1
chr4	127482422	HG4_Ill_scalpel_4713	N	<INS>	20	PASS	END=127482422;SVTYPE=INS;SVLEN=51;SC=DeBreak,NanoVar,Smartie-sv_aln;NumNeighbors=1;NumThresholdNeighbors=1;MatchId=1117;TruScore=0.666667;PctSeqSimilarity=0;PctSizeSimilarity=1;PctRecOverlap=1;SizeDiff=0;StartDistance=0;EndDistance=0	GT	0/1
chr4	99813787	HG3_PB_SVrefine2Falcon1Dovetail_2933	N	<INS>	20	PASS	END=99813787;SVTYPE=INS;SVLEN=3310;SC=DeBreak,MAMnet,cuteSV,NanoVar,SVIM,Sniffles,Smartie-sv_aln,SVIM-asm,PAV,Dipcall;NumNeighbors=1;NumThresholdNeighbors=1;MatchId=1140;TruScore=0.666667;PctSeqSimilarity=0;PctSizeSimilarity=1;PctRecOverlap=1;SizeDiff=0;StartDistance=0;EndDistance=0	GT	0/1
chr4	139660352	HG2_10X_SVrefine210Xhap12_3616	N	<DEL>	20	PASS	END=139660429;SVTYPE=DEL;SVLEN=77;SC=DeBreak,NanoVar,Smartie-sv_aln;NumNeighbors=1;NumThresholdNeighbors=1;MatchId=1195;TruScore=0.666667;PctSeqSimilarity=0;PctSizeSimilarity=1;PctRecOverlap=1;SizeDiff=0;StartDistance=0;EndDistance=0	GT	0/1
chr4	16741212	HG2_PB_SVrefine2Falcon2Bionano_2061	N	<INS>	20	PASS	END=16741212;SVTYPE=INS;SVLEN=58;SC=DeBreak,Smartie-sv_aln,SVIM-asm,Dipcall;NumNeighbors=1;NumThresholdNeighbors=1;MatchId=1208;TruScore=0.666667;PctSeqSimilarity=0;PctSizeSimilarity=1;PctRecOverlap=1;SizeDiff=0;StartDistance=0;EndDistance=0	GT	0/1
chr4	12408976	HG2_PB_PB10Xdip_21319	N	<INS>	10	PASS	END=12408976;SVTYPE=INS;SVLEN=51;SC=DeBreak,MAMnet,Sniffles2,cuteSV,NanoVar,SVIM,Sniffles,Smartie-sv_aln,SVIM-asm,PAV,Dipcall;NumNeighbors=1;NumThresholdNeighbors=1;MatchId=1260;TruScore=0.666667;PctSeqSimilarity=0;PctSizeSimilarity=1;PctRecOverlap=1;SizeDiff=0;StartDistance=0;EndDistance=0	GT	0/1
chr4	154050407	HG2_PB_SVrefine2PBcRplusDovetail_8408	N	<INS>	10	PASS	END=154050407;SVTYPE=INS;SVLEN=1013;SC=DeBreak,MAMnet,Sniffles2,cuteSV,NanoVar,SVIM,Sniffles,Smartie-sv_aln,SVIM-asm,PAV,Dipcall;NumNeighbors=1;NumThresholdNeighbors=1;MatchId=1317;TruScore=0.666667;PctSeqSimilarity=0;PctSizeSimilarity=1;PctRecOverlap=1;SizeDiff=0;StartDistance=0;EndDistance=0	GT	0/1
chr4	109330947	HG2_PB_SVrefine2PB10Xhap12_3485	N	<INS>	10	PASS	END=109330947;SVTYPE=INS;SVLEN=337;SC=DeBreak,SVIM,Sniffles,Smartie-sv_aln,SVIM-asm,Dipcall;NumNeighbors=1;NumThresholdNeighbors=1;MatchId=1344;TruScore=0.666667;PctSeqSimilarity=0;PctSizeSimilarity=1;PctRecOverlap=1;SizeDiff=0;StartDistance=0;EndDistance=0	GT	1/1
chr4	83809550	HG2_Ill_scalpel_4575	N	<INS>	20	PASS	END=83809550;SVTYPE=INS;SVLEN=58;SC=DeBreak,MAMnet,cuteSV,Smartie-sv_aln,Dipcall;NumNeighbors=1;NumThresholdNeighbors=1;MatchId=1363;TruScore=0.666667;PctSeqSimilarity=0;PctSizeSimilarity=1;PctRecOverlap=1;SizeDiff=0;StartDistance=0;EndDistance=0	GT	0/1
chr4	86396781	HG4_Ill_SVrefine2DISCOVARDovetail_3573	N	<DEL>	20	PASS	END=86396844;SVTYPE=DEL;SVLEN=63;SC=DeBreak,MAMnet,Sniffles2,cuteSV,NanoVar,SVIM,Sniffles,Smartie-sv_aln,SVIM-asm,PAV,Dipcall;NumNeighbors=1;NumThresholdNeighbors=1;MatchId=1375;TruScore=0.666667;PctSeqSimilarity=0;PctSizeSimilarity=1;PctRecOverlap=1;SizeDiff=0;StartDistance=0;EndDistance=0	GT	0/1
chr4	190076958	HG2_PB_SVrefine2Falcon2Bionano_2607	N	<INS>	10	PASS	END=190076958;SVTYPE=INS;SVLEN=157;SC=DeBreak,MAMnet,Sniffles2,cuteSV,SVIM,Sniffles,Smartie-sv_aln,SVIM-asm,PAV,Dipcall;NumNeighbors=1;NumThresholdNeighbors=1;MatchId=1381;TruScore=0.666667;PctSeqSimilarity=0;PctSizeSimilarity=1;PctRecOverlap=1;SizeDiff=0;StartDistance=0;EndDistance=0	GT	0/1
chr4	64513	HG4_Ill_Krunchall_5993	N	<DEL>	20	PASS	END=67871;SVTYPE=DEL;SVLEN=3358;SC=DeBreak,MAMnet,Sniffles2,cuteSV,NanoVar,SVIM,Sniffles,SVIM-asm,PAV,Dipcall;NumNeighbors=1;NumThresholdNeighbors=1;MatchId=1403;TruScore=0.666667;PctSeqSimilarity=0;PctSizeSimilarity=1;PctRecOverlap=1;SizeDiff=0;StartDistance=0;EndDistance=0	GT	0/1
chr4	140236152	HG4_Ill_GATKHCSBGrefine_3525	N	<INS>	20	PASS	END=140236152;SVTYPE=INS;SVLEN=50;SC=DeBreak,MAMnet,NanoVar,Smartie-sv_aln;NumNeighbors=1;NumThresholdNeighbors=1;MatchId=1421;TruScore=0.666667;PctSeqSimilarity=0;PctSizeSimilarity=1;PctRecOverlap=1;SizeDiff=0;StartDistance=0;EndDistance=0	GT	0/1
chr4	59060347	HG4_Ill_GATKHCSBGrefine_3179	N	<INS>	20	PASS	END=59060347;SVTYPE=INS;SVLEN=88;SC=DeBreak,MAMnet,Sniffles2,cuteSV,NanoVar,SVIM,Sniffles,Smartie-sv_aln,Dipcall;NumNeighbors=1;NumThresholdNeighbors=1;MatchId=1433;TruScore=0.666667;PctSeqSimilarity=0;PctSizeSimilarity=1;PctRecOverlap=1;SizeDiff=0;StartDistance=0;EndDistance=0	GT	0/1
chr5	133776811	HG2_PB_SVrefine2Falcon2Bionano_3075	N	<INS>	20	PASS	END=133776811;SVTYPE=INS;SVLEN=1800;SC=DeBreak,NanoVar,Smartie-sv_aln;NumNeighbors=1;NumThresholdNeighbors=1;MatchId=1454;TruScore=0.666667;PctSeqSimilarity=0;PctSizeSimilarity=1;PctRecOverlap=1;SizeDiff=0;StartDistance=0;EndDistance=0	GT	1/1
chr5	52432966	HG3_Ill_Krunchall_8005	N	<INS>	20	PASS	END=52432966;SVTYPE=INS;SVLEN=56;SC=DeBreak,MAMnet,SVIM,Smartie-sv_aln;NumNeighbors=1;NumThresholdNeighbors=1;MatchId=1498;TruScore=0.666667;PctSeqSimilarity=0;PctSizeSimilarity=1;PctRecOverlap=1;SizeDiff=0;StartDistance=0;EndDistance=0	GT	0/1
chr5	897227	HG2_PB_SVrefine2Falcon1plusDovetail_9327	N	<DEL>	10	PASS	END=897689;SVTYPE=DEL;SVLEN=462;SC=DeBreak,MAMnet,Sniffles2,cuteSV,NanoVar,SVIM,Sniffles,Smartie-sv_aln,SVIM-asm,PAV,Dipcall;NumNeighbors=1;NumThresholdNeighbors=1;MatchId=1503;TruScore=0.666667;PctSeqSimilarity=0;PctSizeSimilarity=1;PctRecOverlap=1;SizeDiff=0;StartDistance=0;EndDistance=0	GT	0/1
chr5	64405470	HG2_PB_SVrefine2Falcon2Bionano_2898	N	<INS>	20	PASS	END=64405470;SVTYPE=INS;SVLEN=62;SC=DeBreak,Sniffles2,NanoVar,Smartie-sv_aln,SVIM-asm;NumNeighbors=1;NumThresholdNeighbors=1;MatchId=1522;TruScore=0.666667;PctSeqSimilarity=0;PctSizeSimilarity=1;PctRecOverlap=1;SizeDiff=0;StartDistance=0;EndDistance=0	GT	0/1
chr5	12685942	HG2_Ill_SVrefine2DISCOVARplusDovetail_10178	N	<INS>	20	PASS	END=12685942;SVTYPE=INS;SVLEN=20125;SC=DeBreak,NanoVar,SVIM,Sniffles,Smartie-sv_aln,Dipcall;NumNeighbors=1;NumThresholdNeighbors=1;MatchId=1534;TruScore=0.666667;PctSeqSimilarity=0;PctSizeSimilarity=1;PctRecOverlap=1;SizeDiff=0;StartDistance=0;EndDistance=0	GT	0/1
chr5	94548271	HG2_PB_SVrefine2PB10Xhap12_4336	N	<INS>	20	PASS	END=94548271;SVTYPE=INS;SVLEN=16629;SC=DeBreak,MAMnet,Sniffles2,cuteSV,NanoVar,SVIM,Sniffles,Smartie-sv_aln,SVIM-asm,PAV,Dipcall;NumNeighbors=1;NumThresholdNeighbors=1;MatchId=1562;TruScore=0.666667;PctSeqSimilarity=0;PctSizeSimilarity=1;PctRecOverlap=1;SizeDiff=0;StartDistance=0;EndDistance=0	GT	1/1
chr5	11816716	HG3_PB_SVrefine2Falcon1Dovetail_3484	N	<DEL>	10	PASS	END=11817231;SVTYPE=DEL;SVLEN=515;SC=DeBreak,MAMnet,NanoVar,SVIM,Smartie-sv_aln,SVIM-asm,Dipcall;NumNeighbors=1;NumThresholdNeighbors=1;MatchId=1578;TruScore=0.666667;PctSeqSimilarity=0;PctSizeSimilarity=1;PctRecOverlap=1;SizeDiff=0;StartDistance=0;EndDistance=0	GT	0/1
chr5	136566485	HG4_PB_HySA_9195	N	<INS>	20	PASS	END=136566485;SVTYPE=INS;SVLEN=50;SC=DeBreak,NanoVar,Smartie-sv_aln;NumNeighbors=1;NumThresholdNeighbors=1;MatchId=1597;TruScore=0.666667;PctSeqSimilarity=0;PctSizeSimilarity=1;PctRecOverlap=1;SizeDiff=0;StartDistance=0;EndDistance=0	GT	0/1
chr5	144563611	HG2_PB_pbsv_6206	N	<INS>	10	PASS	END=144563611;SVTYPE=INS;SVLEN=1109;SC=DeBreak,MAMnet,Sniffles2,cuteSV,SVIM,Sniffles,Smartie-sv_aln;NumNeighbors=1;NumThresholdNeighbors=1;MatchId=1599;TruScore=0.666667;PctSeqSimilarity=0;PctSizeSimilarity=1;PctRecOverlap=1;SizeDiff=0;StartDistance=0;EndDistance=0	GT	1/1
chr5	118073356	HG2_PB_pbsv_6099	N	<INS>	20	PASS	END=118073356;SVTYPE=INS;SVLEN=53;SC=DeBreak,MAMnet,SVIM;NumNeighbors=1;NumThresholdNeighbors=1;MatchId=1606;TruScore=0.666667;PctSeqSimilarity=0;PctSizeSimilarity=1;PctRecOverlap=1;SizeDiff=0;StartDistance=0;EndDistance=0	GT	0/1
chr5	166777766	HG2_Ill_GATKHCSBGrefine_4437	N	<INS>	10	PASS	END=166777766;SVTYPE=INS;SVLEN=85;SC=DeBreak,MAMnet,Sniffles2,cuteSV,NanoVar,SVIM,Sniffles,Smartie-sv_aln,PAV;NumNeighbors=1;NumThresholdNeighbors=1;MatchId=1614;TruScore=0.666667;PctSeqSimilarity=0;PctSizeSimilarity=1;PctRecOverlap=1;SizeDiff=0;StartDistance=0;EndDistance=0	GT	0/1
chr5	18606934	HG2_Ill_svaba_7175	N	<INS>	20	PASS	END=18606934;SVTYPE=INS;SVLEN=55;SC=DeBreak,Smartie-sv_aln;NumNeighbors=1;NumThresholdNeighbors=1;MatchId=1645;TruScore=0.666667;PctSeqSimilarity=0;PctSizeSimilarity=1;PctRecOverlap=1;SizeDiff=0;StartDistance=0;EndDistance=0	GT	0/1
chr5	1191347	HG2_PB_SVrefine2PB10Xhap12_3950	N	<INS>	10	PASS	END=1191347;SVTYPE=INS;SVLEN=259;SC=DeBreak,MAMnet,Sniffles2,cuteSV,NanoVar,SVIM,Sniffles,Smartie-sv_aln,SVIM-asm,PAV,Dipcall;NumNeighbors=1;NumThresholdNeighbors=1;MatchId=1654;TruScore=0.666667;PctSeqSimilarity=0;PctSizeSimilarity=1;PctRecOverlap=1;SizeDiff=0;StartDistance=0;EndDistance=0	GT	1/1
chr5	97567278	HG2_PB_SVrefine2Falcon1plusDovetail_9661	N	<INS>	10	PASS	END=97567278;SVTYPE=INS;SVLEN=2493;SC=DeBreak,MAMnet,Sniffles2,cuteSV,NanoVar,SVIM,Sniffles,Smartie-sv_aln,SVIM-asm,PAV,Dipcall;NumNeighbors=1;NumThresholdNeighbors=1;MatchId=1687;TruScore=0.666667;PctSeqSimilarity=0;PctSizeSimilarity=1;PctRecOverlap=1;SizeDiff=0;StartDistance=0;EndDistance=0	GT	1/1
chr5	4015225	HG4_Ill_150bpfermikitraw_7338	N	<INS>	20	PASS	END=4015225;SVTYPE=INS;SVLEN=62;SC=DeBreak,MAMnet,Sniffles2,cuteSV,NanoVar,SVIM,Sniffles,Smartie-sv_aln;NumNeighbors=1;NumThresholdNeighbors=1;MatchId=1709;TruScore=0.666667;PctSeqSimilarity=0;PctSizeSimilarity=1;PctRecOverlap=1;SizeDiff=0;StartDistance=0;EndDistance=0	GT	0/1
chr6	9569475	HG3_10X_allpass_1329	N	<DEL>	20	PASS	END=9569529;SVTYPE=DEL;SVLEN=54;SC=DeBreak,Smartie-sv_aln,SVIM-asm;NumNeighbors=1;NumThresholdNeighbors=1;MatchId=1736;TruScore=0.666667;PctSeqSimilarity=0;PctSizeSimilarity=1;PctRecOverlap=1;SizeDiff=0;StartDistance=0;EndDistance=0	GT	0/1
chr6	21353681	HG3_Ill_GATKHC_11097	N	<INS>	20	PASS	END=21353681;SVTYPE=INS;SVLEN=68;SC=DeBreak,MAMnet,Sniffles,Smartie-sv_aln,PAV;NumNeighbors=1;NumThresholdNeighbors=1;MatchId=1738;TruScore=0.666667;PctSeqSimilarity=0;PctSizeSimilarity=1;PctRecOverlap=1;SizeDiff=0;StartDistance=0;EndDistance=0	GT	1/1
chr6	107037109	HG2_PB_HySA_13292	N	<INS>	10	PASS	END=107037109;SVTYPE=INS;SVLEN=303;SC=DeBreak,Smartie-sv_aln;NumNeighbors=1;NumThresholdNeighbors=1;MatchId=1756;TruScore=0.666667;PctSeqSimilarity=0;PctSizeSimilarity=1;PctRecOverlap=1;SizeDiff=0;StartDistance=0;EndDistance=0	GT	1/1
chr6	47473301	HG2_PB_SVrefine2Falcon2Bionano_3435	N	<INS>	10	PASS	END=47473301;SVTYPE=INS;SVLEN=806;SC=DeBreak,SVIM,Sniffles,Smartie-sv_aln,SVIM-asm,Dipcall;NumNeighbors=1;NumThresholdNeighbors=1;MatchId=1792;TruScore=0.666667;PctSeqSimilarity=0;PctSizeSimilarity=1;PctRecOverlap=1;SizeDiff=0;StartDistance=0;EndDistance=0	GT	0/1
chr6	77437124	HG2_PB_SVrefine2PB10Xhap12_5138	N	<DEL>	20	PASS	END=77458884;SVTYPE=DEL;SVLEN=21760;SC=DeBreak,MAMnet,Sniffles2,NanoVar,SVIM,Smartie-sv_aln,SVIM-asm,PAV,Dipcall;NumNeighbors=1;NumThresholdNeighbors=1;MatchId=1834;TruScore=0.666667;PctSeqSimilarity=0;PctSizeSimilarity=1;PctRecOverlap=1;SizeDiff=0;StartDistance=0;EndDistance=0	GT	0/1
chr6	165195472	HG4_PB_SVrefine2Falcon1Dovetail_4565	N	<INS>	10	PASS	END=165195472;SVTYPE=INS;SVLEN=7522;SC=DeBreak,MAMnet,Sniffles2,cuteSV,NanoVar,SVIM,Sniffles,Smartie-sv_aln,SVIM-asm,PAV,Dipcall;NumNeighbors=1;NumThresholdNeighbors=1;MatchId=1866;TruScore=0.666667;PctSeqSimilarity=0;PctSizeSimilarity=1;PctRecOverlap=1;SizeDiff=0;StartDistance=0;EndDistance=0	GT	1/1
chr6	50287230	HG3_Ill_svaba_8943	N	<INS>	10	PASS	END=50287230;SVTYPE=INS;SVLEN=52;SC=DeBreak,MAMnet,Sniffles2,cuteSV,NanoVar,SVIM,Sniffles,Smartie-sv_aln,SVIM-asm,PAV,Dipcall;NumNeighbors=1;NumThresholdNeighbors=1;MatchId=1867;TruScore=0.666667;PctSeqSimilarity=0;PctSizeSimilarity=1;PctRecOverlap=1;SizeDiff=0;StartDistance=0;EndDistance=0	GT	0/1
chr6	94374471	HG2_PB_PB10Xdip_26180	N	<INS>	10	PASS	END=94374471;SVTYPE=INS;SVLEN=59;SC=DeBreak,MAMnet,NanoVar,SVIM,Sniffles,Smartie-sv_aln,SVIM-asm;NumNeighbors=1;NumThresholdNeighbors=1;MatchId=1912;TruScore=0.666667;PctSeqSimilarity=0;PctSizeSimilarity=1;PctRecOverlap=1;SizeDiff=0;StartDistance=0;EndDistance=0	GT	1/1
chr6	136256069	HG2_Ill_svaba_9473	N	<DEL>	10	PASS	END=136256153;SVTYPE=DEL;SVLEN=84;SC=DeBreak,MAMnet,Sniffles2,cuteSV,NanoVar,SVIM,Sniffles,Smartie-sv_aln;NumNeighbors=1;NumThresholdNeighbors=1;MatchId=1995;TruScore=0.666667;PctSeqSimilarity=0;PctSizeSimilarity=1;PctRecOverlap=1;SizeDiff=0;StartDistance=0;EndDistance=0	GT	0/1
chr6	161736993	HG2_Ill_svaba_9691	N	<INS>	20	PASS	END=161736993;SVTYPE=INS;SVLEN=60;SC=DeBreak,MAMnet,Smartie-sv_aln;NumNeighbors=1;NumThresholdNeighbors=1;MatchId=2000;TruScore=0.666667;PctSeqSimilarity=0;PctSizeSimilarity=1;PctRecOverlap=1;SizeDiff=0;StartDistance=0;EndDistance=0	GT	0/1
chr6	15415850	HG2_Ill_GATKHCSBGrefine_4590	N	<INS>	10	PASS	END=15415850;SVTYPE=INS;SVLEN=50;SC=DeBreak,Sniffles,Smartie-sv_aln;NumNeighbors=1;NumThresholdNeighbors=1;MatchId=2004;TruScore=0.666667;PctSeqSimilarity=0;PctSizeSimilarity=1;PctRecOverlap=1;SizeDiff=0;StartDistance=0;EndDistance=0	GT	0/1
chr6	169054240	HG2_PB_SVrefine2PBcRplusDovetail_9937	N	<INS>	10	PASS	END=169054240;SVTYPE=INS;SVLEN=164;SC=DeBreak,MAMnet,Sniffles2,cuteSV,NanoVar,SVIM,Sniffles,Smartie-sv_aln,SVIM-asm,PAV,Dipcall;NumNeighbors=1;NumThresholdNeighbors=1;MatchId=2012;TruScore=0.666667;PctSeqSimilarity=0;PctSizeSimilarity=1;PctRecOverlap=1;SizeDiff=0;StartDistance=0;EndDistance=0	GT	1/1
chr6	97430443	HG2_PB_SVrefine2Falcon2Bionano_3591	N	<INS>	10	PASS	END=97430443;SVTYPE=INS;SVLEN=1613;SC=DeBreak,MAMnet,Sniffles2,cuteSV,NanoVar,SVIM,Sniffles,Smartie-sv_aln,SVIM-asm,PAV,Dipcall;NumNeighbors=1;NumThresholdNeighbors=1;MatchId=2017;TruScore=0.666667;PctSeqSimilarity=0;PctSizeSimilarity=1;PctRecOverlap=1;SizeDiff=0;StartDistance=0;EndDistance=0	GT	1/1
chr7	130449231	HG2_PB_SVrefine2PBcRplusDovetail_10496	N	<INS>	20	PASS	END=130449231;SVTYPE=INS;SVLEN=3224;SC=DeBreak,MAMnet,Sniffles2,cuteSV,NanoVar,SVIM,Sniffles,Smartie-sv_aln,SVIM-asm,PAV,Dipcall;NumNeighbors=1;NumThresholdNeighbors=1;MatchId=2020;TruScore=0.666667;PctSeqSimilarity=0;PctSizeSimilarity=1;PctRecOverlap=1;SizeDiff=0;StartDistance=0;EndDistance=0	GT	0/1
chr7	158881496	HG3_PB_SVrefine2Falcon1Dovetail_5466	N	<INS>	10	PASS	END=158881496;SVTYPE=INS;SVLEN=645;SC=DeBreak,Sniffles2,cuteSV,SVIM,Sniffles,Smartie-sv_aln,PAV;NumNeighbors=1;NumThresholdNeighbors=1;MatchId=2032;TruScore=0.666667;PctSeqSimilarity=0;PctSizeSimilarity=1;PctRecOverlap=1;SizeDiff=0;StartDistance=0;EndDistance=0	GT	0/1
chr7	506928	HG2_PB_SVrefine2PB10Xhap12_5611	N	<INS>	10	PASS	END=506928;SVTYPE=INS;SVLEN=360;SC=DeBreak,MAMnet,Sniffles2,cuteSV,NanoVar,SVIM,Sniffles,Smartie-sv_aln,SVIM-asm,PAV,Dipcall;NumNeighbors=1;NumThresholdNeighbors=1;MatchId=2053;TruScore=0.666667;PctSeqSimilarity=0;PctSizeSimilarity=1;PctRecOverlap=1;SizeDiff=0;StartDistance=0;EndDistance=0	GT	1/1
chr7	118211209	HG2_Ill_GATKHCSBGrefine_5882	N	<INS>	20	PASS	END=118211209;SVTYPE=INS;SVLEN=50;SC=DeBreak,NanoVar,Smartie-sv_aln;NumNeighbors=1;NumThresholdNeighbors=1;MatchId=2088;TruScore=0.666667;PctSeqSimilarity=0;PctSizeSimilarity=1;PctRecOverlap=1;SizeDiff=0;StartDistance=0;EndDistance=0	GT	0/1
chr7	158327053	HG2_Ill_GATKHCSBGrefine_6098	N	<INS>	20	PASS	END=158327053;SVTYPE=INS;SVLEN=50;SC=DeBreak,MAMnet,NanoVar,Sniffles,Smartie-sv_aln,SVIM-asm,PAV,Dipcall;NumNeighbors=1;NumThresholdNeighbors=1;MatchId=2095;TruScore=0.666667;PctSeqSimilarity=0;PctSizeSimilarity=1;PctRecOverlap=1;SizeDiff=0;StartDistance=0;EndDistance=0	GT	0/1
chr7	158066128	HG2_PB_SVrefine2PB10Xhap12_6497	N	<INS>	10	PASS	END=158066128;SVTYPE=INS;SVLEN=462;SC=DeBreak,MAMnet,Sniffles2,cuteSV,Sniffles,Smartie-sv_aln,SVIM-asm,PAV,Dipcall;NumNeighbors=1;NumThresholdNeighbors=1;MatchId=2138;TruScore=0.666667;PctSeqSimilarity=0;PctSizeSimilarity=1;PctRecOverlap=1;SizeDiff=0;StartDistance=0;EndDistance=0	GT	1/1
chr7	56183104	HG2_Ill_150bpfermikitraw_10571	N	<INS>	10	PASS	END=56183104;SVTYPE=INS;SVLEN=64;SC=DeBreak,MAMnet,Sniffles2,cuteSV,NanoVar,Sniffles,Smartie-sv_aln,SVIM-asm,Dipcall;NumNeighbors=1;NumThresholdNeighbors=1;MatchId=2144;TruScore=0.666667;PctSeqSimilarity=0;PctSizeSimilarity=1;PctRecOverlap=1;SizeDiff=0;StartDistance=0;EndDistance=0	GT	0/1
chr7	155125830	HG2_PB_SVrefine2PB10Xhap12_6424	N	<INS>	10	PASS	END=155125830;SVTYPE=INS;SVLEN=720;SC=DeBreak,MAMnet,Sniffles2,cuteSV,NanoVar,SVIM,Sniffles,Smartie-sv_aln,SVIM-asm,PAV,Dipcall;NumNeighbors=1;NumThresholdNeighbors=1;MatchId=2147;TruScore=0.666667;PctSeqSimilarity=0;PctSizeSimilarity=1;PctRecOverlap=1;SizeDiff=0;StartDistance=0;EndDistance=0	GT	1/1
chr7	158790609	HG4_PB_SVrefine2PBcRDovetail_4439	N	<INS>	10	PASS	END=158790609;SVTYPE=INS;SVLEN=617;SC=DeBreak,Sniffles2,cuteSV,SVIM,Sniffles,Smartie-sv_aln,SVIM-asm,Dipcall;NumNeighbors=1;NumThresholdNeighbors=1;MatchId=2174;TruScore=0.666667;PctSeqSimilarity=0;PctSizeSimilarity=1;PctRecOverlap=1;SizeDiff=0;StartDistance=0;EndDistance=0	GT	1/1
chr7	1320058	HG2_PB_SVrefine2PB10Xhap12_5661	N	<DEL>	20	PASS	END=1320474;SVTYPE=DEL;SVLEN=416;SC=DeBreak,Sniffles2,NanoVar,Dipcall;NumNeighbors=1;NumThresholdNeighbors=1;MatchId=2190;TruScore=0.666667;PctSeqSimilarity=0;PctSizeSimilarity=1;PctRecOverlap=1;SizeDiff=0;StartDistance=0;EndDistance=0	GT	1/1
chr7	2075966	HG3_PB_assemblyticsfalcon_24175	N	<INS>	10	PASS	END=2075966;SVTYPE=INS;SVLEN=162;SC=DeBreak,MAMnet,Sniffles2,cuteSV,NanoVar,SVIM,Sniffles,Smartie-sv_aln,SVIM-asm,PAV;NumNeighbors=1;NumThresholdNeighbors=1;MatchId=2223;TruScore=0.666667;PctSeqSimilarity=0;PctSizeSimilarity=1;PctRecOverlap=1;SizeDiff=0;StartDistance=0;EndDistance=0	GT	0/1
chr7	69960528	HG2_PB_SVrefine2Falcon2Bionano_3987	N	<INS>	10	PASS	END=69960528;SVTYPE=INS;SVLEN=631;SC=DeBreak,MAMnet,Sniffles2,cuteSV,NanoVar,SVIM,Sniffles,Smartie-sv_aln,SVIM-asm,PAV,Dipcall;NumNeighbors=1;NumThresholdNeighbors=1;MatchId=2225;TruScore=0.666667;PctSeqSimilarity=0;PctSizeSimilarity=1;PctRecOverlap=1;SizeDiff=0;StartDistance=0;EndDistance=0	GT	0/1
chr7	69961993	HG3_Ill_150bpfermikitraw_10752	N	<DEL>	20	PASS	END=69962080;SVTYPE=DEL;SVLEN=87;SC=DeBreak,MAMnet,Sniffles2,cuteSV,NanoVar,SVIM,Sniffles,Smartie-sv_aln;NumNeighbors=1;NumThresholdNeighbors=1;MatchId=2226;TruScore=0.666667;PctSeqSimilarity=0;PctSizeSimilarity=1;PctRecOverlap=1;SizeDiff=0;StartDistance=0;EndDistance=0	GT	0/1
chr7	155652203	HG2_Ill_GATKHC_14424	N	<INS>	20	PASS	END=155652203;SVTYPE=INS;SVLEN=120;SC=DeBreak,MAMnet,Sniffles2,cuteSV,NanoVar,SVIM,Sniffles,Smartie-sv_aln;NumNeighbors=1;NumThresholdNeighbors=1;MatchId=2232;TruScore=0.666667;PctSeqSimilarity=0;PctSizeSimilarity=1;PctRecOverlap=1;SizeDiff=0;StartDistance=0;EndDistance=0	GT	0/1
chr7	150607757	HG3_PB_SVrefine2Falcon1Dovetail_5312	N	<INS>	10	PASS	END=150607757;SVTYPE=INS;SVLEN=797;SC=DeBreak,MAMnet,Sniffles2,cuteSV,NanoVar,SVIM,Sniffles,Smartie-sv_aln,SVIM-asm,Dipcall;NumNeighbors=1;NumThresholdNeighbors=1;MatchId=2235;TruScore=0.666667;PctSeqSimilarity=0;PctSizeSimilarity=1;PctRecOverlap=1;SizeDiff=0;StartDistance=0;EndDistance=0	GT	0/1
chr7	157862939	HG2_PB_SVrefine2Falcon2Bionano_4327	N	<DEL>	10	PASS	END=157863166;SVTYPE=DEL;SVLEN=227;SC=DeBreak,MAMnet,Sniffles2,cuteSV,NanoVar,SVIM,Sniffles,Smartie-sv_aln,SVIM-asm,PAV,Dipcall;NumNeighbors=1;NumThresholdNeighbors=1;MatchId=2263;TruScore=0.666667;PctSeqSimilarity=0;PctSizeSimilarity=1;PctRecOverlap=1;SizeDiff=0;StartDistance=0;EndDistance=0	GT	0/1
chr7	114252443	HG4_Ill_150bpfermikitraw_11200	N	<INS>	20	PASS	END=114252443;SVTYPE=INS;SVLEN=50;SC=DeBreak,Smartie-sv_aln;NumNeighbors=1;NumThresholdNeighbors=1;MatchId=2305;TruScore=0.666667;PctSeqSimilarity=0;PctSizeSimilarity=1;PctRecOverlap=1;SizeDiff=0;StartDistance=0;EndDistance=0	GT	0/1
chr7	10629658	HG4_PB_SVrefine2PBcRDovetail_3894	N	<INS>	10	PASS	END=10629658;SVTYPE=INS;SVLEN=158;SC=DeBreak,MAMnet,Sniffles2,cuteSV,NanoVar,SVIM,Sniffles,Smartie-sv_aln,SVIM-asm,PAV,Dipcall;NumNeighbors=1;NumThresholdNeighbors=1;MatchId=2320;TruScore=0.666667;PctSeqSimilarity=0;PctSizeSimilarity=1;PctRecOverlap=1;SizeDiff=0;StartDistance=0;EndDistance=0	GT	0/1
chr8	102695517	HG4_PB_SVrefine2PBcRDovetail_4818	N	<INS>	10	PASS	END=102695517;SVTYPE=INS;SVLEN=1484;SC=DeBreak,MAMnet,Sniffles2,cuteSV,NanoVar,SVIM,Sniffles,Smartie-sv_aln;NumNeighbors=1;NumThresholdNeighbors=1;MatchId=2350;TruScore=0.666667;PctSeqSimilarity=0;PctSizeSimilarity=1;PctRecOverlap=1;SizeDiff=0;StartDistance=0;EndDistance=0	GT	0/1
chr8	145781904	HG2_PB_SVrefine2Falcon2Bionano_4714	N	<INS>	10	PASS	END=145781904;SVTYPE=INS;SVLEN=610;SC=DeBreak,MAMnet,Sniffles2,cuteSV,NanoVar,SVIM,Sniffles,Smartie-sv_aln,SVIM-asm,PAV,Dipcall;NumNeighbors=1;NumThresholdNeighbors=1;MatchId=2353;TruScore=0.666667;PctSeqSimilarity=0;PctSizeSimilarity=1;PctRecOverlap=1;SizeDiff=0;StartDistance=0;EndDistance=0	GT	1/1
chr8	39553789	HG2_Ill_150bpfermikitraw_11880	N	<DEL>	20	PASS	END=39553839;SVTYPE=DEL;SVLEN=50;SC=DeBreak,Smartie-sv_aln;NumNeighbors=1;NumThresholdNeighbors=1;MatchId=2364;TruScore=0.666667;PctSeqSimilarity=0;PctSizeSimilarity=1;PctRecOverlap=1;SizeDiff=0;StartDistance=0;EndDistance=0	GT	0/1
chr8	125614429	HG2_Ill_150bpfermikitraw_12447	N	<INS>	20	PASS	END=125614429;SVTYPE=INS;SVLEN=50;SC=DeBreak,Smartie-sv_aln;NumNeighbors=1;NumThresholdNeighbors=1;MatchId=2419;TruScore=0.666667;PctSeqSimilarity=0;PctSizeSimilarity=1;PctRecOverlap=1;SizeDiff=0;StartDistance=0;EndDistance=0	GT	0/1
chr8	144492486	HG2_PB_SVrefine2PB10Xhap12_7260	N	<INS>	10	PASS	END=144492486;SVTYPE=INS;SVLEN=1794;SC=DeBreak,MAMnet,Sniffles2,cuteSV,NanoVar,SVIM,Sniffles,Smartie-sv_aln,SVIM-asm,PAV,Dipcall;NumNeighbors=1;NumThresholdNeighbors=1;MatchId=2480;TruScore=0.666667;PctSeqSimilarity=0;PctSizeSimilarity=1;PctRecOverlap=1;SizeDiff=0;StartDistance=0;EndDistance=0	GT	1/1
chr8	11312865	HG2_PB_SVrefine2Falcon2Bionano_4493	N	<INS>	10	PASS	END=11312865;SVTYPE=INS;SVLEN=507;SC=DeBreak,MAMnet,Sniffles2,cuteSV,NanoVar,SVIM,Sniffles,Smartie-sv_aln,SVIM-asm,PAV,Dipcall;NumNeighbors=1;NumThresholdNeighbors=1;MatchId=2492;TruScore=0.666667;PctSeqSimilarity=0;PctSizeSimilarity=1;PctRecOverlap=1;SizeDiff=0;StartDistance=0;EndDistance=0	GT	1/1
chr8	142819484	HG2_Ill_250bpfermikitraw_13460	N	<DEL>	20	PASS	END=142819551;SVTYPE=DEL;SVLEN=67;SC=DeBreak,NanoVar,SVIM-asm,PAV,Dipcall;NumNeighbors=1;NumThresholdNeighbors=1;MatchId=2513;TruScore=0.666667;PctSeqSimilarity=0;PctSizeSimilarity=1;PctRecOverlap=1;SizeDiff=0;StartDistance=0;EndDistance=0	GT	1/1
chr8	134727672	HG4_PB_HySA_14252	N	<INS>	20	PASS	END=134727672;SVTYPE=INS;SVLEN=53;SC=DeBreak,Sniffles2,cuteSV,NanoVar,SVIM,Sniffles;NumNeighbors=1;NumThresholdNeighbors=1;MatchId=2514;TruScore=0.666667;PctSeqSimilarity=0;PctSizeSimilarity=1;PctRecOverlap=1;SizeDiff=0;StartDistance=0;EndDistance=0	GT	0/1
chr8	1365317	HG2_PB_PB10Xdip_30386	N	<INS>	10	PASS	END=1365317;SVTYPE=INS;SVLEN=1230;SC=DeBreak,Sniffles,Smartie-sv_aln,SVIM-asm,Dipcall;NumNeighbors=1;NumThresholdNeighbors=1;MatchId=2537;TruScore=0.666667;PctSeqSimilarity=0;PctSizeSimilarity=1;PctRecOverlap=1;SizeDiff=0;StartDistance=0;EndDistance=0	GT	1/1
chr8	139754141	HG2_PB_SVrefine2PBcRplusDovetail_11285	N	<INS>	10	PASS	END=139754141;SVTYPE=INS;SVLEN=309;SC=DeBreak,MAMnet,Sniffles2,cuteSV,Sniffles,Smartie-sv_aln;NumNeighbors=1;NumThresholdNeighbors=1;MatchId=2550;TruScore=0.666667;PctSeqSimilarity=0;PctSizeSimilarity=1;PctRecOverlap=1;SizeDiff=0;StartDistance=0;EndDistance=0	GT	1/1
chr8	134553165	HG3_Ill_250bpfermikitraw_12955	N	<INS>	10	PASS	END=134553165;SVTYPE=INS;SVLEN=64;SC=DeBreak,MAMnet,Sniffles2,cuteSV,NanoVar,SVIM,Sniffles,Smartie-sv_aln;NumNeighbors=1;NumThresholdNeighbors=1;MatchId=2552;TruScore=0.666667;PctSeqSimilarity=0;PctSizeSimilarity=1;PctRecOverlap=1;SizeDiff=0;StartDistance=0;EndDistance=0	GT	1/1
chr8	6008380	HG4_Ill_250bpfermikitraw_12265	N	<INS>	20	PASS	END=6008380;SVTYPE=INS;SVLEN=57;SC=DeBreak,NanoVar,SVIM,Smartie-sv_aln,Dipcall;NumNeighbors=1;NumThresholdNeighbors=1;MatchId=2596;TruScore=0.666667;PctSeqSimilarity=0;PctSizeSimilarity=1;PctRecOverlap=1;SizeDiff=0;StartDistance=0;EndDistance=0	GT	0/1
chr8	21624306	HG2_Ill_SVrefine2DISCOVARplusDovetail_12720	N	<INS>	20	PASS	END=21624306;SVTYPE=INS;SVLEN=2278;SC=DeBreak,NanoVar,Smartie-sv_aln;NumNeighbors=1;NumThresholdNeighbors=1;MatchId=2613;TruScore=0.666667;PctSeqSimilarity=0;PctSizeSimilarity=1;PctRecOverlap=1;SizeDiff=0;StartDistance=0;EndDistance=0	GT	1/1
chr8	145258161	HG2_PB_SVrefine2PBcRplusDovetail_11374	N	<INS>	10	PASS	END=145258161;SVTYPE=INS;SVLEN=125;SC=DeBreak,MAMnet,Sniffles2,cuteSV,NanoVar,SVIM,Sniffles,Smartie-sv_aln,SVIM-asm,PAV,Dipcall;NumNeighbors=1;NumThresholdNeighbors=1;MatchId=2623;TruScore=0.666667;PctSeqSimilarity=0;PctSizeSimilarity=1;PctRecOverlap=1;SizeDiff=0;StartDistance=0;EndDistance=0	GT	1/1
chr9	139151148	HG2_Ill_150bpfermikitraw_13611	N	<INS>	20	PASS	END=139151148;SVTYPE=INS;SVLEN=50;SC=DeBreak,Smartie-sv_aln;NumNeighbors=1;NumThresholdNeighbors=1;MatchId=2696;TruScore=0.666667;PctSeqSimilarity=0;PctSizeSimilarity=1;PctRecOverlap=1;SizeDiff=0;StartDistance=0;EndDistance=0	GT	0/1
chr9	29622073	HG2_PB_pbsv_10161	N	<INS>	10	PASS	END=29622073;SVTYPE=INS;SVLEN=59;SC=DeBreak,MAMnet,Smartie-sv_aln;NumNeighbors=1;NumThresholdNeighbors=1;MatchId=2708;TruScore=0.666667;PctSeqSimilarity=0;PctSizeSimilarity=1;PctRecOverlap=1;SizeDiff=0;StartDistance=0;EndDistance=0	GT	0/1
chr9	132001378	HG2_Ill_GATKHCSBGrefine_7249	N	<INS>	10	PASS	END=132001378;SVTYPE=INS;SVLEN=158;SC=DeBreak,MAMnet,Sniffles2,cuteSV,NanoVar,SVIM,Sniffles,Smartie-sv_aln;NumNeighbors=1;NumThresholdNeighbors=1;MatchId=2754;TruScore=0.666667;PctSeqSimilarity=0;PctSizeSimilarity=1;PctRecOverlap=1;SizeDiff=0;StartDistance=0;EndDistance=0	GT	0/1
chr9	135394538	HG2_PB_SVrefine2PB10Xhap12_7770	N	<INS>	10	PASS	END=135394538;SVTYPE=INS;SVLEN=172;SC=DeBreak,MAMnet,Sniffles2,cuteSV,NanoVar,SVIM,Sniffles,Smartie-sv_aln,SVIM-asm,PAV,Dipcall;NumNeighbors=1;NumThresholdNeighbors=1;MatchId=2760;TruScore=0.666667;PctSeqSimilarity=0;PctSizeSimilarity=1;PctRecOverlap=1;SizeDiff=0;StartDistance=0;EndDistance=0	GT	1/1
chr9	138993708	HG4_PB_SVrefine2PBcRDovetail_5416	N	<INS>	10	PASS	END=138993708;SVTYPE=INS;SVLEN=130;SC=DeBreak,MAMnet,Smartie-sv_aln,Dipcall;NumNeighbors=1;NumThresholdNeighbors=1;MatchId=2803;TruScore=0.666667;PctSeqSimilarity=0;PctSizeSimilarity=1;PctRecOverlap=1;SizeDiff=0;StartDistance=0;EndDistance=0	GT	1/1
chr9	107058067	HG2_PB_SVrefine2Falcon1plusDovetail_12494	N	<INS>	20	PASS	END=107058067;SVTYPE=INS;SVLEN=673;SC=DeBreak,cuteSV,NanoVar,SVIM,Smartie-sv_aln;NumNeighbors=1;NumThresholdNeighbors=1;MatchId=2821;TruScore=0.666667;PctSeqSimilarity=0;PctSizeSimilarity=1;PctRecOverlap=1;SizeDiff=0;StartDistance=0;EndDistance=0	GT	0/1
chr9	137576717	HG2_PB_SVrefine2PBcRplusDovetail_11831	N	<INS>	10	PASS	END=137576717;SVTYPE=INS;SVLEN=847;SC=DeBreak,MAMnet,Sniffles2,cuteSV,SVIM,Sniffles,Smartie-sv_aln,SVIM-asm,PAV,Dipcall;NumNeighbors=1;NumThresholdNeighbors=1;MatchId=2834;TruScore=0.666667;PctSeqSimilarity=0;PctSizeSimilarity=1;PctRecOverlap=1;SizeDiff=0;StartDistance=0;EndDistance=0	GT	1/1
chr9	135956620	HG3_Ill_250bpfermikitraw_14025	N	<DEL>	20	PASS	END=135956708;SVTYPE=DEL;SVLEN=88;SC=DeBreak,Sniffles2,cuteSV,NanoVar,Sniffles,SVIM-asm,PAV,Dipcall;NumNeighbors=1;NumThresholdNeighbors=1;MatchId=2845;TruScore=0.666667;PctSeqSimilarity=0;PctSizeSimilarity=1;PctRecOverlap=1;SizeDiff=0;StartDistance=0;EndDistance=0	GT	0/1
chr9	20972742	HG2_PB_SVrefine2PB10Xhap12_7404	N	<INS>	10	PASS	END=20972742;SVTYPE=INS;SVLEN=413;SC=DeBreak,MAMnet,Sniffles2,cuteSV,NanoVar,SVIM,Sniffles,Smartie-sv_aln,SVIM-asm,PAV,Dipcall;NumNeighbors=1;NumThresholdNeighbors=1;MatchId=2854;TruScore=0.666667;PctSeqSimilarity=0;PctSizeSimilarity=1;PctRecOverlap=1;SizeDiff=0;StartDistance=0;EndDistance=0	GT	0/1
chr10	134824201	HG2_PB_SVrefine2PB10Xhap12_8549	N	<INS>	10	PASS	END=134824201;SVTYPE=INS;SVLEN=789;SC=DeBreak,MAMnet,Sniffles2,cuteSV,SVIM,Sniffles,Smartie-sv_aln,SVIM-asm,PAV,Dipcall;NumNeighbors=1;NumThresholdNeighbors=1;MatchId=2864;TruScore=0.666667;PctSeqSimilarity=0;PctSizeSimilarity=1;PctRecOverlap=1;SizeDiff=0;StartDistance=0;EndDistance=0	GT	1/1
chr10	93771833	HG2_PB_SVrefine2Falcon2Bionano_5525	N	<INS>	10	PASS	END=93771833;SVTYPE=INS;SVLEN=180;SC=DeBreak,MAMnet,Sniffles2,cuteSV,NanoVar,SVIM,Sniffles,Smartie-sv_aln,SVIM-asm,PAV,Dipcall;NumNeighbors=1;NumThresholdNeighbors=1;MatchId=2888;TruScore=0.666667;PctSeqSimilarity=0;PctSizeSimilarity=1;PctRecOverlap=1;SizeDiff=0;StartDistance=0;EndDistance=0	GT	1/1
chr10	47061089	HG4_Ill_manta_2697	N	<INS>	20	PASS	END=47061089;SVTYPE=INS;SVLEN=107;SC=DeBreak,Sniffles2,NanoVar,SVIM,SVIM-asm,PAV,Dipcall;NumNeighbors=1;NumThresholdNeighbors=1;MatchId=2906;TruScore=0.666667;PctSeqSimilarity=0;PctSizeSimilarity=1;PctRecOverlap=1;SizeDiff=0;StartDistance=0;EndDistance=0	GT	0/1
chr10	50949910	HG2_PB_SVrefine2PB10Xhap12_8234	N	<INS>	20	PASS	END=50949910;SVTYPE=INS;SVLEN=847;SC=DeBreak,MAMnet,Sniffles2,cuteSV,NanoVar,SVIM,Sniffles,Smartie-sv_aln,SVIM-asm,PAV,Dipcall;NumNeighbors=1;NumThresholdNeighbors=1;MatchId=2929;TruScore=0.666667;PctSeqSimilarity=0;PctSizeSimilarity=1;PctRecOverlap=1;SizeDiff=0;StartDistance=0;EndDistance=0	GT	1/1
chr10	129227238	HG2_PB_assemblyticsfalcon_3487	N	<INS>	20	PASS	END=129227238;SVTYPE=INS;SVLEN=51;SC=DeBreak,MAMnet,SVIM,Sniffles,Smartie-sv_aln;NumNeighbors=1;NumThresholdNeighbors=1;MatchId=2943;TruScore=0.666667;PctSeqSimilarity=0;PctSizeSimilarity=1;PctRecOverlap=1;SizeDiff=0;StartDistance=0;EndDistance=0	GT	0/1
chr10	29147339	HG3_Ill_GATKHCSBGrefine_7437	N	<INS>	20	PASS	END=29147339;SVTYPE=INS;SVLEN=51;SC=DeBreak,NanoVar,Smartie-sv_aln;NumNeighbors=1;NumThresholdNeighbors=1;MatchId=3002;TruScore=0.666667;PctSeqSimilarity=0;PctSizeSimilarity=1;PctRecOverlap=1;SizeDiff=0;StartDistance=0;EndDistance=0	GT	0/1
chr10	94734297	HG4_Ill_scalpel_10629	N	<INS>	20	PASS	END=94734297;SVTYPE=INS;SVLEN=57;SC=DeBreak,Smartie-sv_aln;NumNeighbors=1;NumThresholdNeighbors=1;MatchId=3016;TruScore=0.666667;PctSeqSimilarity=0;PctSizeSimilarity=1;PctRecOverlap=1;SizeDiff=0;StartDistance=0;EndDistance=0	GT	0/1
chr10	88229006	HG2_Ill_GATKHCSBGrefine_7751	N	<INS>	20	PASS	END=88229006;SVTYPE=INS;SVLEN=61;SC=DeBreak,MAMnet,Smartie-sv_aln;NumNeighbors=1;NumThresholdNeighbors=1;MatchId=3082;TruScore=0.666667;PctSeqSimilarity=0;PctSizeSimilarity=1;PctRecOverlap=1;SizeDiff=0;StartDistance=0;EndDistance=0	GT	0/1
chr10	45836935	HG3_PB_SVrefine2Falcon1Dovetail_6792	N	<INS>	10	PASS	END=45836935;SVTYPE=INS;SVLEN=15901;SC=DeBreak,MAMnet,Sniffles2,cuteSV,NanoVar,SVIM,Sniffles,Smartie-sv_aln,SVIM-asm,PAV,Dipcall;NumNeighbors=1;NumThresholdNeighbors=1;MatchId=3103;TruScore=0.666667;PctSeqSimilarity=0;PctSizeSimilarity=1;PctRecOverlap=1;SizeDiff=0;StartDistance=0;EndDistance=0	GT	0/1
chr10	134709420	HG2_Ill_250bpfermikitraw_15830	N	<DEL>	10	PASS	END=134709496;SVTYPE=DEL;SVLEN=76;SC=DeBreak,MAMnet,Sniffles2,cuteSV,NanoVar,SVIM,Sniffles,Smartie-sv_aln,PAV;NumNeighbors=1;NumThresholdNeighbors=1;MatchId=3121;TruScore=0.666667;PctSeqSimilarity=0;PctSizeSimilarity=1;PctRecOverlap=1;SizeDiff=0;StartDistance=0;EndDistance=0	GT	0/1
chr11	56143091	HG2_10X_SVrefine210Xhap12_8622	N	<INS>	20	PASS	END=56143091;SVTYPE=INS;SVLEN=7605;SC=DeBreak,MAMnet,Sniffles2,cuteSV,NanoVar,SVIM,Sniffles,Smartie-sv_aln;NumNeighbors=1;NumThresholdNeighbors=1;MatchId=3143;TruScore=0.666667;PctSeqSimilarity=0;PctSizeSimilarity=1;PctRecOverlap=1;SizeDiff=0;StartDistance=0;EndDistance=0	GT	1/1
chr11	11807843	HG4_Ill_250bpfermikitraw_15875	N	<INS>	20	PASS	END=11807843;SVTYPE=INS;SVLEN=52;SC=DeBreak,Smartie-sv_aln;NumNeighbors=1;NumThresholdNeighbors=1;MatchId=3155;TruScore=0.666667;PctSeqSimilarity=0;PctSizeSimilarity=1;PctRecOverlap=1;SizeDiff=0;StartDistance=0;EndDistance=0	GT	0/1
chr11	64362036	HG2_PB_SVrefine2PBcRplusDovetail_1863	N	<INS>	10	PASS	END=64362036;SVTYPE=INS;SVLEN=230;SC=DeBreak,MAMnet,Sniffles2,cuteSV,NanoVar,SVIM,Sniffles,Smartie-sv_aln,SVIM-asm,PAV,Dipcall;NumNeighbors=1;NumThresholdNeighbors=1;MatchId=3166;TruScore=0.666667;PctSeqSimilarity=0;PctSizeSimilarity=1;PctRecOverlap=1;SizeDiff=0;StartDistance=0;EndDistance=0	GT	0/1
chr11	961740	HG2_PB_SVrefine2PB10Xhap12_8626	N	<INS>	10	PASS	END=961740;SVTYPE=INS;SVLEN=113;SC=DeBreak,MAMnet,cuteSV,NanoVar,SVIM,Sniffles,Smartie-sv_aln,SVIM-asm,Dipcall;NumNeighbors=1;NumThresholdNeighbors=1;MatchId=3199;TruScore=0.666667;PctSeqSimilarity=0;PctSizeSimilarity=1;PctRecOverlap=1;SizeDiff=0;StartDistance=0;EndDistance=0	GT	0/1
chr11	68877872	HG2_PB_SVrefine2Falcon2Bionano_6059	N	<INS>	10	PASS	END=68877872;SVTYPE=INS;SVLEN=699;SC=DeBreak,MAMnet,Sniffles2,cuteSV,NanoVar,SVIM,Sniffles,Smartie-sv_aln,SVIM-asm,PAV,Dipcall;NumNeighbors=1;NumThresholdNeighbors=1;MatchId=3210;TruScore=0.666667;PctSeqSimilarity=0;PctSizeSimilarity=1;PctRecOverlap=1;SizeDiff=0;StartDistance=0;EndDistance=0	GT	1/1
chr11	9000270	HG3_PB_SVrefine2Falcon1Dovetail_7312	N	<DEL>	10	PASS	END=9000370;SVTYPE=DEL;SVLEN=100;SC=DeBreak,MAMnet,Sniffles2,cuteSV,NanoVar,SVIM,Sniffles,Smartie-sv_aln,SVIM-asm,PAV,Dipcall;NumNeighbors=1;NumThresholdNeighbors=1;MatchId=3217;TruScore=0.666667;PctSeqSimilarity=0;PctSizeSimilarity=1;PctRecOverlap=1;SizeDiff=0;StartDistance=0;EndDistance=0	GT	0/1
chr11	134629300	HG3_PB_SVrefine2Falcon1Dovetail_7811	N	<INS>	20	PASS	END=134629300;SVTYPE=INS;SVLEN=282;SC=DeBreak,Sniffles2,cuteSV,NanoVar,SVIM,Sniffles,Smartie-sv_aln;NumNeighbors=1;NumThresholdNeighbors=1;MatchId=3245;TruScore=0.666667;PctSeqSimilarity=0;PctSizeSimilarity=1;PctRecOverlap=1;SizeDiff=0;StartDistance=0;EndDistance=0	GT	0/1
chr11	87100629	HG2_Ill_GATKHCSBGrefine_8409	N	<INS>	20	PASS	END=87100629;SVTYPE=INS;SVLEN=50;SC=DeBreak,MAMnet,Sniffles2,cuteSV,NanoVar,SVIM,Sniffles,Smartie-sv_aln,PAV;NumNeighbors=1;NumThresholdNeighbors=1;MatchId=3270;TruScore=0.666667;PctSeqSimilarity=0;PctSizeSimilarity=1;PctRecOverlap=1;SizeDiff=0;StartDistance=0;EndDistance=0	GT	1/1
chr11	60749595	HG2_Ill_GATKHC_19795	N	<INS>	20	PASS	END=60749595;SVTYPE=INS;SVLEN=51;SC=DeBreak,Smartie-sv_aln;NumNeighbors=1;NumThresholdNeighbors=1;MatchId=3303;TruScore=0.666667;PctSeqSimilarity=0;PctSizeSimilarity=1;PctRecOverlap=1;SizeDiff=0;StartDistance=0;EndDistance=0	GT	1/1
chr11	28816758	HG2_Ill_250bpfermikitraw_16227	N	<INS>	10	PASS	END=28816758;SVTYPE=INS;SVLEN=51;SC=DeBreak,MAMnet,Sniffles2,cuteSV,SVIM,Sniffles,Smartie-sv_aln,PAV;NumNeighbors=1;NumThresholdNeighbors=1;MatchId=3338;TruScore=0.666667;PctSeqSimilarity=0;PctSizeSimilarity=1;PctRecOverlap=1;SizeDiff=0;StartDistance=0;EndDistance=0	GT	0/1
chr11	56465817	HG2_10X_SVrefine210Xhap12_8624	N	<INS>	20	PASS	END=56465817;SVTYPE=INS;SVLEN=11108;SC=DeBreak,MAMnet,Sniffles2,cuteSV,NanoVar,SVIM,Sniffles,Smartie-sv_aln,SVIM-asm,PAV,Dipcall;NumNeighbors=1;NumThresholdNeighbors=1;MatchId=3350;TruScore=0.666667;PctSeqSimilarity=0;PctSizeSimilarity=1;PctRecOverlap=1;SizeDiff=0;StartDistance=0;EndDistance=0	GT	1/1
chr11	69628592	HG2_Ill_GATKHC_19904	N	<INS>	20	PASS	END=69628592;SVTYPE=INS;SVLEN=76;SC=DeBreak,MAMnet,Sniffles2,cuteSV,NanoVar,SVIM,Sniffles,Smartie-sv_aln;NumNeighbors=1;NumThresholdNeighbors=1;MatchId=3365;TruScore=0.666667;PctSeqSimilarity=0;PctSizeSimilarity=1;PctRecOverlap=1;SizeDiff=0;StartDistance=0;EndDistance=0	GT	0/1
chr11	47118962	HG2_PB_SVrefine2PB10Xhap12_8865	N	<INS>	10	PASS	END=47118962;SVTYPE=INS;SVLEN=50;SC=DeBreak,Smartie-sv_aln,SVIM-asm,Dipcall;NumNeighbors=1;NumThresholdNeighbors=1;MatchId=3367;TruScore=0.666667;PctSeqSimilarity=0;PctSizeSimilarity=1;PctRecOverlap=1;SizeDiff=0;StartDistance=0;EndDistance=0	GT	1/1
chr11	90761452	HG3_Ill_GATKHC_19961	N	<INS>	20	PASS	END=90761452;SVTYPE=INS;SVLEN=54;SC=DeBreak,Sniffles2,NanoVar,Smartie-sv_aln,SVIM-asm;NumNeighbors=1;NumThresholdNeighbors=1;MatchId=3391;TruScore=0.666667;PctSeqSimilarity=0;PctSizeSimilarity=1;PctRecOverlap=1;SizeDiff=0;StartDistance=0;EndDistance=0	GT	0/1
chr11	22337777	HG4_Ill_GATKHC_19360	N	<INS>	20	PASS	END=22337777;SVTYPE=INS;SVLEN=62;SC=DeBreak,MAMnet,Sniffles2,cuteSV,NanoVar,SVIM,Sniffles,Smartie-sv_aln,SVIM-asm,Dipcall;NumNeighbors=1;NumThresholdNeighbors=1;MatchId=3393;TruScore=0.666667;PctSeqSimilarity=0;PctSizeSimilarity=1;PctRecOverlap=1;SizeDiff=0;StartDistance=0;EndDistance=0	GT	0/1
chr12	6041692	HG2_PB_SVrefine2PBcRplusDovetail_2204	N	<INS>	10	PASS	END=6041692;SVTYPE=INS;SVLEN=148;SC=DeBreak,MAMnet,Sniffles2,cuteSV,NanoVar,SVIM,Sniffles,Smartie-sv_aln,SVIM-asm,PAV,Dipcall;NumNeighbors=1;NumThresholdNeighbors=1;MatchId=3419;TruScore=0.666667;PctSeqSimilarity=0;PctSizeSimilarity=1;PctRecOverlap=1;SizeDiff=0;StartDistance=0;EndDistance=0	GT	1/1
chr12	109493205	HG2_Ill_GATKHCSBGrefine_9026	N	<INS>	20	PASS	END=109493205;SVTYPE=INS;SVLEN=56;SC=DeBreak,MAMnet,Sniffles2,cuteSV,NanoVar,SVIM,Sniffles,Smartie-sv_aln;NumNeighbors=1;NumThresholdNeighbors=1;MatchId=3433;TruScore=0.666667;PctSeqSimilarity=0;PctSizeSimilarity=1;PctRecOverlap=1;SizeDiff=0;StartDistance=0;EndDistance=0	GT	0/1
chr12	125894104	HG3_PB_SVrefine2PBcRDovetail_6441	N	<DEL>	20	PASS	END=125894282;SVTYPE=DEL;SVLEN=178;SC=DeBreak,MAMnet,Sniffles2,cuteSV,NanoVar,SVIM,Sniffles,Smartie-sv_aln,SVIM-asm,PAV,Dipcall;NumNeighbors=1;NumThresholdNeighbors=1;MatchId=3436;TruScore=0.666667;PctSeqSimilarity=0;PctSizeSimilarity=1;PctRecOverlap=1;SizeDiff=0;StartDistance=0;EndDistance=0	GT	0/1
chr12	127316464	HG4_PB_SVrefine2Falcon1Dovetail_8300	N	<INS>	10	PASS	END=127316464;SVTYPE=INS;SVLEN=2687;SC=DeBreak,MAMnet,Sniffles2,cuteSV,NanoVar,SVIM,Sniffles,Smartie-sv_aln,SVIM-asm,PAV,Dipcall;NumNeighbors=1;NumThresholdNeighbors=1;MatchId=3439;TruScore=0.666667;PctSeqSimilarity=0;PctSizeSimilarity=1;PctRecOverlap=1;SizeDiff=0;StartDistance=0;EndDistance=0	GT	1/1
chr12	132111053	HG2_PB_SVrefine2Falcon2Bionano_6823	N	<INS>	10	PASS	END=132111053;SVTYPE=INS;SVLEN=442;SC=DeBreak,MAMnet,Sniffles2,cuteSV,NanoVar,SVIM,Sniffles,Smartie-sv_aln,SVIM-asm,PAV,Dipcall;NumNeighbors=1;NumThresholdNeighbors=1;MatchId=3445;TruScore=0.666667;PctSeqSimilarity=0;PctSizeSimilarity=1;PctRecOverlap=1;SizeDiff=0;StartDistance=0;EndDistance=0	GT	1/1
chr12	116561953	HG2_Ill_150bpfermikitraw_17113	N	<INS>	20	PASS	END=116561953;SVTYPE=INS;SVLEN=66;SC=DeBreak,MAMnet,Sniffles2,cuteSV,NanoVar,SVIM,Sniffles,Smartie-sv_aln;NumNeighbors=1;NumThresholdNeighbors=1;MatchId=3459;TruScore=0.666667;PctSeqSimilarity=0;PctSizeSimilarity=1;PctRecOverlap=1;SizeDiff=0;StartDistance=0;EndDistance=0	GT	0/1
chr12	122185155	HG2_PB_SVrefine2PB10Xhap12_9792	N	<INS>	20	PASS	END=122185155;SVTYPE=INS;SVLEN=122;SC=DeBreak,NanoVar,SVIM,Sniffles,Smartie-sv_aln;NumNeighbors=1;NumThresholdNeighbors=1;MatchId=3465;TruScore=0.666667;PctSeqSimilarity=0;PctSizeSimilarity=1;PctRecOverlap=1;SizeDiff=0;StartDistance=0;EndDistance=0	GT	0/1
chr12	86034071	HG2_CG_vcfBeta_7568	N	<INS>	20	PASS	END=86034071;SVTYPE=INS;SVLEN=50;SC=DeBreak,NanoVar,Smartie-sv_aln;NumNeighbors=1;NumThresholdNeighbors=1;MatchId=3481;TruScore=0.666667;PctSeqSimilarity=0;PctSizeSimilarity=1;PctRecOverlap=1;SizeDiff=0;StartDistance=0;EndDistance=0	GT	0/1
chr12	127184521	HG4_Ill_250bpfermikitraw_18067	N	<INS>	20	PASS	END=127184521;SVTYPE=INS;SVLEN=52;SC=DeBreak,MAMnet,Sniffles2,cuteSV,NanoVar,SVIM,Sniffles,Smartie-sv_aln;NumNeighbors=1;NumThresholdNeighbors=1;MatchId=3486;TruScore=0.666667;PctSeqSimilarity=0;PctSizeSimilarity=1;PctRecOverlap=1;SizeDiff=0;StartDistance=0;EndDistance=0	GT	0/1
chr12	13097681	HG2_Ill_svaba_16130	N	<DEL>	10	PASS	END=13097734;SVTYPE=DEL;SVLEN=53;SC=DeBreak,MAMnet,NanoVar,SVIM,Sniffles,Smartie-sv_aln,SVIM-asm,PAV,Dipcall;NumNeighbors=1;NumThresholdNeighbors=1;MatchId=3516;TruScore=0.666667;PctSeqSimilarity=0;PctSizeSimilarity=1;PctRecOverlap=1;SizeDiff=0;StartDistance=0;EndDistance=0	GT	0/1
chr12	55727214	HG2_PB_SVrefine2PB10Xhap12_9543	N	<INS>	10	PASS	END=55727214;SVTYPE=INS;SVLEN=8211;SC=DeBreak,MAMnet,Sniffles2,NanoVar,SVIM,Sniffles,Smartie-sv_aln,PAV;NumNeighbors=1;NumThresholdNeighbors=1;MatchId=3520;TruScore=0.666667;PctSeqSimilarity=0;PctSizeSimilarity=1;PctRecOverlap=1;SizeDiff=0;StartDistance=0;EndDistance=0	GT	1/1
chr12	56299647	HG4_Ill_250bpfermikitraw_17478	N	<INS>	20	PASS	END=56299647;SVTYPE=INS;SVLEN=77;SC=DeBreak,MAMnet,Sniffles2,cuteSV,NanoVar,SVIM,Sniffles,Smartie-sv_aln,SVIM-asm,PAV,Dipcall;NumNeighbors=1;NumThresholdNeighbors=1;MatchId=3587;TruScore=0.666667;PctSeqSimilarity=0;PctSizeSimilarity=1;PctRecOverlap=1;SizeDiff=0;StartDistance=0;EndDistance=0	GT	0/1
chr12	2681463	HG2_PB_SVrefine2PB10Xhap12_9305	N	<INS>	10	PASS	END=2681463;SVTYPE=INS;SVLEN=289;SC=DeBreak,Smartie-sv_aln;NumNeighbors=1;NumThresholdNeighbors=1;MatchId=3594;TruScore=0.666667;PctSeqSimilarity=0;PctSizeSimilarity=1;PctRecOverlap=1;SizeDiff=0;StartDistance=0;EndDistance=0	GT	1/1
chr12	2214720	HG4_PB_SVrefine2PBcRDovetail_6519	N	<DEL>	10	PASS	END=2215038;SVTYPE=DEL;SVLEN=318;SC=DeBreak,MAMnet,Sniffles2,cuteSV,NanoVar,SVIM,Sniffles,Smartie-sv_aln,SVIM-asm,PAV,Dipcall;NumNeighbors=1;NumThresholdNeighbors=1;MatchId=3605;TruScore=0.666667;PctSeqSimilarity=0;PctSizeSimilarity=1;PctRecOverlap=1;SizeDiff=0;StartDistance=0;EndDistance=0	GT	0/1
chr12	13678453	HG2_PB_SVrefine2Falcon2Bionano_6409	N	<INS>	10	PASS	END=13678453;SVTYPE=INS;SVLEN=307;SC=DeBreak,MAMnet,Sniffles2,cuteSV,NanoVar,SVIM,Sniffles,Smartie-sv_aln,SVIM-asm,PAV,Dipcall;NumNeighbors=1;NumThresholdNeighbors=1;MatchId=3608;TruScore=0.666667;PctSeqSimilarity=0;PctSizeSimilarity=1;PctRecOverlap=1;SizeDiff=0;StartDistance=0;EndDistance=0	GT	0/1
chr12	25744074	HG3_PB_pbsv_12751	N	<INS>	10	PASS	END=25744074;SVTYPE=INS;SVLEN=1006;SC=DeBreak,MAMnet,Sniffles2,cuteSV,NanoVar,SVIM,Sniffles,Smartie-sv_aln,SVIM-asm,PAV,Dipcall;NumNeighbors=1;NumThresholdNeighbors=1;MatchId=3617;TruScore=0.666667;PctSeqSimilarity=0;PctSizeSimilarity=1;PctRecOverlap=1;SizeDiff=0;StartDistance=0;EndDistance=0	GT	0/1
chr12	114869574	HG4_PB_SVrefine2PBcRDovetail_6742	N	<INS>	20	PASS	END=114869574;SVTYPE=INS;SVLEN=57;SC=DeBreak,Sniffles2,cuteSV,NanoVar,SVIM,Smartie-sv_aln;NumNeighbors=1;NumThresholdNeighbors=1;MatchId=3620;TruScore=0.666667;PctSeqSimilarity=0;PctSizeSimilarity=1;PctRecOverlap=1;SizeDiff=0;StartDistance=0;EndDistance=0	GT	0/1
chr12	133281894	HG2_Ill_150bpfermikitraw_17358	N	<INS>	20	PASS	END=133281894;SVTYPE=INS;SVLEN=50;SC=DeBreak,NanoVar,Smartie-sv_aln,Dipcall;NumNeighbors=1;NumThresholdNeighbors=1;MatchId=3649;TruScore=0.666667;PctSeqSimilarity=0;PctSizeSimilarity=1;PctRecOverlap=1;SizeDiff=0;StartDistance=0;EndDistance=0	GT	0/1
chr12	58856544	HG3_Ill_GATKHCSBGrefine_8737	N	<INS>	20	PASS	END=58856544;SVTYPE=INS;SVLEN=53;SC=DeBreak,MAMnet,NanoVar,Smartie-sv_aln;NumNeighbors=1;NumThresholdNeighbors=1;MatchId=3655;TruScore=0.666667;PctSeqSimilarity=0;PctSizeSimilarity=1;PctRecOverlap=1;SizeDiff=0;StartDistance=0;EndDistance=0	GT	0/1
chr12	16520839	HG4_Ill_GATKHCSBGrefine_8947	N	<INS>	20	PASS	END=16520839;SVTYPE=INS;SVLEN=58;SC=DeBreak,Smartie-sv_aln;NumNeighbors=1;NumThresholdNeighbors=1;MatchId=3661;TruScore=0.666667;PctSeqSimilarity=0;PctSizeSimilarity=1;PctRecOverlap=1;SizeDiff=0;StartDistance=0;EndDistance=0	GT	0/1
chr13	114544603	HG2_PB_pbsv_14607	N	<DEL>	20	PASS	END=114544681;SVTYPE=DEL;SVLEN=78;SC=DeBreak,MAMnet,Sniffles2,cuteSV,NanoVar,SVIM,Sniffles,SVIM-asm,Dipcall;NumNeighbors=1;NumThresholdNeighbors=1;MatchId=3681;TruScore=0.666667;PctSeqSimilarity=0;PctSizeSimilarity=1;PctRecOverlap=1;SizeDiff=0;StartDistance=0;EndDistance=0	GT	0/1
chr13	82485277	HG2_PB_PB10Xdip_9176	N	<INS>	10	PASS	END=82485277;SVTYPE=INS;SVLEN=54;SC=DeBreak,MAMnet,Sniffles2,cuteSV,NanoVar,SVIM,Sniffles,Smartie-sv_aln,SVIM-asm,PAV;NumNeighbors=1;NumThresholdNeighbors=1;MatchId=3701;TruScore=0.666667;PctSeqSimilarity=0;PctSizeSimilarity=1;PctRecOverlap=1;SizeDiff=0;StartDistance=0;EndDistance=0	GT	1/1
chr13	30131788	HG2_PB_SVrefine2Falcon1plusDovetail_2902	N	<DEL>	10	PASS	END=30132145;SVTYPE=DEL;SVLEN=357;SC=DeBreak,MAMnet,Sniffles2,cuteSV,NanoVar,SVIM,Sniffles,Smartie-sv_aln,SVIM-asm,PAV,Dipcall;NumNeighbors=1;NumThresholdNeighbors=1;MatchId=3712;TruScore=0.666667;PctSeqSimilarity=0;PctSizeSimilarity=1;PctRecOverlap=1;SizeDiff=0;StartDistance=0;EndDistance=0	GT	0/1
chr13	112733081	HG4_Ill_GATKHC_23086	N	<INS>	20	PASS	END=112733081;SVTYPE=INS;SVLEN=88;SC=DeBreak,MAMnet,NanoVar;NumNeighbors=1;NumThresholdNeighbors=1;MatchId=3732;TruScore=0.666667;PctSeqSimilarity=0;PctSizeSimilarity=1;PctRecOverlap=1;SizeDiff=0;StartDistance=0;EndDistance=0	GT	1/1
chr13	37854905	HG2_Ill_GATKHC_22316	N	<INS>	20	PASS	END=37854905;SVTYPE=INS;SVLEN=52;SC=DeBreak,Smartie-sv_aln;NumNeighbors=1;NumThresholdNeighbors=1;MatchId=3807;TruScore=0.666667;PctSeqSimilarity=0;PctSizeSimilarity=1;PctRecOverlap=1;SizeDiff=0;StartDistance=0;EndDistance=0	GT	1/1
chr13	42725669	HG2_Ill_GATKHC_22376	N	<INS>	10	PASS	END=42725669;SVTYPE=INS;SVLEN=66;SC=DeBreak,MAMnet,Sniffles2,cuteSV,NanoVar,SVIM,Sniffles,Smartie-sv_aln;NumNeighbors=1;NumThresholdNeighbors=1;MatchId=3832;TruScore=0.666667;PctSeqSimilarity=0;PctSizeSimilarity=1;PctRecOverlap=1;SizeDiff=0;StartDistance=0;EndDistance=0	GT	0/1
chr13	114852676	HG3_Ill_scalpel_13973	N	<DEL>	20	PASS	END=114852730;SVTYPE=DEL;SVLEN=54;SC=DeBreak,MAMnet,Sniffles2,cuteSV,NanoVar,SVIM,Sniffles,SVIM-asm,PAV,Dipcall;NumNeighbors=1;NumThresholdNeighbors=1;MatchId=3840;TruScore=0.666667;PctSeqSimilarity=0;PctSizeSimilarity=1;PctRecOverlap=1;SizeDiff=0;StartDistance=0;EndDistance=0	GT	0/1
chr13	101104451	HG2_PB_pbsv_14369	N	<INS>	10	PASS	END=101104451;SVTYPE=INS;SVLEN=1373;SC=DeBreak,Sniffles,Smartie-sv_aln;NumNeighbors=1;NumThresholdNeighbors=1;MatchId=3891;TruScore=0.666667;PctSeqSimilarity=0;PctSizeSimilarity=1;PctRecOverlap=1;SizeDiff=0;StartDistance=0;EndDistance=0	GT	1/1
chr14	92023679	HG2_PB_pbsv_15029	N	<DEL>	10	PASS	END=92023729;SVTYPE=DEL;SVLEN=50;SC=DeBreak,MAMnet,NanoVar,Dipcall;NumNeighbors=1;NumThresholdNeighbors=1;MatchId=3934;TruScore=0.666667;PctSeqSimilarity=0;PctSizeSimilarity=1;PctRecOverlap=1;SizeDiff=0;StartDistance=0;EndDistance=0	GT	1/1
chr14	65829985	HG2_Ill_150bpfermikitraw_18681	N	<DEL>	20	PASS	END=65830037;SVTYPE=DEL;SVLEN=52;SC=DeBreak,MAMnet,Smartie-sv_aln;NumNeighbors=1;NumThresholdNeighbors=1;MatchId=3937;TruScore=0.666667;PctSeqSimilarity=0;PctSizeSimilarity=1;PctRecOverlap=1;SizeDiff=0;StartDistance=0;EndDistance=0	GT	0/1
chr14	89827045	HG2_PB_SVrefine2PBcRplusDovetail_3343	N	<DEL>	10	PASS	END=89827787;SVTYPE=DEL;SVLEN=742;SC=DeBreak,MAMnet,Sniffles2,cuteSV,NanoVar,SVIM,Sniffles,Smartie-sv_aln,SVIM-asm,PAV,Dipcall;NumNeighbors=1;NumThresholdNeighbors=1;MatchId=3942;TruScore=0.666667;PctSeqSimilarity=0;PctSizeSimilarity=1;PctRecOverlap=1;SizeDiff=0;StartDistance=0;EndDistance=0	GT	0/1
chr14	104681190	HG2_PB_SVrefine2Falcon2Bionano_7522	N	<INS>	10	PASS	END=104681190;SVTYPE=INS;SVLEN=826;SC=DeBreak,MAMnet,Sniffles2,cuteSV,NanoVar,SVIM,Sniffles,Smartie-sv_aln,SVIM-asm,PAV,Dipcall;NumNeighbors=1;NumThresholdNeighbors=1;MatchId=3966;TruScore=0.666667;PctSeqSimilarity=0;PctSizeSimilarity=1;PctRecOverlap=1;SizeDiff=0;StartDistance=0;EndDistance=0	GT	1/1
chr14	35457790	HG2_Ill_GATKHCSBGrefine_9798	N	<INS>	20	PASS	END=35457790;SVTYPE=INS;SVLEN=65;SC=DeBreak,MAMnet,NanoVar,SVIM,Smartie-sv_aln;NumNeighbors=1;NumThresholdNeighbors=1;MatchId=3984;TruScore=0.666667;PctSeqSimilarity=0;PctSizeSimilarity=1;PctRecOverlap=1;SizeDiff=0;StartDistance=0;EndDistance=0	GT	0/1
chr14	71328812	HG2_Ill_GATKHCSBGrefine_9916	N	<INS>	20	PASS	END=71328812;SVTYPE=INS;SVLEN=52;SC=DeBreak,MAMnet,cuteSV,NanoVar;NumNeighbors=1;NumThresholdNeighbors=1;MatchId=3996;TruScore=0.666667;PctSeqSimilarity=0;PctSizeSimilarity=1;PctRecOverlap=1;SizeDiff=0;StartDistance=0;EndDistance=0	GT	0/1
chr14	86772510	HG2_Ill_svaba_18654	N	<DEL>	20	PASS	END=86772585;SVTYPE=DEL;SVLEN=75;SC=DeBreak,MAMnet,Sniffles2,SVIM,Sniffles,Smartie-sv_aln,Dipcall;NumNeighbors=1;NumThresholdNeighbors=1;MatchId=4008;TruScore=0.666667;PctSeqSimilarity=0;PctSizeSimilarity=1;PctRecOverlap=1;SizeDiff=0;StartDistance=0;EndDistance=0	GT	0/1
chr14	99145108	HG3_Ill_GATKHCSBGrefine_9914	N	<INS>	20	PASS	END=99145108;SVTYPE=INS;SVLEN=54;SC=DeBreak,MAMnet,Sniffles2,cuteSV,NanoVar,Sniffles,Smartie-sv_aln;NumNeighbors=1;NumThresholdNeighbors=1;MatchId=4056;TruScore=0.666667;PctSeqSimilarity=0;PctSizeSimilarity=1;PctRecOverlap=1;SizeDiff=0;StartDistance=0;EndDistance=0	GT	0/1
chr15	34668595	HG3_PB_HySA_23030	N	<INS>	20	PASS	END=34668595;SVTYPE=INS;SVLEN=5309;SC=DeBreak,NanoVar,Smartie-sv_aln;NumNeighbors=1;NumThresholdNeighbors=1;MatchId=4075;TruScore=0.666667;PctSeqSimilarity=0;PctSizeSimilarity=1;PctRecOverlap=1;SizeDiff=0;StartDistance=0;EndDistance=0	GT	1/1
chr15	92514624	HG2_PB_pbsv_15637	N	<INS>	10	PASS	END=92514624;SVTYPE=INS;SVLEN=52;SC=DeBreak,MAMnet,Sniffles2,cuteSV,NanoVar,SVIM,Sniffles,Smartie-sv_aln,SVIM-asm,PAV,Dipcall;NumNeighbors=1;NumThresholdNeighbors=1;MatchId=4109;TruScore=0.666667;PctSeqSimilarity=0;PctSizeSimilarity=1;PctRecOverlap=1;SizeDiff=0;StartDistance=0;EndDistance=0	GT	0/1
chr15	52816162	HG2_PB_SVrefine2Falcon2Bionano_7622	N	<INS>	20	PASS	END=52816162;SVTYPE=INS;SVLEN=890;SC=DeBreak,MAMnet,Sniffles2,cuteSV,NanoVar,SVIM,Sniffles,Smartie-sv_aln,PAV,Dipcall;NumNeighbors=1;NumThresholdNeighbors=1;MatchId=4122;TruScore=0.666667;PctSeqSimilarity=0;PctSizeSimilarity=1;PctRecOverlap=1;SizeDiff=0;StartDistance=0;EndDistance=0	GT	0/1
chr15	94047229	HG2_PB_SVrefine2Falcon2Bionano_7747	N	<INS>	10	PASS	END=94047229;SVTYPE=INS;SVLEN=308;SC=DeBreak,MAMnet,Sniffles2,cuteSV,NanoVar,SVIM,Sniffles,Smartie-sv_aln,SVIM-asm,PAV,Dipcall;NumNeighbors=1;NumThresholdNeighbors=1;MatchId=4174;TruScore=0.666667;PctSeqSimilarity=0;PctSizeSimilarity=1;PctRecOverlap=1;SizeDiff=0;StartDistance=0;EndDistance=0	GT	0/1
chr15	45753622	HG2_PB_SVrefine2Falcon1plusDovetail_3785	N	<INS>	10	PASS	END=45753622;SVTYPE=INS;SVLEN=184;SC=DeBreak,MAMnet,NanoVar,Smartie-sv_aln;NumNeighbors=1;NumThresholdNeighbors=1;MatchId=4185;TruScore=0.666667;PctSeqSimilarity=0;PctSizeSimilarity=1;PctRecOverlap=1;SizeDiff=0;StartDistance=0;EndDistance=0	GT	0/1
chr16	21231492	HG2_10X_SVrefine210Xhap12_11027	N	<INS>	20	PASS	END=21231492;SVTYPE=INS;SVLEN=4312;SC=DeBreak,NanoVar,Smartie-sv_aln;NumNeighbors=1;NumThresholdNeighbors=1;MatchId=4217;TruScore=0.666667;PctSeqSimilarity=0;PctSizeSimilarity=1;PctRecOverlap=1;SizeDiff=0;StartDistance=0;EndDistance=0	GT	1/1
chr16	1142241	HG2_PB_SVrefine2PB10Xhap12_11430	N	<INS>	10	PASS	END=1142241;SVTYPE=INS;SVLEN=560;SC=DeBreak,MAMnet,Sniffles2,cuteSV,NanoVar,SVIM,Sniffles,Smartie-sv_aln,SVIM-asm,PAV,Dipcall;NumNeighbors=1;NumThresholdNeighbors=1;MatchId=4229;TruScore=0.666667;PctSeqSimilarity=0;PctSizeSimilarity=1;PctRecOverlap=1;SizeDiff=0;StartDistance=0;EndDistance=0	GT	1/1
chr16	86964561	HG2_PB_pbsv_16259	N	<INS>	20	PASS	END=86964561;SVTYPE=INS;SVLEN=54;SC=DeBreak,MAMnet,NanoVar,Smartie-sv_aln;NumNeighbors=1;NumThresholdNeighbors=1;MatchId=4238;TruScore=0.666667;PctSeqSimilarity=0;PctSizeSimilarity=1;PctRecOverlap=1;SizeDiff=0;StartDistance=0;EndDistance=0	GT	0/1
chr16	50448282	HG4_Ill_150bpfermikitraw_20206	N	<INS>	20	PASS	END=50448282;SVTYPE=INS;SVLEN=50;SC=DeBreak,NanoVar,SVIM,Smartie-sv_aln;NumNeighbors=1;NumThresholdNeighbors=1;MatchId=4241;TruScore=0.666667;PctSeqSimilarity=0;PctSizeSimilarity=1;PctRecOverlap=1;SizeDiff=0;StartDistance=0;EndDistance=0	GT	0/1
chr16	26385342	HG4_PB_SVrefine2Falcon1Dovetail_9716	N	<INS>	20	PASS	END=26385342;SVTYPE=INS;SVLEN=883;SC=DeBreak,MAMnet,Sniffles2,cuteSV,NanoVar,SVIM,Sniffles,Smartie-sv_aln;NumNeighbors=1;NumThresholdNeighbors=1;MatchId=4248;TruScore=0.666667;PctSeqSimilarity=0;PctSizeSimilarity=1;PctRecOverlap=1;SizeDiff=0;StartDistance=0;EndDistance=0	GT	1/1
chr16	4254407	HG3_Ill_manta_3527	N	<INS>	20	PASS	END=4254407;SVTYPE=INS;SVLEN=56;SC=DeBreak,MAMnet,Sniffles2,cuteSV,NanoVar,SVIM,Sniffles,Smartie-sv_aln,SVIM-asm,PAV,Dipcall;NumNeighbors=1;NumThresholdNeighbors=1;MatchId=4278;TruScore=0.666667;PctSeqSimilarity=0;PctSizeSimilarity=1;PctRecOverlap=1;SizeDiff=0;StartDistance=0;EndDistance=0	GT	0/1
chr16	88898317	HG4_PB_assemblyticsfalcon_9950	N	<INS>	10	PASS	END=88898317;SVTYPE=INS;SVLEN=161;SC=DeBreak,MAMnet,Sniffles2,cuteSV,NanoVar,SVIM,Sniffles,Smartie-sv_aln,SVIM-asm,Dipcall;NumNeighbors=1;NumThresholdNeighbors=1;MatchId=4281;TruScore=0.666667;PctSeqSimilarity=0;PctSizeSimilarity=1;PctRecOverlap=1;SizeDiff=0;StartDistance=0;EndDistance=0	GT	0/1
chr16	89073363	HG3_PB_HySA_24740	N	<INS>	10	PASS	END=89073363;SVTYPE=INS;SVLEN=613;SC=DeBreak,Sniffles2,SVIM,Sniffles,Smartie-sv_aln,Dipcall;NumNeighbors=1;NumThresholdNeighbors=1;MatchId=4283;TruScore=0.666667;PctSeqSimilarity=0;PctSizeSimilarity=1;PctRecOverlap=1;SizeDiff=0;StartDistance=0;EndDistance=0	GT	1/1
chr16	952570	HG3_PB_SVrefine2Falcon1Dovetail_9596	N	<INS>	10	PASS	END=952570;SVTYPE=INS;SVLEN=604;SC=DeBreak,MAMnet,Sniffles2,cuteSV,NanoVar,SVIM,Sniffles,Smartie-sv_aln,SVIM-asm,PAV,Dipcall;NumNeighbors=1;NumThresholdNeighbors=1;MatchId=4294;TruScore=0.666667;PctSeqSimilarity=0;PctSizeSimilarity=1;PctRecOverlap=1;SizeDiff=0;StartDistance=0;EndDistance=0	GT	1/1
chr16	964488	HG2_PB_SVrefine2Falcon1plusDovetail_4061	N	<INS>	10	PASS	END=964488;SVTYPE=INS;SVLEN=2285;SC=DeBreak,Smartie-sv_aln,Dipcall;NumNeighbors=1;NumThresholdNeighbors=1;MatchId=4295;TruScore=0.666667;PctSeqSimilarity=0;PctSizeSimilarity=1;PctRecOverlap=1;SizeDiff=0;StartDistance=0;EndDistance=0	GT	1/1
chr16	59346468	HG2_Ill_250bpfermikitraw_21416	N	<INS>	20	PASS	END=59346468;SVTYPE=INS;SVLEN=51;SC=DeBreak,NanoVar,Sniffles,Smartie-sv_aln,SVIM-asm;NumNeighbors=1;NumThresholdNeighbors=1;MatchId=4297;TruScore=0.666667;PctSeqSimilarity=0;PctSizeSimilarity=1;PctRecOverlap=1;SizeDiff=0;StartDistance=0;EndDistance=0	GT	0/1
chr16	89973749	HG2_PB_SVrefine2Falcon2Bionano_8060	N	<INS>	10	PASS	END=89973749;SVTYPE=INS;SVLEN=1148;SC=DeBreak,MAMnet,Sniffles2,cuteSV,SVIM,Sniffles,Smartie-sv_aln,SVIM-asm,PAV,Dipcall;NumNeighbors=1;NumThresholdNeighbors=1;MatchId=4311;TruScore=0.666667;PctSeqSimilarity=0;PctSizeSimilarity=1;PctRecOverlap=1;SizeDiff=0;StartDistance=0;EndDistance=0	GT	1/1
chr16	56577664	HG2_Ill_150bpfermikitraw_20148	N	<INS>	20	PASS	END=56577664;SVTYPE=INS;SVLEN=51;SC=DeBreak,NanoVar,Smartie-sv_aln;NumNeighbors=1;NumThresholdNeighbors=1;MatchId=4328;TruScore=0.666667;PctSeqSimilarity=0;PctSizeSimilarity=1;PctRecOverlap=1;SizeDiff=0;StartDistance=0;EndDistance=0	GT	0/1
chr16	87251195	HG2_PB_SVrefine2Falcon2Bionano_8005	N	<INS>	10	PASS	END=87251195;SVTYPE=INS;SVLEN=473;SC=DeBreak,MAMnet,Sniffles2,cuteSV,NanoVar,SVIM,Sniffles,Smartie-sv_aln,SVIM-asm,PAV,Dipcall;NumNeighbors=1;NumThresholdNeighbors=1;MatchId=4349;TruScore=0.666667;PctSeqSimilarity=0;PctSizeSimilarity=1;PctRecOverlap=1;SizeDiff=0;StartDistance=0;EndDistance=0	GT	1/1
chr16	1310690	HG2_Ill_GATKHC_25086	N	<INS>	20	PASS	END=1310690;SVTYPE=INS;SVLEN=50;SC=DeBreak,MAMnet,NanoVar,Smartie-sv_aln,Dipcall;NumNeighbors=1;NumThresholdNeighbors=1;MatchId=4354;TruScore=0.666667;PctSeqSimilarity=0;PctSizeSimilarity=1;PctRecOverlap=1;SizeDiff=0;StartDistance=0;EndDistance=0	GT	0/1
chr17	79181727	HG2_PB_HySA_31013	N	<INS>	20	PASS	END=79181727;SVTYPE=INS;SVLEN=1125;SC=DeBreak,NanoVar,Smartie-sv_aln;NumNeighbors=1;NumThresholdNeighbors=1;MatchId=4411;TruScore=0.666667;PctSeqSimilarity=0;PctSizeSimilarity=1;PctRecOverlap=1;SizeDiff=0;StartDistance=0;EndDistance=0	GT	1/1
chr17	12929452	HG2_Ill_GATKHC_26304	N	<INS>	20	PASS	END=12929452;SVTYPE=INS;SVLEN=52;SC=DeBreak,MAMnet,Sniffles2,cuteSV,NanoVar,SVIM,Sniffles,Smartie-sv_aln,SVIM-asm;NumNeighbors=1;NumThresholdNeighbors=1;MatchId=4412;TruScore=0.666667;PctSeqSimilarity=0;PctSizeSimilarity=1;PctRecOverlap=1;SizeDiff=0;StartDistance=0;EndDistance=0	GT	0/1
chr17	76418568	HG2_Ill_Krunchall_22779	N	<INS>	20	PASS	END=76418568;SVTYPE=INS;SVLEN=50;SC=DeBreak,NanoVar,Smartie-sv_aln;NumNeighbors=1;NumThresholdNeighbors=1;MatchId=4421;TruScore=0.666667;PctSeqSimilarity=0;PctSizeSimilarity=1;PctRecOverlap=1;SizeDiff=0;StartDistance=0;EndDistance=0	GT	0/1
chr17	3862135	HG4_Ill_150bpfermikitraw_20697	N	<INS>	10	PASS	END=3862135;SVTYPE=INS;SVLEN=58;SC=DeBreak,MAMnet,Sniffles2,cuteSV,NanoVar,SVIM,Sniffles,Smartie-sv_aln;NumNeighbors=1;NumThresholdNeighbors=1;MatchId=4436;TruScore=0.666667;PctSeqSimilarity=0;PctSizeSimilarity=1;PctRecOverlap=1;SizeDiff=0;StartDistance=0;EndDistance=0	GT	0/1
chr17	41119184	HG3_Ill_manta_3681	N	<DEL>	20	PASS	END=41119366;SVTYPE=DEL;SVLEN=182;SC=DeBreak,MAMnet,Sniffles2,cuteSV,SVIM,Sniffles,Smartie-sv_aln,PAV;NumNeighbors=1;NumThresholdNeighbors=1;MatchId=4480;TruScore=0.666667;PctSeqSimilarity=0;PctSizeSimilarity=1;PctRecOverlap=1;SizeDiff=0;StartDistance=0;EndDistance=0	GT	0/1
chr17	7281596	HG3_Ill_150bpfermikitraw_20650	N	<INS>	20	PASS	END=7281596;SVTYPE=INS;SVLEN=51;SC=DeBreak,Sniffles2,cuteSV,NanoVar,Smartie-sv_aln;NumNeighbors=1;NumThresholdNeighbors=1;MatchId=4514;TruScore=0.666667;PctSeqSimilarity=0;PctSizeSimilarity=1;PctRecOverlap=1;SizeDiff=0;StartDistance=0;EndDistance=0	GT	0/1
chr17	548994	HG2_PB_SVrefine2Falcon2Bionano_8094	N	<INS>	10	PASS	END=548994;SVTYPE=INS;SVLEN=1275;SC=DeBreak,MAMnet,Sniffles2,cuteSV,NanoVar,SVIM,Sniffles,Smartie-sv_aln,SVIM-asm,PAV,Dipcall;NumNeighbors=1;NumThresholdNeighbors=1;MatchId=4516;TruScore=0.666667;PctSeqSimilarity=0;PctSizeSimilarity=1;PctRecOverlap=1;SizeDiff=0;StartDistance=0;EndDistance=0	GT	1/1
chr17	550028	HG3_PB_HySA_24845	N	<INS>	10	PASS	END=550028;SVTYPE=INS;SVLEN=174;SC=DeBreak,MAMnet,Sniffles2,cuteSV,NanoVar,Smartie-sv_aln,PAV,Dipcall;NumNeighbors=1;NumThresholdNeighbors=1;MatchId=4517;TruScore=0.666667;PctSeqSimilarity=0;PctSizeSimilarity=1;PctRecOverlap=1;SizeDiff=0;StartDistance=0;EndDistance=0	GT	1/1
chr17	75845673	HG3_PB_SVrefine2PBcRDovetail_8213	N	<DEL>	20	PASS	END=75845889;SVTYPE=DEL;SVLEN=216;SC=DeBreak,MAMnet,Sniffles2,cuteSV,NanoVar,SVIM,Sniffles,Smartie-sv_aln,SVIM-asm,PAV,Dipcall;NumNeighbors=1;NumThresholdNeighbors=1;MatchId=4527;TruScore=0.666667;PctSeqSimilarity=0;PctSizeSimilarity=1;PctRecOverlap=1;SizeDiff=0;StartDistance=0;EndDistance=0	GT	0/1
chr17	1020314	HG3_PB_SVrefine2Falcon1Dovetail_10207	N	<INS>	10	PASS	END=1020314;SVTYPE=INS;SVLEN=537;SC=DeBreak,MAMnet,Sniffles2,cuteSV,NanoVar,SVIM,Sniffles,Smartie-sv_aln,SVIM-asm,PAV,Dipcall;NumNeighbors=1;NumThresholdNeighbors=1;MatchId=4530;TruScore=0.666667;PctSeqSimilarity=0;PctSizeSimilarity=1;PctRecOverlap=1;SizeDiff=0;StartDistance=0;EndDistance=0	GT	1/1
chr17	78286167	HG2_PB_SVrefine2Falcon2Bionano_8376	N	<INS>	10	PASS	END=78286167;SVTYPE=INS;SVLEN=87;SC=DeBreak,MAMnet,Sniffles2,cuteSV,NanoVar,SVIM,Sniffles,Smartie-sv_aln,Dipcall;NumNeighbors=1;NumThresholdNeighbors=1;MatchId=4534;TruScore=0.666667;PctSeqSimilarity=0;PctSizeSimilarity=1;PctRecOverlap=1;SizeDiff=0;StartDistance=0;EndDistance=0	GT	0/1
chr17	26842625	HG2_PB_SVrefine2PBcRplusDovetail_4358	N	<DEL>	10	PASS	END=26842960;SVTYPE=DEL;SVLEN=335;SC=DeBreak,MAMnet,Sniffles2,cuteSV,NanoVar,SVIM,Sniffles,Smartie-sv_aln,SVIM-asm,PAV,Dipcall;NumNeighbors=1;NumThresholdNeighbors=1;MatchId=4537;TruScore=0.666667;PctSeqSimilarity=0;PctSizeSimilarity=1;PctRecOverlap=1;SizeDiff=0;StartDistance=0;EndDistance=0	GT	0/1
chr17	75480337	HG3_PB_SVrefine2PBcRDovetail_8207	N	<INS>	10	PASS	END=75480337;SVTYPE=INS;SVLEN=744;SC=DeBreak,MAMnet,Sniffles2,cuteSV,NanoVar,SVIM,Sniffles,Smartie-sv_aln,SVIM-asm,PAV,Dipcall;NumNeighbors=1;NumThresholdNeighbors=1;MatchId=4541;TruScore=0.666667;PctSeqSimilarity=0;PctSizeSimilarity=1;PctRecOverlap=1;SizeDiff=0;StartDistance=0;EndDistance=0	GT	1/1
chr17	55210028	HG2_PB_assemblyticsfalcon_10833	N	<INS>	10	PASS	END=55210028;SVTYPE=INS;SVLEN=1837;SC=DeBreak,MAMnet,Sniffles2,cuteSV,SVIM,Sniffles,Smartie-sv_aln,SVIM-asm,PAV,Dipcall;NumNeighbors=1;NumThresholdNeighbors=1;MatchId=4560;TruScore=0.666667;PctSeqSimilarity=0;PctSizeSimilarity=1;PctRecOverlap=1;SizeDiff=0;StartDistance=0;EndDistance=0	GT	1/1
chr17	73190392	HG2_PB_SVrefine2PB10Xhap12_12306	N	<INS>	20	PASS	END=73190392;SVTYPE=INS;SVLEN=629;SC=DeBreak,MAMnet,Sniffles2,cuteSV,NanoVar,SVIM,Sniffles,Smartie-sv_aln,SVIM-asm,PAV,Dipcall;NumNeighbors=1;NumThresholdNeighbors=1;MatchId=4573;TruScore=0.666667;PctSeqSimilarity=0;PctSizeSimilarity=1;PctRecOverlap=1;SizeDiff=0;StartDistance=0;EndDistance=0	GT	1/1
chr18	76795536	HG2_PB_PB10Xdip_14457	N	<INS>	10	PASS	END=76795536;SVTYPE=INS;SVLEN=72;SC=DeBreak,MAMnet,Sniffles2,cuteSV,NanoVar,SVIM,Sniffles,Smartie-sv_aln;NumNeighbors=1;NumThresholdNeighbors=1;MatchId=4589;TruScore=0.666667;PctSeqSimilarity=0;PctSizeSimilarity=1;PctRecOverlap=1;SizeDiff=0;StartDistance=0;EndDistance=0	GT	0/1
chr18	76244897	HG2_PB_SVrefine2Falcon2Bionano_8628	N	<INS>	10	PASS	END=76244897;SVTYPE=INS;SVLEN=294;SC=DeBreak,MAMnet,Sniffles2,cuteSV,NanoVar,SVIM,Sniffles,Smartie-sv_aln,SVIM-asm,PAV,Dipcall;NumNeighbors=1;NumThresholdNeighbors=1;MatchId=4590;TruScore=0.666667;PctSeqSimilarity=0;PctSizeSimilarity=1;PctRecOverlap=1;SizeDiff=0;StartDistance=0;EndDistance=0	GT	0/1
chr18	77116782	HG2_PB_SVrefine2Falcon2Bionano_8653	N	<INS>	10	PASS	END=77116782;SVTYPE=INS;SVLEN=868;SC=DeBreak,MAMnet,Sniffles2,cuteSV,NanoVar,SVIM,Sniffles,Smartie-sv_aln,SVIM-asm,PAV,Dipcall;NumNeighbors=1;NumThresholdNeighbors=1;MatchId=4613;TruScore=0.666667;PctSeqSimilarity=0;PctSizeSimilarity=1;PctRecOverlap=1;SizeDiff=0;StartDistance=0;EndDistance=0	GT	1/1
chr18	26417086	HG2_PB_SVrefine2PB10Xhap12_12556	N	<INS>	10	PASS	END=26417086;SVTYPE=INS;SVLEN=65;SC=DeBreak,MAMnet,Smartie-sv_aln,Dipcall;NumNeighbors=1;NumThresholdNeighbors=1;MatchId=4630;TruScore=0.666667;PctSeqSimilarity=0;PctSizeSimilarity=1;PctRecOverlap=1;SizeDiff=0;StartDistance=0;EndDistance=0	GT	1/1
chr18	45377167	HG4_Ill_svaba_21360	N	<DEL>	10	PASS	END=45377220;SVTYPE=DEL;SVLEN=53;SC=DeBreak,Sniffles2,Smartie-sv_aln,SVIM-asm;NumNeighbors=1;NumThresholdNeighbors=1;MatchId=4665;TruScore=0.666667;PctSeqSimilarity=0;PctSizeSimilarity=1;PctRecOverlap=1;SizeDiff=0;StartDistance=0;EndDistance=0	GT	0/1
chr18	70633761	HG2_PB_SVrefine2PB10Xhap12_12732	N	<INS>	10	PASS	END=70633761;SVTYPE=INS;SVLEN=12878;SC=DeBreak,MAMnet,Sniffles2,cuteSV,NanoVar,SVIM,Sniffles,Smartie-sv_aln,SVIM-asm,PAV,Dipcall;NumNeighbors=1;NumThresholdNeighbors=1;MatchId=4674;TruScore=0.666667;PctSeqSimilarity=0;PctSizeSimilarity=1;PctRecOverlap=1;SizeDiff=0;StartDistance=0;EndDistance=0	GT	1/1
chr18	76798596	HG2_PB_SVrefine2Falcon1plusDovetail_5362	N	<INS>	10	PASS	END=76798596;SVTYPE=INS;SVLEN=1375;SC=DeBreak,MAMnet,Sniffles2,cuteSV,NanoVar,SVIM,Sniffles,Smartie-sv_aln,SVIM-asm,PAV,Dipcall;NumNeighbors=1;NumThresholdNeighbors=1;MatchId=4677;TruScore=0.666667;PctSeqSimilarity=0;PctSizeSimilarity=1;PctRecOverlap=1;SizeDiff=0;StartDistance=0;EndDistance=0	GT	1/1
chr18	61453333	HG2_Ill_SpiralSDKrefine_7421	N	<INS>	20	PASS	END=61453333;SVTYPE=INS;SVLEN=51;SC=DeBreak,Smartie-sv_aln;NumNeighbors=1;NumThresholdNeighbors=1;MatchId=4691;TruScore=0.666667;PctSeqSimilarity=0;PctSizeSimilarity=1;PctRecOverlap=1;SizeDiff=0;StartDistance=0;EndDistance=0	GT	0/1
chr18	13672959	HG2_PB_SVrefine2Falcon1plusDovetail_5083	N	<INS>	10	PASS	END=13672959;SVTYPE=INS;SVLEN=513;SC=DeBreak,MAMnet,Sniffles2,cuteSV,NanoVar,SVIM,Sniffles,Smartie-sv_aln,SVIM-asm,PAV,Dipcall;NumNeighbors=1;NumThresholdNeighbors=1;MatchId=4715;TruScore=0.666667;PctSeqSimilarity=0;PctSizeSimilarity=1;PctRecOverlap=1;SizeDiff=0;StartDistance=0;EndDistance=0	GT	0/1
chr19	55510394	HG3_Ill_Krunchall_23830	N	<INS>	20	PASS	END=55510394;SVTYPE=INS;SVLEN=50;SC=DeBreak,NanoVar,Smartie-sv_aln,Dipcall;NumNeighbors=1;NumThresholdNeighbors=1;MatchId=4721;TruScore=0.666667;PctSeqSimilarity=0;PctSizeSimilarity=1;PctRecOverlap=1;SizeDiff=0;StartDistance=0;EndDistance=0	GT	1/1
chr19	4884873	HG4_PB_SVrefine2Falcon1Dovetail_11092	N	<DEL>	20	PASS	END=4885438;SVTYPE=DEL;SVLEN=565;SC=DeBreak,MAMnet,Sniffles2,cuteSV,NanoVar,SVIM,Sniffles,Smartie-sv_aln,SVIM-asm,PAV,Dipcall;NumNeighbors=1;NumThresholdNeighbors=1;MatchId=4733;TruScore=0.666667;PctSeqSimilarity=0;PctSizeSimilarity=1;PctRecOverlap=1;SizeDiff=0;StartDistance=0;EndDistance=0	GT	0/1
chr19	1744598	HG3_Ill_250bpfermikitraw_22686	N	<INS>	20	PASS	END=1744598;SVTYPE=INS;SVLEN=54;SC=DeBreak,Smartie-sv_aln;NumNeighbors=1;NumThresholdNeighbors=1;MatchId=4758;TruScore=0.666667;PctSeqSimilarity=0;PctSizeSimilarity=1;PctRecOverlap=1;SizeDiff=0;StartDistance=0;EndDistance=0	GT	0/1
chr19	9007241	HG2_PB_SVrefine2Falcon1plusDovetail_5537	N	<INS>	20	PASS	END=9007241;SVTYPE=INS;SVLEN=14828;SC=DeBreak,NanoVar,Smartie-sv_aln;NumNeighbors=1;NumThresholdNeighbors=1;MatchId=4779;TruScore=0.666667;PctSeqSimilarity=0;PctSizeSimilarity=1;PctRecOverlap=1;SizeDiff=0;StartDistance=0;EndDistance=0	GT	1/1
chr19	851457	HG2_PB_assemblyticsPBcR_11660	N	<INS>	20	PASS	END=851457;SVTYPE=INS;SVLEN=52;SC=DeBreak,NanoVar,Sniffles,Smartie-sv_aln,SVIM-asm,PAV,Dipcall;NumNeighbors=1;NumThresholdNeighbors=1;MatchId=4790;TruScore=0.666667;PctSeqSimilarity=0;PctSizeSimilarity=1;PctRecOverlap=1;SizeDiff=0;StartDistance=0;EndDistance=0	GT	0/1
chr19	41005988	HG2_Ill_breakscan11_4853	N	<INS>	20	PASS	END=41005988;SVTYPE=INS;SVLEN=62;SC=DeBreak,Smartie-sv_aln,SVIM-asm;NumNeighbors=1;NumThresholdNeighbors=1;MatchId=4803;TruScore=0.666667;PctSeqSimilarity=0;PctSizeSimilarity=1;PctRecOverlap=1;SizeDiff=0;StartDistance=0;EndDistance=0	GT	0/1
chr19	1282051	HG2_PB_SVrefine2PB10Xhap12_12929	N	<INS>	10	PASS	END=1282051;SVTYPE=INS;SVLEN=695;SC=DeBreak,Smartie-sv_aln;NumNeighbors=1;NumThresholdNeighbors=1;MatchId=4811;TruScore=0.666667;PctSeqSimilarity=0;PctSizeSimilarity=1;PctRecOverlap=1;SizeDiff=0;StartDistance=0;EndDistance=0	GT	1/1
chr19	51483819	HG3_PB_SVrefine2Falcon1Dovetail_11322	N	<INS>	10	PASS	END=51483819;SVTYPE=INS;SVLEN=523;SC=DeBreak,MAMnet,Sniffles2,cuteSV,NanoVar,SVIM,Sniffles,Smartie-sv_aln,SVIM-asm,PAV,Dipcall;NumNeighbors=1;NumThresholdNeighbors=1;MatchId=4817;TruScore=0.666667;PctSeqSimilarity=0;PctSizeSimilarity=1;PctRecOverlap=1;SizeDiff=0;StartDistance=0;EndDistance=0	GT	0/1
chr19	18800292	HG2_PB_SVrefine2PBcRplusDovetail_5143	N	<INS>	20	PASS	END=18800292;SVTYPE=INS;SVLEN=498;SC=DeBreak,MAMnet,Sniffles2,cuteSV,NanoVar,SVIM,Sniffles;NumNeighbors=1;NumThresholdNeighbors=1;MatchId=4831;TruScore=0.666667;PctSeqSimilarity=0;PctSizeSimilarity=1;PctRecOverlap=1;SizeDiff=0;StartDistance=0;EndDistance=0	GT	1/1
chr19	39583812	HG2_Ill_GATKHCSBGrefine_11849	N	<INS>	20	PASS	END=39583812;SVTYPE=INS;SVLEN=50;SC=DeBreak,NanoVar,SVIM;NumNeighbors=1;NumThresholdNeighbors=1;MatchId=4843;TruScore=0.666667;PctSeqSimilarity=0;PctSizeSimilarity=1;PctRecOverlap=1;SizeDiff=0;StartDistance=0;EndDistance=0	GT	0/1
chr19	18660368	HG2_Ill_SVrefine2DISCOVARplusDovetail_5952	N	<DEL>	20	PASS	END=18660691;SVTYPE=DEL;SVLEN=323;SC=DeBreak,MAMnet,Sniffles2,cuteSV,NanoVar,SVIM,Sniffles,Smartie-sv_aln,SVIM-asm,PAV,Dipcall;NumNeighbors=1;NumThresholdNeighbors=1;MatchId=4849;TruScore=0.666667;PctSeqSimilarity=0;PctSizeSimilarity=1;PctRecOverlap=1;SizeDiff=0;StartDistance=0;EndDistance=0	GT	0/1
chr19	55983453	HG2_PB_SVrefine2PB10Xhap12_13375	N	<INS>	10	PASS	END=55983453;SVTYPE=INS;SVLEN=84;SC=DeBreak,MAMnet,Sniffles2,cuteSV,NanoVar,SVIM,Sniffles,Smartie-sv_aln,SVIM-asm,PAV,Dipcall;NumNeighbors=1;NumThresholdNeighbors=1;MatchId=4862;TruScore=0.666667;PctSeqSimilarity=0;PctSizeSimilarity=1;PctRecOverlap=1;SizeDiff=0;StartDistance=0;EndDistance=0	GT	0/1
chr19	39164082	HG4_Ill_150bpfermikitraw_22502	N	<INS>	20	PASS	END=39164082;SVTYPE=INS;SVLEN=54;SC=DeBreak,MAMnet,Sniffles2,cuteSV,NanoVar,SVIM,Sniffles,Smartie-sv_aln,Dipcall;NumNeighbors=1;NumThresholdNeighbors=1;MatchId=4869;TruScore=0.666667;PctSeqSimilarity=0;PctSizeSimilarity=1;PctRecOverlap=1;SizeDiff=0;StartDistance=0;EndDistance=0	GT	0/1
chr19	37742663	HG4_Ill_GATKHC_28469	N	<INS>	20	PASS	END=37742663;SVTYPE=INS;SVLEN=55;SC=DeBreak,Smartie-sv_aln,SVIM-asm;NumNeighbors=1;NumThresholdNeighbors=1;MatchId=4874;TruScore=0.666667;PctSeqSimilarity=0;PctSizeSimilarity=1;PctRecOverlap=1;SizeDiff=0;StartDistance=0;EndDistance=0	GT	0/1
chr20	59950521	HG2_PB_SVrefine2Falcon2Bionano_9297	N	<INS>	20	PASS	END=59950521;SVTYPE=INS;SVLEN=600;SC=DeBreak,MAMnet,Sniffles2,SVIM,Sniffles,Smartie-sv_aln,SVIM-asm,PAV,Dipcall;NumNeighbors=1;NumThresholdNeighbors=1;MatchId=4951;TruScore=0.666667;PctSeqSimilarity=0;PctSizeSimilarity=1;PctRecOverlap=1;SizeDiff=0;StartDistance=0;EndDistance=0	GT	1/1
chr20	13046535	HG2_PB_SVrefine2PBcRplusDovetail_6356	N	<INS>	20	PASS	END=13046535;SVTYPE=INS;SVLEN=1144;SC=DeBreak,NanoVar;NumNeighbors=1;NumThresholdNeighbors=1;MatchId=4983;TruScore=0.666667;PctSeqSimilarity=0;PctSizeSimilarity=1;PctRecOverlap=1;SizeDiff=0;StartDistance=0;EndDistance=0	GT	1/1
chr20	42324883	HG2_PB_SVrefine2Falcon2Bionano_9200	N	<INS>	20	PASS	END=42324883;SVTYPE=INS;SVLEN=490;SC=DeBreak,NanoVar,Smartie-sv_aln,SVIM-asm,PAV;NumNeighbors=1;NumThresholdNeighbors=1;MatchId=4987;TruScore=0.666667;PctSeqSimilarity=0;PctSizeSimilarity=1;PctRecOverlap=1;SizeDiff=0;StartDistance=0;EndDistance=0	GT	1/1
chr20	46489916	HG4_Ill_GATKHC_29245	N	<INS>	20	PASS	END=46489916;SVTYPE=INS;SVLEN=58;SC=DeBreak,MAMnet,Sniffles2,cuteSV,NanoVar,SVIM,Sniffles,Smartie-sv_aln,SVIM-asm,Dipcall;NumNeighbors=1;NumThresholdNeighbors=1;MatchId=5004;TruScore=0.666667;PctSeqSimilarity=0;PctSizeSimilarity=1;PctRecOverlap=1;SizeDiff=0;StartDistance=0;EndDistance=0	GT	0/1
chr20	55666240	HG3_PB_SVrefine2PBcRDovetail_9183	N	<INS>	10	PASS	END=55666240;SVTYPE=INS;SVLEN=159;SC=DeBreak,MAMnet,Sniffles2,cuteSV,NanoVar,SVIM,Sniffles,Smartie-sv_aln;NumNeighbors=1;NumThresholdNeighbors=1;MatchId=5009;TruScore=0.666667;PctSeqSimilarity=0;PctSizeSimilarity=1;PctRecOverlap=1;SizeDiff=0;StartDistance=0;EndDistance=0	GT	0/1
chr20	62763178	HG2_PB_SVrefine2Falcon1plusDovetail_7187	N	<INS>	10	PASS	END=62763178;SVTYPE=INS;SVLEN=1231;SC=DeBreak,MAMnet,Sniffles2,cuteSV,NanoVar,SVIM,Sniffles,Smartie-sv_aln,SVIM-asm,PAV,Dipcall;NumNeighbors=1;NumThresholdNeighbors=1;MatchId=5024;TruScore=0.666667;PctSeqSimilarity=0;PctSizeSimilarity=1;PctRecOverlap=1;SizeDiff=0;StartDistance=0;EndDistance=0	GT	1/1
chr20	44353652	HG3_Ill_GATKHC_29156	N	<INS>	20	PASS	END=44353652;SVTYPE=INS;SVLEN=54;SC=DeBreak,MAMnet,Sniffles2,cuteSV,NanoVar,SVIM,Sniffles,Smartie-sv_aln;NumNeighbors=1;NumThresholdNeighbors=1;MatchId=5028;TruScore=0.666667;PctSeqSimilarity=0;PctSizeSimilarity=1;PctRecOverlap=1;SizeDiff=0;StartDistance=0;EndDistance=0	GT	0/1
chr20	40715393	HG2_Ill_GATKHCSBGrefine_12158	N	<INS>	20	PASS	END=40715393;SVTYPE=INS;SVLEN=56;SC=DeBreak,Smartie-sv_aln;NumNeighbors=1;NumThresholdNeighbors=1;MatchId=5036;TruScore=0.666667;PctSeqSimilarity=0;PctSizeSimilarity=1;PctRecOverlap=1;SizeDiff=0;StartDistance=0;EndDistance=0	GT	1/1
chr20	19644040	HG2_PB_SVrefine2Falcon2Bionano_9111	N	<INS>	10	PASS	END=19644040;SVTYPE=INS;SVLEN=498;SC=DeBreak,NanoVar;NumNeighbors=1;NumThresholdNeighbors=1;MatchId=5050;TruScore=0.666667;PctSeqSimilarity=0;PctSizeSimilarity=1;PctRecOverlap=1;SizeDiff=0;StartDistance=0;EndDistance=0	GT	1/1
chr21	19959444	HG4_PB_assemblyticsfalcon_15755	N	<INS>	10	PASS	END=19959444;SVTYPE=INS;SVLEN=50;SC=DeBreak,NanoVar,Smartie-sv_aln;NumNeighbors=1;NumThresholdNeighbors=1;MatchId=5094;TruScore=0.666667;PctSeqSimilarity=0;PctSizeSimilarity=1;PctRecOverlap=1;SizeDiff=0;StartDistance=0;EndDistance=0	GT	0/1
chr21	46575490	HG2_PB_SVrefine2Falcon2Bionano_9551	N	<INS>	10	PASS	END=46575490;SVTYPE=INS;SVLEN=779;SC=DeBreak,MAMnet,Sniffles2,cuteSV,NanoVar,SVIM,Sniffles,Smartie-sv_aln,SVIM-asm,PAV,Dipcall;NumNeighbors=1;NumThresholdNeighbors=1;MatchId=5099;TruScore=0.666667;PctSeqSimilarity=0;PctSizeSimilarity=1;PctRecOverlap=1;SizeDiff=0;StartDistance=0;EndDistance=0	GT	1/1
chr21	45839399	HG2_PB_SVrefine2PB10Xhap12_14075	N	<INS>	10	PASS	END=45839399;SVTYPE=INS;SVLEN=3585;SC=DeBreak,MAMnet,NanoVar,Smartie-sv_aln;NumNeighbors=1;NumThresholdNeighbors=1;MatchId=5106;TruScore=0.666667;PctSeqSimilarity=0;PctSizeSimilarity=1;PctRecOverlap=1;SizeDiff=0;StartDistance=0;EndDistance=0	GT	1/1
chr21	46973548	HG2_PB_SVrefine2PB10Xhap12_14125	N	<INS>	10	PASS	END=46973548;SVTYPE=INS;SVLEN=464;SC=DeBreak,MAMnet,Sniffles2,cuteSV,NanoVar,SVIM,Sniffles,Smartie-sv_aln,SVIM-asm,Dipcall;NumNeighbors=1;NumThresholdNeighbors=1;MatchId=5120;TruScore=0.666667;PctSeqSimilarity=0;PctSizeSimilarity=1;PctRecOverlap=1;SizeDiff=0;StartDistance=0;EndDistance=0	GT	1/1
chr21	47479159	HG2_PB_SVrefine2Falcon2Bionano_9590	N	<INS>	10	PASS	END=47479159;SVTYPE=INS;SVLEN=607;SC=DeBreak,MAMnet,Sniffles2,cuteSV,NanoVar,SVIM,Sniffles,Smartie-sv_aln,SVIM-asm,PAV,Dipcall;NumNeighbors=1;NumThresholdNeighbors=1;MatchId=5154;TruScore=0.666667;PctSeqSimilarity=0;PctSizeSimilarity=1;PctRecOverlap=1;SizeDiff=0;StartDistance=0;EndDistance=0	GT	0/1
chr21	33704862	HG2_PB_pbsv_19133	N	<INS>	10	PASS	END=33704862;SVTYPE=INS;SVLEN=52;SC=DeBreak,MAMnet,Sniffles2,cuteSV,SVIM,Sniffles,Smartie-sv_aln,SVIM-asm,PAV,Dipcall;NumNeighbors=1;NumThresholdNeighbors=1;MatchId=5177;TruScore=0.666667;PctSeqSimilarity=0;PctSizeSimilarity=1;PctRecOverlap=1;SizeDiff=0;StartDistance=0;EndDistance=0	GT	1/1
chr22	47572131	HG3_Ill_GATKHC_30625	N	<DEL>	20	PASS	END=47572185;SVTYPE=DEL;SVLEN=54;SC=DeBreak,MAMnet,Sniffles2,cuteSV,Sniffles,Smartie-sv_aln,SVIM-asm,PAV,Dipcall;NumNeighbors=1;NumThresholdNeighbors=1;MatchId=5200;TruScore=0.666667;PctSeqSimilarity=0;PctSizeSimilarity=1;PctRecOverlap=1;SizeDiff=0;StartDistance=0;EndDistance=0	GT	0/1
chr22	17627177	HG2_PB_SVrefine2Falcon1plusDovetail_7490	N	<DEL>	10	PASS	END=17627363;SVTYPE=DEL;SVLEN=186;SC=DeBreak,MAMnet,Sniffles2,cuteSV,NanoVar,SVIM,Sniffles,Smartie-sv_aln,SVIM-asm,PAV,Dipcall;NumNeighbors=1;NumThresholdNeighbors=1;MatchId=5208;TruScore=0.666667;PctSeqSimilarity=0;PctSizeSimilarity=1;PctRecOverlap=1;SizeDiff=0;StartDistance=0;EndDistance=0	GT	0/1
chr22	18588640	HG2_PB_SVrefine2Falcon2Bionano_9620	N	<INS>	10	PASS	END=18588640;SVTYPE=INS;SVLEN=382;SC=DeBreak,MAMnet,Sniffles2,cuteSV,NanoVar,SVIM,Sniffles,Smartie-sv_aln,SVIM-asm,PAV,Dipcall;NumNeighbors=1;NumThresholdNeighbors=1;MatchId=5245;TruScore=0.666667;PctSeqSimilarity=0;PctSizeSimilarity=1;PctRecOverlap=1;SizeDiff=0;StartDistance=0;EndDistance=0	GT	1/1
chr22	25741367	HG2_PB_SVrefine2PBcRplusDovetail_7003	N	<INS>	10	PASS	END=25741367;SVTYPE=INS;SVLEN=176;SC=DeBreak,MAMnet,Sniffles2,NanoVar,SVIM,Sniffles,Smartie-sv_aln,SVIM-asm,PAV,Dipcall;NumNeighbors=1;NumThresholdNeighbors=1;MatchId=5257;TruScore=0.666667;PctSeqSimilarity=0;PctSizeSimilarity=1;PctRecOverlap=1;SizeDiff=0;StartDistance=0;EndDistance=0	GT	1/1
chr22	40403324	HG3_PB_pbsv_19264	N	<INS>	20	PASS	END=40403324;SVTYPE=INS;SVLEN=584;SC=DeBreak,NanoVar,Smartie-sv_aln;NumNeighbors=1;NumThresholdNeighbors=1;MatchId=5287;TruScore=0.666667;PctSeqSimilarity=0;PctSizeSimilarity=1;PctRecOverlap=1;SizeDiff=0;StartDistance=0;EndDistance=0	GT	1/1
chr2	130493077	HG2_Ill_250bpfermikitraw_2999	N	<DEL>	20	PASS	END=130493128;SVTYPE=DEL;SVLEN=51;SC=DeBreak	GT	1/1
chr8	110323788	HG2_Ill_scalpel_9275	N	<INS>	20	PASS	END=110323788;SVTYPE=INS;SVLEN=50;SC=DeBreak	GT	1/1
chr9	18400142	HG2_Ill_Krunchall_13989	N	<INS>	20	PASS	END=18400142;SVTYPE=INS;SVLEN=50;SC=DeBreak	GT	0/1
chr10	47083158	HG4_Ill_Krunchall_15679	N	<DEL>	20	PASS	END=47083218;SVTYPE=DEL;SVLEN=60;SC=DeBreak	GT	0/1
chr10	47088375	HG2_PB_SVrefine2PBcRplusDovetail_1202	N	<DEL>	20	PASS	END=47088703;SVTYPE=DEL;SVLEN=328;SC=DeBreak	GT	0/1
chr10	73056726	HG3_Ill_GATKHCSBGrefine_7610	N	<DEL>	10	PASS	END=73056824;SVTYPE=DEL;SVLEN=98;SC=DeBreak	GT	0/1
chr10	105460776	HG3_Ill_manta_2663	N	<DEL>	20	PASS	END=105460863;SVTYPE=DEL;SVLEN=87;SC=DeBreak	GT	1/1
chr16	23264792	HG3_Ill_svaba_19966	N	<DEL>	20	PASS	END=23264893;SVTYPE=DEL;SVLEN=101;SC=DeBreak	GT	0/1
chr1	218785913	HG2_10X_allpass_181	N	<DEL>	20	PASS	END=218786233;SVTYPE=DEL;SVLEN=320;SC=NanoVar;NumNeighbors=0;NumThresholdNeighbors=0	GT	0/1
chr1	30298152	HG3_Ill_GATKHCSBGrefine_174	N	<DEL>	20	PASS	END=30298204;SVTYPE=DEL;SVLEN=52;SC=NanoVar;NumNeighbors=0;NumThresholdNeighbors=0	GT	0/1
chr1	30346047	HG3_Ill_MetaSV_71	N	<INS>	20	PASS	END=30346047;SVTYPE=INS;SVLEN=390;SC=NanoVar,Smartie-sv_aln;NumNeighbors=0;NumThresholdNeighbors=0;MatchId=0;TruScore=0.666667;PctSeqSimilarity=0;PctSizeSimilarity=1;PctRecOverlap=1;SizeDiff=0;StartDistance=0;EndDistance=0	GT	0/1
chr1	23821722	HG4_Ill_150bpfermikitraw_259	N	<INS>	20	PASS	END=23821722;SVTYPE=INS;SVLEN=64;SC=NanoVar;NumNeighbors=0;NumThresholdNeighbors=0	GT	1/1
chr1	39677662	HG2_Ill_GATKHCSBGrefine_200	N	<INS>	20	PASS	END=39677662;SVTYPE=INS;SVLEN=318;SC=Smartie-sv_aln;NumNeighbors=0;NumThresholdNeighbors=0	GT	0/1
chr1	194675125	HG2_PB_SVrefine2Falcon2Bionano_256	N	<INS>	20	PASS	END=194675125;SVTYPE=INS;SVLEN=335;SC=NanoVar;NumNeighbors=0;NumThresholdNeighbors=0	GT	0/1
chr1	30569448	HG2_PB_SVrefine2Falcon1plusDovetail_235	N	<INS>	20	PASS	END=30569448;SVTYPE=INS;SVLEN=163;SC=NanoVar;NumNeighbors=0;NumThresholdNeighbors=0	GT	1/1
chr1	110663084	HG2_PB_SVrefine2PB10Xhap12_631	N	<INS>	20	PASS	END=110663084;SVTYPE=INS;SVLEN=4766;SC=NanoVar,Smartie-sv_aln;NumNeighbors=0;NumThresholdNeighbors=0;MatchId=2;TruScore=0.666667;PctSeqSimilarity=0;PctSizeSimilarity=1;PctRecOverlap=1;SizeDiff=0;StartDistance=0;EndDistance=0	GT	1/1
chr1	1860802	HG2_PB_SVrefine2PB10Xhap12_34	N	<INS>	10	PASS	END=1860802;SVTYPE=INS;SVLEN=1055;SC=NanoVar,Smartie-sv_aln;NumNeighbors=0;NumThresholdNeighbors=0;MatchId=3;TruScore=0.666667;PctSeqSimilarity=0;PctSizeSimilarity=1;PctRecOverlap=1;SizeDiff=0;StartDistance=0;EndDistance=0	GT	1/1
chr1	1865644	HG3_PB_SVrefine2PBcRDovetail_27	N	<DEL>	20	PASS	END=1866241;SVTYPE=DEL;SVLEN=597;SC=NanoVar,Dipcall;NumNeighbors=0;NumThresholdNeighbors=0;MatchId=4;TruScore=0.666667;PctSeqSimilarity=0;PctSizeSimilarity=1;PctRecOverlap=1;SizeDiff=0;StartDistance=0;EndDistance=0	GT	0/1
chr1	1925143	HG2_10X_SVrefine210Xhap12_21	N	<INS>	20	PASS	END=1925143;SVTYPE=INS;SVLEN=147;SC=NanoVar;NumNeighbors=0;NumThresholdNeighbors=0	GT	1/1
chr1	5892308	HG2_PB_SVrefine2Falcon2Bionano_95	N	<INS>	10	PASS	END=5892308;SVTYPE=INS;SVLEN=726;SC=NanoVar,Smartie-sv_aln;NumNeighbors=0;NumThresholdNeighbors=0;MatchId=5;TruScore=0.666667;PctSeqSimilarity=0;PctSizeSimilarity=1;PctRecOverlap=1;SizeDiff=0;StartDistance=0;EndDistance=0	GT	1/1
chr1	58071857	HG4_Ill_GATKHCSBGrefine_288	N	<INS>	20	PASS	END=58071857;SVTYPE=INS;SVLEN=211;SC=NanoVar;NumNeighbors=0;NumThresholdNeighbors=0	GT	0/1
chr1	201224978	HG3_PB_SVrefine2Falcon1Dovetail_664	N	<INS>	10	PASS	END=201224978;SVTYPE=INS;SVLEN=432;SC=MAMnet,NanoVar,SVIM,Sniffles,Smartie-sv_aln,Dipcall;NumNeighbors=0;NumThresholdNeighbors=0;MatchId=13;TruScore=0.666667;PctSeqSimilarity=0;PctSizeSimilarity=1;PctRecOverlap=1;SizeDiff=0;StartDistance=0;EndDistance=0	GT	0/1
chr1	163598075	HG2_PB_SVrefine2Falcon2Bionano_178	N	<INS>	10	PASS	END=163598075;SVTYPE=INS;SVLEN=197;SC=NanoVar,Smartie-sv_aln;NumNeighbors=0;NumThresholdNeighbors=0;MatchId=7;TruScore=0.666667;PctSeqSimilarity=0;PctSizeSimilarity=1;PctRecOverlap=1;SizeDiff=0;StartDistance=0;EndDistance=0	GT	1/1
chr1	113542105	HG3_PB_SVrefine2Falcon1Dovetail_456	N	<INS>	20	PASS	END=113542105;SVTYPE=INS;SVLEN=1832;SC=NanoVar,Smartie-sv_aln;NumNeighbors=0;NumThresholdNeighbors=0;MatchId=8;TruScore=0.666667;PctSeqSimilarity=0;PctSizeSimilarity=1;PctRecOverlap=1;SizeDiff=0;StartDistance=0;EndDistance=0	GT	0/1
chr1	109597719	HG2_Ill_manta_192	N	<DEL>	20	PASS	END=109598050;SVTYPE=DEL;SVLEN=331;SC=NanoVar;NumNeighbors=0;NumThresholdNeighbors=0	GT	1/1
chr1	184768856	HG4_Ill_GATKHCSBGrefine_668	N	<DEL>	20	PASS	END=184769178;SVTYPE=DEL;SVLEN=322;SC=MAMnet,NanoVar;NumNeighbors=0;NumThresholdNeighbors=0;MatchId=17;TruScore=0.666667;PctSeqSimilarity=0;PctSizeSimilarity=1;PctRecOverlap=1;SizeDiff=0;StartDistance=0;EndDistance=0	GT	0/1
chr1	47644770	HG4_PB_SVrefine2Falcon1Dovetail_296	N	<INS>	20	PASS	END=47644770;SVTYPE=INS;SVLEN=107;SC=NanoVar,Smartie-sv_aln;NumNeighbors=0;NumThresholdNeighbors=0;MatchId=9;TruScore=0.666667;PctSeqSimilarity=0;PctSizeSimilarity=1;PctRecOverlap=1;SizeDiff=0;StartDistance=0;EndDistance=0	GT	1/1
chr1	220749341	HG2_PB_SVrefine2Falcon2Bionano_332	N	<INS>	20	PASS	END=220749341;SVTYPE=INS;SVLEN=315;SC=NanoVar;NumNeighbors=0;NumThresholdNeighbors=0	GT	1/1
chr1	247362990	HG4_Ill_GATKHCSBGrefine_965	N	<INS>	20	PASS	END=247362990;SVTYPE=INS;SVLEN=78;SC=NanoVar;NumNeighbors=0;NumThresholdNeighbors=0	GT	1/1
chr1	240528536	HG3_PB_assemblyticsfalcon_1985	N	<DEL>	20	PASS	END=240528622;SVTYPE=DEL;SVLEN=86;SC=Sniffles;NumNeighbors=0;NumThresholdNeighbors=0	GT	1/1
chr1	21292127	HG3_Ill_svaba_259	N	<INS>	20	PASS	END=21292127;SVTYPE=INS;SVLEN=54;SC=NanoVar;NumNeighbors=0;NumThresholdNeighbors=0	GT	0/1
chr1	1950659	HG2_PB_PB10Xdip_684	N	<INS>	10	PASS	END=1950659;SVTYPE=INS;SVLEN=229;SC=NanoVar;NumNeighbors=0;NumThresholdNeighbors=0	GT	1/1
chr1	3495309	HG2_Ill_150bpfermikitraw_55	N	<INS>	20	PASS	END=3495309;SVTYPE=INS;SVLEN=91;SC=NanoVar,Dipcall;NumNeighbors=0;NumThresholdNeighbors=0;MatchId=11;TruScore=0.666667;PctSeqSimilarity=0;PctSizeSimilarity=1;PctRecOverlap=1;SizeDiff=0;StartDistance=0;EndDistance=0	GT	1/1
chr1	59871863	HG3_PB_HySA_696	N	<INS>	20	PASS	END=59871863;SVTYPE=INS;SVLEN=319;SC=NanoVar,Smartie-sv_aln;NumNeighbors=0;NumThresholdNeighbors=0;MatchId=12;TruScore=0.666667;PctSeqSimilarity=0;PctSizeSimilarity=1;PctRecOverlap=1;SizeDiff=0;StartDistance=0;EndDistance=0	GT	0/1
chr1	247574178	HG2_10X_SVrefine210Xhap12_1096	N	<INS>	20	PASS	END=247574178;SVTYPE=INS;SVLEN=2807;SC=NanoVar,Smartie-sv_aln;NumNeighbors=0;NumThresholdNeighbors=0;MatchId=13;TruScore=0.666667;PctSeqSimilarity=0;PctSizeSimilarity=1;PctRecOverlap=1;SizeDiff=0;StartDistance=0;EndDistance=0	GT	0/1
chr1	247590763	HG4_PB_SVrefine2Falcon1Dovetail_914	N	<INS>	20	PASS	END=247590763;SVTYPE=INS;SVLEN=146;SC=NanoVar;NumNeighbors=0;NumThresholdNeighbors=0	GT	1/1
chr1	203552921	HG4_Ill_SVrefine2DISCOVARDovetail_820	N	<DEL>	20	PASS	END=203553022;SVTYPE=DEL;SVLEN=101;SC=NanoVar;NumNeighbors=0;NumThresholdNeighbors=0	GT	0/1
chr1	115690182	HG2_Ill_GATKHC_1160	N	<INS>	20	PASS	END=115690182;SVTYPE=INS;SVLEN=68;SC=NanoVar;NumNeighbors=0;NumThresholdNeighbors=0	GT	0/1
chr1	108142466	HG3_PB_SVrefine2Falcon1Dovetail_430	N	<INS>	10	PASS	END=108142466;SVTYPE=INS;SVLEN=302;SC=NanoVar;NumNeighbors=0;NumThresholdNeighbors=0	GT	0/1
chr1	77577912	HG2_Ill_breakscan11_2999	N	<INS>	20	PASS	END=77577912;SVTYPE=INS;SVLEN=329;SC=NanoVar,Smartie-sv_aln;NumNeighbors=0;NumThresholdNeighbors=0;MatchId=15;TruScore=0.666667;PctSeqSimilarity=0;PctSizeSimilarity=1;PctRecOverlap=1;SizeDiff=0;StartDistance=0;EndDistance=0	GT	0/1
chr1	6220040	HG2_Ill_SVrefine2DISCOVARplusDovetail_75	N	<DEL>	20	PASS	END=6220236;SVTYPE=DEL;SVLEN=196;SC=Sniffles;NumNeighbors=0;NumThresholdNeighbors=0	GT	0/1
chr1	96618650	HG2_Ill_GATKHCSBGrefine_396	N	<INS>	20	PASS	END=96618650;SVTYPE=INS;SVLEN=66;SC=NanoVar,Smartie-sv_aln;NumNeighbors=0;NumThresholdNeighbors=0;MatchId=17;TruScore=0.666667;PctSeqSimilarity=0;PctSizeSimilarity=1;PctRecOverlap=1;SizeDiff=0;StartDistance=0;EndDistance=0	GT	0/1
chr1	96730962	HG4_Ill_SVrefine2DISCOVARDovetail_479	N	<INS>	20	PASS	END=96730962;SVTYPE=INS;SVLEN=278;SC=Sniffles,Smartie-sv_aln;NumNeighbors=0;NumThresholdNeighbors=0;MatchId=16;TruScore=0.666667;PctSeqSimilarity=0;PctSizeSimilarity=1;PctRecOverlap=1;SizeDiff=0;StartDistance=0;EndDistance=0	GT	1/1
chr1	17764169	HG2_Ill_manta_30	N	<INS>	20	PASS	END=17764169;SVTYPE=INS;SVLEN=78;SC=NanoVar;NumNeighbors=0;NumThresholdNeighbors=0	GT	1/1
chr1	15362774	HG2_Ill_GATKHC_249	N	<INS>	20	PASS	END=15362774;SVTYPE=INS;SVLEN=69;SC=NanoVar;NumNeighbors=0;NumThresholdNeighbors=0	GT	0/1
chr1	7000972	HG2_PB_PB10Xdip_2581	N	<INS>	10	PASS	END=7000972;SVTYPE=INS;SVLEN=471;SC=NanoVar,Smartie-sv_aln;NumNeighbors=0;NumThresholdNeighbors=0;MatchId=20;TruScore=0.666667;PctSeqSimilarity=0;PctSizeSimilarity=1;PctRecOverlap=1;SizeDiff=0;StartDistance=0;EndDistance=0	GT	1/1
chr1	7017756	HG3_PB_pbsv_159	N	<INS>	20	PASS	END=7017756;SVTYPE=INS;SVLEN=122;SC=NanoVar;NumNeighbors=0;NumThresholdNeighbors=0	GT	0/1
chr1	194060079	HG3_PB_pbsv_1044	N	<DEL>	20	PASS	END=194060242;SVTYPE=DEL;SVLEN=163;SC=MAMnet;NumNeighbors=0;NumThresholdNeighbors=0	GT	0/1
chr1	194068135	HG2_Ill_GATKHCSBGrefine_675	N	<INS>	20	PASS	END=194068135;SVTYPE=INS;SVLEN=149;SC=MAMnet,NanoVar,SVIM,Smartie-sv_aln;NumNeighbors=0;NumThresholdNeighbors=0;MatchId=43;TruScore=0.666667;PctSeqSimilarity=0;PctSizeSimilarity=1;PctRecOverlap=1;SizeDiff=0;StartDistance=0;EndDistance=0	GT	0/1
chr1	225905171	HG2_Ill_GATKHC_1993	N	<INS>	20	PASS	END=225905171;SVTYPE=INS;SVLEN=86;SC=NanoVar;NumNeighbors=0;NumThresholdNeighbors=0	GT	0/1
chr1	204164262	HG4_Ill_SVrefine2DISCOVARDovetail_825	N	<INS>	20	PASS	END=204164262;SVTYPE=INS;SVLEN=455;SC=Smartie-sv_aln;NumNeighbors=0;NumThresholdNeighbors=0	GT	1/1
chr1	94341678	HG2_Ill_SVrefine2DISCOVARplusDovetail_525	N	<INS>	20	PASS	END=94341678;SVTYPE=INS;SVLEN=2504;SC=NanoVar,Smartie-sv_aln;NumNeighbors=0;NumThresholdNeighbors=0;MatchId=25;TruScore=0.666667;PctSeqSimilarity=0;PctSizeSimilarity=1;PctRecOverlap=1;SizeDiff=0;StartDistance=0;EndDistance=0	GT	1/1
chr1	153229127	HG2_PB_SVrefine2Falcon2Bionano_151	N	<INS>	20	PASS	END=153229127;SVTYPE=INS;SVLEN=875;SC=Smartie-sv_aln;NumNeighbors=0;NumThresholdNeighbors=0	GT	1/1
chr1	25056805	HG3_PB_SVrefine2PBcRDovetail_186	N	<INS>	10	PASS	END=25056805;SVTYPE=INS;SVLEN=291;SC=NanoVar,Smartie-sv_aln;NumNeighbors=0;NumThresholdNeighbors=0;MatchId=27;TruScore=0.666667;PctSeqSimilarity=0;PctSizeSimilarity=1;PctRecOverlap=1;SizeDiff=0;StartDistance=0;EndDistance=0	GT	1/1
chr1	7863493	HG2_PB_HySA_287	N	<INS>	10	PASS	END=7863493;SVTYPE=INS;SVLEN=186;SC=SVIM-asm,Dipcall;NumNeighbors=0;NumThresholdNeighbors=0;MatchId=4;TruScore=0.666667;PctSeqSimilarity=0;PctSizeSimilarity=1;PctRecOverlap=1;SizeDiff=0;StartDistance=0;EndDistance=0	GT	0/1
chr1	248571354	HG2_PB_SVrefine2PB10Xhap12_1171	N	<INS>	10	PASS	END=248571354;SVTYPE=INS;SVLEN=212;SC=NanoVar,SVIM,Sniffles,Smartie-sv_aln;NumNeighbors=0;NumThresholdNeighbors=0;MatchId=30;TruScore=0.666667;PctSeqSimilarity=0;PctSizeSimilarity=1;PctRecOverlap=1;SizeDiff=0;StartDistance=0;EndDistance=0	GT	1/1
chr1	106396412	HG2_PB_assemblyticsfalcon_1061	N	<INS>	20	PASS	END=106396412;SVTYPE=INS;SVLEN=873;SC=cuteSV,NanoVar,SVIM,Sniffles,Smartie-sv_aln;NumNeighbors=0;NumThresholdNeighbors=0;MatchId=52;TruScore=0.666667;PctSeqSimilarity=0;PctSizeSimilarity=1;PctRecOverlap=1;SizeDiff=0;StartDistance=0;EndDistance=0	GT	0/1
chr1	106485854	HG3_PB_SVrefine2Falcon1Dovetail_424	N	<INS>	20	PASS	END=106485854;SVTYPE=INS;SVLEN=126;SC=NanoVar;NumNeighbors=0;NumThresholdNeighbors=0	GT	0/1
chr1	52177138	HG2_PB_PB10Xdip_2379	N	<INS>	10	PASS	END=52177138;SVTYPE=INS;SVLEN=404;SC=Smartie-sv_aln;NumNeighbors=0;NumThresholdNeighbors=0	GT	1/1
chr1	52270083	HG3_Ill_SVrefine2DISCOVARDovetail_308	N	<INS>	20	PASS	END=52270083;SVTYPE=INS;SVLEN=90;SC=NanoVar;NumNeighbors=0;NumThresholdNeighbors=0	GT	1/1
chr1	12625704	HG3_Ill_GATKHCSBGrefine_94	N	<INS>	20	PASS	END=12625704;SVTYPE=INS;SVLEN=724;SC=Smartie-sv_aln;NumNeighbors=0;NumThresholdNeighbors=0	GT	1/1
chr1	22896933	HG3_Ill_250bpfermikitraw_261	N	<INS>	20	PASS	END=22896933;SVTYPE=INS;SVLEN=93;SC=NanoVar;NumNeighbors=0;NumThresholdNeighbors=0	GT	0/1
chr1	22904269	HG4_Ill_SVrefine2DISCOVARDovetail_148	N	<INS>	20	PASS	END=22904269;SVTYPE=INS;SVLEN=1295;SC=Smartie-sv_aln;NumNeighbors=0;NumThresholdNeighbors=0	GT	1/1
chr1	165677374	HG2_Ill_SVrefine2DISCOVARplusDovetail_731	N	<INS>	20	PASS	END=165677374;SVTYPE=INS;SVLEN=104;SC=NanoVar,Smartie-sv_aln;NumNeighbors=0;NumThresholdNeighbors=0;MatchId=36;TruScore=0.666667;PctSeqSimilarity=0;PctSizeSimilarity=1;PctRecOverlap=1;SizeDiff=0;StartDistance=0;EndDistance=0	GT	0/1
chr1	230107607	HG3_PB_SVrefine2PBcRDovetail_678	N	<INS>	20	PASS	END=230107607;SVTYPE=INS;SVLEN=255;SC=Smartie-sv_aln;NumNeighbors=0;NumThresholdNeighbors=0	GT	1/1
chr1	2332845	HG4_PB_SVrefine2Falcon1Dovetail_39	N	<INS>	10	PASS	END=2332845;SVTYPE=INS;SVLEN=223;SC=NanoVar,Smartie-sv_aln;NumNeighbors=0;NumThresholdNeighbors=0;MatchId=38;TruScore=0.666667;PctSeqSimilarity=0;PctSizeSimilarity=1;PctRecOverlap=1;SizeDiff=0;StartDistance=0;EndDistance=0	GT	1/1
chr1	106113955	HG2_10X_SVrefine210Xhap12_568	N	<INS>	20	PASS	END=106113955;SVTYPE=INS;SVLEN=2260;SC=NanoVar,Smartie-sv_aln;NumNeighbors=0;NumThresholdNeighbors=0;MatchId=39;TruScore=0.666667;PctSeqSimilarity=0;PctSizeSimilarity=1;PctRecOverlap=1;SizeDiff=0;StartDistance=0;EndDistance=0	GT	1/1
chr1	182710730	HG4_PB_pbsv_1006	N	<DEL>	10	PASS	END=182710855;SVTYPE=DEL;SVLEN=125;SC=Dipcall;NumNeighbors=0;NumThresholdNeighbors=0	GT	0/1
chr1	42632299	HG4_Ill_SVrefine2DISCOVARDovetail_249	N	<DEL>	20	PASS	END=42632631;SVTYPE=DEL;SVLEN=332;SC=cuteSV,NanoVar,Smartie-sv_aln,Dipcall;NumNeighbors=0;NumThresholdNeighbors=0;MatchId=65;TruScore=0.666667;PctSeqSimilarity=0;PctSizeSimilarity=1;PctRecOverlap=1;SizeDiff=0;StartDistance=0;EndDistance=0	GT	0/1
chr1	3268081	HG2_PB_pbsv_87	N	<INS>	10	PASS	END=3268081;SVTYPE=INS;SVLEN=613;SC=Smartie-sv_aln;NumNeighbors=0;NumThresholdNeighbors=0	GT	1/1
chr1	46366107	HG2_Ill_GATKHCSBGrefine_219	N	<DEL>	20	PASS	END=46366436;SVTYPE=DEL;SVLEN=329;SC=MAMnet,NanoVar;NumNeighbors=0;NumThresholdNeighbors=0;MatchId=67;TruScore=0.666667;PctSeqSimilarity=0;PctSizeSimilarity=1;PctRecOverlap=1;SizeDiff=0;StartDistance=0;EndDistance=0	GT	0/1
chr1	69055310	HG4_Ill_250bpfermikitraw_572	N	<INS>	20	PASS	END=69055310;SVTYPE=INS;SVLEN=147;SC=NanoVar,Smartie-sv_aln;NumNeighbors=0;NumThresholdNeighbors=0;MatchId=43;TruScore=0.666667;PctSeqSimilarity=0;PctSizeSimilarity=1;PctRecOverlap=1;SizeDiff=0;StartDistance=0;EndDistance=0	GT	1/1
chr1	25126198	HG2_PB_SVrefine2Falcon1plusDovetail_209	N	<DEL>	20	PASS	END=25126495;SVTYPE=DEL;SVLEN=297;SC=SVIM-asm,Dipcall;NumNeighbors=0;NumThresholdNeighbors=0;MatchId=7;TruScore=0.666667;PctSeqSimilarity=0;PctSizeSimilarity=1;PctRecOverlap=1;SizeDiff=0;StartDistance=0;EndDistance=0	GT	1/1
chr1	237636742	HG4_Ill_scalpel_1220	N	<INS>	20	PASS	END=237636742;SVTYPE=INS;SVLEN=50;SC=NanoVar;NumNeighbors=0;NumThresholdNeighbors=0	GT	0/1
chr1	20944737	HG3_PB_pbsv_267	N	<INS>	10	PASS	END=20944737;SVTYPE=INS;SVLEN=332;SC=NanoVar,Smartie-sv_aln;NumNeighbors=0;NumThresholdNeighbors=0;MatchId=46;TruScore=0.666667;PctSeqSimilarity=0;PctSizeSimilarity=1;PctRecOverlap=1;SizeDiff=0;StartDistance=0;EndDistance=0	GT	0/1
chr1	93414200	HG3_Ill_GATKHCSBGrefine_393	N	<INS>	20	PASS	END=93414200;SVTYPE=INS;SVLEN=104;SC=NanoVar;NumNeighbors=0;NumThresholdNeighbors=0	GT	0/1
chr1	2954348	HG3_Ill_250bpfermikitraw_53	N	<INS>	20	PASS	END=2954348;SVTYPE=INS;SVLEN=71;SC=NanoVar;NumNeighbors=0;NumThresholdNeighbors=0	GT	0/1
chr1	199883640	HG3_PB_SVrefine2Falcon1Dovetail_662	N	<INS>	20	PASS	END=199883640;SVTYPE=INS;SVLEN=82;SC=NanoVar;NumNeighbors=0;NumThresholdNeighbors=0	GT	0/1
chr1	28573642	HG3_Ill_SVrefine2DISCOVARDovetail_188	N	<INS>	20	PASS	END=28573642;SVTYPE=INS;SVLEN=152;SC=NanoVar;NumNeighbors=0;NumThresholdNeighbors=0	GT	0/1
chr1	28736599	HG2_Ill_SVrefine2DISCOVARplusDovetail_204	N	<INS>	20	PASS	END=28736599;SVTYPE=INS;SVLEN=125;SC=NanoVar;NumNeighbors=0;NumThresholdNeighbors=0	GT	0/1
chr1	31818394	HG3_Ill_GATKHCSBGrefine_184	N	<INS>	20	PASS	END=31818394;SVTYPE=INS;SVLEN=53;SC=NanoVar;NumNeighbors=0;NumThresholdNeighbors=0	GT	1/1
chr1	31205220	HG4_PB_pbsv_352	N	<INS>	10	PASS	END=31205220;SVTYPE=INS;SVLEN=2576;SC=NanoVar,Smartie-sv_aln;NumNeighbors=0;NumThresholdNeighbors=0;MatchId=47;TruScore=0.666667;PctSeqSimilarity=0;PctSizeSimilarity=1;PctRecOverlap=1;SizeDiff=0;StartDistance=0;EndDistance=0	GT	1/1
chr1	245719650	HG4_Ill_SVrefine2DISCOVARDovetail_1022	N	<INS>	20	PASS	END=245719650;SVTYPE=INS;SVLEN=95;SC=NanoVar;NumNeighbors=0;NumThresholdNeighbors=0	GT	0/1
chr1	249069902	HG2_Ill_GATKHC_2311	N	<INS>	20	PASS	END=249069902;SVTYPE=INS;SVLEN=61;SC=NanoVar,Dipcall;NumNeighbors=0;NumThresholdNeighbors=0;MatchId=48;TruScore=0.666667;PctSeqSimilarity=0;PctSizeSimilarity=1;PctRecOverlap=1;SizeDiff=0;StartDistance=0;EndDistance=0	GT	0/1
chr1	249086202	HG2_Ill_GATKHCSBGrefine_957	N	<INS>	20	PASS	END=249086202;SVTYPE=INS;SVLEN=84;SC=NanoVar,Dipcall;NumNeighbors=0;NumThresholdNeighbors=0;MatchId=49;TruScore=0.666667;PctSeqSimilarity=0;PctSizeSimilarity=1;PctRecOverlap=1;SizeDiff=0;StartDistance=0;EndDistance=0	GT	0/1
chr1	91415849	HG2_PB_PB10Xdip_2837	N	<INS>	10	PASS	END=91415849;SVTYPE=INS;SVLEN=63;SC=NanoVar;NumNeighbors=0;NumThresholdNeighbors=0	GT	1/1
chr1	230467786	HG2_PB_SVrefine2Falcon2Bionano_367	N	<INS>	20	PASS	END=230467786;SVTYPE=INS;SVLEN=1049;SC=NanoVar,Smartie-sv_aln;NumNeighbors=0;NumThresholdNeighbors=0;MatchId=50;TruScore=0.666667;PctSeqSimilarity=0;PctSizeSimilarity=1;PctRecOverlap=1;SizeDiff=0;StartDistance=0;EndDistance=0	GT	1/1
chr1	168364733	HG2_PB_SVrefine2PB10Xhap12_760	N	<INS>	20	PASS	END=168364733;SVTYPE=INS;SVLEN=828;SC=NanoVar,Smartie-sv_aln;NumNeighbors=0;NumThresholdNeighbors=0;MatchId=51;TruScore=0.666667;PctSeqSimilarity=0;PctSizeSimilarity=1;PctRecOverlap=1;SizeDiff=0;StartDistance=0;EndDistance=0	GT	1/1
chr1	168379694	HG3_PB_assemblyticsfalcon_1315	N	<INS>	20	PASS	END=168379694;SVTYPE=INS;SVLEN=1182;SC=NanoVar,Smartie-sv_aln;NumNeighbors=0;NumThresholdNeighbors=0;MatchId=52;TruScore=0.666667;PctSeqSimilarity=0;PctSizeSimilarity=1;PctRecOverlap=1;SizeDiff=0;StartDistance=0;EndDistance=0	GT	1/1
chr1	168420928	HG2_PB_SVrefine2PB10Xhap12_762	N	<INS>	20	PASS	END=168420928;SVTYPE=INS;SVLEN=2499;SC=NanoVar,SVIM,Smartie-sv_aln;NumNeighbors=0;NumThresholdNeighbors=0;MatchId=53;TruScore=0.666667;PctSeqSimilarity=0;PctSizeSimilarity=1;PctRecOverlap=1;SizeDiff=0;StartDistance=0;EndDistance=0	GT	0/1
chr1	246946247	HG3_PB_SVrefine2PBcRDovetail_775	N	<DEL>	20	PASS	END=246946519;SVTYPE=DEL;SVLEN=272;SC=NanoVar;NumNeighbors=0;NumThresholdNeighbors=0	GT	0/1
chr1	247252115	HG4_Ill_Krunchall_2012	N	<INS>	20	PASS	END=247252115;SVTYPE=INS;SVLEN=60;SC=NanoVar;NumNeighbors=0;NumThresholdNeighbors=0	GT	0/1
chr1	105218645	HG4_Ill_Cortex_135	N	<DEL>	20	PASS	END=105219445;SVTYPE=DEL;SVLEN=800;SC=Dipcall;NumNeighbors=0;NumThresholdNeighbors=0	GT	0/1
chr1	31649752	HG3_Ill_GATKHCSBGrefine_182	N	<DEL>	20	PASS	END=31649879;SVTYPE=DEL;SVLEN=127;SC=Dipcall;NumNeighbors=0;NumThresholdNeighbors=0	GT	0/1
chr1	110267720	HG2_PB_SVrefine2PB10Xhap12_630	N	<INS>	20	PASS	END=110267720;SVTYPE=INS;SVLEN=99;SC=NanoVar;NumNeighbors=0;NumThresholdNeighbors=0	GT	1/1
chr1	109209199	HG2_Ill_150bpfermikitraw_825	N	<INS>	20	PASS	END=109209199;SVTYPE=INS;SVLEN=52;SC=Smartie-sv_aln;NumNeighbors=0;NumThresholdNeighbors=0	GT	1/1
chr1	208867407	HG2_10X_SVrefine210Xhap12_878	N	<DEL>	20	PASS	END=208867575;SVTYPE=DEL;SVLEN=168;SC=NanoVar,Sniffles;NumNeighbors=0;NumThresholdNeighbors=0;MatchId=57;TruScore=0.666667;PctSeqSimilarity=0;PctSizeSimilarity=1;PctRecOverlap=1;SizeDiff=0;StartDistance=0;EndDistance=0	GT	0/1
chr1	931634	HG2_PB_SVrefine2PB10Xhap12_17	N	<INS>	10	PASS	END=931634;SVTYPE=INS;SVLEN=196;SC=Sniffles2,NanoVar,Sniffles,Smartie-sv_aln;NumNeighbors=0;NumThresholdNeighbors=0;MatchId=95;TruScore=0.666667;PctSeqSimilarity=0;PctSizeSimilarity=1;PctRecOverlap=1;SizeDiff=0;StartDistance=0;EndDistance=0	GT	1/1
chr1	70061655	HG2_Ill_manta_117	N	<INS>	20	PASS	END=70061655;SVTYPE=INS;SVLEN=319;SC=NanoVar,Smartie-sv_aln;NumNeighbors=0;NumThresholdNeighbors=0;MatchId=59;TruScore=0.666667;PctSeqSimilarity=0;PctSizeSimilarity=1;PctRecOverlap=1;SizeDiff=0;StartDistance=0;EndDistance=0	GT	0/1
chr1	70091056	HG2_PB_SVrefine2Falcon1plusDovetail_378	N	<INS>	20	PASS	END=70091056;SVTYPE=INS;SVLEN=332;SC=Smartie-sv_aln;NumNeighbors=0;NumThresholdNeighbors=0	GT	0/1
chr1	66263909	HG3_Ill_manta_85	N	<DEL>	20	PASS	END=66264242;SVTYPE=DEL;SVLEN=333;SC=NanoVar;NumNeighbors=0;NumThresholdNeighbors=0	GT	0/1
chr1	245823596	HG3_Ill_SVrefine2DISCOVARDovetail_978	N	<INS>	20	PASS	END=245823596;SVTYPE=INS;SVLEN=3803;SC=NanoVar,Smartie-sv_aln;NumNeighbors=0;NumThresholdNeighbors=0;MatchId=61;TruScore=0.666667;PctSeqSimilarity=0;PctSizeSimilarity=1;PctRecOverlap=1;SizeDiff=0;StartDistance=0;EndDistance=0	GT	0/1
chr1	236661267	HG2_10X_SVrefine210Xhap12_1004	N	<INS>	20	PASS	END=236661267;SVTYPE=INS;SVLEN=1107;SC=NanoVar;NumNeighbors=0;NumThresholdNeighbors=0	GT	0/1
chr1	198366568	HG2_PB_SVrefine2Falcon2Bionano_268	N	<INS>	20	PASS	END=198366568;SVTYPE=INS;SVLEN=469;SC=NanoVar;NumNeighbors=0;NumThresholdNeighbors=0	GT	1/1
chr1	26489812	HG4_Ill_GATKHCSBGrefine_190	N	<DEL>	20	PASS	END=26490138;SVTYPE=DEL;SVLEN=326;SC=NanoVar;NumNeighbors=0;NumThresholdNeighbors=0	GT	0/1
chr1	26532972	HG2_Ill_Krunchall_273	N	<INS>	20	PASS	END=26532972;SVTYPE=INS;SVLEN=60;SC=NanoVar;NumNeighbors=0;NumThresholdNeighbors=0	GT	0/1
chr1	171952538	HG3_Ill_GATKHCSBGrefine_606	N	<INS>	20	PASS	END=171952538;SVTYPE=INS;SVLEN=135;SC=Smartie-sv_aln;NumNeighbors=0;NumThresholdNeighbors=0	GT	0/1
chr1	64958061	HG2_Ill_GATKHCSBGrefine_269	N	<INS>	20	PASS	END=64958061;SVTYPE=INS;SVLEN=323;SC=NanoVar;NumNeighbors=0;NumThresholdNeighbors=0	GT	1/1
chr1	1000693	HG4_PB_SVrefine2Falcon1Dovetail_11	N	<INS>	10	PASS	END=1000693;SVTYPE=INS;SVLEN=272;SC=MAMnet,Sniffles2,NanoVar,SVIM,Sniffles,Smartie-sv_aln,SVIM-asm,Dipcall;NumNeighbors=0;NumThresholdNeighbors=0;MatchId=107;TruScore=0.666667;PctSeqSimilarity=0;PctSizeSimilarity=1;PctRecOverlap=1;SizeDiff=0;StartDistance=0;EndDistance=0	GT	0/1
chr1	13796534	HG2_10X_SVrefine210Xhap12_137	N	<INS>	20	PASS	END=13796534;SVTYPE=INS;SVLEN=657;SC=Smartie-sv_aln;NumNeighbors=0;NumThresholdNeighbors=0	GT	1/1
chr1	155924029	HG2_PB_SVrefine2PB10Xhap12_716	N	<INS>	20	PASS	END=155924029;SVTYPE=INS;SVLEN=315;SC=Smartie-sv_aln;NumNeighbors=0;NumThresholdNeighbors=0	GT	1/1
chr1	7078188	HG4_Ill_GATKHCSBGrefine_88	N	<INS>	20	PASS	END=7078188;SVTYPE=INS;SVLEN=182;SC=NanoVar;NumNeighbors=0;NumThresholdNeighbors=0	GT	0/1
chr1	207667454	HG3_Ill_GATKHCSBGrefine_759	N	<INS>	20	PASS	END=207667454;SVTYPE=INS;SVLEN=66;SC=NanoVar;NumNeighbors=0;NumThresholdNeighbors=0	GT	0/1
chr1	246187595	HG2_PB_SVrefine2PBcRplusDovetail_913	N	<INS>	10	PASS	END=246187595;SVTYPE=INS;SVLEN=607;SC=Sniffles2,cuteSV,SVIM,Sniffles,Smartie-sv_aln;NumNeighbors=0;NumThresholdNeighbors=0;MatchId=112;TruScore=0.666667;PctSeqSimilarity=0;PctSizeSimilarity=1;PctRecOverlap=1;SizeDiff=0;StartDistance=0;EndDistance=0	GT	1/1
chr1	88923362	HG2_Ill_GATKHCSBGrefine_367	N	<INS>	20	PASS	END=88923362;SVTYPE=INS;SVLEN=180;SC=NanoVar;NumNeighbors=0;NumThresholdNeighbors=0	GT	1/1
chr1	88972809	HG2_PB_SVrefine2Falcon1plusDovetail_446	N	<INS>	20	PASS	END=88972809;SVTYPE=INS;SVLEN=3793;SC=NanoVar,Smartie-sv_aln;NumNeighbors=0;NumThresholdNeighbors=0;MatchId=68;TruScore=0.666667;PctSeqSimilarity=0;PctSizeSimilarity=1;PctRecOverlap=1;SizeDiff=0;StartDistance=0;EndDistance=0	GT	0/1
chr1	168024559	HG2_Ill_SpiralSDKrefine_869	N	<DEL>	20	PASS	END=168025732;SVTYPE=DEL;SVLEN=1173;SC=NanoVar;NumNeighbors=0;NumThresholdNeighbors=0	GT	0/1
chr1	34330485	HG2_10X_SVrefine210Xhap12_267	N	<INS>	20	PASS	END=34330485;SVTYPE=INS;SVLEN=220;SC=Smartie-sv_aln;NumNeighbors=0;NumThresholdNeighbors=0	GT	1/1
chr1	198925741	HG2_Ill_250bpfermikitraw_1446	N	<INS>	20	PASS	END=198925741;SVTYPE=INS;SVLEN=66;SC=NanoVar;NumNeighbors=0;NumThresholdNeighbors=0	GT	1/1
chr1	55705906	HG4_Ill_SVrefine2DISCOVARDovetail_295	N	<INS>	20	PASS	END=55705906;SVTYPE=INS;SVLEN=1607;SC=NanoVar,Smartie-sv_aln;NumNeighbors=0;NumThresholdNeighbors=0;MatchId=70;TruScore=0.666667;PctSeqSimilarity=0;PctSizeSimilarity=1;PctRecOverlap=1;SizeDiff=0;StartDistance=0;EndDistance=0	GT	1/1
chr1	20790032	HG2_Ill_GATKHCSBGrefine_127	N	<INS>	20	PASS	END=20790032;SVTYPE=INS;SVLEN=913;SC=Smartie-sv_aln;NumNeighbors=0;NumThresholdNeighbors=0	GT	1/1
chr1	146705019	HG2_10X_SVrefine210Xhap12_635	N	<DEL>	20	PASS	END=146705117;SVTYPE=DEL;SVLEN=98;SC=Sniffles2,Sniffles;NumNeighbors=0;NumThresholdNeighbors=0;MatchId=120;TruScore=0.666667;PctSeqSimilarity=0;PctSizeSimilarity=1;PctRecOverlap=1;SizeDiff=0;StartDistance=0;EndDistance=0	GT	0/1
chr1	212359895	HG3_Ill_250bpfermikitraw_1532	N	<INS>	20	PASS	END=212359895;SVTYPE=INS;SVLEN=64;SC=NanoVar;NumNeighbors=0;NumThresholdNeighbors=0	GT	1/1
chr1	114039827	HG2_Ill_SVrefine2DISCOVARplusDovetail_614	N	<DEL>	20	PASS	END=114045877;SVTYPE=DEL;SVLEN=6050;SC=MAMnet,Dipcall;NumNeighbors=0;NumThresholdNeighbors=0;MatchId=122;TruScore=0.666667;PctSeqSimilarity=0;PctSizeSimilarity=1;PctRecOverlap=1;SizeDiff=0;StartDistance=0;EndDistance=0	GT	0/1
chr1	39411360	HG2_10X_SVrefine210Xhap12_294	N	<INS>	20	PASS	END=39411360;SVTYPE=INS;SVLEN=1964;SC=NanoVar,Smartie-sv_aln;NumNeighbors=0;NumThresholdNeighbors=0;MatchId=74;TruScore=0.666667;PctSeqSimilarity=0;PctSizeSimilarity=1;PctRecOverlap=1;SizeDiff=0;StartDistance=0;EndDistance=0	GT	1/1
chr1	164204715	HG3_Ill_svaba_1092	N	<INS>	20	PASS	END=164204715;SVTYPE=INS;SVLEN=60;SC=NanoVar;NumNeighbors=0;NumThresholdNeighbors=0	GT	1/1
chr1	15551697	HG2_PB_HySA_389	N	<INS>	10	PASS	END=15551697;SVTYPE=INS;SVLEN=273;SC=NanoVar,Smartie-sv_aln;NumNeighbors=0;NumThresholdNeighbors=0;MatchId=75;TruScore=0.666667;PctSeqSimilarity=0;PctSizeSimilarity=1;PctRecOverlap=1;SizeDiff=0;StartDistance=0;EndDistance=0	GT	1/1
chr1	15641098	HG2_PB_SVrefine2PB10Xhap12_203	N	<INS>	10	PASS	END=15641098;SVTYPE=INS;SVLEN=299;SC=NanoVar,Smartie-sv_aln;NumNeighbors=0;NumThresholdNeighbors=0;MatchId=76;TruScore=0.666667;PctSeqSimilarity=0;PctSizeSimilarity=1;PctRecOverlap=1;SizeDiff=0;StartDistance=0;EndDistance=0	GT	1/1
chr1	94943232	HG2_Ill_Krunchall_796	N	<DEL>	20	PASS	END=94943296;SVTYPE=DEL;SVLEN=64;SC=MAMnet;NumNeighbors=0;NumThresholdNeighbors=0	GT	0/1
chr1	171785674	HG2_Ill_breakscan11_3046	N	<INS>	20	PASS	END=171785674;SVTYPE=INS;SVLEN=84;SC=NanoVar;NumNeighbors=0;NumThresholdNeighbors=0	GT	1/1
chr1	23603556	HG2_PB_SVrefine2PBcRplusDovetail_195	N	<INS>	20	PASS	END=23603556;SVTYPE=INS;SVLEN=7472;SC=NanoVar,Smartie-sv_aln;NumNeighbors=0;NumThresholdNeighbors=0;MatchId=77;TruScore=0.666667;PctSeqSimilarity=0;PctSizeSimilarity=1;PctRecOverlap=1;SizeDiff=0;StartDistance=0;EndDistance=0	GT	1/1
chr1	242684919	HG2_10X_SVrefine210Xhap12_1039	N	<INS>	20	PASS	END=242684919;SVTYPE=INS;SVLEN=53;SC=NanoVar;NumNeighbors=0;NumThresholdNeighbors=0	GT	0/1
chr1	22286329	HG2_Ill_scalpel_179	N	<DEL>	20	PASS	END=22286379;SVTYPE=DEL;SVLEN=50;SC=Sniffles;NumNeighbors=0;NumThresholdNeighbors=0	GT	1/1
chr1	179491958	HG2_PB_PB10Xdip_751	N	<INS>	20	PASS	END=179491958;SVTYPE=INS;SVLEN=324;SC=NanoVar,Smartie-sv_aln;NumNeighbors=0;NumThresholdNeighbors=0;MatchId=79;TruScore=0.666667;PctSeqSimilarity=0;PctSizeSimilarity=1;PctRecOverlap=1;SizeDiff=0;StartDistance=0;EndDistance=0	GT	0/1
chr1	179651096	HG4_PB_SVrefine2Falcon1Dovetail_621	N	<INS>	20	PASS	END=179651096;SVTYPE=INS;SVLEN=756;SC=Smartie-sv_aln,SVIM-asm,Dipcall;NumNeighbors=0;NumThresholdNeighbors=0;MatchId=15;TruScore=0.666667;PctSeqSimilarity=0;PctSizeSimilarity=1;PctRecOverlap=1;SizeDiff=0;StartDistance=0;EndDistance=0	GT	1/1
chr1	37259206	HG2_PB_SVrefine2PBcRplusDovetail_266	N	<INS>	20	PASS	END=37259206;SVTYPE=INS;SVLEN=779;SC=NanoVar,Smartie-sv_aln;NumNeighbors=0;NumThresholdNeighbors=0;MatchId=81;TruScore=0.666667;PctSeqSimilarity=0;PctSizeSimilarity=1;PctRecOverlap=1;SizeDiff=0;StartDistance=0;EndDistance=0	GT	1/1
chr1	188994948	HG4_Ill_scalpel_921	N	<DEL>	20	PASS	END=188995283;SVTYPE=DEL;SVLEN=335;SC=NanoVar;NumNeighbors=0;NumThresholdNeighbors=0	GT	0/1
chr1	247812603	HG4_Ill_250bpfermikitraw_1883	N	<INS>	20	PASS	END=247812603;SVTYPE=INS;SVLEN=51;SC=Smartie-sv_aln;NumNeighbors=0;NumThresholdNeighbors=0	GT	1/1
chr1	115201392	HG2_PB_SVrefine2Falcon1plusDovetail_533	N	<INS>	20	PASS	END=115201392;SVTYPE=INS;SVLEN=304;SC=Smartie-sv_aln;NumNeighbors=0;NumThresholdNeighbors=0	GT	0/1
chr1	203808943	HG2_Ill_SVrefine2DISCOVARplusDovetail_898	N	<INS>	20	PASS	END=203808943;SVTYPE=INS;SVLEN=727;SC=Smartie-sv_aln;NumNeighbors=0;NumThresholdNeighbors=0	GT	0/1
chr1	157173865	HG2_PB_SVrefine2PBcRplusDovetail_603	N	<DEL>	20	PASS	END=157175384;SVTYPE=DEL;SVLEN=1519;SC=Sniffles2,cuteSV,SVIM;NumNeighbors=0;NumThresholdNeighbors=0;MatchId=140;TruScore=0.666667;PctSeqSimilarity=0;PctSizeSimilarity=1;PctRecOverlap=1;SizeDiff=0;StartDistance=0;EndDistance=0	GT	0/1
chr1	234070552	HG2_Ill_GATKHCSBGrefine_853	N	<INS>	20	PASS	END=234070552;SVTYPE=INS;SVLEN=312;SC=Smartie-sv_aln;NumNeighbors=0;NumThresholdNeighbors=0	GT	0/1
chr1	42483960	HG2_PB_pbsv_416	N	<INS>	10	PASS	END=42483960;SVTYPE=INS;SVLEN=1546;SC=Smartie-sv_aln;NumNeighbors=0;NumThresholdNeighbors=0	GT	0/1
chr1	223254530	HG2_Ill_SVrefine2DISCOVARplusDovetail_974	N	<INS>	20	PASS	END=223254530;SVTYPE=INS;SVLEN=4154;SC=NanoVar,Smartie-sv_aln;NumNeighbors=0;NumThresholdNeighbors=0;MatchId=90;TruScore=0.666667;PctSeqSimilarity=0;PctSizeSimilarity=1;PctRecOverlap=1;SizeDiff=0;StartDistance=0;EndDistance=0	GT	1/1
chr1	228982496	HG3_PB_SVrefine2Falcon1Dovetail_768	N	<INS>	20	PASS	END=228982496;SVTYPE=INS;SVLEN=444;SC=Smartie-sv_aln;NumNeighbors=0;NumThresholdNeighbors=0	GT	0/1
chr1	183856340	HG2_Ill_GATKHC_1578	N	<INS>	20	PASS	END=183856340;SVTYPE=INS;SVLEN=134;SC=NanoVar,Smartie-sv_aln;NumNeighbors=0;NumThresholdNeighbors=0;MatchId=93;TruScore=0.666667;PctSeqSimilarity=0;PctSizeSimilarity=1;PctRecOverlap=1;SizeDiff=0;StartDistance=0;EndDistance=0	GT	1/1
chr1	119553353	HG4_PB_pbsv_803	N	<INS>	20	PASS	END=119553353;SVTYPE=INS;SVLEN=1127;SC=Smartie-sv_aln;NumNeighbors=0;NumThresholdNeighbors=0	GT	0/1
chr1	119558771	HG4_PB_pbsv_804	N	<DEL>	20	PASS	END=119559090;SVTYPE=DEL;SVLEN=319;SC=MAMnet,NanoVar,Dipcall;NumNeighbors=0;NumThresholdNeighbors=0;MatchId=148;TruScore=0.666667;PctSeqSimilarity=0;PctSizeSimilarity=1;PctRecOverlap=1;SizeDiff=0;StartDistance=0;EndDistance=0	GT	0/1
chr1	10028609	HG3_PB_SVrefine2PBcRDovetail_117	N	<INS>	20	PASS	END=10028609;SVTYPE=INS;SVLEN=140;SC=NanoVar;NumNeighbors=0;NumThresholdNeighbors=0	GT	1/1
chr1	245845696	HG3_PB_SVrefine2PBcRDovetail_749	N	<DEL>	10	PASS	END=245845757;SVTYPE=DEL;SVLEN=61;SC=Smartie-sv_aln;NumNeighbors=0;NumThresholdNeighbors=0	GT	0/1
chr1	61288095	HG3_Ill_SVrefine2DISCOVARDovetail_348	N	<INS>	20	PASS	END=61288095;SVTYPE=INS;SVLEN=240;SC=NanoVar,Smartie-sv_aln;NumNeighbors=0;NumThresholdNeighbors=0;MatchId=98;TruScore=0.666667;PctSeqSimilarity=0;PctSizeSimilarity=1;PctRecOverlap=1;SizeDiff=0;StartDistance=0;EndDistance=0	GT	0/1
chr1	236166378	HG2_Ill_250bpfermikitraw_1739	N	<INS>	20	PASS	END=236166378;SVTYPE=INS;SVLEN=54;SC=NanoVar,Dipcall;NumNeighbors=0;NumThresholdNeighbors=0;MatchId=99;TruScore=0.666667;PctSeqSimilarity=0;PctSizeSimilarity=1;PctRecOverlap=1;SizeDiff=0;StartDistance=0;EndDistance=0	GT	0/1
chr1	191580768	HG2_Ill_MetaSV_294	N	<INS>	20	PASS	END=191580768;SVTYPE=INS;SVLEN=325;SC=NanoVar;NumNeighbors=0;NumThresholdNeighbors=0	GT	0/1
chr1	10845192	HG3_Ill_250bpfermikitraw_155	N	<INS>	20	PASS	END=10845192;SVTYPE=INS;SVLEN=52;SC=SVIM;NumNeighbors=0;NumThresholdNeighbors=0	GT	0/1
chr1	39510229	HG2_Ill_SVrefine2DISCOVARplusDovetail_266	N	<INS>	20	PASS	END=39510229;SVTYPE=INS;SVLEN=217;SC=NanoVar;NumNeighbors=0;NumThresholdNeighbors=0	GT	1/1
chr1	118931730	HG2_PB_SVrefine2PB10Xhap12_660	N	<INS>	20	PASS	END=118931730;SVTYPE=INS;SVLEN=2668;SC=NanoVar,SVIM,Smartie-sv_aln;NumNeighbors=0;NumThresholdNeighbors=0;MatchId=101;TruScore=0.666667;PctSeqSimilarity=0;PctSizeSimilarity=1;PctRecOverlap=1;SizeDiff=0;StartDistance=0;EndDistance=0	GT	1/1
chr1	210918376	HG2_PB_SVrefine2Falcon1plusDovetail_777	N	<INS>	10	PASS	END=210918376;SVTYPE=INS;SVLEN=122;SC=NanoVar;NumNeighbors=0;NumThresholdNeighbors=0	GT	0/1
chr1	45342140	HG2_PB_SVrefine2PBcRplusDovetail_298	N	<INS>	10	PASS	END=45342140;SVTYPE=INS;SVLEN=399;SC=NanoVar;NumNeighbors=0;NumThresholdNeighbors=0	GT	1/1
chr1	243490561	HG2_PB_assemblyticsfalcon_2046	N	<INS>	20	PASS	END=243490561;SVTYPE=INS;SVLEN=60;SC=NanoVar;NumNeighbors=0;NumThresholdNeighbors=0	GT	1/1
chr1	194445279	HG2_Ill_GATKHCSBGrefine_676	N	<INS>	20	PASS	END=194445279;SVTYPE=INS;SVLEN=70;SC=NanoVar;NumNeighbors=0;NumThresholdNeighbors=0	GT	0/1
chr1	23981127	HG2_PB_SVrefine2Falcon1plusDovetail_199	N	<INS>	20	PASS	END=23981127;SVTYPE=INS;SVLEN=330;SC=NanoVar,Smartie-sv_aln;NumNeighbors=0;NumThresholdNeighbors=0;MatchId=102;TruScore=0.666667;PctSeqSimilarity=0;PctSizeSimilarity=1;PctRecOverlap=1;SizeDiff=0;StartDistance=0;EndDistance=0	GT	0/1
chr1	5135768	HG4_Ill_manta_10	N	<INS>	20	PASS	END=5135768;SVTYPE=INS;SVLEN=72;SC=NanoVar;NumNeighbors=0;NumThresholdNeighbors=0	GT	1/1
chr1	236538197	HG4_PB_assemblyticsfalcon_1888	N	<INS>	20	PASS	END=236538197;SVTYPE=INS;SVLEN=2055;SC=NanoVar,Smartie-sv_aln;NumNeighbors=0;NumThresholdNeighbors=0;MatchId=103;TruScore=0.666667;PctSeqSimilarity=0;PctSizeSimilarity=1;PctRecOverlap=1;SizeDiff=0;StartDistance=0;EndDistance=0	GT	0/1
chr1	233730163	HG2_PB_SVrefine2PB10Xhap12_1029	N	<DEL>	20	PASS	END=233730269;SVTYPE=DEL;SVLEN=106;SC=NanoVar;NumNeighbors=0;NumThresholdNeighbors=0	GT	0/1
chr1	5773583	HG2_PB_SVrefine2PBcRplusDovetail_95	N	<INS>	20	PASS	END=5773583;SVTYPE=INS;SVLEN=63;SC=NanoVar,Sniffles;NumNeighbors=0;NumThresholdNeighbors=0;MatchId=104;TruScore=0.666667;PctSeqSimilarity=0;PctSizeSimilarity=1;PctRecOverlap=1;SizeDiff=0;StartDistance=0;EndDistance=0	GT	0/1
chr1	1880386	HG2_Ill_SVrefine2DISCOVARplusDovetail_18	N	<INS>	20	PASS	END=1880386;SVTYPE=INS;SVLEN=111;SC=Smartie-sv_aln;NumNeighbors=0;NumThresholdNeighbors=0	GT	0/1
chr1	202709321	HG3_PB_SVrefine2Falcon1Dovetail_670	N	<DEL>	20	PASS	END=202709547;SVTYPE=DEL;SVLEN=226;SC=NanoVar;NumNeighbors=0;NumThresholdNeighbors=0	GT	1/1
chr1	202758669	HG3_PB_SVrefine2PBcRDovetail_618	N	<INS>	20	PASS	END=202758669;SVTYPE=INS;SVLEN=443;SC=NanoVar;NumNeighbors=0;NumThresholdNeighbors=0	GT	1/1
chr1	170603434	HG2_PB_SVrefine2Falcon1plusDovetail_652	N	<INS>	20	PASS	END=170603434;SVTYPE=INS;SVLEN=315;SC=Smartie-sv_aln,Dipcall;NumNeighbors=0;NumThresholdNeighbors=0;MatchId=20;TruScore=0.666667;PctSeqSimilarity=0;PctSizeSimilarity=1;PctRecOverlap=1;SizeDiff=0;StartDistance=0;EndDistance=0	GT	0/1
chr1	170612459	HG3_Ill_150bpfermikitraw_1148	N	<INS>	20	PASS	END=170612459;SVTYPE=INS;SVLEN=72;SC=NanoVar;NumNeighbors=0;NumThresholdNeighbors=0	GT	0/1
chr1	237449856	HG2_PB_SVrefine2PBcRplusDovetail_862	N	<INS>	20	PASS	END=237449856;SVTYPE=INS;SVLEN=205;SC=NanoVar;NumNeighbors=0;NumThresholdNeighbors=0	GT	1/1
chr1	237569194	HG4_PB_SVrefine2Falcon1Dovetail_828	N	<INS>	20	PASS	END=237569194;SVTYPE=INS;SVLEN=322;SC=Smartie-sv_aln;NumNeighbors=0;NumThresholdNeighbors=0	GT	0/1
chr1	7580260	HG3_PB_SVrefine2PBcRDovetail_96	N	<INS>	10	PASS	END=7580260;SVTYPE=INS;SVLEN=1454;SC=NanoVar,Sniffles,Smartie-sv_aln;NumNeighbors=0;NumThresholdNeighbors=0;MatchId=108;TruScore=0.666667;PctSeqSimilarity=0;PctSizeSimilarity=1;PctRecOverlap=1;SizeDiff=0;StartDistance=0;EndDistance=0	GT	1/1
chr1	38241393	HG4_PB_pbsv_407	N	<INS>	20	PASS	END=38241393;SVTYPE=INS;SVLEN=2481;SC=NanoVar,Smartie-sv_aln;NumNeighbors=0;NumThresholdNeighbors=0;MatchId=109;TruScore=0.666667;PctSeqSimilarity=0;PctSizeSimilarity=1;PctRecOverlap=1;SizeDiff=0;StartDistance=0;EndDistance=0	GT	0/1
chr1	65891826	HG2_Ill_svaba_550	N	<INS>	20	PASS	END=65891826;SVTYPE=INS;SVLEN=88;SC=NanoVar,Smartie-sv_aln;NumNeighbors=0;NumThresholdNeighbors=0;MatchId=110;TruScore=0.666667;PctSeqSimilarity=0;PctSizeSimilarity=1;PctRecOverlap=1;SizeDiff=0;StartDistance=0;EndDistance=0	GT	0/1
chr1	66055926	HG2_Ill_MetaSV_120	N	<INS>	20	PASS	END=66055926;SVTYPE=INS;SVLEN=319;SC=NanoVar,Smartie-sv_aln;NumNeighbors=0;NumThresholdNeighbors=0;MatchId=111;TruScore=0.666667;PctSeqSimilarity=0;PctSizeSimilarity=1;PctRecOverlap=1;SizeDiff=0;StartDistance=0;EndDistance=0	GT	0/1
chr1	102512641	HG3_Ill_svaba_823	N	<INS>	20	PASS	END=102512641;SVTYPE=INS;SVLEN=67;SC=NanoVar;NumNeighbors=0;NumThresholdNeighbors=0	GT	1/1
chr1	102568917	HG2_PB_HySA_1343	N	<INS>	10	PASS	END=102568917;SVTYPE=INS;SVLEN=6108;SC=NanoVar,Smartie-sv_aln;NumNeighbors=0;NumThresholdNeighbors=0;MatchId=113;TruScore=0.666667;PctSeqSimilarity=0;PctSizeSimilarity=1;PctRecOverlap=1;SizeDiff=0;StartDistance=0;EndDistance=0	GT	0/1
chr1	231257546	HG3_Ill_SVrefine2DISCOVARDovetail_892	N	<INS>	20	PASS	END=231257546;SVTYPE=INS;SVLEN=317;SC=NanoVar,Smartie-sv_aln;NumNeighbors=0;NumThresholdNeighbors=0;MatchId=114;TruScore=0.666667;PctSeqSimilarity=0;PctSizeSimilarity=1;PctRecOverlap=1;SizeDiff=0;StartDistance=0;EndDistance=0	GT	1/1
chr1	117802090	HG4_Ill_GATKHC_1163	N	<INS>	20	PASS	END=117802090;SVTYPE=INS;SVLEN=54;SC=NanoVar;NumNeighbors=0;NumThresholdNeighbors=0	GT	0/1
chr1	64850191	HG4_PB_HySA_728	N	<INS>	10	PASS	END=64850191;SVTYPE=INS;SVLEN=1974;SC=NanoVar,Smartie-sv_aln;NumNeighbors=0;NumThresholdNeighbors=0;MatchId=115;TruScore=0.666667;PctSeqSimilarity=0;PctSizeSimilarity=1;PctRecOverlap=1;SizeDiff=0;StartDistance=0;EndDistance=0	GT	0/1
chr1	18792553	HG4_Ill_250bpfermikitraw_241	N	<INS>	20	PASS	END=18792553;SVTYPE=INS;SVLEN=59;SC=NanoVar;NumNeighbors=0;NumThresholdNeighbors=0	GT	1/1
chr1	112691790	HG3_PB_SVrefine2PBcRDovetail_444	N	<DEL>	20	PASS	END=112704703;SVTYPE=DEL;SVLEN=12913;SC=NanoVar;NumNeighbors=0;NumThresholdNeighbors=0	GT	0/1
chr1	112736007	HG2_PB_pbsv_770	N	<INS>	20	PASS	END=112736007;SVTYPE=INS;SVLEN=342;SC=Smartie-sv_aln;NumNeighbors=0;NumThresholdNeighbors=0	GT	0/1
chr1	246776958	HG2_PB_PB10Xdip_1420	N	<INS>	20	PASS	END=246776958;SVTYPE=INS;SVLEN=960;SC=NanoVar,Smartie-sv_aln;NumNeighbors=0;NumThresholdNeighbors=0;MatchId=118;TruScore=0.666667;PctSeqSimilarity=0;PctSizeSimilarity=1;PctRecOverlap=1;SizeDiff=0;StartDistance=0;EndDistance=0	GT	1/1
chr1	228097233	HG2_PB_SVrefine2Falcon1plusDovetail_844	N	<INS>	10	PASS	END=228097233;SVTYPE=INS;SVLEN=180;SC=Sniffles,Smartie-sv_aln;NumNeighbors=0;NumThresholdNeighbors=0;MatchId=110;TruScore=0.666667;PctSeqSimilarity=0;PctSizeSimilarity=1;PctRecOverlap=1;SizeDiff=0;StartDistance=0;EndDistance=0	GT	1/1
chr1	62589448	HG2_Ill_GATKHC_662	N	<DEL>	20	PASS	END=62589499;SVTYPE=DEL;SVLEN=51;SC=NanoVar;NumNeighbors=0;NumThresholdNeighbors=0	GT	0/1
chr1	62603054	HG2_PB_SVrefine2PB10Xhap12_441	N	<INS>	10	PASS	END=62603054;SVTYPE=INS;SVLEN=378;SC=NanoVar,Sniffles,Smartie-sv_aln,SVIM-asm;NumNeighbors=0;NumThresholdNeighbors=0;MatchId=120;TruScore=0.666667;PctSeqSimilarity=0;PctSizeSimilarity=1;PctRecOverlap=1;SizeDiff=0;StartDistance=0;EndDistance=0	GT	1/1
chr1	77634314	HG2_Ill_MetaSV_147	N	<INS>	20	PASS	END=77634314;SVTYPE=INS;SVLEN=316;SC=Smartie-sv_aln;NumNeighbors=0;NumThresholdNeighbors=0	GT	0/1
chr1	228959918	HG4_Ill_MetaSV_379	N	<INS>	20	PASS	END=228959918;SVTYPE=INS;SVLEN=345;SC=NanoVar;NumNeighbors=0;NumThresholdNeighbors=0	GT	0/1
chr1	197011858	HG2_PB_SVrefine2Falcon2Bionano_263	N	<INS>	20	PASS	END=197011858;SVTYPE=INS;SVLEN=288;SC=Smartie-sv_aln;NumNeighbors=0;NumThresholdNeighbors=0	GT	1/1
chr1	18924452	HG2_Ill_250bpfermikitraw_234	N	<DEL>	20	PASS	END=18924522;SVTYPE=DEL;SVLEN=70;SC=Dipcall;NumNeighbors=0;NumThresholdNeighbors=0	GT	0/1
chr1	21902717	HG2_Ill_GATKHC_324	N	<INS>	20	PASS	END=21902717;SVTYPE=INS;SVLEN=51;SC=Dipcall;NumNeighbors=0;NumThresholdNeighbors=0	GT	0/1
chr1	190002852	HG2_Ill_GATKHCSBGrefine_654	N	<INS>	20	PASS	END=190002852;SVTYPE=INS;SVLEN=118;SC=NanoVar;NumNeighbors=0;NumThresholdNeighbors=0	GT	0/1
chr1	57600203	HG2_PB_SVrefine2PBcRplusDovetail_330	N	<INS>	20	PASS	END=57600203;SVTYPE=INS;SVLEN=1996;SC=NanoVar,Smartie-sv_aln;NumNeighbors=0;NumThresholdNeighbors=0;MatchId=125;TruScore=0.666667;PctSeqSimilarity=0;PctSizeSimilarity=1;PctRecOverlap=1;SizeDiff=0;StartDistance=0;EndDistance=0	GT	0/1
chr1	162696889	HG2_PB_SVrefine2PB10Xhap12_739	N	<INS>	10	PASS	END=162696889;SVTYPE=INS;SVLEN=270;SC=Smartie-sv_aln;NumNeighbors=0;NumThresholdNeighbors=0	GT	1/1
chr1	8336892	HG2_PB_SVrefine2Falcon1plusDovetail_136	N	<INS>	10	PASS	END=8336892;SVTYPE=INS;SVLEN=719;SC=Smartie-sv_aln;NumNeighbors=0;NumThresholdNeighbors=0	GT	1/1
chr1	196153531	HG2_PB_SVrefine2PB10Xhap12_857	N	<INS>	10	PASS	END=196153531;SVTYPE=INS;SVLEN=336;SC=NanoVar,Smartie-sv_aln;NumNeighbors=0;NumThresholdNeighbors=0;MatchId=128;TruScore=0.666667;PctSeqSimilarity=0;PctSizeSimilarity=1;PctRecOverlap=1;SizeDiff=0;StartDistance=0;EndDistance=0	GT	1/1
chr1	212471135	HG4_Ill_GATKHCSBGrefine_772	N	<DEL>	20	PASS	END=212472616;SVTYPE=DEL;SVLEN=1481;SC=MAMnet;NumNeighbors=0;NumThresholdNeighbors=0	GT	1/1
chr1	59059616	HG2_Ill_SpiralSDKrefine_366	N	<DEL>	20	PASS	END=59059941;SVTYPE=DEL;SVLEN=325;SC=NanoVar;NumNeighbors=0;NumThresholdNeighbors=0	GT	0/1
chr1	183358940	HG2_Ill_GATKHC_1572	N	<DEL>	20	PASS	END=183359010;SVTYPE=DEL;SVLEN=70;SC=Smartie-sv_aln,Dipcall;NumNeighbors=0;NumThresholdNeighbors=0;MatchId=26;TruScore=0.666667;PctSeqSimilarity=0;PctSizeSimilarity=1;PctRecOverlap=1;SizeDiff=0;StartDistance=0;EndDistance=0	GT	0/1
chr1	35304941	HG4_Ill_GATKHC_456	N	<INS>	20	PASS	END=35304941;SVTYPE=INS;SVLEN=68;SC=MAMnet,NanoVar;NumNeighbors=0;NumThresholdNeighbors=0;MatchId=204;TruScore=0.666667;PctSeqSimilarity=0;PctSizeSimilarity=1;PctRecOverlap=1;SizeDiff=0;StartDistance=0;EndDistance=0	GT	0/1
chr1	236054575	HG3_Ill_manta_279	N	<DEL>	20	PASS	END=236054913;SVTYPE=DEL;SVLEN=338;SC=NanoVar;NumNeighbors=0;NumThresholdNeighbors=0	GT	0/1
chr1	243782746	HG2_PB_assemblyticsPBcR_2037	N	<DEL>	20	PASS	END=243783743;SVTYPE=DEL;SVLEN=997;SC=Dipcall;NumNeighbors=0;NumThresholdNeighbors=0	GT	1/1
chr1	152853455	HG3_PB_SVrefine2PBcRDovetail_507	N	<INS>	20	PASS	END=152853455;SVTYPE=INS;SVLEN=87;SC=NanoVar;NumNeighbors=0;NumThresholdNeighbors=0	GT	1/1
chr1	32273013	HG2_PB_PB10Xdip_2082	N	<INS>	10	PASS	END=32273013;SVTYPE=INS;SVLEN=292;SC=NanoVar,Smartie-sv_aln;NumNeighbors=0;NumThresholdNeighbors=0;MatchId=131;TruScore=0.666667;PctSeqSimilarity=0;PctSizeSimilarity=1;PctRecOverlap=1;SizeDiff=0;StartDistance=0;EndDistance=0	GT	1/1
chr1	79650144	HG4_Ill_SVrefine2DISCOVARDovetail_406	N	<INS>	20	PASS	END=79650144;SVTYPE=INS;SVLEN=130;SC=NanoVar;NumNeighbors=0;NumThresholdNeighbors=0	GT	1/1
chr1	90776588	HG2_Ill_GATKHC_928	N	<INS>	20	PASS	END=90776588;SVTYPE=INS;SVLEN=56;SC=NanoVar;NumNeighbors=0;NumThresholdNeighbors=0	GT	0/1
chr1	109232230	HG2_Ill_GATKHC_1099	N	<INS>	20	PASS	END=109232230;SVTYPE=INS;SVLEN=62;SC=NanoVar;NumNeighbors=0;NumThresholdNeighbors=0	GT	1/1
chr1	2017166	HG2_PB_SVrefine2Falcon1plusDovetail_39	N	<INS>	10	PASS	END=2017166;SVTYPE=INS;SVLEN=112;SC=NanoVar;NumNeighbors=0;NumThresholdNeighbors=0	GT	0/1
chr1	19252242	HG2_PB_SVrefine2PB10Xhap12_225	N	<INS>	10	PASS	END=19252242;SVTYPE=INS;SVLEN=754;SC=NanoVar;NumNeighbors=0;NumThresholdNeighbors=0	GT	1/1
chr1	194595947	HG2_PB_HySA_2023	N	<INS>	20	PASS	END=194595947;SVTYPE=INS;SVLEN=141;SC=NanoVar;NumNeighbors=0;NumThresholdNeighbors=0	GT	0/1
chr1	33046680	HG2_PB_SVrefine2PB10Xhap12_309	N	<INS>	20	PASS	END=33046680;SVTYPE=INS;SVLEN=626;SC=Smartie-sv_aln;NumNeighbors=0;NumThresholdNeighbors=0	GT	1/1
chr1	33108378	HG2_Ill_MetaSV_69	N	<INS>	20	PASS	END=33108378;SVTYPE=INS;SVLEN=1002;SC=NanoVar,Smartie-sv_aln;NumNeighbors=0;NumThresholdNeighbors=0;MatchId=134;TruScore=0.666667;PctSeqSimilarity=0;PctSizeSimilarity=1;PctRecOverlap=1;SizeDiff=0;StartDistance=0;EndDistance=0	GT	1/1
chr1	101388551	HG2_PB_SVrefine2Falcon1plusDovetail_465	N	<DEL>	20	PASS	END=101388871;SVTYPE=DEL;SVLEN=320;SC=NanoVar;NumNeighbors=0;NumThresholdNeighbors=0	GT	0/1
chr1	41890921	HG3_Ill_GATKHCSBGrefine_217	N	<INS>	20	PASS	END=41890921;SVTYPE=INS;SVLEN=482;SC=NanoVar,Smartie-sv_aln;NumNeighbors=0;NumThresholdNeighbors=0;MatchId=135;TruScore=0.666667;PctSeqSimilarity=0;PctSizeSimilarity=1;PctRecOverlap=1;SizeDiff=0;StartDistance=0;EndDistance=0	GT	1/1
chr1	8013207	HG4_PB_SVrefine2PBcRDovetail_82	N	<INS>	10	PASS	END=8013207;SVTYPE=INS;SVLEN=99;SC=NanoVar,Smartie-sv_aln,SVIM-asm,PAV,Dipcall;NumNeighbors=0;NumThresholdNeighbors=0;MatchId=136;TruScore=0.666667;PctSeqSimilarity=0;PctSizeSimilarity=1;PctRecOverlap=1;SizeDiff=0;StartDistance=0;EndDistance=0	GT	0/1
chr1	8087064	HG4_Ill_GATKHC_176	N	<INS>	20	PASS	END=8087064;SVTYPE=INS;SVLEN=162;SC=Smartie-sv_aln;NumNeighbors=0;NumThresholdNeighbors=0	GT	0/1
chr1	194638693	HG2_PB_SVrefine2Falcon2Bionano_255	N	<INS>	20	PASS	END=194638693;SVTYPE=INS;SVLEN=243;SC=NanoVar,Smartie-sv_aln;NumNeighbors=0;NumThresholdNeighbors=0;MatchId=138;TruScore=0.666667;PctSeqSimilarity=0;PctSizeSimilarity=1;PctRecOverlap=1;SizeDiff=0;StartDistance=0;EndDistance=0	GT	1/1
chr1	102494817	HG2_Ill_GATKHCSBGrefine_422	N	<INS>	20	PASS	END=102494817;SVTYPE=INS;SVLEN=88;SC=NanoVar;NumNeighbors=0;NumThresholdNeighbors=0	GT	0/1
chr1	162838401	HG4_Ill_SVrefine2DISCOVARDovetail_651	N	<INS>	20	PASS	END=162838401;SVTYPE=INS;SVLEN=112;SC=NanoVar,Smartie-sv_aln;NumNeighbors=0;NumThresholdNeighbors=0;MatchId=139;TruScore=0.666667;PctSeqSimilarity=0;PctSizeSimilarity=1;PctRecOverlap=1;SizeDiff=0;StartDistance=0;EndDistance=0	GT	0/1
chr1	232447858	HG2_Ill_Cortex_571	N	<INS>	20	PASS	END=232447858;SVTYPE=INS;SVLEN=83;SC=NanoVar;NumNeighbors=0;NumThresholdNeighbors=0	GT	0/1
chr1	111896187	HG2_PB_pbsv_762	N	<INS>	10	PASS	END=111896187;SVTYPE=INS;SVLEN=2054;SC=NanoVar,Smartie-sv_aln;NumNeighbors=0;NumThresholdNeighbors=0;MatchId=140;TruScore=0.666667;PctSeqSimilarity=0;PctSizeSimilarity=1;PctRecOverlap=1;SizeDiff=0;StartDistance=0;EndDistance=0	GT	0/1
chr1	155974394	HG4_Ill_GATKHCSBGrefine_583	N	<INS>	20	PASS	END=155974394;SVTYPE=INS;SVLEN=312;SC=NanoVar,Smartie-sv_aln;NumNeighbors=0;NumThresholdNeighbors=0;MatchId=141;TruScore=0.666667;PctSeqSimilarity=0;PctSizeSimilarity=1;PctRecOverlap=1;SizeDiff=0;StartDistance=0;EndDistance=0	GT	1/1
chr1	169024743	HG4_Ill_GATKHCSBGrefine_625	N	<DEL>	20	PASS	END=169024831;SVTYPE=DEL;SVLEN=88;SC=Smartie-sv_aln;NumNeighbors=0;NumThresholdNeighbors=0	GT	0/1
chr1	182038126	HG2_PB_assemblyticsfalcon_1448	N	<INS>	20	PASS	END=182038126;SVTYPE=INS;SVLEN=305;SC=NanoVar,Smartie-sv_aln;NumNeighbors=0;NumThresholdNeighbors=0;MatchId=143;TruScore=0.666667;PctSeqSimilarity=0;PctSizeSimilarity=1;PctRecOverlap=1;SizeDiff=0;StartDistance=0;EndDistance=0	GT	1/1
chr1	101978980	HG3_PB_SVrefine2Falcon1Dovetail_405	N	<INS>	10	PASS	END=101978980;SVTYPE=INS;SVLEN=2976;SC=NanoVar,Smartie-sv_aln;NumNeighbors=0;NumThresholdNeighbors=0;MatchId=144;TruScore=0.666667;PctSeqSimilarity=0;PctSizeSimilarity=1;PctRecOverlap=1;SizeDiff=0;StartDistance=0;EndDistance=0	GT	0/1
chr1	17492452	HG2_PB_SVrefine2Falcon2Bionano_112	N	<INS>	20	PASS	END=17492452;SVTYPE=INS;SVLEN=618;SC=Smartie-sv_aln;NumNeighbors=0;NumThresholdNeighbors=0	GT	1/1
chr1	240393000	HG2_PB_SVrefine2Falcon1plusDovetail_910	N	<DEL>	20	PASS	END=240394779;SVTYPE=DEL;SVLEN=1779;SC=MAMnet;NumNeighbors=0;NumThresholdNeighbors=0	GT	0/1
chr1	84913263	HG2_10X_SVrefine210Xhap12_491	N	<INS>	20	PASS	END=84913263;SVTYPE=INS;SVLEN=328;SC=NanoVar;NumNeighbors=0;NumThresholdNeighbors=0	GT	1/1
chr1	85222423	HG2_PB_SVrefine2PB10Xhap12_530	N	<INS>	10	PASS	END=85222423;SVTYPE=INS;SVLEN=197;SC=NanoVar,Smartie-sv_aln;NumNeighbors=0;NumThresholdNeighbors=0;MatchId=147;TruScore=0.666667;PctSeqSimilarity=0;PctSizeSimilarity=1;PctRecOverlap=1;SizeDiff=0;StartDistance=0;EndDistance=0	GT	1/1
chr1	36676327	HG2_PB_SVrefine2PB10Xhap12_324	N	<INS>	20	PASS	END=36676327;SVTYPE=INS;SVLEN=107;SC=NanoVar;NumNeighbors=0;NumThresholdNeighbors=0	GT	1/1
chr1	240675804	HG4_Ill_manta_324	N	<INS>	20	PASS	END=240675804;SVTYPE=INS;SVLEN=177;SC=NanoVar;NumNeighbors=0;NumThresholdNeighbors=0	GT	0/1
chr1	240699867	HG3_PB_SVrefine2Falcon1Dovetail_827	N	<INS>	10	PASS	END=240699867;SVTYPE=INS;SVLEN=51;SC=NanoVar,Smartie-sv_aln;NumNeighbors=0;NumThresholdNeighbors=0;MatchId=148;TruScore=0.666667;PctSeqSimilarity=0;PctSizeSimilarity=1;PctRecOverlap=1;SizeDiff=0;StartDistance=0;EndDistance=0	GT	0/1
chr1	23276940	HG3_Ill_manta_42	N	<INS>	20	PASS	END=23276940;SVTYPE=INS;SVLEN=256;SC=NanoVar,Smartie-sv_aln;NumNeighbors=0;NumThresholdNeighbors=0;MatchId=149;TruScore=0.666667;PctSeqSimilarity=0;PctSizeSimilarity=1;PctRecOverlap=1;SizeDiff=0;StartDistance=0;EndDistance=0	GT	1/1
chr1	245961679	HG2_PB_SVrefine2PB10Xhap12_1118	N	<INS>	20	PASS	END=245961679;SVTYPE=INS;SVLEN=444;SC=NanoVar,Smartie-sv_aln;NumNeighbors=0;NumThresholdNeighbors=0;MatchId=151;TruScore=0.666667;PctSeqSimilarity=0;PctSizeSimilarity=1;PctRecOverlap=1;SizeDiff=0;StartDistance=0;EndDistance=0	GT	1/1
chr1	33439873	HG2_PB_SVrefine2PB10Xhap12_312	N	<DEL>	10	PASS	END=33440000;SVTYPE=DEL;SVLEN=127;SC=SVIM-asm,Dipcall;NumNeighbors=0;NumThresholdNeighbors=0;MatchId=30;TruScore=0.666667;PctSeqSimilarity=0;PctSizeSimilarity=1;PctRecOverlap=1;SizeDiff=0;StartDistance=0;EndDistance=0	GT	0/1
chr1	152555543	HG2_PB_SVrefine2PB10Xhap12_706	N	<DEL>	20	PASS	END=152587739;SVTYPE=DEL;SVLEN=32196;SC=MAMnet,Smartie-sv_aln;NumNeighbors=0;NumThresholdNeighbors=0;MatchId=242;TruScore=0.666667;PctSeqSimilarity=0;PctSizeSimilarity=1;PctRecOverlap=1;SizeDiff=0;StartDistance=0;EndDistance=0	GT	0/1
chr1	234444323	HG2_PB_SVrefine2Falcon2Bionano_386	N	<INS>	20	PASS	END=234444323;SVTYPE=INS;SVLEN=102;SC=NanoVar,Sniffles,Smartie-sv_aln;NumNeighbors=0;NumThresholdNeighbors=0;MatchId=154;TruScore=0.666667;PctSeqSimilarity=0;PctSizeSimilarity=1;PctRecOverlap=1;SizeDiff=0;StartDistance=0;EndDistance=0	GT	1/1
chr1	245104717	HG2_10X_SVrefine210Xhap12_1052	N	<INS>	20	PASS	END=245104717;SVTYPE=INS;SVLEN=134;SC=NanoVar;NumNeighbors=0;NumThresholdNeighbors=0	GT	0/1
chr1	35007068	HG2_PB_SVrefine2PBcRplusDovetail_254	N	<INS>	20	PASS	END=35007068;SVTYPE=INS;SVLEN=916;SC=Smartie-sv_aln;NumNeighbors=0;NumThresholdNeighbors=0	GT	1/1
chr1	116304105	HG2_PB_pbsv_788	N	<INS>	10	PASS	END=116304105;SVTYPE=INS;SVLEN=219;SC=NanoVar;NumNeighbors=0;NumThresholdNeighbors=0	GT	1/1
chr1	173944737	HG3_PB_SVrefine2Falcon1Dovetail_572	N	<DEL>	20	PASS	END=173945067;SVTYPE=DEL;SVLEN=330;SC=MAMnet;NumNeighbors=0;NumThresholdNeighbors=0	GT	0/1
chr1	111802590	HG4_Ill_MetaSV_215	N	<INS>	20	PASS	END=111802590;SVTYPE=INS;SVLEN=973;SC=Smartie-sv_aln;NumNeighbors=0;NumThresholdNeighbors=0	GT	0/1
chr1	111838207	HG4_Ill_250bpfermikitraw_945	N	<DEL>	20	PASS	END=111838269;SVTYPE=DEL;SVLEN=62;SC=Sniffles;NumNeighbors=0;NumThresholdNeighbors=0	GT	1/1
chr1	81404757	HG3_PB_pbsv_622	N	<DEL>	20	PASS	END=81410948;SVTYPE=DEL;SVLEN=6191;SC=MAMnet,NanoVar,Dipcall;NumNeighbors=0;NumThresholdNeighbors=0;MatchId=249;TruScore=0.666667;PctSeqSimilarity=0;PctSizeSimilarity=1;PctRecOverlap=1;SizeDiff=0;StartDistance=0;EndDistance=0	GT	0/1
chr1	246593060	HG4_PB_SVrefine2PBcRDovetail_769	N	<DEL>	10	PASS	END=246593116;SVTYPE=DEL;SVLEN=56;SC=Sniffles;NumNeighbors=0;NumThresholdNeighbors=0	GT	1/1
chr1	41835543	HG2_Ill_150bpfermikitraw_340	N	<INS>	20	PASS	END=41835543;SVTYPE=INS;SVLEN=54;SC=NanoVar;NumNeighbors=0;NumThresholdNeighbors=0	GT	1/1
chr1	1501010	HG2_Ill_svaba_28	N	<INS>	20	PASS	END=1501010;SVTYPE=INS;SVLEN=97;SC=NanoVar,Smartie-sv_aln;NumNeighbors=0;NumThresholdNeighbors=0;MatchId=160;TruScore=0.666667;PctSeqSimilarity=0;PctSizeSimilarity=1;PctRecOverlap=1;SizeDiff=0;StartDistance=0;EndDistance=0	GT	0/1
chr1	163314431	HG2_10X_SVrefine210Xhap12_698	N	<INS>	20	PASS	END=163314431;SVTYPE=INS;SVLEN=332;SC=NanoVar;NumNeighbors=0;NumThresholdNeighbors=0	GT	1/1
chr1	237679030	HG2_PB_SVrefine2Falcon2Bionano_404	N	<INS>	20	PASS	END=237679030;SVTYPE=INS;SVLEN=150;SC=NanoVar;NumNeighbors=0;NumThresholdNeighbors=0	GT	1/1
chr1	154686433	HG2_PB_SVrefine2Falcon1plusDovetail_592	N	<INS>	10	PASS	END=154686433;SVTYPE=INS;SVLEN=2132;SC=NanoVar,Smartie-sv_aln;NumNeighbors=0;NumThresholdNeighbors=0;MatchId=161;TruScore=0.666667;PctSeqSimilarity=0;PctSizeSimilarity=1;PctRecOverlap=1;SizeDiff=0;StartDistance=0;EndDistance=0	GT	1/1
chr1	156705293	HG4_PB_SVrefine2PBcRDovetail_496	N	<INS>	20	PASS	END=156705293;SVTYPE=INS;SVLEN=418;SC=Dipcall;NumNeighbors=0;NumThresholdNeighbors=0	GT	1/1
chr1	167404234	HG2_PB_SVrefine2Falcon1plusDovetail_636	N	<DEL>	10	PASS	END=167404333;SVTYPE=DEL;SVLEN=99;SC=NanoVar;NumNeighbors=0;NumThresholdNeighbors=0	GT	0/1
chr1	161031072	HG4_Ill_SVrefine2DISCOVARDovetail_643	N	<INS>	20	PASS	END=161031072;SVTYPE=INS;SVLEN=122;SC=NanoVar,Smartie-sv_aln;NumNeighbors=0;NumThresholdNeighbors=0;MatchId=164;TruScore=0.666667;PctSeqSimilarity=0;PctSizeSimilarity=1;PctRecOverlap=1;SizeDiff=0;StartDistance=0;EndDistance=0	GT	0/1
chr1	1285401	HG2_Ill_MetaSV_3	N	<DEL>	10	PASS	END=1286800;SVTYPE=DEL;SVLEN=1399;SC=NanoVar,Dipcall;NumNeighbors=0;NumThresholdNeighbors=0;MatchId=165;TruScore=0.666667;PctSeqSimilarity=0;PctSizeSimilarity=1;PctRecOverlap=1;SizeDiff=0;StartDistance=0;EndDistance=0	GT	0/1
chr1	231146746	HG4_Ill_SVrefine2DISCOVARDovetail_940	N	<INS>	20	PASS	END=231146746;SVTYPE=INS;SVLEN=420;SC=NanoVar;NumNeighbors=0;NumThresholdNeighbors=0	GT	1/1
chr1	11031132	HG2_PB_PB10Xdip_81	N	<INS>	20	PASS	END=11031132;SVTYPE=INS;SVLEN=1898;SC=NanoVar,Smartie-sv_aln;NumNeighbors=0;NumThresholdNeighbors=0;MatchId=166;TruScore=0.666667;PctSeqSimilarity=0;PctSizeSimilarity=1;PctRecOverlap=1;SizeDiff=0;StartDistance=0;EndDistance=0	GT	1/1
chr1	67624533	HG3_PB_SVrefine2Falcon1Dovetail_343	N	<INS>	10	PASS	END=67624533;SVTYPE=INS;SVLEN=336;SC=NanoVar,Smartie-sv_aln;NumNeighbors=0;NumThresholdNeighbors=0;MatchId=167;TruScore=0.666667;PctSeqSimilarity=0;PctSizeSimilarity=1;PctRecOverlap=1;SizeDiff=0;StartDistance=0;EndDistance=0	GT	1/1
chr1	56887702	HG3_PB_SVrefine2PBcRDovetail_299	N	<DEL>	20	PASS	END=56888019;SVTYPE=DEL;SVLEN=317;SC=MAMnet,NanoVar;NumNeighbors=0;NumThresholdNeighbors=0;MatchId=264;TruScore=0.666667;PctSeqSimilarity=0;PctSizeSimilarity=1;PctRecOverlap=1;SizeDiff=0;StartDistance=0;EndDistance=0	GT	0/1
chr1	92305952	HG4_PB_pbsv_675	N	<INS>	20	PASS	END=92305952;SVTYPE=INS;SVLEN=191;SC=NanoVar,SVIM,Smartie-sv_aln;NumNeighbors=0;NumThresholdNeighbors=0;MatchId=168;TruScore=0.666667;PctSeqSimilarity=0;PctSizeSimilarity=1;PctRecOverlap=1;SizeDiff=0;StartDistance=0;EndDistance=0	GT	0/1
chr1	97717628	HG4_PB_SVrefine2Falcon1Dovetail_433	N	<INS>	10	PASS	END=97717628;SVTYPE=INS;SVLEN=328;SC=Smartie-sv_aln;NumNeighbors=0;NumThresholdNeighbors=0	GT	0/1
chr1	169962742	HG4_Ill_SVrefine2DISCOVARDovetail_689	N	<INS>	20	PASS	END=169962742;SVTYPE=INS;SVLEN=164;SC=SVIM-asm,Dipcall;NumNeighbors=0;NumThresholdNeighbors=0;MatchId=34;TruScore=0.666667;PctSeqSimilarity=0;PctSizeSimilarity=1;PctRecOverlap=1;SizeDiff=0;StartDistance=0;EndDistance=0	GT	1/1
chr1	232861200	HG4_PB_SVrefine2Falcon1Dovetail_801	N	<INS>	10	PASS	END=232861200;SVTYPE=INS;SVLEN=122;SC=MAMnet,Sniffles2,cuteSV,NanoVar,SVIM,Sniffles,Smartie-sv_aln,SVIM-asm,Dipcall;NumNeighbors=0;NumThresholdNeighbors=0;MatchId=270;TruScore=0.666667;PctSeqSimilarity=0;PctSizeSimilarity=1;PctRecOverlap=1;SizeDiff=0;StartDistance=0;EndDistance=0	GT	1/1
chr1	232869262	HG4_Ill_MetaSV_389	N	<INS>	20	PASS	END=232869262;SVTYPE=INS;SVLEN=420;SC=Smartie-sv_aln;NumNeighbors=0;NumThresholdNeighbors=0	GT	1/1
chr1	155670443	HG2_PB_SVrefine2Falcon2Bionano_155	N	<INS>	10	PASS	END=155670443;SVTYPE=INS;SVLEN=354;SC=NanoVar,Sniffles,Smartie-sv_aln,Dipcall;NumNeighbors=0;NumThresholdNeighbors=0;MatchId=175;TruScore=0.666667;PctSeqSimilarity=0;PctSizeSimilarity=1;PctRecOverlap=1;SizeDiff=0;StartDistance=0;EndDistance=0	GT	1/1
chr1	248100757	HG2_PB_SVrefine2PB10Xhap12_1168	N	<INS>	10	PASS	END=248100757;SVTYPE=INS;SVLEN=91;SC=NanoVar,Smartie-sv_aln;NumNeighbors=0;NumThresholdNeighbors=0;MatchId=176;TruScore=0.666667;PctSeqSimilarity=0;PctSizeSimilarity=1;PctRecOverlap=1;SizeDiff=0;StartDistance=0;EndDistance=0	GT	1/1
chr1	16677245	HG2_PB_pbsv_227	N	<INS>	20	PASS	END=16677245;SVTYPE=INS;SVLEN=122;SC=NanoVar,Smartie-sv_aln;NumNeighbors=0;NumThresholdNeighbors=0;MatchId=177;TruScore=0.666667;PctSeqSimilarity=0;PctSizeSimilarity=1;PctRecOverlap=1;SizeDiff=0;StartDistance=0;EndDistance=0	GT	0/1
chr1	16750681	HG3_PB_SVrefine2PBcRDovetail_140	N	<INS>	20	PASS	END=16750681;SVTYPE=INS;SVLEN=135;SC=NanoVar;NumNeighbors=0;NumThresholdNeighbors=0	GT	1/1
chr1	220186166	HG2_PB_SVrefine2PB10Xhap12_956	N	<INS>	20	PASS	END=220186166;SVTYPE=INS;SVLEN=105;SC=NanoVar;NumNeighbors=0;NumThresholdNeighbors=0	GT	1/1
chr1	2041460	HG2_PB_SVrefine2PBcRplusDovetail_33	N	<DEL>	20	PASS	END=2041555;SVTYPE=DEL;SVLEN=95;SC=Smartie-sv_aln,Dipcall;NumNeighbors=0;NumThresholdNeighbors=0;MatchId=40;TruScore=0.666667;PctSeqSimilarity=0;PctSizeSimilarity=1;PctRecOverlap=1;SizeDiff=0;StartDistance=0;EndDistance=0	GT	0/1
chr1	36733251	HG4_PB_SVrefine2Falcon1Dovetail_252	N	<DEL>	20	PASS	END=36733480;SVTYPE=DEL;SVLEN=229;SC=SVIM-asm,Dipcall;NumNeighbors=0;NumThresholdNeighbors=0;MatchId=39;TruScore=0.666667;PctSeqSimilarity=0;PctSizeSimilarity=1;PctRecOverlap=1;SizeDiff=0;StartDistance=0;EndDistance=0	GT	0/1
chr1	13894348	HG2_PB_SVrefine2PBcRplusDovetail_149	N	<DEL>	20	PASS	END=13894481;SVTYPE=DEL;SVLEN=133;SC=Smartie-sv_aln;NumNeighbors=0;NumThresholdNeighbors=0	GT	0/1
chr1	170102061	HG2_Ill_Krunchall_1215	N	<INS>	20	PASS	END=170102061;SVTYPE=INS;SVLEN=58;SC=NanoVar;NumNeighbors=0;NumThresholdNeighbors=0	GT	1/1
chr1	67096524	HG2_Ill_GATKHCSBGrefine_277	N	<INS>	20	PASS	END=67096524;SVTYPE=INS;SVLEN=80;SC=NanoVar,SVIM;NumNeighbors=0;NumThresholdNeighbors=0;MatchId=181;TruScore=0.666667;PctSeqSimilarity=0;PctSizeSimilarity=1;PctRecOverlap=1;SizeDiff=0;StartDistance=0;EndDistance=0	GT	0/1
chr1	31128045	HG3_PB_SVrefine2Falcon1Dovetail_234	N	<INS>	10	PASS	END=31128045;SVTYPE=INS;SVLEN=1866;SC=NanoVar,Smartie-sv_aln,Dipcall;NumNeighbors=0;NumThresholdNeighbors=0;MatchId=182;TruScore=0.666667;PctSeqSimilarity=0;PctSizeSimilarity=1;PctRecOverlap=1;SizeDiff=0;StartDistance=0;EndDistance=0	GT	1/1
chr1	190874444	HG2_PB_SVrefine2Falcon1plusDovetail_704	N	<INS>	20	PASS	END=190874444;SVTYPE=INS;SVLEN=305;SC=NanoVar,Smartie-sv_aln;NumNeighbors=0;NumThresholdNeighbors=0;MatchId=183;TruScore=0.666667;PctSeqSimilarity=0;PctSizeSimilarity=1;PctRecOverlap=1;SizeDiff=0;StartDistance=0;EndDistance=0	GT	0/1
chr1	77468951	HG4_PB_SVrefine2Falcon1Dovetail_383	N	<INS>	10	PASS	END=77468951;SVTYPE=INS;SVLEN=345;SC=NanoVar;NumNeighbors=0;NumThresholdNeighbors=0	GT	0/1
chr1	77476395	HG2_10X_SVrefine210Xhap12_456	N	<INS>	20	PASS	END=77476395;SVTYPE=INS;SVLEN=330;SC=Smartie-sv_aln;NumNeighbors=0;NumThresholdNeighbors=0	GT	0/1
chr1	5474212	HG3_10X_allpass_14	N	<DEL>	20	PASS	END=5474287;SVTYPE=DEL;SVLEN=75;SC=NanoVar;NumNeighbors=0;NumThresholdNeighbors=0	GT	0/1
chr1	27356977	HG2_PB_SVrefine2PBcRplusDovetail_219	N	<INS>	20	PASS	END=27356977;SVTYPE=INS;SVLEN=720;SC=NanoVar,Smartie-sv_aln;NumNeighbors=0;NumThresholdNeighbors=0;MatchId=185;TruScore=0.666667;PctSeqSimilarity=0;PctSizeSimilarity=1;PctRecOverlap=1;SizeDiff=0;StartDistance=0;EndDistance=0	GT	1/1
chr1	27412986	HG2_PB_PB10Xdip_2008	N	<INS>	20	PASS	END=27412986;SVTYPE=INS;SVLEN=1164;SC=NanoVar,Smartie-sv_aln;NumNeighbors=0;NumThresholdNeighbors=0;MatchId=186;TruScore=0.666667;PctSeqSimilarity=0;PctSizeSimilarity=1;PctRecOverlap=1;SizeDiff=0;StartDistance=0;EndDistance=0	GT	1/1
chr1	27433707	HG3_PB_pbsv_320	N	<INS>	10	PASS	END=27433707;SVTYPE=INS;SVLEN=1246;SC=NanoVar,Sniffles,Smartie-sv_aln;NumNeighbors=0;NumThresholdNeighbors=0;MatchId=187;TruScore=0.666667;PctSeqSimilarity=0;PctSizeSimilarity=1;PctRecOverlap=1;SizeDiff=0;StartDistance=0;EndDistance=0	GT	1/1
chr1	1598413	HG3_PB_SVrefine2Falcon1Dovetail_29	N	<DEL>	20	PASS	END=1598580;SVTYPE=DEL;SVLEN=167;SC=NanoVar;NumNeighbors=0;NumThresholdNeighbors=0	GT	1/1
chr1	106505924	HG4_PB_pbsv_741	N	<INS>	20	PASS	END=106505924;SVTYPE=INS;SVLEN=772;SC=Smartie-sv_aln;NumNeighbors=0;NumThresholdNeighbors=0	GT	1/1
chr1	244746212	HG2_PB_assemblyticsfalcon_2063	N	<DEL>	20	PASS	END=244746264;SVTYPE=DEL;SVLEN=52;SC=MAMnet;NumNeighbors=0;NumThresholdNeighbors=0	GT	1/1
chr1	244881969	HG4_Ill_150bpfermikitraw_1773	N	<INS>	20	PASS	END=244881969;SVTYPE=INS;SVLEN=54;SC=NanoVar,Smartie-sv_aln;NumNeighbors=0;NumThresholdNeighbors=0;MatchId=191;TruScore=0.666667;PctSeqSimilarity=0;PctSizeSimilarity=1;PctRecOverlap=1;SizeDiff=0;StartDistance=0;EndDistance=0	GT	0/1
chr1	63939661	HG2_PB_PB10Xdip_2552	N	<INS>	10	PASS	END=63939661;SVTYPE=INS;SVLEN=117;SC=SVIM-asm,Dipcall;NumNeighbors=0;NumThresholdNeighbors=0;MatchId=42;TruScore=0.666667;PctSeqSimilarity=0;PctSizeSimilarity=1;PctRecOverlap=1;SizeDiff=0;StartDistance=0;EndDistance=0	GT	1/1
chr1	182274306	HG2_PB_HySA_1898	N	<INS>	10	PASS	END=182274306;SVTYPE=INS;SVLEN=2807;SC=NanoVar,Smartie-sv_aln;NumNeighbors=0;NumThresholdNeighbors=0;MatchId=193;TruScore=0.666667;PctSeqSimilarity=0;PctSizeSimilarity=1;PctRecOverlap=1;SizeDiff=0;StartDistance=0;EndDistance=0	GT	0/1
chr1	73594980	HG2_PB_SVrefine2PBcRplusDovetail_380	N	<INS>	10	PASS	END=73594980;SVTYPE=INS;SVLEN=8217;SC=NanoVar,Smartie-sv_aln;NumNeighbors=0;NumThresholdNeighbors=0;MatchId=194;TruScore=0.666667;PctSeqSimilarity=0;PctSizeSimilarity=1;PctRecOverlap=1;SizeDiff=0;StartDistance=0;EndDistance=0	GT	1/1
chr1	43188322	HG2_PB_SVrefine2Falcon1plusDovetail_295	N	<INS>	10	PASS	END=43188322;SVTYPE=INS;SVLEN=135;SC=NanoVar,Smartie-sv_aln;NumNeighbors=0;NumThresholdNeighbors=0;MatchId=195;TruScore=0.666667;PctSeqSimilarity=0;PctSizeSimilarity=1;PctRecOverlap=1;SizeDiff=0;StartDistance=0;EndDistance=0	GT	0/1
chr1	198810944	HG2_PB_SVrefine2Falcon1plusDovetail_739	N	<INS>	10	PASS	END=198810944;SVTYPE=INS;SVLEN=142;SC=NanoVar,Smartie-sv_aln;NumNeighbors=0;NumThresholdNeighbors=0;MatchId=197;TruScore=0.666667;PctSeqSimilarity=0;PctSizeSimilarity=1;PctRecOverlap=1;SizeDiff=0;StartDistance=0;EndDistance=0	GT	0/1
chr1	165861383	HG2_PB_SVrefine2Falcon2Bionano_187	N	<INS>	20	PASS	END=165861383;SVTYPE=INS;SVLEN=2355;SC=NanoVar,Smartie-sv_aln;NumNeighbors=0;NumThresholdNeighbors=0;MatchId=198;TruScore=0.666667;PctSeqSimilarity=0;PctSizeSimilarity=1;PctRecOverlap=1;SizeDiff=0;StartDistance=0;EndDistance=0	GT	0/1
chr1	228572160	HG3_PB_assemblyticsfalcon_1843	N	<DEL>	20	PASS	END=228572489;SVTYPE=DEL;SVLEN=329;SC=MAMnet,NanoVar;NumNeighbors=0;NumThresholdNeighbors=0;MatchId=302;TruScore=0.666667;PctSeqSimilarity=0;PctSizeSimilarity=1;PctRecOverlap=1;SizeDiff=0;StartDistance=0;EndDistance=0	GT	0/1
chr1	3748984	HG2_PB_HySA_172	N	<INS>	20	PASS	END=3748984;SVTYPE=INS;SVLEN=81;SC=Smartie-sv_aln;NumNeighbors=0;NumThresholdNeighbors=0	GT	1/1
chr1	3785147	HG2_PB_SVrefine2PBcRplusDovetail_73	N	<INS>	10	PASS	END=3785147;SVTYPE=INS;SVLEN=300;SC=NanoVar,Smartie-sv_aln;NumNeighbors=0;NumThresholdNeighbors=0;MatchId=200;TruScore=0.666667;PctSeqSimilarity=0;PctSizeSimilarity=1;PctRecOverlap=1;SizeDiff=0;StartDistance=0;EndDistance=0	GT	1/1
chr1	75842768	HG2_PB_SVrefine2PB10Xhap12_496	N	<DEL>	20	PASS	END=75848173;SVTYPE=DEL;SVLEN=5405;SC=Smartie-sv_aln,SVIM-asm,Dipcall;NumNeighbors=0;NumThresholdNeighbors=0;MatchId=46;TruScore=0.666667;PctSeqSimilarity=0;PctSizeSimilarity=1;PctRecOverlap=1;SizeDiff=0;StartDistance=0;EndDistance=0	GT	0/1
chr1	24210835	HG2_Ill_SVrefine2DISCOVARplusDovetail_176	N	<INS>	20	PASS	END=24210835;SVTYPE=INS;SVLEN=2151;SC=NanoVar,Smartie-sv_aln;NumNeighbors=0;NumThresholdNeighbors=0;MatchId=202;TruScore=0.666667;PctSeqSimilarity=0;PctSizeSimilarity=1;PctRecOverlap=1;SizeDiff=0;StartDistance=0;EndDistance=0	GT	1/1
chr1	203684276	HG3_10X_allpass_207	N	<DEL>	20	PASS	END=203686199;SVTYPE=DEL;SVLEN=1923;SC=NanoVar;NumNeighbors=0;NumThresholdNeighbors=0	GT	0/1
chr1	232423118	HG2_10X_SVrefine210Xhap12_978	N	<DEL>	20	PASS	END=232423446;SVTYPE=DEL;SVLEN=328;SC=MAMnet,NanoVar;NumNeighbors=0;NumThresholdNeighbors=0;MatchId=308;TruScore=0.666667;PctSeqSimilarity=0;PctSizeSimilarity=1;PctRecOverlap=1;SizeDiff=0;StartDistance=0;EndDistance=0	GT	0/1
chr1	203894270	HG2_PB_SVrefine2Falcon1plusDovetail_759	N	<DEL>	20	PASS	END=203895876;SVTYPE=DEL;SVLEN=1606;SC=MAMnet;NumNeighbors=0;NumThresholdNeighbors=0	GT	0/1
chr1	203935832	HG3_PB_SVrefine2Falcon1Dovetail_676	N	<DEL>	20	PASS	END=203945436;SVTYPE=DEL;SVLEN=9604;SC=cuteSV,SVIM;NumNeighbors=0;NumThresholdNeighbors=0;MatchId=309;TruScore=0.666667;PctSeqSimilarity=0;PctSizeSimilarity=1;PctRecOverlap=1;SizeDiff=0;StartDistance=0;EndDistance=0	GT	0/1
chr1	203979810	HG4_Ill_GATKHCSBGrefine_748	N	<INS>	20	PASS	END=203979810;SVTYPE=INS;SVLEN=87;SC=NanoVar;NumNeighbors=0;NumThresholdNeighbors=0	GT	0/1
chr1	240941099	HG2_PB_SVrefine2PBcRplusDovetail_881	N	<INS>	10	PASS	END=240941099;SVTYPE=INS;SVLEN=98;SC=NanoVar,Sniffles,Smartie-sv_aln;NumNeighbors=0;NumThresholdNeighbors=0;MatchId=204;TruScore=0.666667;PctSeqSimilarity=0;PctSizeSimilarity=1;PctRecOverlap=1;SizeDiff=0;StartDistance=0;EndDistance=0	GT	1/1
chr1	244008646	HG2_PB_SVrefine2Falcon2Bionano_432	N	<INS>	20	PASS	END=244008646;SVTYPE=INS;SVLEN=4358;SC=NanoVar,Smartie-sv_aln;NumNeighbors=0;NumThresholdNeighbors=0;MatchId=205;TruScore=0.666667;PctSeqSimilarity=0;PctSizeSimilarity=1;PctRecOverlap=1;SizeDiff=0;StartDistance=0;EndDistance=0	GT	1/1
chr1	232504844	HG3_Ill_GATKHC_2107	N	<INS>	20	PASS	END=232504844;SVTYPE=INS;SVLEN=88;SC=NanoVar;NumNeighbors=0;NumThresholdNeighbors=0	GT	1/1
chr1	221827803	HG2_Ill_GATKHCSBGrefine_787	N	<INS>	20	PASS	END=221827803;SVTYPE=INS;SVLEN=628;SC=NanoVar;NumNeighbors=0;NumThresholdNeighbors=0	GT	0/1
chr1	221969155	HG4_Ill_GATKHCSBGrefine_811	N	<INS>	20	PASS	END=221969155;SVTYPE=INS;SVLEN=332;SC=Smartie-sv_aln;NumNeighbors=0;NumThresholdNeighbors=0	GT	0/1
chr1	3504404	HG2_PB_SVrefine2Falcon1plusDovetail_81	N	<INS>	10	PASS	END=3504404;SVTYPE=INS;SVLEN=354;SC=MAMnet,Sniffles2,Sniffles,Smartie-sv_aln,Dipcall;NumNeighbors=0;NumThresholdNeighbors=0;MatchId=316;TruScore=0.666667;PctSeqSimilarity=0;PctSizeSimilarity=1;PctRecOverlap=1;SizeDiff=0;StartDistance=0;EndDistance=0	GT	1/1
chr1	3512987	HG2_PB_SVrefine2PBcRplusDovetail_66	N	<INS>	10	PASS	END=3512987;SVTYPE=INS;SVLEN=603;SC=SVIM,Sniffles,Smartie-sv_aln;NumNeighbors=0;NumThresholdNeighbors=0;MatchId=204;TruScore=0.666667;PctSeqSimilarity=0;PctSizeSimilarity=1;PctRecOverlap=1;SizeDiff=0;StartDistance=0;EndDistance=0	GT	0/1
chr1	241620083	HG2_PB_SVrefine2Falcon1plusDovetail_917	N	<INS>	20	PASS	END=241620083;SVTYPE=INS;SVLEN=324;SC=Smartie-sv_aln,Dipcall;NumNeighbors=0;NumThresholdNeighbors=0;MatchId=48;TruScore=0.666667;PctSeqSimilarity=0;PctSizeSimilarity=1;PctRecOverlap=1;SizeDiff=0;StartDistance=0;EndDistance=0	GT	0/1
chr1	239126257	HG3_PB_pbsv_1290	N	<INS>	20	PASS	END=239126257;SVTYPE=INS;SVLEN=337;SC=Smartie-sv_aln;NumNeighbors=0;NumThresholdNeighbors=0	GT	0/1
chr1	231526838	HG2_10X_SVrefine210Xhap12_974	N	<INS>	20	PASS	END=231526838;SVTYPE=INS;SVLEN=151;SC=NanoVar;NumNeighbors=0;NumThresholdNeighbors=0	GT	1/1
chr1	167175226	HG2_PB_SVrefine2PB10Xhap12_757	N	<INS>	20	PASS	END=167175226;SVTYPE=INS;SVLEN=4369;SC=NanoVar,Smartie-sv_aln;NumNeighbors=0;NumThresholdNeighbors=0;MatchId=211;TruScore=0.666667;PctSeqSimilarity=0;PctSizeSimilarity=1;PctRecOverlap=1;SizeDiff=0;StartDistance=0;EndDistance=0	GT	1/1
chr1	245989312	HG3_Ill_MetaSV_388	N	<INS>	20	PASS	END=245989312;SVTYPE=INS;SVLEN=325;SC=NanoVar,Smartie-sv_aln;NumNeighbors=0;NumThresholdNeighbors=0;MatchId=212;TruScore=0.666667;PctSeqSimilarity=0;PctSizeSimilarity=1;PctRecOverlap=1;SizeDiff=0;StartDistance=0;EndDistance=0	GT	1/1
chr1	92679004	HG2_Ill_SVrefine2DISCOVARplusDovetail_515	N	<INS>	20	PASS	END=92679004;SVTYPE=INS;SVLEN=62;SC=NanoVar;NumNeighbors=0;NumThresholdNeighbors=0	GT	0/1
chr1	46679031	HG2_PB_pbsv_441	N	<INS>	20	PASS	END=46679031;SVTYPE=INS;SVLEN=363;SC=NanoVar;NumNeighbors=0;NumThresholdNeighbors=0	GT	0/1
chr1	213084227	HG2_10X_SVrefine210Xhap12_889	N	<DEL>	20	PASS	END=213086169;SVTYPE=DEL;SVLEN=1942;SC=MAMnet,NanoVar,Dipcall;NumNeighbors=0;NumThresholdNeighbors=0;MatchId=325;TruScore=0.666667;PctSeqSimilarity=0;PctSizeSimilarity=1;PctRecOverlap=1;SizeDiff=0;StartDistance=0;EndDistance=0	GT	1/1
chr1	2533554	HG4_Ill_Krunchall_41	N	<INS>	20	PASS	END=2533554;SVTYPE=INS;SVLEN=80;SC=NanoVar;NumNeighbors=0;NumThresholdNeighbors=0	GT	0/1
chr1	169523397	HG2_Ill_GATKHCSBGrefine_604	N	<INS>	20	PASS	END=169523397;SVTYPE=INS;SVLEN=96;SC=NanoVar;NumNeighbors=0;NumThresholdNeighbors=0	GT	1/1
chr1	169730418	HG2_PB_pbsv_941	N	<DEL>	20	PASS	END=169730724;SVTYPE=DEL;SVLEN=306;SC=NanoVar;NumNeighbors=0;NumThresholdNeighbors=0	GT	0/1
chr1	29426842	HG4_PB_assemblyticsfalcon_403	N	<INS>	10	PASS	END=29426842;SVTYPE=INS;SVLEN=327;SC=Smartie-sv_aln;NumNeighbors=0;NumThresholdNeighbors=0	GT	0/1
chr1	160935020	HG2_Ill_GATKHCSBGrefine_566	N	<DEL>	20	PASS	END=160935336;SVTYPE=DEL;SVLEN=316;SC=NanoVar;NumNeighbors=0;NumThresholdNeighbors=0	GT	1/1
chr1	246806108	HG4_PB_SVrefine2Falcon1Dovetail_896	N	<INS>	10	PASS	END=246806108;SVTYPE=INS;SVLEN=927;SC=NanoVar,Smartie-sv_aln;NumNeighbors=0;NumThresholdNeighbors=0;MatchId=215;TruScore=0.666667;PctSeqSimilarity=0;PctSizeSimilarity=1;PctRecOverlap=1;SizeDiff=0;StartDistance=0;EndDistance=0	GT	1/1
chr1	191817425	HG2_Ill_GATKHCSBGrefine_664	N	<INS>	20	PASS	END=191817425;SVTYPE=INS;SVLEN=319;SC=NanoVar;NumNeighbors=0;NumThresholdNeighbors=0	GT	0/1
chr1	25855990	HG2_Ill_GATKHCSBGrefine_153	N	<INS>	20	PASS	END=25855990;SVTYPE=INS;SVLEN=962;SC=Smartie-sv_aln;NumNeighbors=0;NumThresholdNeighbors=0	GT	1/1
chr1	26077749	HG3_Ill_250bpfermikitraw_286	N	<INS>	20	PASS	END=26077749;SVTYPE=INS;SVLEN=58;SC=NanoVar;NumNeighbors=0;NumThresholdNeighbors=0	GT	0/1
chr1	8501990	HG4_PB_HySA_233	N	<INS>	20	PASS	END=8501990;SVTYPE=INS;SVLEN=347;SC=NanoVar,Smartie-sv_aln;NumNeighbors=0;NumThresholdNeighbors=0;MatchId=217;TruScore=0.666667;PctSeqSimilarity=0;PctSizeSimilarity=1;PctRecOverlap=1;SizeDiff=0;StartDistance=0;EndDistance=0	GT	0/1
chr1	84226446	HG2_Ill_Krunchall_710	N	<INS>	20	PASS	END=84226446;SVTYPE=INS;SVLEN=112;SC=NanoVar;NumNeighbors=0;NumThresholdNeighbors=0	GT	0/1
chr1	169160020	HG4_Ill_SVrefine2DISCOVARDovetail_684	N	<DEL>	20	PASS	END=169160349;SVTYPE=DEL;SVLEN=329;SC=NanoVar;NumNeighbors=0;NumThresholdNeighbors=0	GT	0/1
chr1	5220232	HG2_PB_SVrefine2Falcon2Bionano_87	N	<INS>	20	PASS	END=5220232;SVTYPE=INS;SVLEN=618;SC=Smartie-sv_aln;NumNeighbors=0;NumThresholdNeighbors=0	GT	1/1
chr1	245362243	HG4_PB_pbsv_1384	N	<INS>	10	PASS	END=245362243;SVTYPE=INS;SVLEN=158;SC=NanoVar;NumNeighbors=0;NumThresholdNeighbors=0	GT	1/1
chr1	227143273	HG2_PB_SVrefine2PB10Xhap12_989	N	<INS>	10	PASS	END=227143273;SVTYPE=INS;SVLEN=93;SC=Smartie-sv_aln;NumNeighbors=0;NumThresholdNeighbors=0	GT	1/1
chr1	227148092	HG2_PB_HySA_2401	N	<INS>	10	PASS	END=227148092;SVTYPE=INS;SVLEN=402;SC=Smartie-sv_aln;NumNeighbors=0;NumThresholdNeighbors=0	GT	1/1
chr1	163088849	HG3_PB_SVrefine2Falcon1Dovetail_532	N	<INS>	20	PASS	END=163088849;SVTYPE=INS;SVLEN=322;SC=NanoVar;NumNeighbors=0;NumThresholdNeighbors=0	GT	0/1
chr1	3393857	HG2_PB_pbsv_89	N	<INS>	10	PASS	END=3393857;SVTYPE=INS;SVLEN=2146;SC=NanoVar,Smartie-sv_aln;NumNeighbors=0;NumThresholdNeighbors=0;MatchId=221;TruScore=0.666667;PctSeqSimilarity=0;PctSizeSimilarity=1;PctRecOverlap=1;SizeDiff=0;StartDistance=0;EndDistance=0	GT	1/1
chr1	11433701	HG2_PB_SVrefine2PB10Xhap12_178	N	<INS>	20	PASS	END=11433701;SVTYPE=INS;SVLEN=1264;SC=Smartie-sv_aln;NumNeighbors=0;NumThresholdNeighbors=0	GT	1/1
chr1	18376134	HG2_PB_PB10Xdip_759	N	<INS>	20	PASS	END=18376134;SVTYPE=INS;SVLEN=3673;SC=NanoVar,Smartie-sv_aln,Dipcall;NumNeighbors=0;NumThresholdNeighbors=0;MatchId=223;TruScore=0.666667;PctSeqSimilarity=0;PctSizeSimilarity=1;PctRecOverlap=1;SizeDiff=0;StartDistance=0;EndDistance=0	GT	0/1
chr1	193413286	HG4_PB_pbsv_1052	N	<INS>	20	PASS	END=193413286;SVTYPE=INS;SVLEN=340;SC=NanoVar,Smartie-sv_aln;NumNeighbors=0;NumThresholdNeighbors=0;MatchId=224;TruScore=0.666667;PctSeqSimilarity=0;PctSizeSimilarity=1;PctRecOverlap=1;SizeDiff=0;StartDistance=0;EndDistance=0	GT	0/1
chr1	2143633	HG3_PB_pbsv_50	N	<INS>	20	PASS	END=2143633;SVTYPE=INS;SVLEN=471;SC=NanoVar,Smartie-sv_aln;NumNeighbors=0;NumThresholdNeighbors=0;MatchId=226;TruScore=0.666667;PctSeqSimilarity=0;PctSizeSimilarity=1;PctRecOverlap=1;SizeDiff=0;StartDistance=0;EndDistance=0	GT	0/1
chr1	191088595	HG2_PB_SVrefine2PBcRplusDovetail_682	N	<INS>	20	PASS	END=191088595;SVTYPE=INS;SVLEN=135;SC=NanoVar;NumNeighbors=0;NumThresholdNeighbors=0	GT	1/1
chr1	210163903	HG3_Ill_GATKHCSBGrefine_761	N	<INS>	20	PASS	END=210163903;SVTYPE=INS;SVLEN=72;SC=NanoVar;NumNeighbors=0;NumThresholdNeighbors=0	GT	1/1
chr1	210244609	HG3_Ill_GATKHC_1866	N	<INS>	20	PASS	END=210244609;SVTYPE=INS;SVLEN=50;SC=NanoVar;NumNeighbors=0;NumThresholdNeighbors=0	GT	1/1
chr1	202641907	HG3_PB_pbsv_1088	N	<INS>	10	PASS	END=202641907;SVTYPE=INS;SVLEN=422;SC=NanoVar,Smartie-sv_aln;NumNeighbors=0;NumThresholdNeighbors=0;MatchId=227;TruScore=0.666667;PctSeqSimilarity=0;PctSizeSimilarity=1;PctRecOverlap=1;SizeDiff=0;StartDistance=0;EndDistance=0	GT	1/1
chr1	215042534	HG2_PB_SVrefine2Falcon2Bionano_316	N	<INS>	10	PASS	END=215042534;SVTYPE=INS;SVLEN=101;SC=Sniffles;NumNeighbors=0;NumThresholdNeighbors=0	GT	1/1
chr1	215194727	HG4_Ill_GATKHC_1858	N	<DEL>	20	PASS	END=215194780;SVTYPE=DEL;SVLEN=53;SC=MAMnet;NumNeighbors=0;NumThresholdNeighbors=0	GT	0/1
chr1	74182157	HG4_Ill_GATKHCSBGrefine_341	N	<INS>	20	PASS	END=74182157;SVTYPE=INS;SVLEN=60;SC=NanoVar;NumNeighbors=0;NumThresholdNeighbors=0	GT	0/1
chr1	101770052	HG2_PB_SVrefine2Falcon1plusDovetail_468	N	<INS>	20	PASS	END=101770052;SVTYPE=INS;SVLEN=319;SC=NanoVar;NumNeighbors=0;NumThresholdNeighbors=0	GT	1/1
chr1	247286841	HG3_PB_SVrefine2PBcRDovetail_779	N	<INS>	10	PASS	END=247286841;SVTYPE=INS;SVLEN=6244;SC=MAMnet,cuteSV,NanoVar,SVIM,Smartie-sv_aln,Dipcall;NumNeighbors=0;NumThresholdNeighbors=0;MatchId=357;TruScore=0.666667;PctSeqSimilarity=0;PctSizeSimilarity=1;PctRecOverlap=1;SizeDiff=0;StartDistance=0;EndDistance=0	GT	0/1
chr1	104480853	HG4_Ill_SVrefine2DISCOVARDovetail_505	N	<INS>	20	PASS	END=104480853;SVTYPE=INS;SVLEN=5279;SC=NanoVar,SVIM,Smartie-sv_aln;NumNeighbors=0;NumThresholdNeighbors=0;MatchId=231;TruScore=0.666667;PctSeqSimilarity=0;PctSizeSimilarity=1;PctRecOverlap=1;SizeDiff=0;StartDistance=0;EndDistance=0	GT	1/1
chr1	165154740	HG2_PB_pbsv_911	N	<INS>	10	PASS	END=165154740;SVTYPE=INS;SVLEN=444;SC=NanoVar,Smartie-sv_aln;NumNeighbors=0;NumThresholdNeighbors=0;MatchId=232;TruScore=0.666667;PctSeqSimilarity=0;PctSizeSimilarity=1;PctRecOverlap=1;SizeDiff=0;StartDistance=0;EndDistance=0	GT	0/1
chr1	92280857	HG2_Ill_150bpfermikitraw_707	N	<INS>	20	PASS	END=92280857;SVTYPE=INS;SVLEN=51;SC=NanoVar;NumNeighbors=0;NumThresholdNeighbors=0	GT	0/1
chr1	40516077	HG2_Ill_SpiralSDKrefine_276	N	<INS>	20	PASS	END=40516077;SVTYPE=INS;SVLEN=113;SC=NanoVar;NumNeighbors=0;NumThresholdNeighbors=0	GT	1/1
chr1	40524688	HG2_PB_assemblyticsfalcon_525	N	<INS>	20	PASS	END=40524688;SVTYPE=INS;SVLEN=276;SC=NanoVar,Smartie-sv_aln;NumNeighbors=0;NumThresholdNeighbors=0;MatchId=233;TruScore=0.666667;PctSeqSimilarity=0;PctSizeSimilarity=1;PctRecOverlap=1;SizeDiff=0;StartDistance=0;EndDistance=0	GT	0/1
chr1	81168918	HG2_Ill_GATKHCSBGrefine_344	N	<INS>	20	PASS	END=81168918;SVTYPE=INS;SVLEN=65;SC=NanoVar;NumNeighbors=0;NumThresholdNeighbors=0	GT	0/1
chr1	112123675	HG3_Ill_GATKHCSBGrefine_481	N	<INS>	20	PASS	END=112123675;SVTYPE=INS;SVLEN=320;SC=NanoVar,Smartie-sv_aln;NumNeighbors=0;NumThresholdNeighbors=0;MatchId=234;TruScore=0.666667;PctSeqSimilarity=0;PctSizeSimilarity=1;PctRecOverlap=1;SizeDiff=0;StartDistance=0;EndDistance=0	GT	0/1
chr1	199438726	HG2_PB_SVrefine2Falcon1plusDovetail_742	N	<DEL>	20	PASS	END=199440233;SVTYPE=DEL;SVLEN=1507;SC=MAMnet;NumNeighbors=0;NumThresholdNeighbors=0	GT	0/1
chr1	158867530	HG3_Ill_SVrefine2DISCOVARDovetail_558	N	<DEL>	20	PASS	END=158869981;SVTYPE=DEL;SVLEN=2451;SC=MAMnet;NumNeighbors=0;NumThresholdNeighbors=0	GT	0/1
chr1	246873719	HG2_Ill_Krunchall_1921	N	<INS>	20	PASS	END=246873719;SVTYPE=INS;SVLEN=54;SC=NanoVar;NumNeighbors=0;NumThresholdNeighbors=0	GT	1/1
chr1	9176239	HG2_Ill_GATKHC_181	N	<INS>	20	PASS	END=9176239;SVTYPE=INS;SVLEN=222;SC=NanoVar,Smartie-sv_aln;NumNeighbors=0;NumThresholdNeighbors=0;MatchId=235;TruScore=0.666667;PctSeqSimilarity=0;PctSizeSimilarity=1;PctRecOverlap=1;SizeDiff=0;StartDistance=0;EndDistance=0	GT	1/1
chr1	80545256	HG2_Ill_svaba_646	N	<INS>	20	PASS	END=80545256;SVTYPE=INS;SVLEN=203;SC=NanoVar;NumNeighbors=0;NumThresholdNeighbors=0	GT	1/1
chr1	5447246	HG4_PB_pbsv_138	N	<INS>	10	PASS	END=5447246;SVTYPE=INS;SVLEN=5749;SC=NanoVar,Smartie-sv_aln;NumNeighbors=0;NumThresholdNeighbors=0;MatchId=236;TruScore=0.666667;PctSeqSimilarity=0;PctSizeSimilarity=1;PctRecOverlap=1;SizeDiff=0;StartDistance=0;EndDistance=0	GT	1/1
chr1	3598418	HG3_PB_assemblyticsfalcon_118	N	<DEL>	20	PASS	END=3598491;SVTYPE=DEL;SVLEN=73;SC=Dipcall;NumNeighbors=0;NumThresholdNeighbors=0	GT	0/1
chr1	91924888	HG2_Ill_scalpel_570	N	<INS>	20	PASS	END=91924888;SVTYPE=INS;SVLEN=105;SC=Smartie-sv_aln;NumNeighbors=0;NumThresholdNeighbors=0	GT	0/1
chr1	231897927	HG2_Ill_250bpfermikitraw_1701	N	<DEL>	20	PASS	END=231897981;SVTYPE=DEL;SVLEN=54;SC=NanoVar;NumNeighbors=0;NumThresholdNeighbors=0	GT	0/1
chr1	24775163	HG2_PB_SVrefine2PBcRplusDovetail_205	N	<INS>	20	PASS	END=24775163;SVTYPE=INS;SVLEN=2911;SC=cuteSV,NanoVar,Smartie-sv_aln,SVIM-asm,PAV,Dipcall;NumNeighbors=0;NumThresholdNeighbors=0;MatchId=372;TruScore=0.666667;PctSeqSimilarity=0;PctSizeSimilarity=1;PctRecOverlap=1;SizeDiff=0;StartDistance=0;EndDistance=0	GT	0/1
chr1	18607617	HG2_Ill_GATKHC_288	N	<INS>	20	PASS	END=18607617;SVTYPE=INS;SVLEN=56;SC=NanoVar;NumNeighbors=0;NumThresholdNeighbors=0	GT	0/1
chr1	5862843	HG2_PB_SVrefine2Falcon1plusDovetail_110	N	<INS>	20	PASS	END=5862843;SVTYPE=INS;SVLEN=444;SC=NanoVar;NumNeighbors=0;NumThresholdNeighbors=0	GT	1/1
chr1	175619853	HG3_PB_SVrefine2Falcon1Dovetail_578	N	<INS>	20	PASS	END=175619853;SVTYPE=INS;SVLEN=459;SC=Smartie-sv_aln;NumNeighbors=0;NumThresholdNeighbors=0	GT	1/1
chr1	92392903	HG3_Ill_250bpfermikitraw_761	N	<INS>	20	PASS	END=92392903;SVTYPE=INS;SVLEN=86;SC=NanoVar;NumNeighbors=0;NumThresholdNeighbors=0	GT	0/1
chr1	244142828	HG2_PB_SVrefine2PB10Xhap12_1103	N	<INS>	10	PASS	END=244142828;SVTYPE=INS;SVLEN=856;SC=NanoVar,Sniffles,Smartie-sv_aln,Dipcall;NumNeighbors=0;NumThresholdNeighbors=0;MatchId=241;TruScore=0.666667;PctSeqSimilarity=0;PctSizeSimilarity=1;PctRecOverlap=1;SizeDiff=0;StartDistance=0;EndDistance=0	GT	1/1
chr1	75192903	HG2_PB_pbsv_574	N	<INS>	10	PASS	END=75192903;SVTYPE=INS;SVLEN=3719;SC=NanoVar,Smartie-sv_aln,Dipcall;NumNeighbors=0;NumThresholdNeighbors=0;MatchId=243;TruScore=0.666667;PctSeqSimilarity=0;PctSizeSimilarity=1;PctRecOverlap=1;SizeDiff=0;StartDistance=0;EndDistance=0	GT	0/1
chr1	192525806	HG2_Ill_GATKHC_1660	N	<INS>	20	PASS	END=192525806;SVTYPE=INS;SVLEN=56;SC=NanoVar;NumNeighbors=0;NumThresholdNeighbors=0	GT	1/1
chr1	82963291	HG2_Ill_SVrefine2DISCOVARplusDovetail_477	N	<DEL>	20	PASS	END=82963615;SVTYPE=DEL;SVLEN=324;SC=MAMnet,NanoVar;NumNeighbors=0;NumThresholdNeighbors=0;MatchId=382;TruScore=0.666667;PctSeqSimilarity=0;PctSizeSimilarity=1;PctRecOverlap=1;SizeDiff=0;StartDistance=0;EndDistance=0	GT	0/1
chr1	83022782	HG3_Ill_SVrefine2DISCOVARDovetail_448	N	<INS>	20	PASS	END=83022782;SVTYPE=INS;SVLEN=121;SC=NanoVar;NumNeighbors=0;NumThresholdNeighbors=0	GT	0/1
chr1	33652418	HG3_Ill_SVrefine2DISCOVARDovetail_223	N	<INS>	20	PASS	END=33652418;SVTYPE=INS;SVLEN=1656;SC=NanoVar,Smartie-sv_aln,SVIM-asm,Dipcall;NumNeighbors=0;NumThresholdNeighbors=0;MatchId=245;TruScore=0.666667;PctSeqSimilarity=0;PctSizeSimilarity=1;PctRecOverlap=1;SizeDiff=0;StartDistance=0;EndDistance=0	GT	1/1
chr1	20950239	HG4_PB_HySA_376	N	<INS>	10	PASS	END=20950239;SVTYPE=INS;SVLEN=1280;SC=Smartie-sv_aln;NumNeighbors=0;NumThresholdNeighbors=0	GT	1/1
chr1	25380756	HG2_PB_SVrefine2PBcRplusDovetail_212	N	<INS>	20	PASS	END=25380756;SVTYPE=INS;SVLEN=299;SC=NanoVar,Smartie-sv_aln;NumNeighbors=0;NumThresholdNeighbors=0;MatchId=247;TruScore=0.666667;PctSeqSimilarity=0;PctSizeSimilarity=1;PctRecOverlap=1;SizeDiff=0;StartDistance=0;EndDistance=0	GT	1/1
chr1	25435363	HG3_PB_assemblyticsfalcon_386	N	<INS>	20	PASS	END=25435363;SVTYPE=INS;SVLEN=68;SC=NanoVar;NumNeighbors=0;NumThresholdNeighbors=0	GT	1/1
chr1	164409222	HG2_PB_SVrefine2Falcon1plusDovetail_627	N	<INS>	10	PASS	END=164409222;SVTYPE=INS;SVLEN=465;SC=NanoVar,Smartie-sv_aln;NumNeighbors=0;NumThresholdNeighbors=0;MatchId=248;TruScore=0.666667;PctSeqSimilarity=0;PctSizeSimilarity=1;PctRecOverlap=1;SizeDiff=0;StartDistance=0;EndDistance=0	GT	1/1
chr1	243643587	HG2_PB_SVrefine2Falcon2Bionano_429	N	<INS>	10	PASS	END=243643587;SVTYPE=INS;SVLEN=636;SC=Sniffles2,NanoVar,Sniffles,Smartie-sv_aln;NumNeighbors=0;NumThresholdNeighbors=0;MatchId=390;TruScore=0.666667;PctSeqSimilarity=0;PctSizeSimilarity=1;PctRecOverlap=1;SizeDiff=0;StartDistance=0;EndDistance=0	GT	1/1
chr1	78498181	HG4_Ill_GATKHC_821	N	<INS>	20	PASS	END=78498181;SVTYPE=INS;SVLEN=58;SC=NanoVar,Dipcall;NumNeighbors=0;NumThresholdNeighbors=0;MatchId=250;TruScore=0.666667;PctSeqSimilarity=0;PctSizeSimilarity=1;PctRecOverlap=1;SizeDiff=0;StartDistance=0;EndDistance=0	GT	0/1
chr1	246969897	HG4_PB_assemblyticsfalcon_2044	N	<DEL>	20	PASS	END=246969989;SVTYPE=DEL;SVLEN=92;SC=Dipcall;NumNeighbors=0;NumThresholdNeighbors=0	GT	1/1
chr1	9683994	HG2_PB_SVrefine2PBcRplusDovetail_134	N	<INS>	20	PASS	END=9683994;SVTYPE=INS;SVLEN=6481;SC=NanoVar,Smartie-sv_aln;NumNeighbors=0;NumThresholdNeighbors=0;MatchId=252;TruScore=0.666667;PctSeqSimilarity=0;PctSizeSimilarity=1;PctRecOverlap=1;SizeDiff=0;StartDistance=0;EndDistance=0	GT	1/1
chr1	237772285	HG2_PB_SVrefine2PB10Xhap12_1063	N	<DEL>	20	PASS	END=237772438;SVTYPE=DEL;SVLEN=153;SC=NanoVar;NumNeighbors=0;NumThresholdNeighbors=0	GT	1/1
chr1	9137802	HG3_PB_pbsv_190	N	<INS>	10	PASS	END=9137802;SVTYPE=INS;SVLEN=157;SC=NanoVar,Smartie-sv_aln;NumNeighbors=0;NumThresholdNeighbors=0;MatchId=253;TruScore=0.666667;PctSeqSimilarity=0;PctSizeSimilarity=1;PctRecOverlap=1;SizeDiff=0;StartDistance=0;EndDistance=0	GT	0/1
chr1	53991126	HG2_PB_pbsv_471	N	<INS>	20	PASS	END=53991126;SVTYPE=INS;SVLEN=454;SC=NanoVar,Smartie-sv_aln;NumNeighbors=0;NumThresholdNeighbors=0;MatchId=254;TruScore=0.666667;PctSeqSimilarity=0;PctSizeSimilarity=1;PctRecOverlap=1;SizeDiff=0;StartDistance=0;EndDistance=0	GT	1/1
chr1	31967617	HG3_PB_pbsv_353	N	<INS>	20	PASS	END=31967617;SVTYPE=INS;SVLEN=251;SC=MAMnet,NanoVar,Smartie-sv_aln,SVIM-asm,Dipcall;NumNeighbors=0;NumThresholdNeighbors=0;MatchId=397;TruScore=0.666667;PctSeqSimilarity=0;PctSizeSimilarity=1;PctRecOverlap=1;SizeDiff=0;StartDistance=0;EndDistance=0	GT	1/1
chr1	31971541	HG2_PB_SVrefine2Falcon1plusDovetail_248	N	<INS>	20	PASS	END=31971541;SVTYPE=INS;SVLEN=7212;SC=NanoVar,SVIM,Smartie-sv_aln,SVIM-asm,Dipcall;NumNeighbors=0;NumThresholdNeighbors=0;MatchId=256;TruScore=0.666667;PctSeqSimilarity=0;PctSizeSimilarity=1;PctRecOverlap=1;SizeDiff=0;StartDistance=0;EndDistance=0	GT	1/1
chr1	212898386	HG3_Ill_Krunchall_1599	N	<INS>	20	PASS	END=212898386;SVTYPE=INS;SVLEN=85;SC=NanoVar;NumNeighbors=0;NumThresholdNeighbors=0	GT	1/1
chr1	210639193	HG2_PB_SVrefine2PBcRplusDovetail_753	N	<DEL>	20	PASS	END=210639313;SVTYPE=DEL;SVLEN=120;SC=MAMnet;NumNeighbors=0;NumThresholdNeighbors=0	GT	0/1
chr1	210706592	HG3_Ill_GATKHCSBGrefine_764	N	<DEL>	20	PASS	END=210706692;SVTYPE=DEL;SVLEN=100;SC=NanoVar;NumNeighbors=0;NumThresholdNeighbors=0	GT	1/1
chr1	231085150	HG2_Ill_GATKHCSBGrefine_833	N	<INS>	20	PASS	END=231085150;SVTYPE=INS;SVLEN=304;SC=Smartie-sv_aln;NumNeighbors=0;NumThresholdNeighbors=0	GT	0/1
chr1	207001477	HG4_Ill_svaba_1365	N	<INS>	20	PASS	END=207001477;SVTYPE=INS;SVLEN=74;SC=NanoVar;NumNeighbors=0;NumThresholdNeighbors=0	GT	1/1
chr1	72258947	HG4_Ill_SVrefine2DISCOVARDovetail_370	N	<INS>	20	PASS	END=72258947;SVTYPE=INS;SVLEN=246;SC=NanoVar;NumNeighbors=0;NumThresholdNeighbors=0	GT	1/1
chr1	219247374	HG3_Ill_MetaSV_326	N	<INS>	20	PASS	END=219247374;SVTYPE=INS;SVLEN=198;SC=NanoVar,Smartie-sv_aln;NumNeighbors=0;NumThresholdNeighbors=0;MatchId=258;TruScore=0.666667;PctSeqSimilarity=0;PctSizeSimilarity=1;PctRecOverlap=1;SizeDiff=0;StartDistance=0;EndDistance=0	GT	1/1
chr2	175090625	HG4_10X_allpass_439	N	<DEL>	20	PASS	END=175090945;SVTYPE=DEL;SVLEN=320;SC=NanoVar;NumNeighbors=0;NumThresholdNeighbors=0	GT	1/1
chr2	233750851	HG2_Ill_GATKHC_4626	N	<INS>	20	PASS	END=233750851;SVTYPE=INS;SVLEN=125;SC=NanoVar;NumNeighbors=0;NumThresholdNeighbors=0	GT	0/1
chr2	153576548	HG2_Ill_Krunchall_3197	N	<INS>	20	PASS	END=153576548;SVTYPE=INS;SVLEN=95;SC=NanoVar;NumNeighbors=0;NumThresholdNeighbors=0	GT	1/1
chr2	150762719	HG3_Ill_SVrefine2DISCOVARDovetail_1687	N	<INS>	20	PASS	END=150762719;SVTYPE=INS;SVLEN=134;SC=NanoVar,Smartie-sv_aln,Dipcall;NumNeighbors=0;NumThresholdNeighbors=0;MatchId=261;TruScore=0.666667;PctSeqSimilarity=0;PctSizeSimilarity=1;PctRecOverlap=1;SizeDiff=0;StartDistance=0;EndDistance=0	GT	0/1
chr2	231802158	HG2_10X_SVrefine210Xhap12_2109	N	<INS>	20	PASS	END=231802158;SVTYPE=INS;SVLEN=219;SC=NanoVar;NumNeighbors=0;NumThresholdNeighbors=0	GT	1/1
chr2	10676287	HG2_PB_SVrefine2PB10Xhap12_1329	N	<INS>	10	PASS	END=10676287;SVTYPE=INS;SVLEN=265;SC=MAMnet,Sniffles2,cuteSV,SVIM,Sniffles,Smartie-sv_aln,SVIM-asm,PAV,Dipcall;NumNeighbors=0;NumThresholdNeighbors=0;MatchId=412;TruScore=0.666667;PctSeqSimilarity=0;PctSizeSimilarity=1;PctRecOverlap=1;SizeDiff=0;StartDistance=0;EndDistance=0	GT	1/1
chr2	175735932	HG2_10X_SVrefine210Xhap12_1880	N	<INS>	20	PASS	END=175735932;SVTYPE=INS;SVLEN=308;SC=NanoVar;NumNeighbors=0;NumThresholdNeighbors=0	GT	1/1
chr2	159188988	HG2_10X_SVrefine210Xhap12_1824	N	<INS>	20	PASS	END=159188988;SVTYPE=INS;SVLEN=6165;SC=NanoVar,SVIM,Smartie-sv_aln;NumNeighbors=0;NumThresholdNeighbors=0;MatchId=263;TruScore=0.666667;PctSeqSimilarity=0;PctSizeSimilarity=1;PctRecOverlap=1;SizeDiff=0;StartDistance=0;EndDistance=0	GT	0/1
chr2	159191006	HG3_Ill_GATKHCSBGrefine_1573	N	<INS>	20	PASS	END=159191006;SVTYPE=INS;SVLEN=65;SC=MAMnet,NanoVar,SVIM;NumNeighbors=0;NumThresholdNeighbors=0;MatchId=415;TruScore=0.666667;PctSeqSimilarity=0;PctSizeSimilarity=1;PctRecOverlap=1;SizeDiff=0;StartDistance=0;EndDistance=0	GT	0/1
chr2	183762243	HG2_Ill_SVrefine2DISCOVARplusDovetail_7096	N	<INS>	20	PASS	END=183762243;SVTYPE=INS;SVLEN=136;SC=NanoVar,Smartie-sv_aln;NumNeighbors=0;NumThresholdNeighbors=0;MatchId=265;TruScore=0.666667;PctSeqSimilarity=0;PctSizeSimilarity=1;PctRecOverlap=1;SizeDiff=0;StartDistance=0;EndDistance=0	GT	0/1
chr2	39306295	HG2_Ill_SpiralSDKrefine_8382	N	<INS>	20	PASS	END=39306295;SVTYPE=INS;SVLEN=62;SC=NanoVar;NumNeighbors=0;NumThresholdNeighbors=0	GT	1/1
chr2	39315326	HG3_Ill_GATKHCSBGrefine_1170	N	<INS>	20	PASS	END=39315326;SVTYPE=INS;SVLEN=305;SC=NanoVar,Smartie-sv_aln;NumNeighbors=0;NumThresholdNeighbors=0;MatchId=266;TruScore=0.666667;PctSeqSimilarity=0;PctSizeSimilarity=1;PctRecOverlap=1;SizeDiff=0;StartDistance=0;EndDistance=0	GT	1/1
chr2	40613681	HG2_PB_pbsv_1849	N	<INS>	20	PASS	END=40613681;SVTYPE=INS;SVLEN=350;SC=Dipcall;NumNeighbors=0;NumThresholdNeighbors=0	GT	0/1
chr2	194923101	HG3_Ill_SVrefine2DISCOVARDovetail_1903	N	<INS>	20	PASS	END=194923101;SVTYPE=INS;SVLEN=1465;SC=NanoVar,Smartie-sv_aln;NumNeighbors=0;NumThresholdNeighbors=0;MatchId=268;TruScore=0.666667;PctSeqSimilarity=0;PctSizeSimilarity=1;PctRecOverlap=1;SizeDiff=0;StartDistance=0;EndDistance=0	GT	1/1
chr2	238336033	HG2_Ill_GATKHC_4706	N	<INS>	20	PASS	END=238336033;SVTYPE=INS;SVLEN=53;SC=NanoVar,Dipcall;NumNeighbors=0;NumThresholdNeighbors=0;MatchId=269;TruScore=0.666667;PctSeqSimilarity=0;PctSizeSimilarity=1;PctRecOverlap=1;SizeDiff=0;StartDistance=0;EndDistance=0	GT	0/1
chr2	238366373	HG2_Ill_GATKHC_4707	N	<INS>	20	PASS	END=238366373;SVTYPE=INS;SVLEN=60;SC=NanoVar;NumNeighbors=0;NumThresholdNeighbors=0	GT	0/1
chr2	217091288	HG2_PB_SVrefine2PB10Xhap12_1994	N	<INS>	10	PASS	END=217091288;SVTYPE=INS;SVLEN=174;SC=Smartie-sv_aln,SVIM-asm,Dipcall;NumNeighbors=0;NumThresholdNeighbors=0;MatchId=69;TruScore=0.666667;PctSeqSimilarity=0;PctSizeSimilarity=1;PctRecOverlap=1;SizeDiff=0;StartDistance=0;EndDistance=0	GT	1/1
chr2	24796756	HG2_PB_SVrefine2Falcon2Bionano_650	N	<INS>	20	PASS	END=24796756;SVTYPE=INS;SVLEN=3272;SC=NanoVar,Smartie-sv_aln;NumNeighbors=0;NumThresholdNeighbors=0;MatchId=271;TruScore=0.666667;PctSeqSimilarity=0;PctSizeSimilarity=1;PctRecOverlap=1;SizeDiff=0;StartDistance=0;EndDistance=0	GT	1/1
chr2	169144310	HG2_PB_SVrefine2Falcon1plusDovetail_6445	N	<INS>	10	PASS	END=169144310;SVTYPE=INS;SVLEN=290;SC=Smartie-sv_aln;NumNeighbors=0;NumThresholdNeighbors=0	GT	0/1
chr2	211794336	HG3_Ill_250bpfermikitraw_3582	N	<DEL>	20	PASS	END=211794416;SVTYPE=DEL;SVLEN=80;SC=MAMnet,NanoVar;NumNeighbors=0;NumThresholdNeighbors=0;MatchId=426;TruScore=0.666667;PctSeqSimilarity=0;PctSizeSimilarity=1;PctRecOverlap=1;SizeDiff=0;StartDistance=0;EndDistance=0	GT	1/1
chr2	242970727	HG2_PB_SVrefine2Falcon1plusDovetail_6787	N	<INS>	10	PASS	END=242970727;SVTYPE=INS;SVLEN=88;SC=NanoVar,Dipcall;NumNeighbors=0;NumThresholdNeighbors=0;MatchId=273;TruScore=0.666667;PctSeqSimilarity=0;PctSizeSimilarity=1;PctRecOverlap=1;SizeDiff=0;StartDistance=0;EndDistance=0	GT	0/1
chr2	156188112	HG2_Ill_scalpel_2252	N	<DEL>	20	PASS	END=156188294;SVTYPE=DEL;SVLEN=182;SC=NanoVar,SVIM-asm;NumNeighbors=0;NumThresholdNeighbors=0;MatchId=274;TruScore=0.666667;PctSeqSimilarity=0;PctSizeSimilarity=1;PctRecOverlap=1;SizeDiff=0;StartDistance=0;EndDistance=0	GT	0/1
chr2	196017573	HG2_Ill_GATKHCSBGrefine_1711	N	<INS>	20	PASS	END=196017573;SVTYPE=INS;SVLEN=312;SC=Smartie-sv_aln;NumNeighbors=0;NumThresholdNeighbors=0	GT	0/1
chr2	196073114	HG2_PB_SVrefine2Falcon2Bionano_1089	N	<INS>	20	PASS	END=196073114;SVTYPE=INS;SVLEN=336;SC=Smartie-sv_aln;NumNeighbors=0;NumThresholdNeighbors=0	GT	0/1
chr2	131721478	HG2_PB_assemblyticsfalcon_14047	N	<INS>	20	PASS	END=131721478;SVTYPE=INS;SVLEN=55;SC=NanoVar;NumNeighbors=0;NumThresholdNeighbors=0	GT	1/1
chr2	131887306	HG2_Ill_SVrefine2DISCOVARplusDovetail_6876	N	<INS>	20	PASS	END=131887306;SVTYPE=INS;SVLEN=111;SC=NanoVar;NumNeighbors=0;NumThresholdNeighbors=0	GT	0/1
chr2	30053974	HG4_PB_SVrefine2PBcRDovetail_957	N	<INS>	10	PASS	END=30053974;SVTYPE=INS;SVLEN=827;SC=NanoVar,Sniffles,Smartie-sv_aln;NumNeighbors=0;NumThresholdNeighbors=0;MatchId=277;TruScore=0.666667;PctSeqSimilarity=0;PctSizeSimilarity=1;PctRecOverlap=1;SizeDiff=0;StartDistance=0;EndDistance=0	GT	0/1
chr2	224039701	HG2_10X_SVrefine210Xhap12_2082	N	<INS>	20	PASS	END=224039701;SVTYPE=INS;SVLEN=198;SC=NanoVar;NumNeighbors=0;NumThresholdNeighbors=0	GT	0/1
chr2	9880190	HG4_Ill_svaba_1927	N	<INS>	20	PASS	END=9880190;SVTYPE=INS;SVLEN=68;SC=MAMnet,NanoVar,Smartie-sv_aln,SVIM-asm,PAV,Dipcall;NumNeighbors=0;NumThresholdNeighbors=0;MatchId=435;TruScore=0.666667;PctSeqSimilarity=0;PctSizeSimilarity=1;PctRecOverlap=1;SizeDiff=0;StartDistance=0;EndDistance=0	GT	0/1
chr2	9888789	HG3_Ill_SVrefine2DISCOVARDovetail_1107	N	<INS>	20	PASS	END=9888789;SVTYPE=INS;SVLEN=328;SC=NanoVar,Smartie-sv_aln,SVIM-asm,PAV,Dipcall;NumNeighbors=0;NumThresholdNeighbors=0;MatchId=279;TruScore=0.666667;PctSeqSimilarity=0;PctSizeSimilarity=1;PctRecOverlap=1;SizeDiff=0;StartDistance=0;EndDistance=0	GT	0/1
chr2	9917078	HG2_PB_PB10Xdip_18005	N	<INS>	10	PASS	END=9917078;SVTYPE=INS;SVLEN=723;SC=NanoVar,Smartie-sv_aln;NumNeighbors=0;NumThresholdNeighbors=0;MatchId=280;TruScore=0.666667;PctSeqSimilarity=0;PctSizeSimilarity=1;PctRecOverlap=1;SizeDiff=0;StartDistance=0;EndDistance=0	GT	1/1
chr2	26937336	HG2_10X_SVrefine210Xhap12_1341	N	<INS>	20	PASS	END=26937336;SVTYPE=INS;SVLEN=2417;SC=NanoVar,Smartie-sv_aln;NumNeighbors=0;NumThresholdNeighbors=0;MatchId=281;TruScore=0.666667;PctSeqSimilarity=0;PctSizeSimilarity=1;PctRecOverlap=1;SizeDiff=0;StartDistance=0;EndDistance=0	GT	1/1
chr2	214171088	HG2_Ill_SVrefine2DISCOVARplusDovetail_7243	N	<INS>	20	PASS	END=214171088;SVTYPE=INS;SVLEN=4287;SC=NanoVar,SVIM,Smartie-sv_aln;NumNeighbors=0;NumThresholdNeighbors=0;MatchId=282;TruScore=0.666667;PctSeqSimilarity=0;PctSizeSimilarity=1;PctRecOverlap=1;SizeDiff=0;StartDistance=0;EndDistance=0	GT	1/1
chr2	232734665	HG3_PB_pbsv_2749	N	<INS>	10	PASS	END=232734665;SVTYPE=INS;SVLEN=1895;SC=Smartie-sv_aln;NumNeighbors=0;NumThresholdNeighbors=0	GT	0/1
chr2	85540306	HG2_PB_HySA_3814	N	<INS>	10	PASS	END=85540306;SVTYPE=INS;SVLEN=293;SC=Smartie-sv_aln,Dipcall;NumNeighbors=0;NumThresholdNeighbors=0;MatchId=74;TruScore=0.666667;PctSeqSimilarity=0;PctSizeSimilarity=1;PctRecOverlap=1;SizeDiff=0;StartDistance=0;EndDistance=0	GT	0/1
chr2	194545027	HG4_PB_SVrefine2PBcRDovetail_1351	N	<INS>	10	PASS	END=194545027;SVTYPE=INS;SVLEN=3369;SC=NanoVar,Smartie-sv_aln;NumNeighbors=0;NumThresholdNeighbors=0;MatchId=285;TruScore=0.666667;PctSeqSimilarity=0;PctSizeSimilarity=1;PctRecOverlap=1;SizeDiff=0;StartDistance=0;EndDistance=0	GT	0/1
chr2	47809988	HG2_PB_PB10Xdip_17488	N	<INS>	20	PASS	END=47809988;SVTYPE=INS;SVLEN=2883;SC=NanoVar,Smartie-sv_aln;NumNeighbors=0;NumThresholdNeighbors=0;MatchId=286;TruScore=0.666667;PctSeqSimilarity=0;PctSizeSimilarity=1;PctRecOverlap=1;SizeDiff=0;StartDistance=0;EndDistance=0	GT	0/1
chr2	238213970	HG3_PB_SVrefine2Falcon1Dovetail_1766	N	<INS>	10	PASS	END=238213970;SVTYPE=INS;SVLEN=301;SC=NanoVar;NumNeighbors=0;NumThresholdNeighbors=0	GT	0/1
chr2	16251106	HG2_Ill_SVrefine2DISCOVARplusDovetail_6367	N	<DEL>	20	PASS	END=16251431;SVTYPE=DEL;SVLEN=325;SC=MAMnet,NanoVar;NumNeighbors=0;NumThresholdNeighbors=0;MatchId=446;TruScore=0.666667;PctSeqSimilarity=0;PctSizeSimilarity=1;PctRecOverlap=1;SizeDiff=0;StartDistance=0;EndDistance=0	GT	0/1
chr2	241975494	HG2_PB_HySA_5558	N	<INS>	10	PASS	END=241975494;SVTYPE=INS;SVLEN=52;SC=Smartie-sv_aln;NumNeighbors=0;NumThresholdNeighbors=0	GT	1/1
chr2	149591746	HG2_Ill_GATKHCSBGrefine_1530	N	<INS>	20	PASS	END=149591746;SVTYPE=INS;SVLEN=60;SC=MAMnet;NumNeighbors=0;NumThresholdNeighbors=0	GT	0/1
chr2	212082195	HG2_PB_SVrefine2PBcRplusDovetail_6121	N	<INS>	20	PASS	END=212082195;SVTYPE=INS;SVLEN=1130;SC=NanoVar,Smartie-sv_aln;NumNeighbors=0;NumThresholdNeighbors=0;MatchId=290;TruScore=0.666667;PctSeqSimilarity=0;PctSizeSimilarity=1;PctRecOverlap=1;SizeDiff=0;StartDistance=0;EndDistance=0	GT	1/1
chr2	195779849	HG2_Ill_GATKHC_4208	N	<INS>	20	PASS	END=195779849;SVTYPE=INS;SVLEN=85;SC=NanoVar;NumNeighbors=0;NumThresholdNeighbors=0	GT	0/1
chr2	195810914	HG2_Ill_FB_2336	N	<INS>	20	PASS	END=195810914;SVTYPE=INS;SVLEN=51;SC=NanoVar;NumNeighbors=0;NumThresholdNeighbors=0	GT	1/1
chr2	58813087	HG2_Ill_GATKHC_3046	N	<INS>	10	PASS	END=58813087;SVTYPE=INS;SVLEN=52;SC=cuteSV,NanoVar,SVIM-asm;NumNeighbors=0;NumThresholdNeighbors=0;MatchId=452;TruScore=0.666667;PctSeqSimilarity=0;PctSizeSimilarity=1;PctRecOverlap=1;SizeDiff=0;StartDistance=0;EndDistance=0	GT	0/1
chr2	217676940	HG4_PB_pbsv_2681	N	<INS>	20	PASS	END=217676940;SVTYPE=INS;SVLEN=57;SC=Dipcall;NumNeighbors=0;NumThresholdNeighbors=0	GT	0/1
chr2	221388437	HG2_Ill_250bpfermikitraw_3731	N	<INS>	20	PASS	END=221388437;SVTYPE=INS;SVLEN=90;SC=NanoVar;NumNeighbors=0;NumThresholdNeighbors=0	GT	1/1
chr2	3174811	HG4_Ill_250bpfermikitraw_1975	N	<INS>	20	PASS	END=3174811;SVTYPE=INS;SVLEN=55;SC=Dipcall;NumNeighbors=0;NumThresholdNeighbors=0	GT	0/1
chr2	8728280	HG2_Ill_Krunchall_2080	N	<INS>	20	PASS	END=8728280;SVTYPE=INS;SVLEN=50;SC=NanoVar,Smartie-sv_aln;NumNeighbors=0;NumThresholdNeighbors=0;MatchId=294;TruScore=0.666667;PctSeqSimilarity=0;PctSizeSimilarity=1;PctRecOverlap=1;SizeDiff=0;StartDistance=0;EndDistance=0	GT	0/1
chr2	28681235	HG2_PB_SVrefine2Falcon1plusDovetail_6034	N	<DEL>	20	PASS	END=28681724;SVTYPE=DEL;SVLEN=489;SC=NanoVar;NumNeighbors=0;NumThresholdNeighbors=0	GT	1/1
chr2	3931634	HG2_PB_SVrefine2Falcon2Bionano_558	N	<INS>	20	PASS	END=3931634;SVTYPE=INS;SVLEN=4287;SC=NanoVar,Smartie-sv_aln;NumNeighbors=0;NumThresholdNeighbors=0;MatchId=295;TruScore=0.666667;PctSeqSimilarity=0;PctSizeSimilarity=1;PctRecOverlap=1;SizeDiff=0;StartDistance=0;EndDistance=0	GT	0/1
chr2	36517798	HG2_Ill_GATKHCSBGrefine_1159	N	<INS>	20	PASS	END=36517798;SVTYPE=INS;SVLEN=308;SC=Smartie-sv_aln;NumNeighbors=0;NumThresholdNeighbors=0	GT	0/1
chr2	36570238	HG2_PB_SVrefine2PBcRplusDovetail_5591	N	<INS>	20	PASS	END=36570238;SVTYPE=INS;SVLEN=6073;SC=MAMnet,cuteSV,NanoVar,SVIM,Sniffles,Smartie-sv_aln,SVIM-asm,Dipcall;NumNeighbors=0;NumThresholdNeighbors=0;MatchId=461;TruScore=0.666667;PctSeqSimilarity=0;PctSizeSimilarity=1;PctRecOverlap=1;SizeDiff=0;StartDistance=0;EndDistance=0	GT	0/1
chr2	236396773	HG2_PB_SVrefine2PB10Xhap12_2079	N	<INS>	10	PASS	END=236396773;SVTYPE=INS;SVLEN=432;SC=Sniffles2,cuteSV,NanoVar,SVIM;NumNeighbors=0;NumThresholdNeighbors=0;MatchId=462;TruScore=0.666667;PctSeqSimilarity=0;PctSizeSimilarity=1;PctRecOverlap=1;SizeDiff=0;StartDistance=0;EndDistance=0	GT	0/1
chr2	32046160	HG3_PB_SVrefine2PBcRDovetail_971	N	<INS>	20	PASS	END=32046160;SVTYPE=INS;SVLEN=1269;SC=MAMnet,NanoVar,Smartie-sv_aln;NumNeighbors=0;NumThresholdNeighbors=0;MatchId=463;TruScore=0.666667;PctSeqSimilarity=0;PctSizeSimilarity=1;PctRecOverlap=1;SizeDiff=0;StartDistance=0;EndDistance=0	GT	1/1
chr2	32048478	HG2_PB_SVrefine2Falcon2Bionano_668	N	<INS>	20	PASS	END=32048478;SVTYPE=INS;SVLEN=2030;SC=MAMnet,NanoVar,Smartie-sv_aln;NumNeighbors=0;NumThresholdNeighbors=0;MatchId=464;TruScore=0.666667;PctSeqSimilarity=0;PctSizeSimilarity=1;PctRecOverlap=1;SizeDiff=0;StartDistance=0;EndDistance=0	GT	1/1
chr2	207090461	HG2_PB_SVrefine2PBcRplusDovetail_6104	N	<INS>	20	PASS	END=207090461;SVTYPE=INS;SVLEN=4602;SC=NanoVar,SVIM,Smartie-sv_aln;NumNeighbors=0;NumThresholdNeighbors=0;MatchId=302;TruScore=0.666667;PctSeqSimilarity=0;PctSizeSimilarity=1;PctRecOverlap=1;SizeDiff=0;StartDistance=0;EndDistance=0	GT	1/1
chr2	207114590	HG3_PB_pbsv_2605	N	<INS>	10	PASS	END=207114590;SVTYPE=INS;SVLEN=302;SC=NanoVar,Smartie-sv_aln;NumNeighbors=0;NumThresholdNeighbors=0;MatchId=303;TruScore=0.666667;PctSeqSimilarity=0;PctSizeSimilarity=1;PctRecOverlap=1;SizeDiff=0;StartDistance=0;EndDistance=0	GT	0/1
chr2	223882868	HG2_PB_SVrefine2Falcon1plusDovetail_6646	N	<INS>	20	PASS	END=223882868;SVTYPE=INS;SVLEN=306;SC=Smartie-sv_aln;NumNeighbors=0;NumThresholdNeighbors=0	GT	0/1
chr2	130046834	HG4_Ill_GATKHC_3664	N	<INS>	20	PASS	END=130046834;SVTYPE=INS;SVLEN=50;SC=MAMnet,NanoVar,Smartie-sv_aln;NumNeighbors=0;NumThresholdNeighbors=0;MatchId=468;TruScore=0.666667;PctSeqSimilarity=0;PctSizeSimilarity=1;PctRecOverlap=1;SizeDiff=0;StartDistance=0;EndDistance=0	GT	0/1
chr2	66658980	HG4_PB_HySA_2888	N	<INS>	10	PASS	END=66658980;SVTYPE=INS;SVLEN=328;SC=Smartie-sv_aln;NumNeighbors=0;NumThresholdNeighbors=0	GT	0/1
chr2	231364227	HG3_Ill_SVrefine2DISCOVARDovetail_2064	N	<INS>	20	PASS	END=231364227;SVTYPE=INS;SVLEN=223;SC=Smartie-sv_aln;NumNeighbors=0;NumThresholdNeighbors=0	GT	0/1
chr2	112447422	HG3_Ill_GATKHCSBGrefine_1403	N	<INS>	20	PASS	END=112447422;SVTYPE=INS;SVLEN=328;SC=Smartie-sv_aln;NumNeighbors=0;NumThresholdNeighbors=0	GT	1/1
chr2	158794017	HG3_PB_SVrefine2Falcon1Dovetail_1480	N	<DEL>	20	PASS	END=158794144;SVTYPE=DEL;SVLEN=127;SC=NanoVar;NumNeighbors=0;NumThresholdNeighbors=0	GT	0/1
chr2	12607549	HG2_Ill_GATKHCSBGrefine_1068	N	<INS>	20	PASS	END=12607549;SVTYPE=INS;SVLEN=76;SC=NanoVar;NumNeighbors=0;NumThresholdNeighbors=0	GT	0/1
chr2	82098027	HG2_PB_SVrefine2PBcRplusDovetail_5702	N	<INS>	20	PASS	END=82098027;SVTYPE=INS;SVLEN=6055;SC=NanoVar,Smartie-sv_aln;NumNeighbors=0;NumThresholdNeighbors=0;MatchId=309;TruScore=0.666667;PctSeqSimilarity=0;PctSizeSimilarity=1;PctRecOverlap=1;SizeDiff=0;StartDistance=0;EndDistance=0	GT	1/1
chr2	210300722	HG2_Ill_Krunchall_3689	N	<INS>	20	PASS	END=210300722;SVTYPE=INS;SVLEN=51;SC=Smartie-sv_aln;NumNeighbors=0;NumThresholdNeighbors=0	GT	0/1
chr2	78785986	HG2_Ill_scalpel_1848	N	<DEL>	20	PASS	END=78786119;SVTYPE=DEL;SVLEN=133;SC=MAMnet,NanoVar;NumNeighbors=0;NumThresholdNeighbors=0;MatchId=476;TruScore=0.666667;PctSeqSimilarity=0;PctSizeSimilarity=1;PctRecOverlap=1;SizeDiff=0;StartDistance=0;EndDistance=0	GT	0/1
chr2	201691350	HG2_PB_assemblyticsPBcR_14217	N	<DEL>	20	PASS	END=201691443;SVTYPE=DEL;SVLEN=93;SC=MAMnet,NanoVar;NumNeighbors=0;NumThresholdNeighbors=0;MatchId=477;TruScore=0.666667;PctSeqSimilarity=0;PctSizeSimilarity=1;PctRecOverlap=1;SizeDiff=0;StartDistance=0;EndDistance=0	GT	0/1
chr2	57604681	HG2_PB_SVrefine2PB10Xhap12_1490	N	<DEL>	10	PASS	END=57604741;SVTYPE=DEL;SVLEN=60;SC=Smartie-sv_aln;NumNeighbors=0;NumThresholdNeighbors=0	GT	1/1
chr2	6798286	HG3_PB_pbsv_1635	N	<INS>	10	PASS	END=6798286;SVTYPE=INS;SVLEN=2253;SC=MAMnet,Smartie-sv_aln;NumNeighbors=0;NumThresholdNeighbors=0;MatchId=479;TruScore=0.666667;PctSeqSimilarity=0;PctSizeSimilarity=1;PctRecOverlap=1;SizeDiff=0;StartDistance=0;EndDistance=0	GT	0/1
chr2	219198694	HG2_PB_SVrefine2PBcRplusDovetail_6142	N	<INS>	20	PASS	END=219198694;SVTYPE=INS;SVLEN=321;SC=NanoVar,SVIM,Smartie-sv_aln;NumNeighbors=0;NumThresholdNeighbors=0;MatchId=313;TruScore=0.666667;PctSeqSimilarity=0;PctSizeSimilarity=1;PctRecOverlap=1;SizeDiff=0;StartDistance=0;EndDistance=0	GT	0/1
chr2	45814040	HG2_Ill_SVrefine2DISCOVARplusDovetail_6522	N	<INS>	20	PASS	END=45814040;SVTYPE=INS;SVLEN=85;SC=Smartie-sv_aln;NumNeighbors=0;NumThresholdNeighbors=0	GT	0/1
chr2	43024067	HG2_PB_SVrefine2Falcon1plusDovetail_6072	N	<INS>	20	PASS	END=43024067;SVTYPE=INS;SVLEN=305;SC=Smartie-sv_aln;NumNeighbors=0;NumThresholdNeighbors=0	GT	0/1
chr2	1956460	HG2_PB_SVrefine2Falcon2Bionano_529	N	<INS>	20	PASS	END=1956460;SVTYPE=INS;SVLEN=402;SC=Smartie-sv_aln;NumNeighbors=0;NumThresholdNeighbors=0	GT	1/1
chr2	123284243	HG2_PB_SVrefine2PBcRplusDovetail_5843	N	<INS>	10	PASS	END=123284243;SVTYPE=INS;SVLEN=10312;SC=MAMnet,Sniffles2,cuteSV,NanoVar,SVIM,Sniffles,Smartie-sv_aln,SVIM-asm,PAV,Dipcall;NumNeighbors=0;NumThresholdNeighbors=0;MatchId=484;TruScore=0.666667;PctSeqSimilarity=0;PctSizeSimilarity=1;PctRecOverlap=1;SizeDiff=0;StartDistance=0;EndDistance=0	GT	0/1
chr2	26473934	HG3_Ill_GATKHCSBGrefine_1126	N	<INS>	20	PASS	END=26473934;SVTYPE=INS;SVLEN=331;SC=NanoVar;NumNeighbors=0;NumThresholdNeighbors=0	GT	0/1
chr2	5628683	HG2_PB_SVrefine2PB10Xhap12_1294	N	<INS>	20	PASS	END=5628683;SVTYPE=INS;SVLEN=4000;SC=NanoVar,SVIM,Smartie-sv_aln;NumNeighbors=0;NumThresholdNeighbors=0;MatchId=318;TruScore=0.666667;PctSeqSimilarity=0;PctSizeSimilarity=1;PctRecOverlap=1;SizeDiff=0;StartDistance=0;EndDistance=0	GT	1/1
chr2	208532591	HG3_Ill_GATKHCSBGrefine_1773	N	<INS>	20	PASS	END=208532591;SVTYPE=INS;SVLEN=423;SC=Smartie-sv_aln;NumNeighbors=0;NumThresholdNeighbors=0	GT	1/1
chr2	215201631	HG2_PB_SVrefine2Falcon2Bionano_1139	N	<INS>	20	PASS	END=215201631;SVTYPE=INS;SVLEN=330;SC=NanoVar;NumNeighbors=0;NumThresholdNeighbors=0	GT	1/1
chr2	26556298	HG2_PB_PB10Xdip_17264	N	<INS>	20	PASS	END=26556298;SVTYPE=INS;SVLEN=3298;SC=NanoVar,SVIM,Smartie-sv_aln;NumNeighbors=0;NumThresholdNeighbors=0;MatchId=321;TruScore=0.666667;PctSeqSimilarity=0;PctSizeSimilarity=1;PctRecOverlap=1;SizeDiff=0;StartDistance=0;EndDistance=0	GT	1/1
chr2	234084961	HG2_PB_SVrefine2Falcon2Bionano_1204	N	<INS>	20	PASS	END=234084961;SVTYPE=INS;SVLEN=652;SC=Smartie-sv_aln,SVIM-asm,Dipcall;NumNeighbors=0;NumThresholdNeighbors=0;MatchId=83;TruScore=0.666667;PctSeqSimilarity=0;PctSizeSimilarity=1;PctRecOverlap=1;SizeDiff=0;StartDistance=0;EndDistance=0	GT	1/1
chr2	85994703	HG2_PB_PB10Xdip_17797	N	<INS>	10	PASS	END=85994703;SVTYPE=INS;SVLEN=166;SC=NanoVar;NumNeighbors=0;NumThresholdNeighbors=0	GT	1/1
chr2	151926091	HG4_Ill_MetaSV_2737	N	<INS>	20	PASS	END=151926091;SVTYPE=INS;SVLEN=317;SC=Smartie-sv_aln;NumNeighbors=0;NumThresholdNeighbors=0	GT	0/1
chr2	151989912	HG2_10X_SVrefine210Xhap12_1789	N	<INS>	20	PASS	END=151989912;SVTYPE=INS;SVLEN=247;SC=NanoVar,SVIM-asm,Dipcall;NumNeighbors=0;NumThresholdNeighbors=0;MatchId=324;TruScore=0.666667;PctSeqSimilarity=0;PctSizeSimilarity=1;PctRecOverlap=1;SizeDiff=0;StartDistance=0;EndDistance=0	GT	0/1
chr2	218513337	HG3_Ill_Krunchall_3796	N	<INS>	20	PASS	END=218513337;SVTYPE=INS;SVLEN=59;SC=NanoVar;NumNeighbors=0;NumThresholdNeighbors=0	GT	1/1
chr2	81586307	HG2_Ill_150bpfermikitraw_2446	N	<INS>	20	PASS	END=81586307;SVTYPE=INS;SVLEN=88;SC=NanoVar;NumNeighbors=0;NumThresholdNeighbors=0	GT	0/1
chr2	53117391	HG2_Ill_Krunchall_2477	N	<INS>	20	PASS	END=53117391;SVTYPE=INS;SVLEN=56;SC=MAMnet,Dipcall;NumNeighbors=0;NumThresholdNeighbors=0;MatchId=497;TruScore=0.666667;PctSeqSimilarity=0;PctSizeSimilarity=1;PctRecOverlap=1;SizeDiff=0;StartDistance=0;EndDistance=0	GT	0/1
chr2	196736411	HG3_PB_SVrefine2Falcon1Dovetail_1605	N	<DEL>	20	PASS	END=196736690;SVTYPE=DEL;SVLEN=279;SC=Sniffles;NumNeighbors=0;NumThresholdNeighbors=0	GT	0/1
chr2	72244731	HG2_PB_SVrefine2Falcon1plusDovetail_6145	N	<INS>	20	PASS	END=72244731;SVTYPE=INS;SVLEN=324;SC=NanoVar;NumNeighbors=0;NumThresholdNeighbors=0	GT	0/1
chr2	105440808	HG3_PB_SVrefine2Falcon1Dovetail_1313	N	<INS>	10	PASS	END=105440808;SVTYPE=INS;SVLEN=2458;SC=NanoVar,Smartie-sv_aln;NumNeighbors=0;NumThresholdNeighbors=0;MatchId=327;TruScore=0.666667;PctSeqSimilarity=0;PctSizeSimilarity=1;PctRecOverlap=1;SizeDiff=0;StartDistance=0;EndDistance=0	GT	1/1
chr2	1833022	HG2_PB_SVrefine2PB10Xhap12_1242	N	<INS>	10	PASS	END=1833022;SVTYPE=INS;SVLEN=72;SC=Smartie-sv_aln;NumNeighbors=0;NumThresholdNeighbors=0	GT	1/1
chr2	78965410	HG3_Ill_GATKHCSBGrefine_1307	N	<INS>	20	PASS	END=78965410;SVTYPE=INS;SVLEN=315;SC=MAMnet,cuteSV,NanoVar,SVIM,Sniffles,Smartie-sv_aln;NumNeighbors=0;NumThresholdNeighbors=0;MatchId=502;TruScore=0.666667;PctSeqSimilarity=0;PctSizeSimilarity=1;PctRecOverlap=1;SizeDiff=0;StartDistance=0;EndDistance=0	GT	0/1
chr2	79057647	HG2_PB_SVrefine2Falcon2Bionano_778	N	<DEL>	20	PASS	END=79057983;SVTYPE=DEL;SVLEN=336;SC=NanoVar;NumNeighbors=0;NumThresholdNeighbors=0	GT	0/1
chr2	144558679	HG2_PB_SVrefine2PB10Xhap12_1782	N	<DEL>	20	PASS	END=144558831;SVTYPE=DEL;SVLEN=152;SC=MAMnet;NumNeighbors=0;NumThresholdNeighbors=0	GT	1/1
chr2	198763448	HG3_Ill_GATKHCSBGrefine_1736	N	<INS>	20	PASS	END=198763448;SVTYPE=INS;SVLEN=314;SC=NanoVar,Smartie-sv_aln;NumNeighbors=0;NumThresholdNeighbors=0;MatchId=330;TruScore=0.666667;PctSeqSimilarity=0;PctSizeSimilarity=1;PctRecOverlap=1;SizeDiff=0;StartDistance=0;EndDistance=0	GT	0/1
chr2	185312915	HG2_PB_SVrefine2Falcon2Bionano_1046	N	<INS>	20	PASS	END=185312915;SVTYPE=INS;SVLEN=139;SC=SVIM,Smartie-sv_aln,Dipcall;NumNeighbors=0;NumThresholdNeighbors=0;MatchId=326;TruScore=0.666667;PctSeqSimilarity=0;PctSizeSimilarity=1;PctRecOverlap=1;SizeDiff=0;StartDistance=0;EndDistance=0	GT	0/1
chr2	124440204	HG2_PB_pbsv_2236	N	<INS>	10	PASS	END=124440204;SVTYPE=INS;SVLEN=1424;SC=NanoVar,Sniffles,Smartie-sv_aln;NumNeighbors=0;NumThresholdNeighbors=0;MatchId=333;TruScore=0.666667;PctSeqSimilarity=0;PctSizeSimilarity=1;PctRecOverlap=1;SizeDiff=0;StartDistance=0;EndDistance=0	GT	1/1
chr2	216553774	HG3_PB_SVrefine2Falcon1Dovetail_1668	N	<DEL>	20	PASS	END=216553908;SVTYPE=DEL;SVLEN=134;SC=Smartie-sv_aln;NumNeighbors=0;NumThresholdNeighbors=0	GT	0/1
chr2	10946776	HG2_Ill_GATKHCSBGrefine_1050	N	<INS>	20	PASS	END=10946776;SVTYPE=INS;SVLEN=170;SC=NanoVar;NumNeighbors=0;NumThresholdNeighbors=0	GT	0/1
chr2	35034437	HG2_Ill_scalpel_1640	N	<DEL>	20	PASS	END=35034682;SVTYPE=DEL;SVLEN=245;SC=MAMnet,NanoVar;NumNeighbors=0;NumThresholdNeighbors=0;MatchId=510;TruScore=0.666667;PctSeqSimilarity=0;PctSizeSimilarity=1;PctRecOverlap=1;SizeDiff=0;StartDistance=0;EndDistance=0	GT	0/1
chr2	10138577	HG2_PB_SVrefine2Falcon2Bionano_586	N	<INS>	20	PASS	END=10138577;SVTYPE=INS;SVLEN=328;SC=Sniffles2,cuteSV,NanoVar,SVIM,Sniffles,Smartie-sv_aln,SVIM-asm,Dipcall;NumNeighbors=0;NumThresholdNeighbors=0;MatchId=511;TruScore=0.666667;PctSeqSimilarity=0;PctSizeSimilarity=1;PctRecOverlap=1;SizeDiff=0;StartDistance=0;EndDistance=0	GT	1/1
chr2	45323027	HG4_Ill_GATKHCSBGrefine_1233	N	<INS>	20	PASS	END=45323027;SVTYPE=INS;SVLEN=142;SC=NanoVar;NumNeighbors=0;NumThresholdNeighbors=0	GT	0/1
chr2	178351454	HG2_PB_SVrefine2PB10Xhap12_1870	N	<INS>	20	PASS	END=178351454;SVTYPE=INS;SVLEN=343;SC=NanoVar,Smartie-sv_aln;NumNeighbors=0;NumThresholdNeighbors=0;MatchId=336;TruScore=0.666667;PctSeqSimilarity=0;PctSizeSimilarity=1;PctRecOverlap=1;SizeDiff=0;StartDistance=0;EndDistance=0	GT	1/1
chr2	134966700	HG2_PB_SVrefine2PBcRplusDovetail_5893	N	<DEL>	20	PASS	END=134970130;SVTYPE=DEL;SVLEN=3430;SC=NanoVar;NumNeighbors=0;NumThresholdNeighbors=0	GT	0/1
chr2	218180757	HG2_10X_SVrefine210Xhap12_2050	N	<INS>	20	PASS	END=218180757;SVTYPE=INS;SVLEN=306;SC=NanoVar;NumNeighbors=0;NumThresholdNeighbors=0	GT	1/1
chr2	19803335	HG3_PB_SVrefine2PBcRDovetail_934	N	<INS>	20	PASS	END=19803335;SVTYPE=INS;SVLEN=104;SC=NanoVar;NumNeighbors=0;NumThresholdNeighbors=0	GT	1/1
chr2	113490067	HG2_PB_HySA_4047	N	<INS>	10	PASS	END=113490067;SVTYPE=INS;SVLEN=51;SC=NanoVar,Sniffles;NumNeighbors=0;NumThresholdNeighbors=0;MatchId=337;TruScore=0.666667;PctSeqSimilarity=0;PctSizeSimilarity=1;PctRecOverlap=1;SizeDiff=0;StartDistance=0;EndDistance=0	GT	1/1
chr2	7291438	HG2_PB_SVrefine2Falcon1plusDovetail_5943	N	<INS>	10	PASS	END=7291438;SVTYPE=INS;SVLEN=356;SC=NanoVar;NumNeighbors=0;NumThresholdNeighbors=0	GT	0/1
chr2	179621867	HG2_Ill_SVrefine2DISCOVARplusDovetail_7078	N	<INS>	20	PASS	END=179621867;SVTYPE=INS;SVLEN=238;SC=NanoVar,Smartie-sv_aln;NumNeighbors=0;NumThresholdNeighbors=0;MatchId=338;TruScore=0.666667;PctSeqSimilarity=0;PctSizeSimilarity=1;PctRecOverlap=1;SizeDiff=0;StartDistance=0;EndDistance=0	GT	1/1
chr2	1521325	HG2_PB_SVrefine2Falcon1plusDovetail_5886	N	<DEL>	20	PASS	END=1521397;SVTYPE=DEL;SVLEN=72;SC=NanoVar,Dipcall;NumNeighbors=0;NumThresholdNeighbors=0;MatchId=339;TruScore=0.666667;PctSeqSimilarity=0;PctSizeSimilarity=1;PctRecOverlap=1;SizeDiff=0;StartDistance=0;EndDistance=0	GT	0/1
chr2	47971728	HG3_Ill_svaba_2325	N	<DEL>	10	PASS	END=47971778;SVTYPE=DEL;SVLEN=50;SC=MAMnet;NumNeighbors=0;NumThresholdNeighbors=0	GT	0/1
chr2	47995845	HG2_PB_SVrefine2PB10Xhap12_1469	N	<INS>	20	PASS	END=47995845;SVTYPE=INS;SVLEN=988;SC=Smartie-sv_aln;NumNeighbors=0;NumThresholdNeighbors=0	GT	1/1
chr2	40424955	HG3_Ill_250bpfermikitraw_2334	N	<INS>	20	PASS	END=40424955;SVTYPE=INS;SVLEN=50;SC=NanoVar;NumNeighbors=0;NumThresholdNeighbors=0	GT	0/1
chr2	99546737	HG3_PB_SVrefine2Falcon1Dovetail_1299	N	<INS>	10	PASS	END=99546737;SVTYPE=INS;SVLEN=76;SC=NanoVar;NumNeighbors=0;NumThresholdNeighbors=0	GT	1/1
chr2	99737913	HG2_PB_SVrefine2PBcRplusDovetail_5753	N	<INS>	20	PASS	END=99737913;SVTYPE=INS;SVLEN=299;SC=NanoVar;NumNeighbors=0;NumThresholdNeighbors=0	GT	1/1
chr2	203409930	HG2_PB_SVrefine2Falcon2Bionano_1103	N	<INS>	20	PASS	END=203409930;SVTYPE=INS;SVLEN=133;SC=NanoVar;NumNeighbors=0;NumThresholdNeighbors=0	GT	1/1
chr2	203442284	HG4_PB_SVrefine2Falcon1Dovetail_1567	N	<INS>	10	PASS	END=203442284;SVTYPE=INS;SVLEN=131;SC=NanoVar;NumNeighbors=0;NumThresholdNeighbors=0	GT	1/1
chr2	103066666	HG4_Ill_GATKHCSBGrefine_1434	N	<INS>	20	PASS	END=103066666;SVTYPE=INS;SVLEN=110;SC=NanoVar;NumNeighbors=0;NumThresholdNeighbors=0	GT	1/1
chr2	49061376	HG2_Ill_GATKHCSBGrefine_1218	N	<INS>	20	PASS	END=49061376;SVTYPE=INS;SVLEN=57;SC=NanoVar;NumNeighbors=0;NumThresholdNeighbors=0	GT	1/1
chr2	218947678	HG4_Ill_GATKHCSBGrefine_1884	N	<INS>	20	PASS	END=218947678;SVTYPE=INS;SVLEN=860;SC=NanoVar,Smartie-sv_aln;NumNeighbors=0;NumThresholdNeighbors=0;MatchId=342;TruScore=0.666667;PctSeqSimilarity=0;PctSizeSimilarity=1;PctRecOverlap=1;SizeDiff=0;StartDistance=0;EndDistance=0	GT	1/1
chr2	2654036	HG2_PB_SVrefine2Falcon2Bionano_535	N	<INS>	10	PASS	END=2654036;SVTYPE=INS;SVLEN=90;SC=cuteSV,NanoVar,Sniffles,Smartie-sv_aln;NumNeighbors=0;NumThresholdNeighbors=0;MatchId=531;TruScore=0.666667;PctSeqSimilarity=0;PctSizeSimilarity=1;PctRecOverlap=1;SizeDiff=0;StartDistance=0;EndDistance=0	GT	0/1
chr2	181546925	HG4_Ill_GATKHC_4135	N	<INS>	20	PASS	END=181546925;SVTYPE=INS;SVLEN=56;SC=NanoVar;NumNeighbors=0;NumThresholdNeighbors=0	GT	1/1
chr2	114737558	HG3_PB_SVrefine2Falcon1Dovetail_1340	N	<INS>	10	PASS	END=114737558;SVTYPE=INS;SVLEN=145;SC=MAMnet,Sniffles2,cuteSV,NanoVar,SVIM,Sniffles,Smartie-sv_aln,SVIM-asm,Dipcall;NumNeighbors=0;NumThresholdNeighbors=0;MatchId=533;TruScore=0.666667;PctSeqSimilarity=0;PctSizeSimilarity=1;PctRecOverlap=1;SizeDiff=0;StartDistance=0;EndDistance=0	GT	0/1
chr2	115833866	HG2_Ill_MetaSV_2588	N	<INS>	20	PASS	END=115833866;SVTYPE=INS;SVLEN=316;SC=NanoVar,Smartie-sv_aln;NumNeighbors=0;NumThresholdNeighbors=0;MatchId=345;TruScore=0.666667;PctSeqSimilarity=0;PctSizeSimilarity=1;PctRecOverlap=1;SizeDiff=0;StartDistance=0;EndDistance=0	GT	0/1
chr2	160855851	HG2_Ill_manta_655	N	<DEL>	20	PASS	END=160856174;SVTYPE=DEL;SVLEN=323;SC=MAMnet,NanoVar;NumNeighbors=0;NumThresholdNeighbors=0;MatchId=535;TruScore=0.666667;PctSeqSimilarity=0;PctSizeSimilarity=1;PctRecOverlap=1;SizeDiff=0;StartDistance=0;EndDistance=0	GT	0/1
chr2	160946166	HG4_PB_SVrefine2Falcon1Dovetail_1440	N	<DEL>	20	PASS	END=160946295;SVTYPE=DEL;SVLEN=129;SC=Smartie-sv_aln;NumNeighbors=0;NumThresholdNeighbors=0	GT	0/1
chr2	205651909	HG3_Ill_MetaSV_2872	N	<INS>	20	PASS	END=205651909;SVTYPE=INS;SVLEN=314;SC=NanoVar;NumNeighbors=0;NumThresholdNeighbors=0	GT	0/1
chr2	67349958	HG2_PB_SVrefine2PBcRplusDovetail_5665	N	<INS>	20	PASS	END=67349958;SVTYPE=INS;SVLEN=157;SC=NanoVar;NumNeighbors=0;NumThresholdNeighbors=0	GT	1/1
chr2	189575833	HG4_PB_SVrefine2PBcRDovetail_1334	N	<INS>	20	PASS	END=189575833;SVTYPE=INS;SVLEN=91;SC=NanoVar;NumNeighbors=0;NumThresholdNeighbors=0	GT	1/1
chr2	219711482	HG3_PB_pbsv_2668	N	<INS>	10	PASS	END=219711482;SVTYPE=INS;SVLEN=1718;SC=NanoVar,Smartie-sv_aln;NumNeighbors=0;NumThresholdNeighbors=0;MatchId=347;TruScore=0.666667;PctSeqSimilarity=0;PctSizeSimilarity=1;PctRecOverlap=1;SizeDiff=0;StartDistance=0;EndDistance=0	GT	1/1
chr2	84590131	HG2_10X_SVrefine210Xhap12_1547	N	<INS>	20	PASS	END=84590131;SVTYPE=INS;SVLEN=342;SC=NanoVar;NumNeighbors=0;NumThresholdNeighbors=0	GT	1/1
chr2	84728741	HG2_PB_SVrefine2Falcon2Bionano_791	N	<INS>	20	PASS	END=84728741;SVTYPE=INS;SVLEN=316;SC=NanoVar,Smartie-sv_aln;NumNeighbors=0;NumThresholdNeighbors=0;MatchId=348;TruScore=0.666667;PctSeqSimilarity=0;PctSizeSimilarity=1;PctRecOverlap=1;SizeDiff=0;StartDistance=0;EndDistance=0	GT	1/1
chr2	241437886	HG2_Ill_svaba_3597	N	<DEL>	20	PASS	END=241437955;SVTYPE=DEL;SVLEN=69;SC=NanoVar;NumNeighbors=0;NumThresholdNeighbors=0	GT	0/1
chr2	65163767	HG2_PB_SVrefine2PBcRplusDovetail_5658	N	<INS>	20	PASS	END=65163767;SVTYPE=INS;SVLEN=326;SC=NanoVar;NumNeighbors=0;NumThresholdNeighbors=0	GT	0/1
chr2	42832408	HG3_PB_pbsv_1838	N	<DEL>	10	PASS	END=42832709;SVTYPE=DEL;SVLEN=301;SC=SVIM-asm,Dipcall;NumNeighbors=0;NumThresholdNeighbors=0;MatchId=86;TruScore=0.666667;PctSeqSimilarity=0;PctSizeSimilarity=1;PctRecOverlap=1;SizeDiff=0;StartDistance=0;EndDistance=0	GT	0/1
chr2	193720005	HG2_Ill_GATKHC_4181	N	<INS>	20	PASS	END=193720005;SVTYPE=INS;SVLEN=60;SC=NanoVar;NumNeighbors=0;NumThresholdNeighbors=0	GT	0/1
chr2	238519560	HG3_PB_SVrefine2Falcon1Dovetail_1769	N	<INS>	10	PASS	END=238519560;SVTYPE=INS;SVLEN=331;SC=NanoVar,Smartie-sv_aln;NumNeighbors=0;NumThresholdNeighbors=0;MatchId=350;TruScore=0.666667;PctSeqSimilarity=0;PctSizeSimilarity=1;PctRecOverlap=1;SizeDiff=0;StartDistance=0;EndDistance=0	GT	0/1
chr2	197614616	HG2_PB_SVrefine2PB10Xhap12_1933	N	<DEL>	20	PASS	END=197614948;SVTYPE=DEL;SVLEN=332;SC=NanoVar;NumNeighbors=0;NumThresholdNeighbors=0	GT	0/1
chr2	55711254	HG4_PB_SVrefine2PBcRDovetail_1015	N	<INS>	10	PASS	END=55711254;SVTYPE=INS;SVLEN=180;SC=NanoVar,Smartie-sv_aln,SVIM-asm,Dipcall;NumNeighbors=0;NumThresholdNeighbors=0;MatchId=352;TruScore=0.666667;PctSeqSimilarity=0;PctSizeSimilarity=1;PctRecOverlap=1;SizeDiff=0;StartDistance=0;EndDistance=0	GT	0/1
chr2	31952196	HG2_PB_SVrefine2Falcon2Bionano_666	N	<INS>	20	PASS	END=31952196;SVTYPE=INS;SVLEN=322;SC=Smartie-sv_aln;NumNeighbors=0;NumThresholdNeighbors=0	GT	1/1
chr2	138259792	HG3_Ill_GATKHCSBGrefine_1512	N	<INS>	20	PASS	END=138259792;SVTYPE=INS;SVLEN=304;SC=Smartie-sv_aln;NumNeighbors=0;NumThresholdNeighbors=0	GT	0/1
chr2	21413545	HG3_PB_SVrefine2Falcon1Dovetail_1087	N	<INS>	10	PASS	END=21413545;SVTYPE=INS;SVLEN=339;SC=NanoVar,Dipcall;NumNeighbors=0;NumThresholdNeighbors=0;MatchId=355;TruScore=0.666667;PctSeqSimilarity=0;PctSizeSimilarity=1;PctRecOverlap=1;SizeDiff=0;StartDistance=0;EndDistance=0	GT	0/1
chr2	213195782	HG2_Ill_GATKHC_4388	N	<INS>	20	PASS	END=213195782;SVTYPE=INS;SVLEN=96;SC=NanoVar;NumNeighbors=0;NumThresholdNeighbors=0	GT	0/1
chr2	3318943	HG2_PB_SVrefine2Falcon2Bionano_550	N	<INS>	10	PASS	END=3318943;SVTYPE=INS;SVLEN=680;SC=MAMnet,Sniffles2,cuteSV,NanoVar,SVIM,Sniffles,Smartie-sv_aln;NumNeighbors=0;NumThresholdNeighbors=0;MatchId=556;TruScore=0.666667;PctSeqSimilarity=0;PctSizeSimilarity=1;PctRecOverlap=1;SizeDiff=0;StartDistance=0;EndDistance=0	GT	1/1
chr2	63779221	HG3_Ill_GATKHCSBGrefine_1263	N	<INS>	20	PASS	END=63779221;SVTYPE=INS;SVLEN=327;SC=Smartie-sv_aln;NumNeighbors=0;NumThresholdNeighbors=0	GT	0/1
chr2	3061618	HG2_PB_SVrefine2Falcon2Bionano_544	N	<INS>	20	PASS	END=3061618;SVTYPE=INS;SVLEN=210;SC=NanoVar;NumNeighbors=0;NumThresholdNeighbors=0	GT	1/1
chr2	214507330	HG4_Ill_SVrefine2DISCOVARDovetail_2005	N	<DEL>	20	PASS	END=214507569;SVTYPE=DEL;SVLEN=239;SC=MAMnet;NumNeighbors=0;NumThresholdNeighbors=0	GT	0/1
chr2	2754165	HG2_PB_PB10Xdip_17269	N	<INS>	20	PASS	END=2754165;SVTYPE=INS;SVLEN=686;SC=Smartie-sv_aln;NumNeighbors=0;NumThresholdNeighbors=0	GT	1/1
chr2	177265641	HG3_PB_SVrefine2PBcRDovetail_1266	N	<DEL>	20	PASS	END=177272040;SVTYPE=DEL;SVLEN=6399;SC=MAMnet;NumNeighbors=0;NumThresholdNeighbors=0	GT	0/1
chr2	240739436	HG2_PB_SVrefine2Falcon2Bionano_1248	N	<DEL>	10	PASS	END=240739541;SVTYPE=DEL;SVLEN=105;SC=NanoVar,Smartie-sv_aln;NumNeighbors=0;NumThresholdNeighbors=0;MatchId=360;TruScore=0.666667;PctSeqSimilarity=0;PctSizeSimilarity=1;PctRecOverlap=1;SizeDiff=0;StartDistance=0;EndDistance=0	GT	0/1
chr2	241257962	HG2_PB_SVrefine2Falcon2Bionano_1260	N	<INS>	10	PASS	END=241257962;SVTYPE=INS;SVLEN=125;SC=NanoVar,Sniffles,Smartie-sv_aln;NumNeighbors=0;NumThresholdNeighbors=0;MatchId=361;TruScore=0.666667;PctSeqSimilarity=0;PctSizeSimilarity=1;PctRecOverlap=1;SizeDiff=0;StartDistance=0;EndDistance=0	GT	0/1
chr2	239902389	HG2_Ill_SVrefine2DISCOVARplusDovetail_7352	N	<DEL>	20	PASS	END=239902561;SVTYPE=DEL;SVLEN=172;SC=NanoVar;NumNeighbors=0;NumThresholdNeighbors=0	GT	0/1
chr2	96862858	HG2_10X_SVrefine210Xhap12_1572	N	<INS>	20	PASS	END=96862858;SVTYPE=INS;SVLEN=97;SC=NanoVar,Smartie-sv_aln,SVIM-asm,Dipcall;NumNeighbors=0;NumThresholdNeighbors=0;MatchId=363;TruScore=0.666667;PctSeqSimilarity=0;PctSizeSimilarity=1;PctRecOverlap=1;SizeDiff=0;StartDistance=0;EndDistance=0	GT	0/1
chr2	141887521	HG3_Ill_SVrefine2DISCOVARDovetail_1636	N	<INS>	20	PASS	END=141887521;SVTYPE=INS;SVLEN=176;SC=Smartie-sv_aln;NumNeighbors=0;NumThresholdNeighbors=0	GT	0/1
chr2	1089571	HG2_PB_SVrefine2PB10Xhap12_1217	N	<DEL>	20	PASS	END=1090320;SVTYPE=DEL;SVLEN=749;SC=Sniffles;NumNeighbors=0;NumThresholdNeighbors=0	GT	0/1
chr2	55172217	HG2_PB_SVrefine2PBcRplusDovetail_5633	N	<INS>	10	PASS	END=55172217;SVTYPE=INS;SVLEN=3122;SC=Sniffles,Smartie-sv_aln,SVIM-asm,Dipcall;NumNeighbors=0;NumThresholdNeighbors=0;MatchId=347;TruScore=0.666667;PctSeqSimilarity=0;PctSizeSimilarity=1;PctRecOverlap=1;SizeDiff=0;StartDistance=0;EndDistance=0	GT	1/1
chr2	176677800	HG2_PB_pbsv_2471	N	<DEL>	20	PASS	END=176678402;SVTYPE=DEL;SVLEN=602;SC=MAMnet;NumNeighbors=0;NumThresholdNeighbors=0	GT	0/1
chr2	4496970	HG2_PB_PB10Xdip_17460	N	<INS>	10	PASS	END=4496970;SVTYPE=INS;SVLEN=55;SC=MAMnet,Sniffles2,cuteSV,NanoVar,SVIM,Sniffles,Smartie-sv_aln,SVIM-asm,PAV,Dipcall;NumNeighbors=0;NumThresholdNeighbors=0;MatchId=568;TruScore=0.666667;PctSeqSimilarity=0;PctSizeSimilarity=1;PctRecOverlap=1;SizeDiff=0;StartDistance=0;EndDistance=0	GT	0/1
chr2	2539934	HG2_Ill_MetaSV_2409	N	<INS>	20	PASS	END=2539934;SVTYPE=INS;SVLEN=317;SC=NanoVar,Smartie-sv_aln;NumNeighbors=0;NumThresholdNeighbors=0;MatchId=368;TruScore=0.666667;PctSeqSimilarity=0;PctSizeSimilarity=1;PctRecOverlap=1;SizeDiff=0;StartDistance=0;EndDistance=0	GT	0/1
chr2	130443475	HG2_10X_SVrefine210Xhap12_1721	N	<INS>	20	PASS	END=130443475;SVTYPE=INS;SVLEN=1425;SC=NanoVar,Smartie-sv_aln;NumNeighbors=0;NumThresholdNeighbors=0;MatchId=369;TruScore=0.666667;PctSeqSimilarity=0;PctSizeSimilarity=1;PctRecOverlap=1;SizeDiff=0;StartDistance=0;EndDistance=0	GT	1/1
chr2	3203466	HG2_Ill_GATKHCSBGrefine_1012	N	<INS>	20	PASS	END=3203466;SVTYPE=INS;SVLEN=91;SC=NanoVar;NumNeighbors=0;NumThresholdNeighbors=0	GT	1/1
chr2	182153306	HG2_PB_SVrefine2Falcon2Bionano_1035	N	<INS>	10	PASS	END=182153306;SVTYPE=INS;SVLEN=337;SC=NanoVar,Smartie-sv_aln;NumNeighbors=0;NumThresholdNeighbors=0;MatchId=370;TruScore=0.666667;PctSeqSimilarity=0;PctSizeSimilarity=1;PctRecOverlap=1;SizeDiff=0;StartDistance=0;EndDistance=0	GT	1/1
chr2	182239351	HG2_Ill_SVrefine2DISCOVARplusDovetail_7086	N	<INS>	20	PASS	END=182239351;SVTYPE=INS;SVLEN=144;SC=NanoVar;NumNeighbors=0;NumThresholdNeighbors=0	GT	1/1
chr2	210821029	HG3_Ill_svaba_3395	N	<INS>	20	PASS	END=210821029;SVTYPE=INS;SVLEN=213;SC=NanoVar,Smartie-sv_aln;NumNeighbors=0;NumThresholdNeighbors=0;MatchId=371;TruScore=0.666667;PctSeqSimilarity=0;PctSizeSimilarity=1;PctRecOverlap=1;SizeDiff=0;StartDistance=0;EndDistance=0	GT	1/1
chr2	63949666	HG2_PB_HySA_3619	N	<INS>	10	PASS	END=63949666;SVTYPE=INS;SVLEN=127;SC=SVIM-asm,Dipcall;NumNeighbors=0;NumThresholdNeighbors=0;MatchId=94;TruScore=0.666667;PctSeqSimilarity=0;PctSizeSimilarity=1;PctRecOverlap=1;SizeDiff=0;StartDistance=0;EndDistance=0	GT	0/1
chr2	239484598	HG2_Ill_GATKHC_4717	N	<INS>	20	PASS	END=239484598;SVTYPE=INS;SVLEN=59;SC=NanoVar;NumNeighbors=0;NumThresholdNeighbors=0	GT	1/1
chr2	845231	HG2_PB_SVrefine2Falcon1plusDovetail_5858	N	<INS>	10	PASS	END=845231;SVTYPE=INS;SVLEN=333;SC=MAMnet,cuteSV,NanoVar,SVIM,Sniffles,Smartie-sv_aln,SVIM-asm,PAV,Dipcall;NumNeighbors=0;NumThresholdNeighbors=0;MatchId=578;TruScore=0.666667;PctSeqSimilarity=0;PctSizeSimilarity=1;PctRecOverlap=1;SizeDiff=0;StartDistance=0;EndDistance=0	GT	0/1
chr2	219576610	HG3_PB_SVrefine2Falcon1Dovetail_1679	N	<INS>	20	PASS	END=219576610;SVTYPE=INS;SVLEN=330;SC=Smartie-sv_aln;NumNeighbors=0;NumThresholdNeighbors=0	GT	0/1
chr2	232279799	HG2_10X_SVrefine210Xhap12_2112	N	<INS>	20	PASS	END=232279799;SVTYPE=INS;SVLEN=316;SC=NanoVar;NumNeighbors=0;NumThresholdNeighbors=0	GT	1/1
chr2	47319298	HG3_PB_pbsv_1862	N	<INS>	20	PASS	END=47319298;SVTYPE=INS;SVLEN=346;SC=NanoVar;NumNeighbors=0;NumThresholdNeighbors=0	GT	1/1
chr2	227350684	HG4_Ill_FB_2560	N	<INS>	20	PASS	END=227350684;SVTYPE=INS;SVLEN=56;SC=NanoVar;NumNeighbors=0;NumThresholdNeighbors=0	GT	0/1
chr2	227521141	HG3_Ill_150bpfermikitraw_3623	N	<INS>	20	PASS	END=227521141;SVTYPE=INS;SVLEN=76;SC=NanoVar;NumNeighbors=0;NumThresholdNeighbors=0	GT	1/1
chr2	227580158	HG2_PB_SVrefine2Falcon2Bionano_1177	N	<INS>	20	PASS	END=227580158;SVTYPE=INS;SVLEN=1120;SC=NanoVar,Smartie-sv_aln;NumNeighbors=0;NumThresholdNeighbors=0;MatchId=376;TruScore=0.666667;PctSeqSimilarity=0;PctSizeSimilarity=1;PctRecOverlap=1;SizeDiff=0;StartDistance=0;EndDistance=0	GT	1/1
chr2	235423225	HG2_PB_SVrefine2Falcon2Bionano_1210	N	<INS>	20	PASS	END=235423225;SVTYPE=INS;SVLEN=959;SC=Smartie-sv_aln;NumNeighbors=0;NumThresholdNeighbors=0	GT	1/1
chr2	191002598	HG2_Ill_250bpfermikitraw_3440	N	<INS>	20	PASS	END=191002598;SVTYPE=INS;SVLEN=87;SC=NanoVar;NumNeighbors=0;NumThresholdNeighbors=0	GT	1/1
chr2	71844713	HG3_PB_SVrefine2Falcon1Dovetail_1227	N	<INS>	10	PASS	END=71844713;SVTYPE=INS;SVLEN=1518;SC=MAMnet,Sniffles2,cuteSV,NanoVar,SVIM,Sniffles,Smartie-sv_aln,SVIM-asm,PAV,Dipcall;NumNeighbors=0;NumThresholdNeighbors=0;MatchId=587;TruScore=0.666667;PctSeqSimilarity=0;PctSizeSimilarity=1;PctRecOverlap=1;SizeDiff=0;StartDistance=0;EndDistance=0	GT	1/1
chr2	242535944	HG2_PB_SVrefine2PB10Xhap12_2159	N	<INS>	20	PASS	END=242535944;SVTYPE=INS;SVLEN=1938;SC=NanoVar,Smartie-sv_aln;NumNeighbors=0;NumThresholdNeighbors=0;MatchId=379;TruScore=0.666667;PctSeqSimilarity=0;PctSizeSimilarity=1;PctRecOverlap=1;SizeDiff=0;StartDistance=0;EndDistance=0	GT	1/1
chr2	15044665	HG4_Ill_250bpfermikitraw_2106	N	<DEL>	20	PASS	END=15044735;SVTYPE=DEL;SVLEN=70;SC=SVIM,Sniffles;NumNeighbors=0;NumThresholdNeighbors=0;MatchId=374;TruScore=0.666667;PctSeqSimilarity=0;PctSizeSimilarity=1;PctRecOverlap=1;SizeDiff=0;StartDistance=0;EndDistance=0	GT	0/1
chr2	205138864	HG4_Ill_SVrefine2DISCOVARDovetail_1972	N	<INS>	20	PASS	END=205138864;SVTYPE=INS;SVLEN=331;SC=NanoVar;NumNeighbors=0;NumThresholdNeighbors=0	GT	1/1
chr2	70183611	HG4_Ill_GATKHCSBGrefine_1321	N	<INS>	20	PASS	END=70183611;SVTYPE=INS;SVLEN=53;SC=NanoVar;NumNeighbors=0;NumThresholdNeighbors=0	GT	0/1
chr2	151447531	HG2_10X_SVrefine210Xhap12_1786	N	<INS>	20	PASS	END=151447531;SVTYPE=INS;SVLEN=903;SC=NanoVar,Smartie-sv_aln;NumNeighbors=0;NumThresholdNeighbors=0;MatchId=381;TruScore=0.666667;PctSeqSimilarity=0;PctSizeSimilarity=1;PctRecOverlap=1;SizeDiff=0;StartDistance=0;EndDistance=0	GT	0/1
chr2	83722702	HG2_PB_SVrefine2Falcon1plusDovetail_6175	N	<DEL>	20	PASS	END=83722866;SVTYPE=DEL;SVLEN=164;SC=MAMnet,Smartie-sv_aln;NumNeighbors=0;NumThresholdNeighbors=0;MatchId=593;TruScore=0.666667;PctSeqSimilarity=0;PctSizeSimilarity=1;PctRecOverlap=1;SizeDiff=0;StartDistance=0;EndDistance=0	GT	0/1
chr2	83831719	HG3_PB_SVrefine2PBcRDovetail_1064	N	<INS>	20	PASS	END=83831719;SVTYPE=INS;SVLEN=337;SC=NanoVar;NumNeighbors=0;NumThresholdNeighbors=0	GT	0/1
chr2	35117081	HG2_PB_SVrefine2PB10Xhap12_1423	N	<INS>	20	PASS	END=35117081;SVTYPE=INS;SVLEN=195;SC=NanoVar;NumNeighbors=0;NumThresholdNeighbors=0	GT	0/1
chr2	46928954	HG2_PB_pbsv_1877	N	<INS>	20	PASS	END=46928954;SVTYPE=INS;SVLEN=306;SC=Smartie-sv_aln;NumNeighbors=0;NumThresholdNeighbors=0	GT	0/1
chr2	16406392	HG2_Ill_MetaSV_2453	N	<INS>	20	PASS	END=16406392;SVTYPE=INS;SVLEN=392;SC=NanoVar,Smartie-sv_aln;NumNeighbors=0;NumThresholdNeighbors=0;MatchId=384;TruScore=0.666667;PctSeqSimilarity=0;PctSizeSimilarity=1;PctRecOverlap=1;SizeDiff=0;StartDistance=0;EndDistance=0	GT	1/1
chr2	139634845	HG3_PB_SVrefine2Falcon1Dovetail_1434	N	<INS>	10	PASS	END=139634845;SVTYPE=INS;SVLEN=325;SC=Smartie-sv_aln,Dipcall;NumNeighbors=0;NumThresholdNeighbors=0;MatchId=102;TruScore=0.666667;PctSeqSimilarity=0;PctSizeSimilarity=1;PctRecOverlap=1;SizeDiff=0;StartDistance=0;EndDistance=0	GT	0/1
chr2	158719085	HG2_PB_SVrefine2PB10Xhap12_1814	N	<DEL>	20	PASS	END=158719396;SVTYPE=DEL;SVLEN=311;SC=MAMnet;NumNeighbors=0;NumThresholdNeighbors=0	GT	1/1
chr2	158773839	HG4_PB_SVrefine2Falcon1Dovetail_1429	N	<INS>	20	PASS	END=158773839;SVTYPE=INS;SVLEN=3915;SC=NanoVar,Smartie-sv_aln;NumNeighbors=0;NumThresholdNeighbors=0;MatchId=386;TruScore=0.666667;PctSeqSimilarity=0;PctSizeSimilarity=1;PctRecOverlap=1;SizeDiff=0;StartDistance=0;EndDistance=0	GT	1/1
chr2	113842556	HG3_Ill_SVrefine2DISCOVARDovetail_1496	N	<INS>	20	PASS	END=113842556;SVTYPE=INS;SVLEN=52;SC=NanoVar;NumNeighbors=0;NumThresholdNeighbors=0	GT	0/1
chr2	113856565	HG2_PB_pbsv_2153	N	<DEL>	10	PASS	END=113856639;SVTYPE=DEL;SVLEN=74;SC=MAMnet;NumNeighbors=0;NumThresholdNeighbors=0	GT	0/1
chr2	241098624	HG3_PB_assemblyticsfalcon_15045	N	<INS>	10	PASS	END=241098624;SVTYPE=INS;SVLEN=1396;SC=MAMnet,Sniffles2,cuteSV,NanoVar,SVIM,Sniffles,Smartie-sv_aln,SVIM-asm,PAV,Dipcall;NumNeighbors=0;NumThresholdNeighbors=0;MatchId=601;TruScore=0.666667;PctSeqSimilarity=0;PctSizeSimilarity=1;PctRecOverlap=1;SizeDiff=0;StartDistance=0;EndDistance=0	GT	0/1
chr2	241130090	HG3_Ill_GATKHC_4868	N	<INS>	20	PASS	END=241130090;SVTYPE=INS;SVLEN=53;SC=NanoVar;NumNeighbors=0;NumThresholdNeighbors=0	GT	0/1
chr2	161952316	HG3_Ill_SVrefine2DISCOVARDovetail_1748	N	<INS>	20	PASS	END=161952316;SVTYPE=INS;SVLEN=300;SC=Smartie-sv_aln;NumNeighbors=0;NumThresholdNeighbors=0	GT	1/1
chr2	123983782	HG2_PB_SVrefine2PB10Xhap12_1706	N	<INS>	20	PASS	END=123983782;SVTYPE=INS;SVLEN=150;SC=NanoVar;NumNeighbors=0;NumThresholdNeighbors=0	GT	1/1
chr2	1735054	HG3_Ill_GATKHCSBGrefine_995	N	<DEL>	20	PASS	END=1735104;SVTYPE=DEL;SVLEN=50;SC=Dipcall;NumNeighbors=0;NumThresholdNeighbors=0	GT	1/1
chr2	114012671	HG2_Ill_GATKHC_3463	N	<INS>	20	PASS	END=114012671;SVTYPE=INS;SVLEN=71;SC=NanoVar;NumNeighbors=0;NumThresholdNeighbors=0	GT	0/1
chr2	213977066	HG3_Ill_GATKHCSBGrefine_1803	N	<INS>	20	PASS	END=213977066;SVTYPE=INS;SVLEN=344;SC=Smartie-sv_aln;NumNeighbors=0;NumThresholdNeighbors=0	GT	0/1
chr2	129685172	HG2_Ill_SVrefine2DISCOVARplusDovetail_6869	N	<INS>	20	PASS	END=129685172;SVTYPE=INS;SVLEN=306;SC=NanoVar,Smartie-sv_aln;NumNeighbors=0;NumThresholdNeighbors=0;MatchId=391;TruScore=0.666667;PctSeqSimilarity=0;PctSizeSimilarity=1;PctRecOverlap=1;SizeDiff=0;StartDistance=0;EndDistance=0	GT	0/1
chr2	129697650	HG3_Ill_250bpfermikitraw_2967	N	<INS>	20	PASS	END=129697650;SVTYPE=INS;SVLEN=68;SC=NanoVar;NumNeighbors=0;NumThresholdNeighbors=0	GT	1/1
chr2	54325043	HG3_PB_SVrefine2Falcon1Dovetail_1176	N	<INS>	10	PASS	END=54325043;SVTYPE=INS;SVLEN=317;SC=NanoVar;NumNeighbors=0;NumThresholdNeighbors=0	GT	0/1
chr2	236506335	HG2_Ill_SVrefine2DISCOVARplusDovetail_7335	N	<INS>	20	PASS	END=236506335;SVTYPE=INS;SVLEN=238;SC=NanoVar,SVIM,Sniffles,Smartie-sv_aln;NumNeighbors=0;NumThresholdNeighbors=0;MatchId=392;TruScore=0.666667;PctSeqSimilarity=0;PctSizeSimilarity=1;PctRecOverlap=1;SizeDiff=0;StartDistance=0;EndDistance=0	GT	0/1
chr2	72739444	HG4_Ill_SVrefine2DISCOVARDovetail_1433	N	<DEL>	20	PASS	END=72739496;SVTYPE=DEL;SVLEN=52;SC=Sniffles;NumNeighbors=0;NumThresholdNeighbors=0	GT	1/1
chr2	7628517	HG4_PB_SVrefine2Falcon1Dovetail_1033	N	<INS>	10	PASS	END=7628517;SVTYPE=INS;SVLEN=1672;SC=Sniffles2,cuteSV,NanoVar,SVIM,Sniffles,Smartie-sv_aln,SVIM-asm,PAV,Dipcall;NumNeighbors=0;NumThresholdNeighbors=0;MatchId=613;TruScore=0.666667;PctSeqSimilarity=0;PctSizeSimilarity=1;PctRecOverlap=1;SizeDiff=0;StartDistance=0;EndDistance=0	GT	1/1
chr2	179037070	HG2_Ill_MetaSV_2689	N	<INS>	20	PASS	END=179037070;SVTYPE=INS;SVLEN=315;SC=NanoVar,Smartie-sv_aln;NumNeighbors=0;NumThresholdNeighbors=0;MatchId=395;TruScore=0.666667;PctSeqSimilarity=0;PctSizeSimilarity=1;PctRecOverlap=1;SizeDiff=0;StartDistance=0;EndDistance=0	GT	0/1
chr2	51926584	HG2_Ill_SVrefine2DISCOVARplusDovetail_6550	N	<DEL>	20	PASS	END=51927767;SVTYPE=DEL;SVLEN=1183;SC=NanoVar;NumNeighbors=0;NumThresholdNeighbors=0	GT	0/1
chr2	236616283	HG3_Ill_GATKHCSBGrefine_1901	N	<DEL>	20	PASS	END=236616342;SVTYPE=DEL;SVLEN=59;SC=Dipcall;NumNeighbors=0;NumThresholdNeighbors=0	GT	0/1
chr2	65100036	HG3_Ill_GATKHCSBGrefine_1270	N	<INS>	20	PASS	END=65100036;SVTYPE=INS;SVLEN=318;SC=NanoVar;NumNeighbors=0;NumThresholdNeighbors=0	GT	1/1
chr2	4781283	HG3_Ill_SVrefine2DISCOVARDovetail_1082	N	<DEL>	20	PASS	END=4787348;SVTYPE=DEL;SVLEN=6065;SC=MAMnet,NanoVar;NumNeighbors=0;NumThresholdNeighbors=0;MatchId=618;TruScore=0.666667;PctSeqSimilarity=0;PctSizeSimilarity=1;PctRecOverlap=1;SizeDiff=0;StartDistance=0;EndDistance=0	GT	1/1
chr2	99030398	HG2_Ill_svaba_2523	N	<INS>	20	PASS	END=99030398;SVTYPE=INS;SVLEN=90;SC=NanoVar;NumNeighbors=0;NumThresholdNeighbors=0	GT	0/1
chr2	145953807	HG2_Ill_svaba_2858	N	<INS>	20	PASS	END=145953807;SVTYPE=INS;SVLEN=82;SC=NanoVar;NumNeighbors=0;NumThresholdNeighbors=0	GT	1/1
chr2	208963321	HG4_Ill_SVrefine2DISCOVARDovetail_1989	N	<INS>	20	PASS	END=208963321;SVTYPE=INS;SVLEN=6465;SC=NanoVar,Smartie-sv_aln;NumNeighbors=0;NumThresholdNeighbors=0;MatchId=397;TruScore=0.666667;PctSeqSimilarity=0;PctSizeSimilarity=1;PctRecOverlap=1;SizeDiff=0;StartDistance=0;EndDistance=0	GT	1/1
chr2	18534684	HG2_Ill_150bpfermikitraw_1966	N	<INS>	20	PASS	END=18534684;SVTYPE=INS;SVLEN=86;SC=NanoVar;NumNeighbors=0;NumThresholdNeighbors=0	GT	0/1
chr2	18592343	HG4_PB_pbsv_1732	N	<INS>	20	PASS	END=18592343;SVTYPE=INS;SVLEN=352;SC=Smartie-sv_aln;NumNeighbors=0;NumThresholdNeighbors=0	GT	0/1
chr2	25408714	HG2_Ill_SVrefine2DISCOVARplusDovetail_6419	N	<INS>	20	PASS	END=25408714;SVTYPE=INS;SVLEN=821;SC=Smartie-sv_aln;NumNeighbors=0;NumThresholdNeighbors=0	GT	1/1
chr2	242704671	HG3_PB_SVrefine2PBcRDovetail_1458	N	<DEL>	10	PASS	END=242706171;SVTYPE=DEL;SVLEN=1500;SC=Smartie-sv_aln;NumNeighbors=0;NumThresholdNeighbors=0	GT	1/1
chr2	160562428	HG2_PB_SVrefine2Falcon2Bionano_978	N	<INS>	20	PASS	END=160562428;SVTYPE=INS;SVLEN=329;SC=Smartie-sv_aln;NumNeighbors=0;NumThresholdNeighbors=0	GT	0/1
chr2	46196184	HG3_PB_HySA_2796	N	<INS>	10	PASS	END=46196184;SVTYPE=INS;SVLEN=337;SC=Smartie-sv_aln;NumNeighbors=0;NumThresholdNeighbors=0	GT	0/1
chr2	147020924	HG2_PB_SVrefine2Falcon2Bionano_946	N	<INS>	20	PASS	END=147020924;SVTYPE=INS;SVLEN=1526;SC=Smartie-sv_aln;NumNeighbors=0;NumThresholdNeighbors=0	GT	1/1
chr2	187470457	HG2_PB_SVrefine2Falcon1plusDovetail_6504	N	<INS>	10	PASS	END=187470457;SVTYPE=INS;SVLEN=184;SC=NanoVar,Smartie-sv_aln;NumNeighbors=0;NumThresholdNeighbors=0;MatchId=405;TruScore=0.666667;PctSeqSimilarity=0;PctSizeSimilarity=1;PctRecOverlap=1;SizeDiff=0;StartDistance=0;EndDistance=0	GT	1/1
chr2	220936379	HG3_Ill_GATKHCSBGrefine_1826	N	<INS>	20	PASS	END=220936379;SVTYPE=INS;SVLEN=120;SC=NanoVar;NumNeighbors=0;NumThresholdNeighbors=0	GT	0/1
chr2	220937913	HG2_PB_SVrefine2Falcon2Bionano_1156	N	<INS>	20	PASS	END=220937913;SVTYPE=INS;SVLEN=329;SC=Smartie-sv_aln;NumNeighbors=0;NumThresholdNeighbors=0	GT	0/1
chr2	233845876	HG2_Ill_GATKHCSBGrefine_1865	N	<INS>	20	PASS	END=233845876;SVTYPE=INS;SVLEN=310;SC=Smartie-sv_aln;NumNeighbors=0;NumThresholdNeighbors=0	GT	0/1
chr2	233857865	HG4_Ill_GATKHCSBGrefine_1950	N	<INS>	20	PASS	END=233857865;SVTYPE=INS;SVLEN=123;SC=NanoVar;NumNeighbors=0;NumThresholdNeighbors=0	GT	0/1
chr2	160094319	HG4_Ill_manta_563	N	<INS>	20	PASS	END=160094319;SVTYPE=INS;SVLEN=84;SC=NanoVar;NumNeighbors=0;NumThresholdNeighbors=0	GT	1/1
chr2	65569358	HG2_PB_pbsv_1957	N	<INS>	10	PASS	END=65569358;SVTYPE=INS;SVLEN=89;SC=MAMnet,NanoVar,Sniffles,Smartie-sv_aln,Dipcall;NumNeighbors=0;NumThresholdNeighbors=0;MatchId=636;TruScore=0.666667;PctSeqSimilarity=0;PctSizeSimilarity=1;PctRecOverlap=1;SizeDiff=0;StartDistance=0;EndDistance=0	GT	0/1
chr2	223760178	HG2_PB_SVrefine2PBcRplusDovetail_6154	N	<DEL>	20	PASS	END=223762671;SVTYPE=DEL;SVLEN=2493;SC=NanoVar;NumNeighbors=0;NumThresholdNeighbors=0	GT	1/1
chr2	118799997	HG3_Ill_GATKHC_3627	N	<INS>	20	PASS	END=118799997;SVTYPE=INS;SVLEN=75;SC=NanoVar,Smartie-sv_aln;NumNeighbors=0;NumThresholdNeighbors=0;MatchId=409;TruScore=0.666667;PctSeqSimilarity=0;PctSizeSimilarity=1;PctRecOverlap=1;SizeDiff=0;StartDistance=0;EndDistance=0	GT	0/1
chr2	118851545	HG2_PB_SVrefine2Falcon1plusDovetail_6306	N	<INS>	10	PASS	END=118851545;SVTYPE=INS;SVLEN=366;SC=SVIM;NumNeighbors=0;NumThresholdNeighbors=0	GT	0/1
chr2	118893989	HG3_PB_SVrefine2Falcon1Dovetail_1365	N	<INS>	20	PASS	END=118893989;SVTYPE=INS;SVLEN=112;SC=NanoVar;NumNeighbors=0;NumThresholdNeighbors=0	GT	1/1
chr2	128424044	HG2_PB_SVrefine2PB10Xhap12_1726	N	<INS>	20	PASS	END=128424044;SVTYPE=INS;SVLEN=123;SC=NanoVar;NumNeighbors=0;NumThresholdNeighbors=0	GT	0/1
chr2	15519539	HG2_Ill_MetaSV_2449	N	<INS>	20	PASS	END=15519539;SVTYPE=INS;SVLEN=312;SC=NanoVar,Smartie-sv_aln;NumNeighbors=0;NumThresholdNeighbors=0;MatchId=411;TruScore=0.666667;PctSeqSimilarity=0;PctSizeSimilarity=1;PctRecOverlap=1;SizeDiff=0;StartDistance=0;EndDistance=0	GT	1/1
chr2	118325222	HG3_PB_SVrefine2Falcon1Dovetail_1359	N	<INS>	20	PASS	END=118325222;SVTYPE=INS;SVLEN=806;SC=MAMnet,Sniffles2,cuteSV,NanoVar,SVIM,Sniffles,Smartie-sv_aln,SVIM-asm,PAV,Dipcall;NumNeighbors=0;NumThresholdNeighbors=0;MatchId=643;TruScore=0.666667;PctSeqSimilarity=0;PctSizeSimilarity=1;PctRecOverlap=1;SizeDiff=0;StartDistance=0;EndDistance=0	GT	0/1
chr2	192559396	HG2_PB_SVrefine2PB10Xhap12_1910	N	<DEL>	20	PASS	END=192559724;SVTYPE=DEL;SVLEN=328;SC=MAMnet,cuteSV;NumNeighbors=0;NumThresholdNeighbors=0;MatchId=644;TruScore=0.666667;PctSeqSimilarity=0;PctSizeSimilarity=1;PctRecOverlap=1;SizeDiff=0;StartDistance=0;EndDistance=0	GT	0/1
chr2	192562188	HG2_PB_SVrefine2PB10Xhap12_1911	N	<DEL>	20	PASS	END=192562523;SVTYPE=DEL;SVLEN=335;SC=MAMnet,Dipcall;NumNeighbors=0;NumThresholdNeighbors=0;MatchId=645;TruScore=0.666667;PctSeqSimilarity=0;PctSizeSimilarity=1;PctRecOverlap=1;SizeDiff=0;StartDistance=0;EndDistance=0	GT	0/1
chr2	127674756	HG2_PB_pbsv_2252	N	<DEL>	20	PASS	END=127677272;SVTYPE=DEL;SVLEN=2516;SC=NanoVar;NumNeighbors=0;NumThresholdNeighbors=0	GT	1/1
chr2	30164672	HG2_PB_SVrefine2PBcRplusDovetail_5571	N	<INS>	20	PASS	END=30164672;SVTYPE=INS;SVLEN=285;SC=NanoVar;NumNeighbors=0;NumThresholdNeighbors=0	GT	1/1
chr2	41732844	HG2_10X_SVrefine210Xhap12_1393	N	<INS>	20	PASS	END=41732844;SVTYPE=INS;SVLEN=1639;SC=NanoVar,Smartie-sv_aln;NumNeighbors=0;NumThresholdNeighbors=0;MatchId=414;TruScore=0.666667;PctSeqSimilarity=0;PctSizeSimilarity=1;PctRecOverlap=1;SizeDiff=0;StartDistance=0;EndDistance=0	GT	1/1
chr2	141534055	HG2_PB_SVrefine2Falcon2Bionano_932	N	<INS>	20	PASS	END=141534055;SVTYPE=INS;SVLEN=332;SC=NanoVar,Smartie-sv_aln;NumNeighbors=0;NumThresholdNeighbors=0;MatchId=415;TruScore=0.666667;PctSeqSimilarity=0;PctSizeSimilarity=1;PctRecOverlap=1;SizeDiff=0;StartDistance=0;EndDistance=0	GT	1/1
chr2	36732450	HG3_Ill_SVrefine2DISCOVARDovetail_1237	N	<DEL>	20	PASS	END=36732704;SVTYPE=DEL;SVLEN=254;SC=NanoVar,Smartie-sv_aln;NumNeighbors=0;NumThresholdNeighbors=0;MatchId=416;TruScore=0.666667;PctSeqSimilarity=0;PctSizeSimilarity=1;PctRecOverlap=1;SizeDiff=0;StartDistance=0;EndDistance=0	GT	0/1
chr2	36831936	HG2_10X_SVrefine210Xhap12_1377	N	<INS>	20	PASS	END=36831936;SVTYPE=INS;SVLEN=237;SC=NanoVar,Smartie-sv_aln;NumNeighbors=0;NumThresholdNeighbors=0;MatchId=417;TruScore=0.666667;PctSeqSimilarity=0;PctSizeSimilarity=1;PctRecOverlap=1;SizeDiff=0;StartDistance=0;EndDistance=0	GT	1/1
chr2	1569196	HG4_Ill_GATKHCSBGrefine_1014	N	<DEL>	20	PASS	END=1569256;SVTYPE=DEL;SVLEN=60;SC=Dipcall;NumNeighbors=0;NumThresholdNeighbors=0	GT	1/1
chr2	129550087	HG4_PB_pbsv_2287	N	<INS>	20	PASS	END=129550087;SVTYPE=INS;SVLEN=149;SC=Smartie-sv_aln,SVIM-asm,Dipcall;NumNeighbors=0;NumThresholdNeighbors=0;MatchId=111;TruScore=0.666667;PctSeqSimilarity=0;PctSizeSimilarity=1;PctRecOverlap=1;SizeDiff=0;StartDistance=0;EndDistance=0	GT	0/1
chr2	116183961	HG2_PB_assemblyticsPBcR_13477	N	<DEL>	10	PASS	END=116184011;SVTYPE=DEL;SVLEN=50;SC=Smartie-sv_aln;NumNeighbors=0;NumThresholdNeighbors=0	GT	1/1
chr2	116196886	HG3_PB_SVrefine2Falcon1Dovetail_1347	N	<INS>	10	PASS	END=116196886;SVTYPE=INS;SVLEN=249;SC=SVIM,Sniffles,Smartie-sv_aln;NumNeighbors=0;NumThresholdNeighbors=0;MatchId=414;TruScore=0.666667;PctSeqSimilarity=0;PctSizeSimilarity=1;PctRecOverlap=1;SizeDiff=0;StartDistance=0;EndDistance=0	GT	0/1
chr2	240449062	HG2_PB_SVrefine2PB10Xhap12_2107	N	<INS>	10	PASS	END=240449062;SVTYPE=INS;SVLEN=320;SC=Sniffles2,SVIM,Sniffles,Smartie-sv_aln;NumNeighbors=0;NumThresholdNeighbors=0;MatchId=657;TruScore=0.666667;PctSeqSimilarity=0;PctSizeSimilarity=1;PctRecOverlap=1;SizeDiff=0;StartDistance=0;EndDistance=0	GT	1/1
chr2	171905140	HG2_Ill_Krunchall_3346	N	<INS>	20	PASS	END=171905140;SVTYPE=INS;SVLEN=72;SC=MAMnet,NanoVar;NumNeighbors=0;NumThresholdNeighbors=0;MatchId=658;TruScore=0.666667;PctSeqSimilarity=0;PctSizeSimilarity=1;PctRecOverlap=1;SizeDiff=0;StartDistance=0;EndDistance=0	GT	0/1
chr2	120282782	HG2_10X_SVrefine210Xhap12_1676	N	<INS>	20	PASS	END=120282782;SVTYPE=INS;SVLEN=362;SC=NanoVar,Smartie-sv_aln;NumNeighbors=0;NumThresholdNeighbors=0;MatchId=424;TruScore=0.666667;PctSeqSimilarity=0;PctSizeSimilarity=1;PctRecOverlap=1;SizeDiff=0;StartDistance=0;EndDistance=0	GT	0/1
chr2	120309863	HG2_PB_SVrefine2Falcon2Bionano_873	N	<DEL>	10	PASS	END=120309927;SVTYPE=DEL;SVLEN=64;SC=Sniffles2,NanoVar,Sniffles;NumNeighbors=0;NumThresholdNeighbors=0;MatchId=660;TruScore=0.666667;PctSeqSimilarity=0;PctSizeSimilarity=1;PctRecOverlap=1;SizeDiff=0;StartDistance=0;EndDistance=0	GT	1/1
chr2	120418495	HG3_Ill_Spiral_2320	N	<INS>	20	PASS	END=120418495;SVTYPE=INS;SVLEN=114;SC=NanoVar;NumNeighbors=0;NumThresholdNeighbors=0	GT	0/1
chr2	240041607	HG3_Ill_250bpfermikitraw_3862	N	<DEL>	20	PASS	END=240041678;SVTYPE=DEL;SVLEN=71;SC=NanoVar,Dipcall;NumNeighbors=0;NumThresholdNeighbors=0;MatchId=426;TruScore=0.666667;PctSeqSimilarity=0;PctSizeSimilarity=1;PctRecOverlap=1;SizeDiff=0;StartDistance=0;EndDistance=0	GT	0/1
chr2	240046197	HG3_Ill_SVrefine2DISCOVARDovetail_2123	N	<INS>	20	PASS	END=240046197;SVTYPE=INS;SVLEN=428;SC=cuteSV,NanoVar,SVIM,Sniffles,Smartie-sv_aln,SVIM-asm,Dipcall;NumNeighbors=0;NumThresholdNeighbors=0;MatchId=662;TruScore=0.666667;PctSeqSimilarity=0;PctSizeSimilarity=1;PctRecOverlap=1;SizeDiff=0;StartDistance=0;EndDistance=0	GT	0/1
chr2	240072219	HG2_PB_SVrefine2PBcRplusDovetail_6232	N	<INS>	20	PASS	END=240072219;SVTYPE=INS;SVLEN=59;SC=Smartie-sv_aln;NumNeighbors=0;NumThresholdNeighbors=0	GT	1/1
chr2	240097969	HG3_10X_allpass_561	N	<DEL>	20	PASS	END=240098053;SVTYPE=DEL;SVLEN=84;SC=NanoVar;NumNeighbors=0;NumThresholdNeighbors=0	GT	0/1
chr2	146862619	HG2_PB_pbsv_2344	N	<DEL>	20	PASS	END=146876862;SVTYPE=DEL;SVLEN=14243;SC=MAMnet;NumNeighbors=0;NumThresholdNeighbors=0	GT	0/1
chr2	14414602	HG2_PB_SVrefine2Falcon2Bionano_610	N	<INS>	20	PASS	END=14414602;SVTYPE=INS;SVLEN=907;SC=NanoVar;NumNeighbors=0;NumThresholdNeighbors=0	GT	0/1
chr2	181738260	HG2_PB_assemblyticsPBcR_14047	N	<INS>	20	PASS	END=181738260;SVTYPE=INS;SVLEN=55;SC=NanoVar;NumNeighbors=0;NumThresholdNeighbors=0	GT	1/1
chr2	212925312	HG3_PB_SVrefine2Falcon1Dovetail_1655	N	<INS>	10	PASS	END=212925312;SVTYPE=INS;SVLEN=327;SC=NanoVar,Smartie-sv_aln;NumNeighbors=0;NumThresholdNeighbors=0;MatchId=429;TruScore=0.666667;PctSeqSimilarity=0;PctSizeSimilarity=1;PctRecOverlap=1;SizeDiff=0;StartDistance=0;EndDistance=0	GT	0/1
chr2	34695830	HG2_PB_SVrefine2PBcRplusDovetail_5578	N	<DEL>	20	PASS	END=34736560;SVTYPE=DEL;SVLEN=40730;SC=Smartie-sv_aln,SVIM-asm,PAV,Dipcall;NumNeighbors=0;NumThresholdNeighbors=0;MatchId=115;TruScore=0.666667;PctSeqSimilarity=0;PctSizeSimilarity=1;PctRecOverlap=1;SizeDiff=0;StartDistance=0;EndDistance=0	GT	0/1
chr2	12804411	HG2_PB_SVrefine2Falcon2Bionano_609	N	<INS>	20	PASS	END=12804411;SVTYPE=INS;SVLEN=214;SC=NanoVar,Smartie-sv_aln;NumNeighbors=0;NumThresholdNeighbors=0;MatchId=431;TruScore=0.666667;PctSeqSimilarity=0;PctSizeSimilarity=1;PctRecOverlap=1;SizeDiff=0;StartDistance=0;EndDistance=0	GT	0/1
chr2	118629373	HG2_Ill_GATKHCSBGrefine_1437	N	<INS>	20	PASS	END=118629373;SVTYPE=INS;SVLEN=102;SC=NanoVar;NumNeighbors=0;NumThresholdNeighbors=0	GT	0/1
chr2	202279657	HG3_PB_SVrefine2Falcon1Dovetail_1616	N	<INS>	20	PASS	END=202279657;SVTYPE=INS;SVLEN=115;SC=NanoVar;NumNeighbors=0;NumThresholdNeighbors=0	GT	1/1
chr2	181000555	HG2_PB_SVrefine2Falcon1plusDovetail_6484	N	<INS>	20	PASS	END=181000555;SVTYPE=INS;SVLEN=2216;SC=Smartie-sv_aln;NumNeighbors=0;NumThresholdNeighbors=0	GT	0/1
chr2	99276598	HG2_PB_SVrefine2Falcon1plusDovetail_6235	N	<INS>	20	PASS	END=99276598;SVTYPE=INS;SVLEN=1494;SC=NanoVar,Smartie-sv_aln;NumNeighbors=0;NumThresholdNeighbors=0;MatchId=434;TruScore=0.666667;PctSeqSimilarity=0;PctSizeSimilarity=1;PctRecOverlap=1;SizeDiff=0;StartDistance=0;EndDistance=0	GT	0/1
chr2	241565037	HG3_PB_SVrefine2Falcon1Dovetail_1804	N	<INS>	10	PASS	END=241565037;SVTYPE=INS;SVLEN=1305;SC=SVIM,Sniffles,Smartie-sv_aln,PAV;NumNeighbors=0;NumThresholdNeighbors=0;MatchId=428;TruScore=0.666667;PctSeqSimilarity=0;PctSizeSimilarity=1;PctRecOverlap=1;SizeDiff=0;StartDistance=0;EndDistance=0	GT	1/1
chr2	55611659	HG2_PB_SVrefine2Falcon1plusDovetail_6101	N	<INS>	10	PASS	END=55611659;SVTYPE=INS;SVLEN=420;SC=NanoVar,Sniffles,Smartie-sv_aln,Dipcall;NumNeighbors=0;NumThresholdNeighbors=0;MatchId=436;TruScore=0.666667;PctSeqSimilarity=0;PctSizeSimilarity=1;PctRecOverlap=1;SizeDiff=0;StartDistance=0;EndDistance=0	GT	0/1
chr2	604708	HG3_PB_SVrefine2PBcRDovetail_812	N	<INS>	20	PASS	END=604708;SVTYPE=INS;SVLEN=281;SC=Smartie-sv_aln,SVIM-asm,Dipcall;NumNeighbors=0;NumThresholdNeighbors=0;MatchId=118;TruScore=0.666667;PctSeqSimilarity=0;PctSizeSimilarity=1;PctRecOverlap=1;SizeDiff=0;StartDistance=0;EndDistance=0	GT	1/1
chr2	11042666	HG2_PB_SVrefine2Falcon2Bionano_594	N	<INS>	10	PASS	END=11042666;SVTYPE=INS;SVLEN=99;SC=MAMnet,Sniffles2,NanoVar,SVIM,Smartie-sv_aln;NumNeighbors=0;NumThresholdNeighbors=0;MatchId=679;TruScore=0.666667;PctSeqSimilarity=0;PctSizeSimilarity=1;PctRecOverlap=1;SizeDiff=0;StartDistance=0;EndDistance=0	GT	1/1
chr2	141290516	HG2_Ill_manta_628	N	<INS>	20	PASS	END=141290516;SVTYPE=INS;SVLEN=66;SC=NanoVar;NumNeighbors=0;NumThresholdNeighbors=0	GT	0/1
chr2	111981772	HG2_PB_SVrefine2PBcRplusDovetail_5783	N	<DEL>	20	PASS	END=111981958;SVTYPE=DEL;SVLEN=186;SC=MAMnet,cuteSV,NanoVar,SVIM,Sniffles,Smartie-sv_aln;NumNeighbors=0;NumThresholdNeighbors=0;MatchId=682;TruScore=0.666667;PctSeqSimilarity=0;PctSizeSimilarity=1;PctRecOverlap=1;SizeDiff=0;StartDistance=0;EndDistance=0	GT	0/1
chr2	118400990	HG2_PB_SVrefine2Falcon2Bionano_859	N	<INS>	20	PASS	END=118400990;SVTYPE=INS;SVLEN=134;SC=SVIM-asm,Dipcall;NumNeighbors=0;NumThresholdNeighbors=0;MatchId=115;TruScore=0.666667;PctSeqSimilarity=0;PctSizeSimilarity=1;PctRecOverlap=1;SizeDiff=0;StartDistance=0;EndDistance=0	GT	1/1
chr2	170431655	HG2_Ill_GATKHC_3985	N	<DEL>	20	PASS	END=170431804;SVTYPE=DEL;SVLEN=149;SC=Dipcall;NumNeighbors=0;NumThresholdNeighbors=0	GT	0/1
chr2	49532029	HG2_10X_SVrefine210Xhap12_1433	N	<DEL>	20	PASS	END=49543374;SVTYPE=DEL;SVLEN=11345;SC=Smartie-sv_aln;NumNeighbors=0;NumThresholdNeighbors=0	GT	0/1
chr2	202631445	HG4_Ill_GATKHCSBGrefine_1810	N	<INS>	20	PASS	END=202631445;SVTYPE=INS;SVLEN=321;SC=Smartie-sv_aln;NumNeighbors=0;NumThresholdNeighbors=0	GT	0/1
chr2	6636076	HG3_Ill_GATKHCSBGrefine_1040	N	<INS>	20	PASS	END=6636076;SVTYPE=INS;SVLEN=75;SC=NanoVar,Smartie-sv_aln;NumNeighbors=0;NumThresholdNeighbors=0;MatchId=446;TruScore=0.666667;PctSeqSimilarity=0;PctSizeSimilarity=1;PctRecOverlap=1;SizeDiff=0;StartDistance=0;EndDistance=0	GT	0/1
chr2	187824235	HG2_PB_SVrefine2Falcon2Bionano_1051	N	<INS>	20	PASS	END=187824235;SVTYPE=INS;SVLEN=326;SC=Smartie-sv_aln;NumNeighbors=0;NumThresholdNeighbors=0	GT	0/1
chr2	116695720	HG2_PB_SVrefine2PB10Xhap12_1675	N	<INS>	20	PASS	END=116695720;SVTYPE=INS;SVLEN=6160;SC=NanoVar,SVIM,Smartie-sv_aln;NumNeighbors=0;NumThresholdNeighbors=0;MatchId=448;TruScore=0.666667;PctSeqSimilarity=0;PctSizeSimilarity=1;PctRecOverlap=1;SizeDiff=0;StartDistance=0;EndDistance=0	GT	0/1
chr2	129929433	HG2_PB_SVrefine2PBcRplusDovetail_5871	N	<INS>	20	PASS	END=129929433;SVTYPE=INS;SVLEN=3574;SC=NanoVar,Smartie-sv_aln;NumNeighbors=0;NumThresholdNeighbors=0;MatchId=450;TruScore=0.666667;PctSeqSimilarity=0;PctSizeSimilarity=1;PctRecOverlap=1;SizeDiff=0;StartDistance=0;EndDistance=0	GT	1/1
chr2	22046509	HG3_Ill_SVrefine2DISCOVARDovetail_1160	N	<INS>	20	PASS	END=22046509;SVTYPE=INS;SVLEN=2160;SC=NanoVar,SVIM,Smartie-sv_aln;NumNeighbors=0;NumThresholdNeighbors=0;MatchId=451;TruScore=0.666667;PctSeqSimilarity=0;PctSizeSimilarity=1;PctRecOverlap=1;SizeDiff=0;StartDistance=0;EndDistance=0	GT	1/1
chr2	2796470	HG3_Ill_scalpel_1520	N	<DEL>	20	PASS	END=2796529;SVTYPE=DEL;SVLEN=59;SC=NanoVar;NumNeighbors=0;NumThresholdNeighbors=0	GT	0/1
chr2	162923547	HG3_Ill_manta_520	N	<INS>	20	PASS	END=162923547;SVTYPE=INS;SVLEN=59;SC=NanoVar;NumNeighbors=0;NumThresholdNeighbors=0	GT	1/1
chr2	167546017	HG3_PB_SVrefine2Falcon1Dovetail_1508	N	<DEL>	20	PASS	END=167547092;SVTYPE=DEL;SVLEN=1075;SC=SVIM-asm,Dipcall;NumNeighbors=0;NumThresholdNeighbors=0;MatchId=118;TruScore=0.666667;PctSeqSimilarity=0;PctSizeSimilarity=1;PctRecOverlap=1;SizeDiff=0;StartDistance=0;EndDistance=0	GT	0/1
chr2	24478526	HG2_PB_SVrefine2PB10Xhap12_1386	N	<INS>	20	PASS	END=24478526;SVTYPE=INS;SVLEN=123;SC=NanoVar;NumNeighbors=0;NumThresholdNeighbors=0	GT	0/1
chr2	24487570	HG2_Ill_GATKHCSBGrefine_1113	N	<INS>	20	PASS	END=24487570;SVTYPE=INS;SVLEN=93;SC=NanoVar;NumNeighbors=0;NumThresholdNeighbors=0	GT	1/1
chr2	119540391	HG3_PB_SVrefine2Falcon1Dovetail_1368	N	<INS>	10	PASS	END=119540391;SVTYPE=INS;SVLEN=326;SC=NanoVar,Smartie-sv_aln;NumNeighbors=0;NumThresholdNeighbors=0;MatchId=453;TruScore=0.666667;PctSeqSimilarity=0;PctSizeSimilarity=1;PctRecOverlap=1;SizeDiff=0;StartDistance=0;EndDistance=0	GT	0/1
chr2	242055328	HG3_Ill_GATKHC_4905	N	<DEL>	20	PASS	END=242055399;SVTYPE=DEL;SVLEN=71;SC=MAMnet,NanoVar;NumNeighbors=0;NumThresholdNeighbors=0;MatchId=700;TruScore=0.666667;PctSeqSimilarity=0;PctSizeSimilarity=1;PctRecOverlap=1;SizeDiff=0;StartDistance=0;EndDistance=0	GT	0/1
chr2	154752581	HG2_Ill_GATKHCSBGrefine_1548	N	<INS>	20	PASS	END=154752581;SVTYPE=INS;SVLEN=331;SC=NanoVar;NumNeighbors=0;NumThresholdNeighbors=0	GT	1/1
chr2	75899293	HG2_PB_SVrefine2PBcRplusDovetail_5684	N	<DEL>	20	PASS	END=75899363;SVTYPE=DEL;SVLEN=70;SC=Sniffles;NumNeighbors=0;NumThresholdNeighbors=0	GT	1/1
chr2	59769588	HG2_PB_SVrefine2Falcon2Bionano_730	N	<INS>	20	PASS	END=59769588;SVTYPE=INS;SVLEN=71;SC=NanoVar;NumNeighbors=0;NumThresholdNeighbors=0	GT	1/1
chr2	10694544	HG2_Ill_250bpfermikitraw_2086	N	<INS>	20	PASS	END=10694544;SVTYPE=INS;SVLEN=50;SC=NanoVar,Smartie-sv_aln;NumNeighbors=0;NumThresholdNeighbors=0;MatchId=455;TruScore=0.666667;PctSeqSimilarity=0;PctSizeSimilarity=1;PctRecOverlap=1;SizeDiff=0;StartDistance=0;EndDistance=0	GT	0/1
chr2	241352657	HG4_Ill_150bpfermikitraw_3852	N	<INS>	20	PASS	END=241352657;SVTYPE=INS;SVLEN=66;SC=NanoVar;NumNeighbors=0;NumThresholdNeighbors=0	GT	0/1
chr2	116973236	HG3_Ill_GATKHCSBGrefine_1417	N	<INS>	20	PASS	END=116973236;SVTYPE=INS;SVLEN=315;SC=NanoVar,Smartie-sv_aln;NumNeighbors=0;NumThresholdNeighbors=0;MatchId=456;TruScore=0.666667;PctSeqSimilarity=0;PctSizeSimilarity=1;PctRecOverlap=1;SizeDiff=0;StartDistance=0;EndDistance=0	GT	0/1
chr2	192262636	HG2_PB_SVrefine2Falcon2Bionano_1064	N	<INS>	10	PASS	END=192262636;SVTYPE=INS;SVLEN=304;SC=Smartie-sv_aln,SVIM-asm,Dipcall;NumNeighbors=0;NumThresholdNeighbors=0;MatchId=124;TruScore=0.666667;PctSeqSimilarity=0;PctSizeSimilarity=1;PctRecOverlap=1;SizeDiff=0;StartDistance=0;EndDistance=0	GT	1/1
chr2	209942743	HG2_Ill_SVrefine2DISCOVARplusDovetail_7223	N	<DEL>	20	PASS	END=209948652;SVTYPE=DEL;SVLEN=5909;SC=NanoVar,Smartie-sv_aln;NumNeighbors=0;NumThresholdNeighbors=0;MatchId=458;TruScore=0.666667;PctSeqSimilarity=0;PctSizeSimilarity=1;PctRecOverlap=1;SizeDiff=0;StartDistance=0;EndDistance=0	GT	0/1
chr2	16271567	HG2_PB_SVrefine2Falcon2Bionano_619	N	<DEL>	20	PASS	END=16273799;SVTYPE=DEL;SVLEN=2232;SC=Dipcall;NumNeighbors=0;NumThresholdNeighbors=0	GT	1/1
chr2	5209176	HG4_PB_SVrefine2Falcon1Dovetail_1024	N	<DEL>	20	PASS	END=5209502;SVTYPE=DEL;SVLEN=326;SC=MAMnet;NumNeighbors=0;NumThresholdNeighbors=0	GT	0/1
chr2	31559680	HG2_PB_SVrefine2Falcon2Bionano_665	N	<INS>	20	PASS	END=31559680;SVTYPE=INS;SVLEN=320;SC=NanoVar;NumNeighbors=0;NumThresholdNeighbors=0	GT	1/1
chr2	30316428	HG3_Ill_GATKHC_2824	N	<INS>	20	PASS	END=30316428;SVTYPE=INS;SVLEN=55;SC=NanoVar;NumNeighbors=0;NumThresholdNeighbors=0	GT	1/1
chr2	23190999	HG2_PB_SVrefine2Falcon2Bionano_640	N	<INS>	20	PASS	END=23190999;SVTYPE=INS;SVLEN=6074;SC=NanoVar,Smartie-sv_aln;NumNeighbors=0;NumThresholdNeighbors=0;MatchId=460;TruScore=0.666667;PctSeqSimilarity=0;PctSizeSimilarity=1;PctRecOverlap=1;SizeDiff=0;StartDistance=0;EndDistance=0	GT	1/1
chr2	238456193	HG3_PB_assemblyticsfalcon_14992	N	<DEL>	10	PASS	END=238456267;SVTYPE=DEL;SVLEN=74;SC=Sniffles,Smartie-sv_aln,Dipcall;NumNeighbors=0;NumThresholdNeighbors=0;MatchId=437;TruScore=0.666667;PctSeqSimilarity=0;PctSizeSimilarity=1;PctRecOverlap=1;SizeDiff=0;StartDistance=0;EndDistance=0	GT	0/1
chr2	119670371	HG3_Ill_150bpfermikitraw_2789	N	<INS>	20	PASS	END=119670371;SVTYPE=INS;SVLEN=52;SC=NanoVar;NumNeighbors=0;NumThresholdNeighbors=0	GT	1/1
chr2	143348481	HG4_PB_HySA_3539	N	<INS>	10	PASS	END=143348481;SVTYPE=INS;SVLEN=61;SC=Smartie-sv_aln;NumNeighbors=0;NumThresholdNeighbors=0	GT	0/1
chr2	29999224	HG3_Ill_scalpel_1715	N	<DEL>	20	PASS	END=29999299;SVTYPE=DEL;SVLEN=75;SC=NanoVar;NumNeighbors=0;NumThresholdNeighbors=0	GT	1/1
chr2	158510355	HG3_PB_SVrefine2PBcRDovetail_1211	N	<INS>	20	PASS	END=158510355;SVTYPE=INS;SVLEN=325;SC=NanoVar,Smartie-sv_aln;NumNeighbors=0;NumThresholdNeighbors=0;MatchId=463;TruScore=0.666667;PctSeqSimilarity=0;PctSizeSimilarity=1;PctRecOverlap=1;SizeDiff=0;StartDistance=0;EndDistance=0	GT	0/1
chr2	219422391	HG3_Ill_GATKHCSBGrefine_1822	N	<INS>	20	PASS	END=219422391;SVTYPE=INS;SVLEN=431;SC=Smartie-sv_aln;NumNeighbors=0;NumThresholdNeighbors=0	GT	0/1
chr2	1471714	HG2_Ill_breakscan11_3111	N	<INS>	20	PASS	END=1471714;SVTYPE=INS;SVLEN=330;SC=Smartie-sv_aln;NumNeighbors=0;NumThresholdNeighbors=0	GT	0/1
chr2	192901995	HG4_Ill_GATKHCSBGrefine_1771	N	<INS>	20	PASS	END=192901995;SVTYPE=INS;SVLEN=64;SC=NanoVar;NumNeighbors=0;NumThresholdNeighbors=0	GT	0/1
chr2	236711272	HG4_PB_SVrefine2PBcRDovetail_1491	N	<INS>	20	PASS	END=236711272;SVTYPE=INS;SVLEN=545;SC=Smartie-sv_aln;NumNeighbors=0;NumThresholdNeighbors=0	GT	1/1
chr2	167746388	HG4_PB_SVrefine2Falcon1Dovetail_1459	N	<INS>	20	PASS	END=167746388;SVTYPE=INS;SVLEN=3210;SC=NanoVar,SVIM,Smartie-sv_aln;NumNeighbors=0;NumThresholdNeighbors=0;MatchId=469;TruScore=0.666667;PctSeqSimilarity=0;PctSizeSimilarity=1;PctRecOverlap=1;SizeDiff=0;StartDistance=0;EndDistance=0	GT	0/1
chr2	34017652	HG4_Ill_GATKHCSBGrefine_1183	N	<INS>	20	PASS	END=34017652;SVTYPE=INS;SVLEN=61;SC=NanoVar;NumNeighbors=0;NumThresholdNeighbors=0	GT	0/1
chr2	109852432	HG4_PB_SVrefine2Falcon1Dovetail_1276	N	<INS>	10	PASS	END=109852432;SVTYPE=INS;SVLEN=192;SC=NanoVar,Sniffles,Smartie-sv_aln;NumNeighbors=0;NumThresholdNeighbors=0;MatchId=470;TruScore=0.666667;PctSeqSimilarity=0;PctSizeSimilarity=1;PctRecOverlap=1;SizeDiff=0;StartDistance=0;EndDistance=0	GT	0/1
chr2	961048	HG2_PB_pbsv_1501	N	<INS>	10	PASS	END=961048;SVTYPE=INS;SVLEN=550;SC=Sniffles,Smartie-sv_aln;NumNeighbors=0;NumThresholdNeighbors=0;MatchId=447;TruScore=0.666667;PctSeqSimilarity=0;PctSizeSimilarity=1;PctRecOverlap=1;SizeDiff=0;StartDistance=0;EndDistance=0	GT	1/1
chr2	18127626	HG2_PB_SVrefine2Falcon1plusDovetail_5998	N	<DEL>	20	PASS	END=18127854;SVTYPE=DEL;SVLEN=228;SC=Smartie-sv_aln;NumNeighbors=0;NumThresholdNeighbors=0	GT	1/1
chr2	236094668	HG4_Ill_SVrefine2DISCOVARDovetail_2118	N	<DEL>	20	PASS	END=236094997;SVTYPE=DEL;SVLEN=329;SC=MAMnet;NumNeighbors=0;NumThresholdNeighbors=0	GT	0/1
chr2	236098960	HG2_PB_SVrefine2Falcon1plusDovetail_6702	N	<INS>	20	PASS	END=236098960;SVTYPE=INS;SVLEN=329;SC=Smartie-sv_aln;NumNeighbors=0;NumThresholdNeighbors=0	GT	0/1
chr2	81074662	HG3_Ill_GATKHCSBGrefine_1312	N	<INS>	20	PASS	END=81074662;SVTYPE=INS;SVLEN=71;SC=NanoVar,Sniffles;NumNeighbors=0;NumThresholdNeighbors=0;MatchId=474;TruScore=0.666667;PctSeqSimilarity=0;PctSizeSimilarity=1;PctRecOverlap=1;SizeDiff=0;StartDistance=0;EndDistance=0	GT	1/1
chr2	3452349	HG2_PB_SVrefine2Falcon1plusDovetail_5919	N	<INS>	10	PASS	END=3452349;SVTYPE=INS;SVLEN=128;SC=NanoVar,Smartie-sv_aln;NumNeighbors=0;NumThresholdNeighbors=0;MatchId=475;TruScore=0.666667;PctSeqSimilarity=0;PctSizeSimilarity=1;PctRecOverlap=1;SizeDiff=0;StartDistance=0;EndDistance=0	GT	0/1
chr2	215700055	HG2_PB_SVrefine2PBcRplusDovetail_6133	N	<INS>	10	PASS	END=215700055;SVTYPE=INS;SVLEN=427;SC=Smartie-sv_aln,SVIM-asm,Dipcall;NumNeighbors=0;NumThresholdNeighbors=0;MatchId=129;TruScore=0.666667;PctSeqSimilarity=0;PctSizeSimilarity=1;PctRecOverlap=1;SizeDiff=0;StartDistance=0;EndDistance=0	GT	1/1
chr2	242118038	HG2_PB_SVrefine2Falcon2Bionano_1276	N	<INS>	20	PASS	END=242118038;SVTYPE=INS;SVLEN=703;SC=Smartie-sv_aln;NumNeighbors=0;NumThresholdNeighbors=0	GT	1/1
chr2	242146553	HG4_Ill_150bpfermikitraw_3867	N	<DEL>	20	PASS	END=242146611;SVTYPE=DEL;SVLEN=58;SC=MAMnet,NanoVar;NumNeighbors=0;NumThresholdNeighbors=0;MatchId=734;TruScore=0.666667;PctSeqSimilarity=0;PctSizeSimilarity=1;PctRecOverlap=1;SizeDiff=0;StartDistance=0;EndDistance=0	GT	1/1
chr2	131579738	HG3_Ill_SVrefine2DISCOVARDovetail_1590	N	<INS>	20	PASS	END=131579738;SVTYPE=INS;SVLEN=84;SC=NanoVar,Sniffles,Smartie-sv_aln;NumNeighbors=0;NumThresholdNeighbors=0;MatchId=478;TruScore=0.666667;PctSeqSimilarity=0;PctSizeSimilarity=1;PctRecOverlap=1;SizeDiff=0;StartDistance=0;EndDistance=0	GT	0/1
chr2	62957997	HG2_PB_PB10Xdip_17554	N	<INS>	20	PASS	END=62957997;SVTYPE=INS;SVLEN=749;SC=Smartie-sv_aln;NumNeighbors=0;NumThresholdNeighbors=0	GT	1/1
chr2	242751776	HG4_Ill_150bpfermikitraw_3878	N	<DEL>	20	PASS	END=242751827;SVTYPE=DEL;SVLEN=51;SC=MAMnet,NanoVar,Smartie-sv_aln,Dipcall;NumNeighbors=0;NumThresholdNeighbors=0;MatchId=737;TruScore=0.666667;PctSeqSimilarity=0;PctSizeSimilarity=1;PctRecOverlap=1;SizeDiff=0;StartDistance=0;EndDistance=0	GT	0/1
chr2	49354961	HG2_Ill_GATKHCSBGrefine_1220	N	<DEL>	20	PASS	END=49355037;SVTYPE=DEL;SVLEN=76;SC=NanoVar;NumNeighbors=0;NumThresholdNeighbors=0	GT	1/1
chr2	5487768	HG2_Ill_SVrefine2DISCOVARplusDovetail_6322	N	<DEL>	20	PASS	END=5488035;SVTYPE=DEL;SVLEN=267;SC=MAMnet,NanoVar;NumNeighbors=0;NumThresholdNeighbors=0;MatchId=739;TruScore=0.666667;PctSeqSimilarity=0;PctSizeSimilarity=1;PctRecOverlap=1;SizeDiff=0;StartDistance=0;EndDistance=0	GT	0/1
chr2	163678617	HG4_Ill_GATKHCSBGrefine_1644	N	<INS>	20	PASS	END=163678617;SVTYPE=INS;SVLEN=311;SC=Smartie-sv_aln;NumNeighbors=0;NumThresholdNeighbors=0	GT	0/1
chr2	76784102	HG2_Ill_manta_538	N	<INS>	20	PASS	END=76784102;SVTYPE=INS;SVLEN=172;SC=NanoVar;NumNeighbors=0;NumThresholdNeighbors=0	GT	1/1
chr2	110873056	HG2_Ill_GATKHC_3446	N	<INS>	20	PASS	END=110873056;SVTYPE=INS;SVLEN=97;SC=NanoVar;NumNeighbors=0;NumThresholdNeighbors=0	GT	1/1
chr2	195218661	HG3_Ill_svaba_3275	N	<INS>	20	PASS	END=195218661;SVTYPE=INS;SVLEN=73;SC=NanoVar,Sniffles;NumNeighbors=0;NumThresholdNeighbors=0;MatchId=482;TruScore=0.666667;PctSeqSimilarity=0;PctSizeSimilarity=1;PctRecOverlap=1;SizeDiff=0;StartDistance=0;EndDistance=0	GT	1/1
chr2	242048455	HG3_Ill_GATKHC_4903	N	<DEL>	20	PASS	END=242048535;SVTYPE=DEL;SVLEN=80;SC=NanoVar;NumNeighbors=0;NumThresholdNeighbors=0	GT	1/1
chr2	120029019	HG3_Ill_Spiral_2318	N	<INS>	20	PASS	END=120029019;SVTYPE=INS;SVLEN=96;SC=NanoVar,Dipcall;NumNeighbors=0;NumThresholdNeighbors=0;MatchId=483;TruScore=0.666667;PctSeqSimilarity=0;PctSizeSimilarity=1;PctRecOverlap=1;SizeDiff=0;StartDistance=0;EndDistance=0	GT	0/1
chr2	69744657	HG2_PB_SVrefine2Falcon2Bionano_753	N	<INS>	20	PASS	END=69744657;SVTYPE=INS;SVLEN=325;SC=NanoVar;NumNeighbors=0;NumThresholdNeighbors=0	GT	0/1
chr2	3630306	HG2_Ill_MetaSV_2419	N	<INS>	20	PASS	END=3630306;SVTYPE=INS;SVLEN=315;SC=Smartie-sv_aln,Dipcall;NumNeighbors=0;NumThresholdNeighbors=0;MatchId=132;TruScore=0.666667;PctSeqSimilarity=0;PctSizeSimilarity=1;PctRecOverlap=1;SizeDiff=0;StartDistance=0;EndDistance=0	GT	0/1
chr2	240854056	HG2_Ill_manta_824	N	<DEL>	20	PASS	END=240854168;SVTYPE=DEL;SVLEN=112;SC=NanoVar,SVIM-asm,Dipcall;NumNeighbors=0;NumThresholdNeighbors=0;MatchId=485;TruScore=0.666667;PctSeqSimilarity=0;PctSizeSimilarity=1;PctRecOverlap=1;SizeDiff=0;StartDistance=0;EndDistance=0	GT	0/1
chr2	240870171	HG4_Ill_SVrefine2DISCOVARDovetail_2155	N	<DEL>	20	PASS	END=240870257;SVTYPE=DEL;SVLEN=86;SC=Dipcall;NumNeighbors=0;NumThresholdNeighbors=0	GT	0/1
chr2	241751857	HG2_PB_SVrefine2PB10Xhap12_2137	N	<INS>	10	PASS	END=241751857;SVTYPE=INS;SVLEN=656;SC=NanoVar,Sniffles,Smartie-sv_aln;NumNeighbors=0;NumThresholdNeighbors=0;MatchId=487;TruScore=0.666667;PctSeqSimilarity=0;PctSizeSimilarity=1;PctRecOverlap=1;SizeDiff=0;StartDistance=0;EndDistance=0	GT	1/1
chr2	234371891	HG2_PB_SVrefine2PBcRplusDovetail_6198	N	<INS>	10	PASS	END=234371891;SVTYPE=INS;SVLEN=167;SC=Smartie-sv_aln;NumNeighbors=0;NumThresholdNeighbors=0	GT	1/1
chr2	166787242	HG2_PB_SVrefine2Falcon2Bionano_993	N	<INS>	20	PASS	END=166787242;SVTYPE=INS;SVLEN=87;SC=NanoVar,Smartie-sv_aln;NumNeighbors=0;NumThresholdNeighbors=0;MatchId=489;TruScore=0.666667;PctSeqSimilarity=0;PctSizeSimilarity=1;PctRecOverlap=1;SizeDiff=0;StartDistance=0;EndDistance=0	GT	0/1
chr2	167169518	HG4_Ill_GATKHC_3996	N	<INS>	20	PASS	END=167169518;SVTYPE=INS;SVLEN=57;SC=NanoVar;NumNeighbors=0;NumThresholdNeighbors=0	GT	1/1
chr2	242634165	HG2_PB_SVrefine2PBcRplusDovetail_6282	N	<INS>	20	PASS	END=242634165;SVTYPE=INS;SVLEN=692;SC=Smartie-sv_aln;NumNeighbors=0;NumThresholdNeighbors=0	GT	1/1
chr2	171339879	HG2_Ill_scalpel_2341	N	<DEL>	20	PASS	END=171340157;SVTYPE=DEL;SVLEN=278;SC=MAMnet,NanoVar;NumNeighbors=0;NumThresholdNeighbors=0;MatchId=755;TruScore=0.666667;PctSeqSimilarity=0;PctSizeSimilarity=1;PctRecOverlap=1;SizeDiff=0;StartDistance=0;EndDistance=0	GT	0/1
chr2	222207761	HG4_PB_SVrefine2Falcon1Dovetail_1639	N	<INS>	20	PASS	END=222207761;SVTYPE=INS;SVLEN=68;SC=NanoVar,SVIM,Sniffles,Smartie-sv_aln,Dipcall;NumNeighbors=0;NumThresholdNeighbors=0;MatchId=491;TruScore=0.666667;PctSeqSimilarity=0;PctSizeSimilarity=1;PctRecOverlap=1;SizeDiff=0;StartDistance=0;EndDistance=0	GT	0/1
chr2	38913400	HG3_Ill_GATKHC_2930	N	<INS>	20	PASS	END=38913400;SVTYPE=INS;SVLEN=56;SC=NanoVar;NumNeighbors=0;NumThresholdNeighbors=0	GT	0/1
chr2	65333785	HG4_Ill_GATKHCSBGrefine_1306	N	<INS>	20	PASS	END=65333785;SVTYPE=INS;SVLEN=308;SC=NanoVar;NumNeighbors=0;NumThresholdNeighbors=0	GT	1/1
chr2	65393722	HG3_PB_SVrefine2Falcon1Dovetail_1206	N	<INS>	20	PASS	END=65393722;SVTYPE=INS;SVLEN=312;SC=Smartie-sv_aln,Dipcall;NumNeighbors=0;NumThresholdNeighbors=0;MatchId=136;TruScore=0.666667;PctSeqSimilarity=0;PctSizeSimilarity=1;PctRecOverlap=1;SizeDiff=0;StartDistance=0;EndDistance=0	GT	0/1
chr2	105632252	HG2_10X_SVrefine210Xhap12_1600	N	<INS>	20	PASS	END=105632252;SVTYPE=INS;SVLEN=2088;SC=NanoVar,SVIM,Smartie-sv_aln;NumNeighbors=0;NumThresholdNeighbors=0;MatchId=493;TruScore=0.666667;PctSeqSimilarity=0;PctSizeSimilarity=1;PctRecOverlap=1;SizeDiff=0;StartDistance=0;EndDistance=0	GT	0/1
chr2	232499198	HG4_PB_SVrefine2Falcon1Dovetail_1672	N	<INS>	10	PASS	END=232499198;SVTYPE=INS;SVLEN=99;SC=NanoVar,Smartie-sv_aln;NumNeighbors=0;NumThresholdNeighbors=0;MatchId=494;TruScore=0.666667;PctSeqSimilarity=0;PctSizeSimilarity=1;PctRecOverlap=1;SizeDiff=0;StartDistance=0;EndDistance=0	GT	1/1
chr2	1146935	HG3_Ill_Cortex_1744	N	<INS>	20	PASS	END=1146935;SVTYPE=INS;SVLEN=79;SC=NanoVar;NumNeighbors=0;NumThresholdNeighbors=0	GT	1/1
chr2	49733480	HG2_PB_SVrefine2PB10Xhap12_1476	N	<INS>	20	PASS	END=49733480;SVTYPE=INS;SVLEN=325;SC=Smartie-sv_aln;NumNeighbors=0;NumThresholdNeighbors=0	GT	1/1
chr2	58060066	HG2_PB_SVrefine2PBcRplusDovetail_5640	N	<INS>	20	PASS	END=58060066;SVTYPE=INS;SVLEN=4199;SC=NanoVar,SVIM,Smartie-sv_aln;NumNeighbors=0;NumThresholdNeighbors=0;MatchId=496;TruScore=0.666667;PctSeqSimilarity=0;PctSizeSimilarity=1;PctRecOverlap=1;SizeDiff=0;StartDistance=0;EndDistance=0	GT	0/1
chr2	6368698	HG3_Ill_GATKHC_2566	N	<INS>	20	PASS	END=6368698;SVTYPE=INS;SVLEN=54;SC=NanoVar;NumNeighbors=0;NumThresholdNeighbors=0	GT	1/1
chr2	128738971	HG2_PB_SVrefine2Falcon2Bionano_900	N	<INS>	10	PASS	END=128738971;SVTYPE=INS;SVLEN=119;SC=NanoVar;NumNeighbors=0;NumThresholdNeighbors=0	GT	1/1
chr2	10418199	HG4_Ill_GATKHCSBGrefine_1087	N	<INS>	20	PASS	END=10418199;SVTYPE=INS;SVLEN=108;SC=NanoVar;NumNeighbors=0;NumThresholdNeighbors=0	GT	0/1
chr2	10421207	HG2_Ill_250bpfermikitraw_2079	N	<INS>	20	PASS	END=10421207;SVTYPE=INS;SVLEN=65;SC=NanoVar,Smartie-sv_aln;NumNeighbors=0;NumThresholdNeighbors=0;MatchId=497;TruScore=0.666667;PctSeqSimilarity=0;PctSizeSimilarity=1;PctRecOverlap=1;SizeDiff=0;StartDistance=0;EndDistance=0	GT	0/1
chr2	235807740	HG4_Ill_250bpfermikitraw_3910	N	<DEL>	20	PASS	END=235807790;SVTYPE=DEL;SVLEN=50;SC=Smartie-sv_aln;NumNeighbors=0;NumThresholdNeighbors=0	GT	0/1
chr2	66989961	HG2_PB_SVrefine2PB10Xhap12_1519	N	<INS>	20	PASS	END=66989961;SVTYPE=INS;SVLEN=150;SC=NanoVar,Smartie-sv_aln,SVIM-asm,Dipcall;NumNeighbors=0;NumThresholdNeighbors=0;MatchId=499;TruScore=0.666667;PctSeqSimilarity=0;PctSizeSimilarity=1;PctRecOverlap=1;SizeDiff=0;StartDistance=0;EndDistance=0	GT	1/1
chr2	125428159	HG2_PB_assemblyticsfalcon_13996	N	<DEL>	20	PASS	END=125428219;SVTYPE=DEL;SVLEN=60;SC=Sniffles;NumNeighbors=0;NumThresholdNeighbors=0	GT	1/1
chr2	172723109	HG2_PB_SVrefine2Falcon1plusDovetail_6461	N	<INS>	10	PASS	END=172723109;SVTYPE=INS;SVLEN=358;SC=Sniffles,Smartie-sv_aln,SVIM-asm,Dipcall;NumNeighbors=0;NumThresholdNeighbors=0;MatchId=475;TruScore=0.666667;PctSeqSimilarity=0;PctSizeSimilarity=1;PctRecOverlap=1;SizeDiff=0;StartDistance=0;EndDistance=0	GT	1/1
chr2	172392024	HG3_Ill_250bpfermikitraw_3276	N	<INS>	20	PASS	END=172392024;SVTYPE=INS;SVLEN=75;SC=NanoVar;NumNeighbors=0;NumThresholdNeighbors=0	GT	0/1
chr2	54693478	HG4_Ill_MetaSV_2592	N	<DEL>	20	PASS	END=54693742;SVTYPE=DEL;SVLEN=264;SC=MAMnet,Sniffles;NumNeighbors=0;NumThresholdNeighbors=0;MatchId=775;TruScore=0.666667;PctSeqSimilarity=0;PctSizeSimilarity=1;PctRecOverlap=1;SizeDiff=0;StartDistance=0;EndDistance=0	GT	0/1
chr3	190191319	HG4_Ill_GATKHCSBGrefine_2782	N	<INS>	20	PASS	END=190191319;SVTYPE=INS;SVLEN=78;SC=NanoVar;NumNeighbors=0;NumThresholdNeighbors=0	GT	0/1
chr3	103120898	HG4_PB_SVrefine2PBcRDovetail_1829	N	<INS>	20	PASS	END=103120898;SVTYPE=INS;SVLEN=4089;SC=NanoVar,Smartie-sv_aln;NumNeighbors=0;NumThresholdNeighbors=0;MatchId=504;TruScore=0.666667;PctSeqSimilarity=0;PctSizeSimilarity=1;PctRecOverlap=1;SizeDiff=0;StartDistance=0;EndDistance=0	GT	0/1
chr3	194830065	HG4_PB_SVrefine2PBcRDovetail_2069	N	<DEL>	20	PASS	END=194830396;SVTYPE=DEL;SVLEN=331;SC=Sniffles2,Smartie-sv_aln,SVIM-asm,Dipcall;NumNeighbors=0;NumThresholdNeighbors=0;MatchId=778;TruScore=0.666667;PctSeqSimilarity=0;PctSizeSimilarity=1;PctRecOverlap=1;SizeDiff=0;StartDistance=0;EndDistance=0	GT	0/1
chr3	76246453	HG4_PB_HySA_5076	N	<INS>	10	PASS	END=76246453;SVTYPE=INS;SVLEN=68;SC=NanoVar,Sniffles;NumNeighbors=0;NumThresholdNeighbors=0;MatchId=506;TruScore=0.666667;PctSeqSimilarity=0;PctSizeSimilarity=1;PctRecOverlap=1;SizeDiff=0;StartDistance=0;EndDistance=0	GT	0/1
chr3	76252736	HG2_Ill_250bpfermikitraw_4644	N	<INS>	20	PASS	END=76252736;SVTYPE=INS;SVLEN=67;SC=NanoVar;NumNeighbors=0;NumThresholdNeighbors=0	GT	1/1
chr3	76255615	HG3_Ill_SVrefine2DISCOVARDovetail_2545	N	<INS>	20	PASS	END=76255615;SVTYPE=INS;SVLEN=92;SC=NanoVar;NumNeighbors=0;NumThresholdNeighbors=0	GT	0/1
chr3	95502782	HG2_PB_SVrefine2Falcon1plusDovetail_8100	N	<INS>	10	PASS	END=95502782;SVTYPE=INS;SVLEN=597;SC=SVIM,Sniffles,Smartie-sv_aln;NumNeighbors=0;NumThresholdNeighbors=0;MatchId=500;TruScore=0.666667;PctSeqSimilarity=0;PctSizeSimilarity=1;PctRecOverlap=1;SizeDiff=0;StartDistance=0;EndDistance=0	GT	1/1
chr3	195487317	HG2_PB_SVrefine2Falcon1plusDovetail_8441	N	<INS>	10	PASS	END=195487317;SVTYPE=INS;SVLEN=667;SC=NanoVar,Sniffles,Smartie-sv_aln,Dipcall;NumNeighbors=0;NumThresholdNeighbors=0;MatchId=508;TruScore=0.666667;PctSeqSimilarity=0;PctSizeSimilarity=1;PctRecOverlap=1;SizeDiff=0;StartDistance=0;EndDistance=0	GT	0/1
chr3	134294124	HG4_Ill_SVrefine2DISCOVARDovetail_2797	N	<INS>	20	PASS	END=134294124;SVTYPE=INS;SVLEN=104;SC=Dipcall;NumNeighbors=0;NumThresholdNeighbors=0	GT	1/1
chr3	137003255	HG2_Ill_150bpfermikitraw_4752	N	<INS>	20	PASS	END=137003255;SVTYPE=INS;SVLEN=111;SC=NanoVar;NumNeighbors=0;NumThresholdNeighbors=0	GT	1/1
chr3	144755141	HG2_Ill_150bpfermikitraw_4799	N	<INS>	20	PASS	END=144755141;SVTYPE=INS;SVLEN=82;SC=NanoVar;NumNeighbors=0;NumThresholdNeighbors=0	GT	0/1
chr3	144790781	HG4_Ill_GATKHCSBGrefine_2602	N	<INS>	20	PASS	END=144790781;SVTYPE=INS;SVLEN=1094;SC=NanoVar;NumNeighbors=0;NumThresholdNeighbors=0	GT	0/1
chr3	87365215	HG4_Ill_150bpfermikitraw_4576	N	<INS>	20	PASS	END=87365215;SVTYPE=INS;SVLEN=72;SC=NanoVar;NumNeighbors=0;NumThresholdNeighbors=0	GT	0/1
chr3	6430197	HG2_PB_SVrefine2Falcon2Bionano_1338	N	<INS>	10	PASS	END=6430197;SVTYPE=INS;SVLEN=288;SC=MAMnet,NanoVar,SVIM,Sniffles,Smartie-sv_aln,Dipcall;NumNeighbors=0;NumThresholdNeighbors=0;MatchId=789;TruScore=0.666667;PctSeqSimilarity=0;PctSizeSimilarity=1;PctRecOverlap=1;SizeDiff=0;StartDistance=0;EndDistance=0	GT	0/1
chr3	151275815	HG3_Ill_Spiral_4124	N	<INS>	20	PASS	END=151275815;SVTYPE=INS;SVLEN=113;SC=NanoVar,Dipcall;NumNeighbors=0;NumThresholdNeighbors=0;MatchId=511;TruScore=0.666667;PctSeqSimilarity=0;PctSizeSimilarity=1;PctRecOverlap=1;SizeDiff=0;StartDistance=0;EndDistance=0	GT	0/1
chr3	139674454	HG3_Ill_SVrefine2DISCOVARDovetail_2827	N	<INS>	20	PASS	END=139674454;SVTYPE=INS;SVLEN=206;SC=NanoVar;NumNeighbors=0;NumThresholdNeighbors=0	GT	1/1
chr3	60537216	HG2_PB_SVrefine2Falcon2Bionano_1513	N	<INS>	10	PASS	END=60537216;SVTYPE=INS;SVLEN=1039;SC=NanoVar,Smartie-sv_aln,Dipcall;NumNeighbors=0;NumThresholdNeighbors=0;MatchId=512;TruScore=0.666667;PctSeqSimilarity=0;PctSizeSimilarity=1;PctRecOverlap=1;SizeDiff=0;StartDistance=0;EndDistance=0	GT	1/1
chr3	13753249	HG3_Ill_GATKHC_5081	N	<INS>	20	PASS	END=13753249;SVTYPE=INS;SVLEN=60;SC=NanoVar;NumNeighbors=0;NumThresholdNeighbors=0	GT	1/1
chr3	196538064	HG3_PB_SVrefine2Falcon1Dovetail_2542	N	<INS>	10	PASS	END=196538064;SVTYPE=INS;SVLEN=3479;SC=Sniffles2,NanoVar,SVIM,Sniffles,Smartie-sv_aln;NumNeighbors=0;NumThresholdNeighbors=0;MatchId=794;TruScore=0.666667;PctSeqSimilarity=0;PctSizeSimilarity=1;PctRecOverlap=1;SizeDiff=0;StartDistance=0;EndDistance=0	GT	1/1
chr3	53499998	HG2_PB_SVrefine2Falcon2Bionano_1496	N	<INS>	20	PASS	END=53499998;SVTYPE=INS;SVLEN=332;SC=NanoVar,Smartie-sv_aln;NumNeighbors=0;NumThresholdNeighbors=0;MatchId=514;TruScore=0.666667;PctSeqSimilarity=0;PctSizeSimilarity=1;PctRecOverlap=1;SizeDiff=0;StartDistance=0;EndDistance=0	GT	0/1
chr3	82056134	HG2_Ill_breakscan11_3331	N	<INS>	20	PASS	END=82056134;SVTYPE=INS;SVLEN=314;SC=NanoVar;NumNeighbors=0;NumThresholdNeighbors=0	GT	0/1
chr3	51622376	HG2_PB_HySA_6145	N	<INS>	10	PASS	END=51622376;SVTYPE=INS;SVLEN=133;SC=NanoVar;NumNeighbors=0;NumThresholdNeighbors=0	GT	0/1
chr3	51629957	HG2_Ill_SVrefine2DISCOVARplusDovetail_8508	N	<INS>	20	PASS	END=51629957;SVTYPE=INS;SVLEN=1072;SC=Smartie-sv_aln;NumNeighbors=0;NumThresholdNeighbors=0	GT	1/1
chr3	116742618	HG2_Ill_GATKHC_5905	N	<INS>	20	PASS	END=116742618;SVTYPE=INS;SVLEN=98;SC=NanoVar;NumNeighbors=0;NumThresholdNeighbors=0	GT	0/1
chr3	151148556	HG4_PB_pbsv_3767	N	<INS>	20	PASS	END=151148556;SVTYPE=INS;SVLEN=6129;SC=NanoVar,Smartie-sv_aln;NumNeighbors=0;NumThresholdNeighbors=0;MatchId=516;TruScore=0.666667;PctSeqSimilarity=0;PctSizeSimilarity=1;PctRecOverlap=1;SizeDiff=0;StartDistance=0;EndDistance=0	GT	1/1
chr3	8115708	HG3_PB_SVrefine2Falcon1Dovetail_1881	N	<INS>	10	PASS	END=8115708;SVTYPE=INS;SVLEN=198;SC=NanoVar,Smartie-sv_aln;NumNeighbors=0;NumThresholdNeighbors=0;MatchId=517;TruScore=0.666667;PctSeqSimilarity=0;PctSizeSimilarity=1;PctRecOverlap=1;SizeDiff=0;StartDistance=0;EndDistance=0	GT	0/1
chr3	107720209	HG4_Ill_SVrefine2DISCOVARDovetail_2692	N	<INS>	20	PASS	END=107720209;SVTYPE=INS;SVLEN=133;SC=Smartie-sv_aln;NumNeighbors=0;NumThresholdNeighbors=0	GT	0/1
chr3	53254647	HG2_Ill_250bpfermikitraw_4450	N	<INS>	20	PASS	END=53254647;SVTYPE=INS;SVLEN=76;SC=NanoVar;NumNeighbors=0;NumThresholdNeighbors=0	GT	0/1
chr3	131511452	HG2_PB_SVrefine2PBcRplusDovetail_7604	N	<INS>	20	PASS	END=131511452;SVTYPE=INS;SVLEN=132;SC=NanoVar,Smartie-sv_aln;NumNeighbors=0;NumThresholdNeighbors=0;MatchId=519;TruScore=0.666667;PctSeqSimilarity=0;PctSizeSimilarity=1;PctRecOverlap=1;SizeDiff=0;StartDistance=0;EndDistance=0	GT	0/1
chr3	47791136	HG2_PB_HySA_6108	N	<INS>	10	PASS	END=47791136;SVTYPE=INS;SVLEN=63;SC=MAMnet,NanoVar;NumNeighbors=0;NumThresholdNeighbors=0;MatchId=805;TruScore=0.666667;PctSeqSimilarity=0;PctSizeSimilarity=1;PctRecOverlap=1;SizeDiff=0;StartDistance=0;EndDistance=0	GT	0/1
chr3	124641547	HG3_Ill_Spiral_3959	N	<INS>	20	PASS	END=124641547;SVTYPE=INS;SVLEN=135;SC=NanoVar;NumNeighbors=0;NumThresholdNeighbors=0	GT	1/1
chr3	169707076	HG4_Ill_manta_935	N	<INS>	20	PASS	END=169707076;SVTYPE=INS;SVLEN=410;SC=NanoVar;NumNeighbors=0;NumThresholdNeighbors=0	GT	1/1
chr3	85261974	HG2_Ill_250bpfermikitraw_4723	N	<INS>	20	PASS	END=85261974;SVTYPE=INS;SVLEN=78;SC=NanoVar;NumNeighbors=0;NumThresholdNeighbors=0	GT	1/1
chr3	176091317	HG4_Ill_GATKHCSBGrefine_2712	N	<INS>	20	PASS	END=176091317;SVTYPE=INS;SVLEN=157;SC=NanoVar;NumNeighbors=0;NumThresholdNeighbors=0	GT	1/1
chr3	144430064	HG2_Ill_Cortex_5832	N	<INS>	20	PASS	END=144430064;SVTYPE=INS;SVLEN=67;SC=NanoVar;NumNeighbors=0;NumThresholdNeighbors=0	GT	1/1
chr3	197454846	HG4_PB_SVrefine2Falcon1Dovetail_2484	N	<INS>	20	PASS	END=197454846;SVTYPE=INS;SVLEN=72;SC=NanoVar;NumNeighbors=0;NumThresholdNeighbors=0	GT	0/1
chr3	166362304	HG2_Ill_MetaSV_3389	N	<INS>	20	PASS	END=166362304;SVTYPE=INS;SVLEN=342;SC=Smartie-sv_aln;NumNeighbors=0;NumThresholdNeighbors=0	GT	0/1
chr3	141318593	HG2_PB_SVrefine2Falcon2Bionano_1718	N	<INS>	20	PASS	END=141318593;SVTYPE=INS;SVLEN=346;SC=NanoVar,Smartie-sv_aln;NumNeighbors=0;NumThresholdNeighbors=0;MatchId=523;TruScore=0.666667;PctSeqSimilarity=0;PctSizeSimilarity=1;PctRecOverlap=1;SizeDiff=0;StartDistance=0;EndDistance=0	GT	0/1
chr3	47472757	HG2_Ill_SVrefine2DISCOVARplusDovetail_8475	N	<INS>	20	PASS	END=47472757;SVTYPE=INS;SVLEN=2668;SC=NanoVar,SVIM,Smartie-sv_aln;NumNeighbors=0;NumThresholdNeighbors=0;MatchId=524;TruScore=0.666667;PctSeqSimilarity=0;PctSizeSimilarity=1;PctRecOverlap=1;SizeDiff=0;StartDistance=0;EndDistance=0	GT	1/1
chr3	47490667	HG2_10X_SVrefine210Xhap12_2428	N	<DEL>	20	PASS	END=47493440;SVTYPE=DEL;SVLEN=2773;SC=NanoVar;NumNeighbors=0;NumThresholdNeighbors=0	GT	0/1
chr3	195451991	HG2_PB_SVrefine2Falcon2Bionano_1905	N	<DEL>	20	PASS	END=195452447;SVTYPE=DEL;SVLEN=456;SC=Dipcall;NumNeighbors=0;NumThresholdNeighbors=0	GT	1/1
chr3	151538485	HG2_PB_SVrefine2Falcon1plusDovetail_8261	N	<INS>	20	PASS	END=151538485;SVTYPE=INS;SVLEN=172;SC=Smartie-sv_aln,SVIM-asm,Dipcall;NumNeighbors=0;NumThresholdNeighbors=0;MatchId=148;TruScore=0.666667;PctSeqSimilarity=0;PctSizeSimilarity=1;PctRecOverlap=1;SizeDiff=0;StartDistance=0;EndDistance=0	GT	0/1
chr3	83853115	HG4_PB_SVrefine2Falcon1Dovetail_2080	N	<DEL>	20	PASS	END=83855349;SVTYPE=DEL;SVLEN=2234;SC=NanoVar;NumNeighbors=0;NumThresholdNeighbors=0	GT	1/1
chr3	133279612	HG4_Ill_Krunchall_5396	N	<INS>	20	PASS	END=133279612;SVTYPE=INS;SVLEN=93;SC=NanoVar;NumNeighbors=0;NumThresholdNeighbors=0	GT	0/1
chr3	103882301	HG3_PB_SVrefine2PBcRDovetail_1617	N	<INS>	20	PASS	END=103882301;SVTYPE=INS;SVLEN=115;SC=NanoVar;NumNeighbors=0;NumThresholdNeighbors=0	GT	1/1
chr3	183032750	HG2_Ill_GATKHCSBGrefine_2633	N	<INS>	20	PASS	END=183032750;SVTYPE=INS;SVLEN=525;SC=NanoVar,SVIM-asm,Dipcall;NumNeighbors=0;NumThresholdNeighbors=0;MatchId=527;TruScore=0.666667;PctSeqSimilarity=0;PctSizeSimilarity=1;PctRecOverlap=1;SizeDiff=0;StartDistance=0;EndDistance=0	GT	1/1
chr3	183190822	HG2_Ill_GATKHCSBGrefine_2634	N	<INS>	20	PASS	END=183190822;SVTYPE=INS;SVLEN=741;SC=Smartie-sv_aln;NumNeighbors=0;NumThresholdNeighbors=0	GT	0/1
chr3	81189952	HG3_Ill_GATKHC_5710	N	<INS>	20	PASS	END=81189952;SVTYPE=INS;SVLEN=98;SC=Smartie-sv_aln;NumNeighbors=0;NumThresholdNeighbors=0	GT	0/1
chr3	63225049	HG2_Ill_GATKHCSBGrefine_2221	N	<INS>	20	PASS	END=63225049;SVTYPE=INS;SVLEN=233;SC=NanoVar,Smartie-sv_aln;NumNeighbors=0;NumThresholdNeighbors=0;MatchId=530;TruScore=0.666667;PctSeqSimilarity=0;PctSizeSimilarity=1;PctRecOverlap=1;SizeDiff=0;StartDistance=0;EndDistance=0	GT	0/1
chr3	51287116	HG3_Ill_GATKHCSBGrefine_2179	N	<INS>	20	PASS	END=51287116;SVTYPE=INS;SVLEN=127;SC=SVIM-asm,Dipcall;NumNeighbors=0;NumThresholdNeighbors=0;MatchId=145;TruScore=0.666667;PctSeqSimilarity=0;PctSizeSimilarity=1;PctRecOverlap=1;SizeDiff=0;StartDistance=0;EndDistance=0	GT	0/1
chr3	51469528	HG4_PB_SVrefine2PBcRDovetail_1710	N	<INS>	20	PASS	END=51469528;SVTYPE=INS;SVLEN=3442;SC=NanoVar,Smartie-sv_aln;NumNeighbors=0;NumThresholdNeighbors=0;MatchId=532;TruScore=0.666667;PctSeqSimilarity=0;PctSizeSimilarity=1;PctRecOverlap=1;SizeDiff=0;StartDistance=0;EndDistance=0	GT	1/1
chr3	99655331	HG3_PB_SVrefine2PBcRDovetail_1604	N	<INS>	10	PASS	END=99655331;SVTYPE=INS;SVLEN=330;SC=Smartie-sv_aln;NumNeighbors=0;NumThresholdNeighbors=0	GT	0/1
chr3	76985870	HG2_Ill_SVrefine2DISCOVARplusDovetail_8613	N	<INS>	20	PASS	END=76985870;SVTYPE=INS;SVLEN=320;SC=NanoVar,Smartie-sv_aln;NumNeighbors=0;NumThresholdNeighbors=0;MatchId=534;TruScore=0.666667;PctSeqSimilarity=0;PctSizeSimilarity=1;PctRecOverlap=1;SizeDiff=0;StartDistance=0;EndDistance=0	GT	0/1
chr3	13997553	HG2_PB_SVrefine2PB10Xhap12_2262	N	<INS>	10	PASS	END=13997553;SVTYPE=INS;SVLEN=1203;SC=NanoVar,Smartie-sv_aln;NumNeighbors=0;NumThresholdNeighbors=0;MatchId=535;TruScore=0.666667;PctSeqSimilarity=0;PctSizeSimilarity=1;PctRecOverlap=1;SizeDiff=0;StartDistance=0;EndDistance=0	GT	1/1
chr3	186123508	HG3_PB_HySA_6115	N	<INS>	20	PASS	END=186123508;SVTYPE=INS;SVLEN=316;SC=Smartie-sv_aln;NumNeighbors=0;NumThresholdNeighbors=0	GT	0/1
chr3	68009565	HG2_PB_SVrefine2PBcRplusDovetail_7423	N	<INS>	20	PASS	END=68009565;SVTYPE=INS;SVLEN=1274;SC=NanoVar,SVIM,Smartie-sv_aln;NumNeighbors=0;NumThresholdNeighbors=0;MatchId=537;TruScore=0.666667;PctSeqSimilarity=0;PctSizeSimilarity=1;PctRecOverlap=1;SizeDiff=0;StartDistance=0;EndDistance=0	GT	1/1
chr3	169951008	HG2_Ill_GATKHCSBGrefine_2594	N	<INS>	20	PASS	END=169951008;SVTYPE=INS;SVLEN=328;SC=Smartie-sv_aln;NumNeighbors=0;NumThresholdNeighbors=0	GT	0/1
chr3	183378856	HG2_Ill_SVrefine2DISCOVARplusDovetail_9065	N	<INS>	20	PASS	END=183378856;SVTYPE=INS;SVLEN=2015;SC=NanoVar,Smartie-sv_aln;NumNeighbors=0;NumThresholdNeighbors=0;MatchId=539;TruScore=0.666667;PctSeqSimilarity=0;PctSizeSimilarity=1;PctRecOverlap=1;SizeDiff=0;StartDistance=0;EndDistance=0	GT	0/1
chr3	183402601	HG2_Ill_SVrefine2DISCOVARplusDovetail_9066	N	<INS>	20	PASS	END=183402601;SVTYPE=INS;SVLEN=1535;SC=Smartie-sv_aln;NumNeighbors=0;NumThresholdNeighbors=0	GT	0/1
chr3	20484405	HG3_Ill_svaba_3931	N	<INS>	20	PASS	END=20484405;SVTYPE=INS;SVLEN=90;SC=NanoVar;NumNeighbors=0;NumThresholdNeighbors=0	GT	1/1
chr3	52709837	HG3_10X_allpass_624	N	<DEL>	20	PASS	END=52710172;SVTYPE=DEL;SVLEN=335;SC=MAMnet;NumNeighbors=0;NumThresholdNeighbors=0	GT	0/1
chr3	177175149	HG2_Ill_250bpfermikitraw_5430	N	<INS>	20	PASS	END=177175149;SVTYPE=INS;SVLEN=87;SC=NanoVar;NumNeighbors=0;NumThresholdNeighbors=0	GT	0/1
chr3	196757105	HG2_PB_SVrefine2PBcRplusDovetail_7849	N	<DEL>	20	PASS	END=196757273;SVTYPE=DEL;SVLEN=168;SC=Dipcall;NumNeighbors=0;NumThresholdNeighbors=0	GT	0/1
chr3	182298994	HG2_Ill_GATKHCSBGrefine_2631	N	<INS>	20	PASS	END=182298994;SVTYPE=INS;SVLEN=324;SC=NanoVar,Smartie-sv_aln;NumNeighbors=0;NumThresholdNeighbors=0;MatchId=542;TruScore=0.666667;PctSeqSimilarity=0;PctSizeSimilarity=1;PctRecOverlap=1;SizeDiff=0;StartDistance=0;EndDistance=0	GT	0/1
chr3	95874508	HG2_Ill_MetaSV_3279	N	<INS>	20	PASS	END=95874508;SVTYPE=INS;SVLEN=311;SC=NanoVar,Smartie-sv_aln;NumNeighbors=0;NumThresholdNeighbors=0;MatchId=543;TruScore=0.666667;PctSeqSimilarity=0;PctSizeSimilarity=1;PctRecOverlap=1;SizeDiff=0;StartDistance=0;EndDistance=0	GT	0/1
chr3	195823763	HG4_Ill_Cortex_2548	N	<INS>	20	PASS	END=195823763;SVTYPE=INS;SVLEN=51;SC=NanoVar;NumNeighbors=0;NumThresholdNeighbors=0	GT	1/1
chr3	189959380	HG2_PB_SVrefine2PBcRplusDovetail_7787	N	<INS>	20	PASS	END=189959380;SVTYPE=INS;SVLEN=2111;SC=NanoVar,Smartie-sv_aln;NumNeighbors=0;NumThresholdNeighbors=0;MatchId=544;TruScore=0.666667;PctSeqSimilarity=0;PctSizeSimilarity=1;PctRecOverlap=1;SizeDiff=0;StartDistance=0;EndDistance=0	GT	0/1
chr3	189968302	HG2_Ill_SVrefine2DISCOVARplusDovetail_9108	N	<INS>	20	PASS	END=189968302;SVTYPE=INS;SVLEN=100;SC=NanoVar,Smartie-sv_aln;NumNeighbors=0;NumThresholdNeighbors=0;MatchId=545;TruScore=0.666667;PctSeqSimilarity=0;PctSizeSimilarity=1;PctRecOverlap=1;SizeDiff=0;StartDistance=0;EndDistance=0	GT	0/1
chr3	119930817	HG2_Ill_250bpfermikitraw_4990	N	<INS>	20	PASS	END=119930817;SVTYPE=INS;SVLEN=115;SC=NanoVar;NumNeighbors=0;NumThresholdNeighbors=0	GT	1/1
chr3	119941801	HG2_PB_SVrefine2PBcRplusDovetail_7554	N	<INS>	20	PASS	END=119941801;SVTYPE=INS;SVLEN=134;SC=NanoVar;NumNeighbors=0;NumThresholdNeighbors=0	GT	1/1
chr3	2787778	HG2_Ill_Krunchall_4113	N	<INS>	20	PASS	END=2787778;SVTYPE=INS;SVLEN=59;SC=NanoVar;NumNeighbors=0;NumThresholdNeighbors=0	GT	1/1
chr3	36460130	HG2_PB_SVrefine2PB10Xhap12_2341	N	<INS>	20	PASS	END=36460130;SVTYPE=INS;SVLEN=327;SC=NanoVar,Smartie-sv_aln;NumNeighbors=0;NumThresholdNeighbors=0;MatchId=546;TruScore=0.666667;PctSeqSimilarity=0;PctSizeSimilarity=1;PctRecOverlap=1;SizeDiff=0;StartDistance=0;EndDistance=0	GT	0/1
chr3	72386652	HG2_PB_SVrefine2Falcon2Bionano_1551	N	<INS>	20	PASS	END=72386652;SVTYPE=INS;SVLEN=1065;SC=NanoVar,Smartie-sv_aln;NumNeighbors=0;NumThresholdNeighbors=0;MatchId=547;TruScore=0.666667;PctSeqSimilarity=0;PctSizeSimilarity=1;PctRecOverlap=1;SizeDiff=0;StartDistance=0;EndDistance=0	GT	1/1
chr3	152773680	HG2_PB_SVrefine2Falcon1plusDovetail_8267	N	<INS>	10	PASS	END=152773680;SVTYPE=INS;SVLEN=121;SC=Smartie-sv_aln;NumNeighbors=0;NumThresholdNeighbors=0	GT	1/1
chr3	179445674	HG2_PB_SVrefine2Falcon2Bionano_1829	N	<DEL>	10	PASS	END=179445823;SVTYPE=DEL;SVLEN=149;SC=SVIM-asm,Dipcall;NumNeighbors=0;NumThresholdNeighbors=0;MatchId=147;TruScore=0.666667;PctSeqSimilarity=0;PctSizeSimilarity=1;PctRecOverlap=1;SizeDiff=0;StartDistance=0;EndDistance=0	GT	0/1
chr3	136612038	HG2_Ill_GATKHCSBGrefine_2467	N	<INS>	20	PASS	END=136612038;SVTYPE=INS;SVLEN=106;SC=NanoVar;NumNeighbors=0;NumThresholdNeighbors=0	GT	0/1
chr3	56754114	HG2_PB_assemblyticsfalcon_17625	N	<INS>	20	PASS	END=56754114;SVTYPE=INS;SVLEN=100;SC=NanoVar,Smartie-sv_aln;NumNeighbors=0;NumThresholdNeighbors=0;MatchId=551;TruScore=0.666667;PctSeqSimilarity=0;PctSizeSimilarity=1;PctRecOverlap=1;SizeDiff=0;StartDistance=0;EndDistance=0	GT	0/1
chr3	56765620	HG3_Ill_GATKHCSBGrefine_2197	N	<INS>	20	PASS	END=56765620;SVTYPE=INS;SVLEN=604;SC=NanoVar,Smartie-sv_aln;NumNeighbors=0;NumThresholdNeighbors=0;MatchId=552;TruScore=0.666667;PctSeqSimilarity=0;PctSizeSimilarity=1;PctRecOverlap=1;SizeDiff=0;StartDistance=0;EndDistance=0	GT	0/1
chr3	184470777	HG2_10X_SVrefine210Xhap12_2923	N	<DEL>	20	PASS	END=184472324;SVTYPE=DEL;SVLEN=1547;SC=SVIM,Smartie-sv_aln,Dipcall;NumNeighbors=0;NumThresholdNeighbors=0;MatchId=546;TruScore=0.666667;PctSeqSimilarity=0;PctSizeSimilarity=1;PctRecOverlap=1;SizeDiff=0;StartDistance=0;EndDistance=0	GT	0/1
chr3	142804976	HG2_PB_SVrefine2PB10Xhap12_2706	N	<INS>	10	PASS	END=142804976;SVTYPE=INS;SVLEN=401;SC=SVIM,Sniffles,Smartie-sv_aln,Dipcall;NumNeighbors=0;NumThresholdNeighbors=0;MatchId=547;TruScore=0.666667;PctSeqSimilarity=0;PctSizeSimilarity=1;PctRecOverlap=1;SizeDiff=0;StartDistance=0;EndDistance=0	GT	1/1
chr3	143121758	HG4_PB_SVrefine2Falcon1Dovetail_2242	N	<INS>	20	PASS	END=143121758;SVTYPE=INS;SVLEN=6076;SC=NanoVar,Smartie-sv_aln;NumNeighbors=0;NumThresholdNeighbors=0;MatchId=555;TruScore=0.666667;PctSeqSimilarity=0;PctSizeSimilarity=1;PctRecOverlap=1;SizeDiff=0;StartDistance=0;EndDistance=0	GT	0/1
chr3	133777300	HG2_Ill_Krunchall_5195	N	<INS>	20	PASS	END=133777300;SVTYPE=INS;SVLEN=58;SC=NanoVar;NumNeighbors=0;NumThresholdNeighbors=0	GT	1/1
chr3	25291341	HG3_Ill_Krunchall_4269	N	<INS>	20	PASS	END=25291341;SVTYPE=INS;SVLEN=72;SC=NanoVar;NumNeighbors=0;NumThresholdNeighbors=0	GT	1/1
chr3	32203861	HG4_10X_allpass_570	N	<DEL>	20	PASS	END=32204143;SVTYPE=DEL;SVLEN=282;SC=NanoVar;NumNeighbors=0;NumThresholdNeighbors=0	GT	0/1
chr3	148197010	HG2_Ill_SVrefine2DISCOVARplusDovetail_8907	N	<DEL>	20	PASS	END=148197272;SVTYPE=DEL;SVLEN=262;SC=Smartie-sv_aln;NumNeighbors=0;NumThresholdNeighbors=0	GT	0/1
chr3	135140334	HG4_Ill_250bpfermikitraw_5182	N	<INS>	20	PASS	END=135140334;SVTYPE=INS;SVLEN=72;SC=NanoVar;NumNeighbors=0;NumThresholdNeighbors=0	GT	1/1
chr3	1032228	HG2_PB_SVrefine2Falcon2Bionano_1306	N	<INS>	10	PASS	END=1032228;SVTYPE=INS;SVLEN=320;SC=Smartie-sv_aln;NumNeighbors=0;NumThresholdNeighbors=0	GT	1/1
chr3	174410736	HG3_Ill_GATKHCSBGrefine_2609	N	<INS>	20	PASS	END=174410736;SVTYPE=INS;SVLEN=322;SC=NanoVar;NumNeighbors=0;NumThresholdNeighbors=0	GT	0/1
chr3	174479954	HG2_Ill_SVrefine2DISCOVARplusDovetail_9026	N	<INS>	20	PASS	END=174479954;SVTYPE=INS;SVLEN=2482;SC=NanoVar,Smartie-sv_aln;NumNeighbors=0;NumThresholdNeighbors=0;MatchId=558;TruScore=0.666667;PctSeqSimilarity=0;PctSizeSimilarity=1;PctRecOverlap=1;SizeDiff=0;StartDistance=0;EndDistance=0	GT	0/1
chr3	83756660	HG2_PB_SVrefine2Falcon2Bionano_1583	N	<INS>	20	PASS	END=83756660;SVTYPE=INS;SVLEN=255;SC=NanoVar;NumNeighbors=0;NumThresholdNeighbors=0	GT	1/1
chr3	33067065	HG4_Ill_250bpfermikitraw_4338	N	<DEL>	20	PASS	END=33067124;SVTYPE=DEL;SVLEN=59;SC=MAMnet,NanoVar,Smartie-sv_aln;NumNeighbors=0;NumThresholdNeighbors=0;MatchId=868;TruScore=0.666667;PctSeqSimilarity=0;PctSizeSimilarity=1;PctRecOverlap=1;SizeDiff=0;StartDistance=0;EndDistance=0	GT	0/1
chr3	33085263	HG2_PB_SVrefine2Falcon2Bionano_1425	N	<INS>	20	PASS	END=33085263;SVTYPE=INS;SVLEN=135;SC=NanoVar;NumNeighbors=0;NumThresholdNeighbors=0	GT	0/1
chr3	178732981	HG4_Ill_150bpfermikitraw_5248	N	<INS>	20	PASS	END=178732981;SVTYPE=INS;SVLEN=56;SC=NanoVar;NumNeighbors=0;NumThresholdNeighbors=0	GT	0/1
chr3	178749729	HG2_Ill_svaba_4927	N	<DEL>	10	PASS	END=178749801;SVTYPE=DEL;SVLEN=72;SC=Smartie-sv_aln,Dipcall;NumNeighbors=0;NumThresholdNeighbors=0;MatchId=156;TruScore=0.666667;PctSeqSimilarity=0;PctSizeSimilarity=1;PctRecOverlap=1;SizeDiff=0;StartDistance=0;EndDistance=0	GT	0/1
chr3	46661845	HG3_PB_SVrefine2Falcon1Dovetail_2010	N	<INS>	10	PASS	END=46661845;SVTYPE=INS;SVLEN=310;SC=Smartie-sv_aln;NumNeighbors=0;NumThresholdNeighbors=0	GT	0/1
chr3	76014610	HG2_Ill_SVrefine2DISCOVARplusDovetail_8610	N	<INS>	20	PASS	END=76014610;SVTYPE=INS;SVLEN=307;SC=NanoVar,Smartie-sv_aln;NumNeighbors=0;NumThresholdNeighbors=0;MatchId=562;TruScore=0.666667;PctSeqSimilarity=0;PctSizeSimilarity=1;PctRecOverlap=1;SizeDiff=0;StartDistance=0;EndDistance=0	GT	1/1
chr3	2029084	HG2_PB_SVrefine2Falcon2Bionano_1315	N	<INS>	20	PASS	END=2029084;SVTYPE=INS;SVLEN=378;SC=NanoVar,Smartie-sv_aln;NumNeighbors=0;NumThresholdNeighbors=0;MatchId=563;TruScore=0.666667;PctSeqSimilarity=0;PctSizeSimilarity=1;PctRecOverlap=1;SizeDiff=0;StartDistance=0;EndDistance=0	GT	1/1
chr3	83304065	HG2_Ill_SVrefine2DISCOVARplusDovetail_8642	N	<INS>	20	PASS	END=83304065;SVTYPE=INS;SVLEN=137;SC=NanoVar;NumNeighbors=0;NumThresholdNeighbors=0	GT	1/1
chr3	79809899	HG4_10X_allpass_613	N	<DEL>	20	PASS	END=79809968;SVTYPE=DEL;SVLEN=69;SC=MAMnet;NumNeighbors=0;NumThresholdNeighbors=0	GT	0/1
chr3	66965903	HG3_Ill_250bpfermikitraw_4500	N	<INS>	20	PASS	END=66965903;SVTYPE=INS;SVLEN=64;SC=NanoVar;NumNeighbors=0;NumThresholdNeighbors=0	GT	0/1
chr3	66967560	HG2_PB_PB10Xdip_20868	N	<INS>	20	PASS	END=66967560;SVTYPE=INS;SVLEN=129;SC=NanoVar;NumNeighbors=0;NumThresholdNeighbors=0	GT	0/1
chr3	66992107	HG3_Ill_GATKHC_5571	N	<INS>	20	PASS	END=66992107;SVTYPE=INS;SVLEN=104;SC=NanoVar;NumNeighbors=0;NumThresholdNeighbors=0	GT	0/1
chr3	148844372	HG3_PB_SVrefine2Falcon1Dovetail_2325	N	<DEL>	20	PASS	END=148844700;SVTYPE=DEL;SVLEN=328;SC=MAMnet;NumNeighbors=0;NumThresholdNeighbors=0	GT	0/1
chr3	127859142	HG2_PB_SVrefine2PB10Xhap12_2658	N	<INS>	20	PASS	END=127859142;SVTYPE=INS;SVLEN=7043;SC=NanoVar,Smartie-sv_aln;NumNeighbors=0;NumThresholdNeighbors=0;MatchId=564;TruScore=0.666667;PctSeqSimilarity=0;PctSizeSimilarity=1;PctRecOverlap=1;SizeDiff=0;StartDistance=0;EndDistance=0	GT	0/1
chr3	63725720	HG2_Ill_Krunchall_4618	N	<INS>	20	PASS	END=63725720;SVTYPE=INS;SVLEN=59;SC=NanoVar;NumNeighbors=0;NumThresholdNeighbors=0	GT	1/1
chr3	162717307	HG2_PB_assemblyticsfalcon_18435	N	<DEL>	20	PASS	END=162723551;SVTYPE=DEL;SVLEN=6244;SC=cuteSV,NanoVar;NumNeighbors=0;NumThresholdNeighbors=0;MatchId=880;TruScore=0.666667;PctSeqSimilarity=0;PctSizeSimilarity=1;PctRecOverlap=1;SizeDiff=0;StartDistance=0;EndDistance=0	GT	0/1
chr3	162750533	HG4_Ill_GATKHCSBGrefine_2674	N	<INS>	20	PASS	END=162750533;SVTYPE=INS;SVLEN=68;SC=NanoVar;NumNeighbors=0;NumThresholdNeighbors=0	GT	1/1
chr3	13491543	HG3_PB_SVrefine2Falcon1Dovetail_1903	N	<INS>	10	PASS	END=13491543;SVTYPE=INS;SVLEN=235;SC=NanoVar,Smartie-sv_aln;NumNeighbors=0;NumThresholdNeighbors=0;MatchId=565;TruScore=0.666667;PctSeqSimilarity=0;PctSizeSimilarity=1;PctRecOverlap=1;SizeDiff=0;StartDistance=0;EndDistance=0	GT	0/1
chr3	195472395	HG2_PB_SVrefine2Falcon1plusDovetail_8440	N	<INS>	20	PASS	END=195472395;SVTYPE=INS;SVLEN=97;SC=NanoVar,SVIM-asm,PAV,Dipcall;NumNeighbors=0;NumThresholdNeighbors=0;MatchId=566;TruScore=0.666667;PctSeqSimilarity=0;PctSizeSimilarity=1;PctRecOverlap=1;SizeDiff=0;StartDistance=0;EndDistance=0	GT	0/1
chr3	55004494	HG2_PB_PB10Xdip_20812	N	<INS>	10	PASS	END=55004494;SVTYPE=INS;SVLEN=400;SC=Smartie-sv_aln;NumNeighbors=0;NumThresholdNeighbors=0	GT	1/1
chr3	7318472	HG2_Ill_250bpfermikitraw_4101	N	<INS>	20	PASS	END=7318472;SVTYPE=INS;SVLEN=66;SC=NanoVar;NumNeighbors=0;NumThresholdNeighbors=0	GT	1/1
chr3	32716396	HG4_PB_pbsv_3167	N	<INS>	10	PASS	END=32716396;SVTYPE=INS;SVLEN=2690;SC=Smartie-sv_aln;NumNeighbors=0;NumThresholdNeighbors=0	GT	1/1
chr3	170037435	HG2_Ill_MetaSV_3391	N	<INS>	20	PASS	END=170037435;SVTYPE=INS;SVLEN=326;SC=NanoVar,Smartie-sv_aln;NumNeighbors=0;NumThresholdNeighbors=0;MatchId=569;TruScore=0.666667;PctSeqSimilarity=0;PctSizeSimilarity=1;PctRecOverlap=1;SizeDiff=0;StartDistance=0;EndDistance=0	GT	0/1
chr3	5121239	HG2_Ill_SVrefine2DISCOVARplusDovetail_8280	N	<INS>	20	PASS	END=5121239;SVTYPE=INS;SVLEN=140;SC=NanoVar,Smartie-sv_aln;NumNeighbors=0;NumThresholdNeighbors=0;MatchId=570;TruScore=0.666667;PctSeqSimilarity=0;PctSizeSimilarity=1;PctRecOverlap=1;SizeDiff=0;StartDistance=0;EndDistance=0	GT	1/1
chr3	6009253	HG2_Ill_GATKHCSBGrefine_1991	N	<INS>	20	PASS	END=6009253;SVTYPE=INS;SVLEN=68;SC=NanoVar;NumNeighbors=0;NumThresholdNeighbors=0	GT	0/1
chr3	5606877	HG2_PB_SVrefine2PB10Xhap12_2223	N	<INS>	10	PASS	END=5606877;SVTYPE=INS;SVLEN=474;SC=NanoVar,Smartie-sv_aln;NumNeighbors=0;NumThresholdNeighbors=0;MatchId=571;TruScore=0.666667;PctSeqSimilarity=0;PctSizeSimilarity=1;PctRecOverlap=1;SizeDiff=0;StartDistance=0;EndDistance=0	GT	1/1
chr3	5830677	HG3_PB_pbsv_2981	N	<INS>	10	PASS	END=5830677;SVTYPE=INS;SVLEN=151;SC=NanoVar,Smartie-sv_aln,Dipcall;NumNeighbors=0;NumThresholdNeighbors=0;MatchId=572;TruScore=0.666667;PctSeqSimilarity=0;PctSizeSimilarity=1;PctRecOverlap=1;SizeDiff=0;StartDistance=0;EndDistance=0	GT	0/1
chr3	89022330	HG3_PB_SVrefine2Falcon1Dovetail_2153	N	<INS>	10	PASS	END=89022330;SVTYPE=INS;SVLEN=4065;SC=NanoVar,Smartie-sv_aln;NumNeighbors=0;NumThresholdNeighbors=0;MatchId=573;TruScore=0.666667;PctSeqSimilarity=0;PctSizeSimilarity=1;PctRecOverlap=1;SizeDiff=0;StartDistance=0;EndDistance=0	GT	0/1
chr3	72086669	HG2_PB_PB10Xdip_20917	N	<INS>	10	PASS	END=72086669;SVTYPE=INS;SVLEN=631;SC=NanoVar,Smartie-sv_aln;NumNeighbors=0;NumThresholdNeighbors=0;MatchId=574;TruScore=0.666667;PctSeqSimilarity=0;PctSizeSimilarity=1;PctRecOverlap=1;SizeDiff=0;StartDistance=0;EndDistance=0	GT	1/1
chr3	27530567	HG4_Ill_SVrefine2DISCOVARDovetail_2315	N	<INS>	20	PASS	END=27530567;SVTYPE=INS;SVLEN=1682;SC=Smartie-sv_aln;NumNeighbors=0;NumThresholdNeighbors=0	GT	0/1
chr3	94179224	HG3_Ill_250bpfermikitraw_4694	N	<INS>	20	PASS	END=94179224;SVTYPE=INS;SVLEN=75;SC=NanoVar;NumNeighbors=0;NumThresholdNeighbors=0	GT	1/1
chr3	59514810	HG2_Ill_SVrefine2DISCOVARplusDovetail_8540	N	<INS>	20	PASS	END=59514810;SVTYPE=INS;SVLEN=236;SC=NanoVar;NumNeighbors=0;NumThresholdNeighbors=0	GT	1/1
chr3	196061653	HG2_PB_SVrefine2PBcRplusDovetail_7845	N	<DEL>	10	PASS	END=196061864;SVTYPE=DEL;SVLEN=211;SC=NanoVar;NumNeighbors=0;NumThresholdNeighbors=0	GT	0/1
chr3	46536559	HG2_PB_SVrefine2Falcon1plusDovetail_7945	N	<INS>	10	PASS	END=46536559;SVTYPE=INS;SVLEN=310;SC=NanoVar,SVIM,Sniffles,Smartie-sv_aln,SVIM-asm,Dipcall;NumNeighbors=0;NumThresholdNeighbors=0;MatchId=576;TruScore=0.666667;PctSeqSimilarity=0;PctSizeSimilarity=1;PctRecOverlap=1;SizeDiff=0;StartDistance=0;EndDistance=0	GT	0/1
chr3	98966282	HG2_Ill_250bpfermikitraw_4819	N	<INS>	20	PASS	END=98966282;SVTYPE=INS;SVLEN=67;SC=NanoVar;NumNeighbors=0;NumThresholdNeighbors=0	GT	0/1
chr3	7130370	HG3_Ill_MetaSV_3313	N	<INS>	20	PASS	END=7130370;SVTYPE=INS;SVLEN=317;SC=Smartie-sv_aln;NumNeighbors=0;NumThresholdNeighbors=0	GT	0/1
chr3	7133388	HG2_PB_HySA_5715	N	<INS>	20	PASS	END=7133388;SVTYPE=INS;SVLEN=335;SC=NanoVar;NumNeighbors=0;NumThresholdNeighbors=0	GT	0/1
chr3	175013881	HG2_Ill_manta_1089	N	<INS>	20	PASS	END=175013881;SVTYPE=INS;SVLEN=64;SC=NanoVar;NumNeighbors=0;NumThresholdNeighbors=0	GT	0/1
chr3	175062932	HG3_Ill_150bpfermikitraw_5087	N	<INS>	20	PASS	END=175062932;SVTYPE=INS;SVLEN=53;SC=NanoVar;NumNeighbors=0;NumThresholdNeighbors=0	GT	0/1
chr3	175100375	HG2_10X_SVrefine210Xhap12_2877	N	<INS>	20	PASS	END=175100375;SVTYPE=INS;SVLEN=6725;SC=NanoVar,SVIM,Smartie-sv_aln;NumNeighbors=0;NumThresholdNeighbors=0;MatchId=579;TruScore=0.666667;PctSeqSimilarity=0;PctSizeSimilarity=1;PctRecOverlap=1;SizeDiff=0;StartDistance=0;EndDistance=0	GT	0/1
chr3	15634392	HG3_PB_SVrefine2Falcon1Dovetail_1907	N	<DEL>	10	PASS	END=15634532;SVTYPE=DEL;SVLEN=140;SC=NanoVar,Sniffles,Smartie-sv_aln;NumNeighbors=0;NumThresholdNeighbors=0;MatchId=580;TruScore=0.666667;PctSeqSimilarity=0;PctSizeSimilarity=1;PctRecOverlap=1;SizeDiff=0;StartDistance=0;EndDistance=0	GT	0/1
chr3	15779029	HG2_Ill_svaba_3780	N	<INS>	20	PASS	END=15779029;SVTYPE=INS;SVLEN=144;SC=NanoVar;NumNeighbors=0;NumThresholdNeighbors=0	GT	0/1
chr3	15784113	HG3_PB_pbsv_3047	N	<INS>	10	PASS	END=15784113;SVTYPE=INS;SVLEN=770;SC=Smartie-sv_aln,Dipcall;NumNeighbors=0;NumThresholdNeighbors=0;MatchId=161;TruScore=0.666667;PctSeqSimilarity=0;PctSizeSimilarity=1;PctRecOverlap=1;SizeDiff=0;StartDistance=0;EndDistance=0	GT	1/1
chr3	181870921	HG3_Ill_250bpfermikitraw_5297	N	<INS>	20	PASS	END=181870921;SVTYPE=INS;SVLEN=130;SC=NanoVar;NumNeighbors=0;NumThresholdNeighbors=0	GT	1/1
chr3	10175818	HG2_Ill_GATKHCSBGrefine_2025	N	<INS>	20	PASS	END=10175818;SVTYPE=INS;SVLEN=668;SC=NanoVar,Smartie-sv_aln;NumNeighbors=0;NumThresholdNeighbors=0;MatchId=582;TruScore=0.666667;PctSeqSimilarity=0;PctSizeSimilarity=1;PctRecOverlap=1;SizeDiff=0;StartDistance=0;EndDistance=0	GT	1/1
chr3	10266412	HG2_PB_SVrefine2Falcon2Bionano_1356	N	<INS>	10	PASS	END=10266412;SVTYPE=INS;SVLEN=260;SC=NanoVar;NumNeighbors=0;NumThresholdNeighbors=0	GT	1/1
chr3	10407504	HG2_PB_SVrefine2PBcRplusDovetail_7263	N	<INS>	20	PASS	END=10407504;SVTYPE=INS;SVLEN=1019;SC=NanoVar,Smartie-sv_aln;NumNeighbors=0;NumThresholdNeighbors=0;MatchId=583;TruScore=0.666667;PctSeqSimilarity=0;PctSizeSimilarity=1;PctRecOverlap=1;SizeDiff=0;StartDistance=0;EndDistance=0	GT	1/1
chr3	76747252	HG2_Ill_150bpfermikitraw_4315	N	<INS>	20	PASS	END=76747252;SVTYPE=INS;SVLEN=54;SC=NanoVar,Sniffles;NumNeighbors=0;NumThresholdNeighbors=0;MatchId=584;TruScore=0.666667;PctSeqSimilarity=0;PctSizeSimilarity=1;PctRecOverlap=1;SizeDiff=0;StartDistance=0;EndDistance=0	GT	1/1
chr3	12136782	HG2_PB_SVrefine2PB10Xhap12_2256	N	<INS>	10	PASS	END=12136782;SVTYPE=INS;SVLEN=333;SC=SVIM,Sniffles,Smartie-sv_aln;NumNeighbors=0;NumThresholdNeighbors=0;MatchId=578;TruScore=0.666667;PctSeqSimilarity=0;PctSizeSimilarity=1;PctRecOverlap=1;SizeDiff=0;StartDistance=0;EndDistance=0	GT	1/1
chr3	49197749	HG3_Ill_manta_724	N	<DEL>	20	PASS	END=49198072;SVTYPE=DEL;SVLEN=323;SC=MAMnet;NumNeighbors=0;NumThresholdNeighbors=0	GT	0/1
chr3	28707044	HG2_PB_SVrefine2Falcon2Bionano_1408	N	<INS>	20	PASS	END=28707044;SVTYPE=INS;SVLEN=275;SC=NanoVar,Smartie-sv_aln;NumNeighbors=0;NumThresholdNeighbors=0;MatchId=586;TruScore=0.666667;PctSeqSimilarity=0;PctSizeSimilarity=1;PctRecOverlap=1;SizeDiff=0;StartDistance=0;EndDistance=0	GT	0/1
chr3	86264938	HG2_PB_SVrefine2PBcRplusDovetail_7481	N	<INS>	10	PASS	END=86264938;SVTYPE=INS;SVLEN=3653;SC=Smartie-sv_aln;NumNeighbors=0;NumThresholdNeighbors=0	GT	0/1
chr3	111691422	HG2_Ill_250bpfermikitraw_4929	N	<INS>	20	PASS	END=111691422;SVTYPE=INS;SVLEN=64;SC=NanoVar;NumNeighbors=0;NumThresholdNeighbors=0	GT	1/1
chr3	31856630	HG3_Ill_250bpfermikitraw_4197	N	<DEL>	20	PASS	END=31856688;SVTYPE=DEL;SVLEN=58;SC=Sniffles;NumNeighbors=0;NumThresholdNeighbors=0	GT	1/1
chr3	31881382	HG2_Ill_MetaSV_3189	N	<INS>	20	PASS	END=31881382;SVTYPE=INS;SVLEN=328;SC=NanoVar;NumNeighbors=0;NumThresholdNeighbors=0	GT	0/1
chr3	31899281	HG3_PB_SVrefine2Falcon1Dovetail_1959	N	<INS>	20	PASS	END=31899281;SVTYPE=INS;SVLEN=173;SC=Smartie-sv_aln;NumNeighbors=0;NumThresholdNeighbors=0	GT	1/1
chr3	84593273	HG2_PB_SVrefine2PBcRplusDovetail_7474	N	<INS>	20	PASS	END=84593273;SVTYPE=INS;SVLEN=1159;SC=Smartie-sv_aln;NumNeighbors=0;NumThresholdNeighbors=0	GT	0/1
chr3	126775069	HG2_PB_SVrefine2PB10Xhap12_2653	N	<INS>	20	PASS	END=126775069;SVTYPE=INS;SVLEN=341;SC=NanoVar,Smartie-sv_aln;NumNeighbors=0;NumThresholdNeighbors=0;MatchId=591;TruScore=0.666667;PctSeqSimilarity=0;PctSizeSimilarity=1;PctRecOverlap=1;SizeDiff=0;StartDistance=0;EndDistance=0	GT	1/1
chr3	183675524	HG2_PB_SVrefine2Falcon2Bionano_1844	N	<DEL>	10	PASS	END=183675684;SVTYPE=DEL;SVLEN=160;SC=SVIM-asm,Dipcall;NumNeighbors=0;NumThresholdNeighbors=0;MatchId=157;TruScore=0.666667;PctSeqSimilarity=0;PctSizeSimilarity=1;PctRecOverlap=1;SizeDiff=0;StartDistance=0;EndDistance=0	GT	0/1
chr3	99785350	HG2_Ill_GATKHCSBGrefine_2354	N	<DEL>	20	PASS	END=99785656;SVTYPE=DEL;SVLEN=306;SC=MAMnet,NanoVar;NumNeighbors=0;NumThresholdNeighbors=0;MatchId=925;TruScore=0.666667;PctSeqSimilarity=0;PctSizeSimilarity=1;PctRecOverlap=1;SizeDiff=0;StartDistance=0;EndDistance=0	GT	0/1
chr3	13195960	HG3_Ill_GATKHC_5068	N	<INS>	20	PASS	END=13195960;SVTYPE=INS;SVLEN=50;SC=NanoVar;NumNeighbors=0;NumThresholdNeighbors=0	GT	0/1
chr3	149962934	HG2_PB_SVrefine2Falcon2Bionano_1747	N	<INS>	20	PASS	END=149962934;SVTYPE=INS;SVLEN=102;SC=Smartie-sv_aln;NumNeighbors=0;NumThresholdNeighbors=0	GT	1/1
chr3	106589779	HG2_Ill_Krunchall_4967	N	<INS>	20	PASS	END=106589779;SVTYPE=INS;SVLEN=77;SC=NanoVar;NumNeighbors=0;NumThresholdNeighbors=0	GT	0/1
chr3	49342273	HG2_Ill_SVrefine2DISCOVARplusDovetail_8492	N	<INS>	20	PASS	END=49342273;SVTYPE=INS;SVLEN=1269;SC=NanoVar;NumNeighbors=0;NumThresholdNeighbors=0	GT	0/1
chr3	49441527	HG2_Ill_SVrefine2DISCOVARplusDovetail_8493	N	<INS>	20	PASS	END=49441527;SVTYPE=INS;SVLEN=663;SC=NanoVar,Smartie-sv_aln;NumNeighbors=0;NumThresholdNeighbors=0;MatchId=594;TruScore=0.666667;PctSeqSimilarity=0;PctSizeSimilarity=1;PctRecOverlap=1;SizeDiff=0;StartDistance=0;EndDistance=0	GT	0/1
chr3	186700640	HG2_PB_PB10Xdip_20275	N	<INS>	10	PASS	END=186700640;SVTYPE=INS;SVLEN=2208;SC=NanoVar,Smartie-sv_aln;NumNeighbors=0;NumThresholdNeighbors=0;MatchId=595;TruScore=0.666667;PctSeqSimilarity=0;PctSizeSimilarity=1;PctRecOverlap=1;SizeDiff=0;StartDistance=0;EndDistance=0	GT	0/1
chr3	49783822	HG3_Ill_SVrefine2DISCOVARDovetail_2424	N	<INS>	20	PASS	END=49783822;SVTYPE=INS;SVLEN=586;SC=Smartie-sv_aln;NumNeighbors=0;NumThresholdNeighbors=0	GT	1/1
chr3	47782859	HG4_Ill_GATKHCSBGrefine_2258	N	<INS>	20	PASS	END=47782859;SVTYPE=INS;SVLEN=312;SC=Smartie-sv_aln;NumNeighbors=0;NumThresholdNeighbors=0	GT	0/1
chr3	6525397	HG2_PB_SVrefine2Falcon2Bionano_1339	N	<INS>	20	PASS	END=6525397;SVTYPE=INS;SVLEN=270;SC=Smartie-sv_aln;NumNeighbors=0;NumThresholdNeighbors=0	GT	0/1
chr3	53269957	HG3_Ill_150bpfermikitraw_4238	N	<INS>	20	PASS	END=53269957;SVTYPE=INS;SVLEN=70;SC=NanoVar;NumNeighbors=0;NumThresholdNeighbors=0	GT	1/1
chr3	65841314	HG4_PB_SVrefine2Falcon1Dovetail_2015	N	<INS>	10	PASS	END=65841314;SVTYPE=INS;SVLEN=366;SC=NanoVar,Smartie-sv_aln;NumNeighbors=0;NumThresholdNeighbors=0;MatchId=599;TruScore=0.666667;PctSeqSimilarity=0;PctSizeSimilarity=1;PctRecOverlap=1;SizeDiff=0;StartDistance=0;EndDistance=0	GT	1/1
chr3	194096163	HG2_PB_SVrefine2PBcRplusDovetail_7805	N	<INS>	20	PASS	END=194096163;SVTYPE=INS;SVLEN=267;SC=NanoVar,Smartie-sv_aln;NumNeighbors=0;NumThresholdNeighbors=0;MatchId=600;TruScore=0.666667;PctSeqSimilarity=0;PctSizeSimilarity=1;PctRecOverlap=1;SizeDiff=0;StartDistance=0;EndDistance=0	GT	1/1
chr3	194141847	HG2_PB_SVrefine2Falcon2Bionano_1890	N	<INS>	20	PASS	END=194141847;SVTYPE=INS;SVLEN=81;SC=NanoVar;NumNeighbors=0;NumThresholdNeighbors=0	GT	1/1
chr3	39215977	HG3_Ill_SVrefine2DISCOVARDovetail_2364	N	<INS>	20	PASS	END=39215977;SVTYPE=INS;SVLEN=822;SC=NanoVar,Smartie-sv_aln;NumNeighbors=0;NumThresholdNeighbors=0;MatchId=601;TruScore=0.666667;PctSeqSimilarity=0;PctSizeSimilarity=1;PctRecOverlap=1;SizeDiff=0;StartDistance=0;EndDistance=0	GT	1/1
chr3	159681266	HG3_PB_SVrefine2PBcRDovetail_1761	N	<INS>	20	PASS	END=159681266;SVTYPE=INS;SVLEN=107;SC=NanoVar;NumNeighbors=0;NumThresholdNeighbors=0	GT	1/1
chr3	153898408	HG2_PB_SVrefine2Falcon2Bionano_1762	N	<INS>	20	PASS	END=153898408;SVTYPE=INS;SVLEN=3173;SC=NanoVar,SVIM,Smartie-sv_aln;NumNeighbors=0;NumThresholdNeighbors=0;MatchId=602;TruScore=0.666667;PctSeqSimilarity=0;PctSizeSimilarity=1;PctRecOverlap=1;SizeDiff=0;StartDistance=0;EndDistance=0	GT	1/1
chr3	189737344	HG2_Ill_breakscan11_524	N	<DEL>	20	PASS	END=189740524;SVTYPE=DEL;SVLEN=3180;SC=MAMnet;NumNeighbors=0;NumThresholdNeighbors=0	GT	0/1
chr3	196859628	HG3_Ill_SVrefine2DISCOVARDovetail_3138	N	<DEL>	20	PASS	END=196859727;SVTYPE=DEL;SVLEN=99;SC=MAMnet,NanoVar,SVIM,Sniffles,Smartie-sv_aln,PAV;NumNeighbors=0;NumThresholdNeighbors=0;MatchId=942;TruScore=0.666667;PctSeqSimilarity=0;PctSizeSimilarity=1;PctRecOverlap=1;SizeDiff=0;StartDistance=0;EndDistance=0	GT	0/1
chr3	186072992	HG2_Ill_GATKHCSBGrefine_2655	N	<INS>	20	PASS	END=186072992;SVTYPE=INS;SVLEN=104;SC=NanoVar;NumNeighbors=0;NumThresholdNeighbors=0	GT	0/1
chr3	126090187	HG2_PB_HySA_6885	N	<INS>	20	PASS	END=126090187;SVTYPE=INS;SVLEN=1562;SC=NanoVar,Smartie-sv_aln;NumNeighbors=0;NumThresholdNeighbors=0;MatchId=604;TruScore=0.666667;PctSeqSimilarity=0;PctSizeSimilarity=1;PctRecOverlap=1;SizeDiff=0;StartDistance=0;EndDistance=0	GT	0/1
chr3	126194948	HG2_Ill_GATKHCSBGrefine_2438	N	<DEL>	20	PASS	END=126195028;SVTYPE=DEL;SVLEN=80;SC=Smartie-sv_aln;NumNeighbors=0;NumThresholdNeighbors=0	GT	0/1
chr3	171304447	HG4_PB_SVrefine2Falcon1Dovetail_2328	N	<INS>	20	PASS	END=171304447;SVTYPE=INS;SVLEN=308;SC=NanoVar,Smartie-sv_aln;NumNeighbors=0;NumThresholdNeighbors=0;MatchId=606;TruScore=0.666667;PctSeqSimilarity=0;PctSizeSimilarity=1;PctRecOverlap=1;SizeDiff=0;StartDistance=0;EndDistance=0	GT	0/1
chr3	38122945	HG2_PB_pbsv_3185	N	<DEL>	20	PASS	END=38123244;SVTYPE=DEL;SVLEN=299;SC=Dipcall;NumNeighbors=0;NumThresholdNeighbors=0	GT	0/1
chr3	122466585	HG2_Ill_GATKHCSBGrefine_2426	N	<INS>	20	PASS	END=122466585;SVTYPE=INS;SVLEN=176;SC=NanoVar,Smartie-sv_aln;NumNeighbors=0;NumThresholdNeighbors=0;MatchId=608;TruScore=0.666667;PctSeqSimilarity=0;PctSizeSimilarity=1;PctRecOverlap=1;SizeDiff=0;StartDistance=0;EndDistance=0	GT	0/1
chr3	72260464	HG2_Ill_GATKHCSBGrefine_2257	N	<INS>	20	PASS	END=72260464;SVTYPE=INS;SVLEN=571;SC=NanoVar,Smartie-sv_aln;NumNeighbors=0;NumThresholdNeighbors=0;MatchId=609;TruScore=0.666667;PctSeqSimilarity=0;PctSizeSimilarity=1;PctRecOverlap=1;SizeDiff=0;StartDistance=0;EndDistance=0	GT	1/1
chr3	19035438	HG3_PB_assemblyticsfalcon_17220	N	<INS>	20	PASS	END=19035438;SVTYPE=INS;SVLEN=309;SC=Smartie-sv_aln;NumNeighbors=0;NumThresholdNeighbors=0	GT	0/1
chr3	45768351	HG2_10X_SVrefine210Xhap12_2421	N	<DEL>	20	PASS	END=45768676;SVTYPE=DEL;SVLEN=325;SC=NanoVar;NumNeighbors=0;NumThresholdNeighbors=0	GT	0/1
chr3	149593684	HG4_Ill_SVrefine2DISCOVARDovetail_2881	N	<INS>	20	PASS	END=149593684;SVTYPE=INS;SVLEN=105;SC=NanoVar;NumNeighbors=0;NumThresholdNeighbors=0	GT	0/1
chr3	9128410	HG2_Ill_GATKHCSBGrefine_2023	N	<INS>	20	PASS	END=9128410;SVTYPE=INS;SVLEN=79;SC=Smartie-sv_aln;NumNeighbors=0;NumThresholdNeighbors=0	GT	0/1
chr3	9341836	HG2_PB_SVrefine2Falcon2Bionano_1353	N	<INS>	20	PASS	END=9341836;SVTYPE=INS;SVLEN=702;SC=NanoVar,Smartie-sv_aln;NumNeighbors=0;NumThresholdNeighbors=0;MatchId=612;TruScore=0.666667;PctSeqSimilarity=0;PctSizeSimilarity=1;PctRecOverlap=1;SizeDiff=0;StartDistance=0;EndDistance=0	GT	1/1
chr3	27899259	HG3_Ill_GATKHCSBGrefine_2082	N	<INS>	20	PASS	END=27899259;SVTYPE=INS;SVLEN=312;SC=Smartie-sv_aln;NumNeighbors=0;NumThresholdNeighbors=0	GT	0/1
chr3	184430797	HG2_PB_SVrefine2PBcRplusDovetail_7760	N	<INS>	20	PASS	END=184430797;SVTYPE=INS;SVLEN=172;SC=NanoVar;NumNeighbors=0;NumThresholdNeighbors=0	GT	1/1
chr3	50652760	HG4_Ill_SVrefine2DISCOVARDovetail_2429	N	<INS>	20	PASS	END=50652760;SVTYPE=INS;SVLEN=88;SC=NanoVar,Smartie-sv_aln;NumNeighbors=0;NumThresholdNeighbors=0;MatchId=614;TruScore=0.666667;PctSeqSimilarity=0;PctSizeSimilarity=1;PctRecOverlap=1;SizeDiff=0;StartDistance=0;EndDistance=0	GT	0/1
chr3	104770940	HG2_PB_SVrefine2PB10Xhap12_2585	N	<INS>	10	PASS	END=104770940;SVTYPE=INS;SVLEN=460;SC=NanoVar,Smartie-sv_aln;NumNeighbors=0;NumThresholdNeighbors=0;MatchId=615;TruScore=0.666667;PctSeqSimilarity=0;PctSizeSimilarity=1;PctRecOverlap=1;SizeDiff=0;StartDistance=0;EndDistance=0	GT	1/1
chr3	197303814	HG2_Ill_250bpfermikitraw_5650	N	<DEL>	20	PASS	END=197303883;SVTYPE=DEL;SVLEN=69;SC=NanoVar;NumNeighbors=0;NumThresholdNeighbors=0	GT	0/1
chr3	149424209	HG2_PB_pbsv_3721	N	<INS>	10	PASS	END=149424209;SVTYPE=INS;SVLEN=329;SC=NanoVar;NumNeighbors=0;NumThresholdNeighbors=0	GT	0/1
chr3	5273935	HG2_PB_HySA_5688	N	<INS>	20	PASS	END=5273935;SVTYPE=INS;SVLEN=2707;SC=NanoVar,Smartie-sv_aln;NumNeighbors=0;NumThresholdNeighbors=0;MatchId=616;TruScore=0.666667;PctSeqSimilarity=0;PctSizeSimilarity=1;PctRecOverlap=1;SizeDiff=0;StartDistance=0;EndDistance=0	GT	0/1
chr3	129938424	HG4_PB_pbsv_3670	N	<INS>	10	PASS	END=129938424;SVTYPE=INS;SVLEN=336;SC=NanoVar;NumNeighbors=0;NumThresholdNeighbors=0	GT	1/1
chr3	87520468	HG2_PB_SVrefine2Falcon1plusDovetail_8089	N	<INS>	20	PASS	END=87520468;SVTYPE=INS;SVLEN=282;SC=NanoVar,Smartie-sv_aln;NumNeighbors=0;NumThresholdNeighbors=0;MatchId=618;TruScore=0.666667;PctSeqSimilarity=0;PctSizeSimilarity=1;PctRecOverlap=1;SizeDiff=0;StartDistance=0;EndDistance=0	GT	0/1
chr3	158116901	HG3_Ill_SVrefine2DISCOVARDovetail_2919	N	<DEL>	20	PASS	END=158117244;SVTYPE=DEL;SVLEN=343;SC=MAMnet;NumNeighbors=0;NumThresholdNeighbors=0	GT	0/1
chr3	18821509	HG4_PB_SVrefine2Falcon1Dovetail_1866	N	<INS>	20	PASS	END=18821509;SVTYPE=INS;SVLEN=90;SC=NanoVar;NumNeighbors=0;NumThresholdNeighbors=0	GT	0/1
chr3	123272981	HG2_Ill_MetaSV_3322	N	<INS>	20	PASS	END=123272981;SVTYPE=INS;SVLEN=142;SC=NanoVar;NumNeighbors=0;NumThresholdNeighbors=0	GT	1/1
chr3	123590712	HG2_PB_HySA_6857	N	<INS>	10	PASS	END=123590712;SVTYPE=INS;SVLEN=6036;SC=NanoVar,Smartie-sv_aln;NumNeighbors=0;NumThresholdNeighbors=0;MatchId=619;TruScore=0.666667;PctSeqSimilarity=0;PctSizeSimilarity=1;PctRecOverlap=1;SizeDiff=0;StartDistance=0;EndDistance=0	GT	0/1
chr3	3232242	HG3_Ill_SVrefine2DISCOVARDovetail_2184	N	<INS>	20	PASS	END=3232242;SVTYPE=INS;SVLEN=1392;SC=NanoVar;NumNeighbors=0;NumThresholdNeighbors=0	GT	1/1
chr3	183953456	HG4_PB_HySA_5884	N	<INS>	10	PASS	END=183953456;SVTYPE=INS;SVLEN=517;SC=SVIM,Sniffles,Smartie-sv_aln;NumNeighbors=0;NumThresholdNeighbors=0;MatchId=613;TruScore=0.666667;PctSeqSimilarity=0;PctSizeSimilarity=1;PctRecOverlap=1;SizeDiff=0;StartDistance=0;EndDistance=0	GT	0/1
chr3	180173589	HG4_Ill_GATKHCSBGrefine_2734	N	<DEL>	20	PASS	END=180173839;SVTYPE=DEL;SVLEN=250;SC=NanoVar;NumNeighbors=0;NumThresholdNeighbors=0	GT	1/1
chr3	50518301	HG2_PB_SVrefine2PB10Xhap12_2405	N	<INS>	10	PASS	END=50518301;SVTYPE=INS;SVLEN=183;SC=NanoVar,Smartie-sv_aln;NumNeighbors=0;NumThresholdNeighbors=0;MatchId=622;TruScore=0.666667;PctSeqSimilarity=0;PctSizeSimilarity=1;PctRecOverlap=1;SizeDiff=0;StartDistance=0;EndDistance=0	GT	1/1
chr3	131891768	HG2_Ill_GATKHCSBGrefine_2456	N	<INS>	20	PASS	END=131891768;SVTYPE=INS;SVLEN=126;SC=NanoVar,Sniffles;NumNeighbors=0;NumThresholdNeighbors=0;MatchId=623;TruScore=0.666667;PctSeqSimilarity=0;PctSizeSimilarity=1;PctRecOverlap=1;SizeDiff=0;StartDistance=0;EndDistance=0	GT	1/1
chr3	102524958	HG2_Ill_FB_3201	N	<INS>	20	PASS	END=102524958;SVTYPE=INS;SVLEN=64;SC=NanoVar;NumNeighbors=0;NumThresholdNeighbors=0	GT	0/1
chr3	60941286	HG3_Ill_250bpfermikitraw_4451	N	<INS>	20	PASS	END=60941286;SVTYPE=INS;SVLEN=52;SC=NanoVar;NumNeighbors=0;NumThresholdNeighbors=0	GT	0/1
chr3	188883211	HG4_Ill_manta_966	N	<INS>	20	PASS	END=188883211;SVTYPE=INS;SVLEN=322;SC=NanoVar;NumNeighbors=0;NumThresholdNeighbors=0	GT	0/1
chr3	194543292	HG3_PB_pbsv_3877	N	<INS>	20	PASS	END=194543292;SVTYPE=INS;SVLEN=158;SC=NanoVar,Smartie-sv_aln;NumNeighbors=0;NumThresholdNeighbors=0;MatchId=624;TruScore=0.666667;PctSeqSimilarity=0;PctSizeSimilarity=1;PctRecOverlap=1;SizeDiff=0;StartDistance=0;EndDistance=0	GT	0/1
chr3	194566115	HG2_PB_SVrefine2Falcon1plusDovetail_8417	N	<DEL>	10	PASS	END=194566619;SVTYPE=DEL;SVLEN=504;SC=NanoVar,Dipcall;NumNeighbors=0;NumThresholdNeighbors=0;MatchId=625;TruScore=0.666667;PctSeqSimilarity=0;PctSizeSimilarity=1;PctRecOverlap=1;SizeDiff=0;StartDistance=0;EndDistance=0	GT	0/1
chr3	79662022	HG2_PB_SVrefine2Falcon2Bionano_1569	N	<INS>	20	PASS	END=79662022;SVTYPE=INS;SVLEN=221;SC=Smartie-sv_aln;NumNeighbors=0;NumThresholdNeighbors=0	GT	1/1
chr3	11204173	HG2_PB_PB10Xdip_19836	N	<INS>	20	PASS	END=11204173;SVTYPE=INS;SVLEN=318;SC=NanoVar,Smartie-sv_aln;NumNeighbors=0;NumThresholdNeighbors=0;MatchId=627;TruScore=0.666667;PctSeqSimilarity=0;PctSizeSimilarity=1;PctRecOverlap=1;SizeDiff=0;StartDistance=0;EndDistance=0	GT	1/1
chr3	139234504	HG3_Ill_250bpfermikitraw_4995	N	<INS>	20	PASS	END=139234504;SVTYPE=INS;SVLEN=72;SC=NanoVar;NumNeighbors=0;NumThresholdNeighbors=0	GT	0/1
chr3	139302333	HG4_Ill_SVrefine2DISCOVARDovetail_2827	N	<INS>	20	PASS	END=139302333;SVTYPE=INS;SVLEN=145;SC=NanoVar,Smartie-sv_aln;NumNeighbors=0;NumThresholdNeighbors=0;MatchId=628;TruScore=0.666667;PctSeqSimilarity=0;PctSizeSimilarity=1;PctRecOverlap=1;SizeDiff=0;StartDistance=0;EndDistance=0	GT	0/1
chr3	187435823	HG2_Ill_250bpfermikitraw_5512	N	<INS>	20	PASS	END=187435823;SVTYPE=INS;SVLEN=52;SC=NanoVar;NumNeighbors=0;NumThresholdNeighbors=0	GT	1/1
chr3	161246712	HG3_Ill_GATKHCSBGrefine_2571	N	<DEL>	20	PASS	END=161247047;SVTYPE=DEL;SVLEN=335;SC=MAMnet;NumNeighbors=0;NumThresholdNeighbors=0	GT	0/1
chr3	51763929	HG4_PB_SVrefine2PBcRDovetail_1712	N	<INS>	20	PASS	END=51763929;SVTYPE=INS;SVLEN=341;SC=Smartie-sv_aln;NumNeighbors=0;NumThresholdNeighbors=0	GT	0/1
chr3	93762378	HG3_PB_SVrefine2PBcRDovetail_1591	N	<INS>	10	PASS	END=93762378;SVTYPE=INS;SVLEN=192;SC=NanoVar,Smartie-sv_aln,Dipcall;NumNeighbors=0;NumThresholdNeighbors=0;MatchId=630;TruScore=0.666667;PctSeqSimilarity=0;PctSizeSimilarity=1;PctRecOverlap=1;SizeDiff=0;StartDistance=0;EndDistance=0	GT	1/1
chr3	102856806	HG4_PB_SVrefine2PBcRDovetail_1828	N	<INS>	10	PASS	END=102856806;SVTYPE=INS;SVLEN=104;SC=NanoVar,Smartie-sv_aln,Dipcall;NumNeighbors=0;NumThresholdNeighbors=0;MatchId=631;TruScore=0.666667;PctSeqSimilarity=0;PctSizeSimilarity=1;PctRecOverlap=1;SizeDiff=0;StartDistance=0;EndDistance=0	GT	0/1
chr3	102983847	HG2_Ill_svaba_4410	N	<INS>	20	PASS	END=102983847;SVTYPE=INS;SVLEN=89;SC=NanoVar;NumNeighbors=0;NumThresholdNeighbors=0	GT	0/1
chr3	161635511	HG3_Ill_GATKHC_6361	N	<DEL>	20	PASS	END=161635691;SVTYPE=DEL;SVLEN=180;SC=Dipcall;NumNeighbors=0;NumThresholdNeighbors=0	GT	0/1
chr3	145942608	HG3_Ill_GATKHCSBGrefine_2520	N	<DEL>	20	PASS	END=145942658;SVTYPE=DEL;SVLEN=50;SC=NanoVar,Smartie-sv_aln;NumNeighbors=0;NumThresholdNeighbors=0;MatchId=633;TruScore=0.666667;PctSeqSimilarity=0;PctSizeSimilarity=1;PctRecOverlap=1;SizeDiff=0;StartDistance=0;EndDistance=0	GT	0/1
chr3	149853189	HG2_Ill_GATKHCSBGrefine_2520	N	<INS>	20	PASS	END=149853189;SVTYPE=INS;SVLEN=76;SC=NanoVar;NumNeighbors=0;NumThresholdNeighbors=0	GT	0/1
chr3	149878065	HG2_Ill_MetaSV_3360	N	<DEL>	20	PASS	END=149878375;SVTYPE=DEL;SVLEN=310;SC=MAMnet;NumNeighbors=0;NumThresholdNeighbors=0	GT	0/1
chr3	141529211	HG2_Ill_GATKHC_6128	N	<INS>	20	PASS	END=141529211;SVTYPE=INS;SVLEN=64;SC=NanoVar,Smartie-sv_aln;NumNeighbors=0;NumThresholdNeighbors=0;MatchId=634;TruScore=0.666667;PctSeqSimilarity=0;PctSizeSimilarity=1;PctRecOverlap=1;SizeDiff=0;StartDistance=0;EndDistance=0	GT	0/1
chr3	54512688	HG3_Ill_150bpfermikitraw_4252	N	<INS>	20	PASS	END=54512688;SVTYPE=INS;SVLEN=66;SC=NanoVar;NumNeighbors=0;NumThresholdNeighbors=0	GT	1/1
chr3	54553047	HG3_Ill_GATKHCSBGrefine_2187	N	<INS>	20	PASS	END=54553047;SVTYPE=INS;SVLEN=85;SC=NanoVar;NumNeighbors=0;NumThresholdNeighbors=0	GT	0/1
chr3	113047152	HG3_PB_pbsv_3485	N	<INS>	10	PASS	END=113047152;SVTYPE=INS;SVLEN=365;SC=Smartie-sv_aln;NumNeighbors=0;NumThresholdNeighbors=0	GT	0/1
chr3	176683776	HG2_10X_SVrefine210Xhap12_2885	N	<INS>	20	PASS	END=176683776;SVTYPE=INS;SVLEN=510;SC=NanoVar;NumNeighbors=0;NumThresholdNeighbors=0	GT	0/1
chr3	59852889	HG2_Ill_MetaSV_3236	N	<INS>	20	PASS	END=59852889;SVTYPE=INS;SVLEN=951;SC=Smartie-sv_aln;NumNeighbors=0;NumThresholdNeighbors=0	GT	0/1
chr3	59894561	HG2_Ill_GATKHCSBGrefine_2210	N	<INS>	20	PASS	END=59894561;SVTYPE=INS;SVLEN=115;SC=NanoVar;NumNeighbors=0;NumThresholdNeighbors=0	GT	0/1
chr3	172678665	HG2_Ill_FB_3556	N	<INS>	20	PASS	END=172678665;SVTYPE=INS;SVLEN=52;SC=MAMnet,Dipcall;NumNeighbors=0;NumThresholdNeighbors=0;MatchId=998;TruScore=0.666667;PctSeqSimilarity=0;PctSizeSimilarity=1;PctRecOverlap=1;SizeDiff=0;StartDistance=0;EndDistance=0	GT	0/1
chr3	2961994	HG2_Ill_GATKHCSBGrefine_1976	N	<INS>	20	PASS	END=2961994;SVTYPE=INS;SVLEN=318;SC=NanoVar,Smartie-sv_aln;NumNeighbors=0;NumThresholdNeighbors=0;MatchId=638;TruScore=0.666667;PctSeqSimilarity=0;PctSizeSimilarity=1;PctRecOverlap=1;SizeDiff=0;StartDistance=0;EndDistance=0	GT	0/1
chr3	57984306	HG2_PB_SVrefine2PBcRplusDovetail_7403	N	<INS>	20	PASS	END=57984306;SVTYPE=INS;SVLEN=317;SC=NanoVar,Smartie-sv_aln;NumNeighbors=0;NumThresholdNeighbors=0;MatchId=639;TruScore=0.666667;PctSeqSimilarity=0;PctSizeSimilarity=1;PctRecOverlap=1;SizeDiff=0;StartDistance=0;EndDistance=0	GT	0/1
chr3	79576979	HG2_PB_SVrefine2Falcon2Bionano_1568	N	<INS>	20	PASS	END=79576979;SVTYPE=INS;SVLEN=773;SC=NanoVar,Smartie-sv_aln;NumNeighbors=0;NumThresholdNeighbors=0;MatchId=640;TruScore=0.666667;PctSeqSimilarity=0;PctSizeSimilarity=1;PctRecOverlap=1;SizeDiff=0;StartDistance=0;EndDistance=0	GT	0/1
chr3	169486995	HG2_PB_SVrefine2PB10Xhap12_2806	N	<INS>	10	PASS	END=169486995;SVTYPE=INS;SVLEN=150;SC=NanoVar;NumNeighbors=0;NumThresholdNeighbors=0	GT	1/1
chr3	32987103	HG2_PB_SVrefine2PB10Xhap12_2327	N	<INS>	10	PASS	END=32987103;SVTYPE=INS;SVLEN=3797;SC=NanoVar,Smartie-sv_aln;NumNeighbors=0;NumThresholdNeighbors=0;MatchId=641;TruScore=0.666667;PctSeqSimilarity=0;PctSizeSimilarity=1;PctRecOverlap=1;SizeDiff=0;StartDistance=0;EndDistance=0	GT	1/1
chr3	124808629	HG2_Ill_SVrefine2DISCOVARplusDovetail_8791	N	<INS>	20	PASS	END=124808629;SVTYPE=INS;SVLEN=2709;SC=NanoVar,Smartie-sv_aln;NumNeighbors=0;NumThresholdNeighbors=0;MatchId=642;TruScore=0.666667;PctSeqSimilarity=0;PctSizeSimilarity=1;PctRecOverlap=1;SizeDiff=0;StartDistance=0;EndDistance=0	GT	0/1
chr3	111226362	HG3_PB_pbsv_3477	N	<INS>	20	PASS	END=111226362;SVTYPE=INS;SVLEN=356;SC=Smartie-sv_aln;NumNeighbors=0;NumThresholdNeighbors=0	GT	0/1
chr3	155025177	HG3_Ill_svaba_4856	N	<INS>	20	PASS	END=155025177;SVTYPE=INS;SVLEN=59;SC=MAMnet,Dipcall;NumNeighbors=0;NumThresholdNeighbors=0;MatchId=1006;TruScore=0.666667;PctSeqSimilarity=0;PctSizeSimilarity=1;PctRecOverlap=1;SizeDiff=0;StartDistance=0;EndDistance=0	GT	0/1
chr3	155027215	HG2_10X_SVrefine210Xhap12_2795	N	<INS>	20	PASS	END=155027215;SVTYPE=INS;SVLEN=3612;SC=NanoVar,Smartie-sv_aln;NumNeighbors=0;NumThresholdNeighbors=0;MatchId=645;TruScore=0.666667;PctSeqSimilarity=0;PctSizeSimilarity=1;PctRecOverlap=1;SizeDiff=0;StartDistance=0;EndDistance=0	GT	1/1
chr3	155040660	HG4_Ill_MetaSV_3514	N	<INS>	20	PASS	END=155040660;SVTYPE=INS;SVLEN=173;SC=NanoVar;NumNeighbors=0;NumThresholdNeighbors=0	GT	0/1
chr3	52381084	HG2_PB_SVrefine2Falcon1plusDovetail_7981	N	<INS>	20	PASS	END=52381084;SVTYPE=INS;SVLEN=82;SC=NanoVar;NumNeighbors=0;NumThresholdNeighbors=0	GT	0/1
chr3	118172068	HG4_PB_SVrefine2Falcon1Dovetail_2165	N	<INS>	20	PASS	END=118172068;SVTYPE=INS;SVLEN=330;SC=NanoVar,Smartie-sv_aln;NumNeighbors=0;NumThresholdNeighbors=0;MatchId=646;TruScore=0.666667;PctSeqSimilarity=0;PctSizeSimilarity=1;PctRecOverlap=1;SizeDiff=0;StartDistance=0;EndDistance=0	GT	0/1
chr3	101399557	HG2_Ill_manta_984	N	<INS>	20	PASS	END=101399557;SVTYPE=INS;SVLEN=66;SC=NanoVar;NumNeighbors=0;NumThresholdNeighbors=0	GT	0/1
chr3	14644917	HG2_Ill_Krunchall_4221	N	<INS>	20	PASS	END=14644917;SVTYPE=INS;SVLEN=64;SC=NanoVar;NumNeighbors=0;NumThresholdNeighbors=0	GT	0/1
chr3	123829241	HG4_PB_assemblyticsfalcon_17728	N	<INS>	10	PASS	END=123829241;SVTYPE=INS;SVLEN=348;SC=Sniffles2,SVIM,Sniffles,Smartie-sv_aln;NumNeighbors=0;NumThresholdNeighbors=0;MatchId=1013;TruScore=0.666667;PctSeqSimilarity=0;PctSizeSimilarity=1;PctRecOverlap=1;SizeDiff=0;StartDistance=0;EndDistance=0	GT	0/1
chr3	157241464	HG4_Ill_Krunchall_5602	N	<INS>	20	PASS	END=157241464;SVTYPE=INS;SVLEN=73;SC=NanoVar;NumNeighbors=0;NumThresholdNeighbors=0	GT	1/1
chr3	38399697	HG2_PB_SVrefine2Falcon1plusDovetail_7921	N	<INS>	20	PASS	END=38399697;SVTYPE=INS;SVLEN=292;SC=NanoVar,Smartie-sv_aln;NumNeighbors=0;NumThresholdNeighbors=0;MatchId=648;TruScore=0.666667;PctSeqSimilarity=0;PctSizeSimilarity=1;PctRecOverlap=1;SizeDiff=0;StartDistance=0;EndDistance=0	GT	1/1
chr3	128376185	HG4_PB_SVrefine2Falcon1Dovetail_2198	N	<INS>	10	PASS	END=128376185;SVTYPE=INS;SVLEN=2338;SC=NanoVar,Smartie-sv_aln;NumNeighbors=0;NumThresholdNeighbors=0;MatchId=650;TruScore=0.666667;PctSeqSimilarity=0;PctSizeSimilarity=1;PctRecOverlap=1;SizeDiff=0;StartDistance=0;EndDistance=0	GT	1/1
chr3	128395208	HG4_Ill_MetaSV_3475	N	<INS>	20	PASS	END=128395208;SVTYPE=INS;SVLEN=310;SC=NanoVar,Smartie-sv_aln;NumNeighbors=0;NumThresholdNeighbors=0;MatchId=651;TruScore=0.666667;PctSeqSimilarity=0;PctSizeSimilarity=1;PctRecOverlap=1;SizeDiff=0;StartDistance=0;EndDistance=0	GT	0/1
chr3	2747116	HG2_PB_SVrefine2Falcon2Bionano_1319	N	<INS>	20	PASS	END=2747116;SVTYPE=INS;SVLEN=614;SC=Smartie-sv_aln;NumNeighbors=0;NumThresholdNeighbors=0	GT	1/1
chr3	104978428	HG4_PB_pbsv_3545	N	<INS>	20	PASS	END=104978428;SVTYPE=INS;SVLEN=69;SC=MAMnet,cuteSV,SVIM,Smartie-sv_aln,Dipcall;NumNeighbors=0;NumThresholdNeighbors=0;MatchId=1020;TruScore=0.666667;PctSeqSimilarity=0;PctSizeSimilarity=1;PctRecOverlap=1;SizeDiff=0;StartDistance=0;EndDistance=0	GT	0/1
chr3	46782487	HG4_Ill_SVrefine2DISCOVARDovetail_2398	N	<INS>	20	PASS	END=46782487;SVTYPE=INS;SVLEN=269;SC=Sniffles2,SVIM,Sniffles,Smartie-sv_aln,Dipcall;NumNeighbors=0;NumThresholdNeighbors=0;MatchId=1021;TruScore=0.666667;PctSeqSimilarity=0;PctSizeSimilarity=1;PctRecOverlap=1;SizeDiff=0;StartDistance=0;EndDistance=0	GT	0/1
chr3	46881771	HG2_Ill_SVrefine2DISCOVARplusDovetail_8472	N	<INS>	20	PASS	END=46881771;SVTYPE=INS;SVLEN=303;SC=NanoVar;NumNeighbors=0;NumThresholdNeighbors=0	GT	1/1
chr3	36839145	HG2_PB_SVrefine2PB10Xhap12_2342	N	<INS>	20	PASS	END=36839145;SVTYPE=INS;SVLEN=308;SC=Smartie-sv_aln;NumNeighbors=0;NumThresholdNeighbors=0	GT	1/1
chr3	112453492	HG2_PB_SVrefine2PB10Xhap12_2605	N	<INS>	20	PASS	END=112453492;SVTYPE=INS;SVLEN=303;SC=NanoVar;NumNeighbors=0;NumThresholdNeighbors=0	GT	1/1
chr3	112467382	HG3_10X_allpass_678	N	<DEL>	20	PASS	END=112467712;SVTYPE=DEL;SVLEN=330;SC=NanoVar;NumNeighbors=0;NumThresholdNeighbors=0	GT	1/1
chr3	195840135	HG2_Ill_GATKHC_6702	N	<INS>	20	PASS	END=195840135;SVTYPE=INS;SVLEN=57;SC=Smartie-sv_aln;NumNeighbors=0;NumThresholdNeighbors=0	GT	0/1
chr3	31400672	HG2_PB_pbsv_3143	N	<INS>	20	PASS	END=31400672;SVTYPE=INS;SVLEN=331;SC=Smartie-sv_aln;NumNeighbors=0;NumThresholdNeighbors=0	GT	0/1
chr3	35346621	HG2_Ill_MetaSV_3200	N	<INS>	20	PASS	END=35346621;SVTYPE=INS;SVLEN=326;SC=NanoVar;NumNeighbors=0;NumThresholdNeighbors=0	GT	0/1
chr3	55885216	HG2_Ill_MetaSV_3232	N	<INS>	20	PASS	END=55885216;SVTYPE=INS;SVLEN=320;SC=NanoVar;NumNeighbors=0;NumThresholdNeighbors=0	GT	0/1
chr3	172409230	HG3_Ill_MetaSV_3565	N	<INS>	20	PASS	END=172409230;SVTYPE=INS;SVLEN=1021;SC=NanoVar;NumNeighbors=0;NumThresholdNeighbors=0	GT	1/1
chr3	12604987	HG4_Ill_SVrefine2DISCOVARDovetail_2254	N	<INS>	20	PASS	END=12604987;SVTYPE=INS;SVLEN=996;SC=NanoVar,Smartie-sv_aln;NumNeighbors=0;NumThresholdNeighbors=0;MatchId=659;TruScore=0.666667;PctSeqSimilarity=0;PctSizeSimilarity=1;PctRecOverlap=1;SizeDiff=0;StartDistance=0;EndDistance=0	GT	1/1
chr3	137845369	HG2_PB_HySA_7004	N	<INS>	20	PASS	END=137845369;SVTYPE=INS;SVLEN=2750;SC=NanoVar,Smartie-sv_aln;NumNeighbors=0;NumThresholdNeighbors=0;MatchId=660;TruScore=0.666667;PctSeqSimilarity=0;PctSizeSimilarity=1;PctRecOverlap=1;SizeDiff=0;StartDistance=0;EndDistance=0	GT	1/1
chr3	138328389	HG4_Ill_GATKHCSBGrefine_2568	N	<INS>	20	PASS	END=138328389;SVTYPE=INS;SVLEN=77;SC=NanoVar;NumNeighbors=0;NumThresholdNeighbors=0	GT	1/1
chr3	11641061	HG2_PB_SVrefine2Falcon2Bionano_1361	N	<INS>	10	PASS	END=11641061;SVTYPE=INS;SVLEN=572;SC=Smartie-sv_aln;NumNeighbors=0;NumThresholdNeighbors=0	GT	1/1
chr3	152611311	HG2_PB_SVrefine2PBcRplusDovetail_7664	N	<INS>	20	PASS	END=152611311;SVTYPE=INS;SVLEN=1454;SC=NanoVar,Smartie-sv_aln;NumNeighbors=0;NumThresholdNeighbors=0;MatchId=662;TruScore=0.666667;PctSeqSimilarity=0;PctSizeSimilarity=1;PctRecOverlap=1;SizeDiff=0;StartDistance=0;EndDistance=0	GT	1/1
chr3	113852468	HG4_Ill_250bpfermikitraw_5034	N	<INS>	20	PASS	END=113852468;SVTYPE=INS;SVLEN=56;SC=NanoVar;NumNeighbors=0;NumThresholdNeighbors=0	GT	1/1
chr3	38626083	HG2_PB_pbsv_3189	N	<INS>	20	PASS	END=38626083;SVTYPE=INS;SVLEN=6312;SC=NanoVar,Smartie-sv_aln;NumNeighbors=0;NumThresholdNeighbors=0;MatchId=663;TruScore=0.666667;PctSeqSimilarity=0;PctSizeSimilarity=1;PctRecOverlap=1;SizeDiff=0;StartDistance=0;EndDistance=0	GT	0/1
chr3	82710120	HG2_PB_SVrefine2Falcon2Bionano_1578	N	<INS>	20	PASS	END=82710120;SVTYPE=INS;SVLEN=1550;SC=Smartie-sv_aln;NumNeighbors=0;NumThresholdNeighbors=0	GT	0/1
chr3	68634770	HG2_PB_pbsv_3354	N	<DEL>	20	PASS	END=68640253;SVTYPE=DEL;SVLEN=5483;SC=MAMnet;NumNeighbors=0;NumThresholdNeighbors=0	GT	0/1
chr3	130347566	HG2_PB_SVrefine2PBcRplusDovetail_7603	N	<DEL>	20	PASS	END=130353108;SVTYPE=DEL;SVLEN=5542;SC=NanoVar;NumNeighbors=0;NumThresholdNeighbors=0	GT	0/1
chr3	130587449	HG3_PB_pbsv_3569	N	<INS>	10	PASS	END=130587449;SVTYPE=INS;SVLEN=126;SC=Smartie-sv_aln;NumNeighbors=0;NumThresholdNeighbors=0	GT	0/1
chr3	71588253	HG4_PB_SVrefine2Falcon1Dovetail_2036	N	<INS>	20	PASS	END=71588253;SVTYPE=INS;SVLEN=332;SC=Smartie-sv_aln;NumNeighbors=0;NumThresholdNeighbors=0	GT	0/1
chr3	121883518	HG2_PB_SVrefine2PBcRplusDovetail_7557	N	<DEL>	20	PASS	END=121883871;SVTYPE=DEL;SVLEN=353;SC=Dipcall;NumNeighbors=0;NumThresholdNeighbors=0	GT	1/1
chr3	120591471	HG2_Ill_250bpfermikitraw_4998	N	<DEL>	20	PASS	END=120591521;SVTYPE=DEL;SVLEN=50;SC=NanoVar;NumNeighbors=0;NumThresholdNeighbors=0	GT	0/1
chr3	29755665	HG2_Ill_MetaSV_3188	N	<INS>	20	PASS	END=29755665;SVTYPE=INS;SVLEN=587;SC=Smartie-sv_aln,Dipcall;NumNeighbors=0;NumThresholdNeighbors=0;MatchId=175;TruScore=0.666667;PctSeqSimilarity=0;PctSizeSimilarity=1;PctRecOverlap=1;SizeDiff=0;StartDistance=0;EndDistance=0	GT	0/1
chr3	193229449	HG2_PB_SVrefine2Falcon2Bionano_1885	N	<INS>	10	PASS	END=193229449;SVTYPE=INS;SVLEN=105;SC=NanoVar,Smartie-sv_aln;NumNeighbors=0;NumThresholdNeighbors=0;MatchId=669;TruScore=0.666667;PctSeqSimilarity=0;PctSizeSimilarity=1;PctRecOverlap=1;SizeDiff=0;StartDistance=0;EndDistance=0	GT	0/1
chr3	172322936	HG2_Ill_MetaSV_3396	N	<INS>	20	PASS	END=172322936;SVTYPE=INS;SVLEN=143;SC=Smartie-sv_aln;NumNeighbors=0;NumThresholdNeighbors=0	GT	0/1
chr3	190810486	HG2_Ill_250bpfermikitraw_5563	N	<DEL>	20	PASS	END=190810548;SVTYPE=DEL;SVLEN=62;SC=Smartie-sv_aln;NumNeighbors=0;NumThresholdNeighbors=0	GT	0/1
chr3	190833572	HG3_PB_SVrefine2Falcon1Dovetail_2481	N	<INS>	20	PASS	END=190833572;SVTYPE=INS;SVLEN=287;SC=NanoVar,Smartie-sv_aln;NumNeighbors=0;NumThresholdNeighbors=0;MatchId=672;TruScore=0.666667;PctSeqSimilarity=0;PctSizeSimilarity=1;PctRecOverlap=1;SizeDiff=0;StartDistance=0;EndDistance=0	GT	0/1
chr3	188354722	HG3_PB_SVrefine2Falcon1Dovetail_2466	N	<INS>	10	PASS	END=188354722;SVTYPE=INS;SVLEN=1515;SC=NanoVar,Smartie-sv_aln;NumNeighbors=0;NumThresholdNeighbors=0;MatchId=673;TruScore=0.666667;PctSeqSimilarity=0;PctSizeSimilarity=1;PctRecOverlap=1;SizeDiff=0;StartDistance=0;EndDistance=0	GT	0/1
chr3	163104167	HG2_PB_SVrefine2PB10Xhap12_2792	N	<INS>	20	PASS	END=163104167;SVTYPE=INS;SVLEN=8738;SC=NanoVar,Smartie-sv_aln;NumNeighbors=0;NumThresholdNeighbors=0;MatchId=674;TruScore=0.666667;PctSeqSimilarity=0;PctSizeSimilarity=1;PctRecOverlap=1;SizeDiff=0;StartDistance=0;EndDistance=0	GT	0/1
chr3	6353058	HG2_Ill_GATKHCSBGrefine_1993	N	<INS>	20	PASS	END=6353058;SVTYPE=INS;SVLEN=101;SC=NanoVar;NumNeighbors=0;NumThresholdNeighbors=0	GT	0/1
chr3	84699425	HG2_PB_SVrefine2PBcRplusDovetail_7476	N	<DEL>	20	PASS	END=84702785;SVTYPE=DEL;SVLEN=3360;SC=Smartie-sv_aln,Dipcall;NumNeighbors=0;NumThresholdNeighbors=0;MatchId=176;TruScore=0.666667;PctSeqSimilarity=0;PctSizeSimilarity=1;PctRecOverlap=1;SizeDiff=0;StartDistance=0;EndDistance=0	GT	0/1
chr3	23764057	HG2_Ill_manta_878	N	<DEL>	20	PASS	END=23764387;SVTYPE=DEL;SVLEN=330;SC=MAMnet,NanoVar;NumNeighbors=0;NumThresholdNeighbors=0;MatchId=1054;TruScore=0.666667;PctSeqSimilarity=0;PctSizeSimilarity=1;PctRecOverlap=1;SizeDiff=0;StartDistance=0;EndDistance=0	GT	0/1
chr3	140878318	HG4_Ill_250bpfermikitraw_5211	N	<INS>	20	PASS	END=140878318;SVTYPE=INS;SVLEN=51;SC=NanoVar;NumNeighbors=0;NumThresholdNeighbors=0	GT	1/1
chr3	4315416	HG2_PB_PB10Xdip_20714	N	<INS>	10	PASS	END=4315416;SVTYPE=INS;SVLEN=57;SC=NanoVar,SVIM,Smartie-sv_aln;NumNeighbors=0;NumThresholdNeighbors=0;MatchId=676;TruScore=0.666667;PctSeqSimilarity=0;PctSizeSimilarity=1;PctRecOverlap=1;SizeDiff=0;StartDistance=0;EndDistance=0	GT	0/1
chr3	187101501	HG2_PB_SVrefine2Falcon2Bionano_1861	N	<INS>	20	PASS	END=187101501;SVTYPE=INS;SVLEN=64;SC=NanoVar;NumNeighbors=0;NumThresholdNeighbors=0	GT	1/1
chr3	97968395	HG2_Ill_svaba_4375	N	<INS>	20	PASS	END=97968395;SVTYPE=INS;SVLEN=58;SC=NanoVar;NumNeighbors=0;NumThresholdNeighbors=0	GT	0/1
chr3	125979265	HG2_PB_HySA_6881	N	<INS>	20	PASS	END=125979265;SVTYPE=INS;SVLEN=118;SC=Smartie-sv_aln;NumNeighbors=0;NumThresholdNeighbors=0	GT	0/1
chr3	191108200	HG4_Ill_GATKHC_6718	N	<INS>	20	PASS	END=191108200;SVTYPE=INS;SVLEN=78;SC=NanoVar;NumNeighbors=0;NumThresholdNeighbors=0	GT	1/1
chr3	55788567	HG2_PB_SVrefine2Falcon1plusDovetail_7990	N	<INS>	20	PASS	END=55788567;SVTYPE=INS;SVLEN=6060;SC=NanoVar,Smartie-sv_aln;NumNeighbors=0;NumThresholdNeighbors=0;MatchId=678;TruScore=0.666667;PctSeqSimilarity=0;PctSizeSimilarity=1;PctRecOverlap=1;SizeDiff=0;StartDistance=0;EndDistance=0	GT	0/1
chr3	100170600	HG2_Ill_svaba_4394	N	<INS>	20	PASS	END=100170600;SVTYPE=INS;SVLEN=57;SC=NanoVar;NumNeighbors=0;NumThresholdNeighbors=0	GT	0/1
chr3	100177251	HG2_PB_HySA_6640	N	<INS>	20	PASS	END=100177251;SVTYPE=INS;SVLEN=310;SC=Smartie-sv_aln,Dipcall;NumNeighbors=0;NumThresholdNeighbors=0;MatchId=177;TruScore=0.666667;PctSeqSimilarity=0;PctSizeSimilarity=1;PctRecOverlap=1;SizeDiff=0;StartDistance=0;EndDistance=0	GT	0/1
chr3	1069601	HG2_10X_SVrefine210Xhap12_2249	N	<INS>	20	PASS	END=1069601;SVTYPE=INS;SVLEN=1039;SC=Smartie-sv_aln,SVIM-asm,Dipcall;NumNeighbors=0;NumThresholdNeighbors=0;MatchId=178;TruScore=0.666667;PctSeqSimilarity=0;PctSizeSimilarity=1;PctRecOverlap=1;SizeDiff=0;StartDistance=0;EndDistance=0	GT	1/1
chr3	106034442	HG4_Ill_manta_852	N	<INS>	20	PASS	END=106034442;SVTYPE=INS;SVLEN=75;SC=NanoVar;NumNeighbors=0;NumThresholdNeighbors=0	GT	1/1
chr3	132848793	HG4_Ill_MetaSV_3484	N	<INS>	20	PASS	END=132848793;SVTYPE=INS;SVLEN=327;SC=NanoVar;NumNeighbors=0;NumThresholdNeighbors=0	GT	1/1
chr3	131934115	HG2_Ill_SVrefine2DISCOVARplusDovetail_8828	N	<INS>	20	PASS	END=131934115;SVTYPE=INS;SVLEN=180;SC=Sniffles2,Sniffles,Smartie-sv_aln;NumNeighbors=0;NumThresholdNeighbors=0;MatchId=1067;TruScore=0.666667;PctSeqSimilarity=0;PctSizeSimilarity=1;PctRecOverlap=1;SizeDiff=0;StartDistance=0;EndDistance=0	GT	1/1
chr3	131936139	HG2_PB_SVrefine2Falcon2Bionano_1698	N	<INS>	20	PASS	END=131936139;SVTYPE=INS;SVLEN=58;SC=NanoVar;NumNeighbors=0;NumThresholdNeighbors=0	GT	0/1
chr3	134673902	HG4_10X_allpass_661	N	<DEL>	20	PASS	END=134674555;SVTYPE=DEL;SVLEN=653;SC=NanoVar;NumNeighbors=0;NumThresholdNeighbors=0	GT	0/1
chr3	185017328	HG2_10X_allpass_609	N	<DEL>	20	PASS	END=185017653;SVTYPE=DEL;SVLEN=325;SC=NanoVar;NumNeighbors=0;NumThresholdNeighbors=0	GT	0/1
chr3	17545680	HG3_Ill_SVrefine2DISCOVARDovetail_2254	N	<INS>	20	PASS	END=17545680;SVTYPE=INS;SVLEN=347;SC=Smartie-sv_aln;NumNeighbors=0;NumThresholdNeighbors=0	GT	1/1
chr3	61871354	HG2_PB_PB10Xdip_20849	N	<INS>	10	PASS	END=61871354;SVTYPE=INS;SVLEN=188;SC=NanoVar,Smartie-sv_aln;NumNeighbors=0;NumThresholdNeighbors=0;MatchId=683;TruScore=0.666667;PctSeqSimilarity=0;PctSizeSimilarity=1;PctRecOverlap=1;SizeDiff=0;StartDistance=0;EndDistance=0	GT	1/1
chr3	158947489	HG4_PB_SVrefine2Falcon1Dovetail_2300	N	<INS>	10	PASS	END=158947489;SVTYPE=INS;SVLEN=511;SC=NanoVar,Sniffles,Smartie-sv_aln;NumNeighbors=0;NumThresholdNeighbors=0;MatchId=684;TruScore=0.666667;PctSeqSimilarity=0;PctSizeSimilarity=1;PctRecOverlap=1;SizeDiff=0;StartDistance=0;EndDistance=0	GT	1/1
chr3	76063684	HG2_PB_PB10Xdip_20956	N	<INS>	20	PASS	END=76063684;SVTYPE=INS;SVLEN=58;SC=MAMnet,Sniffles2,Sniffles,SVIM-asm,Dipcall;NumNeighbors=0;NumThresholdNeighbors=0;MatchId=1075;TruScore=0.666667;PctSeqSimilarity=0;PctSizeSimilarity=1;PctRecOverlap=1;SizeDiff=0;StartDistance=0;EndDistance=0	GT	1/1
chr3	76123057	HG4_Ill_SVrefine2DISCOVARDovetail_2561	N	<INS>	20	PASS	END=76123057;SVTYPE=INS;SVLEN=91;SC=Smartie-sv_aln;NumNeighbors=0;NumThresholdNeighbors=0	GT	0/1
chr3	175951535	HG2_10X_SVrefine210Xhap12_2879	N	<INS>	20	PASS	END=175951535;SVTYPE=INS;SVLEN=5775;SC=NanoVar,Smartie-sv_aln;NumNeighbors=0;NumThresholdNeighbors=0;MatchId=688;TruScore=0.666667;PctSeqSimilarity=0;PctSizeSimilarity=1;PctRecOverlap=1;SizeDiff=0;StartDistance=0;EndDistance=0	GT	0/1
chr3	125778106	HG2_Ill_Krunchall_5132	N	<INS>	20	PASS	END=125778106;SVTYPE=INS;SVLEN=78;SC=NanoVar;NumNeighbors=0;NumThresholdNeighbors=0	GT	1/1
chr3	98726764	HG2_Ill_GATKHCSBGrefine_2344	N	<INS>	20	PASS	END=98726764;SVTYPE=INS;SVLEN=312;SC=NanoVar,Smartie-sv_aln;NumNeighbors=0;NumThresholdNeighbors=0;MatchId=689;TruScore=0.666667;PctSeqSimilarity=0;PctSizeSimilarity=1;PctRecOverlap=1;SizeDiff=0;StartDistance=0;EndDistance=0	GT	0/1
chr3	78359918	HG4_Ill_GATKHCSBGrefine_2358	N	<INS>	20	PASS	END=78359918;SVTYPE=INS;SVLEN=70;SC=Smartie-sv_aln;NumNeighbors=0;NumThresholdNeighbors=0	GT	0/1
chr3	71376466	HG3_Ill_MetaSV_3418	N	<INS>	20	PASS	END=71376466;SVTYPE=INS;SVLEN=243;SC=Smartie-sv_aln;NumNeighbors=0;NumThresholdNeighbors=0	GT	1/1
chr3	50879168	HG4_PB_pbsv_3276	N	<INS>	20	PASS	END=50879168;SVTYPE=INS;SVLEN=370;SC=Smartie-sv_aln;NumNeighbors=0;NumThresholdNeighbors=0	GT	0/1
chr4	156878445	HG3_PB_SVrefine2PBcRDovetail_2284	N	<INS>	20	PASS	END=156878445;SVTYPE=INS;SVLEN=12657;SC=NanoVar,Smartie-sv_aln;NumNeighbors=0;NumThresholdNeighbors=0;MatchId=693;TruScore=0.666667;PctSeqSimilarity=0;PctSizeSimilarity=1;PctRecOverlap=1;SizeDiff=0;StartDistance=0;EndDistance=0	GT	1/1
chr4	187850837	HG4_Ill_SVrefine2DISCOVARDovetail_4006	N	<DEL>	20	PASS	END=187850970;SVTYPE=DEL;SVLEN=133;SC=Smartie-sv_aln,Dipcall;NumNeighbors=0;NumThresholdNeighbors=0;MatchId=181;TruScore=0.666667;PctSeqSimilarity=0;PctSizeSimilarity=1;PctRecOverlap=1;SizeDiff=0;StartDistance=0;EndDistance=0	GT	0/1
chr4	187879298	HG2_Ill_svaba_6782	N	<INS>	20	PASS	END=187879298;SVTYPE=INS;SVLEN=86;SC=NanoVar,Dipcall;NumNeighbors=0;NumThresholdNeighbors=0;MatchId=696;TruScore=0.666667;PctSeqSimilarity=0;PctSizeSimilarity=1;PctRecOverlap=1;SizeDiff=0;StartDistance=0;EndDistance=0	GT	0/1
chr4	52948111	HG2_PB_SVrefine2PB10Xhap12_3281	N	<INS>	20	PASS	END=52948111;SVTYPE=INS;SVLEN=148;SC=NanoVar;NumNeighbors=0;NumThresholdNeighbors=0	GT	1/1
chr4	52996325	HG2_PB_SVrefine2Falcon2Bionano_2159	N	<INS>	20	PASS	END=52996325;SVTYPE=INS;SVLEN=1384;SC=Smartie-sv_aln;NumNeighbors=0;NumThresholdNeighbors=0	GT	0/1
chr4	72719804	HG4_Ill_GATKHCSBGrefine_3252	N	<INS>	20	PASS	END=72719804;SVTYPE=INS;SVLEN=310;SC=NanoVar;NumNeighbors=0;NumThresholdNeighbors=0	GT	0/1
chr4	138243865	HG2_PB_pbsv_4923	N	<INS>	20	PASS	END=138243865;SVTYPE=INS;SVLEN=116;SC=NanoVar;NumNeighbors=0;NumThresholdNeighbors=0	GT	0/1
chr4	138298989	HG2_Ill_MetaSV_3723	N	<INS>	20	PASS	END=138298989;SVTYPE=INS;SVLEN=313;SC=Smartie-sv_aln;NumNeighbors=0;NumThresholdNeighbors=0	GT	0/1
chr4	961947	HG4_PB_SVrefine2PBcRDovetail_2106	N	<INS>	20	PASS	END=961947;SVTYPE=INS;SVLEN=113;SC=NanoVar;NumNeighbors=0;NumThresholdNeighbors=0	GT	1/1
chr4	161277324	HG2_Ill_SVrefine2DISCOVARplusDovetail_9894	N	<INS>	20	PASS	END=161277324;SVTYPE=INS;SVLEN=145;SC=NanoVar,Smartie-sv_aln,SVIM-asm,Dipcall;NumNeighbors=0;NumThresholdNeighbors=0;MatchId=699;TruScore=0.666667;PctSeqSimilarity=0;PctSizeSimilarity=1;PctRecOverlap=1;SizeDiff=0;StartDistance=0;EndDistance=0	GT	0/1
chr4	71202404	HG2_PB_SVrefine2Falcon1plusDovetail_8787	N	<INS>	10	PASS	END=71202404;SVTYPE=INS;SVLEN=220;SC=NanoVar,Smartie-sv_aln;NumNeighbors=0;NumThresholdNeighbors=0;MatchId=700;TruScore=0.666667;PctSeqSimilarity=0;PctSizeSimilarity=1;PctRecOverlap=1;SizeDiff=0;StartDistance=0;EndDistance=0	GT	0/1
chr4	180353145	HG2_Ill_GATKHCSBGrefine_3561	N	<INS>	20	PASS	END=180353145;SVTYPE=INS;SVLEN=827;SC=NanoVar;NumNeighbors=0;NumThresholdNeighbors=0	GT	1/1
chr4	560472	HG2_PB_PB10Xdip_22391	N	<INS>	10	PASS	END=560472;SVTYPE=INS;SVLEN=3246;SC=NanoVar,Smartie-sv_aln;NumNeighbors=0;NumThresholdNeighbors=0;MatchId=701;TruScore=0.666667;PctSeqSimilarity=0;PctSizeSimilarity=1;PctRecOverlap=1;SizeDiff=0;StartDistance=0;EndDistance=0	GT	1/1
chr4	134132421	HG2_PB_SVrefine2PBcRplusDovetail_8358	N	<DEL>	20	PASS	END=134133025;SVTYPE=DEL;SVLEN=604;SC=NanoVar;NumNeighbors=0;NumThresholdNeighbors=0	GT	1/1
chr4	3727923	HG2_PB_SVrefine2PBcRplusDovetail_7929	N	<INS>	20	PASS	END=3727923;SVTYPE=INS;SVLEN=97;SC=Smartie-sv_aln;NumNeighbors=0;NumThresholdNeighbors=0	GT	1/1
chr4	37534567	HG3_Ill_GATKHCSBGrefine_2937	N	<INS>	20	PASS	END=37534567;SVTYPE=INS;SVLEN=112;SC=NanoVar;NumNeighbors=0;NumThresholdNeighbors=0	GT	0/1
chr4	140775820	HG2_PB_HySA_9280	N	<INS>	20	PASS	END=140775820;SVTYPE=INS;SVLEN=138;SC=NanoVar;NumNeighbors=0;NumThresholdNeighbors=0	GT	0/1
chr4	190411706	HG4_PB_SVrefine2Falcon1Dovetail_3255	N	<INS>	10	PASS	END=190411706;SVTYPE=INS;SVLEN=2306;SC=MAMnet,Sniffles2,cuteSV,NanoVar,SVIM,Sniffles,Smartie-sv_aln,SVIM-asm,PAV,Dipcall;NumNeighbors=0;NumThresholdNeighbors=0;MatchId=1101;TruScore=0.666667;PctSeqSimilarity=0;PctSizeSimilarity=1;PctRecOverlap=1;SizeDiff=0;StartDistance=0;EndDistance=0	GT	0/1
chr4	84483325	HG2_Ill_svaba_5961	N	<INS>	20	PASS	END=84483325;SVTYPE=INS;SVLEN=64;SC=NanoVar;NumNeighbors=0;NumThresholdNeighbors=0	GT	0/1
chr4	48122181	HG4_Ill_250bpfermikitraw_6247	N	<DEL>	20	PASS	END=48122243;SVTYPE=DEL;SVLEN=62;SC=Dipcall;NumNeighbors=0;NumThresholdNeighbors=0	GT	0/1
chr4	48162876	HG3_Ill_GATKHC_7415	N	<INS>	20	PASS	END=48162876;SVTYPE=INS;SVLEN=52;SC=SVIM-asm,Dipcall;NumNeighbors=0;NumThresholdNeighbors=0;MatchId=181;TruScore=0.666667;PctSeqSimilarity=0;PctSizeSimilarity=1;PctRecOverlap=1;SizeDiff=0;StartDistance=0;EndDistance=0	GT	0/1
chr4	190291418	HG4_Ill_scalpel_5149	N	<DEL>	20	PASS	END=190291737;SVTYPE=DEL;SVLEN=319;SC=Dipcall;NumNeighbors=0;NumThresholdNeighbors=0	GT	0/1
chr4	24775162	HG3_PB_HySA_6655	N	<INS>	10	PASS	END=24775162;SVTYPE=INS;SVLEN=181;SC=NanoVar,Smartie-sv_aln;NumNeighbors=0;NumThresholdNeighbors=0;MatchId=707;TruScore=0.666667;PctSeqSimilarity=0;PctSizeSimilarity=1;PctRecOverlap=1;SizeDiff=0;StartDistance=0;EndDistance=0	GT	0/1
chr4	67106598	HG2_10X_SVrefine210Xhap12_3349	N	<INS>	20	PASS	END=67106598;SVTYPE=INS;SVLEN=318;SC=NanoVar,Smartie-sv_aln;NumNeighbors=0;NumThresholdNeighbors=0;MatchId=709;TruScore=0.666667;PctSeqSimilarity=0;PctSizeSimilarity=1;PctRecOverlap=1;SizeDiff=0;StartDistance=0;EndDistance=0	GT	1/1
chr4	67122069	HG3_PB_assemblyticsfalcon_19491	N	<DEL>	20	PASS	END=67123483;SVTYPE=DEL;SVLEN=1414;SC=NanoVar;NumNeighbors=0;NumThresholdNeighbors=0	GT	0/1
chr4	185875941	HG4_PB_SVrefine2Falcon1Dovetail_3187	N	<INS>	20	PASS	END=185875941;SVTYPE=INS;SVLEN=322;SC=NanoVar,Smartie-sv_aln;NumNeighbors=0;NumThresholdNeighbors=0;MatchId=710;TruScore=0.666667;PctSeqSimilarity=0;PctSizeSimilarity=1;PctRecOverlap=1;SizeDiff=0;StartDistance=0;EndDistance=0	GT	0/1
chr4	1019870	HG3_PB_SVrefine2PBcRDovetail_1913	N	<INS>	10	PASS	END=1019870;SVTYPE=INS;SVLEN=205;SC=Smartie-sv_aln;NumNeighbors=0;NumThresholdNeighbors=0	GT	1/1
chr4	53066097	HG2_PB_HySA_8444	N	<INS>	10	PASS	END=53066097;SVTYPE=INS;SVLEN=647;SC=Smartie-sv_aln,Dipcall;NumNeighbors=0;NumThresholdNeighbors=0;MatchId=189;TruScore=0.666667;PctSeqSimilarity=0;PctSizeSimilarity=1;PctRecOverlap=1;SizeDiff=0;StartDistance=0;EndDistance=0	GT	1/1
chr4	141283431	HG3_PB_SVrefine2Falcon1Dovetail_3058	N	<INS>	10	PASS	END=141283431;SVTYPE=INS;SVLEN=253;SC=NanoVar,Sniffles,Smartie-sv_aln,SVIM-asm;NumNeighbors=0;NumThresholdNeighbors=0;MatchId=713;TruScore=0.666667;PctSeqSimilarity=0;PctSizeSimilarity=1;PctRecOverlap=1;SizeDiff=0;StartDistance=0;EndDistance=0	GT	0/1
chr4	98960559	HG2_Ill_manta_1329	N	<INS>	20	PASS	END=98960559;SVTYPE=INS;SVLEN=187;SC=Smartie-sv_aln;NumNeighbors=0;NumThresholdNeighbors=0	GT	0/1
chr4	98967141	HG2_Ill_Krunchall_6751	N	<INS>	20	PASS	END=98967141;SVTYPE=INS;SVLEN=55;SC=NanoVar;NumNeighbors=0;NumThresholdNeighbors=0	GT	0/1
chr4	120717529	HG2_PB_SVrefine2PB10Xhap12_3526	N	<INS>	20	PASS	END=120717529;SVTYPE=INS;SVLEN=655;SC=NanoVar,Smartie-sv_aln;NumNeighbors=0;NumThresholdNeighbors=0;MatchId=715;TruScore=0.666667;PctSeqSimilarity=0;PctSizeSimilarity=1;PctRecOverlap=1;SizeDiff=0;StartDistance=0;EndDistance=0	GT	1/1
chr4	190153942	HG4_PB_SVrefine2Falcon1Dovetail_3242	N	<DEL>	10	PASS	END=190155032;SVTYPE=DEL;SVLEN=1090;SC=MAMnet,Sniffles2,cuteSV,SVIM,Sniffles,Smartie-sv_aln,SVIM-asm,Dipcall;NumNeighbors=0;NumThresholdNeighbors=0;MatchId=1117;TruScore=0.666667;PctSeqSimilarity=0;PctSizeSimilarity=1;PctRecOverlap=1;SizeDiff=0;StartDistance=0;EndDistance=0	GT	0/1
chr4	100509861	HG2_PB_SVrefine2Falcon1plusDovetail_8888	N	<INS>	20	PASS	END=100509861;SVTYPE=INS;SVLEN=547;SC=Smartie-sv_aln;NumNeighbors=0;NumThresholdNeighbors=0	GT	1/1
chr4	21347764	HG2_PB_SVrefine2PB10Xhap12_3179	N	<INS>	20	PASS	END=21347764;SVTYPE=INS;SVLEN=388;SC=Smartie-sv_aln;NumNeighbors=0;NumThresholdNeighbors=0	GT	1/1
chr4	103343745	HG4_PB_SVrefine2PBcRDovetail_2437	N	<INS>	20	PASS	END=103343745;SVTYPE=INS;SVLEN=1898;SC=Smartie-sv_aln;NumNeighbors=0;NumThresholdNeighbors=0	GT	0/1
chr4	76940679	HG4_Ill_GATKHCSBGrefine_3274	N	<INS>	20	PASS	END=76940679;SVTYPE=INS;SVLEN=156;SC=NanoVar;NumNeighbors=0;NumThresholdNeighbors=0	GT	1/1
chr4	19010041	HG4_Ill_GATKHCSBGrefine_2996	N	<INS>	20	PASS	END=19010041;SVTYPE=INS;SVLEN=298;SC=Smartie-sv_aln;NumNeighbors=0;NumThresholdNeighbors=0	GT	0/1
chr4	19079450	HG2_10X_SVrefine210Xhap12_3171	N	<DEL>	20	PASS	END=19085550;SVTYPE=DEL;SVLEN=6100;SC=MAMnet;NumNeighbors=0;NumThresholdNeighbors=0	GT	0/1
chr4	131437998	HG2_10X_SVrefine210Xhap12_3581	N	<INS>	20	PASS	END=131437998;SVTYPE=INS;SVLEN=50;SC=NanoVar;NumNeighbors=0;NumThresholdNeighbors=0	GT	0/1
chr4	170834591	HG4_Ill_GATKHCSBGrefine_3669	N	<INS>	20	PASS	END=170834591;SVTYPE=INS;SVLEN=300;SC=Smartie-sv_aln;NumNeighbors=0;NumThresholdNeighbors=0	GT	1/1
chr4	188225552	HG4_PB_SVrefine2Falcon1Dovetail_3211	N	<DEL>	10	PASS	END=188225824;SVTYPE=DEL;SVLEN=272;SC=NanoVar,Smartie-sv_aln;NumNeighbors=0;NumThresholdNeighbors=0;MatchId=722;TruScore=0.666667;PctSeqSimilarity=0;PctSizeSimilarity=1;PctRecOverlap=1;SizeDiff=0;StartDistance=0;EndDistance=0	GT	0/1
chr4	10211260	HG3_PB_SVrefine2Falcon1Dovetail_2673	N	<DEL>	20	PASS	END=10234567;SVTYPE=DEL;SVLEN=23307;SC=MAMnet,Sniffles2,Smartie-sv_aln,Dipcall;NumNeighbors=0;NumThresholdNeighbors=0;MatchId=1126;TruScore=0.666667;PctSeqSimilarity=0;PctSizeSimilarity=1;PctRecOverlap=1;SizeDiff=0;StartDistance=0;EndDistance=0	GT	1/1
chr4	152599772	HG2_PB_assemblyticsfalcon_20230	N	<INS>	10	PASS	END=152599772;SVTYPE=INS;SVLEN=338;SC=NanoVar;NumNeighbors=0;NumThresholdNeighbors=0	GT	0/1
chr4	14798389	HG2_PB_pbsv_4285	N	<INS>	20	PASS	END=14798389;SVTYPE=INS;SVLEN=58;SC=MAMnet,Dipcall;NumNeighbors=0;NumThresholdNeighbors=0;MatchId=1128;TruScore=0.666667;PctSeqSimilarity=0;PctSizeSimilarity=1;PctRecOverlap=1;SizeDiff=0;StartDistance=0;EndDistance=0	GT	0/1
chr4	70958641	HG3_PB_SVrefine2PBcRDovetail_2080	N	<INS>	20	PASS	END=70958641;SVTYPE=INS;SVLEN=4456;SC=NanoVar,Smartie-sv_aln;NumNeighbors=0;NumThresholdNeighbors=0;MatchId=725;TruScore=0.666667;PctSeqSimilarity=0;PctSizeSimilarity=1;PctRecOverlap=1;SizeDiff=0;StartDistance=0;EndDistance=0	GT	1/1
chr4	27949761	HG3_Ill_150bpfermikitraw_5626	N	<INS>	20	PASS	END=27949761;SVTYPE=INS;SVLEN=101;SC=NanoVar;NumNeighbors=0;NumThresholdNeighbors=0	GT	1/1
chr4	72970711	HG2_PB_SVrefine2Falcon2Bionano_2215	N	<INS>	20	PASS	END=72970711;SVTYPE=INS;SVLEN=321;SC=Smartie-sv_aln;NumNeighbors=0;NumThresholdNeighbors=0	GT	0/1
chr4	97897194	HG4_Ill_manta_1175	N	<DEL>	20	PASS	END=97897530;SVTYPE=DEL;SVLEN=336;SC=MAMnet,NanoVar;NumNeighbors=0;NumThresholdNeighbors=0;MatchId=1132;TruScore=0.666667;PctSeqSimilarity=0;PctSizeSimilarity=1;PctRecOverlap=1;SizeDiff=0;StartDistance=0;EndDistance=0	GT	0/1
chr4	156270399	HG2_Ill_SVrefine2DISCOVARplusDovetail_9869	N	<INS>	20	PASS	END=156270399;SVTYPE=INS;SVLEN=901;SC=NanoVar,Smartie-sv_aln;NumNeighbors=0;NumThresholdNeighbors=0;MatchId=727;TruScore=0.666667;PctSeqSimilarity=0;PctSizeSimilarity=1;PctRecOverlap=1;SizeDiff=0;StartDistance=0;EndDistance=0	GT	1/1
chr4	11456664	HG2_Ill_SVrefine2DISCOVARplusDovetail_9255	N	<INS>	20	PASS	END=11456664;SVTYPE=INS;SVLEN=108;SC=NanoVar,Dipcall;NumNeighbors=0;NumThresholdNeighbors=0;MatchId=728;TruScore=0.666667;PctSeqSimilarity=0;PctSizeSimilarity=1;PctRecOverlap=1;SizeDiff=0;StartDistance=0;EndDistance=0	GT	1/1
chr4	189790611	HG2_PB_SVrefine2PBcRplusDovetail_8581	N	<INS>	20	PASS	END=189790611;SVTYPE=INS;SVLEN=93;SC=NanoVar;NumNeighbors=0;NumThresholdNeighbors=0	GT	1/1
chr4	100100714	HG4_Ill_manta_1184	N	<INS>	20	PASS	END=100100714;SVTYPE=INS;SVLEN=69;SC=NanoVar;NumNeighbors=0;NumThresholdNeighbors=0	GT	1/1
chr4	164658298	HG2_Ill_manta_1449	N	<DEL>	20	PASS	END=164659132;SVTYPE=DEL;SVLEN=834;SC=NanoVar;NumNeighbors=0;NumThresholdNeighbors=0	GT	0/1
chr4	104094707	HG2_PB_SVrefine2Falcon2Bionano_2295	N	<INS>	20	PASS	END=104094707;SVTYPE=INS;SVLEN=64;SC=NanoVar;NumNeighbors=0;NumThresholdNeighbors=0	GT	0/1
chr4	154584239	HG3_Ill_GATKHC_8422	N	<INS>	20	PASS	END=154584239;SVTYPE=INS;SVLEN=58;SC=Sniffles2,Smartie-sv_aln;NumNeighbors=0;NumThresholdNeighbors=0;MatchId=1139;TruScore=0.666667;PctSeqSimilarity=0;PctSizeSimilarity=1;PctRecOverlap=1;SizeDiff=0;StartDistance=0;EndDistance=0	GT	1/1
chr4	41051380	HG2_Ill_GATKHCSBGrefine_2955	N	<INS>	20	PASS	END=41051380;SVTYPE=INS;SVLEN=120;SC=SVIM;NumNeighbors=0;NumThresholdNeighbors=0	GT	0/1
chr4	55860104	HG2_Ill_SVrefine2DISCOVARplusDovetail_9444	N	<INS>	20	PASS	END=55860104;SVTYPE=INS;SVLEN=160;SC=NanoVar;NumNeighbors=0;NumThresholdNeighbors=0	GT	1/1
chr4	701698	HG3_PB_SVrefine2Falcon1Dovetail_2564	N	<INS>	10	PASS	END=701698;SVTYPE=INS;SVLEN=176;SC=NanoVar,SVIM,Sniffles,Smartie-sv_aln,Dipcall;NumNeighbors=0;NumThresholdNeighbors=0;MatchId=731;TruScore=0.666667;PctSeqSimilarity=0;PctSizeSimilarity=1;PctRecOverlap=1;SizeDiff=0;StartDistance=0;EndDistance=0	GT	0/1
chr4	169659579	HG2_PB_SVrefine2PBcRplusDovetail_8464	N	<INS>	20	PASS	END=169659579;SVTYPE=INS;SVLEN=446;SC=NanoVar;NumNeighbors=0;NumThresholdNeighbors=0	GT	1/1
chr4	7995794	HG4_Ill_GATKHCSBGrefine_2936	N	<DEL>	20	PASS	END=7996893;SVTYPE=DEL;SVLEN=1099;SC=NanoVar;NumNeighbors=0;NumThresholdNeighbors=0	GT	0/1
chr4	180778573	HG2_Ill_GATKHCSBGrefine_3563	N	<INS>	20	PASS	END=180778573;SVTYPE=INS;SVLEN=57;SC=NanoVar;NumNeighbors=0;NumThresholdNeighbors=0	GT	1/1
chr4	121137438	HG2_PB_SVrefine2Falcon2Bionano_2336	N	<INS>	20	PASS	END=121137438;SVTYPE=INS;SVLEN=6121;SC=NanoVar,SVIM,Smartie-sv_aln;NumNeighbors=0;NumThresholdNeighbors=0;MatchId=732;TruScore=0.666667;PctSeqSimilarity=0;PctSizeSimilarity=1;PctRecOverlap=1;SizeDiff=0;StartDistance=0;EndDistance=0	GT	1/1
chr4	174044214	HG2_Ill_SVrefine2DISCOVARplusDovetail_9944	N	<INS>	20	PASS	END=174044214;SVTYPE=INS;SVLEN=321;SC=Smartie-sv_aln;NumNeighbors=0;NumThresholdNeighbors=0	GT	1/1
chr4	100070288	HG3_Ill_GATKHCSBGrefine_3174	N	<DEL>	20	PASS	END=100070604;SVTYPE=DEL;SVLEN=316;SC=NanoVar;NumNeighbors=0;NumThresholdNeighbors=0	GT	1/1
chr4	83633449	HG2_PB_assemblyticsfalcon_19695	N	<INS>	20	PASS	END=83633449;SVTYPE=INS;SVLEN=99;SC=NanoVar;NumNeighbors=0;NumThresholdNeighbors=0	GT	0/1
chr4	58976319	HG2_PB_SVrefine2Falcon1plusDovetail_8745	N	<INS>	20	PASS	END=58976319;SVTYPE=INS;SVLEN=108;SC=NanoVar;NumNeighbors=0;NumThresholdNeighbors=0	GT	0/1
chr4	156956820	HG2_Ill_svaba_6473	N	<INS>	10	PASS	END=156956820;SVTYPE=INS;SVLEN=99;SC=cuteSV,SVIM;NumNeighbors=0;NumThresholdNeighbors=0;MatchId=1150;TruScore=0.666667;PctSeqSimilarity=0;PctSizeSimilarity=1;PctRecOverlap=1;SizeDiff=0;StartDistance=0;EndDistance=0	GT	0/1
chr4	131699881	HG2_10X_SVrefine210Xhap12_3584	N	<INS>	20	PASS	END=131699881;SVTYPE=INS;SVLEN=67;SC=Dipcall;NumNeighbors=0;NumThresholdNeighbors=0	GT	0/1
chr4	58917514	HG2_PB_SVrefine2PB10Xhap12_3294	N	<INS>	20	PASS	END=58917514;SVTYPE=INS;SVLEN=1094;SC=NanoVar,SVIM,Smartie-sv_aln;NumNeighbors=0;NumThresholdNeighbors=0;MatchId=736;TruScore=0.666667;PctSeqSimilarity=0;PctSizeSimilarity=1;PctRecOverlap=1;SizeDiff=0;StartDistance=0;EndDistance=0	GT	1/1
chr4	189898188	HG2_PB_SVrefine2PB10Xhap12_3838	N	<DEL>	20	PASS	END=189898272;SVTYPE=DEL;SVLEN=84;SC=Smartie-sv_aln;NumNeighbors=0;NumThresholdNeighbors=0	GT	0/1
chr4	180256954	HG2_PB_SVrefine2Falcon1plusDovetail_9148	N	<INS>	20	PASS	END=180256954;SVTYPE=INS;SVLEN=316;SC=Smartie-sv_aln;NumNeighbors=0;NumThresholdNeighbors=0	GT	0/1
chr4	88790569	HG4_Ill_MetaSV_3812	N	<INS>	20	PASS	END=88790569;SVTYPE=INS;SVLEN=335;SC=Smartie-sv_aln;NumNeighbors=0;NumThresholdNeighbors=0	GT	1/1
chr4	139225199	HG3_Ill_GATKHCSBGrefine_3353	N	<INS>	20	PASS	END=139225199;SVTYPE=INS;SVLEN=326;SC=NanoVar;NumNeighbors=0;NumThresholdNeighbors=0	GT	1/1
chr4	143206584	HG2_Ill_250bpfermikitraw_6962	N	<INS>	20	PASS	END=143206584;SVTYPE=INS;SVLEN=61;SC=NanoVar;NumNeighbors=0;NumThresholdNeighbors=0	GT	1/1
chr4	143258300	HG2_Ill_GATKHCSBGrefine_3392	N	<INS>	20	PASS	END=143258300;SVTYPE=INS;SVLEN=313;SC=NanoVar;NumNeighbors=0;NumThresholdNeighbors=0	GT	0/1
chr4	104403622	HG2_Ill_Krunchall_6789	N	<INS>	20	PASS	END=104403622;SVTYPE=INS;SVLEN=68;SC=NanoVar;NumNeighbors=0;NumThresholdNeighbors=0	GT	0/1
chr4	7898247	HG2_PB_SVrefine2PB10Xhap12_3108	N	<DEL>	10	PASS	END=7898305;SVTYPE=DEL;SVLEN=58;SC=Dipcall;NumNeighbors=0;NumThresholdNeighbors=0	GT	0/1
chr4	91294079	HG2_PB_HySA_8837	N	<INS>	20	PASS	END=91294079;SVTYPE=INS;SVLEN=344;SC=NanoVar;NumNeighbors=0;NumThresholdNeighbors=0	GT	0/1
chr4	189877453	HG4_PB_SVrefine2PBcRDovetail_2709	N	<INS>	20	PASS	END=189877453;SVTYPE=INS;SVLEN=141;SC=Smartie-sv_aln,Dipcall;NumNeighbors=0;NumThresholdNeighbors=0;MatchId=198;TruScore=0.666667;PctSeqSimilarity=0;PctSizeSimilarity=1;PctRecOverlap=1;SizeDiff=0;StartDistance=0;EndDistance=0	GT	0/1
chr4	189883268	HG4_PB_HySA_7946	N	<INS>	20	PASS	END=189883268;SVTYPE=INS;SVLEN=73;SC=NanoVar,Smartie-sv_aln,Dipcall;NumNeighbors=0;NumThresholdNeighbors=0;MatchId=743;TruScore=0.666667;PctSeqSimilarity=0;PctSizeSimilarity=1;PctRecOverlap=1;SizeDiff=0;StartDistance=0;EndDistance=0	GT	0/1
chr4	28107827	HG3_Ill_Krunchall_5992	N	<INS>	20	PASS	END=28107827;SVTYPE=INS;SVLEN=53;SC=NanoVar;NumNeighbors=0;NumThresholdNeighbors=0	GT	1/1
chr4	28126252	HG2_Ill_GATKHCSBGrefine_2893	N	<INS>	20	PASS	END=28126252;SVTYPE=INS;SVLEN=104;SC=NanoVar;NumNeighbors=0;NumThresholdNeighbors=0	GT	1/1
chr4	1668070	HG2_PB_pbsv_4127	N	<INS>	10	PASS	END=1668070;SVTYPE=INS;SVLEN=64;SC=NanoVar,Sniffles;NumNeighbors=0;NumThresholdNeighbors=0;MatchId=744;TruScore=0.666667;PctSeqSimilarity=0;PctSizeSimilarity=1;PctRecOverlap=1;SizeDiff=0;StartDistance=0;EndDistance=0	GT	1/1
chr4	62983289	HG2_PB_assemblyticsfalcon_19501	N	<INS>	20	PASS	END=62983289;SVTYPE=INS;SVLEN=319;SC=NanoVar,Smartie-sv_aln;NumNeighbors=0;NumThresholdNeighbors=0;MatchId=745;TruScore=0.666667;PctSeqSimilarity=0;PctSizeSimilarity=1;PctRecOverlap=1;SizeDiff=0;StartDistance=0;EndDistance=0	GT	0/1
chr4	45123431	HG4_Ill_GATKHCSBGrefine_3117	N	<INS>	20	PASS	END=45123431;SVTYPE=INS;SVLEN=105;SC=NanoVar;NumNeighbors=0;NumThresholdNeighbors=0	GT	0/1
chr4	10632678	HG2_PB_PB10Xdip_21201	N	<INS>	10	PASS	END=10632678;SVTYPE=INS;SVLEN=6050;SC=NanoVar,SVIM,Smartie-sv_aln,SVIM-asm,Dipcall;NumNeighbors=0;NumThresholdNeighbors=0;MatchId=746;TruScore=0.666667;PctSeqSimilarity=0;PctSizeSimilarity=1;PctRecOverlap=1;SizeDiff=0;StartDistance=0;EndDistance=0	GT	0/1
chr4	46379984	HG2_PB_PB10Xdip_22294	N	<INS>	10	PASS	END=46379984;SVTYPE=INS;SVLEN=302;SC=Smartie-sv_aln;NumNeighbors=0;NumThresholdNeighbors=0	GT	1/1
chr4	63478271	HG3_Ill_Krunchall_6339	N	<DEL>	10	PASS	END=63478321;SVTYPE=DEL;SVLEN=50;SC=MAMnet,NanoVar,Smartie-sv_aln;NumNeighbors=0;NumThresholdNeighbors=0;MatchId=1173;TruScore=0.666667;PctSeqSimilarity=0;PctSizeSimilarity=1;PctRecOverlap=1;SizeDiff=0;StartDistance=0;EndDistance=0	GT	0/1
chr4	136507535	HG4_Ill_SVrefine2DISCOVARDovetail_3770	N	<INS>	20	PASS	END=136507535;SVTYPE=INS;SVLEN=214;SC=cuteSV,NanoVar,SVIM,Sniffles;NumNeighbors=0;NumThresholdNeighbors=0;MatchId=1174;TruScore=0.666667;PctSeqSimilarity=0;PctSizeSimilarity=1;PctRecOverlap=1;SizeDiff=0;StartDistance=0;EndDistance=0	GT	0/1
chr4	133117829	HG2_PB_SVrefine2PB10Xhap12_3571	N	<INS>	20	PASS	END=133117829;SVTYPE=INS;SVLEN=262;SC=Smartie-sv_aln;NumNeighbors=0;NumThresholdNeighbors=0	GT	0/1
chr4	166037482	HG4_Ill_MetaSV_3945	N	<INS>	20	PASS	END=166037482;SVTYPE=INS;SVLEN=934;SC=Smartie-sv_aln;NumNeighbors=0;NumThresholdNeighbors=0	GT	0/1
chr4	1230306	HG4_PB_SVrefine2PBcRDovetail_2114	N	<INS>	10	PASS	END=1230306;SVTYPE=INS;SVLEN=210;SC=Smartie-sv_aln;NumNeighbors=0;NumThresholdNeighbors=0	GT	1/1
chr4	19366144	HG4_PB_assemblyticsfalcon_18737	N	<INS>	20	PASS	END=19366144;SVTYPE=INS;SVLEN=305;SC=NanoVar,Smartie-sv_aln;NumNeighbors=0;NumThresholdNeighbors=0;MatchId=754;TruScore=0.666667;PctSeqSimilarity=0;PctSizeSimilarity=1;PctRecOverlap=1;SizeDiff=0;StartDistance=0;EndDistance=0	GT	0/1
chr4	110498740	HG2_PB_SVrefine2PB10Xhap12_3489	N	<DEL>	20	PASS	END=110499065;SVTYPE=DEL;SVLEN=325;SC=NanoVar;NumNeighbors=0;NumThresholdNeighbors=0	GT	0/1
chr4	110518669	HG3_PB_SVrefine2Falcon1Dovetail_2969	N	<INS>	10	PASS	END=110518669;SVTYPE=INS;SVLEN=95;SC=Smartie-sv_aln,SVIM-asm,Dipcall;NumNeighbors=0;NumThresholdNeighbors=0;MatchId=202;TruScore=0.666667;PctSeqSimilarity=0;PctSizeSimilarity=1;PctRecOverlap=1;SizeDiff=0;StartDistance=0;EndDistance=0	GT	0/1
chr4	59808919	HG3_Ill_manta_1028	N	<DEL>	20	PASS	END=59808970;SVTYPE=DEL;SVLEN=51;SC=NanoVar;NumNeighbors=0;NumThresholdNeighbors=0	GT	1/1
chr4	17460790	HG2_PB_SVrefine2Falcon1plusDovetail_8623	N	<DEL>	20	PASS	END=17460950;SVTYPE=DEL;SVLEN=160;SC=MAMnet,SVIM-asm;NumNeighbors=0;NumThresholdNeighbors=0;MatchId=1183;TruScore=0.666667;PctSeqSimilarity=0;PctSizeSimilarity=1;PctRecOverlap=1;SizeDiff=0;StartDistance=0;EndDistance=0	GT	0/1
chr4	154302843	HG3_PB_SVrefine2Falcon1Dovetail_3089	N	<INS>	20	PASS	END=154302843;SVTYPE=INS;SVLEN=134;SC=NanoVar,Smartie-sv_aln;NumNeighbors=0;NumThresholdNeighbors=0;MatchId=757;TruScore=0.666667;PctSeqSimilarity=0;PctSizeSimilarity=1;PctRecOverlap=1;SizeDiff=0;StartDistance=0;EndDistance=0	GT	0/1
chr4	103241590	HG2_10X_SVrefine210Xhap12_3499	N	<DEL>	20	PASS	END=103241700;SVTYPE=DEL;SVLEN=110;SC=Smartie-sv_aln;NumNeighbors=0;NumThresholdNeighbors=0	GT	0/1
chr4	120914790	HG3_Ill_manta_1122	N	<INS>	20	PASS	END=120914790;SVTYPE=INS;SVLEN=61;SC=NanoVar;NumNeighbors=0;NumThresholdNeighbors=0	GT	1/1
chr4	73395753	HG3_Ill_GATKHC_7694	N	<INS>	20	PASS	END=73395753;SVTYPE=INS;SVLEN=54;SC=MAMnet;NumNeighbors=0;NumThresholdNeighbors=0	GT	1/1
chr4	7750404	HG4_Ill_150bpfermikitraw_5582	N	<DEL>	20	PASS	END=7750470;SVTYPE=DEL;SVLEN=66;SC=NanoVar;NumNeighbors=0;NumThresholdNeighbors=0	GT	0/1
chr4	7754687	HG3_Ill_GATKHCSBGrefine_2794	N	<INS>	20	PASS	END=7754687;SVTYPE=INS;SVLEN=162;SC=NanoVar;NumNeighbors=0;NumThresholdNeighbors=0	GT	1/1
chr4	7758284	HG3_Ill_GATKHC_6961	N	<DEL>	20	PASS	END=7758364;SVTYPE=DEL;SVLEN=80;SC=NanoVar;NumNeighbors=0;NumThresholdNeighbors=0	GT	0/1
chr4	27627538	HG2_Ill_breakscan11_595	N	<DEL>	20	PASS	END=27627588;SVTYPE=DEL;SVLEN=50;SC=MAMnet;NumNeighbors=0;NumThresholdNeighbors=0	GT	1/1
chr4	187353430	HG2_PB_SVrefine2PB10Xhap12_3798	N	<DEL>	20	PASS	END=187357132;SVTYPE=DEL;SVLEN=3702;SC=MAMnet,Dipcall;NumNeighbors=0;NumThresholdNeighbors=0;MatchId=1190;TruScore=0.666667;PctSeqSimilarity=0;PctSizeSimilarity=1;PctRecOverlap=1;SizeDiff=0;StartDistance=0;EndDistance=0	GT	0/1
chr4	167338783	HG2_PB_SVrefine2Falcon1plusDovetail_9092	N	<INS>	20	PASS	END=167338783;SVTYPE=INS;SVLEN=325;SC=Smartie-sv_aln;NumNeighbors=0;NumThresholdNeighbors=0	GT	0/1
chr4	175534291	HG2_10X_SVrefine210Xhap12_3769	N	<INS>	20	PASS	END=175534291;SVTYPE=INS;SVLEN=329;SC=Smartie-sv_aln;NumNeighbors=0;NumThresholdNeighbors=0	GT	1/1
chr4	182725240	HG4_Ill_GATKHC_8823	N	<INS>	20	PASS	END=182725240;SVTYPE=INS;SVLEN=75;SC=NanoVar;NumNeighbors=0;NumThresholdNeighbors=0	GT	0/1
chr4	3478051	HG2_PB_SVrefine2Falcon1plusDovetail_8528	N	<INS>	10	PASS	END=3478051;SVTYPE=INS;SVLEN=129;SC=NanoVar,Smartie-sv_aln;NumNeighbors=0;NumThresholdNeighbors=0;MatchId=762;TruScore=0.666667;PctSeqSimilarity=0;PctSizeSimilarity=1;PctRecOverlap=1;SizeDiff=0;StartDistance=0;EndDistance=0	GT	0/1
chr4	168030072	HG2_PB_SVrefine2PBcRplusDovetail_8460	N	<INS>	10	PASS	END=168030072;SVTYPE=INS;SVLEN=466;SC=Smartie-sv_aln;NumNeighbors=0;NumThresholdNeighbors=0	GT	1/1
chr4	70413667	HG2_Ill_breakscan11_3447	N	<INS>	20	PASS	END=70413667;SVTYPE=INS;SVLEN=318;SC=Smartie-sv_aln;NumNeighbors=0;NumThresholdNeighbors=0	GT	0/1
chr4	152135947	HG2_PB_SVrefine2PBcRplusDovetail_8404	N	<INS>	20	PASS	END=152135947;SVTYPE=INS;SVLEN=127;SC=Dipcall;NumNeighbors=0;NumThresholdNeighbors=0	GT	1/1
chr4	152283565	HG2_Ill_svaba_6439	N	<INS>	20	PASS	END=152283565;SVTYPE=INS;SVLEN=83;SC=NanoVar;NumNeighbors=0;NumThresholdNeighbors=0	GT	0/1
chr4	152340705	HG4_PB_SVrefine2Falcon1Dovetail_3040	N	<DEL>	20	PASS	END=152341552;SVTYPE=DEL;SVLEN=847;SC=MAMnet,NanoVar;NumNeighbors=0;NumThresholdNeighbors=0;MatchId=1199;TruScore=0.666667;PctSeqSimilarity=0;PctSizeSimilarity=1;PctRecOverlap=1;SizeDiff=0;StartDistance=0;EndDistance=0	GT	0/1
chr4	4359537	HG3_Ill_SVrefine2DISCOVARDovetail_3196	N	<INS>	20	PASS	END=4359537;SVTYPE=INS;SVLEN=133;SC=NanoVar;NumNeighbors=0;NumThresholdNeighbors=0	GT	0/1
chr4	189081046	HG3_PB_pbsv_5139	N	<INS>	10	PASS	END=189081046;SVTYPE=INS;SVLEN=313;SC=NanoVar,SVIM,Smartie-sv_aln;NumNeighbors=0;NumThresholdNeighbors=0;MatchId=766;TruScore=0.666667;PctSeqSimilarity=0;PctSizeSimilarity=1;PctRecOverlap=1;SizeDiff=0;StartDistance=0;EndDistance=0	GT	0/1
chr4	189118151	HG2_PB_SVrefine2Falcon1plusDovetail_9217	N	<INS>	10	PASS	END=189118151;SVTYPE=INS;SVLEN=585;SC=Sniffles2,cuteSV,NanoVar,SVIM,Sniffles,Smartie-sv_aln,Dipcall;NumNeighbors=0;NumThresholdNeighbors=0;MatchId=1202;TruScore=0.666667;PctSeqSimilarity=0;PctSizeSimilarity=1;PctRecOverlap=1;SizeDiff=0;StartDistance=0;EndDistance=0	GT	0/1
chr4	1498769	HG2_Ill_GATKHCSBGrefine_2746	N	<INS>	20	PASS	END=1498769;SVTYPE=INS;SVLEN=173;SC=Smartie-sv_aln,Dipcall;NumNeighbors=0;NumThresholdNeighbors=0;MatchId=207;TruScore=0.666667;PctSeqSimilarity=0;PctSizeSimilarity=1;PctRecOverlap=1;SizeDiff=0;StartDistance=0;EndDistance=0	GT	0/1
chr4	98470164	HG2_Ill_GATKHCSBGrefine_3191	N	<INS>	20	PASS	END=98470164;SVTYPE=INS;SVLEN=268;SC=NanoVar;NumNeighbors=0;NumThresholdNeighbors=0	GT	1/1
chr4	27071285	HG2_Ill_SVrefine2DISCOVARplusDovetail_9325	N	<INS>	20	PASS	END=27071285;SVTYPE=INS;SVLEN=142;SC=NanoVar;NumNeighbors=0;NumThresholdNeighbors=0	GT	0/1
chr4	10722278	HG4_PB_SVrefine2Falcon1Dovetail_2605	N	<INS>	10	PASS	END=10722278;SVTYPE=INS;SVLEN=221;SC=NanoVar;NumNeighbors=0;NumThresholdNeighbors=0	GT	0/1
chr4	162704827	HG3_Ill_svaba_6634	N	<INS>	10	PASS	END=162704827;SVTYPE=INS;SVLEN=56;SC=MAMnet,SVIM,Sniffles,SVIM-asm,Dipcall;NumNeighbors=0;NumThresholdNeighbors=0;MatchId=1207;TruScore=0.666667;PctSeqSimilarity=0;PctSizeSimilarity=1;PctRecOverlap=1;SizeDiff=0;StartDistance=0;EndDistance=0	GT	0/1
chr4	123733539	HG2_PB_SVrefine2PBcRplusDovetail_8330	N	<DEL>	20	PASS	END=123733666;SVTYPE=DEL;SVLEN=127;SC=Dipcall;NumNeighbors=0;NumThresholdNeighbors=0	GT	0/1
chr4	1040123	HG2_PB_HySA_7693	N	<INS>	10	PASS	END=1040123;SVTYPE=INS;SVLEN=1291;SC=Sniffles2,cuteSV,SVIM,Sniffles,Smartie-sv_aln,Dipcall;NumNeighbors=0;NumThresholdNeighbors=0;MatchId=1209;TruScore=0.666667;PctSeqSimilarity=0;PctSizeSimilarity=1;PctRecOverlap=1;SizeDiff=0;StartDistance=0;EndDistance=0	GT	1/1
chr4	1272617	HG2_PB_SVrefine2Falcon2Bionano_1969	N	<DEL>	10	PASS	END=1272747;SVTYPE=DEL;SVLEN=130;SC=NanoVar,Dipcall;NumNeighbors=0;NumThresholdNeighbors=0;MatchId=772;TruScore=0.666667;PctSeqSimilarity=0;PctSizeSimilarity=1;PctRecOverlap=1;SizeDiff=0;StartDistance=0;EndDistance=0	GT	1/1
chr4	1273889	HG4_Ill_scalpel_3932	N	<DEL>	20	PASS	END=1273939;SVTYPE=DEL;SVLEN=50;SC=Dipcall;NumNeighbors=0;NumThresholdNeighbors=0	GT	0/1
chr4	34220566	HG2_Ill_GATKHCSBGrefine_2919	N	<DEL>	20	PASS	END=34220632;SVTYPE=DEL;SVLEN=66;SC=Sniffles;NumNeighbors=0;NumThresholdNeighbors=0	GT	0/1
chr4	5175094	HG3_PB_SVrefine2PBcRDovetail_1963	N	<INS>	10	PASS	END=5175094;SVTYPE=INS;SVLEN=320;SC=Smartie-sv_aln;NumNeighbors=0;NumThresholdNeighbors=0	GT	0/1
chr4	54789961	HG2_10X_SVrefine210Xhap12_3300	N	<INS>	20	PASS	END=54789961;SVTYPE=INS;SVLEN=1432;SC=NanoVar,SVIM,Smartie-sv_aln;NumNeighbors=0;NumThresholdNeighbors=0;MatchId=776;TruScore=0.666667;PctSeqSimilarity=0;PctSizeSimilarity=1;PctRecOverlap=1;SizeDiff=0;StartDistance=0;EndDistance=0	GT	0/1
chr4	115152141	HG2_Ill_MetaSV_3684	N	<INS>	20	PASS	END=115152141;SVTYPE=INS;SVLEN=359;SC=NanoVar,Smartie-sv_aln;NumNeighbors=0;NumThresholdNeighbors=0;MatchId=777;TruScore=0.666667;PctSeqSimilarity=0;PctSizeSimilarity=1;PctRecOverlap=1;SizeDiff=0;StartDistance=0;EndDistance=0	GT	1/1
chr4	42088040	HG4_Ill_GATKHCSBGrefine_3097	N	<INS>	20	PASS	END=42088040;SVTYPE=INS;SVLEN=317;SC=NanoVar,Smartie-sv_aln;NumNeighbors=0;NumThresholdNeighbors=0;MatchId=778;TruScore=0.666667;PctSeqSimilarity=0;PctSizeSimilarity=1;PctRecOverlap=1;SizeDiff=0;StartDistance=0;EndDistance=0	GT	0/1
chr4	8554126	HG2_Ill_GATKHC_6946	N	<INS>	20	PASS	END=8554126;SVTYPE=INS;SVLEN=124;SC=NanoVar,Smartie-sv_aln;NumNeighbors=0;NumThresholdNeighbors=0;MatchId=779;TruScore=0.666667;PctSeqSimilarity=0;PctSizeSimilarity=1;PctRecOverlap=1;SizeDiff=0;StartDistance=0;EndDistance=0	GT	0/1
chr4	70874791	HG2_Ill_Krunchall_6520	N	<INS>	20	PASS	END=70874791;SVTYPE=INS;SVLEN=93;SC=NanoVar,Smartie-sv_aln;NumNeighbors=0;NumThresholdNeighbors=0;MatchId=780;TruScore=0.666667;PctSeqSimilarity=0;PctSizeSimilarity=1;PctRecOverlap=1;SizeDiff=0;StartDistance=0;EndDistance=0	GT	0/1
chr4	15617071	HG4_Ill_SVrefine2DISCOVARDovetail_3243	N	<INS>	20	PASS	END=15617071;SVTYPE=INS;SVLEN=238;SC=NanoVar;NumNeighbors=0;NumThresholdNeighbors=0	GT	1/1
chr4	145959973	HG2_PB_SVrefine2PBcRplusDovetail_8386	N	<DEL>	20	PASS	END=145960165;SVTYPE=DEL;SVLEN=192;SC=MAMnet,NanoVar;NumNeighbors=0;NumThresholdNeighbors=0;MatchId=1220;TruScore=0.666667;PctSeqSimilarity=0;PctSizeSimilarity=1;PctRecOverlap=1;SizeDiff=0;StartDistance=0;EndDistance=0	GT	0/1
chr4	10725521	HG2_Ill_GATKHC_6978	N	<INS>	20	PASS	END=10725521;SVTYPE=INS;SVLEN=67;SC=NanoVar;NumNeighbors=0;NumThresholdNeighbors=0	GT	0/1
chr4	186198865	HG3_Ill_scalpel_5313	N	<DEL>	20	PASS	END=186199184;SVTYPE=DEL;SVLEN=319;SC=MAMnet,NanoVar;NumNeighbors=0;NumThresholdNeighbors=0;MatchId=1222;TruScore=0.666667;PctSeqSimilarity=0;PctSizeSimilarity=1;PctRecOverlap=1;SizeDiff=0;StartDistance=0;EndDistance=0	GT	0/1
chr4	128847470	HG4_Ill_GATKHCSBGrefine_3437	N	<INS>	20	PASS	END=128847470;SVTYPE=INS;SVLEN=1012;SC=NanoVar,SVIM;NumNeighbors=0;NumThresholdNeighbors=0;MatchId=781;TruScore=0.666667;PctSeqSimilarity=0;PctSizeSimilarity=1;PctRecOverlap=1;SizeDiff=0;StartDistance=0;EndDistance=0	GT	0/1
chr4	89963252	HG2_PB_SVrefine2PB10Xhap12_3411	N	<INS>	20	PASS	END=89963252;SVTYPE=INS;SVLEN=217;SC=Smartie-sv_aln;NumNeighbors=0;NumThresholdNeighbors=0	GT	1/1
chr4	654728	HG4_PB_SVrefine2Falcon1Dovetail_2492	N	<INS>	20	PASS	END=654728;SVTYPE=INS;SVLEN=287;SC=NanoVar;NumNeighbors=0;NumThresholdNeighbors=0	GT	1/1
chr4	86607949	HG2_Ill_GATKHCSBGrefine_3143	N	<INS>	20	PASS	END=86607949;SVTYPE=INS;SVLEN=460;SC=Dipcall;NumNeighbors=0;NumThresholdNeighbors=0	GT	0/1
chr4	175241665	HG2_Ill_SVrefine2DISCOVARplusDovetail_9953	N	<INS>	20	PASS	END=175241665;SVTYPE=INS;SVLEN=2634;SC=NanoVar,SVIM,Smartie-sv_aln;NumNeighbors=0;NumThresholdNeighbors=0;MatchId=785;TruScore=0.666667;PctSeqSimilarity=0;PctSizeSimilarity=1;PctRecOverlap=1;SizeDiff=0;StartDistance=0;EndDistance=0	GT	1/1
chr4	112583780	HG2_PB_pbsv_4802	N	<INS>	10	PASS	END=112583780;SVTYPE=INS;SVLEN=261;SC=NanoVar,Smartie-sv_aln;NumNeighbors=0;NumThresholdNeighbors=0;MatchId=786;TruScore=0.666667;PctSeqSimilarity=0;PctSizeSimilarity=1;PctRecOverlap=1;SizeDiff=0;StartDistance=0;EndDistance=0	GT	1/1
chr4	112619627	HG2_10X_SVrefine210Xhap12_3538	N	<INS>	20	PASS	END=112619627;SVTYPE=INS;SVLEN=89;SC=NanoVar;NumNeighbors=0;NumThresholdNeighbors=0	GT	1/1
chr4	112628974	HG3_PB_pbsv_4690	N	<INS>	10	PASS	END=112628974;SVTYPE=INS;SVLEN=6219;SC=NanoVar,Smartie-sv_aln;NumNeighbors=0;NumThresholdNeighbors=0;MatchId=787;TruScore=0.666667;PctSeqSimilarity=0;PctSizeSimilarity=1;PctRecOverlap=1;SizeDiff=0;StartDistance=0;EndDistance=0	GT	0/1
chr4	44419631	HG2_Ill_GATKHCSBGrefine_2973	N	<INS>	20	PASS	END=44419631;SVTYPE=INS;SVLEN=1030;SC=NanoVar,Smartie-sv_aln;NumNeighbors=0;NumThresholdNeighbors=0;MatchId=788;TruScore=0.666667;PctSeqSimilarity=0;PctSizeSimilarity=1;PctRecOverlap=1;SizeDiff=0;StartDistance=0;EndDistance=0	GT	0/1
chr4	179444719	HG2_Ill_GATKHCSBGrefine_3556	N	<INS>	20	PASS	END=179444719;SVTYPE=INS;SVLEN=316;SC=NanoVar,Smartie-sv_aln;NumNeighbors=0;NumThresholdNeighbors=0;MatchId=789;TruScore=0.666667;PctSeqSimilarity=0;PctSizeSimilarity=1;PctRecOverlap=1;SizeDiff=0;StartDistance=0;EndDistance=0	GT	0/1
chr4	111188110	HG2_Ill_GATKHCSBGrefine_3241	N	<INS>	20	PASS	END=111188110;SVTYPE=INS;SVLEN=133;SC=NanoVar;NumNeighbors=0;NumThresholdNeighbors=0	GT	0/1
chr4	146714480	HG4_Ill_manta_1248	N	<INS>	20	PASS	END=146714480;SVTYPE=INS;SVLEN=60;SC=NanoVar;NumNeighbors=0;NumThresholdNeighbors=0	GT	1/1
chr4	169989126	HG2_PB_SVrefine2Falcon2Bionano_2474	N	<INS>	20	PASS	END=169989126;SVTYPE=INS;SVLEN=163;SC=NanoVar;NumNeighbors=0;NumThresholdNeighbors=0	GT	1/1
chr4	79159505	HG2_Ill_GATKHCSBGrefine_3119	N	<INS>	20	PASS	END=79159505;SVTYPE=INS;SVLEN=324;SC=Smartie-sv_aln;NumNeighbors=0;NumThresholdNeighbors=0	GT	0/1
chr4	151581502	HG2_PB_SVrefine2PB10Xhap12_3630	N	<INS>	10	PASS	END=151581502;SVTYPE=INS;SVLEN=97;SC=Dipcall;NumNeighbors=0;NumThresholdNeighbors=0	GT	1/1
chr4	114716263	HG2_PB_SVrefine2Falcon1plusDovetail_8930	N	<INS>	20	PASS	END=114716263;SVTYPE=INS;SVLEN=78;SC=NanoVar,Smartie-sv_aln;NumNeighbors=0;NumThresholdNeighbors=0;MatchId=792;TruScore=0.666667;PctSeqSimilarity=0;PctSizeSimilarity=1;PctRecOverlap=1;SizeDiff=0;StartDistance=0;EndDistance=0	GT	0/1
chr4	111383200	HG4_Ill_manta_1203	N	<DEL>	20	PASS	END=111383532;SVTYPE=DEL;SVLEN=332;SC=NanoVar;NumNeighbors=0;NumThresholdNeighbors=0	GT	0/1
chr4	1313435	HG4_Ill_manta_1003	N	<INS>	20	PASS	END=1313435;SVTYPE=INS;SVLEN=133;SC=NanoVar;NumNeighbors=0;NumThresholdNeighbors=0	GT	1/1
chr4	1320846	HG2_PB_pbsv_4105	N	<INS>	20	PASS	END=1320846;SVTYPE=INS;SVLEN=103;SC=NanoVar,Smartie-sv_aln;NumNeighbors=0;NumThresholdNeighbors=0;MatchId=793;TruScore=0.666667;PctSeqSimilarity=0;PctSizeSimilarity=1;PctRecOverlap=1;SizeDiff=0;StartDistance=0;EndDistance=0	GT	0/1
chr4	3513700	HG2_PB_assemblyticsfalcon_18922	N	<DEL>	20	PASS	END=3513751;SVTYPE=DEL;SVLEN=51;SC=Sniffles,Dipcall;NumNeighbors=0;NumThresholdNeighbors=0;MatchId=755;TruScore=0.666667;PctSeqSimilarity=0;PctSizeSimilarity=1;PctRecOverlap=1;SizeDiff=0;StartDistance=0;EndDistance=0	GT	1/1
chr4	63927786	HG2_Ill_SpiralSDKrefine_12296	N	<INS>	20	PASS	END=63927786;SVTYPE=INS;SVLEN=185;SC=NanoVar;NumNeighbors=0;NumThresholdNeighbors=0	GT	1/1
chr4	121924615	HG2_Ill_GATKHCSBGrefine_3279	N	<INS>	20	PASS	END=121924615;SVTYPE=INS;SVLEN=53;SC=NanoVar;NumNeighbors=0;NumThresholdNeighbors=0	GT	1/1
chr4	39564430	HG2_Ill_GATKHCSBGrefine_2946	N	<INS>	20	PASS	END=39564430;SVTYPE=INS;SVLEN=178;SC=NanoVar;NumNeighbors=0;NumThresholdNeighbors=0	GT	0/1
chr4	190329250	HG3_PB_SVrefine2Falcon1Dovetail_3299	N	<DEL>	20	PASS	END=190329484;SVTYPE=DEL;SVLEN=234;SC=NanoVar;NumNeighbors=0;NumThresholdNeighbors=0	GT	0/1
chr4	112698424	HG3_PB_SVrefine2Falcon1Dovetail_2978	N	<INS>	20	PASS	END=112698424;SVTYPE=INS;SVLEN=340;SC=NanoVar,Smartie-sv_aln;NumNeighbors=0;NumThresholdNeighbors=0;MatchId=795;TruScore=0.666667;PctSeqSimilarity=0;PctSizeSimilarity=1;PctRecOverlap=1;SizeDiff=0;StartDistance=0;EndDistance=0	GT	0/1
chr4	112730126	HG2_Ill_SVrefine2DISCOVARplusDovetail_9694	N	<INS>	20	PASS	END=112730126;SVTYPE=INS;SVLEN=117;SC=NanoVar;NumNeighbors=0;NumThresholdNeighbors=0	GT	0/1
chr4	72729215	HG3_Ill_150bpfermikitraw_6012	N	<INS>	20	PASS	END=72729215;SVTYPE=INS;SVLEN=147;SC=NanoVar;NumNeighbors=0;NumThresholdNeighbors=0	GT	0/1
chr4	155567476	HG3_Ill_Cortex_2785	N	<INS>	20	PASS	END=155567476;SVTYPE=INS;SVLEN=67;SC=NanoVar;NumNeighbors=0;NumThresholdNeighbors=0	GT	1/1
chr4	155639328	HG2_PB_SVrefine2Falcon1plusDovetail_9044	N	<INS>	20	PASS	END=155639328;SVTYPE=INS;SVLEN=110;SC=NanoVar;NumNeighbors=0;NumThresholdNeighbors=0	GT	0/1
chr4	147208027	HG2_PB_SVrefine2PBcRplusDovetail_8388	N	<INS>	10	PASS	END=147208027;SVTYPE=INS;SVLEN=2420;SC=MAMnet,cuteSV,SVIM,Sniffles,Smartie-sv_aln,SVIM-asm,Dipcall;NumNeighbors=0;NumThresholdNeighbors=0;MatchId=1253;TruScore=0.666667;PctSeqSimilarity=0;PctSizeSimilarity=1;PctRecOverlap=1;SizeDiff=0;StartDistance=0;EndDistance=0	GT	0/1
chr4	1830226	HG2_Ill_GATKHCSBGrefine_2751	N	<DEL>	20	PASS	END=1830278;SVTYPE=DEL;SVLEN=52;SC=SVIM-asm,Dipcall;NumNeighbors=0;NumThresholdNeighbors=0;MatchId=211;TruScore=0.666667;PctSeqSimilarity=0;PctSizeSimilarity=1;PctRecOverlap=1;SizeDiff=0;StartDistance=0;EndDistance=0	GT	0/1
chr4	77840019	HG2_PB_assemblyticsPBcR_19004	N	<DEL>	20	PASS	END=77840079;SVTYPE=DEL;SVLEN=60;SC=NanoVar;NumNeighbors=0;NumThresholdNeighbors=0	GT	1/1
chr4	184543813	HG4_Ill_MetaSV_3988	N	<INS>	20	PASS	END=184543813;SVTYPE=INS;SVLEN=235;SC=NanoVar,Smartie-sv_aln;NumNeighbors=0;NumThresholdNeighbors=0;MatchId=798;TruScore=0.666667;PctSeqSimilarity=0;PctSizeSimilarity=1;PctRecOverlap=1;SizeDiff=0;StartDistance=0;EndDistance=0	GT	0/1
chr4	184546488	HG3_Ill_250bpfermikitraw_7136	N	<INS>	20	PASS	END=184546488;SVTYPE=INS;SVLEN=84;SC=NanoVar,Smartie-sv_aln;NumNeighbors=0;NumThresholdNeighbors=0;MatchId=799;TruScore=0.666667;PctSeqSimilarity=0;PctSizeSimilarity=1;PctRecOverlap=1;SizeDiff=0;StartDistance=0;EndDistance=0	GT	0/1
chr4	184644436	HG4_Ill_SVrefine2DISCOVARDovetail_3987	N	<INS>	20	PASS	END=184644436;SVTYPE=INS;SVLEN=72;SC=NanoVar;NumNeighbors=0;NumThresholdNeighbors=0	GT	0/1
chr4	110704968	HG3_Ill_GATKHC_8012	N	<INS>	20	PASS	END=110704968;SVTYPE=INS;SVLEN=50;SC=NanoVar,Smartie-sv_aln,Dipcall;NumNeighbors=0;NumThresholdNeighbors=0;MatchId=800;TruScore=0.666667;PctSeqSimilarity=0;PctSizeSimilarity=1;PctRecOverlap=1;SizeDiff=0;StartDistance=0;EndDistance=0	GT	0/1
chr4	166303245	HG2_PB_SVrefine2Falcon2Bionano_2461	N	<INS>	20	PASS	END=166303245;SVTYPE=INS;SVLEN=55;SC=NanoVar;NumNeighbors=0;NumThresholdNeighbors=0	GT	0/1
chr4	64134308	HG2_PB_SVrefine2Falcon1plusDovetail_8759	N	<DEL>	20	PASS	END=64154536;SVTYPE=DEL;SVLEN=20228;SC=MAMnet,Smartie-sv_aln;NumNeighbors=0;NumThresholdNeighbors=0;MatchId=1261;TruScore=0.666667;PctSeqSimilarity=0;PctSizeSimilarity=1;PctRecOverlap=1;SizeDiff=0;StartDistance=0;EndDistance=0	GT	0/1
chr4	140493342	HG2_PB_pbsv_4933	N	<INS>	10	PASS	END=140493342;SVTYPE=INS;SVLEN=168;SC=NanoVar;NumNeighbors=0;NumThresholdNeighbors=0	GT	0/1
chr4	9956821	HG2_Ill_MetaSV_3493	N	<DEL>	20	PASS	END=9957139;SVTYPE=DEL;SVLEN=318;SC=MAMnet;NumNeighbors=0;NumThresholdNeighbors=0	GT	0/1
chr4	174149440	HG2_PB_SVrefine2Falcon1plusDovetail_9116	N	<INS>	20	PASS	END=174149440;SVTYPE=INS;SVLEN=318;SC=NanoVar,Smartie-sv_aln;NumNeighbors=0;NumThresholdNeighbors=0;MatchId=802;TruScore=0.666667;PctSeqSimilarity=0;PctSizeSimilarity=1;PctRecOverlap=1;SizeDiff=0;StartDistance=0;EndDistance=0	GT	0/1
chr4	174320678	HG2_PB_SVrefine2Falcon2Bionano_2487	N	<INS>	20	PASS	END=174320678;SVTYPE=INS;SVLEN=140;SC=NanoVar,Smartie-sv_aln;NumNeighbors=0;NumThresholdNeighbors=0;MatchId=803;TruScore=0.666667;PctSeqSimilarity=0;PctSizeSimilarity=1;PctRecOverlap=1;SizeDiff=0;StartDistance=0;EndDistance=0	GT	0/1
chr4	189969676	HG3_Ill_scalpel_5340	N	<DEL>	20	PASS	END=189970030;SVTYPE=DEL;SVLEN=354;SC=Dipcall;NumNeighbors=0;NumThresholdNeighbors=0	GT	1/1
chr4	98181261	HG4_Ill_GATKHCSBGrefine_3336	N	<DEL>	20	PASS	END=98181582;SVTYPE=DEL;SVLEN=321;SC=MAMnet;NumNeighbors=0;NumThresholdNeighbors=0	GT	0/1
chr4	23511008	HG2_PB_SVrefine2Falcon1plusDovetail_8642	N	<INS>	20	PASS	END=23511008;SVTYPE=INS;SVLEN=330;SC=NanoVar,Smartie-sv_aln;NumNeighbors=0;NumThresholdNeighbors=0;MatchId=805;TruScore=0.666667;PctSeqSimilarity=0;PctSizeSimilarity=1;PctRecOverlap=1;SizeDiff=0;StartDistance=0;EndDistance=0	GT	0/1
chr4	171428784	HG2_Ill_MetaSV_3783	N	<INS>	20	PASS	END=171428784;SVTYPE=INS;SVLEN=317;SC=Smartie-sv_aln;NumNeighbors=0;NumThresholdNeighbors=0	GT	0/1
chr4	110248315	HG2_PB_SVrefine2Falcon1plusDovetail_8916	N	<INS>	10	PASS	END=110248315;SVTYPE=INS;SVLEN=6036;SC=NanoVar,Smartie-sv_aln;NumNeighbors=0;NumThresholdNeighbors=0;MatchId=807;TruScore=0.666667;PctSeqSimilarity=0;PctSizeSimilarity=1;PctRecOverlap=1;SizeDiff=0;StartDistance=0;EndDistance=0	GT	0/1
chr4	188525100	HG3_PB_pbsv_5130	N	<INS>	10	PASS	END=188525100;SVTYPE=INS;SVLEN=285;SC=NanoVar,Sniffles,Smartie-sv_aln;NumNeighbors=0;NumThresholdNeighbors=0;MatchId=808;TruScore=0.666667;PctSeqSimilarity=0;PctSizeSimilarity=1;PctRecOverlap=1;SizeDiff=0;StartDistance=0;EndDistance=0	GT	1/1
chr4	172121737	HG4_Ill_250bpfermikitraw_7275	N	<INS>	20	PASS	END=172121737;SVTYPE=INS;SVLEN=83;SC=NanoVar;NumNeighbors=0;NumThresholdNeighbors=0	GT	0/1
chr4	83395508	HG4_10X_allpass_864	N	<DEL>	20	PASS	END=83395829;SVTYPE=DEL;SVLEN=321;SC=MAMnet,NanoVar;NumNeighbors=0;NumThresholdNeighbors=0;MatchId=1271;TruScore=0.666667;PctSeqSimilarity=0;PctSizeSimilarity=1;PctRecOverlap=1;SizeDiff=0;StartDistance=0;EndDistance=0	GT	0/1
chr4	73889663	HG3_PB_SVrefine2PBcRDovetail_2093	N	<INS>	20	PASS	END=73889663;SVTYPE=INS;SVLEN=343;SC=Smartie-sv_aln;NumNeighbors=0;NumThresholdNeighbors=0	GT	1/1
chr4	61825095	HG2_Ill_MetaSV_3569	N	<INS>	20	PASS	END=61825095;SVTYPE=INS;SVLEN=329;SC=Smartie-sv_aln;NumNeighbors=0;NumThresholdNeighbors=0	GT	0/1
chr4	148271689	HG3_Ill_scalpel_5016	N	<DEL>	20	PASS	END=148271751;SVTYPE=DEL;SVLEN=62;SC=Smartie-sv_aln;NumNeighbors=0;NumThresholdNeighbors=0	GT	1/1
chr4	43947484	HG2_Ill_scalpel_4343	N	<INS>	20	PASS	END=43947484;SVTYPE=INS;SVLEN=52;SC=NanoVar;NumNeighbors=0;NumThresholdNeighbors=0	GT	1/1
chr4	43950001	HG2_Ill_GATKHC_7359	N	<INS>	20	PASS	END=43950001;SVTYPE=INS;SVLEN=62;SC=NanoVar;NumNeighbors=0;NumThresholdNeighbors=0	GT	1/1
chr4	157581699	HG2_Ill_SVrefine2DISCOVARplusDovetail_9879	N	<INS>	20	PASS	END=157581699;SVTYPE=INS;SVLEN=137;SC=NanoVar;NumNeighbors=0;NumThresholdNeighbors=0	GT	1/1
chr4	75496154	HG4_Ill_GATKHCSBGrefine_3264	N	<DEL>	20	PASS	END=75496246;SVTYPE=DEL;SVLEN=92;SC=NanoVar,Dipcall;NumNeighbors=0;NumThresholdNeighbors=0;MatchId=812;TruScore=0.666667;PctSeqSimilarity=0;PctSizeSimilarity=1;PctRecOverlap=1;SizeDiff=0;StartDistance=0;EndDistance=0	GT	1/1
chr4	14727912	HG4_Ill_Krunchall_6194	N	<INS>	20	PASS	END=14727912;SVTYPE=INS;SVLEN=95;SC=NanoVar;NumNeighbors=0;NumThresholdNeighbors=0	GT	1/1
chr4	38735796	HG2_PB_PB10Xdip_22221	N	<INS>	10	PASS	END=38735796;SVTYPE=INS;SVLEN=461;SC=Smartie-sv_aln;NumNeighbors=0;NumThresholdNeighbors=0	GT	1/1
chr4	38755998	HG2_PB_PB10Xdip_22223	N	<INS>	20	PASS	END=38755998;SVTYPE=INS;SVLEN=606;SC=NanoVar,Dipcall;NumNeighbors=0;NumThresholdNeighbors=0;MatchId=815;TruScore=0.666667;PctSeqSimilarity=0;PctSizeSimilarity=1;PctRecOverlap=1;SizeDiff=0;StartDistance=0;EndDistance=0	GT	1/1
chr4	92885118	HG4_PB_pbsv_4742	N	<INS>	20	PASS	END=92885118;SVTYPE=INS;SVLEN=278;SC=Smartie-sv_aln,SVIM-asm,Dipcall;NumNeighbors=0;NumThresholdNeighbors=0;MatchId=224;TruScore=0.666667;PctSeqSimilarity=0;PctSizeSimilarity=1;PctRecOverlap=1;SizeDiff=0;StartDistance=0;EndDistance=0	GT	1/1
chr4	76674935	HG4_Ill_SVrefine2DISCOVARDovetail_3531	N	<INS>	20	PASS	END=76674935;SVTYPE=INS;SVLEN=4002;SC=NanoVar,Smartie-sv_aln;NumNeighbors=0;NumThresholdNeighbors=0;MatchId=817;TruScore=0.666667;PctSeqSimilarity=0;PctSizeSimilarity=1;PctRecOverlap=1;SizeDiff=0;StartDistance=0;EndDistance=0	GT	1/1
chr4	142443042	HG2_Ill_SVrefine2DISCOVARplusDovetail_9810	N	<INS>	20	PASS	END=142443042;SVTYPE=INS;SVLEN=146;SC=NanoVar,Smartie-sv_aln;NumNeighbors=0;NumThresholdNeighbors=0;MatchId=818;TruScore=0.666667;PctSeqSimilarity=0;PctSizeSimilarity=1;PctRecOverlap=1;SizeDiff=0;StartDistance=0;EndDistance=0	GT	0/1
chr4	118119725	HG2_PB_assemblyticsfalcon_19967	N	<INS>	10	PASS	END=118119725;SVTYPE=INS;SVLEN=508;SC=Smartie-sv_aln;NumNeighbors=0;NumThresholdNeighbors=0	GT	0/1
chr4	133619876	HG4_PB_SVrefine2Falcon1Dovetail_3002	N	<DEL>	20	PASS	END=133620182;SVTYPE=DEL;SVLEN=306;SC=NanoVar;NumNeighbors=0;NumThresholdNeighbors=0	GT	0/1
chr4	10133272	HG2_PB_SVrefine2PB10Xhap12_3132	N	<INS>	10	PASS	END=10133272;SVTYPE=INS;SVLEN=92;SC=MAMnet,Sniffles2,NanoVar,SVIM,Sniffles,Smartie-sv_aln,PAV;NumNeighbors=0;NumThresholdNeighbors=0;MatchId=1288;TruScore=0.666667;PctSeqSimilarity=0;PctSizeSimilarity=1;PctRecOverlap=1;SizeDiff=0;StartDistance=0;EndDistance=0	GT	0/1
chr4	143502619	HG4_Ill_150bpfermikitraw_6709	N	<DEL>	20	PASS	END=143502715;SVTYPE=DEL;SVLEN=96;SC=cuteSV,NanoVar;NumNeighbors=0;NumThresholdNeighbors=0;MatchId=1288;TruScore=0.666667;PctSeqSimilarity=0;PctSizeSimilarity=1;PctRecOverlap=1;SizeDiff=0;StartDistance=0;EndDistance=0	GT	0/1
chr4	186382146	HG2_Ill_GATKHCSBGrefine_3602	N	<INS>	20	PASS	END=186382146;SVTYPE=INS;SVLEN=289;SC=Smartie-sv_aln;NumNeighbors=0;NumThresholdNeighbors=0	GT	0/1
chr4	65216746	HG2_Ill_GATKHCSBGrefine_3063	N	<INS>	20	PASS	END=65216746;SVTYPE=INS;SVLEN=291;SC=Smartie-sv_aln;NumNeighbors=0;NumThresholdNeighbors=0	GT	1/1
chr4	82630137	HG2_PB_SVrefine2Falcon1plusDovetail_8826	N	<INS>	20	PASS	END=82630137;SVTYPE=INS;SVLEN=319;SC=NanoVar,Smartie-sv_aln;NumNeighbors=0;NumThresholdNeighbors=0;MatchId=823;TruScore=0.666667;PctSeqSimilarity=0;PctSizeSimilarity=1;PctRecOverlap=1;SizeDiff=0;StartDistance=0;EndDistance=0	GT	0/1
chr4	59607590	HG4_Ill_SVrefine2DISCOVARDovetail_3453	N	<DEL>	20	PASS	END=59607910;SVTYPE=DEL;SVLEN=320;SC=MAMnet;NumNeighbors=0;NumThresholdNeighbors=0	GT	0/1
chr4	59622451	HG3_PB_pbsv_4426	N	<INS>	10	PASS	END=59622451;SVTYPE=INS;SVLEN=833;SC=NanoVar,Smartie-sv_aln;NumNeighbors=0;NumThresholdNeighbors=0;MatchId=824;TruScore=0.666667;PctSeqSimilarity=0;PctSizeSimilarity=1;PctRecOverlap=1;SizeDiff=0;StartDistance=0;EndDistance=0	GT	0/1
chr4	66413930	HG2_PB_PB10Xdip_22499	N	<INS>	20	PASS	END=66413930;SVTYPE=INS;SVLEN=1497;SC=NanoVar,Smartie-sv_aln;NumNeighbors=0;NumThresholdNeighbors=0;MatchId=825;TruScore=0.666667;PctSeqSimilarity=0;PctSizeSimilarity=1;PctRecOverlap=1;SizeDiff=0;StartDistance=0;EndDistance=0	GT	1/1
chr4	66440349	HG2_Ill_150bpfermikitraw_5907	N	<INS>	20	PASS	END=66440349;SVTYPE=INS;SVLEN=70;SC=NanoVar;NumNeighbors=0;NumThresholdNeighbors=0	GT	0/1
chr4	66469801	HG4_Ill_GATKHCSBGrefine_3219	N	<INS>	20	PASS	END=66469801;SVTYPE=INS;SVLEN=56;SC=NanoVar;NumNeighbors=0;NumThresholdNeighbors=0	GT	1/1
chr4	88229651	HG2_10X_SVrefine210Xhap12_3431	N	<INS>	20	PASS	END=88229651;SVTYPE=INS;SVLEN=151;SC=NanoVar,Dipcall;NumNeighbors=0;NumThresholdNeighbors=0;MatchId=826;TruScore=0.666667;PctSeqSimilarity=0;PctSizeSimilarity=1;PctRecOverlap=1;SizeDiff=0;StartDistance=0;EndDistance=0	GT	0/1
chr4	88268243	HG2_PB_SVrefine2PB10Xhap12_3401	N	<DEL>	20	PASS	END=88274298;SVTYPE=DEL;SVLEN=6055;SC=MAMnet,NanoVar;NumNeighbors=0;NumThresholdNeighbors=0;MatchId=1298;TruScore=0.666667;PctSeqSimilarity=0;PctSizeSimilarity=1;PctRecOverlap=1;SizeDiff=0;StartDistance=0;EndDistance=0	GT	0/1
chr4	155078195	HG3_Ill_SVrefine2DISCOVARDovetail_3888	N	<INS>	20	PASS	END=155078195;SVTYPE=INS;SVLEN=7123;SC=NanoVar,Smartie-sv_aln;NumNeighbors=0;NumThresholdNeighbors=0;MatchId=827;TruScore=0.666667;PctSeqSimilarity=0;PctSizeSimilarity=1;PctRecOverlap=1;SizeDiff=0;StartDistance=0;EndDistance=0	GT	1/1
chr4	155110633	HG4_Ill_manta_1261	N	<INS>	20	PASS	END=155110633;SVTYPE=INS;SVLEN=59;SC=NanoVar;NumNeighbors=0;NumThresholdNeighbors=0	GT	1/1
chr4	20085982	HG3_Ill_250bpfermikitraw_5739	N	<DEL>	20	PASS	END=20086060;SVTYPE=DEL;SVLEN=78;SC=NanoVar;NumNeighbors=0;NumThresholdNeighbors=0	GT	0/1
chr4	138177324	HG3_PB_SVrefine2Falcon1Dovetail_3048	N	<INS>	20	PASS	END=138177324;SVTYPE=INS;SVLEN=1525;SC=Smartie-sv_aln;NumNeighbors=0;NumThresholdNeighbors=0	GT	1/1
chr4	138211638	HG3_Ill_GATKHCSBGrefine_3349	N	<INS>	20	PASS	END=138211638;SVTYPE=INS;SVLEN=64;SC=NanoVar,Smartie-sv_aln;NumNeighbors=0;NumThresholdNeighbors=0;MatchId=829;TruScore=0.666667;PctSeqSimilarity=0;PctSizeSimilarity=1;PctRecOverlap=1;SizeDiff=0;StartDistance=0;EndDistance=0	GT	0/1
chr4	169034414	HG2_Ill_SVrefine2DISCOVARplusDovetail_9922	N	<INS>	20	PASS	END=169034414;SVTYPE=INS;SVLEN=76;SC=NanoVar,Sniffles,Smartie-sv_aln;NumNeighbors=0;NumThresholdNeighbors=0;MatchId=830;TruScore=0.666667;PctSeqSimilarity=0;PctSizeSimilarity=1;PctRecOverlap=1;SizeDiff=0;StartDistance=0;EndDistance=0	GT	0/1
chr4	80704744	HG2_PB_SVrefine2PBcRplusDovetail_8196	N	<INS>	20	PASS	END=80704744;SVTYPE=INS;SVLEN=766;SC=NanoVar,Smartie-sv_aln;NumNeighbors=0;NumThresholdNeighbors=0;MatchId=832;TruScore=0.666667;PctSeqSimilarity=0;PctSizeSimilarity=1;PctRecOverlap=1;SizeDiff=0;StartDistance=0;EndDistance=0	GT	1/1
chr4	184674156	HG2_PB_SVrefine2Falcon2Bionano_2547	N	<DEL>	20	PASS	END=184675618;SVTYPE=DEL;SVLEN=1462;SC=Dipcall;NumNeighbors=0;NumThresholdNeighbors=0	GT	0/1
chr4	135130266	HG4_PB_pbsv_4938	N	<INS>	10	PASS	END=135130266;SVTYPE=INS;SVLEN=338;SC=NanoVar,Smartie-sv_aln;NumNeighbors=0;NumThresholdNeighbors=0;MatchId=834;TruScore=0.666667;PctSeqSimilarity=0;PctSizeSimilarity=1;PctRecOverlap=1;SizeDiff=0;StartDistance=0;EndDistance=0	GT	0/1
chr4	135135338	HG4_PB_SVrefine2Falcon1Dovetail_3012	N	<INS>	20	PASS	END=135135338;SVTYPE=INS;SVLEN=420;SC=Smartie-sv_aln;NumNeighbors=0;NumThresholdNeighbors=0	GT	0/1
chr4	18162679	HG2_PB_SVrefine2Falcon1plusDovetail_8626	N	<INS>	10	PASS	END=18162679;SVTYPE=INS;SVLEN=1498;SC=NanoVar,Smartie-sv_aln;NumNeighbors=0;NumThresholdNeighbors=0;MatchId=836;TruScore=0.666667;PctSeqSimilarity=0;PctSizeSimilarity=1;PctRecOverlap=1;SizeDiff=0;StartDistance=0;EndDistance=0	GT	0/1
chr4	187633979	HG2_Ill_GATKHC_8828	N	<INS>	20	PASS	END=187633979;SVTYPE=INS;SVLEN=73;SC=NanoVar;NumNeighbors=0;NumThresholdNeighbors=0	GT	0/1
chr4	151192546	HG2_10X_SVrefine210Xhap12_3665	N	<DEL>	20	PASS	END=151192689;SVTYPE=DEL;SVLEN=143;SC=NanoVar;NumNeighbors=0;NumThresholdNeighbors=0	GT	0/1
chr4	37510906	HG2_PB_PB10Xdip_22209	N	<INS>	10	PASS	END=37510906;SVTYPE=INS;SVLEN=85;SC=NanoVar,Dipcall;NumNeighbors=0;NumThresholdNeighbors=0;MatchId=837;TruScore=0.666667;PctSeqSimilarity=0;PctSizeSimilarity=1;PctRecOverlap=1;SizeDiff=0;StartDistance=0;EndDistance=0	GT	1/1
chr4	98110644	HG3_Ill_scalpel_4744	N	<DEL>	20	PASS	END=98110970;SVTYPE=DEL;SVLEN=326;SC=MAMnet;NumNeighbors=0;NumThresholdNeighbors=0	GT	0/1
chr4	25810458	HG4_Ill_GATKHC_7247	N	<INS>	20	PASS	END=25810458;SVTYPE=INS;SVLEN=136;SC=NanoVar;NumNeighbors=0;NumThresholdNeighbors=0	GT	1/1
chr4	7183569	HG2_PB_SVrefine2Falcon2Bionano_2020	N	<INS>	20	PASS	END=7183569;SVTYPE=INS;SVLEN=204;SC=NanoVar,Smartie-sv_aln;NumNeighbors=0;NumThresholdNeighbors=0;MatchId=838;TruScore=0.666667;PctSeqSimilarity=0;PctSizeSimilarity=1;PctRecOverlap=1;SizeDiff=0;StartDistance=0;EndDistance=0	GT	1/1
chr4	157680435	HG3_PB_SVrefine2Falcon1Dovetail_3102	N	<DEL>	10	PASS	END=157680623;SVTYPE=DEL;SVLEN=188;SC=Sniffles2,NanoVar,SVIM;NumNeighbors=0;NumThresholdNeighbors=0;MatchId=1316;TruScore=0.666667;PctSeqSimilarity=0;PctSizeSimilarity=1;PctRecOverlap=1;SizeDiff=0;StartDistance=0;EndDistance=0	GT	0/1
chr4	95870448	HG2_PB_SVrefine2PB10Xhap12_3426	N	<DEL>	20	PASS	END=95870766;SVTYPE=DEL;SVLEN=318;SC=NanoVar;NumNeighbors=0;NumThresholdNeighbors=0	GT	0/1
chr4	116381174	HG2_Ill_manta_1361	N	<INS>	20	PASS	END=116381174;SVTYPE=INS;SVLEN=86;SC=NanoVar;NumNeighbors=0;NumThresholdNeighbors=0	GT	0/1
chr4	168806478	HG3_10X_allpass_1031	N	<DEL>	20	PASS	END=168806590;SVTYPE=DEL;SVLEN=112;SC=NanoVar;NumNeighbors=0;NumThresholdNeighbors=0	GT	0/1
chr4	34779881	HG3_PB_SVrefine2Falcon1Dovetail_2737	N	<DEL>	20	PASS	END=34828939;SVTYPE=DEL;SVLEN=49058;SC=MAMnet,SVIM,Smartie-sv_aln,Dipcall;NumNeighbors=0;NumThresholdNeighbors=0;MatchId=1320;TruScore=0.666667;PctSeqSimilarity=0;PctSizeSimilarity=1;PctRecOverlap=1;SizeDiff=0;StartDistance=0;EndDistance=0	GT	0/1
chr4	76993809	HG4_Ill_MetaSV_3786	N	<INS>	20	PASS	END=76993809;SVTYPE=INS;SVLEN=315;SC=Smartie-sv_aln;NumNeighbors=0;NumThresholdNeighbors=0	GT	0/1
chr4	77348383	HG2_Ill_GATKHCSBGrefine_3117	N	<INS>	20	PASS	END=77348383;SVTYPE=INS;SVLEN=790;SC=NanoVar,Smartie-sv_aln;NumNeighbors=0;NumThresholdNeighbors=0;MatchId=842;TruScore=0.666667;PctSeqSimilarity=0;PctSizeSimilarity=1;PctRecOverlap=1;SizeDiff=0;StartDistance=0;EndDistance=0	GT	0/1
chr4	156493549	HG4_Ill_SVrefine2DISCOVARDovetail_3847	N	<INS>	20	PASS	END=156493549;SVTYPE=INS;SVLEN=104;SC=NanoVar;NumNeighbors=0;NumThresholdNeighbors=0	GT	1/1
chr4	177172431	HG3_Ill_SVrefine2DISCOVARDovetail_4017	N	<INS>	20	PASS	END=177172431;SVTYPE=INS;SVLEN=652;SC=Smartie-sv_aln,SVIM-asm,Dipcall;NumNeighbors=0;NumThresholdNeighbors=0;MatchId=232;TruScore=0.666667;PctSeqSimilarity=0;PctSizeSimilarity=1;PctRecOverlap=1;SizeDiff=0;StartDistance=0;EndDistance=0	GT	0/1
chr4	177221409	HG2_Ill_manta_1472	N	<INS>	20	PASS	END=177221409;SVTYPE=INS;SVLEN=51;SC=NanoVar;NumNeighbors=0;NumThresholdNeighbors=0	GT	0/1
chr4	177288438	HG2_Ill_breakscan11_3516	N	<INS>	20	PASS	END=177288438;SVTYPE=INS;SVLEN=336;SC=Smartie-sv_aln;NumNeighbors=0;NumThresholdNeighbors=0	GT	0/1
chr4	103133339	HG2_Ill_MetaSV_3661	N	<INS>	20	PASS	END=103133339;SVTYPE=INS;SVLEN=326;SC=Smartie-sv_aln;NumNeighbors=0;NumThresholdNeighbors=0	GT	0/1
chr4	37952113	HG3_PB_assemblyticsfalcon_19234	N	<INS>	10	PASS	END=37952113;SVTYPE=INS;SVLEN=4124;SC=Smartie-sv_aln;NumNeighbors=0;NumThresholdNeighbors=0	GT	0/1
chr4	151172000	HG2_PB_SVrefine2Falcon1plusDovetail_9031	N	<INS>	10	PASS	END=151172000;SVTYPE=INS;SVLEN=1080;SC=MAMnet,NanoVar,SVIM,Smartie-sv_aln,SVIM-asm,Dipcall;NumNeighbors=0;NumThresholdNeighbors=0;MatchId=1330;TruScore=0.666667;PctSeqSimilarity=0;PctSizeSimilarity=1;PctRecOverlap=1;SizeDiff=0;StartDistance=0;EndDistance=0	GT	1/1
chr4	1350766	HG2_PB_SVrefine2PB10Xhap12_3027	N	<INS>	10	PASS	END=1350766;SVTYPE=INS;SVLEN=411;SC=NanoVar,Sniffles,Smartie-sv_aln;NumNeighbors=0;NumThresholdNeighbors=0;MatchId=849;TruScore=0.666667;PctSeqSimilarity=0;PctSizeSimilarity=1;PctRecOverlap=1;SizeDiff=0;StartDistance=0;EndDistance=0	GT	1/1
chr4	1366517	HG3_Ill_150bpfermikitraw_5333	N	<DEL>	20	PASS	END=1366649;SVTYPE=DEL;SVLEN=132;SC=Dipcall;NumNeighbors=0;NumThresholdNeighbors=0	GT	1/1
chr4	1373585	HG4_PB_SVrefine2Falcon1Dovetail_2522	N	<DEL>	20	PASS	END=1373694;SVTYPE=DEL;SVLEN=109;SC=Dipcall;NumNeighbors=0;NumThresholdNeighbors=0	GT	1/1
chr4	133537879	HG2_Ill_SVrefine2DISCOVARplusDovetail_9772	N	<INS>	20	PASS	END=133537879;SVTYPE=INS;SVLEN=1664;SC=NanoVar,Smartie-sv_aln;NumNeighbors=0;NumThresholdNeighbors=0;MatchId=852;TruScore=0.666667;PctSeqSimilarity=0;PctSizeSimilarity=1;PctRecOverlap=1;SizeDiff=0;StartDistance=0;EndDistance=0	GT	0/1
chr4	47125524	HG2_Ill_scalpel_4360	N	<DEL>	20	PASS	END=47125595;SVTYPE=DEL;SVLEN=71;SC=MAMnet;NumNeighbors=0;NumThresholdNeighbors=0	GT	0/1
chr4	108434417	HG4_PB_pbsv_4814	N	<DEL>	10	PASS	END=108434470;SVTYPE=DEL;SVLEN=53;SC=Sniffles,Smartie-sv_aln,SVIM-asm,PAV,Dipcall;NumNeighbors=0;NumThresholdNeighbors=0;MatchId=814;TruScore=0.666667;PctSeqSimilarity=0;PctSizeSimilarity=1;PctRecOverlap=1;SizeDiff=0;StartDistance=0;EndDistance=0	GT	0/1
chr4	1758508	HG2_PB_SVrefine2PB10Xhap12_3046	N	<INS>	20	PASS	END=1758508;SVTYPE=INS;SVLEN=300;SC=NanoVar,Sniffles,Smartie-sv_aln,Dipcall;NumNeighbors=0;NumThresholdNeighbors=0;MatchId=855;TruScore=0.666667;PctSeqSimilarity=0;PctSizeSimilarity=1;PctRecOverlap=1;SizeDiff=0;StartDistance=0;EndDistance=0	GT	1/1
chr4	17655546	HG2_Ill_svaba_5441	N	<INS>	20	PASS	END=17655546;SVTYPE=INS;SVLEN=53;SC=NanoVar;NumNeighbors=0;NumThresholdNeighbors=0	GT	1/1
chr4	190057998	HG3_Ill_SVrefine2DISCOVARDovetail_4122	N	<DEL>	20	PASS	END=190064272;SVTYPE=DEL;SVLEN=6274;SC=NanoVar;NumNeighbors=0;NumThresholdNeighbors=0	GT	0/1
chr4	56612219	HG2_PB_SVrefine2PB10Xhap12_3290	N	<INS>	20	PASS	END=56612219;SVTYPE=INS;SVLEN=4228;SC=NanoVar,SVIM,Smartie-sv_aln;NumNeighbors=0;NumThresholdNeighbors=0;MatchId=857;TruScore=0.666667;PctSeqSimilarity=0;PctSizeSimilarity=1;PctRecOverlap=1;SizeDiff=0;StartDistance=0;EndDistance=0	GT	1/1
chr4	161581870	HG2_PB_SVrefine2Falcon2Bionano_2446	N	<INS>	10	PASS	END=161581870;SVTYPE=INS;SVLEN=284;SC=NanoVar,Smartie-sv_aln;NumNeighbors=0;NumThresholdNeighbors=0;MatchId=858;TruScore=0.666667;PctSeqSimilarity=0;PctSizeSimilarity=1;PctRecOverlap=1;SizeDiff=0;StartDistance=0;EndDistance=0	GT	0/1
chr4	114018249	HG3_Ill_GATKHCSBGrefine_3228	N	<INS>	20	PASS	END=114018249;SVTYPE=INS;SVLEN=315;SC=NanoVar;NumNeighbors=0;NumThresholdNeighbors=0	GT	1/1
chr4	14916084	HG2_PB_SVrefine2Falcon2Bionano_2056	N	<INS>	20	PASS	END=14916084;SVTYPE=INS;SVLEN=309;SC=Smartie-sv_aln;NumNeighbors=0;NumThresholdNeighbors=0	GT	1/1
chr4	107419502	HG2_PB_SVrefine2PBcRplusDovetail_8278	N	<DEL>	20	PASS	END=107419799;SVTYPE=DEL;SVLEN=297;SC=NanoVar;NumNeighbors=0;NumThresholdNeighbors=0	GT	0/1
chr4	30542414	HG2_10X_SVrefine210Xhap12_3211	N	<INS>	20	PASS	END=30542414;SVTYPE=INS;SVLEN=2644;SC=NanoVar,Smartie-sv_aln;NumNeighbors=0;NumThresholdNeighbors=0;MatchId=860;TruScore=0.666667;PctSeqSimilarity=0;PctSizeSimilarity=1;PctRecOverlap=1;SizeDiff=0;StartDistance=0;EndDistance=0	GT	0/1
chr4	165455438	HG4_Ill_250bpfermikitraw_7202	N	<INS>	20	PASS	END=165455438;SVTYPE=INS;SVLEN=83;SC=NanoVar;NumNeighbors=0;NumThresholdNeighbors=0	GT	1/1
chr4	187378707	HG2_PB_SVrefine2PB10Xhap12_3799	N	<DEL>	20	PASS	END=187378780;SVTYPE=DEL;SVLEN=73;SC=Dipcall;NumNeighbors=0;NumThresholdNeighbors=0	GT	0/1
chr4	187386635	HG3_Ill_svaba_6906	N	<INS>	20	PASS	END=187386635;SVTYPE=INS;SVLEN=64;SC=NanoVar,Dipcall;NumNeighbors=0;NumThresholdNeighbors=0;MatchId=862;TruScore=0.666667;PctSeqSimilarity=0;PctSizeSimilarity=1;PctRecOverlap=1;SizeDiff=0;StartDistance=0;EndDistance=0	GT	1/1
chr4	20473845	HG2_PB_SVrefine2PB10Xhap12_3175	N	<INS>	20	PASS	END=20473845;SVTYPE=INS;SVLEN=254;SC=Sniffles,Smartie-sv_aln,Dipcall;NumNeighbors=0;NumThresholdNeighbors=0;MatchId=823;TruScore=0.666667;PctSeqSimilarity=0;PctSizeSimilarity=1;PctRecOverlap=1;SizeDiff=0;StartDistance=0;EndDistance=0	GT	1/1
chr4	97727782	HG2_Ill_SVrefine2DISCOVARplusDovetail_9623	N	<INS>	20	PASS	END=97727782;SVTYPE=INS;SVLEN=1735;SC=SVIM,Smartie-sv_aln;NumNeighbors=0;NumThresholdNeighbors=0;MatchId=853;TruScore=0.666667;PctSeqSimilarity=0;PctSizeSimilarity=1;PctRecOverlap=1;SizeDiff=0;StartDistance=0;EndDistance=0	GT	0/1
chr4	115012948	HG2_Ill_MetaSV_3683	N	<INS>	20	PASS	END=115012948;SVTYPE=INS;SVLEN=320;SC=NanoVar,Smartie-sv_aln;NumNeighbors=0;NumThresholdNeighbors=0;MatchId=865;TruScore=0.666667;PctSeqSimilarity=0;PctSizeSimilarity=1;PctRecOverlap=1;SizeDiff=0;StartDistance=0;EndDistance=0	GT	0/1
chr4	53155149	HG2_Ill_GATKHCSBGrefine_3019	N	<INS>	20	PASS	END=53155149;SVTYPE=INS;SVLEN=87;SC=NanoVar;NumNeighbors=0;NumThresholdNeighbors=0	GT	1/1
chr4	89092659	HG4_PB_HySA_7022	N	<INS>	20	PASS	END=89092659;SVTYPE=INS;SVLEN=4779;SC=NanoVar,SVIM,Smartie-sv_aln;NumNeighbors=0;NumThresholdNeighbors=0;MatchId=866;TruScore=0.666667;PctSeqSimilarity=0;PctSizeSimilarity=1;PctRecOverlap=1;SizeDiff=0;StartDistance=0;EndDistance=0	GT	0/1
chr4	134596422	HG2_Ill_manta_1388	N	<INS>	20	PASS	END=134596422;SVTYPE=INS;SVLEN=418;SC=NanoVar;NumNeighbors=0;NumThresholdNeighbors=0	GT	1/1
chr4	160813093	HG3_Ill_GATKHC_8495	N	<INS>	20	PASS	END=160813093;SVTYPE=INS;SVLEN=87;SC=NanoVar;NumNeighbors=0;NumThresholdNeighbors=0	GT	1/1
chr4	190690477	HG2_Ill_GATKHCSBGrefine_3670	N	<INS>	20	PASS	END=190690477;SVTYPE=INS;SVLEN=77;SC=NanoVar;NumNeighbors=0;NumThresholdNeighbors=0	GT	0/1
chr4	83340700	HG3_PB_HySA_7172	N	<INS>	20	PASS	END=83340700;SVTYPE=INS;SVLEN=341;SC=Smartie-sv_aln;NumNeighbors=0;NumThresholdNeighbors=0	GT	0/1
chr4	1626573	HG2_PB_SVrefine2Falcon1plusDovetail_8512	N	<INS>	10	PASS	END=1626573;SVTYPE=INS;SVLEN=933;SC=Sniffles2,cuteSV,NanoVar,SVIM,Sniffles,Smartie-sv_aln,SVIM-asm,PAV,Dipcall;NumNeighbors=0;NumThresholdNeighbors=0;MatchId=1359;TruScore=0.666667;PctSeqSimilarity=0;PctSizeSimilarity=1;PctRecOverlap=1;SizeDiff=0;StartDistance=0;EndDistance=0	GT	0/1
chr4	53851835	HG4_Ill_GATKHCSBGrefine_3151	N	<INS>	20	PASS	END=53851835;SVTYPE=INS;SVLEN=313;SC=Smartie-sv_aln;NumNeighbors=0;NumThresholdNeighbors=0	GT	0/1
chr4	32197281	HG2_PB_PB10Xdip_22145	N	<DEL>	20	PASS	END=32197446;SVTYPE=DEL;SVLEN=165;SC=MAMnet;NumNeighbors=0;NumThresholdNeighbors=0	GT	0/1
chr4	27208003	HG3_Ill_SVrefine2DISCOVARDovetail_3316	N	<INS>	20	PASS	END=27208003;SVTYPE=INS;SVLEN=190;SC=NanoVar;NumNeighbors=0;NumThresholdNeighbors=0	GT	1/1
chr4	65855612	HG4_Ill_Krunchall_6716	N	<INS>	20	PASS	END=65855612;SVTYPE=INS;SVLEN=66;SC=NanoVar,Dipcall;NumNeighbors=0;NumThresholdNeighbors=0;MatchId=871;TruScore=0.666667;PctSeqSimilarity=0;PctSizeSimilarity=1;PctRecOverlap=1;SizeDiff=0;StartDistance=0;EndDistance=0	GT	0/1
chr4	47007786	HG2_PB_SVrefine2PB10Xhap12_3273	N	<INS>	20	PASS	END=47007786;SVTYPE=INS;SVLEN=428;SC=Smartie-sv_aln;NumNeighbors=0;NumThresholdNeighbors=0	GT	1/1
chr4	17581801	HG2_Ill_MetaSV_3502	N	<INS>	20	PASS	END=17581801;SVTYPE=INS;SVLEN=150;SC=NanoVar,Smartie-sv_aln;NumNeighbors=0;NumThresholdNeighbors=0;MatchId=873;TruScore=0.666667;PctSeqSimilarity=0;PctSizeSimilarity=1;PctRecOverlap=1;SizeDiff=0;StartDistance=0;EndDistance=0	GT	0/1
chr4	91966952	HG2_PB_SVrefine2Falcon2Bionano_2259	N	<INS>	20	PASS	END=91966952;SVTYPE=INS;SVLEN=5901;SC=NanoVar,Smartie-sv_aln;NumNeighbors=0;NumThresholdNeighbors=0;MatchId=874;TruScore=0.666667;PctSeqSimilarity=0;PctSizeSimilarity=1;PctRecOverlap=1;SizeDiff=0;StartDistance=0;EndDistance=0	GT	1/1
chr4	92123916	HG2_Ill_scalpel_4616	N	<INS>	20	PASS	END=92123916;SVTYPE=INS;SVLEN=50;SC=NanoVar,Smartie-sv_aln;NumNeighbors=0;NumThresholdNeighbors=0;MatchId=875;TruScore=0.666667;PctSeqSimilarity=0;PctSizeSimilarity=1;PctRecOverlap=1;SizeDiff=0;StartDistance=0;EndDistance=0	GT	1/1
chr4	69127148	HG3_Ill_250bpfermikitraw_6181	N	<INS>	20	PASS	END=69127148;SVTYPE=INS;SVLEN=57;SC=NanoVar;NumNeighbors=0;NumThresholdNeighbors=0	GT	0/1
chr4	88032137	HG3_PB_SVrefine2PBcRDovetail_2125	N	<DEL>	20	PASS	END=88032469;SVTYPE=DEL;SVLEN=332;SC=NanoVar;NumNeighbors=0;NumThresholdNeighbors=0	GT	1/1
chr4	175970138	HG2_Ill_svaba_6634	N	<INS>	20	PASS	END=175970138;SVTYPE=INS;SVLEN=118;SC=NanoVar;NumNeighbors=0;NumThresholdNeighbors=0	GT	1/1
chr4	1600953	HG2_Ill_scalpel_4017	N	<DEL>	20	PASS	END=1601019;SVTYPE=DEL;SVLEN=66;SC=Dipcall;NumNeighbors=0;NumThresholdNeighbors=0	GT	0/1
chr4	1602956	HG2_Ill_SVrefine2DISCOVARplusDovetail_9188	N	<DEL>	20	PASS	END=1603669;SVTYPE=DEL;SVLEN=713;SC=Dipcall;NumNeighbors=0;NumThresholdNeighbors=0	GT	0/1
chr4	1616058	HG2_PB_SVrefine2Falcon2Bionano_1984	N	<INS>	10	PASS	END=1616058;SVTYPE=INS;SVLEN=57;SC=NanoVar,Smartie-sv_aln,Dipcall;NumNeighbors=0;NumThresholdNeighbors=0;MatchId=878;TruScore=0.666667;PctSeqSimilarity=0;PctSizeSimilarity=1;PctRecOverlap=1;SizeDiff=0;StartDistance=0;EndDistance=0	GT	0/1
chr4	3295694	HG2_PB_SVrefine2Falcon2Bionano_1995	N	<INS>	20	PASS	END=3295694;SVTYPE=INS;SVLEN=111;SC=NanoVar;NumNeighbors=0;NumThresholdNeighbors=0	GT	1/1
chr4	188989360	HG2_10X_SVrefine210Xhap12_3859	N	<INS>	20	PASS	END=188989360;SVTYPE=INS;SVLEN=155;SC=NanoVar,Smartie-sv_aln;NumNeighbors=0;NumThresholdNeighbors=0;MatchId=879;TruScore=0.666667;PctSeqSimilarity=0;PctSizeSimilarity=1;PctRecOverlap=1;SizeDiff=0;StartDistance=0;EndDistance=0	GT	0/1
chr4	176091074	HG4_Ill_GATKHCSBGrefine_3693	N	<DEL>	20	PASS	END=176091158;SVTYPE=DEL;SVLEN=84;SC=Sniffles;NumNeighbors=0;NumThresholdNeighbors=0	GT	1/1
chr4	176102161	HG3_Ill_GATKHC_8694	N	<INS>	20	PASS	END=176102161;SVTYPE=INS;SVLEN=63;SC=NanoVar;NumNeighbors=0;NumThresholdNeighbors=0	GT	1/1
chr4	163066110	HG2_PB_SVrefine2Falcon2Bionano_2451	N	<INS>	10	PASS	END=163066110;SVTYPE=INS;SVLEN=206;SC=NanoVar,Smartie-sv_aln;NumNeighbors=0;NumThresholdNeighbors=0;MatchId=881;TruScore=0.666667;PctSeqSimilarity=0;PctSizeSimilarity=1;PctRecOverlap=1;SizeDiff=0;StartDistance=0;EndDistance=0	GT	1/1
chr4	1301816	HG2_PB_SVrefine2PBcRplusDovetail_7891	N	<INS>	20	PASS	END=1301816;SVTYPE=INS;SVLEN=320;SC=NanoVar;NumNeighbors=0;NumThresholdNeighbors=0	GT	1/1
chr4	2763143	HG2_Ill_SVrefine2DISCOVARplusDovetail_9198	N	<INS>	20	PASS	END=2763143;SVTYPE=INS;SVLEN=77;SC=NanoVar,Smartie-sv_aln;NumNeighbors=0;NumThresholdNeighbors=0;MatchId=883;TruScore=0.666667;PctSeqSimilarity=0;PctSizeSimilarity=1;PctRecOverlap=1;SizeDiff=0;StartDistance=0;EndDistance=0	GT	0/1
chr4	190253838	HG2_PB_SVrefine2Falcon2Bionano_2614	N	<DEL>	20	PASS	END=190254160;SVTYPE=DEL;SVLEN=322;SC=Dipcall;NumNeighbors=0;NumThresholdNeighbors=0	GT	1/1
chr4	102085248	HG2_10X_SVrefine210Xhap12_3496	N	<INS>	20	PASS	END=102085248;SVTYPE=INS;SVLEN=554;SC=Smartie-sv_aln;NumNeighbors=0;NumThresholdNeighbors=0	GT	1/1
chr4	135510631	HG2_PB_SVrefine2Falcon1plusDovetail_8995	N	<DEL>	10	PASS	END=135510986;SVTYPE=DEL;SVLEN=355;SC=Sniffles2,SVIM,Sniffles,Smartie-sv_aln,SVIM-asm;NumNeighbors=0;NumThresholdNeighbors=0;MatchId=1384;TruScore=0.666667;PctSeqSimilarity=0;PctSizeSimilarity=1;PctRecOverlap=1;SizeDiff=0;StartDistance=0;EndDistance=0	GT	1/1
chr4	121582256	HG4_PB_pbsv_4875	N	<INS>	20	PASS	END=121582256;SVTYPE=INS;SVLEN=343;SC=Smartie-sv_aln;NumNeighbors=0;NumThresholdNeighbors=0	GT	0/1
chr4	180063817	HG2_Ill_manta_1482	N	<DEL>	20	PASS	END=180064160;SVTYPE=DEL;SVLEN=343;SC=NanoVar;NumNeighbors=0;NumThresholdNeighbors=0	GT	0/1
chr4	168845183	HG2_Ill_250bpfermikitraw_7187	N	<INS>	20	PASS	END=168845183;SVTYPE=INS;SVLEN=69;SC=NanoVar;NumNeighbors=0;NumThresholdNeighbors=0	GT	0/1
chr4	36715741	HG2_PB_SVrefine2Falcon2Bionano_2108	N	<DEL>	20	PASS	END=36715853;SVTYPE=DEL;SVLEN=112;SC=NanoVar;NumNeighbors=0;NumThresholdNeighbors=0	GT	0/1
chr4	137235397	HG4_Ill_svaba_6454	N	<INS>	20	PASS	END=137235397;SVTYPE=INS;SVLEN=67;SC=NanoVar;NumNeighbors=0;NumThresholdNeighbors=0	GT	1/1
chr4	77798847	HG2_Ill_150bpfermikitraw_6002	N	<INS>	20	PASS	END=77798847;SVTYPE=INS;SVLEN=58;SC=NanoVar;NumNeighbors=0;NumThresholdNeighbors=0	GT	0/1
chr4	2467357	HG2_PB_assemblyticsfalcon_18896	N	<INS>	20	PASS	END=2467357;SVTYPE=INS;SVLEN=71;SC=NanoVar;NumNeighbors=0;NumThresholdNeighbors=0	GT	1/1
chr4	177444916	HG3_Ill_Krunchall_7335	N	<INS>	20	PASS	END=177444916;SVTYPE=INS;SVLEN=56;SC=NanoVar;NumNeighbors=0;NumThresholdNeighbors=0	GT	1/1
chr4	127514851	HG2_PB_SVrefine2Falcon1plusDovetail_8970	N	<INS>	20	PASS	END=127514851;SVTYPE=INS;SVLEN=124;SC=NanoVar;NumNeighbors=0;NumThresholdNeighbors=0	GT	0/1
chr4	132122534	HG2_PB_SVrefine2PB10Xhap12_3564	N	<DEL>	10	PASS	END=132122734;SVTYPE=DEL;SVLEN=200;SC=NanoVar,Smartie-sv_aln;NumNeighbors=0;NumThresholdNeighbors=0;MatchId=889;TruScore=0.666667;PctSeqSimilarity=0;PctSizeSimilarity=1;PctRecOverlap=1;SizeDiff=0;StartDistance=0;EndDistance=0	GT	0/1
chr4	66104448	HG2_PB_HySA_8594	N	<INS>	20	PASS	END=66104448;SVTYPE=INS;SVLEN=83;SC=NanoVar,Smartie-sv_aln;NumNeighbors=0;NumThresholdNeighbors=0;MatchId=890;TruScore=0.666667;PctSeqSimilarity=0;PctSizeSimilarity=1;PctRecOverlap=1;SizeDiff=0;StartDistance=0;EndDistance=0	GT	0/1
chr4	125768460	HG2_PB_SVrefine2PB10Xhap12_3542	N	<DEL>	20	PASS	END=125768693;SVTYPE=DEL;SVLEN=233;SC=NanoVar,Smartie-sv_aln;NumNeighbors=0;NumThresholdNeighbors=0;MatchId=891;TruScore=0.666667;PctSeqSimilarity=0;PctSizeSimilarity=1;PctRecOverlap=1;SizeDiff=0;StartDistance=0;EndDistance=0	GT	0/1
chr4	46233052	HG3_Ill_manta_1015	N	<INS>	20	PASS	END=46233052;SVTYPE=INS;SVLEN=58;SC=NanoVar;NumNeighbors=0;NumThresholdNeighbors=0	GT	1/1
chr4	164076990	HG2_PB_SVrefine2Falcon1plusDovetail_9079	N	<DEL>	20	PASS	END=164077336;SVTYPE=DEL;SVLEN=346;SC=Dipcall;NumNeighbors=0;NumThresholdNeighbors=0	GT	0/1
chr4	13228194	HG2_10X_SVrefine210Xhap12_3151	N	<INS>	20	PASS	END=13228194;SVTYPE=INS;SVLEN=1863;SC=NanoVar,Smartie-sv_aln;NumNeighbors=0;NumThresholdNeighbors=0;MatchId=893;TruScore=0.666667;PctSeqSimilarity=0;PctSizeSimilarity=1;PctRecOverlap=1;SizeDiff=0;StartDistance=0;EndDistance=0	GT	0/1
chr4	124830004	HG2_10X_SVrefine210Xhap12_3557	N	<INS>	20	PASS	END=124830004;SVTYPE=INS;SVLEN=261;SC=NanoVar,Smartie-sv_aln;NumNeighbors=0;NumThresholdNeighbors=0;MatchId=894;TruScore=0.666667;PctSeqSimilarity=0;PctSizeSimilarity=1;PctRecOverlap=1;SizeDiff=0;StartDistance=0;EndDistance=0	GT	1/1
chr4	92920204	HG4_Ill_250bpfermikitraw_6616	N	<DEL>	20	PASS	END=92920257;SVTYPE=DEL;SVLEN=53;SC=SVIM-asm,PAV,Dipcall;NumNeighbors=0;NumThresholdNeighbors=0;MatchId=245;TruScore=0.666667;PctSeqSimilarity=0;PctSizeSimilarity=1;PctRecOverlap=1;SizeDiff=0;StartDistance=0;EndDistance=0	GT	0/1
chr4	188353544	HG2_PB_SVrefine2Falcon2Bionano_2578	N	<INS>	20	PASS	END=188353544;SVTYPE=INS;SVLEN=351;SC=NanoVar,Smartie-sv_aln;NumNeighbors=0;NumThresholdNeighbors=0;MatchId=896;TruScore=0.666667;PctSeqSimilarity=0;PctSizeSimilarity=1;PctRecOverlap=1;SizeDiff=0;StartDistance=0;EndDistance=0	GT	0/1
chr4	188373797	HG3_Ill_SVrefine2DISCOVARDovetail_4099	N	<INS>	20	PASS	END=188373797;SVTYPE=INS;SVLEN=727;SC=NanoVar,Smartie-sv_aln;NumNeighbors=0;NumThresholdNeighbors=0;MatchId=897;TruScore=0.666667;PctSeqSimilarity=0;PctSizeSimilarity=1;PctRecOverlap=1;SizeDiff=0;StartDistance=0;EndDistance=0	GT	0/1
chr4	8296330	HG2_PB_SVrefine2PB10Xhap12_3112	N	<INS>	20	PASS	END=8296330;SVTYPE=INS;SVLEN=1168;SC=NanoVar,Smartie-sv_aln;NumNeighbors=0;NumThresholdNeighbors=0;MatchId=898;TruScore=0.666667;PctSeqSimilarity=0;PctSizeSimilarity=1;PctRecOverlap=1;SizeDiff=0;StartDistance=0;EndDistance=0	GT	1/1
chr4	117251478	HG4_Ill_scalpel_4659	N	<DEL>	20	PASS	END=117251795;SVTYPE=DEL;SVLEN=317;SC=MAMnet,NanoVar;NumNeighbors=0;NumThresholdNeighbors=0;MatchId=1406;TruScore=0.666667;PctSeqSimilarity=0;PctSizeSimilarity=1;PctRecOverlap=1;SizeDiff=0;StartDistance=0;EndDistance=0	GT	0/1
chr4	821448	HG4_Ill_SVrefine2DISCOVARDovetail_3148	N	<INS>	20	PASS	END=821448;SVTYPE=INS;SVLEN=134;SC=NanoVar,Smartie-sv_aln,Dipcall;NumNeighbors=0;NumThresholdNeighbors=0;MatchId=899;TruScore=0.666667;PctSeqSimilarity=0;PctSizeSimilarity=1;PctRecOverlap=1;SizeDiff=0;StartDistance=0;EndDistance=0	GT	0/1
chr4	132181647	HG4_PB_SVrefine2PBcRDovetail_2492	N	<INS>	20	PASS	END=132181647;SVTYPE=INS;SVLEN=6058;SC=cuteSV,NanoVar,SVIM,Sniffles,Smartie-sv_aln;NumNeighbors=0;NumThresholdNeighbors=0;MatchId=1407;TruScore=0.666667;PctSeqSimilarity=0;PctSizeSimilarity=1;PctRecOverlap=1;SizeDiff=0;StartDistance=0;EndDistance=0	GT	0/1
chr4	86470370	HG3_Ill_GATKHCSBGrefine_3128	N	<INS>	20	PASS	END=86470370;SVTYPE=INS;SVLEN=316;SC=Smartie-sv_aln;NumNeighbors=0;NumThresholdNeighbors=0	GT	0/1
chr4	122232649	HG2_Ill_svaba_6223	N	<DEL>	20	PASS	END=122232766;SVTYPE=DEL;SVLEN=117;SC=NanoVar;NumNeighbors=0;NumThresholdNeighbors=0	GT	0/1
chr4	97423310	HG2_PB_SVrefine2Falcon2Bionano_2271	N	<INS>	20	PASS	END=97423310;SVTYPE=INS;SVLEN=3630;SC=NanoVar,Smartie-sv_aln;NumNeighbors=0;NumThresholdNeighbors=0;MatchId=902;TruScore=0.666667;PctSeqSimilarity=0;PctSizeSimilarity=1;PctRecOverlap=1;SizeDiff=0;StartDistance=0;EndDistance=0	GT	1/1
chr5	84544389	HG2_PB_SVrefine2Falcon1plusDovetail_9626	N	<INS>	20	PASS	END=84544389;SVTYPE=INS;SVLEN=327;SC=NanoVar,Smartie-sv_aln;NumNeighbors=0;NumThresholdNeighbors=0;MatchId=904;TruScore=0.666667;PctSeqSimilarity=0;PctSizeSimilarity=1;PctRecOverlap=1;SizeDiff=0;StartDistance=0;EndDistance=0	GT	0/1
chr5	136059711	HG2_PB_SVrefine2Falcon1plusDovetail_9784	N	<INS>	20	PASS	END=136059711;SVTYPE=INS;SVLEN=320;SC=NanoVar;NumNeighbors=0;NumThresholdNeighbors=0	GT	1/1
chr5	78280723	HG2_Ill_GATKHCSBGrefine_4115	N	<INS>	20	PASS	END=78280723;SVTYPE=INS;SVLEN=108;SC=NanoVar;NumNeighbors=0;NumThresholdNeighbors=0	GT	0/1
chr5	62704438	HG3_Ill_manta_1364	N	<DEL>	20	PASS	END=62704761;SVTYPE=DEL;SVLEN=323;SC=MAMnet;NumNeighbors=0;NumThresholdNeighbors=0	GT	0/1
chr5	16391776	HG3_PB_assemblyticsfalcon_20991	N	<INS>	20	PASS	END=16391776;SVTYPE=INS;SVLEN=294;SC=Smartie-sv_aln;NumNeighbors=0;NumThresholdNeighbors=0	GT	0/1
chr5	123880540	HG2_Ill_breakscan11_3609	N	<INS>	20	PASS	END=123880540;SVTYPE=INS;SVLEN=298;SC=NanoVar;NumNeighbors=0;NumThresholdNeighbors=0	GT	0/1
chr5	65346041	HG3_10X_allpass_1183	N	<DEL>	20	PASS	END=65346371;SVTYPE=DEL;SVLEN=330;SC=NanoVar;NumNeighbors=0;NumThresholdNeighbors=0	GT	0/1
chr5	138108442	HG2_PB_SVrefine2PBcRplusDovetail_9130	N	<DEL>	20	PASS	END=138108517;SVTYPE=DEL;SVLEN=75;SC=Dipcall;NumNeighbors=0;NumThresholdNeighbors=0	GT	1/1
chr5	92415	HG2_PB_SVrefine2Falcon1plusDovetail_9280	N	<INS>	10	PASS	END=92415;SVTYPE=INS;SVLEN=394;SC=Smartie-sv_aln;NumNeighbors=0;NumThresholdNeighbors=0	GT	1/1
chr5	39445188	HG3_PB_SVrefine2Falcon1Dovetail_3568	N	<INS>	10	PASS	END=39445188;SVTYPE=INS;SVLEN=609;SC=NanoVar,Smartie-sv_aln;NumNeighbors=0;NumThresholdNeighbors=0;MatchId=908;TruScore=0.666667;PctSeqSimilarity=0;PctSizeSimilarity=1;PctRecOverlap=1;SizeDiff=0;StartDistance=0;EndDistance=0	GT	0/1
chr5	39499670	HG2_Ill_GATKHC_9490	N	<INS>	20	PASS	END=39499670;SVTYPE=INS;SVLEN=115;SC=NanoVar;NumNeighbors=0;NumThresholdNeighbors=0	GT	1/1
chr5	136854637	HG2_PB_SVrefine2PBcRplusDovetail_9127	N	<DEL>	20	PASS	END=136856353;SVTYPE=DEL;SVLEN=1716;SC=MAMnet,NanoVar;NumNeighbors=0;NumThresholdNeighbors=0;MatchId=1423;TruScore=0.666667;PctSeqSimilarity=0;PctSizeSimilarity=1;PctRecOverlap=1;SizeDiff=0;StartDistance=0;EndDistance=0	GT	1/1
chr5	136873758	HG2_PB_SVrefine2Falcon2Bionano_3086	N	<INS>	10	PASS	END=136873758;SVTYPE=INS;SVLEN=175;SC=Smartie-sv_aln;NumNeighbors=0;NumThresholdNeighbors=0	GT	1/1
chr5	1206472	HG3_Ill_scalpel_5392	N	<DEL>	20	PASS	END=1206536;SVTYPE=DEL;SVLEN=64;SC=NanoVar;NumNeighbors=0;NumThresholdNeighbors=0	GT	0/1
chr5	114522076	HG2_PB_SVrefine2PB10Xhap12_4423	N	<INS>	20	PASS	END=114522076;SVTYPE=INS;SVLEN=92;SC=NanoVar;NumNeighbors=0;NumThresholdNeighbors=0	GT	1/1
chr5	18673692	HG2_PB_PB10Xdip_23529	N	<INS>	10	PASS	END=18673692;SVTYPE=INS;SVLEN=63;SC=NanoVar;NumNeighbors=0;NumThresholdNeighbors=0	GT	1/1
chr5	18762564	HG2_PB_SVrefine2PB10Xhap12_4089	N	<INS>	10	PASS	END=18762564;SVTYPE=INS;SVLEN=471;SC=Smartie-sv_aln;NumNeighbors=0;NumThresholdNeighbors=0	GT	1/1
chr5	155850203	HG3_Ill_manta_1494	N	<INS>	20	PASS	END=155850203;SVTYPE=INS;SVLEN=170;SC=NanoVar,Smartie-sv_aln;NumNeighbors=0;NumThresholdNeighbors=0;MatchId=911;TruScore=0.666667;PctSeqSimilarity=0;PctSizeSimilarity=1;PctRecOverlap=1;SizeDiff=0;StartDistance=0;EndDistance=0	GT	1/1
[truncated: 798,019 more chars]
