# Supplementary material for: Tradeoffs in alignment and assembly-based methods for structural variant detection with long-read sequencing data
Source: Nat Commun. 2024 Mar 19;15:2447. doi: 10.1038/s41467-024-46614-z (PMC10951360; doi:10.1038/s41467-024-46614-z)
Supplement: Supplementary file 4 — Source Data [file 41467_2024_46614_MOESM4_ESM.zip › Source Data/Figure4/HG002_analysis/Data/VCFs/ONT_Promethion/overlap_fn_p0_all_with_seq_ALNandASM/Multi_SV_Caller_Merged.vcf]

##fileformat=VCFv4.2
##FILTER=<ID=PASS,Description="All filters passed">
##source=Sniffles2/cuteSV/SVIM/SVIM-asm/PAV/Dipcall
##contig=<ID=chr1,length=249250621>
##contig=<ID=chr2,length=243199373>
##contig=<ID=chr3,length=198022430>
##contig=<ID=chr4,length=191154276>
##contig=<ID=chr5,length=180915260>
##contig=<ID=chr6,length=171115067>
##contig=<ID=chr7,length=159138663>
##contig=<ID=chr8,length=146364022>
##contig=<ID=chr9,length=141213431>
##contig=<ID=chr10,length=135534747>
##contig=<ID=chr11,length=135006516>
##contig=<ID=chr12,length=133851895>
##contig=<ID=chr13,length=115169878>
##contig=<ID=chr14,length=107349540>
##contig=<ID=chr15,length=102531392>
##contig=<ID=chr16,length=90354753>
##contig=<ID=chr17,length=81195210>
##contig=<ID=chr18,length=78077248>
##contig=<ID=chr19,length=59128983>
##contig=<ID=chr20,length=63025520>
##contig=<ID=chr21,length=48129895>
##contig=<ID=chr22,length=51304566>
##contig=<ID=chrX,length=155270560>
##contig=<ID=chrY,length=59373566>
##contig=<ID=chrM,length=16571>
##contig=<ID=chr1_gl000191_random,length=106433>
##contig=<ID=chr1_gl000192_random,length=547496>
##contig=<ID=chr4_gl000193_random,length=189789>
##contig=<ID=chr4_gl000194_random,length=191469>
##contig=<ID=chr7_gl000195_random,length=182896>
##contig=<ID=chr8_gl000196_random,length=38914>
##contig=<ID=chr8_gl000197_random,length=37175>
##contig=<ID=chr9_gl000198_random,length=90085>
##contig=<ID=chr9_gl000199_random,length=169874>
##contig=<ID=chr9_gl000200_random,length=187035>
##contig=<ID=chr9_gl000201_random,length=36148>
##contig=<ID=chr11_gl000202_random,length=40103>
##contig=<ID=chr17_gl000203_random,length=37498>
##contig=<ID=chr17_gl000204_random,length=81310>
##contig=<ID=chr17_gl000205_random,length=174588>
##contig=<ID=chr17_gl000206_random,length=41001>
##contig=<ID=chr18_gl000207_random,length=4262>
##contig=<ID=chr19_gl000208_random,length=92689>
##contig=<ID=chr19_gl000209_random,length=159169>
##contig=<ID=chr21_gl000210_random,length=27682>
##contig=<ID=chrUn_gl000211,length=166566>
##contig=<ID=chrUn_gl000212,length=186858>
##contig=<ID=chrUn_gl000213,length=164239>
##contig=<ID=chrUn_gl000214,length=137718>
##contig=<ID=chrUn_gl000215,length=172545>
##contig=<ID=chrUn_gl000216,length=172294>
##contig=<ID=chrUn_gl000217,length=172149>
##contig=<ID=chrUn_gl000218,length=161147>
##contig=<ID=chrUn_gl000219,length=179198>
##contig=<ID=chrUn_gl000220,length=161802>
##contig=<ID=chrUn_gl000221,length=155397>
##contig=<ID=chrUn_gl000222,length=186861>
##contig=<ID=chrUn_gl000223,length=180455>
##contig=<ID=chrUn_gl000224,length=179693>
##contig=<ID=chrUn_gl000225,length=211173>
##contig=<ID=chrUn_gl000226,length=15008>
##contig=<ID=chrUn_gl000227,length=128374>
##contig=<ID=chrUn_gl000228,length=129120>
##contig=<ID=chrUn_gl000229,length=19913>
##contig=<ID=chrUn_gl000230,length=43691>
##contig=<ID=chrUn_gl000231,length=27386>
##contig=<ID=chrUn_gl000232,length=40652>
##contig=<ID=chrUn_gl000233,length=45941>
##contig=<ID=chrUn_gl000234,length=40531>
##contig=<ID=chrUn_gl000235,length=34474>
##contig=<ID=chrUn_gl000236,length=41934>
##contig=<ID=chrUn_gl000237,length=45867>
##contig=<ID=chrUn_gl000238,length=39939>
##contig=<ID=chrUn_gl000239,length=33824>
##contig=<ID=chrUn_gl000240,length=41933>
##contig=<ID=chrUn_gl000241,length=42152>
##contig=<ID=chrUn_gl000242,length=43523>
##contig=<ID=chrUn_gl000243,length=43341>
##contig=<ID=chrUn_gl000244,length=39929>
##contig=<ID=chrUn_gl000245,length=36651>
##contig=<ID=chrUn_gl000246,length=38154>
##contig=<ID=chrUn_gl000247,length=36422>
##contig=<ID=chrUn_gl000248,length=39786>
##contig=<ID=chrUn_gl000249,length=38502>
##contig=<ID=hs37d5,length=35477943>
##FILTER=<ID=NoConsensusGT,Description="None">
##FILTER=<ID=ClusteredCalls,Description="None">
##FILTER=<ID=LongReadHomRef,Description="None">
##INFO=<ID=SVTYPE,Number=1,Type=String,Description="Type of structural variant">
##INFO=<ID=END,Number=1,Type=Integer,Description="End position of the variant described in this record">
##INFO=<ID=SVLEN,Number=1,Type=Integer,Description="Difference in length between REF and ALT alleles">
##INFO=<ID=SC,Number=.,Type=String,Description="SV Caller(s) that supports this variant">
##FORMAT=<ID=GT,Number=1,Type=String,Description="Genotype">
##INFO=<ID=TruScore,Number=1,Type=Float,Description="Truvari score for similarity of match">
##INFO=<ID=PctSeqSimilarity,Number=1,Type=Float,Description="Pct sequence similarity between this variant and its closest match">
##INFO=<ID=PctSizeSimilarity,Number=1,Type=Float,Description="Pct size similarity between this variant and its closest match">
##INFO=<ID=PctRecOverlap,Number=1,Type=Float,Description="Percent reciprocal overlap percent of the two calls' coordinates">
##INFO=<ID=StartDistance,Number=1,Type=Integer,Description="Distance of this call's start from comparison call's start">
##INFO=<ID=EndDistance,Number=1,Type=Integer,Description="Distance of this call's start from comparison call's start">
##INFO=<ID=SizeDiff,Number=1,Type=Float,Description="Difference in size(basecall) and size(evalcall)">
##INFO=<ID=NumNeighbors,Number=1,Type=Integer,Description="Number of calls in B that were in the neighborhood (REFDIST) of this call">
##INFO=<ID=NumThresholdNeighbors,Number=1,Type=Integer,Description="Number of calls in B that are within threshold distances of this call">
##INFO=<ID=MatchId,Number=1,Type=Integer,Description="Truvari uid to help tie tp-base.vcf and tp-call.vcf entries together">
#CHROM	POS	ID	REF	ALT	QUAL	FILTER	INFO	FORMAT	Sample
chr2	67370	HG3_Ill_GATKHC_2364	N	<DEL>	20	LongReadHomRef	END=67422;SVTYPE=DEL;SVLEN=52;SC=Sniffles2,cuteSV,SVIM,SVIM-asm,PAV,Dipcall;NumNeighbors=2;NumThresholdNeighbors=2;MatchId=0;TruScore=0.666667;PctSeqSimilarity=0;PctSizeSimilarity=1;PctRecOverlap=1;SizeDiff=0;StartDistance=0;EndDistance=0	GT	0/0
chr2	67626	HG4_Ill_scalpel_1323	N	<DEL>	10	LongReadHomRef	END=67680;SVTYPE=DEL;SVLEN=54;SC=Sniffles2,cuteSV,SVIM,SVIM-asm,PAV,Dipcall;NumNeighbors=1;NumThresholdNeighbors=1;MatchId=1;TruScore=0.666667;PctSeqSimilarity=0;PctSizeSimilarity=1;PctRecOverlap=1;SizeDiff=0;StartDistance=0;EndDistance=0	GT	0/0
chr2	214425	HG3_PB_SVrefine2PBcRDovetail_804	N	<INS>	10	ClusteredCalls	END=214425;SVTYPE=INS;SVLEN=137;SC=Sniffles2,cuteSV,SVIM-asm,PAV,Dipcall;NumNeighbors=1;NumThresholdNeighbors=1;MatchId=5;TruScore=0.666667;PctSeqSimilarity=0;PctSizeSimilarity=1;PctRecOverlap=1;SizeDiff=0;StartDistance=0;EndDistance=0	GT	0/1
chr2	293582	HG2_Ill_SVrefine2DISCOVARplusDovetail_6258	N	<DEL>	20	LongReadHomRef	END=294206;SVTYPE=DEL;SVLEN=624;SC=Sniffles2,cuteSV,SVIM,SVIM-asm,PAV,Dipcall;NumNeighbors=2;NumThresholdNeighbors=1;MatchId=7;TruScore=0.666667;PctSeqSimilarity=0;PctSizeSimilarity=1;PctRecOverlap=1;SizeDiff=0;StartDistance=0;EndDistance=0	GT	0/0
chr2	293582	HG3_PB_SVrefine2PBcRDovetail_806	N	<DEL>	20	ClusteredCalls	END=293822;SVTYPE=DEL;SVLEN=240;SC=Sniffles2,cuteSV,SVIM,SVIM-asm,PAV,Dipcall;NumNeighbors=1;NumThresholdNeighbors=1;MatchId=8;TruScore=0.666667;PctSeqSimilarity=0;PctSizeSimilarity=1;PctRecOverlap=1;SizeDiff=0;StartDistance=0;EndDistance=0	GT	0/1
chr2	306342	HG2_PB_SVrefine2Falcon2Bionano_492	N	<DEL>	20	ClusteredCalls	END=307806;SVTYPE=DEL;SVLEN=1464;SC=Sniffles2,cuteSV,SVIM,SVIM-asm,PAV,Dipcall;NumNeighbors=3;NumThresholdNeighbors=2;MatchId=9;TruScore=0.666667;PctSeqSimilarity=0;PctSizeSimilarity=1;PctRecOverlap=1;SizeDiff=0;StartDistance=0;EndDistance=0	GT	0/1
chr2	306489	HG2_Ill_SpiralSDKrefine_8079	N	<DEL>	20	ClusteredCalls	END=307116;SVTYPE=DEL;SVLEN=627;SC=Sniffles2,SVIM,SVIM-asm,Dipcall;NumNeighbors=1;NumThresholdNeighbors=1;MatchId=10;TruScore=0.666667;PctSeqSimilarity=0;PctSizeSimilarity=1;PctRecOverlap=1;SizeDiff=0;StartDistance=0;EndDistance=0	GT	0/1
chr2	307901	HG2_PB_HySA_2784	N	<DEL>	10	ClusteredCalls	END=308817;SVTYPE=DEL;SVLEN=916;SC=Sniffles2,cuteSV,SVIM,SVIM-asm,Dipcall;NumNeighbors=1;NumThresholdNeighbors=1;MatchId=11;TruScore=0.666667;PctSeqSimilarity=0;PctSizeSimilarity=1;PctRecOverlap=1;SizeDiff=0;StartDistance=0;EndDistance=0	GT	0/1
chr2	313489	HG2_10X_SVrefine210Xhap12_1120	N	<DEL>	20	LongReadHomRef	END=313615;SVTYPE=DEL;SVLEN=126;SC=Sniffles2,cuteSV,SVIM,SVIM-asm,PAV,Dipcall;NumNeighbors=1;NumThresholdNeighbors=1;MatchId=12;TruScore=0.666667;PctSeqSimilarity=0;PctSizeSimilarity=1;PctRecOverlap=1;SizeDiff=0;StartDistance=0;EndDistance=0	GT	0/0
chr2	398448	HG3_PB_SVrefine2PBcRDovetail_808	N	<DEL>	10	LongReadHomRef	END=399880;SVTYPE=DEL;SVLEN=1432;SC=Sniffles2,cuteSV,SVIM,SVIM-asm,PAV,Dipcall;NumNeighbors=2;NumThresholdNeighbors=1;MatchId=13;TruScore=0.666667;PctSeqSimilarity=0;PctSizeSimilarity=1;PctRecOverlap=1;SizeDiff=0;StartDistance=0;EndDistance=0	GT	0/0
chr2	398538	HG3_Ill_Krunchall_1984	N	<DEL>	20	LongReadHomRef	END=398590;SVTYPE=DEL;SVLEN=52;SC=Sniffles2,cuteSV,SVIM,SVIM-asm,PAV,Dipcall;NumNeighbors=1;NumThresholdNeighbors=1;MatchId=14;TruScore=0.666667;PctSeqSimilarity=0;PctSizeSimilarity=1;PctRecOverlap=1;SizeDiff=0;StartDistance=0;EndDistance=0	GT	0/0
chr2	426470	HG2_10X_SVrefine210Xhap12_1123	N	<DEL>	20	LongReadHomRef	END=427409;SVTYPE=DEL;SVLEN=939;SC=Sniffles2,cuteSV,SVIM,SVIM-asm,PAV,Dipcall;NumNeighbors=1;NumThresholdNeighbors=1;MatchId=15;TruScore=0.666667;PctSeqSimilarity=0;PctSizeSimilarity=1;PctRecOverlap=1;SizeDiff=0;StartDistance=0;EndDistance=0	GT	0/0
chr2	436513	HG3_Ill_GATKHC_2380	N	<DEL>	20	LongReadHomRef	END=436586;SVTYPE=DEL;SVLEN=73;SC=Sniffles2,cuteSV,SVIM,SVIM-asm,PAV,Dipcall;NumNeighbors=1;NumThresholdNeighbors=1;MatchId=16;TruScore=0.666667;PctSeqSimilarity=0;PctSizeSimilarity=1;PctRecOverlap=1;SizeDiff=0;StartDistance=0;EndDistance=0	GT	0/0
chr2	495101	HG2_10X_SVrefine210Xhap12_1125	N	<DEL>	20	LongReadHomRef	END=495641;SVTYPE=DEL;SVLEN=540;SC=Sniffles2,cuteSV,SVIM,SVIM-asm,PAV,Dipcall;NumNeighbors=2;NumThresholdNeighbors=1;MatchId=17;TruScore=0.666667;PctSeqSimilarity=0;PctSizeSimilarity=1;PctRecOverlap=1;SizeDiff=0;StartDistance=0;EndDistance=0	GT	0/0
chr2	495114	HG3_Ill_GATKHC_2383	N	<DEL>	20	NoConsensusGT	END=495174;SVTYPE=DEL;SVLEN=60;SC=Sniffles2,cuteSV,SVIM;NumNeighbors=1;NumThresholdNeighbors=1;MatchId=19;TruScore=0.666667;PctSeqSimilarity=0;PctSizeSimilarity=1;PctRecOverlap=1;SizeDiff=0;StartDistance=0;EndDistance=0	GT	./.
chr2	543799	HG3_PB_SVrefine2Falcon1Dovetail_925	N	<DEL>	20	ClusteredCalls	END=543891;SVTYPE=DEL;SVLEN=92;SC=Sniffles2,cuteSV,SVIM,SVIM-asm,PAV,Dipcall;NumNeighbors=1;NumThresholdNeighbors=1;MatchId=20;TruScore=0.666667;PctSeqSimilarity=0;PctSizeSimilarity=1;PctRecOverlap=1;SizeDiff=0;StartDistance=0;EndDistance=0	GT	0/1
chr2	596109	HG3_Ill_GATKHC_2387	N	<DEL>	20	LongReadHomRef	END=596171;SVTYPE=DEL;SVLEN=62;SC=Sniffles2,cuteSV,SVIM,SVIM-asm,PAV,Dipcall;NumNeighbors=1;NumThresholdNeighbors=1;MatchId=22;TruScore=0.666667;PctSeqSimilarity=0;PctSizeSimilarity=1;PctRecOverlap=1;SizeDiff=0;StartDistance=0;EndDistance=0	GT	0/0
chr2	604708	HG4_PB_assemblyticsfalcon_12711	N	<DEL>	10	LongReadHomRef	END=605011;SVTYPE=DEL;SVLEN=303;SC=Sniffles2,cuteSV,SVIM,SVIM-asm,PAV,Dipcall;NumNeighbors=1;NumThresholdNeighbors=1;MatchId=24;TruScore=0.666667;PctSeqSimilarity=0;PctSizeSimilarity=1;PctRecOverlap=1;SizeDiff=0;StartDistance=0;EndDistance=0	GT	0/0
chr2	644356	HG2_PB_PB10Xdip_17327	N	<INS>	10	ClusteredCalls	END=644356;SVTYPE=INS;SVLEN=154;SC=Sniffles2,cuteSV,PAV;NumNeighbors=1;NumThresholdNeighbors=1;MatchId=26;TruScore=0.666667;PctSeqSimilarity=0;PctSizeSimilarity=1;PctRecOverlap=1;SizeDiff=0;StartDistance=0;EndDistance=0	GT	1/1
chr2	671353	HG2_Ill_MetaSV_2396	N	<DEL>	20	LongReadHomRef	END=671830;SVTYPE=DEL;SVLEN=477;SC=Sniffles2,cuteSV,SVIM,SVIM-asm,PAV,Dipcall;NumNeighbors=2;NumThresholdNeighbors=1;MatchId=28;TruScore=0.666667;PctSeqSimilarity=0;PctSizeSimilarity=1;PctRecOverlap=1;SizeDiff=0;StartDistance=0;EndDistance=0	GT	0/0
chr2	671353	HG4_PB_assemblyticsfalcon_12716	N	<DEL>	10	LongReadHomRef	END=671406;SVTYPE=DEL;SVLEN=53;SC=Sniffles2,cuteSV,SVIM,SVIM-asm,PAV,Dipcall;NumNeighbors=1;NumThresholdNeighbors=1;MatchId=29;TruScore=0.666667;PctSeqSimilarity=0;PctSizeSimilarity=1;PctRecOverlap=1;SizeDiff=0;StartDistance=0;EndDistance=0	GT	0/0
chr2	715373	HG3_Ill_250bpfermikitraw_1932	N	<INS>	20	LongReadHomRef	END=715373;SVTYPE=INS;SVLEN=69;SC=Sniffles2,cuteSV,SVIM,SVIM-asm,PAV,Dipcall;NumNeighbors=1;NumThresholdNeighbors=1;MatchId=30;TruScore=0.666667;PctSeqSimilarity=0;PctSizeSimilarity=1;PctRecOverlap=1;SizeDiff=0;StartDistance=0;EndDistance=0	GT	0/0
chr2	725523	HG4_Ill_150bpfermikitraw_1852	N	<DEL>	20	LongReadHomRef	END=725607;SVTYPE=DEL;SVLEN=84;SC=Sniffles2,cuteSV,SVIM,SVIM-asm,PAV,Dipcall;NumNeighbors=1;NumThresholdNeighbors=1;MatchId=31;TruScore=0.666667;PctSeqSimilarity=0;PctSizeSimilarity=1;PctRecOverlap=1;SizeDiff=0;StartDistance=0;EndDistance=0	GT	./.
chr2	771715	HG3_Ill_Krunchall_1997	N	<DEL>	20	LongReadHomRef	END=771819;SVTYPE=DEL;SVLEN=104;SC=Sniffles2,cuteSV,SVIM,SVIM-asm,PAV,Dipcall;NumNeighbors=1;NumThresholdNeighbors=1;MatchId=33;TruScore=0.666667;PctSeqSimilarity=0;PctSizeSimilarity=1;PctRecOverlap=1;SizeDiff=0;StartDistance=0;EndDistance=0	GT	./.
chr2	809335	HG2_PB_PB10Xdip_17647	N	<INS>	20	ClusteredCalls	END=809335;SVTYPE=INS;SVLEN=4145;SC=Sniffles2,cuteSV,SVIM;NumNeighbors=1;NumThresholdNeighbors=1;MatchId=34;TruScore=0.333173;PctSeqSimilarity=0;PctSizeSimilarity=0.999518;PctRecOverlap=0;SizeDiff=-2;StartDistance=-3;EndDistance=-3	GT	1/1
chr2	816529	HG3_PB_SVrefine2Falcon1Dovetail_933	N	<DEL>	20	ClusteredCalls	END=816627;SVTYPE=DEL;SVLEN=98;SC=Sniffles2,cuteSV,SVIM,SVIM-asm,PAV;NumNeighbors=1;NumThresholdNeighbors=1;MatchId=36;TruScore=0.666667;PctSeqSimilarity=0;PctSizeSimilarity=1;PctRecOverlap=1;SizeDiff=0;StartDistance=0;EndDistance=0	GT	1/1
chr2	829811	HG3_Ill_scalpel_1484	N	<INS>	20	LongReadHomRef	END=829811;SVTYPE=INS;SVLEN=61;SC=Sniffles2,cuteSV,SVIM,SVIM-asm,PAV,Dipcall;NumNeighbors=1;NumThresholdNeighbors=1;MatchId=37;TruScore=0.666667;PctSeqSimilarity=0;PctSizeSimilarity=1;PctRecOverlap=1;SizeDiff=0;StartDistance=0;EndDistance=0	GT	0/0
chr2	856570	HG2_PB_SVrefine2Falcon1plusDovetail_5860	N	<INS>	10	ClusteredCalls	END=856570;SVTYPE=INS;SVLEN=2821;SC=Sniffles2,SVIM;NumNeighbors=3;NumThresholdNeighbors=1;MatchId=39;TruScore=0.666667;PctSeqSimilarity=0;PctSizeSimilarity=1;PctRecOverlap=1;SizeDiff=0;StartDistance=0;EndDistance=0	GT	1/1
chr2	856801	HG2_PB_PB10Xdip_17661	N	<INS>	10	NoConsensusGT	END=856801;SVTYPE=INS;SVLEN=83;SC=Sniffles2,cuteSV,SVIM,SVIM-asm,PAV,Dipcall;NumNeighbors=2;NumThresholdNeighbors=2;MatchId=41;TruScore=0.666667;PctSeqSimilarity=0;PctSizeSimilarity=1;PctRecOverlap=1;SizeDiff=0;StartDistance=0;EndDistance=0	GT	./.
chr2	856834	HG2_PB_PB10Xdip_17677	N	<INS>	10	NoConsensusGT	END=856834;SVTYPE=INS;SVLEN=54;SC=Sniffles2,cuteSV,SVIM-asm;NumNeighbors=1;NumThresholdNeighbors=1;MatchId=42;TruScore=0.666667;PctSeqSimilarity=0;PctSizeSimilarity=1;PctRecOverlap=1;SizeDiff=0;StartDistance=0;EndDistance=0	GT	./.
chr2	859603	HG3_Ill_GATKHCSBGrefine_978	N	<INS>	20	LongReadHomRef	END=859603;SVTYPE=INS;SVLEN=60;SC=Sniffles2,cuteSV,SVIM,SVIM-asm,PAV,Dipcall;NumNeighbors=3;NumThresholdNeighbors=2;MatchId=43;TruScore=0.666667;PctSeqSimilarity=0;PctSizeSimilarity=1;PctRecOverlap=1;SizeDiff=0;StartDistance=0;EndDistance=0	GT	0/0
chr2	859757	HG4_Ill_GATKHC_2327	N	<INS>	20	LongReadHomRef	END=859757;SVTYPE=INS;SVLEN=57;SC=Sniffles2,cuteSV,SVIM,SVIM-asm,PAV,Dipcall;NumNeighbors=2;NumThresholdNeighbors=1;MatchId=44;TruScore=0.666667;PctSeqSimilarity=0;PctSizeSimilarity=1;PctRecOverlap=1;SizeDiff=0;StartDistance=0;EndDistance=0	GT	0/0
chr2	859803	HG3_Ill_SVrefine2DISCOVARDovetail_1032	N	<DEL>	20	LongReadHomRef	END=859924;SVTYPE=DEL;SVLEN=121;SC=Sniffles2,cuteSV,SVIM,SVIM-asm,PAV,Dipcall;NumNeighbors=1;NumThresholdNeighbors=1;MatchId=45;TruScore=0.666667;PctSeqSimilarity=0;PctSizeSimilarity=1;PctRecOverlap=1;SizeDiff=0;StartDistance=0;EndDistance=0	GT	0/0
chr2	863924	HG4_PB_pbsv_1499	N	<DEL>	20	LongReadHomRef	END=864407;SVTYPE=DEL;SVLEN=483;SC=Sniffles2,cuteSV,SVIM,SVIM-asm,PAV,Dipcall;NumNeighbors=1;NumThresholdNeighbors=1;MatchId=46;TruScore=0.666667;PctSeqSimilarity=0;PctSizeSimilarity=1;PctRecOverlap=1;SizeDiff=0;StartDistance=0;EndDistance=0	GT	0/0
chr2	906017	HG2_PB_assemblyticsPBcR_12506	N	<INS>	10	ClusteredCalls	END=906017;SVTYPE=INS;SVLEN=1974;SC=Sniffles2,SVIM,SVIM-asm,PAV,Dipcall;NumNeighbors=2;NumThresholdNeighbors=2;MatchId=47;TruScore=0.666667;PctSeqSimilarity=0;PctSizeSimilarity=1;PctRecOverlap=1;SizeDiff=0;StartDistance=0;EndDistance=0	GT	0/1
chr2	906019	HG3_PB_assemblyticsfalcon_12957	N	<INS>	10	ClusteredCalls	END=906019;SVTYPE=INS;SVLEN=2201;SC=Sniffles2,SVIM,SVIM-asm,Dipcall;NumNeighbors=1;NumThresholdNeighbors=1;MatchId=48;TruScore=0.666667;PctSeqSimilarity=0;PctSizeSimilarity=1;PctRecOverlap=1;SizeDiff=0;StartDistance=0;EndDistance=0	GT	0/1
chr2	923725	HG4_PB_SVrefine2PBcRDovetail_822	N	<DEL>	20	ClusteredCalls	END=923993;SVTYPE=DEL;SVLEN=268;SC=Sniffles2,cuteSV,SVIM,SVIM-asm,PAV,Dipcall;NumNeighbors=1;NumThresholdNeighbors=1;MatchId=50;TruScore=0.666667;PctSeqSimilarity=0;PctSizeSimilarity=1;PctRecOverlap=1;SizeDiff=0;StartDistance=0;EndDistance=0	GT	1/1
chr2	924982	HG3_Ill_150bpfermikitraw_1846	N	<DEL>	10	LongReadHomRef	END=925032;SVTYPE=DEL;SVLEN=50;SC=Sniffles2,cuteSV,SVIM,SVIM-asm,PAV,Dipcall;NumNeighbors=1;NumThresholdNeighbors=1;MatchId=52;TruScore=0.666667;PctSeqSimilarity=0;PctSizeSimilarity=1;PctRecOverlap=1;SizeDiff=0;StartDistance=0;EndDistance=0	GT	0/0
chr2	927398	HG3_Ill_MetaSV_2548	N	<DEL>	10	LongReadHomRef	END=928115;SVTYPE=DEL;SVLEN=717;SC=Sniffles2,cuteSV,SVIM,SVIM-asm,PAV,Dipcall;NumNeighbors=2;NumThresholdNeighbors=1;MatchId=53;TruScore=0.666667;PctSeqSimilarity=0;PctSizeSimilarity=1;PctRecOverlap=1;SizeDiff=0;StartDistance=0;EndDistance=0	GT	0/0
chr2	928202	HG2_PB_SVrefine2PB10Xhap12_1212	N	<INS>	10	NoConsensusGT	END=928202;SVTYPE=INS;SVLEN=153;SC=Sniffles2,SVIM,SVIM-asm;NumNeighbors=1;NumThresholdNeighbors=1;MatchId=54;TruScore=0.666667;PctSeqSimilarity=0;PctSizeSimilarity=1;PctRecOverlap=1;SizeDiff=0;StartDistance=0;EndDistance=0	GT	./.
chr2	978951	HG2_Ill_GATKHC_2345	N	<INS>	10	ClusteredCalls	END=978951;SVTYPE=INS;SVLEN=58;SC=Sniffles2,cuteSV,SVIM-asm,PAV,Dipcall;NumNeighbors=2;NumThresholdNeighbors=1;MatchId=55;TruScore=0.666667;PctSeqSimilarity=0;PctSizeSimilarity=1;PctRecOverlap=1;SizeDiff=0;StartDistance=0;EndDistance=0	GT	0/1
chr2	1004813	HG2_10X_SVrefine210Xhap12_1142	N	<DEL>	20	ClusteredCalls	END=1004877;SVTYPE=DEL;SVLEN=64;SC=Sniffles2,cuteSV,SVIM,SVIM-asm,PAV,Dipcall;NumNeighbors=2;NumThresholdNeighbors=1;MatchId=57;TruScore=0.167979;PctSeqSimilarity=0;PctSizeSimilarity=0.503937;PctRecOverlap=0;SizeDiff=-63;StartDistance=-487;EndDistance=-550	GT	0/1
chr2	1005065	HG2_PB_assemblyticsfalcon_12916	N	<DEL>	10	LongReadHomRef	END=1006526;SVTYPE=DEL;SVLEN=1461;SC=Sniffles2,cuteSV,SVIM,SVIM-asm,PAV,Dipcall;NumNeighbors=1;NumThresholdNeighbors=1;MatchId=59;TruScore=0.666667;PctSeqSimilarity=0;PctSizeSimilarity=1;PctRecOverlap=1;SizeDiff=0;StartDistance=0;EndDistance=0	GT	0/0
chr2	1008171	HG2_PB_SVrefine2Falcon1plusDovetail_5870	N	<DEL>	20	PASS	END=1009248;SVTYPE=DEL;SVLEN=1077;SC=Sniffles2,cuteSV,SVIM,PAV;NumNeighbors=1;NumThresholdNeighbors=1;MatchId=61;TruScore=0.666667;PctSeqSimilarity=0;PctSizeSimilarity=1;PctRecOverlap=1;SizeDiff=0;StartDistance=0;EndDistance=0	GT	0/1
chr2	1022910	HG2_10X_SVrefine210Xhap12_1143	N	<DEL>	20	LongReadHomRef	END=1023463;SVTYPE=DEL;SVLEN=553;SC=Sniffles2,cuteSV,SVIM,SVIM-asm,PAV,Dipcall;NumNeighbors=1;NumThresholdNeighbors=1;MatchId=62;TruScore=0.666667;PctSeqSimilarity=0;PctSizeSimilarity=1;PctRecOverlap=1;SizeDiff=0;StartDistance=0;EndDistance=0	GT	0/0
chr2	1101636	HG2_PB_SVrefine2PBcRplusDovetail_5414	N	<DEL>	10	ClusteredCalls	END=1102883;SVTYPE=DEL;SVLEN=1247;SC=Sniffles2,SVIM,SVIM-asm,PAV,Dipcall;NumNeighbors=2;NumThresholdNeighbors=1;MatchId=64;TruScore=0.666667;PctSeqSimilarity=0;PctSizeSimilarity=1;PctRecOverlap=1;SizeDiff=0;StartDistance=0;EndDistance=0	GT	0/1
chr2	1218111	HG2_PB_SVrefine2PB10Xhap12_1221	N	<DEL>	10	ClusteredCalls	END=1226105;SVTYPE=DEL;SVLEN=7994;SC=Sniffles2,cuteSV,SVIM,SVIM-asm,Dipcall;NumNeighbors=1;NumThresholdNeighbors=1;MatchId=66;TruScore=0.666667;PctSeqSimilarity=0;PctSizeSimilarity=1;PctRecOverlap=1;SizeDiff=0;StartDistance=0;EndDistance=0	GT	0/1
chr2	1234762	HG2_Ill_GATKHCSBGrefine_970	N	<DEL>	20	ClusteredCalls	END=1234831;SVTYPE=DEL;SVLEN=69;SC=Sniffles2,cuteSV,SVIM,SVIM-asm,PAV,Dipcall;NumNeighbors=1;NumThresholdNeighbors=1;MatchId=67;TruScore=0.666667;PctSeqSimilarity=0;PctSizeSimilarity=1;PctRecOverlap=1;SizeDiff=0;StartDistance=0;EndDistance=0	GT	0/1
chr2	1285006	HG2_PB_PB10Xdip_17748	N	<INS>	20	ClusteredCalls	END=1285006;SVTYPE=INS;SVLEN=97;SC=Sniffles2,cuteSV,SVIM-asm,PAV;NumNeighbors=3;NumThresholdNeighbors=2;MatchId=68;TruScore=0.666667;PctSeqSimilarity=0;PctSizeSimilarity=1;PctRecOverlap=1;SizeDiff=0;StartDistance=0;EndDistance=0	GT	1/1
chr2	1285012	HG4_Ill_GATKHCSBGrefine_999	N	<INS>	20	ClusteredCalls	END=1285012;SVTYPE=INS;SVLEN=304;SC=Sniffles2,cuteSV,SVIM-asm,PAV;NumNeighbors=2;NumThresholdNeighbors=1;MatchId=69;TruScore=0.666667;PctSeqSimilarity=0;PctSizeSimilarity=1;PctRecOverlap=1;SizeDiff=0;StartDistance=0;EndDistance=0	GT	1/1
chr2	1285098	HG2_PB_PB10Xdip_17752	N	<INS>	20	ClusteredCalls	END=1285098;SVTYPE=INS;SVLEN=77;SC=Sniffles2,cuteSV,PAV;NumNeighbors=1;NumThresholdNeighbors=1;MatchId=70;TruScore=0.666667;PctSeqSimilarity=0;PctSizeSimilarity=1;PctRecOverlap=1;SizeDiff=0;StartDistance=0;EndDistance=0	GT	1/1
chr2	1320371	HG3_PB_SVrefine2Falcon1Dovetail_956	N	<DEL>	10	PASS	END=1320993;SVTYPE=DEL;SVLEN=622;SC=Sniffles2,SVIM-asm,PAV,Dipcall;NumNeighbors=2;NumThresholdNeighbors=1;MatchId=71;TruScore=0.18328;PctSeqSimilarity=0;PctSizeSimilarity=0.549839;PctRecOverlap=0;SizeDiff=280;StartDistance=-821;EndDistance=-541	GT	1/1
chr2	1320475	HG4_Ill_GATKHCSBGrefine_1000	N	<DEL>	10	NoConsensusGT	END=1320563;SVTYPE=DEL;SVLEN=88;SC=Sniffles2,cuteSV,SVIM-asm,PAV,Dipcall;NumNeighbors=1;NumThresholdNeighbors=1;MatchId=72;TruScore=0.329588;PctSeqSimilarity=0;PctSizeSimilarity=0.988764;PctRecOverlap=0;SizeDiff=-1;StartDistance=-261;EndDistance=-262	GT	./.
chr2	1346047	HG3_PB_SVrefine2PBcRDovetail_831	N	<DEL>	20	NoConsensusGT	END=1347412;SVTYPE=DEL;SVLEN=1365;SC=Sniffles2,cuteSV,SVIM;NumNeighbors=1;NumThresholdNeighbors=1;MatchId=74;TruScore=0.666667;PctSeqSimilarity=0;PctSizeSimilarity=1;PctRecOverlap=1;SizeDiff=0;StartDistance=0;EndDistance=0	GT	./.
chr2	1358009	HG2_Ill_GATKHCSBGrefine_982	N	<DEL>	10	ClusteredCalls	END=1358337;SVTYPE=DEL;SVLEN=328;SC=Sniffles2,cuteSV,SVIM,SVIM-asm,PAV,Dipcall;NumNeighbors=2;NumThresholdNeighbors=1;MatchId=77;TruScore=0.666667;PctSeqSimilarity=0;PctSizeSimilarity=1;PctRecOverlap=1;SizeDiff=0;StartDistance=0;EndDistance=0	GT	1/1
chr2	1358401	HG4_Ill_svaba_1824	N	<DEL>	10	ClusteredCalls	END=1358516;SVTYPE=DEL;SVLEN=115;SC=Sniffles2,cuteSV,SVIM,SVIM-asm,PAV,Dipcall;NumNeighbors=1;NumThresholdNeighbors=1;MatchId=78;TruScore=0.666667;PctSeqSimilarity=0;PctSizeSimilarity=1;PctRecOverlap=1;SizeDiff=0;StartDistance=0;EndDistance=0	GT	1/1
chr2	1365345	HG2_PB_SVrefine2Falcon1plusDovetail_5882	N	<INS>	10	PASS	END=1365345;SVTYPE=INS;SVLEN=624;SC=Sniffles2,cuteSV;NumNeighbors=1;NumThresholdNeighbors=1;MatchId=79;TruScore=0.666667;PctSeqSimilarity=0;PctSizeSimilarity=1;PctRecOverlap=1;SizeDiff=0;StartDistance=0;EndDistance=0	GT	1/1
chr2	1426068	HG4_Ill_svaba_1825	N	<INS>	20	LongReadHomRef	END=1426068;SVTYPE=INS;SVLEN=110;SC=Sniffles2,cuteSV,SVIM,SVIM-asm,PAV,Dipcall;NumNeighbors=1;NumThresholdNeighbors=1;MatchId=80;TruScore=0.666667;PctSeqSimilarity=0;PctSizeSimilarity=1;PctRecOverlap=1;SizeDiff=0;StartDistance=0;EndDistance=0	GT	0/0
chr2	1428678	HG3_Ill_150bpfermikitraw_1861	N	<DEL>	20	LongReadHomRef	END=1428756;SVTYPE=DEL;SVLEN=78;SC=Sniffles2,cuteSV,SVIM,SVIM-asm,PAV,Dipcall;NumNeighbors=1;NumThresholdNeighbors=1;MatchId=81;TruScore=0.666667;PctSeqSimilarity=0;PctSizeSimilarity=1;PctRecOverlap=1;SizeDiff=0;StartDistance=0;EndDistance=0	GT	0/0
chr2	1446922	HG4_PB_SVrefine2PBcRDovetail_836	N	<DEL>	10	ClusteredCalls	END=1447589;SVTYPE=DEL;SVLEN=667;SC=Sniffles2,cuteSV,SVIM,SVIM-asm,PAV,Dipcall;NumNeighbors=2;NumThresholdNeighbors=1;MatchId=82;TruScore=0.666667;PctSeqSimilarity=0;PctSizeSimilarity=1;PctRecOverlap=1;SizeDiff=0;StartDistance=0;EndDistance=0	GT	0/1
chr2	1447534	HG2_Ill_GATKHC_2368	N	<DEL>	20	ClusteredCalls	END=1447599;SVTYPE=DEL;SVLEN=65;SC=Sniffles2,cuteSV,SVIM,SVIM-asm,PAV,Dipcall;NumNeighbors=1;NumThresholdNeighbors=1;MatchId=83;TruScore=0.666667;PctSeqSimilarity=0;PctSizeSimilarity=1;PctRecOverlap=1;SizeDiff=0;StartDistance=0;EndDistance=0	GT	0/1
chr2	1493874	HG4_Ill_GATKHCSBGrefine_1013	N	<DEL>	20	ClusteredCalls	END=1494021;SVTYPE=DEL;SVLEN=147;SC=Sniffles2,cuteSV,SVIM,SVIM-asm,PAV,Dipcall;NumNeighbors=1;NumThresholdNeighbors=1;MatchId=86;TruScore=0.666667;PctSeqSimilarity=0;PctSizeSimilarity=1;PctRecOverlap=1;SizeDiff=0;StartDistance=0;EndDistance=0	GT	0/1
chr2	1526017	HG3_Ill_GATKHC_2440	N	<DEL>	20	LongReadHomRef	END=1526138;SVTYPE=DEL;SVLEN=121;SC=Sniffles2,cuteSV,SVIM,SVIM-asm,PAV,Dipcall;NumNeighbors=1;NumThresholdNeighbors=1;MatchId=87;TruScore=0.666667;PctSeqSimilarity=0;PctSizeSimilarity=1;PctRecOverlap=1;SizeDiff=0;StartDistance=0;EndDistance=0	GT	./.
chr2	1527055	HG3_Ill_GATKHC_2441	N	<DEL>	20	LongReadHomRef	END=1527139;SVTYPE=DEL;SVLEN=84;SC=Sniffles2,cuteSV,SVIM,SVIM-asm,PAV,Dipcall;NumNeighbors=1;NumThresholdNeighbors=1;MatchId=88;TruScore=0.666667;PctSeqSimilarity=0;PctSizeSimilarity=1;PctRecOverlap=1;SizeDiff=0;StartDistance=0;EndDistance=0	GT	./.
chr2	1530706	HG2_PB_SVrefine2Falcon1plusDovetail_5888	N	<DEL>	10	NoConsensusGT	END=1532028;SVTYPE=DEL;SVLEN=1322;SC=Sniffles2,cuteSV,SVIM,SVIM-asm,PAV,Dipcall;NumNeighbors=1;NumThresholdNeighbors=1;MatchId=89;TruScore=0.666667;PctSeqSimilarity=0;PctSizeSimilarity=1;PctRecOverlap=1;SizeDiff=0;StartDistance=0;EndDistance=0	GT	./.
chr2	1533394	HG2_PB_PB10Xdip_16584	N	<INS>	20	NoConsensusGT	END=1533394;SVTYPE=INS;SVLEN=993;SC=Sniffles2,cuteSV,SVIM,SVIM-asm,PAV,Dipcall;NumNeighbors=2;NumThresholdNeighbors=1;MatchId=90;TruScore=0.666667;PctSeqSimilarity=0;PctSizeSimilarity=1;PctRecOverlap=1;SizeDiff=0;StartDistance=0;EndDistance=0	GT	./.
chr2	1533781	HG3_PB_pbsv_1530	N	<DEL>	10	NoConsensusGT	END=1536111;SVTYPE=DEL;SVLEN=2330;SC=Sniffles2,cuteSV,SVIM,SVIM-asm,PAV,Dipcall;NumNeighbors=1;NumThresholdNeighbors=1;MatchId=91;TruScore=0.666667;PctSeqSimilarity=0;PctSizeSimilarity=1;PctRecOverlap=1;SizeDiff=0;StartDistance=0;EndDistance=0	GT	./.
chr2	1568970	HG2_10X_SVrefine210Xhap12_1168	N	<DEL>	20	LongReadHomRef	END=1569598;SVTYPE=DEL;SVLEN=628;SC=Sniffles2,cuteSV,SVIM,SVIM-asm,PAV,Dipcall;NumNeighbors=1;NumThresholdNeighbors=1;MatchId=92;TruScore=0.666667;PctSeqSimilarity=0;PctSizeSimilarity=1;PctRecOverlap=1;SizeDiff=0;StartDistance=0;EndDistance=0	GT	0/0
chr2	1572563	HG4_Ill_MetaSV_2492	N	<DEL>	20	LongReadHomRef	END=1573049;SVTYPE=DEL;SVLEN=486;SC=Sniffles2,cuteSV,SVIM,SVIM-asm,PAV,Dipcall;NumNeighbors=1;NumThresholdNeighbors=1;MatchId=94;TruScore=0.666667;PctSeqSimilarity=0;PctSizeSimilarity=1;PctRecOverlap=1;SizeDiff=0;StartDistance=0;EndDistance=0	GT	0/0
chr2	1584474	HG2_10X_SVrefine210Xhap12_1169	N	<DEL>	20	LongReadHomRef	END=1585263;SVTYPE=DEL;SVLEN=789;SC=Sniffles2,cuteSV,SVIM,SVIM-asm,PAV,Dipcall;NumNeighbors=1;NumThresholdNeighbors=1;MatchId=95;TruScore=0.666667;PctSeqSimilarity=0;PctSizeSimilarity=1;PctRecOverlap=1;SizeDiff=0;StartDistance=0;EndDistance=0	GT	0/0
chr2	1592369	HG3_Ill_250bpfermikitraw_1963	N	<DEL>	20	NoConsensusGT	END=1592446;SVTYPE=DEL;SVLEN=77;SC=Sniffles2,cuteSV,SVIM,SVIM-asm,PAV,Dipcall;NumNeighbors=1;NumThresholdNeighbors=1;MatchId=96;TruScore=0.666667;PctSeqSimilarity=0;PctSizeSimilarity=1;PctRecOverlap=1;SizeDiff=0;StartDistance=0;EndDistance=0	GT	./.
chr2	1599837	HG2_Ill_breakscan11_3114	N	<INS>	20	ClusteredCalls	END=1599837;SVTYPE=INS;SVLEN=373;SC=Sniffles2,cuteSV;NumNeighbors=2;NumThresholdNeighbors=1;MatchId=98;TruScore=0.666667;PctSeqSimilarity=0;PctSizeSimilarity=1;PctRecOverlap=1;SizeDiff=0;StartDistance=0;EndDistance=0	GT	1/1
chr2	1599959	HG3_PB_pbsv_1538	N	<INS>	10	ClusteredCalls	END=1599959;SVTYPE=INS;SVLEN=1029;SC=Sniffles2,cuteSV,SVIM,SVIM-asm,PAV,Dipcall;NumNeighbors=1;NumThresholdNeighbors=1;MatchId=99;TruScore=0.666667;PctSeqSimilarity=0;PctSizeSimilarity=1;PctRecOverlap=1;SizeDiff=0;StartDistance=0;EndDistance=0	GT	0/1
chr2	1601620	HG3_PB_SVrefine2Falcon1Dovetail_966	N	<INS>	10	PASS	END=1601620;SVTYPE=INS;SVLEN=1153;SC=Sniffles2,cuteSV,SVIM,SVIM-asm,PAV,Dipcall;NumNeighbors=1;NumThresholdNeighbors=1;MatchId=100;TruScore=0.666667;PctSeqSimilarity=0;PctSizeSimilarity=1;PctRecOverlap=1;SizeDiff=0;StartDistance=0;EndDistance=0	GT	0/1
chr2	1614064	HG3_PB_HySA_2291	N	<INS>	20	LongReadHomRef	END=1614064;SVTYPE=INS;SVLEN=52;SC=Sniffles2,cuteSV,SVIM,SVIM-asm,PAV,Dipcall;NumNeighbors=1;NumThresholdNeighbors=1;MatchId=101;TruScore=0.666667;PctSeqSimilarity=0;PctSizeSimilarity=1;PctRecOverlap=1;SizeDiff=0;StartDistance=0;EndDistance=0	GT	0/0
chr2	1614708	HG3_Ill_svaba_1857	N	<DEL>	20	ClusteredCalls	END=1614776;SVTYPE=DEL;SVLEN=68;SC=Sniffles2,cuteSV,SVIM,PAV;NumNeighbors=1;NumThresholdNeighbors=1;MatchId=102;TruScore=0.666667;PctSeqSimilarity=0;PctSizeSimilarity=1;PctRecOverlap=1;SizeDiff=0;StartDistance=0;EndDistance=0	GT	0/1
chr2	1625795	HG3_Ill_GATKHC_2448	N	<DEL>	20	LongReadHomRef	END=1625871;SVTYPE=DEL;SVLEN=76;SC=Sniffles2,cuteSV,SVIM,SVIM-asm,PAV,Dipcall;NumNeighbors=2;NumThresholdNeighbors=1;MatchId=104;TruScore=0.666667;PctSeqSimilarity=0;PctSizeSimilarity=1;PctRecOverlap=1;SizeDiff=0;StartDistance=0;EndDistance=0	GT	0/0
chr2	1625885	HG4_PB_pbsv_1546	N	<DEL>	20	LongReadHomRef	END=1626071;SVTYPE=DEL;SVLEN=186;SC=Sniffles2,cuteSV,SVIM,SVIM-asm,PAV,Dipcall;NumNeighbors=1;NumThresholdNeighbors=1;MatchId=105;TruScore=0.666667;PctSeqSimilarity=0;PctSizeSimilarity=1;PctRecOverlap=1;SizeDiff=0;StartDistance=0;EndDistance=0	GT	0/0
chr2	1641618	HG2_Ill_GATKHC_2376	N	<DEL>	10	LongReadHomRef	END=1641692;SVTYPE=DEL;SVLEN=74;SC=Sniffles2,cuteSV,SVIM,SVIM-asm,PAV,Dipcall;NumNeighbors=2;NumThresholdNeighbors=1;MatchId=106;TruScore=0.666667;PctSeqSimilarity=0;PctSizeSimilarity=1;PctRecOverlap=1;SizeDiff=0;StartDistance=0;EndDistance=0	GT	0/0
chr2	1641759	HG2_PB_SVrefine2PB10Xhap12_1239	N	<INS>	20	ClusteredCalls	END=1641759;SVTYPE=INS;SVLEN=96;SC=Sniffles2,cuteSV,SVIM,SVIM-asm,PAV,Dipcall;NumNeighbors=1;NumThresholdNeighbors=1;MatchId=107;TruScore=0.666667;PctSeqSimilarity=0;PctSizeSimilarity=1;PctRecOverlap=1;SizeDiff=0;StartDistance=0;EndDistance=0	GT	1/1
chr2	1683620	HG4_PB_pbsv_1549	N	<INS>	10	LongReadHomRef	END=1683620;SVTYPE=INS;SVLEN=236;SC=Sniffles2,cuteSV,SVIM,SVIM-asm,PAV,Dipcall;NumNeighbors=1;NumThresholdNeighbors=1;MatchId=108;TruScore=0.666667;PctSeqSimilarity=0;PctSizeSimilarity=1;PctRecOverlap=1;SizeDiff=0;StartDistance=0;EndDistance=0	GT	0/0
chr2	1687242	HG4_Ill_250bpfermikitraw_1945	N	<INS>	20	LongReadHomRef	END=1687242;SVTYPE=INS;SVLEN=73;SC=Sniffles2,cuteSV,SVIM,SVIM-asm,PAV,Dipcall;NumNeighbors=1;NumThresholdNeighbors=1;MatchId=109;TruScore=0.666667;PctSeqSimilarity=0;PctSizeSimilarity=1;PctRecOverlap=1;SizeDiff=0;StartDistance=0;EndDistance=0	GT	0/0
chr2	1707480	HG4_PB_SVrefine2Falcon1Dovetail_975	N	<DEL>	10	LongReadHomRef	END=1708096;SVTYPE=DEL;SVLEN=616;SC=Sniffles2,cuteSV,SVIM,SVIM-asm,PAV,Dipcall;NumNeighbors=1;NumThresholdNeighbors=1;MatchId=111;TruScore=0.666667;PctSeqSimilarity=0;PctSizeSimilarity=1;PctRecOverlap=1;SizeDiff=0;StartDistance=0;EndDistance=0	GT	0/0
chr2	1711059	HG2_Ill_GATKHC_2378	N	<DEL>	10	LongReadHomRef	END=1711189;SVTYPE=DEL;SVLEN=130;SC=Sniffles2,cuteSV,SVIM,SVIM-asm,PAV,Dipcall;NumNeighbors=2;NumThresholdNeighbors=2;MatchId=112;TruScore=0.666667;PctSeqSimilarity=0;PctSizeSimilarity=1;PctRecOverlap=1;SizeDiff=0;StartDistance=0;EndDistance=0	GT	./.
chr2	1711059	HG3_Ill_Krunchall_2021	N	<DEL>	10	LongReadHomRef	END=1711124;SVTYPE=DEL;SVLEN=65;SC=Sniffles2,cuteSV,SVIM,SVIM-asm,PAV,Dipcall;NumNeighbors=1;NumThresholdNeighbors=1;MatchId=113;TruScore=0.666667;PctSeqSimilarity=0;PctSizeSimilarity=1;PctRecOverlap=1;SizeDiff=0;StartDistance=0;EndDistance=0	GT	./.
chr2	1723672	HG4_Ill_scalpel_1355	N	<DEL>	10	LongReadHomRef	END=1723742;SVTYPE=DEL;SVLEN=70;SC=Sniffles2,cuteSV,SVIM,SVIM-asm,PAV,Dipcall;NumNeighbors=2;NumThresholdNeighbors=1;MatchId=114;TruScore=0.666667;PctSeqSimilarity=0;PctSizeSimilarity=1;PctRecOverlap=1;SizeDiff=0;StartDistance=0;EndDistance=0	GT	0/0
chr2	1723978	HG2_PB_HySA_2858	N	<INS>	10	NoConsensusGT	END=1723978;SVTYPE=INS;SVLEN=120;SC=Sniffles2,cuteSV,SVIM,Dipcall;NumNeighbors=1;NumThresholdNeighbors=1;MatchId=115;TruScore=0.666667;PctSeqSimilarity=0;PctSizeSimilarity=1;PctRecOverlap=1;SizeDiff=0;StartDistance=0;EndDistance=0	GT	./.
chr2	1755501	HG4_Ill_GATKHC_2377	N	<INS>	20	LongReadHomRef	END=1755501;SVTYPE=INS;SVLEN=58;SC=Sniffles2,cuteSV,SVIM,SVIM-asm,PAV,Dipcall;NumNeighbors=2;NumThresholdNeighbors=1;MatchId=117;TruScore=0.666667;PctSeqSimilarity=0;PctSizeSimilarity=1;PctRecOverlap=1;SizeDiff=0;StartDistance=0;EndDistance=0	GT	0/0
chr2	1801610	HG2_10X_SVrefine210Xhap12_1176	N	<DEL>	20	LongReadHomRef	END=1801905;SVTYPE=DEL;SVLEN=295;SC=Sniffles2,cuteSV,SVIM,SVIM-asm,PAV,Dipcall;NumNeighbors=2;NumThresholdNeighbors=2;MatchId=119;TruScore=0.666667;PctSeqSimilarity=0;PctSizeSimilarity=1;PctRecOverlap=1;SizeDiff=0;StartDistance=0;EndDistance=0	GT	0/0
chr2	1801861	HG4_PB_SVrefine2Falcon1Dovetail_977	N	<DEL>	20	LongReadHomRef	END=1802045;SVTYPE=DEL;SVLEN=184;SC=Sniffles2,cuteSV,SVIM,SVIM-asm,PAV,Dipcall;NumNeighbors=1;NumThresholdNeighbors=1;MatchId=120;TruScore=0.666667;PctSeqSimilarity=0;PctSizeSimilarity=1;PctRecOverlap=1;SizeDiff=0;StartDistance=0;EndDistance=0	GT	0/0
chr2	1865766	HG2_PB_pbsv_1556	N	<INS>	10	ClusteredCalls	END=1865766;SVTYPE=INS;SVLEN=1797;SC=Sniffles2,cuteSV,SVIM,SVIM-asm,PAV,Dipcall;NumNeighbors=1;NumThresholdNeighbors=1;MatchId=121;TruScore=0.666667;PctSeqSimilarity=0;PctSizeSimilarity=1;PctRecOverlap=1;SizeDiff=0;StartDistance=0;EndDistance=0	GT	1/1
chr2	2038026	HG2_Ill_MetaSV_2408	N	<DEL>	20	ClusteredCalls	END=2039131;SVTYPE=DEL;SVLEN=1105;SC=Sniffles2,cuteSV,SVIM,SVIM-asm,PAV,Dipcall;NumNeighbors=1;NumThresholdNeighbors=1;MatchId=122;TruScore=0.666667;PctSeqSimilarity=0;PctSizeSimilarity=1;PctRecOverlap=1;SizeDiff=0;StartDistance=0;EndDistance=0	GT	0/1
chr2	2299311	HG3_PB_assemblyticsfalcon_13020	N	<DEL>	20	LongReadHomRef	END=2299491;SVTYPE=DEL;SVLEN=180;SC=Sniffles2,cuteSV,SVIM,SVIM-asm,PAV,Dipcall;NumNeighbors=1;NumThresholdNeighbors=1;MatchId=124;TruScore=0.666667;PctSeqSimilarity=0;PctSizeSimilarity=1;PctRecOverlap=1;SizeDiff=0;StartDistance=0;EndDistance=0	GT	0/0
chr2	2523829	HG4_Ill_SVrefine2DISCOVARDovetail_1090	N	<INS>	20	LongReadHomRef	END=2523829;SVTYPE=INS;SVLEN=260;SC=Sniffles2,cuteSV,SVIM,SVIM-asm,PAV,Dipcall;NumNeighbors=1;NumThresholdNeighbors=1;MatchId=125;TruScore=0.666667;PctSeqSimilarity=0;PctSizeSimilarity=1;PctRecOverlap=1;SizeDiff=0;StartDistance=0;EndDistance=0	GT	./.
chr2	2673846	HG3_Ill_GATKHCSBGrefine_1005	N	<DEL>	20	ClusteredCalls	END=2673918;SVTYPE=DEL;SVLEN=72;SC=Sniffles2,cuteSV,SVIM,SVIM-asm,PAV,Dipcall;NumNeighbors=1;NumThresholdNeighbors=1;MatchId=127;TruScore=0.666667;PctSeqSimilarity=0;PctSizeSimilarity=1;PctRecOverlap=1;SizeDiff=0;StartDistance=0;EndDistance=0	GT	0/1
chr2	2726289	HG4_Ill_GATKHCSBGrefine_1031	N	<DEL>	20	ClusteredCalls	END=2726357;SVTYPE=DEL;SVLEN=68;SC=Sniffles2,cuteSV,SVIM,SVIM-asm,PAV,Dipcall;NumNeighbors=1;NumThresholdNeighbors=1;MatchId=128;TruScore=0.298246;PctSeqSimilarity=0;PctSizeSimilarity=0.894737;PctRecOverlap=0;SizeDiff=-8;StartDistance=-216;EndDistance=-224	GT	1/1
chr2	2740440	HG3_PB_assemblyticsfalcon_13036	N	<DEL>	10	PASS	END=2740652;SVTYPE=DEL;SVLEN=212;SC=Sniffles2,cuteSV,SVIM,SVIM-asm,PAV,Dipcall;NumNeighbors=1;NumThresholdNeighbors=1;MatchId=131;TruScore=0.666667;PctSeqSimilarity=0;PctSizeSimilarity=1;PctRecOverlap=1;SizeDiff=0;StartDistance=0;EndDistance=0	GT	0/1
chr2	2772686	HG3_Ill_svaba_1880	N	<DEL>	10	LongReadHomRef	END=2772757;SVTYPE=DEL;SVLEN=71;SC=Sniffles2,cuteSV,SVIM,SVIM-asm,PAV,Dipcall;NumNeighbors=1;NumThresholdNeighbors=1;MatchId=132;TruScore=0.666667;PctSeqSimilarity=0;PctSizeSimilarity=1;PctRecOverlap=1;SizeDiff=0;StartDistance=0;EndDistance=0	GT	./.
chr2	2796449	HG4_PB_assemblyticsfalcon_12808	N	<DEL>	20	LongReadHomRef	END=2796747;SVTYPE=DEL;SVLEN=298;SC=Sniffles2,cuteSV,SVIM,SVIM-asm,PAV,Dipcall;NumNeighbors=1;NumThresholdNeighbors=1;MatchId=133;TruScore=0.666667;PctSeqSimilarity=0;PctSizeSimilarity=1;PctRecOverlap=1;SizeDiff=0;StartDistance=0;EndDistance=0	GT	./.
chr2	2909007	HG4_Ill_SVrefine2DISCOVARDovetail_1096	N	<DEL>	20	LongReadHomRef	END=2909097;SVTYPE=DEL;SVLEN=90;SC=Sniffles2,cuteSV,SVIM,SVIM-asm,PAV,Dipcall;NumNeighbors=1;NumThresholdNeighbors=1;MatchId=134;TruScore=0.666667;PctSeqSimilarity=0;PctSizeSimilarity=1;PctRecOverlap=1;SizeDiff=0;StartDistance=0;EndDistance=0	GT	0/0
chr2	2910361	HG2_PB_SVrefine2Falcon2Bionano_542	N	<INS>	10	PASS	END=2910361;SVTYPE=INS;SVLEN=318;SC=Sniffles2,SVIM,Dipcall;NumNeighbors=1;NumThresholdNeighbors=1;MatchId=135;TruScore=0.666667;PctSeqSimilarity=0;PctSizeSimilarity=1;PctRecOverlap=1;SizeDiff=0;StartDistance=0;EndDistance=0	GT	1/1
chr2	2940783	HG4_PB_SVrefine2PBcRDovetail_859	N	<DEL>	20	LongReadHomRef	END=2940909;SVTYPE=DEL;SVLEN=126;SC=Sniffles2,cuteSV,SVIM,PAV;NumNeighbors=1;NumThresholdNeighbors=1;MatchId=137;TruScore=0.666667;PctSeqSimilarity=0;PctSizeSimilarity=1;PctRecOverlap=1;SizeDiff=0;StartDistance=0;EndDistance=0	GT	0/0
chr2	3038953	HG4_Ill_GATKHCSBGrefine_1046	N	<INS>	20	LongReadHomRef	END=3038953;SVTYPE=INS;SVLEN=179;SC=Sniffles2,cuteSV,SVIM,SVIM-asm,PAV,Dipcall;NumNeighbors=1;NumThresholdNeighbors=1;MatchId=138;TruScore=0.666667;PctSeqSimilarity=0;PctSizeSimilarity=1;PctRecOverlap=1;SizeDiff=0;StartDistance=0;EndDistance=0	GT	0/0
chr2	3049791	HG2_Ill_breakscan11_3119	N	<INS>	20	ClusteredCalls	END=3049791;SVTYPE=INS;SVLEN=290;SC=Sniffles2,cuteSV;NumNeighbors=1;NumThresholdNeighbors=1;MatchId=139;TruScore=0.666667;PctSeqSimilarity=0;PctSizeSimilarity=1;PctRecOverlap=1;SizeDiff=0;StartDistance=0;EndDistance=0	GT	1/1
chr2	3144355	HG3_PB_SVrefine2Falcon1Dovetail_987	N	<INS>	10	PASS	END=3144355;SVTYPE=INS;SVLEN=507;SC=Sniffles2,cuteSV,SVIM,SVIM-asm,PAV,Dipcall;NumNeighbors=2;NumThresholdNeighbors=1;MatchId=140;TruScore=0.666667;PctSeqSimilarity=0;PctSizeSimilarity=1;PctRecOverlap=1;SizeDiff=0;StartDistance=0;EndDistance=0	GT	0/1
chr2	3144811	HG2_Ill_SpiralSDKrefine_8135	N	<DEL>	20	LongReadHomRef	END=3145316;SVTYPE=DEL;SVLEN=505;SC=Sniffles2,cuteSV,SVIM,SVIM-asm,PAV,Dipcall;NumNeighbors=1;NumThresholdNeighbors=1;MatchId=141;TruScore=0.666667;PctSeqSimilarity=0;PctSizeSimilarity=1;PctRecOverlap=1;SizeDiff=0;StartDistance=0;EndDistance=0	GT	0/0
chr2	3184201	HG2_PB_PB10Xdip_17293	N	<INS>	10	ClusteredCalls	END=3184201;SVTYPE=INS;SVLEN=7318;SC=Sniffles2,SVIM;NumNeighbors=1;NumThresholdNeighbors=1;MatchId=142;TruScore=0.666667;PctSeqSimilarity=0;PctSizeSimilarity=1;PctRecOverlap=1;SizeDiff=0;StartDistance=0;EndDistance=0	GT	1/1
chr2	3203517	HG3_Ill_svaba_1893	N	<DEL>	10	LongReadHomRef	END=3203578;SVTYPE=DEL;SVLEN=61;SC=Sniffles2,cuteSV,SVIM,SVIM-asm,PAV,Dipcall;NumNeighbors=1;NumThresholdNeighbors=1;MatchId=143;TruScore=0.666667;PctSeqSimilarity=0;PctSizeSimilarity=1;PctRecOverlap=1;SizeDiff=0;StartDistance=0;EndDistance=0	GT	0/0
chr2	3224423	HG2_PB_SVrefine2Falcon2Bionano_546	N	<INS>	10	NoConsensusGT	END=3224423;SVTYPE=INS;SVLEN=698;SC=Sniffles2,cuteSV,SVIM,SVIM-asm,PAV,Dipcall;NumNeighbors=2;NumThresholdNeighbors=1;MatchId=144;TruScore=0.666667;PctSeqSimilarity=0;PctSizeSimilarity=1;PctRecOverlap=1;SizeDiff=0;StartDistance=0;EndDistance=0	GT	./.
chr2	3224836	HG3_Ill_GATKHCSBGrefine_1019	N	<DEL>	20	LongReadHomRef	END=3225538;SVTYPE=DEL;SVLEN=702;SC=Sniffles2,cuteSV,SVIM,SVIM-asm,PAV,Dipcall;NumNeighbors=1;NumThresholdNeighbors=1;MatchId=145;TruScore=0.666667;PctSeqSimilarity=0;PctSizeSimilarity=1;PctRecOverlap=1;SizeDiff=0;StartDistance=0;EndDistance=0	GT	./.
chr2	3244712	HG3_Ill_Spiral_1580	N	<INS>	20	ClusteredCalls	END=3244712;SVTYPE=INS;SVLEN=53;SC=Sniffles2,cuteSV;NumNeighbors=2;NumThresholdNeighbors=2;MatchId=146;TruScore=0.666667;PctSeqSimilarity=0;PctSizeSimilarity=1;PctRecOverlap=1;SizeDiff=0;StartDistance=0;EndDistance=0	GT	1/1
chr2	3246024	HG4_Ill_GATKHC_2423	N	<DEL>	20	PASS	END=3246133;SVTYPE=DEL;SVLEN=109;SC=Sniffles2,cuteSV,SVIM,SVIM-asm,PAV,Dipcall;NumNeighbors=1;NumThresholdNeighbors=1;MatchId=147;TruScore=0.666667;PctSeqSimilarity=0;PctSizeSimilarity=1;PctRecOverlap=1;SizeDiff=0;StartDistance=0;EndDistance=0	GT	1/1
chr2	3291637	HG3_Ill_GATKHCSBGrefine_1020	N	<INS>	20	LongReadHomRef	END=3291637;SVTYPE=INS;SVLEN=68;SC=Sniffles2,cuteSV,SVIM,SVIM-asm,PAV,Dipcall;NumNeighbors=1;NumThresholdNeighbors=1;MatchId=148;TruScore=0.666667;PctSeqSimilarity=0;PctSizeSimilarity=1;PctRecOverlap=1;SizeDiff=0;StartDistance=0;EndDistance=0	GT	0/0
chr2	3318940	HG4_PB_assemblyticsfalcon_12843	N	<DEL>	20	LongReadHomRef	END=3319951;SVTYPE=DEL;SVLEN=1011;SC=Sniffles2,cuteSV,SVIM,SVIM-asm,PAV,Dipcall;NumNeighbors=2;NumThresholdNeighbors=1;MatchId=149;TruScore=0.666667;PctSeqSimilarity=0;PctSizeSimilarity=1;PctRecOverlap=1;SizeDiff=0;StartDistance=0;EndDistance=0	GT	0/0
chr2	3318943	HG2_PB_SVrefine2Falcon2Bionano_550	N	<INS>	10	PASS	END=3318943;SVTYPE=INS;SVLEN=680;SC=Sniffles2,cuteSV,SVIM;NumNeighbors=1;NumThresholdNeighbors=1;MatchId=150;TruScore=0.666667;PctSeqSimilarity=0;PctSizeSimilarity=1;PctRecOverlap=1;SizeDiff=0;StartDistance=0;EndDistance=0	GT	1/1
chr2	3333018	HG3_Ill_GATKHC_2516	N	<INS>	20	NoConsensusGT	END=3333018;SVTYPE=INS;SVLEN=115;SC=Sniffles2,cuteSV,SVIM,SVIM-asm,PAV,Dipcall;NumNeighbors=2;NumThresholdNeighbors=2;MatchId=151;TruScore=0.666667;PctSeqSimilarity=0;PctSizeSimilarity=1;PctRecOverlap=1;SizeDiff=0;StartDistance=0;EndDistance=0	GT	./.
chr2	3333075	HG3_Ill_GATKHC_2517	N	<INS>	20	NoConsensusGT	END=3333075;SVTYPE=INS;SVLEN=58;SC=Sniffles2,cuteSV,SVIM,SVIM-asm,PAV,Dipcall;NumNeighbors=1;NumThresholdNeighbors=1;MatchId=152;TruScore=0.666667;PctSeqSimilarity=0;PctSizeSimilarity=1;PctRecOverlap=1;SizeDiff=0;StartDistance=0;EndDistance=0	GT	./.
chr2	3440482	HG2_PB_SVrefine2PB10Xhap12_1272	N	<INS>	10	PASS	END=3440482;SVTYPE=INS;SVLEN=1009;SC=Sniffles2,cuteSV,SVIM,SVIM-asm,PAV,Dipcall;NumNeighbors=2;NumThresholdNeighbors=1;MatchId=153;TruScore=0.666667;PctSeqSimilarity=0;PctSizeSimilarity=1;PctRecOverlap=1;SizeDiff=0;StartDistance=0;EndDistance=0	GT	0/1
chr2	3440482	HG4_PB_assemblyticsfalcon_12848	N	<DEL>	20	LongReadHomRef	END=3441650;SVTYPE=DEL;SVLEN=1168;SC=Sniffles2,cuteSV,SVIM,SVIM-asm,PAV,Dipcall;NumNeighbors=2;NumThresholdNeighbors=1;MatchId=154;TruScore=0.666667;PctSeqSimilarity=0;PctSizeSimilarity=1;PctRecOverlap=1;SizeDiff=0;StartDistance=0;EndDistance=0	GT	0/0
chr2	3441949	HG3_PB_pbsv_1595	N	<INS>	10	PASS	END=3441949;SVTYPE=INS;SVLEN=186;SC=Sniffles2,SVIM-asm;NumNeighbors=1;NumThresholdNeighbors=1;MatchId=155;TruScore=0.666667;PctSeqSimilarity=0;PctSizeSimilarity=1;PctRecOverlap=1;SizeDiff=0;StartDistance=0;EndDistance=0	GT	1/1
chr2	3452455	HG3_Ill_GATKHC_2524	N	<INS>	20	NoConsensusGT	END=3452455;SVTYPE=INS;SVLEN=64;SC=Sniffles2,cuteSV,SVIM,SVIM-asm,PAV,Dipcall;NumNeighbors=1;NumThresholdNeighbors=1;MatchId=156;TruScore=0.666667;PctSeqSimilarity=0;PctSizeSimilarity=1;PctRecOverlap=1;SizeDiff=0;StartDistance=0;EndDistance=0	GT	./.
chr2	3638339	HG3_Ill_GATKHC_2530	N	<DEL>	20	LongReadHomRef	END=3638437;SVTYPE=DEL;SVLEN=98;SC=Sniffles2,cuteSV,SVIM,SVIM-asm,PAV,Dipcall;NumNeighbors=1;NumThresholdNeighbors=1;MatchId=159;TruScore=0.666667;PctSeqSimilarity=0;PctSizeSimilarity=1;PctRecOverlap=1;SizeDiff=0;StartDistance=0;EndDistance=0	GT	./.
chr2	3833810	HG4_Ill_SVrefine2DISCOVARDovetail_1104	N	<INS>	20	LongReadHomRef	END=3833810;SVTYPE=INS;SVLEN=81;SC=Sniffles2,cuteSV,SVIM,SVIM-asm,PAV,Dipcall;NumNeighbors=1;NumThresholdNeighbors=1;MatchId=163;TruScore=0.666667;PctSeqSimilarity=0;PctSizeSimilarity=1;PctRecOverlap=1;SizeDiff=0;StartDistance=0;EndDistance=0	GT	0/0
chr2	3848196	HG2_Ill_Cortex_4081	N	<DEL>	20	LongReadHomRef	END=3848453;SVTYPE=DEL;SVLEN=257;SC=Sniffles2,cuteSV,SVIM,SVIM-asm,PAV,Dipcall;NumNeighbors=1;NumThresholdNeighbors=1;MatchId=164;TruScore=0.666667;PctSeqSimilarity=0;PctSizeSimilarity=1;PctRecOverlap=1;SizeDiff=0;StartDistance=0;EndDistance=0	GT	0/0
chr2	3885255	HG2_Ill_250bpfermikitraw_2016	N	<DEL>	20	ClusteredCalls	END=3885333;SVTYPE=DEL;SVLEN=78;SC=Sniffles2,cuteSV,SVIM,SVIM-asm,PAV,Dipcall;NumNeighbors=1;NumThresholdNeighbors=1;MatchId=165;TruScore=0.666667;PctSeqSimilarity=0;PctSizeSimilarity=1;PctRecOverlap=1;SizeDiff=0;StartDistance=0;EndDistance=0	GT	1/1
chr2	3917898	HG3_PB_assemblyticsfalcon_13086	N	<INS>	10	LongReadHomRef	END=3917898;SVTYPE=INS;SVLEN=338;SC=Sniffles2,cuteSV,SVIM,SVIM-asm,PAV,Dipcall;NumNeighbors=1;NumThresholdNeighbors=1;MatchId=166;TruScore=0.666667;PctSeqSimilarity=0;PctSizeSimilarity=1;PctRecOverlap=1;SizeDiff=0;StartDistance=0;EndDistance=0	GT	0/0
chr2	4003036	HG2_Ill_Krunchall_2035	N	<DEL>	10	LongReadHomRef	END=4003086;SVTYPE=DEL;SVLEN=50;SC=Sniffles2,cuteSV,SVIM,SVIM-asm,PAV,Dipcall;NumNeighbors=1;NumThresholdNeighbors=1;MatchId=167;TruScore=0.666667;PctSeqSimilarity=0;PctSizeSimilarity=1;PctRecOverlap=1;SizeDiff=0;StartDistance=0;EndDistance=0	GT	0/0
chr2	4212677	HG2_10X_SVrefine210Xhap12_1217	N	<DEL>	20	PASS	END=4223311;SVTYPE=DEL;SVLEN=10634;SC=Sniffles2,cuteSV,SVIM,SVIM-asm,Dipcall;NumNeighbors=1;NumThresholdNeighbors=1;MatchId=168;TruScore=0.666667;PctSeqSimilarity=0;PctSizeSimilarity=1;PctRecOverlap=1;SizeDiff=0;StartDistance=0;EndDistance=0	GT	0/1
chr2	4272082	HG4_Ill_Krunchall_2128	N	<INS>	20	LongReadHomRef	END=4272082;SVTYPE=INS;SVLEN=60;SC=Sniffles2,cuteSV,SVIM,SVIM-asm,PAV,Dipcall;NumNeighbors=1;NumThresholdNeighbors=1;MatchId=169;TruScore=0.666667;PctSeqSimilarity=0;PctSizeSimilarity=1;PctRecOverlap=1;SizeDiff=0;StartDistance=0;EndDistance=0	GT	0/0
chr2	4457823	HG3_PB_pbsv_1609	N	<INS>	10	NoConsensusGT	END=4457823;SVTYPE=INS;SVLEN=1351;SC=Sniffles2,cuteSV,SVIM;NumNeighbors=1;NumThresholdNeighbors=1;MatchId=170;TruScore=0.323464;PctSeqSimilarity=0;PctSizeSimilarity=0.970392;PctRecOverlap=0;SizeDiff=40;StartDistance=-23;EndDistance=-23	GT	./.
chr2	4500329	HG2_PB_pbsv_1617	N	<INS>	10	ClusteredCalls	END=4500329;SVTYPE=INS;SVLEN=742;SC=Sniffles2,cuteSV,SVIM,SVIM-asm,PAV,Dipcall;NumNeighbors=1;NumThresholdNeighbors=1;MatchId=173;TruScore=0.666667;PctSeqSimilarity=0;PctSizeSimilarity=1;PctRecOverlap=1;SizeDiff=0;StartDistance=0;EndDistance=0	GT	1/1
chr2	4648940	HG3_PB_HySA_2391	N	<INS>	10	ClusteredCalls	END=4648940;SVTYPE=INS;SVLEN=578;SC=Sniffles2,cuteSV,SVIM,SVIM-asm,PAV,Dipcall;NumNeighbors=1;NumThresholdNeighbors=1;MatchId=174;TruScore=0.666667;PctSeqSimilarity=0;PctSizeSimilarity=1;PctRecOverlap=1;SizeDiff=0;StartDistance=0;EndDistance=0	GT	0/1
chr2	4649551	HG3_Ill_GATKHCSBGrefine_1030	N	<INS>	20	ClusteredCalls	END=4649551;SVTYPE=INS;SVLEN=232;SC=Sniffles2,cuteSV,SVIM,SVIM-asm,PAV,Dipcall;NumNeighbors=1;NumThresholdNeighbors=1;MatchId=175;TruScore=0.666667;PctSeqSimilarity=0;PctSizeSimilarity=1;PctRecOverlap=1;SizeDiff=0;StartDistance=0;EndDistance=0	GT	0/1
chr2	5162524	HG4_PB_SVrefine2Falcon1Dovetail_1023	N	<INS>	10	ClusteredCalls	END=5162524;SVTYPE=INS;SVLEN=551;SC=Sniffles2,cuteSV,SVIM;NumNeighbors=1;NumThresholdNeighbors=1;MatchId=176;TruScore=0.175758;PctSeqSimilarity=0;PctSizeSimilarity=0.527273;PctRecOverlap=0;SizeDiff=-494;StartDistance=-12;EndDistance=-12	GT	1/1
chr2	5628683	HG4_PB_assemblyticsfalcon_12883	N	<INS>	10	LongReadHomRef	END=5628683;SVTYPE=INS;SVLEN=3974;SC=Sniffles2,cuteSV,SVIM,SVIM-asm,PAV,Dipcall;NumNeighbors=1;NumThresholdNeighbors=1;MatchId=178;TruScore=0.666667;PctSeqSimilarity=0;PctSizeSimilarity=1;PctRecOverlap=1;SizeDiff=0;StartDistance=0;EndDistance=0	GT	./.
chr2	5704303	HG2_10X_SVrefine210Xhap12_1229	N	<DEL>	20	ClusteredCalls	END=5704411;SVTYPE=DEL;SVLEN=108;SC=Sniffles2,cuteSV,SVIM,SVIM-asm,PAV,Dipcall;NumNeighbors=2;NumThresholdNeighbors=2;MatchId=179;TruScore=0.666667;PctSeqSimilarity=0;PctSizeSimilarity=1;PctRecOverlap=1;SizeDiff=0;StartDistance=0;EndDistance=0	GT	0/1
chr2	5704416	HG4_Ill_svaba_1901	N	<DEL>	20	ClusteredCalls	END=5704470;SVTYPE=DEL;SVLEN=54;SC=Sniffles2,cuteSV,SVIM,SVIM-asm,PAV,Dipcall;NumNeighbors=1;NumThresholdNeighbors=1;MatchId=180;TruScore=0.666667;PctSeqSimilarity=0;PctSizeSimilarity=1;PctRecOverlap=1;SizeDiff=0;StartDistance=0;EndDistance=0	GT	0/1
chr2	5888332	HG3_Ill_SVrefine2DISCOVARDovetail_1089	N	<DEL>	20	LongReadHomRef	END=5888432;SVTYPE=DEL;SVLEN=100;SC=Sniffles2,cuteSV,SVIM,SVIM-asm,PAV,Dipcall;NumNeighbors=1;NumThresholdNeighbors=1;MatchId=181;TruScore=0.666667;PctSeqSimilarity=0;PctSizeSimilarity=1;PctRecOverlap=1;SizeDiff=0;StartDistance=0;EndDistance=0	GT	0/0
chr2	6063269	HG3_PB_assemblyticsfalcon_13113	N	<DEL>	10	LongReadHomRef	END=6063479;SVTYPE=DEL;SVLEN=210;SC=Sniffles2,cuteSV,SVIM,SVIM-asm,PAV,Dipcall;NumNeighbors=2;NumThresholdNeighbors=1;MatchId=182;TruScore=0.666667;PctSeqSimilarity=0;PctSizeSimilarity=1;PctRecOverlap=1;SizeDiff=0;StartDistance=0;EndDistance=0	GT	0/0
chr2	6063269	HG4_PB_SVrefine2PBcRDovetail_884	N	<INS>	20	ClusteredCalls	END=6063269;SVTYPE=INS;SVLEN=244;SC=Sniffles2,cuteSV,SVIM,SVIM-asm,PAV;NumNeighbors=1;NumThresholdNeighbors=1;MatchId=183;TruScore=0.666667;PctSeqSimilarity=0;PctSizeSimilarity=1;PctRecOverlap=1;SizeDiff=0;StartDistance=0;EndDistance=0	GT	1/1
chr2	6829514	HG3_Ill_GATKHC_2578	N	<DEL>	20	LongReadHomRef	END=6829567;SVTYPE=DEL;SVLEN=53;SC=Sniffles2,cuteSV,SVIM,SVIM-asm,PAV,Dipcall;NumNeighbors=1;NumThresholdNeighbors=1;MatchId=184;TruScore=0.666667;PctSeqSimilarity=0;PctSizeSimilarity=1;PctRecOverlap=1;SizeDiff=0;StartDistance=0;EndDistance=0	GT	0/0
chr2	6963048	HG3_Ill_svaba_1953	N	<DEL>	10	LongReadHomRef	END=6963104;SVTYPE=DEL;SVLEN=56;SC=Sniffles2,cuteSV,SVIM,SVIM-asm,PAV,Dipcall;NumNeighbors=1;NumThresholdNeighbors=1;MatchId=185;TruScore=0.666667;PctSeqSimilarity=0;PctSizeSimilarity=1;PctRecOverlap=1;SizeDiff=0;StartDistance=0;EndDistance=0	GT	./.
chr2	7628517	HG4_PB_SVrefine2Falcon1Dovetail_1033	N	<INS>	10	PASS	END=7628517;SVTYPE=INS;SVLEN=1672;SC=Sniffles2,cuteSV,SVIM,SVIM-asm,PAV,Dipcall;NumNeighbors=2;NumThresholdNeighbors=1;MatchId=186;TruScore=0.666667;PctSeqSimilarity=0;PctSizeSimilarity=1;PctRecOverlap=1;SizeDiff=0;StartDistance=0;EndDistance=0	GT	1/1
chr2	7628523	HG2_10X_SVrefine210Xhap12_1243	N	<DEL>	20	LongReadHomRef	END=7629182;SVTYPE=DEL;SVLEN=659;SC=Sniffles2,cuteSV,SVIM,SVIM-asm,PAV,Dipcall;NumNeighbors=1;NumThresholdNeighbors=1;MatchId=187;TruScore=0.666667;PctSeqSimilarity=0;PctSizeSimilarity=1;PctRecOverlap=1;SizeDiff=0;StartDistance=0;EndDistance=0	GT	0/0
chr2	7734077	HG4_PB_HySA_2404	N	<INS>	10	ClusteredCalls	END=7734077;SVTYPE=INS;SVLEN=579;SC=Sniffles2,cuteSV,SVIM,SVIM-asm,PAV;NumNeighbors=1;NumThresholdNeighbors=1;MatchId=188;TruScore=0.666667;PctSeqSimilarity=0;PctSizeSimilarity=1;PctRecOverlap=1;SizeDiff=0;StartDistance=0;EndDistance=0	GT	1/1
chr2	7907841	HG4_Ill_250bpfermikitraw_2029	N	<DEL>	20	LongReadHomRef	END=7907911;SVTYPE=DEL;SVLEN=70;SC=Sniffles2,cuteSV,SVIM,SVIM-asm,PAV,Dipcall;NumNeighbors=1;NumThresholdNeighbors=1;MatchId=189;TruScore=0.666667;PctSeqSimilarity=0;PctSizeSimilarity=1;PctRecOverlap=1;SizeDiff=0;StartDistance=0;EndDistance=0	GT	0/0
chr2	7991118	HG3_Ill_150bpfermikitraw_1956	N	<DEL>	20	LongReadHomRef	END=7991271;SVTYPE=DEL;SVLEN=153;SC=Sniffles2,cuteSV,SVIM,SVIM-asm,PAV,Dipcall;NumNeighbors=1;NumThresholdNeighbors=1;MatchId=190;TruScore=0.666667;PctSeqSimilarity=0;PctSizeSimilarity=1;PctRecOverlap=1;SizeDiff=0;StartDistance=0;EndDistance=0	GT	0/0
chr2	8117067	HG4_Ill_SVrefine2DISCOVARDovetail_1124	N	<INS>	20	LongReadHomRef	END=8117067;SVTYPE=INS;SVLEN=105;SC=Sniffles2,cuteSV,SVIM,SVIM-asm,PAV,Dipcall;NumNeighbors=1;NumThresholdNeighbors=1;MatchId=191;TruScore=0.666667;PctSeqSimilarity=0;PctSizeSimilarity=1;PctRecOverlap=1;SizeDiff=0;StartDistance=0;EndDistance=0	GT	0/0
chr2	8208103	HG2_Ill_MetaSV_2429	N	<DEL>	20	ClusteredCalls	END=8208213;SVTYPE=DEL;SVLEN=110;SC=Sniffles2,cuteSV,SVIM,SVIM-asm,PAV,Dipcall;NumNeighbors=1;NumThresholdNeighbors=1;MatchId=192;TruScore=0.666667;PctSeqSimilarity=0;PctSizeSimilarity=1;PctRecOverlap=1;SizeDiff=0;StartDistance=0;EndDistance=0	GT	0/1
chr2	8544534	HG3_Ill_svaba_1968	N	<DEL>	10	LongReadHomRef	END=8544627;SVTYPE=DEL;SVLEN=93;SC=Sniffles2,cuteSV,SVIM,SVIM-asm,PAV,Dipcall;NumNeighbors=1;NumThresholdNeighbors=1;MatchId=193;TruScore=0.666667;PctSeqSimilarity=0;PctSizeSimilarity=1;PctRecOverlap=1;SizeDiff=0;StartDistance=0;EndDistance=0	GT	0/0
chr2	8645601	HG4_Ill_SVrefine2DISCOVARDovetail_1129	N	<INS>	20	LongReadHomRef	END=8645601;SVTYPE=INS;SVLEN=92;SC=Sniffles2,cuteSV,SVIM,SVIM-asm,PAV,Dipcall;NumNeighbors=1;NumThresholdNeighbors=1;MatchId=194;TruScore=0.666667;PctSeqSimilarity=0;PctSizeSimilarity=1;PctRecOverlap=1;SizeDiff=0;StartDistance=0;EndDistance=0	GT	./.
chr2	9196950	HG2_Ill_150bpfermikitraw_1884	N	<INS>	20	NoConsensusGT	END=9196950;SVTYPE=INS;SVLEN=60;SC=Sniffles2,SVIM-asm,Dipcall;NumNeighbors=1;NumThresholdNeighbors=1;MatchId=195;TruScore=0.666667;PctSeqSimilarity=0;PctSizeSimilarity=1;PctRecOverlap=1;SizeDiff=0;StartDistance=0;EndDistance=0	GT	./.
chr2	9444685	HG3_PB_SVrefine2PBcRDovetail_892	N	<INS>	10	ClusteredCalls	END=9444685;SVTYPE=INS;SVLEN=275;SC=Sniffles2,cuteSV,SVIM,SVIM-asm,PAV,Dipcall;NumNeighbors=1;NumThresholdNeighbors=1;MatchId=196;TruScore=0.666667;PctSeqSimilarity=0;PctSizeSimilarity=1;PctRecOverlap=1;SizeDiff=0;StartDistance=0;EndDistance=0	GT	1/1
chr2	9540360	HG2_PB_PB10Xdip_17880	N	<INS>	10	PASS	END=9540360;SVTYPE=INS;SVLEN=111;SC=Sniffles2,cuteSV,SVIM,SVIM-asm,PAV,Dipcall;NumNeighbors=1;NumThresholdNeighbors=1;MatchId=197;TruScore=0.666667;PctSeqSimilarity=0;PctSizeSimilarity=1;PctRecOverlap=1;SizeDiff=0;StartDistance=0;EndDistance=0	GT	1/1
chr2	9546581	HG2_PB_PB10Xdip_17890	N	<INS>	20	ClusteredCalls	END=9546581;SVTYPE=INS;SVLEN=56;SC=Sniffles2,cuteSV,SVIM,SVIM-asm,PAV,Dipcall;NumNeighbors=1;NumThresholdNeighbors=1;MatchId=199;TruScore=0.666667;PctSeqSimilarity=0;PctSizeSimilarity=1;PctRecOverlap=1;SizeDiff=0;StartDistance=0;EndDistance=0	GT	0/1
chr2	9877736	HG2_PB_HySA_3038	N	<INS>	10	ClusteredCalls	END=9877736;SVTYPE=INS;SVLEN=257;SC=Sniffles2,cuteSV,SVIM,SVIM-asm,PAV,Dipcall;NumNeighbors=1;NumThresholdNeighbors=1;MatchId=201;TruScore=0.666667;PctSeqSimilarity=0;PctSizeSimilarity=1;PctRecOverlap=1;SizeDiff=0;StartDistance=0;EndDistance=0	GT	1/1
chr2	10138577	HG2_PB_SVrefine2Falcon2Bionano_586	N	<INS>	20	PASS	END=10138577;SVTYPE=INS;SVLEN=328;SC=Sniffles2,cuteSV,SVIM,SVIM-asm,Dipcall;NumNeighbors=2;NumThresholdNeighbors=1;MatchId=204;TruScore=0.666667;PctSeqSimilarity=0;PctSizeSimilarity=1;PctRecOverlap=1;SizeDiff=0;StartDistance=0;EndDistance=0	GT	1/1
chr2	10138579	HG4_Ill_150bpfermikitraw_1968	N	<DEL>	20	LongReadHomRef	END=10138639;SVTYPE=DEL;SVLEN=60;SC=Sniffles2,cuteSV,SVIM,SVIM-asm,PAV,Dipcall;NumNeighbors=1;NumThresholdNeighbors=1;MatchId=205;TruScore=0.666667;PctSeqSimilarity=0;PctSizeSimilarity=1;PctRecOverlap=1;SizeDiff=0;StartDistance=0;EndDistance=0	GT	0/0
chr2	10152312	HG3_PB_SVrefine2Falcon1Dovetail_1036	N	<DEL>	10	LongReadHomRef	END=10152429;SVTYPE=DEL;SVLEN=117;SC=Sniffles2,cuteSV,SVIM,SVIM-asm,PAV,Dipcall;NumNeighbors=1;NumThresholdNeighbors=1;MatchId=206;TruScore=0.666667;PctSeqSimilarity=0;PctSizeSimilarity=1;PctRecOverlap=1;SizeDiff=0;StartDistance=0;EndDistance=0	GT	0/0
chr2	10153964	HG4_Ill_GATKHCSBGrefine_1084	N	<DEL>	20	NoConsensusGT	END=10154022;SVTYPE=DEL;SVLEN=58;SC=Sniffles2,cuteSV,SVIM,SVIM-asm,PAV,Dipcall;NumNeighbors=1;NumThresholdNeighbors=1;MatchId=207;TruScore=0.666667;PctSeqSimilarity=0;PctSizeSimilarity=1;PctRecOverlap=1;SizeDiff=0;StartDistance=0;EndDistance=0	GT	./.
chr2	10374002	HG3_Ill_scalpel_1591	N	<DEL>	20	LongReadHomRef	END=10374112;SVTYPE=DEL;SVLEN=110;SC=Sniffles2,cuteSV,SVIM,SVIM-asm,PAV,Dipcall;NumNeighbors=1;NumThresholdNeighbors=1;MatchId=209;TruScore=0.666667;PctSeqSimilarity=0;PctSizeSimilarity=1;PctRecOverlap=1;SizeDiff=0;StartDistance=0;EndDistance=0	GT	0/0
chr2	10539382	HG2_PB_PB10Xdip_16285	N	<INS>	10	ClusteredCalls	END=10539382;SVTYPE=INS;SVLEN=313;SC=Sniffles2,cuteSV,PAV;NumNeighbors=1;NumThresholdNeighbors=1;MatchId=211;TruScore=0.666667;PctSeqSimilarity=0;PctSizeSimilarity=1;PctRecOverlap=1;SizeDiff=0;StartDistance=0;EndDistance=0	GT	1/1
chr2	10652925	HG3_Ill_SVrefine2DISCOVARDovetail_1113	N	<DEL>	20	LongReadHomRef	END=10653036;SVTYPE=DEL;SVLEN=111;SC=Sniffles2,cuteSV,SVIM,SVIM-asm,PAV,Dipcall;NumNeighbors=1;NumThresholdNeighbors=1;MatchId=212;TruScore=0.666667;PctSeqSimilarity=0;PctSizeSimilarity=1;PctRecOverlap=1;SizeDiff=0;StartDistance=0;EndDistance=0	GT	./.
chr2	10676287	HG2_PB_SVrefine2PB10Xhap12_1329	N	<INS>	10	PASS	END=10676287;SVTYPE=INS;SVLEN=265;SC=Sniffles2,cuteSV,SVIM,SVIM-asm,PAV,Dipcall;NumNeighbors=1;NumThresholdNeighbors=1;MatchId=213;TruScore=0.666667;PctSeqSimilarity=0;PctSizeSimilarity=1;PctRecOverlap=1;SizeDiff=0;StartDistance=0;EndDistance=0	GT	1/1
chr2	10694493	HG4_Ill_scalpel_1422	N	<DEL>	10	LongReadHomRef	END=10694544;SVTYPE=DEL;SVLEN=51;SC=Sniffles2,cuteSV,SVIM,SVIM-asm,PAV,Dipcall;NumNeighbors=1;NumThresholdNeighbors=1;MatchId=214;TruScore=0.666667;PctSeqSimilarity=0;PctSizeSimilarity=1;PctRecOverlap=1;SizeDiff=0;StartDistance=0;EndDistance=0	GT	0/0
chr2	10946776	HG2_Ill_GATKHCSBGrefine_1050	N	<INS>	20	PASS	END=10946776;SVTYPE=INS;SVLEN=170;SC=Sniffles2,cuteSV,SVIM,SVIM-asm,PAV,Dipcall;NumNeighbors=1;NumThresholdNeighbors=1;MatchId=215;TruScore=0.666667;PctSeqSimilarity=0;PctSizeSimilarity=1;PctRecOverlap=1;SizeDiff=0;StartDistance=0;EndDistance=0	GT	0/1
chr2	11094263	HG2_PB_PB10Xdip_16317	N	<INS>	20	ClusteredCalls	END=11094263;SVTYPE=INS;SVLEN=849;SC=Sniffles2,cuteSV,SVIM,SVIM-asm,PAV,Dipcall;NumNeighbors=1;NumThresholdNeighbors=1;MatchId=216;TruScore=0.666667;PctSeqSimilarity=0;PctSizeSimilarity=1;PctRecOverlap=1;SizeDiff=0;StartDistance=0;EndDistance=0	GT	1/1
chr2	11253039	HG2_PB_HySA_3075	N	<INS>	10	ClusteredCalls	END=11253039;SVTYPE=INS;SVLEN=131;SC=Sniffles2,cuteSV,SVIM,SVIM-asm,PAV,Dipcall;NumNeighbors=2;NumThresholdNeighbors=2;MatchId=217;TruScore=0.206107;PctSeqSimilarity=0;PctSizeSimilarity=0.618321;PctRecOverlap=0;SizeDiff=50;StartDistance=-38;EndDistance=-38	GT	0/1
chr2	11253077	HG2_PB_HySA_3076	N	<INS>	10	ClusteredCalls	END=11253077;SVTYPE=INS;SVLEN=81;SC=Sniffles2,cuteSV,SVIM,PAV,Dipcall;NumNeighbors=1;NumThresholdNeighbors=1;MatchId=218;TruScore=0.283951;PctSeqSimilarity=0;PctSizeSimilarity=0.851852;PctRecOverlap=0;SizeDiff=12;StartDistance=-121;EndDistance=-121	GT	0/1
chr2	11253651	HG3_Ill_150bpfermikitraw_1986	N	<DEL>	20	ClusteredCalls	END=11253719;SVTYPE=DEL;SVLEN=68;SC=Sniffles2,cuteSV,SVIM,SVIM-asm,PAV,Dipcall;NumNeighbors=2;NumThresholdNeighbors=2;MatchId=220;TruScore=0.666667;PctSeqSimilarity=0;PctSizeSimilarity=1;PctRecOverlap=1;SizeDiff=0;StartDistance=0;EndDistance=0	GT	0/1
chr2	11253715	HG2_10X_SVrefine210Xhap12_1267	N	<DEL>	20	ClusteredCalls	END=11253837;SVTYPE=DEL;SVLEN=122;SC=Sniffles2,cuteSV,SVIM-asm,Dipcall;NumNeighbors=1;NumThresholdNeighbors=1;MatchId=221;TruScore=0.666667;PctSeqSimilarity=0;PctSizeSimilarity=1;PctRecOverlap=1;SizeDiff=0;StartDistance=0;EndDistance=0	GT	0/1
chr2	11471071	HG2_PB_PB10Xdip_16353	N	<INS>	10	ClusteredCalls	END=11471071;SVTYPE=INS;SVLEN=140;SC=Sniffles2,cuteSV,SVIM,SVIM-asm,PAV;NumNeighbors=1;NumThresholdNeighbors=1;MatchId=222;TruScore=0.666667;PctSeqSimilarity=0;PctSizeSimilarity=1;PctRecOverlap=1;SizeDiff=0;StartDistance=0;EndDistance=0	GT	1/1
chr2	11520598	HG2_PB_assemblyticsfalcon_13136	N	<DEL>	10	ClusteredCalls	END=11520803;SVTYPE=DEL;SVLEN=205;SC=Sniffles2,cuteSV,SVIM,SVIM-asm,PAV;NumNeighbors=1;NumThresholdNeighbors=1;MatchId=223;TruScore=0.666667;PctSeqSimilarity=0;PctSizeSimilarity=1;PctRecOverlap=1;SizeDiff=0;StartDistance=0;EndDistance=0	GT	1/1
chr2	11758230	HG2_PB_SVrefine2PBcRplusDovetail_5515	N	<INS>	10	ClusteredCalls	END=11758230;SVTYPE=INS;SVLEN=96;SC=Sniffles2,cuteSV,SVIM,SVIM-asm,PAV,Dipcall;NumNeighbors=2;NumThresholdNeighbors=1;MatchId=225;TruScore=0.666667;PctSeqSimilarity=0;PctSizeSimilarity=1;PctRecOverlap=1;SizeDiff=0;StartDistance=0;EndDistance=0	GT	1/1
chr2	11994504	HG2_Ill_GATKHC_2558	N	<DEL>	20	ClusteredCalls	END=11994620;SVTYPE=DEL;SVLEN=116;SC=Sniffles2,cuteSV,SVIM,PAV;NumNeighbors=1;NumThresholdNeighbors=1;MatchId=228;TruScore=0.666667;PctSeqSimilarity=0;PctSizeSimilarity=1;PctRecOverlap=1;SizeDiff=0;StartDistance=0;EndDistance=0	GT	1/1
chr2	11995177	HG2_Ill_GATKHC_2559	N	<INS>	10	LongReadHomRef	END=11995177;SVTYPE=INS;SVLEN=58;SC=Sniffles2,cuteSV,SVIM,PAV;NumNeighbors=1;NumThresholdNeighbors=1;MatchId=229;TruScore=0.666667;PctSeqSimilarity=0;PctSizeSimilarity=1;PctRecOverlap=1;SizeDiff=0;StartDistance=0;EndDistance=0	GT	./.
chr2	12578065	HG4_Ill_250bpfermikitraw_2079	N	<INS>	20	ClusteredCalls	END=12578065;SVTYPE=INS;SVLEN=58;SC=Sniffles2,cuteSV,SVIM,SVIM-asm,PAV,Dipcall;NumNeighbors=2;NumThresholdNeighbors=2;MatchId=230;TruScore=0.322222;PctSeqSimilarity=0;PctSizeSimilarity=0.966667;PctRecOverlap=0;SizeDiff=-2;StartDistance=-18;EndDistance=-18	GT	1/1
chr2	12596182	HG4_PB_pbsv_1701	N	<DEL>	20	LongReadHomRef	END=12596358;SVTYPE=DEL;SVLEN=176;SC=Sniffles2,cuteSV,SVIM,SVIM-asm,PAV,Dipcall;NumNeighbors=1;NumThresholdNeighbors=1;MatchId=232;TruScore=0.666667;PctSeqSimilarity=0;PctSizeSimilarity=1;PctRecOverlap=1;SizeDiff=0;StartDistance=0;EndDistance=0	GT	./.
chr2	12804411	HG2_PB_assemblyticsfalcon_13155	N	<DEL>	20	LongReadHomRef	END=12804625;SVTYPE=DEL;SVLEN=214;SC=Sniffles2,cuteSV,SVIM,SVIM-asm,PAV,Dipcall;NumNeighbors=1;NumThresholdNeighbors=1;MatchId=234;TruScore=0.666667;PctSeqSimilarity=0;PctSizeSimilarity=1;PctRecOverlap=1;SizeDiff=0;StartDistance=0;EndDistance=0	GT	0/0
chr2	13365548	HG4_PB_SVrefine2Falcon1Dovetail_1070	N	<INS>	10	LongReadHomRef	END=13365548;SVTYPE=INS;SVLEN=529;SC=Sniffles2,cuteSV,SVIM,SVIM-asm,PAV,Dipcall;NumNeighbors=1;NumThresholdNeighbors=1;MatchId=235;TruScore=0.666667;PctSeqSimilarity=0;PctSizeSimilarity=1;PctRecOverlap=1;SizeDiff=0;StartDistance=0;EndDistance=0	GT	0/0
chr2	13959921	HG3_PB_pbsv_1702	N	<INS>	20	LongReadHomRef	END=13959921;SVTYPE=INS;SVLEN=78;SC=Sniffles2,cuteSV,SVIM,SVIM-asm,PAV,Dipcall;NumNeighbors=2;NumThresholdNeighbors=2;MatchId=236;TruScore=0.666667;PctSeqSimilarity=0;PctSizeSimilarity=1;PctRecOverlap=1;SizeDiff=0;StartDistance=0;EndDistance=0	GT	0/0
chr2	13959933	HG4_Ill_150bpfermikitraw_2021	N	<INS>	10	NoConsensusGT	END=13959933;SVTYPE=INS;SVLEN=54;SC=Sniffles2,cuteSV,SVIM,SVIM-asm,PAV,Dipcall;NumNeighbors=1;NumThresholdNeighbors=1;MatchId=237;TruScore=0.666667;PctSeqSimilarity=0;PctSizeSimilarity=1;PctRecOverlap=1;SizeDiff=0;StartDistance=0;EndDistance=0	GT	./.
chr2	14065966	HG4_PB_SVrefine2PBcRDovetail_918	N	<DEL>	20	LongReadHomRef	END=14066041;SVTYPE=DEL;SVLEN=75;SC=Sniffles2,cuteSV,SVIM,SVIM-asm,PAV,Dipcall;NumNeighbors=1;NumThresholdNeighbors=1;MatchId=238;TruScore=0.666667;PctSeqSimilarity=0;PctSizeSimilarity=1;PctRecOverlap=1;SizeDiff=0;StartDistance=0;EndDistance=0	GT	0/0
chr2	14075692	HG4_PB_HySA_2481	N	<DEL>	20	LongReadHomRef	END=14075742;SVTYPE=DEL;SVLEN=50;SC=Sniffles2,cuteSV,SVIM,SVIM-asm,PAV,Dipcall;NumNeighbors=1;NumThresholdNeighbors=1;MatchId=239;TruScore=0.666667;PctSeqSimilarity=0;PctSizeSimilarity=1;PctRecOverlap=1;SizeDiff=0;StartDistance=0;EndDistance=0	GT	0/0
chr2	14414602	HG2_PB_assemblyticsfalcon_13159	N	<INS>	20	NoConsensusGT	END=14414602;SVTYPE=INS;SVLEN=901;SC=Sniffles2,cuteSV,SVIM,SVIM-asm,PAV,Dipcall;NumNeighbors=1;NumThresholdNeighbors=1;MatchId=240;TruScore=0.666667;PctSeqSimilarity=0;PctSizeSimilarity=1;PctRecOverlap=1;SizeDiff=0;StartDistance=0;EndDistance=0	GT	./.
chr2	14504854	HG4_Ill_manta_389	N	<DEL>	20	LongReadHomRef	END=14504981;SVTYPE=DEL;SVLEN=127;SC=Sniffles2,cuteSV,SVIM,SVIM-asm,PAV,Dipcall;NumNeighbors=1;NumThresholdNeighbors=1;MatchId=241;TruScore=0.666667;PctSeqSimilarity=0;PctSizeSimilarity=1;PctRecOverlap=1;SizeDiff=0;StartDistance=0;EndDistance=0	GT	0/0
chr2	15681945	HG2_PB_PB10Xdip_16606	N	<INS>	10	NoConsensusGT	END=15681945;SVTYPE=INS;SVLEN=77;SC=Sniffles2,cuteSV,SVIM-asm,Dipcall;NumNeighbors=1;NumThresholdNeighbors=1;MatchId=243;TruScore=0.666667;PctSeqSimilarity=0;PctSizeSimilarity=1;PctRecOverlap=1;SizeDiff=0;StartDistance=0;EndDistance=0	GT	./.
chr2	15819121	HG4_Ill_Cortex_1737	N	<DEL>	20	LongReadHomRef	END=15819332;SVTYPE=DEL;SVLEN=211;SC=Sniffles2,cuteSV,SVIM,SVIM-asm,PAV,Dipcall;NumNeighbors=1;NumThresholdNeighbors=1;MatchId=245;TruScore=0.666667;PctSeqSimilarity=0;PctSizeSimilarity=1;PctRecOverlap=1;SizeDiff=0;StartDistance=0;EndDistance=0	GT	0/0
chr2	16258209	HG3_Ill_Krunchall_2179	N	<DEL>	20	ClusteredCalls	END=16258274;SVTYPE=DEL;SVLEN=65;SC=Sniffles2,cuteSV,SVIM-asm,PAV,Dipcall;NumNeighbors=2;NumThresholdNeighbors=2;MatchId=247;TruScore=0.666667;PctSeqSimilarity=0;PctSizeSimilarity=1;PctRecOverlap=1;SizeDiff=0;StartDistance=0;EndDistance=0	GT	1/1
chr2	16258211	HG3_Ill_Cortex_1791	N	<DEL>	20	ClusteredCalls	END=16258277;SVTYPE=DEL;SVLEN=66;SC=Sniffles2,Dipcall;NumNeighbors=1;NumThresholdNeighbors=1;MatchId=248;TruScore=0.666667;PctSeqSimilarity=0;PctSizeSimilarity=1;PctRecOverlap=1;SizeDiff=0;StartDistance=0;EndDistance=0	GT	1/1
chr2	16406392	HG2_PB_assemblyticsfalcon_13175	N	<INS>	20	NoConsensusGT	END=16406392;SVTYPE=INS;SVLEN=357;SC=Sniffles2,cuteSV,SVIM,SVIM-asm,PAV,Dipcall;NumNeighbors=1;NumThresholdNeighbors=1;MatchId=250;TruScore=0.666667;PctSeqSimilarity=0;PctSizeSimilarity=1;PctRecOverlap=1;SizeDiff=0;StartDistance=0;EndDistance=0	GT	./.
chr2	16576132	HG4_PB_SVrefine2PBcRDovetail_929	N	<INS>	10	NoConsensusGT	END=16576132;SVTYPE=INS;SVLEN=161;SC=Sniffles2,cuteSV;NumNeighbors=1;NumThresholdNeighbors=1;MatchId=251;TruScore=0.184265;PctSeqSimilarity=0;PctSizeSimilarity=0.552795;PctRecOverlap=0;SizeDiff=72;StartDistance=-491;EndDistance=-491	GT	./.
chr2	16576592	HG3_PB_HySA_2539	N	<INS>	20	ClusteredCalls	END=16576592;SVTYPE=INS;SVLEN=58;SC=Sniffles2,cuteSV,SVIM,SVIM-asm,PAV;NumNeighbors=1;NumThresholdNeighbors=1;MatchId=252;TruScore=0.235772;PctSeqSimilarity=0;PctSizeSimilarity=0.707317;PctRecOverlap=0;SizeDiff=-24;StartDistance=-43;EndDistance=-43	GT	1/1
chr2	17675927	HG3_Ill_svaba_2057	N	<INS>	20	LongReadHomRef	END=17675927;SVTYPE=INS;SVLEN=77;SC=Sniffles2,cuteSV,SVIM,SVIM-asm,PAV,Dipcall;NumNeighbors=1;NumThresholdNeighbors=1;MatchId=255;TruScore=0.666667;PctSeqSimilarity=0;PctSizeSimilarity=1;PctRecOverlap=1;SizeDiff=0;StartDistance=0;EndDistance=0	GT	0/0
chr2	18475897	HG4_Ill_GATKHCSBGrefine_1128	N	<DEL>	20	LongReadHomRef	END=18476018;SVTYPE=DEL;SVLEN=121;SC=Sniffles2,cuteSV,SVIM,SVIM-asm,PAV,Dipcall;NumNeighbors=1;NumThresholdNeighbors=1;MatchId=256;TruScore=0.666667;PctSeqSimilarity=0;PctSizeSimilarity=1;PctRecOverlap=1;SizeDiff=0;StartDistance=0;EndDistance=0	GT	0/0
chr2	18476776	HG3_10X_allpass_305	N	<DEL>	20	NoConsensusGT	END=18477021;SVTYPE=DEL;SVLEN=245;SC=Sniffles2,cuteSV,SVIM,SVIM-asm,PAV,Dipcall;NumNeighbors=3;NumThresholdNeighbors=1;MatchId=257;TruScore=0.666667;PctSeqSimilarity=0;PctSizeSimilarity=1;PctRecOverlap=1;SizeDiff=0;StartDistance=0;EndDistance=0	GT	./.
chr2	18476825	HG4_PB_pbsv_1729	N	<INS>	10	ClusteredCalls	END=18476825;SVTYPE=INS;SVLEN=177;SC=Sniffles2,SVIM;NumNeighbors=1;NumThresholdNeighbors=1;MatchId=258;TruScore=0.666667;PctSeqSimilarity=0;PctSizeSimilarity=1;PctRecOverlap=1;SizeDiff=0;StartDistance=0;EndDistance=0	GT	0/1
chr2	18477396	HG4_PB_assemblyticsfalcon_13015	N	<INS>	20	ClusteredCalls	END=18477396;SVTYPE=INS;SVLEN=54;SC=Sniffles2,SVIM;NumNeighbors=1;NumThresholdNeighbors=1;MatchId=259;TruScore=0.666667;PctSeqSimilarity=0;PctSizeSimilarity=1;PctRecOverlap=1;SizeDiff=0;StartDistance=0;EndDistance=0	GT	0/1
chr2	18570295	HG3_Ill_Krunchall_2202	N	<DEL>	20	LongReadHomRef	END=18570375;SVTYPE=DEL;SVLEN=80;SC=Sniffles2,cuteSV,SVIM,SVIM-asm,PAV,Dipcall;NumNeighbors=1;NumThresholdNeighbors=1;MatchId=260;TruScore=0.666667;PctSeqSimilarity=0;PctSizeSimilarity=1;PctRecOverlap=1;SizeDiff=0;StartDistance=0;EndDistance=0	GT	0/0
chr2	18574230	HG3_PB_SVrefine2Falcon1Dovetail_1076	N	<DEL>	20	LongReadHomRef	END=18574524;SVTYPE=DEL;SVLEN=294;SC=Sniffles2,cuteSV,SVIM,SVIM-asm,PAV,Dipcall;NumNeighbors=1;NumThresholdNeighbors=1;MatchId=261;TruScore=0.666667;PctSeqSimilarity=0;PctSizeSimilarity=1;PctRecOverlap=1;SizeDiff=0;StartDistance=0;EndDistance=0	GT	0/0
chr2	18880365	HG4_Ill_150bpfermikitraw_2062	N	<INS>	20	ClusteredCalls	END=18880365;SVTYPE=INS;SVLEN=76;SC=Sniffles2,cuteSV,SVIM,SVIM-asm,PAV,Dipcall;NumNeighbors=1;NumThresholdNeighbors=1;MatchId=262;TruScore=0.666667;PctSeqSimilarity=0;PctSizeSimilarity=1;PctRecOverlap=1;SizeDiff=0;StartDistance=0;EndDistance=0	GT	0/1
chr2	18936658	HG2_Ill_manta_463	N	<DEL>	20	ClusteredCalls	END=18936748;SVTYPE=DEL;SVLEN=90;SC=Sniffles2,cuteSV,SVIM;NumNeighbors=1;NumThresholdNeighbors=1;MatchId=263;TruScore=0.386732;PctSeqSimilarity=0;PctSizeSimilarity=0.577778;PctRecOverlap=0.582418;SizeDiff=38;StartDistance=-38;EndDistance=0	GT	0/1
chr2	19002875	HG2_Ill_manta_464	N	<DEL>	10	ClusteredCalls	END=19003192;SVTYPE=DEL;SVLEN=317;SC=Sniffles2,cuteSV,SVIM,SVIM-asm,PAV,Dipcall;NumNeighbors=1;NumThresholdNeighbors=1;MatchId=266;TruScore=0.427178;PctSeqSimilarity=0;PctSizeSimilarity=0.640404;PctRecOverlap=0.641129;SizeDiff=-178;StartDistance=0;EndDistance=-178	GT	0/1
chr2	19348743	HG2_Ill_svaba_2010	N	<INS>	10	LongReadHomRef	END=19348743;SVTYPE=INS;SVLEN=65;SC=Sniffles2,cuteSV,SVIM,SVIM-asm,PAV,Dipcall;NumNeighbors=1;NumThresholdNeighbors=1;MatchId=269;TruScore=0.666667;PctSeqSimilarity=0;PctSizeSimilarity=1;PctRecOverlap=1;SizeDiff=0;StartDistance=0;EndDistance=0	GT	0/0
chr2	19683051	HG3_Ill_GATKHC_2724	N	<INS>	20	ClusteredCalls	END=19683051;SVTYPE=INS;SVLEN=109;SC=Sniffles2,cuteSV,SVIM,SVIM-asm,PAV,Dipcall;NumNeighbors=1;NumThresholdNeighbors=1;MatchId=270;TruScore=0.666667;PctSeqSimilarity=0;PctSizeSimilarity=1;PctRecOverlap=1;SizeDiff=0;StartDistance=0;EndDistance=0	GT	0/1
chr2	19767581	HG4_PB_SVrefine2PBcRDovetail_938	N	<DEL>	20	LongReadHomRef	END=19770562;SVTYPE=DEL;SVLEN=2981;SC=Sniffles2,cuteSV,SVIM,SVIM-asm,PAV,Dipcall;NumNeighbors=1;NumThresholdNeighbors=1;MatchId=271;TruScore=0.666667;PctSeqSimilarity=0;PctSizeSimilarity=1;PctRecOverlap=1;SizeDiff=0;StartDistance=0;EndDistance=0	GT	0/0
chr2	19984092	HG4_PB_assemblyticsfalcon_13030	N	<INS>	10	ClusteredCalls	END=19984092;SVTYPE=INS;SVLEN=255;SC=Sniffles2,cuteSV,SVIM,SVIM-asm,PAV,Dipcall;NumNeighbors=3;NumThresholdNeighbors=2;MatchId=272;TruScore=0.666667;PctSeqSimilarity=0;PctSizeSimilarity=1;PctRecOverlap=1;SizeDiff=0;StartDistance=0;EndDistance=0	GT	1/1
chr2	19984093	HG3_Ill_GATKHCSBGrefine_1103	N	<INS>	20	ClusteredCalls	END=19984093;SVTYPE=INS;SVLEN=158;SC=Sniffles2,cuteSV,SVIM,SVIM-asm,PAV,Dipcall;NumNeighbors=2;NumThresholdNeighbors=2;MatchId=273;TruScore=0.666667;PctSeqSimilarity=0;PctSizeSimilarity=1;PctRecOverlap=1;SizeDiff=0;StartDistance=0;EndDistance=0	GT	1/1
chr2	19984104	HG2_Ill_GATKHCSBGrefine_1101	N	<INS>	20	ClusteredCalls	END=19984104;SVTYPE=INS;SVLEN=96;SC=Sniffles2,cuteSV,SVIM,SVIM-asm,PAV,Dipcall;NumNeighbors=1;NumThresholdNeighbors=1;MatchId=274;TruScore=0.666667;PctSeqSimilarity=0;PctSizeSimilarity=1;PctRecOverlap=1;SizeDiff=0;StartDistance=0;EndDistance=0	GT	1/1
chr2	20085236	HG3_PB_pbsv_1735	N	<INS>	10	LongReadHomRef	END=20085236;SVTYPE=INS;SVLEN=318;SC=Sniffles2,cuteSV,SVIM,SVIM-asm,PAV,Dipcall;NumNeighbors=1;NumThresholdNeighbors=1;MatchId=275;TruScore=0.666667;PctSeqSimilarity=0;PctSizeSimilarity=1;PctRecOverlap=1;SizeDiff=0;StartDistance=0;EndDistance=0	GT	0/0
chr2	20783055	HG4_Ill_250bpfermikitraw_2163	N	<DEL>	20	LongReadHomRef	END=20783133;SVTYPE=DEL;SVLEN=78;SC=Sniffles2,cuteSV,SVIM,SVIM-asm,PAV,Dipcall;NumNeighbors=1;NumThresholdNeighbors=1;MatchId=276;TruScore=0.666667;PctSeqSimilarity=0;PctSizeSimilarity=1;PctRecOverlap=1;SizeDiff=0;StartDistance=0;EndDistance=0	GT	./.
chr2	21535118	HG3_Ill_MetaSV_2597	N	<INS>	20	LongReadHomRef	END=21535118;SVTYPE=INS;SVLEN=319;SC=Sniffles2,cuteSV,SVIM,SVIM-asm,PAV,Dipcall;NumNeighbors=1;NumThresholdNeighbors=1;MatchId=278;TruScore=0.666667;PctSeqSimilarity=0;PctSizeSimilarity=1;PctRecOverlap=1;SizeDiff=0;StartDistance=0;EndDistance=0	GT	./.
chr2	22595892	HG3_Ill_SVrefine2DISCOVARDovetail_1163	N	<INS>	20	ClusteredCalls	END=22595892;SVTYPE=INS;SVLEN=113;SC=Sniffles2,cuteSV,SVIM-asm,PAV,Dipcall;NumNeighbors=1;NumThresholdNeighbors=1;MatchId=280;TruScore=0.666667;PctSeqSimilarity=0;PctSizeSimilarity=1;PctRecOverlap=1;SizeDiff=0;StartDistance=0;EndDistance=0	GT	0/1
chr2	23191000	HG4_PB_assemblyticsfalcon_13056	N	<INS>	10	NoConsensusGT	END=23191000;SVTYPE=INS;SVLEN=6025;SC=Sniffles2,cuteSV,SVIM,SVIM-asm,PAV,Dipcall;NumNeighbors=1;NumThresholdNeighbors=1;MatchId=281;TruScore=0.666667;PctSeqSimilarity=0;PctSizeSimilarity=1;PctRecOverlap=1;SizeDiff=0;StartDistance=0;EndDistance=0	GT	./.
chr2	24031016	HG3_Ill_GATKHCSBGrefine_1115	N	<INS>	20	ClusteredCalls	END=24031016;SVTYPE=INS;SVLEN=74;SC=Sniffles2,cuteSV,SVIM,SVIM-asm,PAV,Dipcall;NumNeighbors=1;NumThresholdNeighbors=1;MatchId=282;TruScore=0.666667;PctSeqSimilarity=0;PctSizeSimilarity=1;PctRecOverlap=1;SizeDiff=0;StartDistance=0;EndDistance=0	GT	0/1
chr2	24068615	HG3_10X_allpass_310	N	<DEL>	20	LongReadHomRef	END=24069699;SVTYPE=DEL;SVLEN=1084;SC=Sniffles2,cuteSV,SVIM,SVIM-asm;NumNeighbors=1;NumThresholdNeighbors=1;MatchId=283;TruScore=0.666667;PctSeqSimilarity=0;PctSizeSimilarity=1;PctRecOverlap=1;SizeDiff=0;StartDistance=0;EndDistance=0	GT	0/0
chr2	24640212	HG4_PB_pbsv_1764	N	<INS>	10	PASS	END=24640212;SVTYPE=INS;SVLEN=656;SC=Sniffles2,SVIM-asm,Dipcall;NumNeighbors=1;NumThresholdNeighbors=1;MatchId=284;TruScore=0.666667;PctSeqSimilarity=0;PctSizeSimilarity=1;PctRecOverlap=1;SizeDiff=0;StartDistance=0;EndDistance=0	GT	0/1
chr2	24739846	HG3_Ill_150bpfermikitraw_2099	N	<INS>	20	LongReadHomRef	END=24739846;SVTYPE=INS;SVLEN=102;SC=Sniffles2,cuteSV,SVIM,SVIM-asm,PAV,Dipcall;NumNeighbors=1;NumThresholdNeighbors=1;MatchId=285;TruScore=0.666667;PctSeqSimilarity=0;PctSizeSimilarity=1;PctRecOverlap=1;SizeDiff=0;StartDistance=0;EndDistance=0	GT	0/0
chr2	24796756	HG4_PB_assemblyticsfalcon_13074	N	<INS>	10	LongReadHomRef	END=24796756;SVTYPE=INS;SVLEN=3228;SC=Sniffles2,cuteSV,SVIM,SVIM-asm,PAV,Dipcall;NumNeighbors=1;NumThresholdNeighbors=1;MatchId=286;TruScore=0.666667;PctSeqSimilarity=0;PctSizeSimilarity=1;PctRecOverlap=1;SizeDiff=0;StartDistance=0;EndDistance=0	GT	./.
chr2	25408715	HG2_PB_assemblyticsfalcon_13243	N	<INS>	10	LongReadHomRef	END=25408715;SVTYPE=INS;SVLEN=305;SC=Sniffles2,cuteSV,SVIM,SVIM-asm,PAV,Dipcall;NumNeighbors=1;NumThresholdNeighbors=1;MatchId=287;TruScore=0.666667;PctSeqSimilarity=0;PctSizeSimilarity=1;PctRecOverlap=1;SizeDiff=0;StartDistance=0;EndDistance=0	GT	./.
chr2	26699355	HG4_Ill_SVrefine2DISCOVARDovetail_1211	N	<DEL>	20	LongReadHomRef	END=26699534;SVTYPE=DEL;SVLEN=179;SC=Sniffles2,cuteSV,SVIM,SVIM-asm,PAV,Dipcall;NumNeighbors=1;NumThresholdNeighbors=1;MatchId=290;TruScore=0.666667;PctSeqSimilarity=0;PctSizeSimilarity=1;PctRecOverlap=1;SizeDiff=0;StartDistance=0;EndDistance=0	GT	0/0
chr2	26822665	HG3_Ill_SVrefine2DISCOVARDovetail_1186	N	<DEL>	20	LongReadHomRef	END=26822995;SVTYPE=DEL;SVLEN=330;SC=Sniffles2,cuteSV,SVIM,SVIM-asm,PAV,Dipcall;NumNeighbors=1;NumThresholdNeighbors=1;MatchId=291;TruScore=0.666667;PctSeqSimilarity=0;PctSizeSimilarity=1;PctRecOverlap=1;SizeDiff=0;StartDistance=0;EndDistance=0	GT	0/0
chr2	27074203	HG4_Ill_GATKHCSBGrefine_1156	N	<INS>	20	LongReadHomRef	END=27074203;SVTYPE=INS;SVLEN=198;SC=Sniffles2,cuteSV,SVIM,SVIM-asm,PAV,Dipcall;NumNeighbors=1;NumThresholdNeighbors=1;MatchId=292;TruScore=0.666667;PctSeqSimilarity=0;PctSizeSimilarity=1;PctRecOverlap=1;SizeDiff=0;StartDistance=0;EndDistance=0	GT	0/0
chr2	27313891	HG2_Ill_scalpel_1582	N	<DEL>	10	LongReadHomRef	END=27314025;SVTYPE=DEL;SVLEN=134;SC=Sniffles2,cuteSV,SVIM,SVIM-asm,PAV,Dipcall;NumNeighbors=1;NumThresholdNeighbors=1;MatchId=293;TruScore=0.666667;PctSeqSimilarity=0;PctSizeSimilarity=1;PctRecOverlap=1;SizeDiff=0;StartDistance=0;EndDistance=0	GT	0/0
chr2	27527254	HG2_PB_assemblyticsfalcon_13255	N	<INS>	10	ClusteredCalls	END=27527254;SVTYPE=INS;SVLEN=662;SC=Sniffles2,cuteSV,SVIM,SVIM-asm,PAV,Dipcall;NumNeighbors=1;NumThresholdNeighbors=1;MatchId=294;TruScore=0.666667;PctSeqSimilarity=0;PctSizeSimilarity=1;PctRecOverlap=1;SizeDiff=0;StartDistance=0;EndDistance=0	GT	1/1
chr2	27762836	HG3_PB_SVrefine2Falcon1Dovetail_1105	N	<INS>	10	PASS	END=27762836;SVTYPE=INS;SVLEN=478;SC=Sniffles2,cuteSV,SVIM,SVIM-asm,Dipcall;NumNeighbors=1;NumThresholdNeighbors=1;MatchId=295;TruScore=0.666667;PctSeqSimilarity=0;PctSizeSimilarity=1;PctRecOverlap=1;SizeDiff=0;StartDistance=0;EndDistance=0	GT	0/1
chr2	28054078	HG4_Ill_GATKHCSBGrefine_1160	N	<INS>	20	LongReadHomRef	END=28054078;SVTYPE=INS;SVLEN=324;SC=Sniffles2,cuteSV,SVIM,SVIM-asm,PAV,Dipcall;NumNeighbors=1;NumThresholdNeighbors=1;MatchId=297;TruScore=0.666667;PctSeqSimilarity=0;PctSizeSimilarity=1;PctRecOverlap=1;SizeDiff=0;StartDistance=0;EndDistance=0	GT	0/0
chr2	29423576	HG2_PB_SVrefine2Falcon1plusDovetail_6036	N	<INS>	20	PASS	END=29423576;SVTYPE=INS;SVLEN=128;SC=Sniffles2,SVIM-asm,Dipcall;NumNeighbors=1;NumThresholdNeighbors=1;MatchId=299;TruScore=0.666667;PctSeqSimilarity=0;PctSizeSimilarity=1;PctRecOverlap=1;SizeDiff=0;StartDistance=0;EndDistance=0	GT	0/1
chr2	30303125	HG3_Ill_GATKHCSBGrefine_1145	N	<DEL>	20	LongReadHomRef	END=30303257;SVTYPE=DEL;SVLEN=132;SC=Sniffles2,cuteSV,SVIM,SVIM-asm,PAV,Dipcall;NumNeighbors=1;NumThresholdNeighbors=1;MatchId=300;TruScore=0.666667;PctSeqSimilarity=0;PctSizeSimilarity=1;PctRecOverlap=1;SizeDiff=0;StartDistance=0;EndDistance=0	GT	0/0
chr2	30632949	HG3_PB_pbsv_1781	N	<INS>	20	LongReadHomRef	END=30632949;SVTYPE=INS;SVLEN=53;SC=Sniffles2,cuteSV,SVIM,SVIM-asm,PAV,Dipcall;NumNeighbors=1;NumThresholdNeighbors=1;MatchId=301;TruScore=0.666667;PctSeqSimilarity=0;PctSizeSimilarity=1;PctRecOverlap=1;SizeDiff=0;StartDistance=0;EndDistance=0	GT	0/0
chr2	30669991	HG4_PB_assemblyticsfalcon_13122	N	<INS>	10	LongReadHomRef	END=30669991;SVTYPE=INS;SVLEN=319;SC=Sniffles2,cuteSV,SVIM,SVIM-asm,PAV,Dipcall;NumNeighbors=1;NumThresholdNeighbors=1;MatchId=302;TruScore=0.666667;PctSeqSimilarity=0;PctSizeSimilarity=1;PctRecOverlap=1;SizeDiff=0;StartDistance=0;EndDistance=0	GT	0/0
chr2	32336317	HG4_Ill_GATKHCSBGrefine_1176	N	<DEL>	10	LongReadHomRef	END=32336385;SVTYPE=DEL;SVLEN=68;SC=Sniffles2,cuteSV,SVIM,SVIM-asm,PAV,Dipcall;NumNeighbors=1;NumThresholdNeighbors=1;MatchId=303;TruScore=0.666667;PctSeqSimilarity=0;PctSizeSimilarity=1;PctRecOverlap=1;SizeDiff=0;StartDistance=0;EndDistance=0	GT	0/0
chr2	33051607	HG4_PB_SVrefine2PBcRDovetail_965	N	<DEL>	20	LongReadHomRef	END=33052640;SVTYPE=DEL;SVLEN=1033;SC=Sniffles2,cuteSV,SVIM,SVIM-asm,PAV,Dipcall;NumNeighbors=1;NumThresholdNeighbors=1;MatchId=304;TruScore=0.666667;PctSeqSimilarity=0;PctSizeSimilarity=1;PctRecOverlap=1;SizeDiff=0;StartDistance=0;EndDistance=0	GT	0/0
chr2	33091727	HG3_Ill_MetaSV_2614	N	<DEL>	20	LongReadHomRef	END=33095623;SVTYPE=DEL;SVLEN=3896;SC=Sniffles2,cuteSV,SVIM,SVIM-asm,PAV,Dipcall;NumNeighbors=1;NumThresholdNeighbors=1;MatchId=305;TruScore=0.666667;PctSeqSimilarity=0;PctSizeSimilarity=1;PctRecOverlap=1;SizeDiff=0;StartDistance=0;EndDistance=0	GT	0/0
chr2	33502842	HG4_Ill_GATKHCSBGrefine_1179	N	<INS>	20	LongReadHomRef	END=33502842;SVTYPE=INS;SVLEN=62;SC=Sniffles2,cuteSV,SVIM,SVIM-asm,PAV,Dipcall;NumNeighbors=1;NumThresholdNeighbors=1;MatchId=307;TruScore=0.666667;PctSeqSimilarity=0;PctSizeSimilarity=1;PctRecOverlap=1;SizeDiff=0;StartDistance=0;EndDistance=0	GT	0/0
chr2	33956256	HG2_Ill_GATKHCSBGrefine_1142	N	<INS>	10	ClusteredCalls	END=33956256;SVTYPE=INS;SVLEN=53;SC=Sniffles2,cuteSV,SVIM,SVIM-asm,PAV,Dipcall;NumNeighbors=1;NumThresholdNeighbors=1;MatchId=308;TruScore=0.666667;PctSeqSimilarity=0;PctSizeSimilarity=1;PctRecOverlap=1;SizeDiff=0;StartDistance=0;EndDistance=0	GT	0/1
chr2	34255378	HG4_PB_HySA_2664	N	<INS>	20	LongReadHomRef	END=34255378;SVTYPE=INS;SVLEN=286;SC=Sniffles2,cuteSV,SVIM,SVIM-asm,PAV,Dipcall;NumNeighbors=1;NumThresholdNeighbors=1;MatchId=309;TruScore=0.666667;PctSeqSimilarity=0;PctSizeSimilarity=1;PctRecOverlap=1;SizeDiff=0;StartDistance=0;EndDistance=0	GT	0/0
chr2	34523654	HG4_Ill_MetaSV_2561	N	<DEL>	20	LongReadHomRef	END=34525719;SVTYPE=DEL;SVLEN=2065;SC=Sniffles2,cuteSV,SVIM,SVIM-asm,PAV,Dipcall;NumNeighbors=1;NumThresholdNeighbors=1;MatchId=310;TruScore=0.666667;PctSeqSimilarity=0;PctSizeSimilarity=1;PctRecOverlap=1;SizeDiff=0;StartDistance=0;EndDistance=0	GT	0/0
chr2	34797609	HG4_PB_SVrefine2Falcon1Dovetail_1137	N	<DEL>	20	LongReadHomRef	END=34801576;SVTYPE=DEL;SVLEN=3967;SC=Sniffles2,cuteSV,SVIM,SVIM-asm,PAV,Dipcall;NumNeighbors=1;NumThresholdNeighbors=1;MatchId=312;TruScore=0.666667;PctSeqSimilarity=0;PctSizeSimilarity=1;PctRecOverlap=1;SizeDiff=0;StartDistance=0;EndDistance=0	GT	0/0
chr2	35939366	HG3_Ill_svaba_2214	N	<INS>	20	LongReadHomRef	END=35939366;SVTYPE=INS;SVLEN=52;SC=Sniffles2,cuteSV,SVIM,SVIM-asm,PAV,Dipcall;NumNeighbors=1;NumThresholdNeighbors=1;MatchId=313;TruScore=0.666667;PctSeqSimilarity=0;PctSizeSimilarity=1;PctRecOverlap=1;SizeDiff=0;StartDistance=0;EndDistance=0	GT	0/0
chr2	35974078	HG4_PB_SVrefine2PBcRDovetail_971	N	<DEL>	20	PASS	END=35995234;SVTYPE=DEL;SVLEN=21156;SC=Sniffles2,SVIM,SVIM-asm,PAV,Dipcall;NumNeighbors=1;NumThresholdNeighbors=1;MatchId=314;TruScore=0.666667;PctSeqSimilarity=0;PctSizeSimilarity=1;PctRecOverlap=1;SizeDiff=0;StartDistance=0;EndDistance=0	GT	0/1
chr2	36073265	HG4_PB_SVrefine2Falcon1Dovetail_1141	N	<INS>	20	LongReadHomRef	END=36073265;SVTYPE=INS;SVLEN=90;SC=Sniffles2,cuteSV,SVIM,SVIM-asm,PAV,Dipcall;NumNeighbors=1;NumThresholdNeighbors=1;MatchId=315;TruScore=0.666667;PctSeqSimilarity=0;PctSizeSimilarity=1;PctRecOverlap=1;SizeDiff=0;StartDistance=0;EndDistance=0	GT	0/0
chr2	36181888	HG2_PB_SVrefine2PBcRplusDovetail_5586	N	<DEL>	10	ClusteredCalls	END=36182206;SVTYPE=DEL;SVLEN=318;SC=Sniffles2,cuteSV,SVIM,SVIM-asm,PAV,Dipcall;NumNeighbors=1;NumThresholdNeighbors=1;MatchId=316;TruScore=0.666667;PctSeqSimilarity=0;PctSizeSimilarity=1;PctRecOverlap=1;SizeDiff=0;StartDistance=0;EndDistance=0	GT	0/1
chr2	36409665	HG2_PB_SVrefine2PB10Xhap12_1429	N	<INS>	10	PASS	END=36409665;SVTYPE=INS;SVLEN=1561;SC=Sniffles2,cuteSV,SVIM,SVIM-asm,PAV,Dipcall;NumNeighbors=2;NumThresholdNeighbors=1;MatchId=317;TruScore=0.666667;PctSeqSimilarity=0;PctSizeSimilarity=1;PctRecOverlap=1;SizeDiff=0;StartDistance=0;EndDistance=0	GT	1/1
chr2	36409801	HG2_PB_assemblyticsPBcR_12920	N	<DEL>	10	LongReadHomRef	END=36410993;SVTYPE=DEL;SVLEN=1192;SC=Sniffles2,cuteSV,SVIM,SVIM-asm,PAV,Dipcall;NumNeighbors=2;NumThresholdNeighbors=1;MatchId=318;TruScore=0.666667;PctSeqSimilarity=0;PctSizeSimilarity=1;PctRecOverlap=1;SizeDiff=0;StartDistance=0;EndDistance=0	GT	0/0
chr2	36410820	HG4_PB_HySA_2688	N	<INS>	10	PASS	END=36410820;SVTYPE=INS;SVLEN=1154;SC=Sniffles2,SVIM,PAV,Dipcall;NumNeighbors=1;NumThresholdNeighbors=1;MatchId=319;TruScore=0.666667;PctSeqSimilarity=0;PctSizeSimilarity=1;PctRecOverlap=1;SizeDiff=0;StartDistance=0;EndDistance=0	GT	1/1
chr2	36411899	HG4_PB_assemblyticsfalcon_13174	N	<INS>	10	NoConsensusGT	END=36411899;SVTYPE=INS;SVLEN=1619;SC=Sniffles2,cuteSV,SVIM;NumNeighbors=1;NumThresholdNeighbors=1;MatchId=320;TruScore=0.666667;PctSeqSimilarity=0;PctSizeSimilarity=1;PctRecOverlap=1;SizeDiff=0;StartDistance=0;EndDistance=0	GT	./.
chr2	37003661	HG3_PB_SVrefine2PBcRDovetail_985	N	<INS>	10	ClusteredCalls	END=37003661;SVTYPE=INS;SVLEN=290;SC=Sniffles2,cuteSV,SVIM,SVIM-asm,PAV,Dipcall;NumNeighbors=1;NumThresholdNeighbors=1;MatchId=322;TruScore=0.666667;PctSeqSimilarity=0;PctSizeSimilarity=1;PctRecOverlap=1;SizeDiff=0;StartDistance=0;EndDistance=0	GT	0/1
chr2	37259032	HG4_Ill_svaba_2193	N	<DEL>	20	LongReadHomRef	END=37259092;SVTYPE=DEL;SVLEN=60;SC=Sniffles2,cuteSV,SVIM,SVIM-asm,PAV,Dipcall;NumNeighbors=1;NumThresholdNeighbors=1;MatchId=324;TruScore=0.666667;PctSeqSimilarity=0;PctSizeSimilarity=1;PctRecOverlap=1;SizeDiff=0;StartDistance=0;EndDistance=0	GT	0/0
chr2	37746497	HG2_10X_SVrefine210Xhap12_1382	N	<DEL>	20	ClusteredCalls	END=37746765;SVTYPE=DEL;SVLEN=268;SC=Sniffles2,cuteSV,SVIM,SVIM-asm;NumNeighbors=3;NumThresholdNeighbors=1;MatchId=326;TruScore=0.189055;PctSeqSimilarity=0;PctSizeSimilarity=0.567164;PctRecOverlap=0;SizeDiff=116;StartDistance=-522;EndDistance=-406	GT	0/1
chr2	37747086	HG3_Ill_250bpfermikitraw_2315	N	<DEL>	10	NoConsensusGT	END=37747158;SVTYPE=DEL;SVLEN=72;SC=Sniffles2,cuteSV,SVIM-asm,Dipcall;NumNeighbors=2;NumThresholdNeighbors=2;MatchId=328;TruScore=0.666667;PctSeqSimilarity=0;PctSizeSimilarity=1;PctRecOverlap=1;SizeDiff=0;StartDistance=0;EndDistance=0	GT	./.
chr2	37966383	HG4_Ill_Cortex_1775	N	<INS>	10	LongReadHomRef	END=37966383;SVTYPE=INS;SVLEN=61;SC=Sniffles2,cuteSV,SVIM,SVIM-asm,PAV,Dipcall;NumNeighbors=1;NumThresholdNeighbors=1;MatchId=329;TruScore=0.666667;PctSeqSimilarity=0;PctSizeSimilarity=1;PctRecOverlap=1;SizeDiff=0;StartDistance=0;EndDistance=0	GT	0/0
chr2	38630786	HG2_PB_SVrefine2PB10Xhap12_1441	N	<DEL>	10	ClusteredCalls	END=38630932;SVTYPE=DEL;SVLEN=146;SC=Sniffles2,cuteSV,SVIM,SVIM-asm,PAV,Dipcall;NumNeighbors=1;NumThresholdNeighbors=1;MatchId=331;TruScore=0.666667;PctSeqSimilarity=0;PctSizeSimilarity=1;PctRecOverlap=1;SizeDiff=0;StartDistance=0;EndDistance=0	GT	0/1
chr2	38938830	HG2_PB_assemblyticsPBcR_12951	N	<INS>	10	LongReadHomRef	END=38938830;SVTYPE=INS;SVLEN=1514;SC=Sniffles2,cuteSV,SVIM,SVIM-asm,PAV,Dipcall;NumNeighbors=1;NumThresholdNeighbors=1;MatchId=332;TruScore=0.666667;PctSeqSimilarity=0;PctSizeSimilarity=1;PctRecOverlap=1;SizeDiff=0;StartDistance=0;EndDistance=0	GT	./.
chr2	39412314	HG2_PB_pbsv_1843	N	<DEL>	20	ClusteredCalls	END=39412389;SVTYPE=DEL;SVLEN=75;SC=Sniffles2,cuteSV,SVIM-asm,PAV;NumNeighbors=2;NumThresholdNeighbors=2;MatchId=333;TruScore=0.666667;PctSeqSimilarity=0;PctSizeSimilarity=1;PctRecOverlap=1;SizeDiff=0;StartDistance=0;EndDistance=0	GT	1/1
chr2	39412530	HG3_Ill_Krunchall_2384	N	<DEL>	20	ClusteredCalls	END=39412582;SVTYPE=DEL;SVLEN=52;SC=Sniffles2,cuteSV,PAV,Dipcall;NumNeighbors=1;NumThresholdNeighbors=1;MatchId=334;TruScore=0.666667;PctSeqSimilarity=0;PctSizeSimilarity=1;PctRecOverlap=1;SizeDiff=0;StartDistance=0;EndDistance=0	GT	1/1
chr2	40480223	HG3_Ill_scalpel_1793	N	<DEL>	20	NoConsensusGT	END=40480280;SVTYPE=DEL;SVLEN=57;SC=Sniffles2,cuteSV,SVIM,SVIM-asm,PAV,Dipcall;NumNeighbors=1;NumThresholdNeighbors=1;MatchId=335;TruScore=0.666667;PctSeqSimilarity=0;PctSizeSimilarity=1;PctRecOverlap=1;SizeDiff=0;StartDistance=0;EndDistance=0	GT	./.
chr2	40978139	HG4_PB_SVrefine2Falcon1Dovetail_1154	N	<DEL>	20	LongReadHomRef	END=40978471;SVTYPE=DEL;SVLEN=332;SC=Sniffles2,cuteSV,SVIM,SVIM-asm,PAV,Dipcall;NumNeighbors=1;NumThresholdNeighbors=1;MatchId=337;TruScore=0.666667;PctSeqSimilarity=0;PctSizeSimilarity=1;PctRecOverlap=1;SizeDiff=0;StartDistance=0;EndDistance=0	GT	0/0
chr2	42775973	HG3_Ill_150bpfermikitraw_2261	N	<INS>	20	LongReadHomRef	END=42775973;SVTYPE=INS;SVLEN=61;SC=Sniffles2,cuteSV,SVIM,SVIM-asm,PAV,Dipcall;NumNeighbors=2;NumThresholdNeighbors=1;MatchId=338;TruScore=0.666667;PctSeqSimilarity=0;PctSizeSimilarity=1;PctRecOverlap=1;SizeDiff=0;StartDistance=0;EndDistance=0	GT	0/0
chr2	42776408	HG2_Ill_GATKHC_2899	N	<DEL>	10	LongReadHomRef	END=42776507;SVTYPE=DEL;SVLEN=99;SC=Sniffles2,cuteSV,SVIM,SVIM-asm,PAV,Dipcall;NumNeighbors=1;NumThresholdNeighbors=1;MatchId=339;TruScore=0.666667;PctSeqSimilarity=0;PctSizeSimilarity=1;PctRecOverlap=1;SizeDiff=0;StartDistance=0;EndDistance=0	GT	0/0
chr2	43129222	HG3_Ill_SVrefine2DISCOVARDovetail_1274	N	<DEL>	20	LongReadHomRef	END=43129553;SVTYPE=DEL;SVLEN=331;SC=Sniffles2,cuteSV,SVIM,SVIM-asm,PAV,Dipcall;NumNeighbors=1;NumThresholdNeighbors=1;MatchId=341;TruScore=0.666667;PctSeqSimilarity=0;PctSizeSimilarity=1;PctRecOverlap=1;SizeDiff=0;StartDistance=0;EndDistance=0	GT	0/0
chr2	44637357	HG2_Ill_GATKHCSBGrefine_1192	N	<INS>	20	ClusteredCalls	END=44637357;SVTYPE=INS;SVLEN=51;SC=Sniffles2,cuteSV,SVIM,SVIM-asm,PAV,Dipcall;NumNeighbors=1;NumThresholdNeighbors=1;MatchId=342;TruScore=0.178947;PctSeqSimilarity=0;PctSizeSimilarity=0.536842;PctRecOverlap=0;SizeDiff=-44;StartDistance=-3;EndDistance=-3	GT	1/1
chr2	45207230	HG4_Ill_250bpfermikitraw_2378	N	<DEL>	10	LongReadHomRef	END=45207305;SVTYPE=DEL;SVLEN=75;SC=Sniffles2,cuteSV,SVIM,SVIM-asm,PAV,Dipcall;NumNeighbors=1;NumThresholdNeighbors=1;MatchId=344;TruScore=0.666667;PctSeqSimilarity=0;PctSizeSimilarity=1;PctRecOverlap=1;SizeDiff=0;StartDistance=0;EndDistance=0	GT	0/0
chr2	47951744	HG2_10X_SVrefine210Xhap12_1423	N	<DEL>	20	LongReadHomRef	END=47952524;SVTYPE=DEL;SVLEN=780;SC=Sniffles2,cuteSV,SVIM,SVIM-asm,PAV,Dipcall;NumNeighbors=1;NumThresholdNeighbors=1;MatchId=345;TruScore=0.666667;PctSeqSimilarity=0;PctSizeSimilarity=1;PctRecOverlap=1;SizeDiff=0;StartDistance=0;EndDistance=0	GT	0/0
chr2	48127798	HG3_Ill_manta_389	N	<DEL>	20	LongReadHomRef	END=48127910;SVTYPE=DEL;SVLEN=112;SC=Sniffles2,cuteSV,SVIM,SVIM-asm,PAV,Dipcall;NumNeighbors=2;NumThresholdNeighbors=2;MatchId=346;TruScore=0.666667;PctSeqSimilarity=0;PctSizeSimilarity=1;PctRecOverlap=1;SizeDiff=0;StartDistance=0;EndDistance=0	GT	0/0
chr2	48128227	HG4_Ill_GATKHC_2937	N	<DEL>	10	LongReadHomRef	END=48128293;SVTYPE=DEL;SVLEN=66;SC=Sniffles2,cuteSV,SVIM,SVIM-asm,PAV,Dipcall;NumNeighbors=1;NumThresholdNeighbors=1;MatchId=347;TruScore=0.666667;PctSeqSimilarity=0;PctSizeSimilarity=1;PctRecOverlap=1;SizeDiff=0;StartDistance=0;EndDistance=0	GT	0/0
chr2	48781853	HG4_PB_assemblyticsfalcon_13272	N	<DEL>	10	ClusteredCalls	END=48785024;SVTYPE=DEL;SVLEN=3171;SC=Sniffles2,cuteSV,SVIM,SVIM-asm,PAV,Dipcall;NumNeighbors=1;NumThresholdNeighbors=1;MatchId=348;TruScore=0.666667;PctSeqSimilarity=0;PctSizeSimilarity=1;PctRecOverlap=1;SizeDiff=0;StartDistance=0;EndDistance=0	GT	0/1
chr2	48851190	HG4_Ill_MetaSV_2583	N	<DEL>	20	LongReadHomRef	END=48857952;SVTYPE=DEL;SVLEN=6762;SC=Sniffles2,cuteSV,SVIM,SVIM-asm,PAV,Dipcall;NumNeighbors=1;NumThresholdNeighbors=1;MatchId=350;TruScore=0.666667;PctSeqSimilarity=0;PctSizeSimilarity=1;PctRecOverlap=1;SizeDiff=0;StartDistance=0;EndDistance=0	GT	0/0
chr2	49862552	HG3_PB_assemblyticsfalcon_13518	N	<INS>	20	NoConsensusGT	END=49862552;SVTYPE=INS;SVLEN=88;SC=Sniffles2,cuteSV,SVIM,SVIM-asm,PAV,Dipcall;NumNeighbors=1;NumThresholdNeighbors=1;MatchId=351;TruScore=0.666667;PctSeqSimilarity=0;PctSizeSimilarity=1;PctRecOverlap=1;SizeDiff=0;StartDistance=0;EndDistance=0	GT	./.
chr2	51387694	HG4_Ill_GATKHCSBGrefine_1256	N	<INS>	20	LongReadHomRef	END=51387694;SVTYPE=INS;SVLEN=152;SC=Sniffles2,cuteSV,SVIM,SVIM-asm,PAV,Dipcall;NumNeighbors=1;NumThresholdNeighbors=1;MatchId=352;TruScore=0.666667;PctSeqSimilarity=0;PctSizeSimilarity=1;PctRecOverlap=1;SizeDiff=0;StartDistance=0;EndDistance=0	GT	0/0
chr2	51776013	HG2_PB_SVrefine2Falcon2Bionano_712	N	<INS>	10	PASS	END=51776013;SVTYPE=INS;SVLEN=229;SC=Sniffles2,cuteSV,SVIM,SVIM-asm,PAV,Dipcall;NumNeighbors=2;NumThresholdNeighbors=1;MatchId=353;TruScore=0.666667;PctSeqSimilarity=0;PctSizeSimilarity=1;PctRecOverlap=1;SizeDiff=0;StartDistance=0;EndDistance=0	GT	1/1
chr2	51776021	HG2_PB_assemblyticsfalcon_13467	N	<DEL>	10	LongReadHomRef	END=51776279;SVTYPE=DEL;SVLEN=258;SC=Sniffles2,cuteSV,SVIM,SVIM-asm,PAV,Dipcall;NumNeighbors=1;NumThresholdNeighbors=1;MatchId=354;TruScore=0.666667;PctSeqSimilarity=0;PctSizeSimilarity=1;PctRecOverlap=1;SizeDiff=0;StartDistance=0;EndDistance=0	GT	0/0
chr2	51973824	HG4_Ill_manta_450	N	<DEL>	20	LongReadHomRef	END=51974236;SVTYPE=DEL;SVLEN=412;SC=Sniffles2,cuteSV,SVIM,SVIM-asm,PAV,Dipcall;NumNeighbors=1;NumThresholdNeighbors=1;MatchId=355;TruScore=0.666667;PctSeqSimilarity=0;PctSizeSimilarity=1;PctRecOverlap=1;SizeDiff=0;StartDistance=0;EndDistance=0	GT	0/0
chr2	52654976	HG3_Ill_150bpfermikitraw_2331	N	<INS>	10	NoConsensusGT	END=52654976;SVTYPE=INS;SVLEN=62;SC=Sniffles2,cuteSV,SVIM,SVIM-asm,PAV,Dipcall;NumNeighbors=1;NumThresholdNeighbors=1;MatchId=357;TruScore=0.666667;PctSeqSimilarity=0;PctSizeSimilarity=1;PctRecOverlap=1;SizeDiff=0;StartDistance=0;EndDistance=0	GT	./.
chr2	52749692	HG4_PB_SVrefine2Falcon1Dovetail_1162	N	<DEL>	20	LongReadHomRef	END=52785270;SVTYPE=DEL;SVLEN=35578;SC=Sniffles2,cuteSV,SVIM,SVIM-asm,PAV,Dipcall;NumNeighbors=1;NumThresholdNeighbors=1;MatchId=358;TruScore=0.666667;PctSeqSimilarity=0;PctSizeSimilarity=1;PctRecOverlap=1;SizeDiff=0;StartDistance=0;EndDistance=0	GT	0/0
chr2	53898833	HG2_10X_SVrefine210Xhap12_1444	N	<DEL>	20	ClusteredCalls	END=53899020;SVTYPE=DEL;SVLEN=187;SC=Sniffles2,cuteSV,SVIM;NumNeighbors=1;NumThresholdNeighbors=1;MatchId=361;TruScore=0.666667;PctSeqSimilarity=0;PctSizeSimilarity=1;PctRecOverlap=1;SizeDiff=0;StartDistance=0;EndDistance=0	GT	0/1
chr2	54095593	HG4_Ill_manta_451	N	<DEL>	20	LongReadHomRef	END=54095700;SVTYPE=DEL;SVLEN=107;SC=Sniffles2,cuteSV,SVIM,SVIM-asm,PAV,Dipcall;NumNeighbors=1;NumThresholdNeighbors=1;MatchId=362;TruScore=0.666667;PctSeqSimilarity=0;PctSizeSimilarity=1;PctRecOverlap=1;SizeDiff=0;StartDistance=0;EndDistance=0	GT	0/0
chr2	54954310	HG3_Ill_Cortex_1843	N	<DEL>	20	LongReadHomRef	END=54954544;SVTYPE=DEL;SVLEN=234;SC=Sniffles2,cuteSV,SVIM,SVIM-asm,PAV,Dipcall;NumNeighbors=1;NumThresholdNeighbors=1;MatchId=363;TruScore=0.666667;PctSeqSimilarity=0;PctSizeSimilarity=1;PctRecOverlap=1;SizeDiff=0;StartDistance=0;EndDistance=0	GT	0/0
chr2	56083526	HG4_Ill_GATKHCSBGrefine_1276	N	<DEL>	20	LongReadHomRef	END=56083843;SVTYPE=DEL;SVLEN=317;SC=Sniffles2,cuteSV,SVIM,SVIM-asm,PAV,Dipcall;NumNeighbors=1;NumThresholdNeighbors=1;MatchId=367;TruScore=0.666667;PctSeqSimilarity=0;PctSizeSimilarity=1;PctRecOverlap=1;SizeDiff=0;StartDistance=0;EndDistance=0	GT	0/0
chr2	56625414	HG4_Ill_250bpfermikitraw_2471	N	<INS>	20	LongReadHomRef	END=56625414;SVTYPE=INS;SVLEN=59;SC=Sniffles2,cuteSV,SVIM,SVIM-asm,PAV,Dipcall;NumNeighbors=1;NumThresholdNeighbors=1;MatchId=368;TruScore=0.666667;PctSeqSimilarity=0;PctSizeSimilarity=1;PctRecOverlap=1;SizeDiff=0;StartDistance=0;EndDistance=0	GT	0/0
chr2	56652303	HG3_Ill_SVrefine2DISCOVARDovetail_1340	N	<DEL>	20	LongReadHomRef	END=56655881;SVTYPE=DEL;SVLEN=3578;SC=Sniffles2,cuteSV,SVIM,SVIM-asm,PAV,Dipcall;NumNeighbors=1;NumThresholdNeighbors=1;MatchId=369;TruScore=0.666667;PctSeqSimilarity=0;PctSizeSimilarity=1;PctRecOverlap=1;SizeDiff=0;StartDistance=0;EndDistance=0	GT	0/0
chr2	56731731	HG4_Ill_GATKHCSBGrefine_1279	N	<INS>	20	LongReadHomRef	END=56731731;SVTYPE=INS;SVLEN=178;SC=Sniffles2,cuteSV,SVIM,SVIM-asm,PAV,Dipcall;NumNeighbors=1;NumThresholdNeighbors=1;MatchId=370;TruScore=0.666667;PctSeqSimilarity=0;PctSizeSimilarity=1;PctRecOverlap=1;SizeDiff=0;StartDistance=0;EndDistance=0	GT	0/0
chr2	56746660	HG3_Ill_150bpfermikitraw_2371	N	<DEL>	10	LongReadHomRef	END=56746710;SVTYPE=DEL;SVLEN=50;SC=Sniffles2,cuteSV,SVIM,SVIM-asm,PAV,Dipcall;NumNeighbors=1;NumThresholdNeighbors=1;MatchId=371;TruScore=0.666667;PctSeqSimilarity=0;PctSizeSimilarity=1;PctRecOverlap=1;SizeDiff=0;StartDistance=0;EndDistance=0	GT	0/0
chr2	56850110	HG3_Ill_scalpel_1888	N	<DEL>	20	LongReadHomRef	END=56850433;SVTYPE=DEL;SVLEN=323;SC=Sniffles2,cuteSV,SVIM,SVIM-asm,PAV,Dipcall;NumNeighbors=1;NumThresholdNeighbors=1;MatchId=372;TruScore=0.666667;PctSeqSimilarity=0;PctSizeSimilarity=1;PctRecOverlap=1;SizeDiff=0;StartDistance=0;EndDistance=0	GT	0/0
chr2	57247948	HG3_PB_SVrefine2PBcRDovetail_1023	N	<INS>	10	LongReadHomRef	END=57247948;SVTYPE=INS;SVLEN=277;SC=Sniffles2,cuteSV,SVIM,SVIM-asm,PAV,Dipcall;NumNeighbors=1;NumThresholdNeighbors=1;MatchId=373;TruScore=0.666667;PctSeqSimilarity=0;PctSizeSimilarity=1;PctRecOverlap=1;SizeDiff=0;StartDistance=0;EndDistance=0	GT	0/0
chr2	57342729	HG3_Ill_GATKHCSBGrefine_1240	N	<DEL>	20	LongReadHomRef	END=57343056;SVTYPE=DEL;SVLEN=327;SC=Sniffles2,cuteSV,SVIM,SVIM-asm,PAV,Dipcall;NumNeighbors=1;NumThresholdNeighbors=1;MatchId=374;TruScore=0.666667;PctSeqSimilarity=0;PctSizeSimilarity=1;PctRecOverlap=1;SizeDiff=0;StartDistance=0;EndDistance=0	GT	0/0
chr2	57394706	HG3_Ill_150bpfermikitraw_2383	N	<INS>	20	LongReadHomRef	END=57394706;SVTYPE=INS;SVLEN=67;SC=Sniffles2,cuteSV,SVIM,SVIM-asm,PAV,Dipcall;NumNeighbors=1;NumThresholdNeighbors=1;MatchId=375;TruScore=0.666667;PctSeqSimilarity=0;PctSizeSimilarity=1;PctRecOverlap=1;SizeDiff=0;StartDistance=0;EndDistance=0	GT	0/0
chr2	57418167	HG3_Ill_GATKHC_3121	N	<DEL>	10	ClusteredCalls	END=57418227;SVTYPE=DEL;SVLEN=60;SC=Sniffles2,cuteSV,SVIM,SVIM-asm,PAV,Dipcall;NumNeighbors=1;NumThresholdNeighbors=1;MatchId=377;TruScore=0.666667;PctSeqSimilarity=0;PctSizeSimilarity=1;PctRecOverlap=1;SizeDiff=0;StartDistance=0;EndDistance=0	GT	0/1
chr2	57456200	HG2_PB_PB10Xdip_17520	N	<INS>	10	ClusteredCalls	END=57456200;SVTYPE=INS;SVLEN=1967;SC=Sniffles2,cuteSV,SVIM,SVIM-asm,PAV,Dipcall;NumNeighbors=1;NumThresholdNeighbors=1;MatchId=379;TruScore=0.666667;PctSeqSimilarity=0;PctSizeSimilarity=1;PctRecOverlap=1;SizeDiff=0;StartDistance=0;EndDistance=0	GT	1/1
chr2	58364361	HG2_Ill_GATKHCSBGrefine_1250	N	<INS>	20	ClusteredCalls	END=58364361;SVTYPE=INS;SVLEN=152;SC=Sniffles2,cuteSV,SVIM,SVIM-asm,PAV;NumNeighbors=1;NumThresholdNeighbors=1;MatchId=382;TruScore=0.666667;PctSeqSimilarity=0;PctSizeSimilarity=1;PctRecOverlap=1;SizeDiff=0;StartDistance=0;EndDistance=0	GT	1/1
chr2	58769484	HG3_Ill_150bpfermikitraw_2391	N	<INS>	20	LongReadHomRef	END=58769484;SVTYPE=INS;SVLEN=56;SC=Sniffles2,cuteSV,SVIM,SVIM-asm,PAV,Dipcall;NumNeighbors=1;NumThresholdNeighbors=1;MatchId=383;TruScore=0.666667;PctSeqSimilarity=0;PctSizeSimilarity=1;PctRecOverlap=1;SizeDiff=0;StartDistance=0;EndDistance=0	GT	0/0
chr2	58787114	HG3_Ill_scalpel_1895	N	<DEL>	20	LongReadHomRef	END=58787197;SVTYPE=DEL;SVLEN=83;SC=Sniffles2,cuteSV,SVIM,SVIM-asm,PAV,Dipcall;NumNeighbors=1;NumThresholdNeighbors=1;MatchId=384;TruScore=0.666667;PctSeqSimilarity=0;PctSizeSimilarity=1;PctRecOverlap=1;SizeDiff=0;StartDistance=0;EndDistance=0	GT	0/0
chr2	59313230	HG2_Ill_SVrefine2DISCOVARplusDovetail_6578	N	<INS>	20	ClusteredCalls	END=59313230;SVTYPE=INS;SVLEN=128;SC=Sniffles2,cuteSV,SVIM,SVIM-asm,PAV,Dipcall;NumNeighbors=1;NumThresholdNeighbors=1;MatchId=386;TruScore=0.666667;PctSeqSimilarity=0;PctSizeSimilarity=1;PctRecOverlap=1;SizeDiff=0;StartDistance=0;EndDistance=0	GT	1/1
chr2	59623256	HG4_PB_SVrefine2Falcon1Dovetail_1166	N	<DEL>	20	LongReadHomRef	END=59631048;SVTYPE=DEL;SVLEN=7792;SC=Sniffles2,cuteSV,SVIM,SVIM-asm,PAV,Dipcall;NumNeighbors=1;NumThresholdNeighbors=1;MatchId=387;TruScore=0.666667;PctSeqSimilarity=0;PctSizeSimilarity=1;PctRecOverlap=1;SizeDiff=0;StartDistance=0;EndDistance=0	GT	0/0
chr2	59769589	HG2_PB_assemblyticsfalcon_13515	N	<DEL>	10	LongReadHomRef	END=59769658;SVTYPE=DEL;SVLEN=69;SC=Sniffles2,cuteSV,SVIM,SVIM-asm,PAV,Dipcall;NumNeighbors=1;NumThresholdNeighbors=1;MatchId=388;TruScore=0.666667;PctSeqSimilarity=0;PctSizeSimilarity=1;PctRecOverlap=1;SizeDiff=0;StartDistance=0;EndDistance=0	GT	0/0
chr2	59802608	HG3_PB_HySA_2893	N	<INS>	10	LongReadHomRef	END=59802608;SVTYPE=INS;SVLEN=294;SC=Sniffles2,cuteSV,SVIM,SVIM-asm,PAV,Dipcall;NumNeighbors=1;NumThresholdNeighbors=1;MatchId=389;TruScore=0.666667;PctSeqSimilarity=0;PctSizeSimilarity=1;PctRecOverlap=1;SizeDiff=0;StartDistance=0;EndDistance=0	GT	0/0
chr2	59874258	HG3_Ill_GATKHCSBGrefine_1253	N	<INS>	20	LongReadHomRef	END=59874258;SVTYPE=INS;SVLEN=242;SC=Sniffles2,cuteSV,SVIM,SVIM-asm,PAV,Dipcall;NumNeighbors=1;NumThresholdNeighbors=1;MatchId=390;TruScore=0.666667;PctSeqSimilarity=0;PctSizeSimilarity=1;PctRecOverlap=1;SizeDiff=0;StartDistance=0;EndDistance=0	GT	0/0
chr2	60645759	HG2_Ill_GATKHCSBGrefine_1255	N	<INS>	20	ClusteredCalls	END=60645759;SVTYPE=INS;SVLEN=64;SC=Sniffles2,cuteSV,SVIM,SVIM-asm,PAV,Dipcall;NumNeighbors=1;NumThresholdNeighbors=1;MatchId=392;TruScore=0.666667;PctSeqSimilarity=0;PctSizeSimilarity=1;PctRecOverlap=1;SizeDiff=0;StartDistance=0;EndDistance=0	GT	0/1
chr2	62022673	HG4_Ill_GATKHCSBGrefine_1293	N	<INS>	20	LongReadHomRef	END=62022673;SVTYPE=INS;SVLEN=60;SC=Sniffles2,cuteSV,SVIM,SVIM-asm,PAV,Dipcall;NumNeighbors=1;NumThresholdNeighbors=1;MatchId=395;TruScore=0.666667;PctSeqSimilarity=0;PctSizeSimilarity=1;PctRecOverlap=1;SizeDiff=0;StartDistance=0;EndDistance=0	GT	./.
chr2	62076021	HG2_Ill_svaba_2336	N	<DEL>	10	ClusteredCalls	END=62076123;SVTYPE=DEL;SVLEN=102;SC=Sniffles2,cuteSV,SVIM,SVIM-asm,PAV,Dipcall;NumNeighbors=2;NumThresholdNeighbors=2;MatchId=396;TruScore=0.666667;PctSeqSimilarity=0;PctSizeSimilarity=1;PctRecOverlap=1;SizeDiff=0;StartDistance=0;EndDistance=0	GT	0/1
chr2	62076176	HG4_Ill_250bpfermikitraw_2500	N	<DEL>	20	ClusteredCalls	END=62076230;SVTYPE=DEL;SVLEN=54;SC=Sniffles2,cuteSV,SVIM,SVIM-asm,PAV,Dipcall;NumNeighbors=1;NumThresholdNeighbors=1;MatchId=397;TruScore=0.666667;PctSeqSimilarity=0;PctSizeSimilarity=1;PctRecOverlap=1;SizeDiff=0;StartDistance=0;EndDistance=0	GT	0/1
chr2	62410284	HG4_Ill_250bpfermikitraw_2501	N	<DEL>	10	LongReadHomRef	END=62410358;SVTYPE=DEL;SVLEN=74;SC=Sniffles2,cuteSV,SVIM,SVIM-asm,PAV,Dipcall;NumNeighbors=1;NumThresholdNeighbors=1;MatchId=398;TruScore=0.666667;PctSeqSimilarity=0;PctSizeSimilarity=1;PctRecOverlap=1;SizeDiff=0;StartDistance=0;EndDistance=0	GT	./.
chr2	63643631	HG2_Ill_Krunchall_2543	N	<INS>	20	ClusteredCalls	END=63643631;SVTYPE=INS;SVLEN=68;SC=Sniffles2,cuteSV,SVIM,SVIM-asm,PAV,Dipcall;NumNeighbors=1;NumThresholdNeighbors=1;MatchId=399;TruScore=0.666667;PctSeqSimilarity=0;PctSizeSimilarity=1;PctRecOverlap=1;SizeDiff=0;StartDistance=0;EndDistance=0	GT	0/1
chr2	64480601	HG3_Ill_scalpel_1915	N	<DEL>	20	LongReadHomRef	END=64480665;SVTYPE=DEL;SVLEN=64;SC=Sniffles2,cuteSV,SVIM,SVIM-asm,PAV,Dipcall;NumNeighbors=1;NumThresholdNeighbors=1;MatchId=402;TruScore=0.666667;PctSeqSimilarity=0;PctSizeSimilarity=1;PctRecOverlap=1;SizeDiff=0;StartDistance=0;EndDistance=0	GT	0/0
chr2	65071148	HG2_PB_assemblyticsfalcon_13548	N	<DEL>	10	PASS	END=65071207;SVTYPE=DEL;SVLEN=59;SC=Sniffles2,SVIM-asm,PAV;NumNeighbors=1;NumThresholdNeighbors=1;MatchId=405;TruScore=0.666667;PctSeqSimilarity=0;PctSizeSimilarity=1;PctRecOverlap=1;SizeDiff=0;StartDistance=0;EndDistance=0	GT	0/1
chr2	65746477	HG4_PB_pbsv_1961	N	<INS>	10	LongReadHomRef	END=65746477;SVTYPE=INS;SVLEN=2680;SC=Sniffles2,cuteSV,SVIM,SVIM-asm,PAV,Dipcall;NumNeighbors=1;NumThresholdNeighbors=1;MatchId=408;TruScore=0.666667;PctSeqSimilarity=0;PctSizeSimilarity=1;PctRecOverlap=1;SizeDiff=0;StartDistance=0;EndDistance=0	GT	0/0
chr2	65807507	HG2_PB_SVrefine2Falcon1plusDovetail_6126	N	<DEL>	20	PASS	END=65807817;SVTYPE=DEL;SVLEN=310;SC=Sniffles2,cuteSV,SVIM,SVIM-asm,PAV,Dipcall;NumNeighbors=1;NumThresholdNeighbors=1;MatchId=409;TruScore=0.666667;PctSeqSimilarity=0;PctSizeSimilarity=1;PctRecOverlap=1;SizeDiff=0;StartDistance=0;EndDistance=0	GT	0/1
chr2	65827904	HG2_PB_SVrefine2Falcon1plusDovetail_6127	N	<INS>	10	PASS	END=65827904;SVTYPE=INS;SVLEN=2655;SC=Sniffles2,cuteSV,SVIM,SVIM-asm,PAV,Dipcall;NumNeighbors=1;NumThresholdNeighbors=1;MatchId=410;TruScore=0.666667;PctSeqSimilarity=0;PctSizeSimilarity=1;PctRecOverlap=1;SizeDiff=0;StartDistance=0;EndDistance=0	GT	1/1
chr2	66505589	HG4_PB_SVrefine2PBcRDovetail_1040	N	<DEL>	20	LongReadHomRef	END=66507553;SVTYPE=DEL;SVLEN=1964;SC=Sniffles2,cuteSV,SVIM,SVIM-asm,PAV,Dipcall;NumNeighbors=1;NumThresholdNeighbors=1;MatchId=411;TruScore=0.666667;PctSeqSimilarity=0;PctSizeSimilarity=1;PctRecOverlap=1;SizeDiff=0;StartDistance=0;EndDistance=0	GT	0/0
chr2	66989961	HG3_PB_assemblyticsfalcon_13623	N	<DEL>	10	LongReadHomRef	END=66990111;SVTYPE=DEL;SVLEN=150;SC=Sniffles2,cuteSV,SVIM,SVIM-asm,PAV,Dipcall;NumNeighbors=1;NumThresholdNeighbors=1;MatchId=413;TruScore=0.666667;PctSeqSimilarity=0;PctSizeSimilarity=1;PctRecOverlap=1;SizeDiff=0;StartDistance=0;EndDistance=0	GT	0/0
chr2	67002216	HG4_PB_pbsv_1968	N	<INS>	10	ClusteredCalls	END=67002216;SVTYPE=INS;SVLEN=476;SC=Sniffles2,cuteSV,SVIM,SVIM-asm,PAV,Dipcall;NumNeighbors=3;NumThresholdNeighbors=1;MatchId=415;TruScore=0.666667;PctSeqSimilarity=0;PctSizeSimilarity=1;PctRecOverlap=1;SizeDiff=0;StartDistance=0;EndDistance=0	GT	0/1
chr2	67002222	HG4_PB_assemblyticsfalcon_13397	N	<DEL>	10	LongReadHomRef	END=67002402;SVTYPE=DEL;SVLEN=180;SC=Sniffles2,cuteSV,SVIM,SVIM-asm,PAV;NumNeighbors=2;NumThresholdNeighbors=2;MatchId=417;TruScore=0.666667;PctSeqSimilarity=0;PctSizeSimilarity=1;PctRecOverlap=1;SizeDiff=0;StartDistance=0;EndDistance=0	GT	0/0
chr2	67002335	HG2_Ill_manta_526	N	<DEL>	20	LongReadHomRef	END=67002625;SVTYPE=DEL;SVLEN=290;SC=Sniffles2,cuteSV,SVIM,PAV,Dipcall;NumNeighbors=1;NumThresholdNeighbors=1;MatchId=418;TruScore=0.666667;PctSeqSimilarity=0;PctSizeSimilarity=1;PctRecOverlap=1;SizeDiff=0;StartDistance=0;EndDistance=0	GT	./.
chr2	68676745	HG2_PB_SVrefine2PBcRplusDovetail_5668	N	<INS>	10	ClusteredCalls	END=68676745;SVTYPE=INS;SVLEN=1598;SC=Sniffles2,cuteSV,SVIM,SVIM-asm,PAV,Dipcall;NumNeighbors=2;NumThresholdNeighbors=1;MatchId=420;TruScore=0.666667;PctSeqSimilarity=0;PctSizeSimilarity=1;PctRecOverlap=1;SizeDiff=0;StartDistance=0;EndDistance=0	GT	1/1
chr2	68676751	HG2_PB_assemblyticsfalcon_13578	N	<DEL>	10	LongReadHomRef	END=68678357;SVTYPE=DEL;SVLEN=1606;SC=Sniffles2,cuteSV,SVIM,SVIM-asm,PAV,Dipcall;NumNeighbors=1;NumThresholdNeighbors=1;MatchId=421;TruScore=0.666667;PctSeqSimilarity=0;PctSizeSimilarity=1;PctRecOverlap=1;SizeDiff=0;StartDistance=0;EndDistance=0	GT	0/0
chr2	68679243	HG3_PB_assemblyticsfalcon_13638	N	<INS>	10	PASS	END=68679243;SVTYPE=INS;SVLEN=1865;SC=Sniffles2,cuteSV,SVIM,SVIM-asm,PAV,Dipcall;NumNeighbors=1;NumThresholdNeighbors=1;MatchId=423;TruScore=0.666667;PctSeqSimilarity=0;PctSizeSimilarity=1;PctRecOverlap=1;SizeDiff=0;StartDistance=0;EndDistance=0	GT	1/1
chr2	70661357	HG2_Ill_SVrefine2DISCOVARplusDovetail_6639	N	<DEL>	20	ClusteredCalls	END=70662429;SVTYPE=DEL;SVLEN=1072;SC=Sniffles2,cuteSV,SVIM,SVIM-asm,PAV,Dipcall;NumNeighbors=2;NumThresholdNeighbors=1;MatchId=424;TruScore=0.468998;PctSeqSimilarity=0;PctSizeSimilarity=0.703358;PctRecOverlap=0.703635;SizeDiff=318;StartDistance=-35;EndDistance=283	GT	0/1
chr2	70662151	HG2_Ill_GATKHCSBGrefine_1284	N	<DEL>	10	LongReadHomRef	END=70662305;SVTYPE=DEL;SVLEN=154;SC=Sniffles2,cuteSV,SVIM,SVIM-asm,PAV,Dipcall;NumNeighbors=1;NumThresholdNeighbors=1;MatchId=426;TruScore=0.666667;PctSeqSimilarity=0;PctSizeSimilarity=1;PctRecOverlap=1;SizeDiff=0;StartDistance=0;EndDistance=0	GT	0/0
chr2	70797699	HG3_PB_assemblyticsfalcon_13655	N	<INS>	10	LongReadHomRef	END=70797699;SVTYPE=INS;SVLEN=297;SC=Sniffles2,cuteSV,SVIM,SVIM-asm,PAV,Dipcall;NumNeighbors=1;NumThresholdNeighbors=1;MatchId=427;TruScore=0.666667;PctSeqSimilarity=0;PctSizeSimilarity=1;PctRecOverlap=1;SizeDiff=0;StartDistance=0;EndDistance=0	GT	0/0
chr2	71391722	HG3_Ill_150bpfermikitraw_2479	N	<DEL>	20	LongReadHomRef	END=71391783;SVTYPE=DEL;SVLEN=61;SC=Sniffles2,cuteSV,SVIM,SVIM-asm,PAV,Dipcall;NumNeighbors=1;NumThresholdNeighbors=1;MatchId=428;TruScore=0.666667;PctSeqSimilarity=0;PctSizeSimilarity=1;PctRecOverlap=1;SizeDiff=0;StartDistance=0;EndDistance=0	GT	0/0
chr2	71844713	HG3_PB_SVrefine2Falcon1Dovetail_1227	N	<INS>	10	PASS	END=71844713;SVTYPE=INS;SVLEN=1518;SC=Sniffles2,cuteSV,SVIM,SVIM-asm,PAV,Dipcall;NumNeighbors=1;NumThresholdNeighbors=1;MatchId=429;TruScore=0.666667;PctSeqSimilarity=0;PctSizeSimilarity=1;PctRecOverlap=1;SizeDiff=0;StartDistance=0;EndDistance=0	GT	1/1
chr2	73854071	HG2_Ill_SpiralSDKrefine_8550	N	<DEL>	20	LongReadHomRef	END=73854374;SVTYPE=DEL;SVLEN=303;SC=Sniffles2,cuteSV,SVIM,SVIM-asm,PAV,Dipcall;NumNeighbors=1;NumThresholdNeighbors=1;MatchId=430;TruScore=0.666667;PctSeqSimilarity=0;PctSizeSimilarity=1;PctRecOverlap=1;SizeDiff=0;StartDistance=0;EndDistance=0	GT	./.
chr2	74010206	HG2_PB_SVrefine2Falcon2Bionano_759	N	<DEL>	10	LongReadHomRef	END=74019994;SVTYPE=DEL;SVLEN=9788;SC=Sniffles2,cuteSV,SVIM,SVIM-asm,PAV,Dipcall;NumNeighbors=2;NumThresholdNeighbors=2;MatchId=431;TruScore=0.666667;PctSeqSimilarity=0;PctSizeSimilarity=1;PctRecOverlap=1;SizeDiff=0;StartDistance=0;EndDistance=0	GT	./.
chr2	74015078	HG3_PB_SVrefine2PBcRDovetail_1042	N	<DEL>	10	LongReadHomRef	END=74019976;SVTYPE=DEL;SVLEN=4898;SC=Sniffles2,cuteSV,SVIM,SVIM-asm,PAV,Dipcall;NumNeighbors=1;NumThresholdNeighbors=1;MatchId=432;TruScore=0.666667;PctSeqSimilarity=0;PctSizeSimilarity=1;PctRecOverlap=1;SizeDiff=0;StartDistance=0;EndDistance=0	GT	./.
chr2	74788144	HG2_10X_SVrefine210Xhap12_1508	N	<DEL>	20	LongReadHomRef	END=74788269;SVTYPE=DEL;SVLEN=125;SC=Sniffles2,cuteSV,SVIM,SVIM-asm,PAV,Dipcall;NumNeighbors=1;NumThresholdNeighbors=1;MatchId=434;TruScore=0.666667;PctSeqSimilarity=0;PctSizeSimilarity=1;PctRecOverlap=1;SizeDiff=0;StartDistance=0;EndDistance=0	GT	0/0
chr2	75838788	HG4_Ill_150bpfermikitraw_2512	N	<DEL>	20	PASS	END=75838883;SVTYPE=DEL;SVLEN=95;SC=Sniffles2,cuteSV,SVIM,SVIM-asm,PAV,Dipcall;NumNeighbors=1;NumThresholdNeighbors=1;MatchId=435;TruScore=0.666667;PctSeqSimilarity=0;PctSizeSimilarity=1;PctRecOverlap=1;SizeDiff=0;StartDistance=0;EndDistance=0	GT	1/1
chr2	75899292	HG2_PB_assemblyticsPBcR_13213	N	<INS>	10	LongReadHomRef	END=75899292;SVTYPE=INS;SVLEN=70;SC=Sniffles2,cuteSV,SVIM,SVIM-asm,PAV,Dipcall;NumNeighbors=1;NumThresholdNeighbors=1;MatchId=436;TruScore=0.666667;PctSeqSimilarity=0;PctSizeSimilarity=1;PctRecOverlap=1;SizeDiff=0;StartDistance=0;EndDistance=0	GT	0/0
chr2	75932641	HG4_Ill_GATKHCSBGrefine_1335	N	<DEL>	20	LongReadHomRef	END=75932710;SVTYPE=DEL;SVLEN=69;SC=Sniffles2,cuteSV,SVIM,SVIM-asm,PAV,Dipcall;NumNeighbors=1;NumThresholdNeighbors=1;MatchId=437;TruScore=0.666667;PctSeqSimilarity=0;PctSizeSimilarity=1;PctRecOverlap=1;SizeDiff=0;StartDistance=0;EndDistance=0	GT	0/0
chr2	76050395	HG2_Ill_GATKHCSBGrefine_1295	N	<INS>	10	LongReadHomRef	END=76050395;SVTYPE=INS;SVLEN=52;SC=Sniffles2,cuteSV,SVIM,PAV;NumNeighbors=1;NumThresholdNeighbors=1;MatchId=438;TruScore=0.666667;PctSeqSimilarity=0;PctSizeSimilarity=1;PctRecOverlap=1;SizeDiff=0;StartDistance=0;EndDistance=0	GT	0/0
chr2	76257705	HG3_PB_pbsv_1980	N	<INS>	10	LongReadHomRef	END=76257705;SVTYPE=INS;SVLEN=260;SC=Sniffles2,cuteSV,SVIM,SVIM-asm,PAV,Dipcall;NumNeighbors=1;NumThresholdNeighbors=1;MatchId=439;TruScore=0.666667;PctSeqSimilarity=0;PctSizeSimilarity=1;PctRecOverlap=1;SizeDiff=0;StartDistance=0;EndDistance=0	GT	0/0
chr2	76348672	HG3_Ill_GATKHCSBGrefine_1295	N	<DEL>	20	LongReadHomRef	END=76348723;SVTYPE=DEL;SVLEN=51;SC=Sniffles2,cuteSV,SVIM,SVIM-asm,PAV,Dipcall;NumNeighbors=1;NumThresholdNeighbors=1;MatchId=442;TruScore=0.666667;PctSeqSimilarity=0;PctSizeSimilarity=1;PctRecOverlap=1;SizeDiff=0;StartDistance=0;EndDistance=0	GT	0/0
chr2	76844759	HG4_Ill_manta_470	N	<DEL>	20	LongReadHomRef	END=76845497;SVTYPE=DEL;SVLEN=738;SC=Sniffles2,cuteSV,SVIM,SVIM-asm,PAV,Dipcall;NumNeighbors=1;NumThresholdNeighbors=1;MatchId=443;TruScore=0.666667;PctSeqSimilarity=0;PctSizeSimilarity=1;PctRecOverlap=1;SizeDiff=0;StartDistance=0;EndDistance=0	GT	0/0
chr2	77316365	HG2_Ill_SpiralSDKrefine_8570	N	<INS>	20	PASS	END=77316365;SVTYPE=INS;SVLEN=61;SC=Sniffles2,cuteSV,SVIM,SVIM-asm,PAV,Dipcall;NumNeighbors=1;NumThresholdNeighbors=1;MatchId=444;TruScore=0.666667;PctSeqSimilarity=0;PctSizeSimilarity=1;PctRecOverlap=1;SizeDiff=0;StartDistance=0;EndDistance=0	GT	0/1
chr2	77478273	HG3_Ill_GATKHCSBGrefine_1303	N	<DEL>	20	LongReadHomRef	END=77478341;SVTYPE=DEL;SVLEN=68;SC=Sniffles2,cuteSV,SVIM,SVIM-asm,PAV,Dipcall;NumNeighbors=1;NumThresholdNeighbors=1;MatchId=445;TruScore=0.666667;PctSeqSimilarity=0;PctSizeSimilarity=1;PctRecOverlap=1;SizeDiff=0;StartDistance=0;EndDistance=0	GT	0/0
chr2	77540516	HG4_Ill_GATKHC_3180	N	<INS>	20	LongReadHomRef	END=77540516;SVTYPE=INS;SVLEN=76;SC=Sniffles2,cuteSV,SVIM,SVIM-asm,PAV,Dipcall;NumNeighbors=1;NumThresholdNeighbors=1;MatchId=446;TruScore=0.666667;PctSeqSimilarity=0;PctSizeSimilarity=1;PctRecOverlap=1;SizeDiff=0;StartDistance=0;EndDistance=0	GT	0/0
chr2	78036026	HG2_PB_SVrefine2PBcRplusDovetail_5693	N	<INS>	10	ClusteredCalls	END=78036026;SVTYPE=INS;SVLEN=299;SC=Sniffles2,cuteSV,SVIM;NumNeighbors=1;NumThresholdNeighbors=1;MatchId=447;TruScore=0.324415;PctSeqSimilarity=0;PctSizeSimilarity=0.973244;PctRecOverlap=0;SizeDiff=8;StartDistance=-279;EndDistance=-279	GT	0/1
chr2	78087068	HG3_Ill_Krunchall_2672	N	<DEL>	10	LongReadHomRef	END=78087144;SVTYPE=DEL;SVLEN=76;SC=Sniffles2,cuteSV,SVIM,SVIM-asm,PAV,Dipcall;NumNeighbors=1;NumThresholdNeighbors=1;MatchId=449;TruScore=0.666667;PctSeqSimilarity=0;PctSizeSimilarity=1;PctRecOverlap=1;SizeDiff=0;StartDistance=0;EndDistance=0	GT	0/0
chr2	80536772	HG2_Ill_GATKHCSBGrefine_1312	N	<DEL>	10	LongReadHomRef	END=80537056;SVTYPE=DEL;SVLEN=284;SC=Sniffles2,cuteSV,SVIM,SVIM-asm,PAV,Dipcall;NumNeighbors=1;NumThresholdNeighbors=1;MatchId=451;TruScore=0.666667;PctSeqSimilarity=0;PctSizeSimilarity=1;PctRecOverlap=1;SizeDiff=0;StartDistance=0;EndDistance=0	GT	0/0
chr2	80769010	HG4_Ill_GATKHCSBGrefine_1358	N	<INS>	20	LongReadHomRef	END=80769010;SVTYPE=INS;SVLEN=270;SC=Sniffles2,cuteSV,SVIM,SVIM-asm,PAV,Dipcall;NumNeighbors=1;NumThresholdNeighbors=1;MatchId=452;TruScore=0.666667;PctSeqSimilarity=0;PctSizeSimilarity=1;PctRecOverlap=1;SizeDiff=0;StartDistance=0;EndDistance=0	GT	0/0
chr2	80994766	HG3_Ill_GATKHC_3312	N	<INS>	20	LongReadHomRef	END=80994766;SVTYPE=INS;SVLEN=57;SC=Sniffles2,cuteSV,SVIM,SVIM-asm,PAV,Dipcall;NumNeighbors=1;NumThresholdNeighbors=1;MatchId=453;TruScore=0.666667;PctSeqSimilarity=0;PctSizeSimilarity=1;PctRecOverlap=1;SizeDiff=0;StartDistance=0;EndDistance=0	GT	./.
chr2	81158628	HG2_PB_SVrefine2Falcon2Bionano_782	N	<INS>	10	NoConsensusGT	END=81158628;SVTYPE=INS;SVLEN=356;SC=Sniffles2,cuteSV,SVIM,SVIM-asm,PAV,Dipcall;NumNeighbors=1;NumThresholdNeighbors=1;MatchId=454;TruScore=0.666667;PctSeqSimilarity=0;PctSizeSimilarity=1;PctRecOverlap=1;SizeDiff=0;StartDistance=0;EndDistance=0	GT	./.
chr2	81159650	HG4_Ill_GATKHC_3221	N	<DEL>	20	LongReadHomRef	END=81159752;SVTYPE=DEL;SVLEN=102;SC=Sniffles2,cuteSV,SVIM,SVIM-asm,PAV,Dipcall;NumNeighbors=1;NumThresholdNeighbors=1;MatchId=455;TruScore=0.666667;PctSeqSimilarity=0;PctSizeSimilarity=1;PctRecOverlap=1;SizeDiff=0;StartDistance=0;EndDistance=0	GT	./.
chr2	81657505	HG3_Ill_GATKHCSBGrefine_1319	N	<DEL>	20	LongReadHomRef	END=81657569;SVTYPE=DEL;SVLEN=64;SC=Sniffles2,cuteSV,SVIM,SVIM-asm,PAV,Dipcall;NumNeighbors=1;NumThresholdNeighbors=1;MatchId=456;TruScore=0.666667;PctSeqSimilarity=0;PctSizeSimilarity=1;PctRecOverlap=1;SizeDiff=0;StartDistance=0;EndDistance=0	GT	0/0
chr2	81753604	HG3_PB_pbsv_2005	N	<DEL>	20	LongReadHomRef	END=81753909;SVTYPE=DEL;SVLEN=305;SC=Sniffles2,cuteSV,SVIM,SVIM-asm,PAV,Dipcall;NumNeighbors=1;NumThresholdNeighbors=1;MatchId=457;TruScore=0.666667;PctSeqSimilarity=0;PctSizeSimilarity=1;PctRecOverlap=1;SizeDiff=0;StartDistance=0;EndDistance=0	GT	0/0
chr2	81762820	HG3_PB_SVrefine2PBcRDovetail_1057	N	<INS>	20	LongReadHomRef	END=81762820;SVTYPE=INS;SVLEN=508;SC=Sniffles2,cuteSV,SVIM,SVIM-asm,PAV,Dipcall;NumNeighbors=1;NumThresholdNeighbors=1;MatchId=458;TruScore=0.666667;PctSeqSimilarity=0;PctSizeSimilarity=1;PctRecOverlap=1;SizeDiff=0;StartDistance=0;EndDistance=0	GT	0/0
chr2	81771354	HG3_PB_SVrefine2PBcRDovetail_1058	N	<DEL>	20	LongReadHomRef	END=81771778;SVTYPE=DEL;SVLEN=424;SC=Sniffles2,cuteSV,SVIM,SVIM-asm,PAV,Dipcall;NumNeighbors=1;NumThresholdNeighbors=1;MatchId=459;TruScore=0.666667;PctSeqSimilarity=0;PctSizeSimilarity=1;PctRecOverlap=1;SizeDiff=0;StartDistance=0;EndDistance=0	GT	0/0
chr2	81789785	HG3_Ill_Spiral_2097	N	<INS>	10	NoConsensusGT	END=81789785;SVTYPE=INS;SVLEN=60;SC=Sniffles2,cuteSV,SVIM,SVIM-asm,PAV,Dipcall;NumNeighbors=1;NumThresholdNeighbors=1;MatchId=460;TruScore=0.666667;PctSeqSimilarity=0;PctSizeSimilarity=1;PctRecOverlap=1;SizeDiff=0;StartDistance=0;EndDistance=0	GT	./.
chr2	81930942	HG4_PB_SVrefine2Falcon1Dovetail_1208	N	<INS>	10	LongReadHomRef	END=81930942;SVTYPE=INS;SVLEN=317;SC=Sniffles2,cuteSV,SVIM,SVIM-asm,PAV,Dipcall;NumNeighbors=1;NumThresholdNeighbors=1;MatchId=461;TruScore=0.666667;PctSeqSimilarity=0;PctSizeSimilarity=1;PctRecOverlap=1;SizeDiff=0;StartDistance=0;EndDistance=0	GT	./.
chr2	82362277	HG2_10X_SVrefine210Xhap12_1542	N	<DEL>	20	NoConsensusGT	END=82362477;SVTYPE=DEL;SVLEN=200;SC=Sniffles2,cuteSV,SVIM,SVIM-asm,PAV,Dipcall;NumNeighbors=2;NumThresholdNeighbors=1;MatchId=462;TruScore=0.666667;PctSeqSimilarity=0;PctSizeSimilarity=1;PctRecOverlap=1;SizeDiff=0;StartDistance=0;EndDistance=0	GT	./.
chr2	82362376	HG4_PB_assemblyticsfalcon_13520	N	<INS>	10	LongReadHomRef	END=82362376;SVTYPE=INS;SVLEN=112;SC=Sniffles2,cuteSV,SVIM,SVIM-asm,PAV,Dipcall;NumNeighbors=1;NumThresholdNeighbors=1;MatchId=463;TruScore=0.666667;PctSeqSimilarity=0;PctSizeSimilarity=1;PctRecOverlap=1;SizeDiff=0;StartDistance=0;EndDistance=0	GT	./.
chr2	82721723	HG2_Ill_SpiralSDKrefine_8608	N	<DEL>	10	LongReadHomRef	END=82721785;SVTYPE=DEL;SVLEN=62;SC=Sniffles2,cuteSV,SVIM,SVIM-asm,PAV,Dipcall;NumNeighbors=1;NumThresholdNeighbors=1;MatchId=464;TruScore=0.666667;PctSeqSimilarity=0;PctSizeSimilarity=1;PctRecOverlap=1;SizeDiff=0;StartDistance=0;EndDistance=0	GT	./.
chr2	82755256	HG4_Ill_scalpel_1822	N	<DEL>	20	LongReadHomRef	END=82755312;SVTYPE=DEL;SVLEN=56;SC=Sniffles2,cuteSV,SVIM,SVIM-asm,PAV,Dipcall;NumNeighbors=1;NumThresholdNeighbors=1;MatchId=465;TruScore=0.666667;PctSeqSimilarity=0;PctSizeSimilarity=1;PctRecOverlap=1;SizeDiff=0;StartDistance=0;EndDistance=0	GT	0/0
chr2	82757145	HG3_Ill_MetaSV_2676	N	<DEL>	20	LongReadHomRef	END=82757444;SVTYPE=DEL;SVLEN=299;SC=Sniffles2,cuteSV,SVIM,SVIM-asm,PAV,Dipcall;NumNeighbors=1;NumThresholdNeighbors=1;MatchId=466;TruScore=0.666667;PctSeqSimilarity=0;PctSizeSimilarity=1;PctRecOverlap=1;SizeDiff=0;StartDistance=0;EndDistance=0	GT	0/0
chr2	83005095	HG4_Ill_150bpfermikitraw_2596	N	<INS>	20	LongReadHomRef	END=83005095;SVTYPE=INS;SVLEN=53;SC=Sniffles2,cuteSV,SVIM,SVIM-asm,PAV,Dipcall;NumNeighbors=1;NumThresholdNeighbors=1;MatchId=467;TruScore=0.666667;PctSeqSimilarity=0;PctSizeSimilarity=1;PctRecOverlap=1;SizeDiff=0;StartDistance=0;EndDistance=0	GT	0/0
chr2	83035649	HG4_PB_SVrefine2Falcon1Dovetail_1212	N	<DEL>	20	LongReadHomRef	END=83036413;SVTYPE=DEL;SVLEN=764;SC=Sniffles2,cuteSV,SVIM,SVIM-asm,PAV,Dipcall;NumNeighbors=1;NumThresholdNeighbors=1;MatchId=468;TruScore=0.666667;PctSeqSimilarity=0;PctSizeSimilarity=1;PctRecOverlap=1;SizeDiff=0;StartDistance=0;EndDistance=0	GT	0/0
chr2	83114354	HG2_PB_SVrefine2PBcRplusDovetail_5705	N	<INS>	20	ClusteredCalls	END=83114354;SVTYPE=INS;SVLEN=145;SC=Sniffles2,cuteSV,SVIM,SVIM-asm,PAV,Dipcall;NumNeighbors=1;NumThresholdNeighbors=1;MatchId=469;TruScore=0.666667;PctSeqSimilarity=0;PctSizeSimilarity=1;PctRecOverlap=1;SizeDiff=0;StartDistance=0;EndDistance=0	GT	1/1
chr2	83375031	HG3_Ill_scalpel_2003	N	<DEL>	20	ClusteredCalls	END=83375087;SVTYPE=DEL;SVLEN=56;SC=Sniffles2,cuteSV,SVIM,SVIM-asm,PAV,Dipcall;NumNeighbors=1;NumThresholdNeighbors=1;MatchId=470;TruScore=0.666667;PctSeqSimilarity=0;PctSizeSimilarity=1;PctRecOverlap=1;SizeDiff=0;StartDistance=0;EndDistance=0	GT	0/1
chr2	83568982	HG2_PB_SVrefine2PBcRplusDovetail_5708	N	<INS>	10	ClusteredCalls	END=83568982;SVTYPE=INS;SVLEN=698;SC=Sniffles2,cuteSV,SVIM,SVIM-asm,PAV,Dipcall;NumNeighbors=2;NumThresholdNeighbors=2;MatchId=471;TruScore=0.666667;PctSeqSimilarity=0;PctSizeSimilarity=1;PctRecOverlap=1;SizeDiff=0;StartDistance=0;EndDistance=0	GT	1/1
chr2	84159846	HG4_PB_SVrefine2Falcon1Dovetail_1216	N	<INS>	20	LongReadHomRef	END=84159846;SVTYPE=INS;SVLEN=657;SC=Sniffles2,cuteSV,SVIM,SVIM-asm,PAV,Dipcall;NumNeighbors=1;NumThresholdNeighbors=1;MatchId=473;TruScore=0.666667;PctSeqSimilarity=0;PctSizeSimilarity=1;PctRecOverlap=1;SizeDiff=0;StartDistance=0;EndDistance=0	GT	0/0
chr2	84193825	HG4_Ill_GATKHCSBGrefine_1376	N	<DEL>	20	LongReadHomRef	END=84194261;SVTYPE=DEL;SVLEN=436;SC=Sniffles2,cuteSV,SVIM,SVIM-asm,PAV,Dipcall;NumNeighbors=1;NumThresholdNeighbors=1;MatchId=474;TruScore=0.666667;PctSeqSimilarity=0;PctSizeSimilarity=1;PctRecOverlap=1;SizeDiff=0;StartDistance=0;EndDistance=0	GT	0/0
chr2	84257748	HG3_Ill_GATKHCSBGrefine_1333	N	<INS>	20	LongReadHomRef	END=84257748;SVTYPE=INS;SVLEN=326;SC=Sniffles2,cuteSV,SVIM,SVIM-asm,PAV,Dipcall;NumNeighbors=1;NumThresholdNeighbors=1;MatchId=475;TruScore=0.666667;PctSeqSimilarity=0;PctSizeSimilarity=1;PctRecOverlap=1;SizeDiff=0;StartDistance=0;EndDistance=0	GT	0/0
chr2	84424344	HG4_PB_SVrefine2Falcon1Dovetail_1217	N	<INS>	10	PASS	END=84424344;SVTYPE=INS;SVLEN=345;SC=Sniffles2,cuteSV,SVIM,SVIM-asm,PAV,Dipcall;NumNeighbors=1;NumThresholdNeighbors=1;MatchId=476;TruScore=0.666667;PctSeqSimilarity=0;PctSizeSimilarity=1;PctRecOverlap=1;SizeDiff=0;StartDistance=0;EndDistance=0	GT	0/1
chr2	85235357	HG3_Ill_MetaSV_2680	N	<DEL>	20	LongReadHomRef	END=85235499;SVTYPE=DEL;SVLEN=142;SC=Sniffles2,cuteSV,SVIM,SVIM-asm,PAV,Dipcall;NumNeighbors=1;NumThresholdNeighbors=1;MatchId=477;TruScore=0.666667;PctSeqSimilarity=0;PctSizeSimilarity=1;PctRecOverlap=1;SizeDiff=0;StartDistance=0;EndDistance=0	GT	0/0
chr2	85326970	HG3_10X_allpass_373	N	<DEL>	20	LongReadHomRef	END=85327277;SVTYPE=DEL;SVLEN=307;SC=Sniffles2,cuteSV,SVIM,SVIM-asm,PAV,Dipcall;NumNeighbors=1;NumThresholdNeighbors=1;MatchId=478;TruScore=0.666667;PctSeqSimilarity=0;PctSizeSimilarity=1;PctRecOverlap=1;SizeDiff=0;StartDistance=0;EndDistance=0	GT	0/0
chr2	85335357	HG3_Ill_GATKHCSBGrefine_1340	N	<DEL>	20	LongReadHomRef	END=85335675;SVTYPE=DEL;SVLEN=318;SC=Sniffles2,cuteSV,SVIM,SVIM-asm,PAV,Dipcall;NumNeighbors=1;NumThresholdNeighbors=1;MatchId=479;TruScore=0.666667;PctSeqSimilarity=0;PctSizeSimilarity=1;PctRecOverlap=1;SizeDiff=0;StartDistance=0;EndDistance=0	GT	0/0
chr2	85939147	HG3_Ill_GATKHCSBGrefine_1342	N	<DEL>	20	NoConsensusGT	END=85939372;SVTYPE=DEL;SVLEN=225;SC=Sniffles2,cuteSV,SVIM,SVIM-asm,PAV,Dipcall;NumNeighbors=1;NumThresholdNeighbors=1;MatchId=481;TruScore=0.666667;PctSeqSimilarity=0;PctSizeSimilarity=1;PctRecOverlap=1;SizeDiff=0;StartDistance=0;EndDistance=0	GT	./.
chr2	86772507	HG2_PB_SVrefine2Falcon1plusDovetail_6186	N	<DEL>	10	ClusteredCalls	END=86772669;SVTYPE=DEL;SVLEN=162;SC=Sniffles2,cuteSV,SVIM,SVIM-asm,PAV,Dipcall;NumNeighbors=2;NumThresholdNeighbors=2;MatchId=482;TruScore=0.666667;PctSeqSimilarity=0;PctSizeSimilarity=1;PctRecOverlap=1;SizeDiff=0;StartDistance=0;EndDistance=0	GT	0/1
chr2	87141782	HG4_PB_SVrefine2PBcRDovetail_1097	N	<DEL>	20	LongReadHomRef	END=87142034;SVTYPE=DEL;SVLEN=252;SC=Sniffles2,cuteSV,SVIM,SVIM-asm,PAV,Dipcall;NumNeighbors=1;NumThresholdNeighbors=1;MatchId=483;TruScore=0.666667;PctSeqSimilarity=0;PctSizeSimilarity=1;PctRecOverlap=1;SizeDiff=0;StartDistance=0;EndDistance=0	GT	./.
chr2	88480610	HG3_PB_pbsv_2044	N	<INS>	10	ClusteredCalls	END=88480610;SVTYPE=INS;SVLEN=417;SC=Sniffles2,cuteSV,SVIM;NumNeighbors=2;NumThresholdNeighbors=1;MatchId=489;TruScore=0.203514;PctSeqSimilarity=0;PctSizeSimilarity=0.610542;PctRecOverlap=0;SizeDiff=-266;StartDistance=-458;EndDistance=-458	GT	1/1
chr2	88480679	HG2_PB_PB10Xdip_17849	N	<INS>	10	ClusteredCalls	END=88480679;SVTYPE=INS;SVLEN=74;SC=Sniffles2,cuteSV,SVIM,Dipcall;NumNeighbors=1;NumThresholdNeighbors=1;MatchId=490;TruScore=0.666667;PctSeqSimilarity=0;PctSizeSimilarity=1;PctRecOverlap=1;SizeDiff=0;StartDistance=0;EndDistance=0	GT	1/1
chr2	88600816	HG3_Ill_GATKHCSBGrefine_1351	N	<DEL>	20	LongReadHomRef	END=88601142;SVTYPE=DEL;SVLEN=326;SC=Sniffles2,cuteSV,SVIM,SVIM-asm,PAV,Dipcall;NumNeighbors=1;NumThresholdNeighbors=1;MatchId=492;TruScore=0.666667;PctSeqSimilarity=0;PctSizeSimilarity=1;PctRecOverlap=1;SizeDiff=0;StartDistance=0;EndDistance=0	GT	0/0
chr2	89277894	HG4_PB_SVrefine2PBcRDovetail_1103	N	<DEL>	20	LongReadHomRef	END=89326666;SVTYPE=DEL;SVLEN=48772;SC=Sniffles2,cuteSV,SVIM,SVIM-asm,PAV,Dipcall;NumNeighbors=1;NumThresholdNeighbors=1;MatchId=494;TruScore=0.666667;PctSeqSimilarity=0;PctSizeSimilarity=1;PctRecOverlap=1;SizeDiff=0;StartDistance=0;EndDistance=0	GT	./.
chr2	89563783	HG4_Ill_manta_490	N	<DEL>	20	NoConsensusGT	END=89564010;SVTYPE=DEL;SVLEN=227;SC=Sniffles2,cuteSV,SVIM,SVIM-asm,PAV,Dipcall;NumNeighbors=2;NumThresholdNeighbors=1;MatchId=495;TruScore=0.666667;PctSeqSimilarity=0;PctSizeSimilarity=1;PctRecOverlap=1;SizeDiff=0;StartDistance=0;EndDistance=0	GT	./.
chr2	89564079	HG3_Ill_GATKHC_3411	N	<INS>	10	NoConsensusGT	END=89564079;SVTYPE=INS;SVLEN=55;SC=Sniffles2,cuteSV,SVIM-asm,PAV,Dipcall;NumNeighbors=1;NumThresholdNeighbors=1;MatchId=496;TruScore=0.666667;PctSeqSimilarity=0;PctSizeSimilarity=1;PctRecOverlap=1;SizeDiff=0;StartDistance=0;EndDistance=0	GT	./.
chr2	89835377	HG4_Ill_SVrefine2DISCOVARDovetail_1491	N	<INS>	20	NoConsensusGT	END=89835377;SVTYPE=INS;SVLEN=522;SC=Sniffles2,cuteSV,SVIM,SVIM-asm,PAV,Dipcall;NumNeighbors=1;NumThresholdNeighbors=1;MatchId=498;TruScore=0.666667;PctSeqSimilarity=0;PctSizeSimilarity=1;PctRecOverlap=1;SizeDiff=0;StartDistance=0;EndDistance=0	GT	./.
chr2	89936777	HG2_PB_assemblyticsPBcR_13331	N	<DEL>	10	NoConsensusGT	END=89936831;SVTYPE=DEL;SVLEN=54;SC=Sniffles2,cuteSV,SVIM;NumNeighbors=1;NumThresholdNeighbors=1;MatchId=500;TruScore=0.666667;PctSeqSimilarity=0;PctSizeSimilarity=1;PctRecOverlap=1;SizeDiff=0;StartDistance=0;EndDistance=0	GT	./.
chr2	89964913	HG2_Ill_SpiralSDKrefine_8648	N	<DEL>	20	LongReadHomRef	END=89964966;SVTYPE=DEL;SVLEN=53;SC=Sniffles2,cuteSV,SVIM;NumNeighbors=1;NumThresholdNeighbors=1;MatchId=501;TruScore=0.666667;PctSeqSimilarity=0;PctSizeSimilarity=1;PctRecOverlap=1;SizeDiff=0;StartDistance=0;EndDistance=0	GT	./.
chr2	90247291	HG4_PB_SVrefine2PBcRDovetail_1106	N	<DEL>	20	LongReadHomRef	END=90258155;SVTYPE=DEL;SVLEN=10864;SC=Sniffles2,cuteSV,SVIM,SVIM-asm,PAV,Dipcall;NumNeighbors=1;NumThresholdNeighbors=1;MatchId=502;TruScore=0.666667;PctSeqSimilarity=0;PctSizeSimilarity=1;PctRecOverlap=1;SizeDiff=0;StartDistance=0;EndDistance=0	GT	./.
chr2	90381120	HG2_Ill_GATKHCSBGrefine_1356	N	<DEL>	10	NoConsensusGT	END=90381195;SVTYPE=DEL;SVLEN=75;SC=Sniffles2,SVIM,SVIM-asm,PAV,Dipcall;NumNeighbors=1;NumThresholdNeighbors=1;MatchId=503;TruScore=0.666667;PctSeqSimilarity=0;PctSizeSimilarity=1;PctRecOverlap=1;SizeDiff=0;StartDistance=0;EndDistance=0	GT	./.
chr2	91600028	HG4_Ill_GATKHCSBGrefine_1408	N	<DEL>	10	NoConsensusGT	END=91600100;SVTYPE=DEL;SVLEN=72;SC=Sniffles2,SVIM,SVIM-asm,PAV,Dipcall;NumNeighbors=1;NumThresholdNeighbors=1;MatchId=507;TruScore=0.666667;PctSeqSimilarity=0;PctSizeSimilarity=1;PctRecOverlap=1;SizeDiff=0;StartDistance=0;EndDistance=0	GT	./.
chr2	92079426	HG4_PB_HySA_3084	N	<INS>	10	LongReadHomRef	END=92079426;SVTYPE=INS;SVLEN=1363;SC=Sniffles2,cuteSV,SVIM,SVIM-asm,PAV,Dipcall;NumNeighbors=1;NumThresholdNeighbors=1;MatchId=509;TruScore=0.666667;PctSeqSimilarity=0;PctSizeSimilarity=1;PctRecOverlap=1;SizeDiff=0;StartDistance=0;EndDistance=0	GT	./.
chr2	92261454	HG4_Ill_GATKHCSBGrefine_1410	N	<DEL>	20	LongReadHomRef	END=92262690;SVTYPE=DEL;SVLEN=1236;SC=Sniffles2,cuteSV,SVIM,SVIM-asm,PAV,Dipcall;NumNeighbors=1;NumThresholdNeighbors=1;MatchId=510;TruScore=0.666667;PctSeqSimilarity=0;PctSizeSimilarity=1;PctRecOverlap=1;SizeDiff=0;StartDistance=0;EndDistance=0	GT	./.
chr2	92269383	HG3_Ill_SVrefine2DISCOVARDovetail_1428	N	<INS>	20	NoConsensusGT	END=92269383;SVTYPE=INS;SVLEN=24322;SC=Sniffles2,cuteSV,SVIM,SVIM-asm,PAV,Dipcall;NumNeighbors=1;NumThresholdNeighbors=1;MatchId=511;TruScore=0.666667;PctSeqSimilarity=0;PctSizeSimilarity=1;PctRecOverlap=1;SizeDiff=0;StartDistance=0;EndDistance=0	GT	./.
chr2	92282101	HG4_Ill_SVrefine2DISCOVARDovetail_1495	N	<INS>	20	NoConsensusGT	END=92282101;SVTYPE=INS;SVLEN=1708;SC=Sniffles2,cuteSV,SVIM,SVIM-asm,PAV,Dipcall;NumNeighbors=1;NumThresholdNeighbors=1;MatchId=512;TruScore=0.666667;PctSeqSimilarity=0;PctSizeSimilarity=1;PctRecOverlap=1;SizeDiff=0;StartDistance=0;EndDistance=0	GT	./.
chr2	96211324	HG2_PB_SVrefine2PBcRplusDovetail_5744	N	<INS>	20	NoConsensusGT	END=96211324;SVTYPE=INS;SVLEN=139;SC=Sniffles2,cuteSV,SVIM,SVIM-asm,PAV,Dipcall;NumNeighbors=1;NumThresholdNeighbors=1;MatchId=513;TruScore=0.266187;PctSeqSimilarity=0;PctSizeSimilarity=0.798561;PctRecOverlap=0;SizeDiff=28;StartDistance=-16;EndDistance=-16	GT	./.
chr2	96624087	HG2_Ill_SpiralSDKrefine_8667	N	<DEL>	20	LongReadHomRef	END=96625959;SVTYPE=DEL;SVLEN=1872;SC=Sniffles2,cuteSV,SVIM,SVIM-asm,PAV,Dipcall;NumNeighbors=1;NumThresholdNeighbors=1;MatchId=515;TruScore=0.666667;PctSeqSimilarity=0;PctSizeSimilarity=1;PctRecOverlap=1;SizeDiff=0;StartDistance=0;EndDistance=0	GT	./.
chr2	96653351	HG2_Ill_SpiralSDKrefine_8668	N	<DEL>	20	LongReadHomRef	END=96653541;SVTYPE=DEL;SVLEN=190;SC=Sniffles2,cuteSV,SVIM,SVIM-asm,PAV,Dipcall;NumNeighbors=1;NumThresholdNeighbors=1;MatchId=516;TruScore=0.666667;PctSeqSimilarity=0;PctSizeSimilarity=1;PctRecOverlap=1;SizeDiff=0;StartDistance=0;EndDistance=0	GT	./.
chr2	97831257	HG3_PB_HySA_3161	N	<INS>	20	LongReadHomRef	END=97831257;SVTYPE=INS;SVLEN=60;SC=Sniffles2,cuteSV,SVIM,Dipcall;NumNeighbors=1;NumThresholdNeighbors=1;MatchId=518;TruScore=0.666667;PctSeqSimilarity=0;PctSizeSimilarity=1;PctRecOverlap=1;SizeDiff=0;StartDistance=0;EndDistance=0	GT	./.
chr2	97849940	HG2_Ill_SpiralSDKrefine_8673	N	<DEL>	20	LongReadHomRef	END=97851793;SVTYPE=DEL;SVLEN=1853;SC=Sniffles2,cuteSV,SVIM,SVIM-asm,PAV,Dipcall;NumNeighbors=1;NumThresholdNeighbors=1;MatchId=519;TruScore=0.666667;PctSeqSimilarity=0;PctSizeSimilarity=1;PctRecOverlap=1;SizeDiff=0;StartDistance=0;EndDistance=0	GT	./.
chr2	98080227	HG2_PB_SVrefine2Falcon1plusDovetail_6234	N	<DEL>	20	NoConsensusGT	END=98080575;SVTYPE=DEL;SVLEN=348;SC=Sniffles2,cuteSV,SVIM,SVIM-asm,PAV,Dipcall;NumNeighbors=1;NumThresholdNeighbors=1;MatchId=521;TruScore=0.666667;PctSeqSimilarity=0;PctSizeSimilarity=1;PctRecOverlap=1;SizeDiff=0;StartDistance=0;EndDistance=0	GT	./.
chr2	98582146	HG4_Ill_GATKHCSBGrefine_1416	N	<INS>	20	LongReadHomRef	END=98582146;SVTYPE=INS;SVLEN=304;SC=Sniffles2,cuteSV,SVIM,SVIM-asm,PAV,Dipcall;NumNeighbors=1;NumThresholdNeighbors=1;MatchId=522;TruScore=0.666667;PctSeqSimilarity=0;PctSizeSimilarity=1;PctRecOverlap=1;SizeDiff=0;StartDistance=0;EndDistance=0	GT	0/0
chr2	99276598	HG2_PB_SVrefine2Falcon1plusDovetail_6235	N	<INS>	20	PASS	END=99276598;SVTYPE=INS;SVLEN=1494;SC=Sniffles2,cuteSV,SVIM,SVIM-asm,PAV,Dipcall;NumNeighbors=1;NumThresholdNeighbors=1;MatchId=523;TruScore=0.666667;PctSeqSimilarity=0;PctSizeSimilarity=1;PctRecOverlap=1;SizeDiff=0;StartDistance=0;EndDistance=0	GT	0/1
chr2	99868511	HG2_Ill_GATKHCSBGrefine_1374	N	<DEL>	10	ClusteredCalls	END=99868587;SVTYPE=DEL;SVLEN=76;SC=Sniffles2,cuteSV,SVIM,SVIM-asm,PAV,Dipcall;NumNeighbors=1;NumThresholdNeighbors=1;MatchId=524;TruScore=0.666667;PctSeqSimilarity=0;PctSizeSimilarity=1;PctRecOverlap=1;SizeDiff=0;StartDistance=0;EndDistance=0	GT	1/1
chr2	100103714	HG2_Ill_Cortex_4382	N	<DEL>	20	LongReadHomRef	END=100105019;SVTYPE=DEL;SVLEN=1305;SC=Sniffles2,cuteSV,SVIM,SVIM-asm,PAV,Dipcall;NumNeighbors=1;NumThresholdNeighbors=1;MatchId=525;TruScore=0.666667;PctSeqSimilarity=0;PctSizeSimilarity=1;PctRecOverlap=1;SizeDiff=0;StartDistance=0;EndDistance=0	GT	0/0
chr2	100437210	HG3_PB_SVrefine2PBcRDovetail_1088	N	<INS>	10	LongReadHomRef	END=100437210;SVTYPE=INS;SVLEN=334;SC=Sniffles2,cuteSV,SVIM,SVIM-asm,PAV,Dipcall;NumNeighbors=1;NumThresholdNeighbors=1;MatchId=526;TruScore=0.666667;PctSeqSimilarity=0;PctSizeSimilarity=1;PctRecOverlap=1;SizeDiff=0;StartDistance=0;EndDistance=0	GT	0/0
chr2	100456491	HG4_Ill_svaba_2584	N	<INS>	10	LongReadHomRef	END=100456491;SVTYPE=INS;SVLEN=56;SC=Sniffles2,cuteSV,SVIM,SVIM-asm,PAV,Dipcall;NumNeighbors=1;NumThresholdNeighbors=1;MatchId=527;TruScore=0.666667;PctSeqSimilarity=0;PctSizeSimilarity=1;PctRecOverlap=1;SizeDiff=0;StartDistance=0;EndDistance=0	GT	0/0
chr2	100899260	HG2_Ill_manta_570	N	<DEL>	20	PASS	END=100899310;SVTYPE=DEL;SVLEN=50;SC=Sniffles2,cuteSV,SVIM,SVIM-asm,PAV,Dipcall;NumNeighbors=1;NumThresholdNeighbors=1;MatchId=528;TruScore=0.666667;PctSeqSimilarity=0;PctSizeSimilarity=1;PctRecOverlap=1;SizeDiff=0;StartDistance=0;EndDistance=0	GT	0/1
chr2	101639565	HG2_Ill_svaba_2534	N	<DEL>	20	LongReadHomRef	END=101639679;SVTYPE=DEL;SVLEN=114;SC=Sniffles2,cuteSV,SVIM,SVIM-asm,PAV,Dipcall;NumNeighbors=1;NumThresholdNeighbors=1;MatchId=529;TruScore=0.666667;PctSeqSimilarity=0;PctSizeSimilarity=1;PctRecOverlap=1;SizeDiff=0;StartDistance=0;EndDistance=0	GT	./.
chr2	103948199	HG2_Ill_svaba_2556	N	<DEL>	10	LongReadHomRef	END=103948365;SVTYPE=DEL;SVLEN=166;SC=Sniffles2,cuteSV,SVIM,SVIM-asm,PAV,Dipcall;NumNeighbors=1;NumThresholdNeighbors=1;MatchId=531;TruScore=0.666667;PctSeqSimilarity=0;PctSizeSimilarity=1;PctRecOverlap=1;SizeDiff=0;StartDistance=0;EndDistance=0	GT	0/0
chr2	104042906	HG4_PB_assemblyticsfalcon_13628	N	<DEL>	10	LongReadHomRef	END=104043641;SVTYPE=DEL;SVLEN=735;SC=Sniffles2,cuteSV,SVIM,SVIM-asm,PAV,Dipcall;NumNeighbors=2;NumThresholdNeighbors=1;MatchId=532;TruScore=0.666667;PctSeqSimilarity=0;PctSizeSimilarity=1;PctRecOverlap=1;SizeDiff=0;StartDistance=0;EndDistance=0	GT	0/0
chr2	104043463	HG2_Ill_svaba_2558	N	<DEL>	10	LongReadHomRef	END=104043556;SVTYPE=DEL;SVLEN=93;SC=Sniffles2,cuteSV,SVIM,SVIM-asm,PAV,Dipcall;NumNeighbors=1;NumThresholdNeighbors=1;MatchId=533;TruScore=0.666667;PctSeqSimilarity=0;PctSizeSimilarity=1;PctRecOverlap=1;SizeDiff=0;StartDistance=0;EndDistance=0	GT	./.
chr2	104321666	HG2_Ill_250bpfermikitraw_2784	N	<DEL>	20	LongReadHomRef	END=104321738;SVTYPE=DEL;SVLEN=72;SC=Sniffles2,cuteSV,SVIM,PAV;NumNeighbors=1;NumThresholdNeighbors=1;MatchId=534;TruScore=0.666667;PctSeqSimilarity=0;PctSizeSimilarity=1;PctRecOverlap=1;SizeDiff=0;StartDistance=0;EndDistance=0	GT	0/0
chr2	104369372	HG2_10X_SVrefine210Xhap12_1599	N	<DEL>	20	LongReadHomRef	END=104369453;SVTYPE=DEL;SVLEN=81;SC=Sniffles2,cuteSV,SVIM,SVIM-asm,PAV,Dipcall;NumNeighbors=1;NumThresholdNeighbors=1;MatchId=535;TruScore=0.666667;PctSeqSimilarity=0;PctSizeSimilarity=1;PctRecOverlap=1;SizeDiff=0;StartDistance=0;EndDistance=0	GT	0/0
chr2	105038478	HG4_Ill_150bpfermikitraw_2705	N	<DEL>	10	LongReadHomRef	END=105038540;SVTYPE=DEL;SVLEN=62;SC=Sniffles2,cuteSV,SVIM,SVIM-asm,PAV,Dipcall;NumNeighbors=1;NumThresholdNeighbors=1;MatchId=536;TruScore=0.666667;PctSeqSimilarity=0;PctSizeSimilarity=1;PctRecOverlap=1;SizeDiff=0;StartDistance=0;EndDistance=0	GT	0/0
chr2	105671015	HG2_PB_SVrefine2PBcRplusDovetail_5771	N	<DEL>	10	PASS	END=105671123;SVTYPE=DEL;SVLEN=108;SC=Sniffles2,cuteSV,SVIM,SVIM-asm,PAV,Dipcall;NumNeighbors=1;NumThresholdNeighbors=1;MatchId=538;TruScore=0.666667;PctSeqSimilarity=0;PctSizeSimilarity=1;PctRecOverlap=1;SizeDiff=0;StartDistance=0;EndDistance=0	GT	0/1
chr2	106630868	HG3_PB_HySA_3225	N	<INS>	20	LongReadHomRef	END=106630868;SVTYPE=INS;SVLEN=71;SC=Sniffles2,cuteSV,SVIM,SVIM-asm,PAV,Dipcall;NumNeighbors=1;NumThresholdNeighbors=1;MatchId=539;TruScore=0.666667;PctSeqSimilarity=0;PctSizeSimilarity=1;PctRecOverlap=1;SizeDiff=0;StartDistance=0;EndDistance=0	GT	0/0
chr2	106666570	HG4_Ill_150bpfermikitraw_2722	N	<INS>	20	LongReadHomRef	END=106666570;SVTYPE=INS;SVLEN=50;SC=Sniffles2,cuteSV,SVIM,SVIM-asm,PAV,Dipcall;NumNeighbors=1;NumThresholdNeighbors=1;MatchId=540;TruScore=0.666667;PctSeqSimilarity=0;PctSizeSimilarity=1;PctRecOverlap=1;SizeDiff=0;StartDistance=0;EndDistance=0	GT	0/0
chr2	106879564	HG4_PB_SVrefine2PBcRDovetail_1133	N	<DEL>	20	LongReadHomRef	END=106885915;SVTYPE=DEL;SVLEN=6351;SC=Sniffles2,cuteSV,SVIM,SVIM-asm,PAV,Dipcall;NumNeighbors=1;NumThresholdNeighbors=1;MatchId=541;TruScore=0.666667;PctSeqSimilarity=0;PctSizeSimilarity=1;PctRecOverlap=1;SizeDiff=0;StartDistance=0;EndDistance=0	GT	0/0
chr2	106890522	HG4_Ill_GATKHCSBGrefine_1444	N	<DEL>	20	ClusteredCalls	END=106890582;SVTYPE=DEL;SVLEN=60;SC=Sniffles2,cuteSV,SVIM,SVIM-asm,PAV,Dipcall;NumNeighbors=1;NumThresholdNeighbors=1;MatchId=542;TruScore=0.666667;PctSeqSimilarity=0;PctSizeSimilarity=1;PctRecOverlap=1;SizeDiff=0;StartDistance=0;EndDistance=0	GT	0/1
chr2	107926381	HG3_PB_SVrefine2Falcon1Dovetail_1321	N	<DEL>	20	LongReadHomRef	END=107926722;SVTYPE=DEL;SVLEN=341;SC=Sniffles2,cuteSV,SVIM,SVIM-asm,PAV,Dipcall;NumNeighbors=1;NumThresholdNeighbors=1;MatchId=544;TruScore=0.666667;PctSeqSimilarity=0;PctSizeSimilarity=1;PctRecOverlap=1;SizeDiff=0;StartDistance=0;EndDistance=0	GT	0/0
chr2	108340881	HG3_Ill_GATKHC_3535	N	<DEL>	20	LongReadHomRef	END=108340936;SVTYPE=DEL;SVLEN=55;SC=Sniffles2,SVIM-asm;NumNeighbors=1;NumThresholdNeighbors=1;MatchId=545;TruScore=0.666667;PctSeqSimilarity=0;PctSizeSimilarity=1;PctRecOverlap=1;SizeDiff=0;StartDistance=0;EndDistance=0	GT	0/0
chr2	108797664	HG2_10X_SVrefine210Xhap12_1617	N	<INS>	20	ClusteredCalls	END=108797664;SVTYPE=INS;SVLEN=96;SC=Sniffles2,cuteSV,SVIM,SVIM-asm,PAV,Dipcall;NumNeighbors=2;NumThresholdNeighbors=1;MatchId=546;TruScore=0.666667;PctSeqSimilarity=0;PctSizeSimilarity=1;PctRecOverlap=1;SizeDiff=0;StartDistance=0;EndDistance=0	GT	1/1
chr2	108855419	HG3_PB_SVrefine2Falcon1Dovetail_1324	N	<DEL>	20	LongReadHomRef	END=108856264;SVTYPE=DEL;SVLEN=845;SC=Sniffles2,cuteSV,SVIM,SVIM-asm,PAV,Dipcall;NumNeighbors=1;NumThresholdNeighbors=1;MatchId=548;TruScore=0.666667;PctSeqSimilarity=0;PctSizeSimilarity=1;PctRecOverlap=1;SizeDiff=0;StartDistance=0;EndDistance=0	GT	0/0
chr2	109031874	HG3_Ill_svaba_2682	N	<DEL>	20	ClusteredCalls	END=109031995;SVTYPE=DEL;SVLEN=121;SC=Sniffles2,cuteSV,SVIM,SVIM-asm,PAV,Dipcall;NumNeighbors=2;NumThresholdNeighbors=2;MatchId=549;TruScore=0.666667;PctSeqSimilarity=0;PctSizeSimilarity=1;PctRecOverlap=1;SizeDiff=0;StartDistance=0;EndDistance=0	GT	1/1
chr2	109032182	HG2_Ill_SVrefine2DISCOVARplusDovetail_6771	N	<DEL>	20	ClusteredCalls	END=109032323;SVTYPE=DEL;SVLEN=141;SC=Sniffles2,cuteSV,SVIM,SVIM-asm,PAV,Dipcall;NumNeighbors=1;NumThresholdNeighbors=1;MatchId=550;TruScore=0.666667;PctSeqSimilarity=0;PctSizeSimilarity=1;PctRecOverlap=1;SizeDiff=0;StartDistance=0;EndDistance=0	GT	1/1
chr2	109815787	HG2_Ill_SVrefine2DISCOVARplusDovetail_6774	N	<DEL>	20	ClusteredCalls	END=109816202;SVTYPE=DEL;SVLEN=415;SC=Sniffles2,cuteSV,SVIM,SVIM-asm,PAV,Dipcall;NumNeighbors=1;NumThresholdNeighbors=1;MatchId=551;TruScore=0.375527;PctSeqSimilarity=0;PctSizeSimilarity=0.657831;PctRecOverlap=0.46875;SizeDiff=142;StartDistance=-221;EndDistance=-79	GT	0/1
chr2	110532082	HG4_Ill_scalpel_1934	N	<INS>	10	LongReadHomRef	END=110532082;SVTYPE=INS;SVLEN=51;SC=Sniffles2,cuteSV,SVIM,SVIM-asm,PAV,Dipcall;NumNeighbors=1;NumThresholdNeighbors=1;MatchId=553;TruScore=0.666667;PctSeqSimilarity=0;PctSizeSimilarity=1;PctRecOverlap=1;SizeDiff=0;StartDistance=0;EndDistance=0	GT	./.
chr2	111980764	HG3_PB_SVrefine2PBcRDovetail_1097	N	<DEL>	20	NoConsensusGT	END=111981016;SVTYPE=DEL;SVLEN=252;SC=Sniffles2,cuteSV,SVIM,SVIM-asm,PAV,Dipcall;NumNeighbors=2;NumThresholdNeighbors=1;MatchId=554;TruScore=0.666667;PctSeqSimilarity=0;PctSizeSimilarity=1;PctRecOverlap=1;SizeDiff=0;StartDistance=0;EndDistance=0	GT	./.
chr2	111980897	HG4_PB_HySA_3216	N	<INS>	20	LongReadHomRef	END=111980897;SVTYPE=INS;SVLEN=64;SC=Sniffles2,cuteSV,SVIM,SVIM-asm,PAV,Dipcall;NumNeighbors=1;NumThresholdNeighbors=1;MatchId=555;TruScore=0.666667;PctSeqSimilarity=0;PctSizeSimilarity=1;PctRecOverlap=1;SizeDiff=0;StartDistance=0;EndDistance=0	GT	0/0
chr2	112214568	HG3_PB_HySA_3276	N	<INS>	20	LongReadHomRef	END=112214568;SVTYPE=INS;SVLEN=586;SC=Sniffles2,cuteSV,SVIM,SVIM-asm,PAV,Dipcall;NumNeighbors=1;NumThresholdNeighbors=1;MatchId=557;TruScore=0.666667;PctSeqSimilarity=0;PctSizeSimilarity=1;PctRecOverlap=1;SizeDiff=0;StartDistance=0;EndDistance=0	GT	./.
chr2	112292492	HG2_10X_SVrefine210Xhap12_1632	N	<DEL>	20	LongReadHomRef	END=112295515;SVTYPE=DEL;SVLEN=3023;SC=Sniffles2,cuteSV,SVIM,SVIM-asm,PAV,Dipcall;NumNeighbors=1;NumThresholdNeighbors=1;MatchId=558;TruScore=0.666667;PctSeqSimilarity=0;PctSizeSimilarity=1;PctRecOverlap=1;SizeDiff=0;StartDistance=0;EndDistance=0	GT	./.
chr2	112522427	HG3_Ill_GATKHCSBGrefine_1405	N	<INS>	20	NoConsensusGT	END=112522427;SVTYPE=INS;SVLEN=50;SC=Sniffles2,cuteSV,SVIM-asm,Dipcall;NumNeighbors=1;NumThresholdNeighbors=1;MatchId=560;TruScore=0.666667;PctSeqSimilarity=0;PctSizeSimilarity=1;PctRecOverlap=1;SizeDiff=0;StartDistance=0;EndDistance=0	GT	./.
chr2	112702075	HG2_Ill_MetaSV_2584	N	<INS>	20	ClusteredCalls	END=112702075;SVTYPE=INS;SVLEN=238;SC=Sniffles2,cuteSV,SVIM,SVIM-asm,PAV,Dipcall;NumNeighbors=1;NumThresholdNeighbors=1;MatchId=561;TruScore=0.666667;PctSeqSimilarity=0;PctSizeSimilarity=1;PctRecOverlap=1;SizeDiff=0;StartDistance=0;EndDistance=0	GT	1/1
chr2	112871187	HG2_PB_SVrefine2PBcRplusDovetail_5791	N	<DEL>	10	PASS	END=112871529;SVTYPE=DEL;SVLEN=342;SC=Sniffles2,cuteSV,SVIM,SVIM-asm,PAV,Dipcall;NumNeighbors=1;NumThresholdNeighbors=1;MatchId=562;TruScore=0.666667;PctSeqSimilarity=0;PctSizeSimilarity=1;PctRecOverlap=1;SizeDiff=0;StartDistance=0;EndDistance=0	GT	0/1
chr2	113533992	HG2_Ill_SVrefine2DISCOVARplusDovetail_6789	N	<DEL>	20	ClusteredCalls	END=113534356;SVTYPE=DEL;SVLEN=364;SC=Sniffles2,cuteSV,SVIM-asm,PAV,Dipcall;NumNeighbors=1;NumThresholdNeighbors=1;MatchId=563;TruScore=0.666667;PctSeqSimilarity=0;PctSizeSimilarity=1;PctRecOverlap=1;SizeDiff=0;StartDistance=0;EndDistance=0	GT	0/1
chr2	113888105	HG3_Ill_250bpfermikitraw_2833	N	<DEL>	20	ClusteredCalls	END=113888277;SVTYPE=DEL;SVLEN=172;SC=Sniffles2,cuteSV,SVIM,SVIM-asm,PAV,Dipcall;NumNeighbors=1;NumThresholdNeighbors=1;MatchId=564;TruScore=0.666667;PctSeqSimilarity=0;PctSizeSimilarity=1;PctRecOverlap=1;SizeDiff=0;StartDistance=0;EndDistance=0	GT	0/1
chr2	114254128	HG2_PB_SVrefine2PBcRplusDovetail_5800	N	<DEL>	10	LongReadHomRef	END=114254274;SVTYPE=DEL;SVLEN=146;SC=Sniffles2,cuteSV,SVIM,SVIM-asm,PAV,Dipcall;NumNeighbors=1;NumThresholdNeighbors=1;MatchId=566;TruScore=0.666667;PctSeqSimilarity=0;PctSizeSimilarity=1;PctRecOverlap=1;SizeDiff=0;StartDistance=0;EndDistance=0	GT	./.
chr2	114280644	HG4_Ill_GATKHC_3481	N	<INS>	20	NoConsensusGT	END=114280644;SVTYPE=INS;SVLEN=55;SC=Sniffles2,cuteSV,SVIM,SVIM-asm,PAV,Dipcall;NumNeighbors=1;NumThresholdNeighbors=1;MatchId=567;TruScore=0.666667;PctSeqSimilarity=0;PctSizeSimilarity=1;PctRecOverlap=1;SizeDiff=0;StartDistance=0;EndDistance=0	GT	./.
chr2	114579059	HG4_Ill_GATKHCSBGrefine_1474	N	<DEL>	20	PASS	END=114579110;SVTYPE=DEL;SVLEN=51;SC=Sniffles2,cuteSV,SVIM,SVIM-asm,PAV,Dipcall;NumNeighbors=1;NumThresholdNeighbors=1;MatchId=569;TruScore=0.666667;PctSeqSimilarity=0;PctSizeSimilarity=1;PctRecOverlap=1;SizeDiff=0;StartDistance=0;EndDistance=0	GT	0/1
chr2	114737558	HG3_PB_SVrefine2Falcon1Dovetail_1340	N	<INS>	10	PASS	END=114737558;SVTYPE=INS;SVLEN=145;SC=Sniffles2,SVIM,SVIM-asm,Dipcall;NumNeighbors=1;NumThresholdNeighbors=1;MatchId=570;TruScore=0.666667;PctSeqSimilarity=0;PctSizeSimilarity=1;PctRecOverlap=1;SizeDiff=0;StartDistance=0;EndDistance=0	GT	0/1
chr2	115530896	HG3_Ill_150bpfermikitraw_2759	N	<DEL>	20	LongReadHomRef	END=115530959;SVTYPE=DEL;SVLEN=63;SC=Sniffles2,cuteSV,SVIM,SVIM-asm,PAV,Dipcall;NumNeighbors=1;NumThresholdNeighbors=1;MatchId=571;TruScore=0.666667;PctSeqSimilarity=0;PctSizeSimilarity=1;PctRecOverlap=1;SizeDiff=0;StartDistance=0;EndDistance=0	GT	./.
chr2	116183596	HG2_10X_SVrefine210Xhap12_1646	N	<DEL>	20	LongReadHomRef	END=116184095;SVTYPE=DEL;SVLEN=499;SC=Sniffles2,cuteSV,SVIM,SVIM-asm,PAV,Dipcall;NumNeighbors=2;NumThresholdNeighbors=1;MatchId=572;TruScore=0.666667;PctSeqSimilarity=0;PctSizeSimilarity=1;PctRecOverlap=1;SizeDiff=0;StartDistance=0;EndDistance=0	GT	0/0
chr2	116183896	HG4_Ill_GATKHC_3509	N	<INS>	20	LongReadHomRef	END=116183896;SVTYPE=INS;SVLEN=50;SC=Sniffles2,cuteSV,SVIM,SVIM-asm,PAV,Dipcall;NumNeighbors=1;NumThresholdNeighbors=1;MatchId=573;TruScore=0.666667;PctSeqSimilarity=0;PctSizeSimilarity=1;PctRecOverlap=1;SizeDiff=0;StartDistance=0;EndDistance=0	GT	0/0
chr2	116422415	HG4_Ill_GATKHC_3511	N	<DEL>	20	LongReadHomRef	END=116422512;SVTYPE=DEL;SVLEN=97;SC=Sniffles2,cuteSV,SVIM,SVIM-asm,PAV,Dipcall;NumNeighbors=1;NumThresholdNeighbors=1;MatchId=575;TruScore=0.666667;PctSeqSimilarity=0;PctSizeSimilarity=1;PctRecOverlap=1;SizeDiff=0;StartDistance=0;EndDistance=0	GT	0/0
chr2	116445166	HG4_Ill_GATKHC_3512	N	<DEL>	20	LongReadHomRef	END=116445225;SVTYPE=DEL;SVLEN=59;SC=Sniffles2,cuteSV,SVIM,SVIM-asm,PAV,Dipcall;NumNeighbors=1;NumThresholdNeighbors=1;MatchId=576;TruScore=0.666667;PctSeqSimilarity=0;PctSizeSimilarity=1;PctRecOverlap=1;SizeDiff=0;StartDistance=0;EndDistance=0	GT	0/0
chr2	116695720	HG2_PB_assemblyticsfalcon_13891	N	<INS>	10	LongReadHomRef	END=116695720;SVTYPE=INS;SVLEN=6146;SC=Sniffles2,cuteSV,SVIM,SVIM-asm,PAV,Dipcall;NumNeighbors=1;NumThresholdNeighbors=1;MatchId=577;TruScore=0.666667;PctSeqSimilarity=0;PctSizeSimilarity=1;PctRecOverlap=1;SizeDiff=0;StartDistance=0;EndDistance=0	GT	0/0
chr2	116975267	HG4_Ill_GATKHCSBGrefine_1485	N	<INS>	20	ClusteredCalls	END=116975267;SVTYPE=INS;SVLEN=123;SC=Sniffles2,cuteSV,SVIM,SVIM-asm,PAV,Dipcall;NumNeighbors=1;NumThresholdNeighbors=1;MatchId=578;TruScore=0.666667;PctSeqSimilarity=0;PctSizeSimilarity=1;PctRecOverlap=1;SizeDiff=0;StartDistance=0;EndDistance=0	GT	0/1
chr2	117072889	HG3_Ill_GATKHC_3608	N	<DEL>	20	ClusteredCalls	END=117072941;SVTYPE=DEL;SVLEN=52;SC=Sniffles2,cuteSV,SVIM,SVIM-asm,PAV,Dipcall;NumNeighbors=2;NumThresholdNeighbors=2;MatchId=579;TruScore=0.666667;PctSeqSimilarity=0;PctSizeSimilarity=1;PctRecOverlap=1;SizeDiff=0;StartDistance=0;EndDistance=0	GT	0/1
chr2	117073016	HG2_Ill_GATKHCSBGrefine_1420	N	<DEL>	20	ClusteredCalls	END=117073088;SVTYPE=DEL;SVLEN=72;SC=Sniffles2,cuteSV,SVIM,SVIM-asm,Dipcall;NumNeighbors=1;NumThresholdNeighbors=1;MatchId=580;TruScore=0.666667;PctSeqSimilarity=0;PctSizeSimilarity=1;PctRecOverlap=1;SizeDiff=0;StartDistance=0;EndDistance=0	GT	0/1
chr2	117587252	HG4_Ill_svaba_2688	N	<DEL>	20	LongReadHomRef	END=117587310;SVTYPE=DEL;SVLEN=58;SC=Sniffles2,cuteSV,SVIM,SVIM-asm,PAV,Dipcall;NumNeighbors=1;NumThresholdNeighbors=1;MatchId=581;TruScore=0.666667;PctSeqSimilarity=0;PctSizeSimilarity=1;PctRecOverlap=1;SizeDiff=0;StartDistance=0;EndDistance=0	GT	0/0
chr2	117587958	HG4_PB_pbsv_2200	N	<INS>	20	NoConsensusGT	END=117587958;SVTYPE=INS;SVLEN=58;SC=Sniffles2,cuteSV,SVIM,SVIM-asm,PAV,Dipcall;NumNeighbors=1;NumThresholdNeighbors=1;MatchId=582;TruScore=0.666667;PctSeqSimilarity=0;PctSizeSimilarity=1;PctRecOverlap=1;SizeDiff=0;StartDistance=0;EndDistance=0	GT	./.
chr2	117594756	HG2_10X_SVrefine210Xhap12_1652	N	<DEL>	20	LongReadHomRef	END=117594968;SVTYPE=DEL;SVLEN=212;SC=Sniffles2,cuteSV,SVIM,SVIM-asm,PAV,Dipcall;NumNeighbors=2;NumThresholdNeighbors=2;MatchId=583;TruScore=0.666667;PctSeqSimilarity=0;PctSizeSimilarity=1;PctRecOverlap=1;SizeDiff=0;StartDistance=0;EndDistance=0	GT	0/0
chr2	117594756	HG3_PB_SVrefine2Falcon1Dovetail_1352	N	<DEL>	20	LongReadHomRef	END=117594916;SVTYPE=DEL;SVLEN=160;SC=Sniffles2,cuteSV,SVIM,SVIM-asm,PAV,Dipcall;NumNeighbors=1;NumThresholdNeighbors=1;MatchId=584;TruScore=0.666667;PctSeqSimilarity=0;PctSizeSimilarity=1;PctRecOverlap=1;SizeDiff=0;StartDistance=0;EndDistance=0	GT	0/0
chr2	117708125	HG4_PB_SVrefine2Falcon1Dovetail_1306	N	<INS>	10	LongReadHomRef	END=117708125;SVTYPE=INS;SVLEN=3040;SC=Sniffles2,cuteSV,SVIM,SVIM-asm,PAV,Dipcall;NumNeighbors=1;NumThresholdNeighbors=1;MatchId=585;TruScore=0.666667;PctSeqSimilarity=0;PctSizeSimilarity=1;PctRecOverlap=1;SizeDiff=0;StartDistance=0;EndDistance=0	GT	0/0
chr2	117801030	HG3_PB_pbsv_2164	N	<INS>	20	PASS	END=117801030;SVTYPE=INS;SVLEN=61;SC=Sniffles2,cuteSV,SVIM,SVIM-asm,Dipcall;NumNeighbors=1;NumThresholdNeighbors=1;MatchId=586;TruScore=0.666667;PctSeqSimilarity=0;PctSizeSimilarity=1;PctRecOverlap=1;SizeDiff=0;StartDistance=0;EndDistance=0	GT	0/1
chr2	117802065	HG2_Ill_GATKHC_3502	N	<INS>	20	NoConsensusGT	END=117802065;SVTYPE=INS;SVLEN=56;SC=Sniffles2,cuteSV,SVIM,SVIM-asm,PAV,Dipcall;NumNeighbors=2;NumThresholdNeighbors=2;MatchId=587;TruScore=0.666667;PctSeqSimilarity=0;PctSizeSimilarity=1;PctRecOverlap=1;SizeDiff=0;StartDistance=0;EndDistance=0	GT	./.
chr2	118035925	HG3_Ill_GATKHC_3621	N	<INS>	20	ClusteredCalls	END=118035925;SVTYPE=INS;SVLEN=94;SC=Sniffles2,cuteSV,SVIM-asm,PAV,Dipcall;NumNeighbors=1;NumThresholdNeighbors=1;MatchId=590;TruScore=0.666667;PctSeqSimilarity=0;PctSizeSimilarity=1;PctRecOverlap=1;SizeDiff=0;StartDistance=0;EndDistance=0	GT	1/1
chr2	118171340	HG2_10X_SVrefine210Xhap12_1660	N	<DEL>	20	ClusteredCalls	END=118171506;SVTYPE=DEL;SVLEN=166;SC=Sniffles2,cuteSV,SVIM,SVIM-asm,PAV,Dipcall;NumNeighbors=2;NumThresholdNeighbors=2;MatchId=591;TruScore=0.666667;PctSeqSimilarity=0;PctSizeSimilarity=1;PctRecOverlap=1;SizeDiff=0;StartDistance=0;EndDistance=0	GT	0/1
chr2	118305089	HG2_PB_SVrefine2Falcon2Bionano_856	N	<INS>	20	ClusteredCalls	END=118305089;SVTYPE=INS;SVLEN=120;SC=Sniffles2,cuteSV,SVIM,SVIM-asm,PAV,Dipcall;NumNeighbors=2;NumThresholdNeighbors=2;MatchId=592;TruScore=0.666667;PctSeqSimilarity=0;PctSizeSimilarity=1;PctRecOverlap=1;SizeDiff=0;StartDistance=0;EndDistance=0	GT	0/1
chr2	118367221	HG2_PB_assemblyticsPBcR_13505	N	<DEL>	10	LongReadHomRef	END=118367701;SVTYPE=DEL;SVLEN=480;SC=Sniffles2,cuteSV,SVIM,SVIM-asm,PAV,Dipcall;NumNeighbors=1;NumThresholdNeighbors=1;MatchId=595;TruScore=0.666667;PctSeqSimilarity=0;PctSizeSimilarity=1;PctRecOverlap=1;SizeDiff=0;StartDistance=0;EndDistance=0	GT	0/0
chr2	118400994	HG2_PB_assemblyticsfalcon_13924	N	<DEL>	20	LongReadHomRef	END=118401117;SVTYPE=DEL;SVLEN=123;SC=Sniffles2,cuteSV,SVIM,SVIM-asm,PAV,Dipcall;NumNeighbors=1;NumThresholdNeighbors=1;MatchId=597;TruScore=0.666667;PctSeqSimilarity=0;PctSizeSimilarity=1;PctRecOverlap=1;SizeDiff=0;StartDistance=0;EndDistance=0	GT	0/0
chr2	118739662	HG2_Ill_svaba_2648	N	<DEL>	10	LongReadHomRef	END=118739774;SVTYPE=DEL;SVLEN=112;SC=Sniffles2,cuteSV,SVIM,SVIM-asm,PAV,Dipcall;NumNeighbors=1;NumThresholdNeighbors=1;MatchId=598;TruScore=0.666667;PctSeqSimilarity=0;PctSizeSimilarity=1;PctRecOverlap=1;SizeDiff=0;StartDistance=0;EndDistance=0	GT	./.
chr2	119060409	HG3_Ill_GATKHC_3630	N	<INS>	20	ClusteredCalls	END=119060409;SVTYPE=INS;SVLEN=52;SC=Sniffles2,cuteSV,SVIM,PAV;NumNeighbors=1;NumThresholdNeighbors=1;MatchId=599;TruScore=0.666667;PctSeqSimilarity=0;PctSizeSimilarity=1;PctRecOverlap=1;SizeDiff=0;StartDistance=0;EndDistance=0	GT	0/1
chr2	119894257	HG3_PB_assemblyticsfalcon_13985	N	<DEL>	20	LongReadHomRef	END=119894358;SVTYPE=DEL;SVLEN=101;SC=Sniffles2,cuteSV,SVIM,SVIM-asm,PAV,Dipcall;NumNeighbors=1;NumThresholdNeighbors=1;MatchId=600;TruScore=0.666667;PctSeqSimilarity=0;PctSizeSimilarity=1;PctRecOverlap=1;SizeDiff=0;StartDistance=0;EndDistance=0	GT	0/0
chr2	120202122	HG2_10X_allpass_328	N	<DEL>	10	LongReadHomRef	END=120202458;SVTYPE=DEL;SVLEN=336;SC=Sniffles2,cuteSV,SVIM,SVIM-asm,PAV,Dipcall;NumNeighbors=2;NumThresholdNeighbors=1;MatchId=603;TruScore=0.666667;PctSeqSimilarity=0;PctSizeSimilarity=1;PctRecOverlap=1;SizeDiff=0;StartDistance=0;EndDistance=0	GT	0/0
chr2	120202444	HG4_PB_SVrefine2Falcon1Dovetail_1321	N	<DEL>	10	NoConsensusGT	END=120202564;SVTYPE=DEL;SVLEN=120;SC=Sniffles2,cuteSV,SVIM,SVIM-asm,PAV,Dipcall;NumNeighbors=1;NumThresholdNeighbors=1;MatchId=604;TruScore=0.522819;PctSeqSimilarity=0;PctSizeSimilarity=0.783333;PctRecOverlap=0.785124;SizeDiff=26;StartDistance=-26;EndDistance=0	GT	./.
chr2	120328543	HG2_Ill_MetaSV_2596	N	<DEL>	10	LongReadHomRef	END=120329265;SVTYPE=DEL;SVLEN=722;SC=Sniffles2,cuteSV,SVIM,SVIM-asm,PAV,Dipcall;NumNeighbors=1;NumThresholdNeighbors=1;MatchId=606;TruScore=0.666667;PctSeqSimilarity=0;PctSizeSimilarity=1;PctRecOverlap=1;SizeDiff=0;StartDistance=0;EndDistance=0	GT	0/0
chr2	120578390	HG4_Ill_svaba_2720	N	<DEL>	10	LongReadHomRef	END=120578471;SVTYPE=DEL;SVLEN=81;SC=Sniffles2,cuteSV,SVIM,SVIM-asm,PAV,Dipcall;NumNeighbors=1;NumThresholdNeighbors=1;MatchId=607;TruScore=0.666667;PctSeqSimilarity=0;PctSizeSimilarity=1;PctRecOverlap=1;SizeDiff=0;StartDistance=0;EndDistance=0	GT	0/0
chr2	120601590	HG2_PB_SVrefine2PBcRplusDovetail_5838	N	<INS>	10	PASS	END=120601590;SVTYPE=INS;SVLEN=698;SC=Sniffles2,SVIM;NumNeighbors=1;NumThresholdNeighbors=1;MatchId=608;TruScore=0.666667;PctSeqSimilarity=0;PctSizeSimilarity=1;PctRecOverlap=1;SizeDiff=0;StartDistance=0;EndDistance=0	GT	1/1
chr2	121481248	HG4_Ill_150bpfermikitraw_2825	N	<INS>	20	ClusteredCalls	END=121481248;SVTYPE=INS;SVLEN=87;SC=Sniffles2,cuteSV,SVIM-asm,PAV;NumNeighbors=1;NumThresholdNeighbors=1;MatchId=611;TruScore=0.666667;PctSeqSimilarity=0;PctSizeSimilarity=1;PctRecOverlap=1;SizeDiff=0;StartDistance=0;EndDistance=0	GT	1/1
chr2	121639212	HG4_Ill_GATKHCSBGrefine_1510	N	<DEL>	10	LongReadHomRef	END=121639366;SVTYPE=DEL;SVLEN=154;SC=Sniffles2,cuteSV,SVIM,SVIM-asm,PAV,Dipcall;NumNeighbors=2;NumThresholdNeighbors=1;MatchId=612;TruScore=0.666667;PctSeqSimilarity=0;PctSizeSimilarity=1;PctRecOverlap=1;SizeDiff=0;StartDistance=0;EndDistance=0	GT	0/0
chr2	121639343	HG3_PB_assemblyticsfalcon_14000	N	<INS>	10	ClusteredCalls	END=121639343;SVTYPE=INS;SVLEN=80;SC=Sniffles2,cuteSV,SVIM,PAV,Dipcall;NumNeighbors=1;NumThresholdNeighbors=1;MatchId=614;TruScore=0.666667;PctSeqSimilarity=0;PctSizeSimilarity=1;PctRecOverlap=1;SizeDiff=0;StartDistance=0;EndDistance=0	GT	1/1
chr2	121797805	HG3_10X_allpass_409	N	<DEL>	20	LongReadHomRef	END=121798399;SVTYPE=DEL;SVLEN=594;SC=Sniffles2,cuteSV,SVIM,SVIM-asm,PAV,Dipcall;NumNeighbors=1;NumThresholdNeighbors=1;MatchId=616;TruScore=0.666667;PctSeqSimilarity=0;PctSizeSimilarity=1;PctRecOverlap=1;SizeDiff=0;StartDistance=0;EndDistance=0	GT	0/0
chr2	121864847	HG4_Ill_250bpfermikitraw_2935	N	<DEL>	10	ClusteredCalls	END=121864904;SVTYPE=DEL;SVLEN=57;SC=Sniffles2,cuteSV,SVIM,SVIM-asm,PAV,Dipcall;NumNeighbors=2;NumThresholdNeighbors=1;MatchId=617;TruScore=0.666667;PctSeqSimilarity=0;PctSizeSimilarity=1;PctRecOverlap=1;SizeDiff=0;StartDistance=0;EndDistance=0	GT	0/1
chr2	121865154	HG4_Ill_150bpfermikitraw_2832	N	<INS>	10	ClusteredCalls	END=121865154;SVTYPE=INS;SVLEN=50;SC=Sniffles2,cuteSV,SVIM,SVIM-asm,PAV,Dipcall;NumNeighbors=1;NumThresholdNeighbors=1;MatchId=618;TruScore=0.666667;PctSeqSimilarity=0;PctSizeSimilarity=1;PctRecOverlap=1;SizeDiff=0;StartDistance=0;EndDistance=0	GT	0/1
chr2	122650644	HG2_Ill_svaba_2687	N	<DEL>	20	LongReadHomRef	END=122650744;SVTYPE=DEL;SVLEN=100;SC=Sniffles2,cuteSV,SVIM,SVIM-asm,PAV,Dipcall;NumNeighbors=1;NumThresholdNeighbors=1;MatchId=620;TruScore=0.666667;PctSeqSimilarity=0;PctSizeSimilarity=1;PctRecOverlap=1;SizeDiff=0;StartDistance=0;EndDistance=0	GT	0/0
chr2	123031602	HG4_Ill_150bpfermikitraw_2842	N	<DEL>	20	ClusteredCalls	END=123031678;SVTYPE=DEL;SVLEN=76;SC=Sniffles2,cuteSV,SVIM,SVIM-asm,PAV,Dipcall;NumNeighbors=1;NumThresholdNeighbors=1;MatchId=621;TruScore=0.666667;PctSeqSimilarity=0;PctSizeSimilarity=1;PctRecOverlap=1;SizeDiff=0;StartDistance=0;EndDistance=0	GT	0/1
chr2	123284243	HG2_PB_SVrefine2PBcRplusDovetail_5843	N	<INS>	10	PASS	END=123284243;SVTYPE=INS;SVLEN=10312;SC=Sniffles2,cuteSV,SVIM,SVIM-asm,PAV,Dipcall;NumNeighbors=1;NumThresholdNeighbors=1;MatchId=622;TruScore=0.666667;PctSeqSimilarity=0;PctSizeSimilarity=1;PctRecOverlap=1;SizeDiff=0;StartDistance=0;EndDistance=0	GT	0/1
chr2	123330661	HG4_PB_pbsv_2245	N	<INS>	20	LongReadHomRef	END=123330661;SVTYPE=INS;SVLEN=323;SC=Sniffles2,cuteSV,SVIM,SVIM-asm,PAV,Dipcall;NumNeighbors=1;NumThresholdNeighbors=1;MatchId=623;TruScore=0.666667;PctSeqSimilarity=0;PctSizeSimilarity=1;PctRecOverlap=1;SizeDiff=0;StartDistance=0;EndDistance=0	GT	./.
chr2	123369995	HG3_PB_SVrefine2Falcon1Dovetail_1383	N	<INS>	20	LongReadHomRef	END=123369995;SVTYPE=INS;SVLEN=312;SC=Sniffles2,cuteSV,SVIM,SVIM-asm,PAV,Dipcall;NumNeighbors=1;NumThresholdNeighbors=1;MatchId=624;TruScore=0.666667;PctSeqSimilarity=0;PctSizeSimilarity=1;PctRecOverlap=1;SizeDiff=0;StartDistance=0;EndDistance=0	GT	0/0
chr2	123783289	HG3_Ill_manta_466	N	<DEL>	20	LongReadHomRef	END=123783518;SVTYPE=DEL;SVLEN=229;SC=Sniffles2,cuteSV,SVIM,SVIM-asm,PAV,Dipcall;NumNeighbors=1;NumThresholdNeighbors=1;MatchId=625;TruScore=0.666667;PctSeqSimilarity=0;PctSizeSimilarity=1;PctRecOverlap=1;SizeDiff=0;StartDistance=0;EndDistance=0	GT	0/0
chr2	124054916	HG3_PB_HySA_3428	N	<INS>	20	LongReadHomRef	END=124054916;SVTYPE=INS;SVLEN=321;SC=Sniffles2,cuteSV,SVIM,SVIM-asm,PAV,Dipcall;NumNeighbors=1;NumThresholdNeighbors=1;MatchId=627;TruScore=0.666667;PctSeqSimilarity=0;PctSizeSimilarity=1;PctRecOverlap=1;SizeDiff=0;StartDistance=0;EndDistance=0	GT	0/0
chr2	124074370	HG3_Ill_250bpfermikitraw_2926	N	<DEL>	20	ClusteredCalls	END=124074430;SVTYPE=DEL;SVLEN=60;SC=Sniffles2,cuteSV,SVIM-asm,PAV;NumNeighbors=1;NumThresholdNeighbors=1;MatchId=628;TruScore=0.666667;PctSeqSimilarity=0;PctSizeSimilarity=1;PctRecOverlap=1;SizeDiff=0;StartDistance=0;EndDistance=0	GT	1/1
chr2	124441887	HG4_PB_SVrefine2Falcon1Dovetail_1343	N	<DEL>	20	NoConsensusGT	END=124442244;SVTYPE=DEL;SVLEN=357;SC=Sniffles2,cuteSV,SVIM,SVIM-asm,PAV,Dipcall;NumNeighbors=1;NumThresholdNeighbors=1;MatchId=629;TruScore=0.666667;PctSeqSimilarity=0;PctSizeSimilarity=1;PctRecOverlap=1;SizeDiff=0;StartDistance=0;EndDistance=0	GT	./.
chr2	124542045	HG4_Ill_250bpfermikitraw_2967	N	<INS>	20	NoConsensusGT	END=124542045;SVTYPE=INS;SVLEN=78;SC=Sniffles2,cuteSV,SVIM-asm,PAV;NumNeighbors=1;NumThresholdNeighbors=1;MatchId=630;TruScore=0.666667;PctSeqSimilarity=0;PctSizeSimilarity=1;PctRecOverlap=1;SizeDiff=0;StartDistance=0;EndDistance=0	GT	./.
chr2	124713361	HG4_PB_SVrefine2Falcon1Dovetail_1344	N	<INS>	20	PASS	END=124713361;SVTYPE=INS;SVLEN=217;SC=Sniffles2,Dipcall;NumNeighbors=1;NumThresholdNeighbors=1;MatchId=631;TruScore=0.666667;PctSeqSimilarity=0;PctSizeSimilarity=1;PctRecOverlap=1;SizeDiff=0;StartDistance=0;EndDistance=0	GT	0/1
chr2	125051757	HG4_Ill_SVrefine2DISCOVARDovetail_1631	N	<INS>	20	LongReadHomRef	END=125051757;SVTYPE=INS;SVLEN=327;SC=Sniffles2,cuteSV,SVIM,SVIM-asm,PAV,Dipcall;NumNeighbors=1;NumThresholdNeighbors=1;MatchId=632;TruScore=0.666667;PctSeqSimilarity=0;PctSizeSimilarity=1;PctRecOverlap=1;SizeDiff=0;StartDistance=0;EndDistance=0	GT	0/0
chr2	125569529	HG3_PB_assemblyticsfalcon_14036	N	<DEL>	10	LongReadHomRef	END=125569704;SVTYPE=DEL;SVLEN=175;SC=Sniffles2,cuteSV,SVIM,SVIM-asm,PAV,Dipcall;NumNeighbors=2;NumThresholdNeighbors=1;MatchId=633;TruScore=0.666667;PctSeqSimilarity=0;PctSizeSimilarity=1;PctRecOverlap=1;SizeDiff=0;StartDistance=0;EndDistance=0	GT	./.
chr2	125569641	HG4_Ill_GATKHCSBGrefine_1526	N	<DEL>	10	ClusteredCalls	END=125569697;SVTYPE=DEL;SVLEN=56;SC=Sniffles2,cuteSV,SVIM,SVIM-asm,PAV,Dipcall;NumNeighbors=1;NumThresholdNeighbors=1;MatchId=634;TruScore=0.666667;PctSeqSimilarity=0;PctSizeSimilarity=1;PctRecOverlap=1;SizeDiff=0;StartDistance=0;EndDistance=0	GT	0/1
chr2	125766557	HG3_PB_pbsv_2222	N	<INS>	20	LongReadHomRef	END=125766557;SVTYPE=INS;SVLEN=182;SC=Sniffles2,cuteSV,SVIM,SVIM-asm,PAV,Dipcall;NumNeighbors=1;NumThresholdNeighbors=1;MatchId=635;TruScore=0.666667;PctSeqSimilarity=0;PctSizeSimilarity=1;PctRecOverlap=1;SizeDiff=0;StartDistance=0;EndDistance=0	GT	0/0
chr2	125863946	HG3_Ill_GATKHC_3696	N	<DEL>	20	LongReadHomRef	END=125864012;SVTYPE=DEL;SVLEN=66;SC=Sniffles2,cuteSV,SVIM,SVIM-asm,PAV,Dipcall;NumNeighbors=1;NumThresholdNeighbors=1;MatchId=636;TruScore=0.666667;PctSeqSimilarity=0;PctSizeSimilarity=1;PctRecOverlap=1;SizeDiff=0;StartDistance=0;EndDistance=0	GT	./.
chr2	126368484	HG3_PB_SVrefine2Falcon1Dovetail_1393	N	<DEL>	20	LongReadHomRef	END=126370217;SVTYPE=DEL;SVLEN=1733;SC=Sniffles2,cuteSV,SVIM,SVIM-asm,PAV,Dipcall;NumNeighbors=1;NumThresholdNeighbors=1;MatchId=637;TruScore=0.666667;PctSeqSimilarity=0;PctSizeSimilarity=1;PctRecOverlap=1;SizeDiff=0;StartDistance=0;EndDistance=0	GT	0/0
chr2	126509711	HG3_PB_SVrefine2Falcon1Dovetail_1397	N	<DEL>	20	LongReadHomRef	END=126510598;SVTYPE=DEL;SVLEN=887;SC=Sniffles2,cuteSV,SVIM,SVIM-asm,PAV,Dipcall;NumNeighbors=1;NumThresholdNeighbors=1;MatchId=638;TruScore=0.666667;PctSeqSimilarity=0;PctSizeSimilarity=1;PctRecOverlap=1;SizeDiff=0;StartDistance=0;EndDistance=0	GT	0/0
chr2	126652375	HG2_PB_SVrefine2Falcon1plusDovetail_6338	N	<INS>	10	ClusteredCalls	END=126652375;SVTYPE=INS;SVLEN=143;SC=Sniffles2,cuteSV,SVIM,SVIM-asm,PAV,Dipcall;NumNeighbors=2;NumThresholdNeighbors=1;MatchId=639;TruScore=0.666667;PctSeqSimilarity=0;PctSizeSimilarity=1;PctRecOverlap=1;SizeDiff=0;StartDistance=0;EndDistance=0	GT	0/1
chr2	126652663	HG4_Ill_scalpel_2035	N	<DEL>	10	ClusteredCalls	END=126652717;SVTYPE=DEL;SVLEN=54;SC=Sniffles2,cuteSV,SVIM,SVIM-asm,PAV;NumNeighbors=1;NumThresholdNeighbors=1;MatchId=640;TruScore=0.666667;PctSeqSimilarity=0;PctSizeSimilarity=1;PctRecOverlap=1;SizeDiff=0;StartDistance=0;EndDistance=0	GT	0/1
chr2	127877327	HG2_PB_SVrefine2Falcon1plusDovetail_6341	N	<INS>	10	PASS	END=127877327;SVTYPE=INS;SVLEN=729;SC=Sniffles2,cuteSV,SVIM,SVIM-asm,Dipcall;NumNeighbors=1;NumThresholdNeighbors=1;MatchId=641;TruScore=0.666667;PctSeqSimilarity=0;PctSizeSimilarity=1;PctRecOverlap=1;SizeDiff=0;StartDistance=0;EndDistance=0	GT	0/1
chr2	127950334	HG2_PB_SVrefine2PBcRplusDovetail_5859	N	<INS>	10	NoConsensusGT	END=127950334;SVTYPE=INS;SVLEN=256;SC=Sniffles2,cuteSV,SVIM,SVIM-asm,PAV,Dipcall;NumNeighbors=1;NumThresholdNeighbors=1;MatchId=642;TruScore=0.666667;PctSeqSimilarity=0;PctSizeSimilarity=1;PctRecOverlap=1;SizeDiff=0;StartDistance=0;EndDistance=0	GT	./.
chr2	128544950	HG3_PB_SVrefine2PBcRDovetail_1163	N	<DEL>	20	NoConsensusGT	END=128545126;SVTYPE=DEL;SVLEN=176;SC=Sniffles2,cuteSV,SVIM,SVIM-asm,PAV,Dipcall;NumNeighbors=1;NumThresholdNeighbors=1;MatchId=643;TruScore=0.666667;PctSeqSimilarity=0;PctSizeSimilarity=1;PctRecOverlap=1;SizeDiff=0;StartDistance=0;EndDistance=0	GT	./.
chr2	128638892	HG3_PB_SVrefine2PBcRDovetail_1164	N	<INS>	10	LongReadHomRef	END=128638892;SVTYPE=INS;SVLEN=330;SC=Sniffles2,cuteSV,SVIM,SVIM-asm,PAV,Dipcall;NumNeighbors=1;NumThresholdNeighbors=1;MatchId=645;TruScore=0.666667;PctSeqSimilarity=0;PctSizeSimilarity=1;PctRecOverlap=1;SizeDiff=0;StartDistance=0;EndDistance=0	GT	0/0
chr2	128965991	HG2_Ill_MetaSV_2611	N	<DEL>	10	LongReadHomRef	END=128966503;SVTYPE=DEL;SVLEN=512;SC=Sniffles2,cuteSV,SVIM,SVIM-asm,PAV,Dipcall;NumNeighbors=1;NumThresholdNeighbors=1;MatchId=646;TruScore=0.666667;PctSeqSimilarity=0;PctSizeSimilarity=1;PctRecOverlap=1;SizeDiff=0;StartDistance=0;EndDistance=0	GT	0/0
chr2	128983545	HG3_PB_SVrefine2Falcon1Dovetail_1409	N	<DEL>	20	NoConsensusGT	END=128983729;SVTYPE=DEL;SVLEN=184;SC=Sniffles2,cuteSV,SVIM,SVIM-asm,PAV;NumNeighbors=1;NumThresholdNeighbors=1;MatchId=647;TruScore=0.666667;PctSeqSimilarity=0;PctSizeSimilarity=1;PctRecOverlap=1;SizeDiff=0;StartDistance=0;EndDistance=0	GT	./.
chr2	129055643	HG3_Ill_GATKHCSBGrefine_1475	N	<INS>	20	LongReadHomRef	END=129055643;SVTYPE=INS;SVLEN=289;SC=Sniffles2,cuteSV,SVIM,SVIM-asm,PAV,Dipcall;NumNeighbors=1;NumThresholdNeighbors=1;MatchId=648;TruScore=0.666667;PctSeqSimilarity=0;PctSizeSimilarity=1;PctRecOverlap=1;SizeDiff=0;StartDistance=0;EndDistance=0	GT	0/0
chr2	129098657	HG2_PB_SVrefine2Falcon1plusDovetail_6349	N	<DEL>	10	ClusteredCalls	END=129098877;SVTYPE=DEL;SVLEN=220;SC=Sniffles2,cuteSV,SVIM,SVIM-asm,PAV,Dipcall;NumNeighbors=1;NumThresholdNeighbors=1;MatchId=650;TruScore=0.666667;PctSeqSimilarity=0;PctSizeSimilarity=1;PctRecOverlap=1;SizeDiff=0;StartDistance=0;EndDistance=0	GT	0/1
chr2	129228403	HG2_10X_SVrefine210Xhap12_1713	N	<DEL>	20	LongReadHomRef	END=129229123;SVTYPE=DEL;SVLEN=720;SC=Sniffles2,cuteSV,SVIM,SVIM-asm,PAV,Dipcall;NumNeighbors=3;NumThresholdNeighbors=2;MatchId=651;TruScore=0.666667;PctSeqSimilarity=0;PctSizeSimilarity=1;PctRecOverlap=1;SizeDiff=0;StartDistance=0;EndDistance=0	GT	0/0
chr2	129228585	HG2_Ill_breakscan11_297	N	<DEL>	20	LongReadHomRef	END=129229038;SVTYPE=DEL;SVLEN=453;SC=Sniffles2,cuteSV,SVIM,SVIM-asm,PAV,Dipcall;NumNeighbors=2;NumThresholdNeighbors=1;MatchId=652;TruScore=0.666667;PctSeqSimilarity=0;PctSizeSimilarity=1;PctRecOverlap=1;SizeDiff=0;StartDistance=0;EndDistance=0	GT	./.
chr2	129228975	HG2_PB_pbsv_2264	N	<DEL>	10	ClusteredCalls	END=129229138;SVTYPE=DEL;SVLEN=163;SC=Sniffles2,cuteSV,SVIM,SVIM-asm,PAV,Dipcall;NumNeighbors=1;NumThresholdNeighbors=1;MatchId=653;TruScore=0.666667;PctSeqSimilarity=0;PctSizeSimilarity=1;PctRecOverlap=1;SizeDiff=0;StartDistance=0;EndDistance=0	GT	0/1
chr2	129421947	HG3_Ill_GATKHCSBGrefine_1477	N	<DEL>	10	LongReadHomRef	END=129422019;SVTYPE=DEL;SVLEN=72;SC=Sniffles2,cuteSV,SVIM,SVIM-asm,PAV,Dipcall;NumNeighbors=1;NumThresholdNeighbors=1;MatchId=654;TruScore=0.666667;PctSeqSimilarity=0;PctSizeSimilarity=1;PctRecOverlap=1;SizeDiff=0;StartDistance=0;EndDistance=0	GT	0/0
chr2	129526235	HG4_Ill_MetaSV_2705	N	<DEL>	10	LongReadHomRef	END=129526342;SVTYPE=DEL;SVLEN=107;SC=Sniffles2,cuteSV,SVIM,SVIM-asm,PAV,Dipcall;NumNeighbors=1;NumThresholdNeighbors=1;MatchId=655;TruScore=0.666667;PctSeqSimilarity=0;PctSizeSimilarity=1;PctRecOverlap=1;SizeDiff=0;StartDistance=0;EndDistance=0	GT	0/0
chr2	129549994	HG2_Ill_scalpel_2108	N	<DEL>	10	LongReadHomRef	END=129550094;SVTYPE=DEL;SVLEN=100;SC=Sniffles2,cuteSV,SVIM,SVIM-asm,PAV,Dipcall;NumNeighbors=3;NumThresholdNeighbors=2;MatchId=656;TruScore=0.666667;PctSeqSimilarity=0;PctSizeSimilarity=1;PctRecOverlap=1;SizeDiff=0;StartDistance=0;EndDistance=0	GT	0/0
chr2	129550037	HG2_Ill_GATKHCSBGrefine_1476	N	<DEL>	10	LongReadHomRef	END=129550117;SVTYPE=DEL;SVLEN=80;SC=Sniffles2,cuteSV,SVIM,SVIM-asm,PAV,Dipcall;NumNeighbors=2;NumThresholdNeighbors=1;MatchId=657;TruScore=0.666667;PctSeqSimilarity=0;PctSizeSimilarity=1;PctRecOverlap=1;SizeDiff=0;StartDistance=0;EndDistance=0	GT	0/0
chr2	129550087	HG4_PB_pbsv_2287	N	<INS>	20	PASS	END=129550087;SVTYPE=INS;SVLEN=149;SC=Sniffles2,cuteSV,SVIM,SVIM-asm,PAV,Dipcall;NumNeighbors=1;NumThresholdNeighbors=1;MatchId=658;TruScore=0.326622;PctSeqSimilarity=0;PctSizeSimilarity=0.979866;PctRecOverlap=0;SizeDiff=3;StartDistance=-185;EndDistance=-185	GT	0/1
chr2	129638419	HG3_Ill_MetaSV_2748	N	<DEL>	20	LongReadHomRef	END=129646203;SVTYPE=DEL;SVLEN=7784;SC=Sniffles2,cuteSV,SVIM,SVIM-asm,PAV,Dipcall;NumNeighbors=1;NumThresholdNeighbors=1;MatchId=660;TruScore=0.666667;PctSeqSimilarity=0;PctSizeSimilarity=1;PctRecOverlap=1;SizeDiff=0;StartDistance=0;EndDistance=0	GT	0/0
chr2	130695016	HG4_Ill_GATKHCSBGrefine_1543	N	<DEL>	10	LongReadHomRef	END=130695256;SVTYPE=DEL;SVLEN=240;SC=Sniffles2,cuteSV,SVIM,SVIM-asm,PAV,Dipcall;NumNeighbors=1;NumThresholdNeighbors=1;MatchId=661;TruScore=0.666667;PctSeqSimilarity=0;PctSizeSimilarity=1;PctRecOverlap=1;SizeDiff=0;StartDistance=0;EndDistance=0	GT	./.
chr2	130818240	HG3_Ill_MetaSV_2751	N	<DEL>	20	NoConsensusGT	END=130818777;SVTYPE=DEL;SVLEN=537;SC=Sniffles2,cuteSV,SVIM,SVIM-asm,PAV,Dipcall;NumNeighbors=1;NumThresholdNeighbors=1;MatchId=662;TruScore=0.666667;PctSeqSimilarity=0;PctSizeSimilarity=1;PctRecOverlap=1;SizeDiff=0;StartDistance=0;EndDistance=0	GT	./.
chr2	130954929	HG3_PB_pbsv_2258	N	<DEL>	20	LongReadHomRef	END=130957403;SVTYPE=DEL;SVLEN=2474;SC=Sniffles2,cuteSV,SVIM,SVIM-asm,PAV,Dipcall;NumNeighbors=1;NumThresholdNeighbors=1;MatchId=664;TruScore=0.666667;PctSeqSimilarity=0;PctSizeSimilarity=1;PctRecOverlap=1;SizeDiff=0;StartDistance=0;EndDistance=0	GT	./.
chr2	131369294	HG3_PB_pbsv_2260	N	<INS>	10	NoConsensusGT	END=131369294;SVTYPE=INS;SVLEN=113;SC=Sniffles2,cuteSV,SVIM,SVIM-asm,PAV,Dipcall;NumNeighbors=1;NumThresholdNeighbors=1;MatchId=665;TruScore=0.666667;PctSeqSimilarity=0;PctSizeSimilarity=1;PctRecOverlap=1;SizeDiff=0;StartDistance=0;EndDistance=0	GT	./.
chr2	131423392	HG2_PB_SVrefine2PBcRplusDovetail_5879	N	<DEL>	20	NoConsensusGT	END=131426324;SVTYPE=DEL;SVLEN=2932;SC=Sniffles2,cuteSV,SVIM,SVIM-asm,PAV,Dipcall;NumNeighbors=1;NumThresholdNeighbors=1;MatchId=666;TruScore=0.666667;PctSeqSimilarity=0;PctSizeSimilarity=1;PctRecOverlap=1;SizeDiff=0;StartDistance=0;EndDistance=0	GT	./.
chr2	132251992	HG2_10X_SVrefine210Xhap12_1726	N	<INS>	20	LongReadHomRef	END=132251992;SVTYPE=INS;SVLEN=842;SC=Sniffles2,cuteSV,SVIM,SVIM-asm,PAV,Dipcall;NumNeighbors=1;NumThresholdNeighbors=1;MatchId=668;TruScore=0.666667;PctSeqSimilarity=0;PctSizeSimilarity=1;PctRecOverlap=1;SizeDiff=0;StartDistance=0;EndDistance=0	GT	./.
chr2	133115535	HG2_Ill_GATKHCSBGrefine_1493	N	<DEL>	20	NoConsensusGT	END=133115802;SVTYPE=DEL;SVLEN=267;SC=Sniffles2,cuteSV,SVIM,SVIM-asm,PAV,Dipcall;NumNeighbors=1;NumThresholdNeighbors=1;MatchId=673;TruScore=0.666667;PctSeqSimilarity=0;PctSizeSimilarity=1;PctRecOverlap=1;SizeDiff=0;StartDistance=0;EndDistance=0	GT	./.
chr2	133151344	HG2_PB_SVrefine2Falcon2Bionano_913	N	<INS>	10	NoConsensusGT	END=133151344;SVTYPE=INS;SVLEN=218;SC=Sniffles2,cuteSV,SVIM,SVIM-asm,Dipcall;NumNeighbors=2;NumThresholdNeighbors=1;MatchId=674;TruScore=0.666667;PctSeqSimilarity=0;PctSizeSimilarity=1;PctRecOverlap=1;SizeDiff=0;StartDistance=0;EndDistance=0	GT	./.
chr2	133505138	HG4_Ill_svaba_2818	N	<INS>	20	LongReadHomRef	END=133505138;SVTYPE=INS;SVLEN=70;SC=Sniffles2,cuteSV,SVIM,SVIM-asm,PAV,Dipcall;NumNeighbors=1;NumThresholdNeighbors=1;MatchId=675;TruScore=0.666667;PctSeqSimilarity=0;PctSizeSimilarity=1;PctRecOverlap=1;SizeDiff=0;StartDistance=0;EndDistance=0	GT	0/0
chr2	133979990	HG3_Ill_SVrefine2DISCOVARDovetail_1601	N	<INS>	20	LongReadHomRef	END=133979990;SVTYPE=INS;SVLEN=157;SC=Sniffles2,cuteSV,SVIM,SVIM-asm,PAV,Dipcall;NumNeighbors=1;NumThresholdNeighbors=1;MatchId=676;TruScore=0.666667;PctSeqSimilarity=0;PctSizeSimilarity=1;PctRecOverlap=1;SizeDiff=0;StartDistance=0;EndDistance=0	GT	0/0
chr2	134261846	HG2_Ill_SpiralSDKrefine_8909	N	<INS>	20	ClusteredCalls	END=134261846;SVTYPE=INS;SVLEN=770;SC=Sniffles2,cuteSV,SVIM,SVIM-asm,PAV,Dipcall;NumNeighbors=2;NumThresholdNeighbors=2;MatchId=677;TruScore=0.666667;PctSeqSimilarity=0;PctSizeSimilarity=1;PctRecOverlap=1;SizeDiff=0;StartDistance=0;EndDistance=0	GT	0/1
chr2	134261902	HG2_10X_SVrefine210Xhap12_1731	N	<INS>	20	ClusteredCalls	END=134261902;SVTYPE=INS;SVLEN=770;SC=Sniffles2,cuteSV,SVIM,SVIM-asm,PAV,Dipcall;NumNeighbors=1;NumThresholdNeighbors=1;MatchId=678;TruScore=0.666667;PctSeqSimilarity=0;PctSizeSimilarity=1;PctRecOverlap=1;SizeDiff=0;StartDistance=0;EndDistance=0	GT	0/1
chr2	134650573	HG4_PB_SVrefine2Falcon1Dovetail_1376	N	<INS>	20	LongReadHomRef	END=134650573;SVTYPE=INS;SVLEN=52;SC=Sniffles2,cuteSV,SVIM,SVIM-asm,PAV,Dipcall;NumNeighbors=1;NumThresholdNeighbors=1;MatchId=679;TruScore=0.666667;PctSeqSimilarity=0;PctSizeSimilarity=1;PctRecOverlap=1;SizeDiff=0;StartDistance=0;EndDistance=0	GT	0/0
chr2	134765594	HG4_Ill_150bpfermikitraw_2920	N	<DEL>	20	LongReadHomRef	END=134765662;SVTYPE=DEL;SVLEN=68;SC=Sniffles2,cuteSV,SVIM,SVIM-asm,PAV,Dipcall;NumNeighbors=1;NumThresholdNeighbors=1;MatchId=680;TruScore=0.666667;PctSeqSimilarity=0;PctSizeSimilarity=1;PctRecOverlap=1;SizeDiff=0;StartDistance=0;EndDistance=0	GT	./.
chr2	135217034	HG4_Ill_Cortex_1893	N	<INS>	20	LongReadHomRef	END=135217034;SVTYPE=INS;SVLEN=50;SC=Sniffles2,cuteSV,SVIM,SVIM-asm,PAV,Dipcall;NumNeighbors=1;NumThresholdNeighbors=1;MatchId=681;TruScore=0.666667;PctSeqSimilarity=0;PctSizeSimilarity=1;PctRecOverlap=1;SizeDiff=0;StartDistance=0;EndDistance=0	GT	0/0
chr2	135364477	HG2_10X_SVrefine210Xhap12_1738	N	<DEL>	20	LongReadHomRef	END=135367388;SVTYPE=DEL;SVLEN=2911;SC=Sniffles2,cuteSV,SVIM,SVIM-asm,PAV,Dipcall;NumNeighbors=2;NumThresholdNeighbors=1;MatchId=682;TruScore=0.666667;PctSeqSimilarity=0;PctSizeSimilarity=1;PctRecOverlap=1;SizeDiff=0;StartDistance=0;EndDistance=0	GT	0/0
chr2	135364477	HG2_PB_SVrefine2Falcon2Bionano_916	N	<INS>	10	PASS	END=135364477;SVTYPE=INS;SVLEN=385;SC=Sniffles2,cuteSV,SVIM,SVIM-asm,PAV,Dipcall;NumNeighbors=1;NumThresholdNeighbors=1;MatchId=683;TruScore=0.666667;PctSeqSimilarity=0;PctSizeSimilarity=1;PctRecOverlap=1;SizeDiff=0;StartDistance=0;EndDistance=0	GT	0/1
chr2	136619829	HG2_Ill_GATKHCSBGrefine_1500	N	<DEL>	10	LongReadHomRef	END=136619889;SVTYPE=DEL;SVLEN=60;SC=Sniffles2,cuteSV,SVIM,SVIM-asm,PAV,Dipcall;NumNeighbors=1;NumThresholdNeighbors=1;MatchId=684;TruScore=0.666667;PctSeqSimilarity=0;PctSizeSimilarity=1;PctRecOverlap=1;SizeDiff=0;StartDistance=0;EndDistance=0	GT	0/0
chr2	137103219	HG2_PB_SVrefine2Falcon1plusDovetail_6370	N	<INS>	10	NoConsensusGT	END=137103219;SVTYPE=INS;SVLEN=1453;SC=Sniffles2,cuteSV,SVIM,SVIM-asm,PAV,Dipcall;NumNeighbors=1;NumThresholdNeighbors=1;MatchId=685;TruScore=0.666667;PctSeqSimilarity=0;PctSizeSimilarity=1;PctRecOverlap=1;SizeDiff=0;StartDistance=0;EndDistance=0	GT	./.
chr2	137105284	HG3_Ill_svaba_2875	N	<INS>	20	NoConsensusGT	END=137105284;SVTYPE=INS;SVLEN=61;SC=Sniffles2,cuteSV,SVIM;NumNeighbors=1;NumThresholdNeighbors=1;MatchId=686;TruScore=0.666667;PctSeqSimilarity=0;PctSizeSimilarity=1;PctRecOverlap=1;SizeDiff=0;StartDistance=0;EndDistance=0	GT	./.
chr2	138736299	HG2_PB_PB10Xdip_16547	N	<INS>	20	ClusteredCalls	END=138736299;SVTYPE=INS;SVLEN=63;SC=Sniffles2,cuteSV,SVIM,SVIM-asm,PAV,Dipcall;NumNeighbors=1;NumThresholdNeighbors=1;MatchId=688;TruScore=0.666667;PctSeqSimilarity=0;PctSizeSimilarity=1;PctRecOverlap=1;SizeDiff=0;StartDistance=0;EndDistance=0	GT	1/1
chr2	138872955	HG2_Ill_GATKHC_3688	N	<DEL>	20	ClusteredCalls	END=138873019;SVTYPE=DEL;SVLEN=64;SC=Sniffles2,cuteSV,SVIM,SVIM-asm,PAV,Dipcall;NumNeighbors=1;NumThresholdNeighbors=1;MatchId=689;TruScore=0.666667;PctSeqSimilarity=0;PctSizeSimilarity=1;PctRecOverlap=1;SizeDiff=0;StartDistance=0;EndDistance=0	GT	1/1
chr2	139987472	HG4_Ill_SVrefine2DISCOVARDovetail_1691	N	<DEL>	20	NoConsensusGT	END=139987592;SVTYPE=DEL;SVLEN=120;SC=Sniffles2,cuteSV,SVIM,SVIM-asm,PAV,Dipcall;NumNeighbors=1;NumThresholdNeighbors=1;MatchId=691;TruScore=0.666667;PctSeqSimilarity=0;PctSizeSimilarity=1;PctRecOverlap=1;SizeDiff=0;StartDistance=0;EndDistance=0	GT	./.
chr2	140985635	HG3_Ill_GATKHC_3819	N	<INS>	20	NoConsensusGT	END=140985635;SVTYPE=INS;SVLEN=61;SC=Sniffles2,cuteSV,SVIM,SVIM-asm,PAV,Dipcall;NumNeighbors=2;NumThresholdNeighbors=1;MatchId=693;TruScore=0.239216;PctSeqSimilarity=0;PctSizeSimilarity=0.717647;PctRecOverlap=0;SizeDiff=-24;StartDistance=-84;EndDistance=-84	GT	./.
chr2	141852907	HG4_Ill_GATKHCSBGrefine_1577	N	<INS>	20	LongReadHomRef	END=141852907;SVTYPE=INS;SVLEN=478;SC=Sniffles2,cuteSV,SVIM,SVIM-asm,PAV,Dipcall;NumNeighbors=1;NumThresholdNeighbors=1;MatchId=695;TruScore=0.666667;PctSeqSimilarity=0;PctSizeSimilarity=1;PctRecOverlap=1;SizeDiff=0;StartDistance=0;EndDistance=0	GT	0/0
chr2	143434605	HG4_PB_SVrefine2Falcon1Dovetail_1391	N	<DEL>	20	LongReadHomRef	END=143434943;SVTYPE=DEL;SVLEN=338;SC=Sniffles2,cuteSV,SVIM,SVIM-asm,PAV,Dipcall;NumNeighbors=1;NumThresholdNeighbors=1;MatchId=696;TruScore=0.666667;PctSeqSimilarity=0;PctSizeSimilarity=1;PctRecOverlap=1;SizeDiff=0;StartDistance=0;EndDistance=0	GT	0/0
chr2	144679466	HG4_PB_SVrefine2PBcRDovetail_1232	N	<DEL>	20	LongReadHomRef	END=144679565;SVTYPE=DEL;SVLEN=99;SC=Sniffles2,cuteSV,SVIM,SVIM-asm,PAV,Dipcall;NumNeighbors=1;NumThresholdNeighbors=1;MatchId=697;TruScore=0.666667;PctSeqSimilarity=0;PctSizeSimilarity=1;PctRecOverlap=1;SizeDiff=0;StartDistance=0;EndDistance=0	GT	0/0
chr2	145346752	HG3_Ill_GATKHCSBGrefine_1533	N	<INS>	20	LongReadHomRef	END=145346752;SVTYPE=INS;SVLEN=325;SC=Sniffles2,cuteSV,SVIM,SVIM-asm,PAV,Dipcall;NumNeighbors=1;NumThresholdNeighbors=1;MatchId=698;TruScore=0.666667;PctSeqSimilarity=0;PctSizeSimilarity=1;PctRecOverlap=1;SizeDiff=0;StartDistance=0;EndDistance=0	GT	0/0
chr2	146357885	HG4_PB_HySA_3550	N	<INS>	20	NoConsensusGT	END=146357885;SVTYPE=INS;SVLEN=62;SC=Sniffles2,cuteSV,SVIM,SVIM-asm,PAV,Dipcall;NumNeighbors=1;NumThresholdNeighbors=1;MatchId=699;TruScore=0.666667;PctSeqSimilarity=0;PctSizeSimilarity=1;PctRecOverlap=1;SizeDiff=0;StartDistance=0;EndDistance=0	GT	./.
chr2	147990499	HG2_Ill_GATKHCSBGrefine_1528	N	<DEL>	10	LongReadHomRef	END=147990556;SVTYPE=DEL;SVLEN=57;SC=Sniffles2,cuteSV,SVIM,SVIM-asm,PAV,Dipcall;NumNeighbors=1;NumThresholdNeighbors=1;MatchId=700;TruScore=0.666667;PctSeqSimilarity=0;PctSizeSimilarity=1;PctRecOverlap=1;SizeDiff=0;StartDistance=0;EndDistance=0	GT	./.
chr2	149102995	HG3_Ill_svaba_2969	N	<DEL>	20	LongReadHomRef	END=149103069;SVTYPE=DEL;SVLEN=74;SC=Sniffles2,cuteSV,SVIM,SVIM-asm,PAV,Dipcall;NumNeighbors=2;NumThresholdNeighbors=2;MatchId=701;TruScore=0.666667;PctSeqSimilarity=0;PctSizeSimilarity=1;PctRecOverlap=1;SizeDiff=0;StartDistance=0;EndDistance=0	GT	0/0
chr2	149103010	HG3_Ill_150bpfermikitraw_2997	N	<DEL>	20	LongReadHomRef	END=149103136;SVTYPE=DEL;SVLEN=126;SC=Sniffles2,cuteSV,SVIM,SVIM-asm,PAV,Dipcall;NumNeighbors=1;NumThresholdNeighbors=1;MatchId=702;TruScore=0.666667;PctSeqSimilarity=0;PctSizeSimilarity=1;PctRecOverlap=1;SizeDiff=0;StartDistance=0;EndDistance=0	GT	0/0
chr2	149563175	HG2_Ill_svaba_2879	N	<DEL>	10	PASS	END=149563282;SVTYPE=DEL;SVLEN=107;SC=Sniffles2,cuteSV,SVIM,SVIM-asm,PAV,Dipcall;NumNeighbors=1;NumThresholdNeighbors=1;MatchId=703;TruScore=0.666667;PctSeqSimilarity=0;PctSizeSimilarity=1;PctRecOverlap=1;SizeDiff=0;StartDistance=0;EndDistance=0	GT	0/1
chr2	150626970	HG3_Ill_manta_497	N	<DEL>	20	LongReadHomRef	END=150627291;SVTYPE=DEL;SVLEN=321;SC=Sniffles2,cuteSV,SVIM,SVIM-asm,PAV,Dipcall;NumNeighbors=1;NumThresholdNeighbors=1;MatchId=704;TruScore=0.666667;PctSeqSimilarity=0;PctSizeSimilarity=1;PctRecOverlap=1;SizeDiff=0;StartDistance=0;EndDistance=0	GT	0/0
chr2	150857261	HG2_10X_SVrefine210Xhap12_1781	N	<DEL>	20	ClusteredCalls	END=150857471;SVTYPE=DEL;SVLEN=210;SC=Sniffles2,cuteSV,SVIM,SVIM-asm,PAV,Dipcall;NumNeighbors=2;NumThresholdNeighbors=1;MatchId=706;TruScore=0.666667;PctSeqSimilarity=0;PctSizeSimilarity=1;PctRecOverlap=1;SizeDiff=0;StartDistance=0;EndDistance=0	GT	0/1
chr2	150857261	HG2_PB_SVrefine2PB10Xhap12_1790	N	<DEL>	20	NoConsensusGT	END=150857401;SVTYPE=DEL;SVLEN=140;SC=Sniffles2,cuteSV,SVIM,SVIM-asm,PAV,Dipcall;NumNeighbors=1;NumThresholdNeighbors=1;MatchId=707;TruScore=0.339767;PctSeqSimilarity=0;PctSizeSimilarity=0.721429;PctRecOverlap=0.297872;SizeDiff=39;StartDistance=-99;EndDistance=-60	GT	./.
chr2	151398965	HG2_Ill_SVrefine2DISCOVARplusDovetail_6948	N	<DEL>	20	ClusteredCalls	END=151399104;SVTYPE=DEL;SVLEN=139;SC=Sniffles2,cuteSV,SVIM,SVIM-asm,PAV,Dipcall;NumNeighbors=1;NumThresholdNeighbors=1;MatchId=709;TruScore=0.478058;PctSeqSimilarity=0;PctSizeSimilarity=0.784173;PctRecOverlap=0.65;SizeDiff=30;StartDistance=-49;EndDistance=-19	GT	0/1
chr2	152435277	HG2_PB_SVrefine2Falcon2Bionano_953	N	<DEL>	10	LongReadHomRef	END=152445832;SVTYPE=DEL;SVLEN=10555;SC=Sniffles2,cuteSV,SVIM,SVIM-asm,PAV,Dipcall;NumNeighbors=1;NumThresholdNeighbors=1;MatchId=712;TruScore=0.666667;PctSeqSimilarity=0;PctSizeSimilarity=1;PctRecOverlap=1;SizeDiff=0;StartDistance=0;EndDistance=0	GT	./.
chr2	152931123	HG4_PB_assemblyticsfalcon_14011	N	<DEL>	20	LongReadHomRef	END=152931193;SVTYPE=DEL;SVLEN=70;SC=Sniffles2,cuteSV,SVIM,SVIM-asm,PAV,Dipcall;NumNeighbors=1;NumThresholdNeighbors=1;MatchId=713;TruScore=0.666667;PctSeqSimilarity=0;PctSizeSimilarity=1;PctRecOverlap=1;SizeDiff=0;StartDistance=0;EndDistance=0	GT	0/0
chr2	152976670	HG2_Ill_manta_641	N	<DEL>	20	LongReadHomRef	END=152976771;SVTYPE=DEL;SVLEN=101;SC=Sniffles2,cuteSV,SVIM,SVIM-asm,PAV,Dipcall;NumNeighbors=1;NumThresholdNeighbors=1;MatchId=714;TruScore=0.666667;PctSeqSimilarity=0;PctSizeSimilarity=1;PctRecOverlap=1;SizeDiff=0;StartDistance=0;EndDistance=0	GT	./.
chr2	153213468	HG4_PB_SVrefine2PBcRDovetail_1244	N	<DEL>	20	NoConsensusGT	END=153213648;SVTYPE=DEL;SVLEN=180;SC=Sniffles2,cuteSV,SVIM-asm,PAV,Dipcall;NumNeighbors=1;NumThresholdNeighbors=1;MatchId=715;TruScore=0.666667;PctSeqSimilarity=0;PctSizeSimilarity=1;PctRecOverlap=1;SizeDiff=0;StartDistance=0;EndDistance=0	GT	./.
chr2	153641685	HG3_Ill_GATKHCSBGrefine_1558	N	<INS>	20	LongReadHomRef	END=153641685;SVTYPE=INS;SVLEN=170;SC=Sniffles2,cuteSV,SVIM,SVIM-asm,PAV,Dipcall;NumNeighbors=1;NumThresholdNeighbors=1;MatchId=716;TruScore=0.666667;PctSeqSimilarity=0;PctSizeSimilarity=1;PctRecOverlap=1;SizeDiff=0;StartDistance=0;EndDistance=0	GT	0/0
chr2	153997618	HG3_Ill_MetaSV_2791	N	<INS>	20	LongReadHomRef	END=153997618;SVTYPE=INS;SVLEN=145;SC=Sniffles2,cuteSV,SVIM,SVIM-asm,PAV,Dipcall;NumNeighbors=1;NumThresholdNeighbors=1;MatchId=717;TruScore=0.666667;PctSeqSimilarity=0;PctSizeSimilarity=1;PctRecOverlap=1;SizeDiff=0;StartDistance=0;EndDistance=0	GT	0/0
chr2	154160670	HG3_PB_SVrefine2Falcon1Dovetail_1464	N	<INS>	20	LongReadHomRef	END=154160670;SVTYPE=INS;SVLEN=315;SC=Sniffles2,cuteSV,SVIM,SVIM-asm,PAV,Dipcall;NumNeighbors=1;NumThresholdNeighbors=1;MatchId=718;TruScore=0.666667;PctSeqSimilarity=0;PctSizeSimilarity=1;PctRecOverlap=1;SizeDiff=0;StartDistance=0;EndDistance=0	GT	0/0
chr2	155155099	HG4_Ill_GATKHCSBGrefine_1613	N	<DEL>	20	LongReadHomRef	END=155155207;SVTYPE=DEL;SVLEN=108;SC=Sniffles2,cuteSV,SVIM,SVIM-asm,PAV,Dipcall;NumNeighbors=2;NumThresholdNeighbors=2;MatchId=719;TruScore=0.666667;PctSeqSimilarity=0;PctSizeSimilarity=1;PctRecOverlap=1;SizeDiff=0;StartDistance=0;EndDistance=0	GT	0/0
chr2	155155248	HG3_PB_SVrefine2Falcon1Dovetail_1469	N	<DEL>	10	LongReadHomRef	END=155155415;SVTYPE=DEL;SVLEN=167;SC=Sniffles2,cuteSV,SVIM,SVIM-asm,PAV,Dipcall;NumNeighbors=1;NumThresholdNeighbors=1;MatchId=720;TruScore=0.666667;PctSeqSimilarity=0;PctSizeSimilarity=1;PctRecOverlap=1;SizeDiff=0;StartDistance=0;EndDistance=0	GT	0/0
chr2	155200875	HG4_Ill_svaba_2982	N	<INS>	10	LongReadHomRef	END=155200875;SVTYPE=INS;SVLEN=62;SC=Sniffles2,cuteSV,SVIM,SVIM-asm,PAV,Dipcall;NumNeighbors=1;NumThresholdNeighbors=1;MatchId=721;TruScore=0.666667;PctSeqSimilarity=0;PctSizeSimilarity=1;PctRecOverlap=1;SizeDiff=0;StartDistance=0;EndDistance=0	GT	0/0
chr2	155795846	HG4_PB_assemblyticsfalcon_14035	N	<INS>	10	LongReadHomRef	END=155795846;SVTYPE=INS;SVLEN=285;SC=Sniffles2,cuteSV,SVIM,SVIM-asm,PAV,Dipcall;NumNeighbors=1;NumThresholdNeighbors=1;MatchId=722;TruScore=0.666667;PctSeqSimilarity=0;PctSizeSimilarity=1;PctRecOverlap=1;SizeDiff=0;StartDistance=0;EndDistance=0	GT	./.
chr2	155891178	HG3_10X_allpass_445	N	<DEL>	20	LongReadHomRef	END=155891494;SVTYPE=DEL;SVLEN=316;SC=Sniffles2,cuteSV,SVIM,SVIM-asm,PAV,Dipcall;NumNeighbors=1;NumThresholdNeighbors=1;MatchId=723;TruScore=0.666667;PctSeqSimilarity=0;PctSizeSimilarity=1;PctRecOverlap=1;SizeDiff=0;StartDistance=0;EndDistance=0	GT	0/0
chr2	156268299	HG3_PB_SVrefine2Falcon1Dovetail_1472	N	<DEL>	20	LongReadHomRef	END=156268449;SVTYPE=DEL;SVLEN=150;SC=Sniffles2,cuteSV,SVIM,SVIM-asm,PAV,Dipcall;NumNeighbors=1;NumThresholdNeighbors=1;MatchId=725;TruScore=0.666667;PctSeqSimilarity=0;PctSizeSimilarity=1;PctRecOverlap=1;SizeDiff=0;StartDistance=0;EndDistance=0	GT	./.
chr2	156385285	HG3_Ill_150bpfermikitraw_3042	N	<DEL>	20	LongReadHomRef	END=156385342;SVTYPE=DEL;SVLEN=57;SC=Sniffles2,cuteSV,SVIM,SVIM-asm,PAV,Dipcall;NumNeighbors=1;NumThresholdNeighbors=1;MatchId=726;TruScore=0.666667;PctSeqSimilarity=0;PctSizeSimilarity=1;PctRecOverlap=1;SizeDiff=0;StartDistance=0;EndDistance=0	GT	0/0
chr2	156611127	HG3_Ill_250bpfermikitraw_3165	N	<INS>	20	LongReadHomRef	END=156611127;SVTYPE=INS;SVLEN=50;SC=Sniffles2,cuteSV,SVIM,SVIM-asm,PAV,Dipcall;NumNeighbors=1;NumThresholdNeighbors=1;MatchId=727;TruScore=0.666667;PctSeqSimilarity=0;PctSizeSimilarity=1;PctRecOverlap=1;SizeDiff=0;StartDistance=0;EndDistance=0	GT	0/0
chr2	156750282	HG3_Ill_Krunchall_3238	N	<DEL>	20	LongReadHomRef	END=156750367;SVTYPE=DEL;SVLEN=85;SC=Sniffles2,cuteSV,SVIM,SVIM-asm,PAV,Dipcall;NumNeighbors=1;NumThresholdNeighbors=1;MatchId=728;TruScore=0.666667;PctSeqSimilarity=0;PctSizeSimilarity=1;PctRecOverlap=1;SizeDiff=0;StartDistance=0;EndDistance=0	GT	0/0
chr2	157225267	HG3_PB_SVrefine2Falcon1Dovetail_1474	N	<INS>	10	LongReadHomRef	END=157225267;SVTYPE=INS;SVLEN=91;SC=Sniffles2,cuteSV,SVIM,SVIM-asm,PAV,Dipcall;NumNeighbors=1;NumThresholdNeighbors=1;MatchId=730;TruScore=0.666667;PctSeqSimilarity=0;PctSizeSimilarity=1;PctRecOverlap=1;SizeDiff=0;StartDistance=0;EndDistance=0	GT	./.
chr2	158773839	HG2_PB_assemblyticsPBcR_13844	N	<INS>	10	LongReadHomRef	END=158773839;SVTYPE=INS;SVLEN=3548;SC=Sniffles2,cuteSV,SVIM,SVIM-asm,PAV,Dipcall;NumNeighbors=1;NumThresholdNeighbors=1;MatchId=731;TruScore=0.666667;PctSeqSimilarity=0;PctSizeSimilarity=1;PctRecOverlap=1;SizeDiff=0;StartDistance=0;EndDistance=0	GT	./.
chr2	159282634	HG4_PB_assemblyticsfalcon_14054	N	<INS>	10	LongReadHomRef	END=159282634;SVTYPE=INS;SVLEN=331;SC=Sniffles2,cuteSV,SVIM,SVIM-asm,PAV,Dipcall;NumNeighbors=1;NumThresholdNeighbors=1;MatchId=734;TruScore=0.666667;PctSeqSimilarity=0;PctSizeSimilarity=1;PctRecOverlap=1;SizeDiff=0;StartDistance=0;EndDistance=0	GT	./.
chr2	159644058	HG4_Ill_Krunchall_3394	N	<DEL>	20	LongReadHomRef	END=159644119;SVTYPE=DEL;SVLEN=61;SC=Sniffles2,cuteSV,SVIM,SVIM-asm,PAV,Dipcall;NumNeighbors=1;NumThresholdNeighbors=1;MatchId=735;TruScore=0.666667;PctSeqSimilarity=0;PctSizeSimilarity=1;PctRecOverlap=1;SizeDiff=0;StartDistance=0;EndDistance=0	GT	0/0
chr2	160104389	HG3_PB_pbsv_2379	N	<INS>	20	LongReadHomRef	END=160104389;SVTYPE=INS;SVLEN=99;SC=Sniffles2,cuteSV,SVIM,SVIM-asm,PAV,Dipcall;NumNeighbors=1;NumThresholdNeighbors=1;MatchId=736;TruScore=0.666667;PctSeqSimilarity=0;PctSizeSimilarity=1;PctRecOverlap=1;SizeDiff=0;StartDistance=0;EndDistance=0	GT	0/0
chr2	160149117	HG3_PB_SVrefine2PBcRDovetail_1218	N	<DEL>	20	ClusteredCalls	END=160151648;SVTYPE=DEL;SVLEN=2531;SC=Sniffles2,cuteSV,SVIM,SVIM-asm,PAV,Dipcall;NumNeighbors=1;NumThresholdNeighbors=1;MatchId=737;TruScore=0.666667;PctSeqSimilarity=0;PctSizeSimilarity=1;PctRecOverlap=1;SizeDiff=0;StartDistance=0;EndDistance=0	GT	1/1
chr2	160730254	HG2_Ill_Krunchall_3242	N	<DEL>	20	LongReadHomRef	END=160730341;SVTYPE=DEL;SVLEN=87;SC=Sniffles2,cuteSV,SVIM;NumNeighbors=6;NumThresholdNeighbors=2;MatchId=738;TruScore=0.666667;PctSeqSimilarity=0;PctSizeSimilarity=1;PctRecOverlap=1;SizeDiff=0;StartDistance=0;EndDistance=0	GT	./.
chr2	160730255	HG3_PB_SVrefine2PBcRDovetail_1221	N	<INS>	20	NoConsensusGT	END=160730255;SVTYPE=INS;SVLEN=495;SC=Sniffles2,cuteSV,SVIM,SVIM-asm,PAV,Dipcall;NumNeighbors=4;NumThresholdNeighbors=1;MatchId=739;TruScore=0.666667;PctSeqSimilarity=0;PctSizeSimilarity=1;PctRecOverlap=1;SizeDiff=0;StartDistance=0;EndDistance=0	GT	./.
chr2	160730259	HG3_Ill_250bpfermikitraw_3187	N	<DEL>	20	ClusteredCalls	END=160730317;SVTYPE=DEL;SVLEN=58;SC=Sniffles2,cuteSV,SVIM,SVIM-asm,PAV,Dipcall;NumNeighbors=3;NumThresholdNeighbors=1;MatchId=740;TruScore=0.666667;PctSeqSimilarity=0;PctSizeSimilarity=1;PctRecOverlap=1;SizeDiff=0;StartDistance=0;EndDistance=0	GT	0/1
chr2	160730481	HG4_PB_assemblyticsfalcon_14064	N	<DEL>	10	LongReadHomRef	END=160731088;SVTYPE=DEL;SVLEN=607;SC=Sniffles2,cuteSV,SVIM,SVIM-asm,PAV,Dipcall;NumNeighbors=3;NumThresholdNeighbors=1;MatchId=741;TruScore=0.666667;PctSeqSimilarity=0;PctSizeSimilarity=1;PctRecOverlap=1;SizeDiff=0;StartDistance=0;EndDistance=0	GT	0/0
chr2	160730749	HG3_Ill_GATKHCSBGrefine_1579	N	<INS>	20	NoConsensusGT	END=160730749;SVTYPE=INS;SVLEN=57;SC=Sniffles2,cuteSV,PAV;NumNeighbors=2;NumThresholdNeighbors=1;MatchId=742;TruScore=0.666667;PctSeqSimilarity=0;PctSizeSimilarity=1;PctRecOverlap=1;SizeDiff=0;StartDistance=0;EndDistance=0	GT	./.
chr2	162083370	HG2_PB_assemblyticsPBcR_13877	N	<DEL>	10	LongReadHomRef	END=162083432;SVTYPE=DEL;SVLEN=62;SC=Sniffles2,cuteSV,SVIM,SVIM-asm,PAV,Dipcall;NumNeighbors=1;NumThresholdNeighbors=1;MatchId=744;TruScore=0.666667;PctSeqSimilarity=0;PctSizeSimilarity=1;PctRecOverlap=1;SizeDiff=0;StartDistance=0;EndDistance=0	GT	0/0
chr2	165894035	HG4_Ill_150bpfermikitraw_3154	N	<INS>	20	LongReadHomRef	END=165894035;SVTYPE=INS;SVLEN=83;SC=Sniffles2,cuteSV,SVIM,SVIM-asm,PAV,Dipcall;NumNeighbors=1;NumThresholdNeighbors=1;MatchId=745;TruScore=0.666667;PctSeqSimilarity=0;PctSizeSimilarity=1;PctRecOverlap=1;SizeDiff=0;StartDistance=0;EndDistance=0	GT	0/0
chr2	166601371	HG3_Ill_250bpfermikitraw_3214	N	<INS>	20	LongReadHomRef	END=166601371;SVTYPE=INS;SVLEN=72;SC=Sniffles2,cuteSV,SVIM,SVIM-asm,PAV,Dipcall;NumNeighbors=1;NumThresholdNeighbors=1;MatchId=746;TruScore=0.666667;PctSeqSimilarity=0;PctSizeSimilarity=1;PctRecOverlap=1;SizeDiff=0;StartDistance=0;EndDistance=0	GT	0/0
chr2	166623171	HG3_Ill_Spiral_2584	N	<INS>	20	LongReadHomRef	END=166623171;SVTYPE=INS;SVLEN=128;SC=Sniffles2,cuteSV,SVIM,SVIM-asm,PAV,Dipcall;NumNeighbors=1;NumThresholdNeighbors=1;MatchId=747;TruScore=0.666667;PctSeqSimilarity=0;PctSizeSimilarity=1;PctRecOverlap=1;SizeDiff=0;StartDistance=0;EndDistance=0	GT	0/0
chr2	167057933	HG4_Ill_GATKHC_3993	N	<DEL>	20	PASS	END=167058105;SVTYPE=DEL;SVLEN=172;SC=Sniffles2,cuteSV,SVIM-asm,PAV;NumNeighbors=1;NumThresholdNeighbors=1;MatchId=748;TruScore=0.666667;PctSeqSimilarity=0;PctSizeSimilarity=1;PctRecOverlap=1;SizeDiff=0;StartDistance=0;EndDistance=0	GT	1/1
chr2	167746388	HG4_PB_assemblyticsfalcon_14117	N	<INS>	10	LongReadHomRef	END=167746388;SVTYPE=INS;SVLEN=3193;SC=Sniffles2,cuteSV,SVIM,SVIM-asm,PAV,Dipcall;NumNeighbors=1;NumThresholdNeighbors=1;MatchId=750;TruScore=0.666667;PctSeqSimilarity=0;PctSizeSimilarity=1;PctRecOverlap=1;SizeDiff=0;StartDistance=0;EndDistance=0	GT	./.
chr2	167844952	HG3_Ill_MetaSV_2813	N	<DEL>	20	LongReadHomRef	END=167851208;SVTYPE=DEL;SVLEN=6256;SC=Sniffles2,cuteSV,SVIM,SVIM-asm,PAV,Dipcall;NumNeighbors=1;NumThresholdNeighbors=1;MatchId=751;TruScore=0.666667;PctSeqSimilarity=0;PctSizeSimilarity=1;PctRecOverlap=1;SizeDiff=0;StartDistance=0;EndDistance=0	GT	0/0
chr2	167952361	HG2_10X_SVrefine210Xhap12_1855	N	<INS>	20	LongReadHomRef	END=167952361;SVTYPE=INS;SVLEN=57;SC=Sniffles2,cuteSV,SVIM,SVIM-asm,PAV,Dipcall;NumNeighbors=1;NumThresholdNeighbors=1;MatchId=752;TruScore=0.666667;PctSeqSimilarity=0;PctSizeSimilarity=1;PctRecOverlap=1;SizeDiff=0;StartDistance=0;EndDistance=0	GT	0/0
chr2	168337954	HG3_Ill_150bpfermikitraw_3119	N	<INS>	10	LongReadHomRef	END=168337954;SVTYPE=INS;SVLEN=55;SC=Sniffles2,cuteSV,SVIM,SVIM-asm,PAV,Dipcall;NumNeighbors=1;NumThresholdNeighbors=1;MatchId=753;TruScore=0.666667;PctSeqSimilarity=0;PctSizeSimilarity=1;PctRecOverlap=1;SizeDiff=0;StartDistance=0;EndDistance=0	GT	0/0
chr2	169081735	HG4_Ill_scalpel_2258	N	<DEL>	20	LongReadHomRef	END=169081811;SVTYPE=DEL;SVLEN=76;SC=Sniffles2,cuteSV,SVIM,SVIM-asm,PAV,Dipcall;NumNeighbors=1;NumThresholdNeighbors=1;MatchId=754;TruScore=0.666667;PctSeqSimilarity=0;PctSizeSimilarity=1;PctRecOverlap=1;SizeDiff=0;StartDistance=0;EndDistance=0	GT	0/0
chr2	169245251	HG2_Ill_250bpfermikitraw_3264	N	<DEL>	20	LongReadHomRef	END=169245309;SVTYPE=DEL;SVLEN=58;SC=Sniffles2,cuteSV,SVIM,SVIM-asm,PAV,Dipcall;NumNeighbors=1;NumThresholdNeighbors=1;MatchId=755;TruScore=0.666667;PctSeqSimilarity=0;PctSizeSimilarity=1;PctRecOverlap=1;SizeDiff=0;StartDistance=0;EndDistance=0	GT	./.
chr2	169723778	HG2_PB_SVrefine2PBcRplusDovetail_5974	N	<INS>	10	PASS	END=169723778;SVTYPE=INS;SVLEN=16944;SC=Sniffles2,SVIM,SVIM-asm,PAV,Dipcall;NumNeighbors=1;NumThresholdNeighbors=1;MatchId=756;TruScore=0.666667;PctSeqSimilarity=0;PctSizeSimilarity=1;PctRecOverlap=1;SizeDiff=0;StartDistance=0;EndDistance=0	GT	1/1
chr2	169831575	HG2_PB_assemblyticsfalcon_14341	N	<DEL>	20	LongReadHomRef	END=169831901;SVTYPE=DEL;SVLEN=326;SC=Sniffles2,cuteSV,SVIM,SVIM-asm,PAV,Dipcall;NumNeighbors=1;NumThresholdNeighbors=1;MatchId=757;TruScore=0.666667;PctSeqSimilarity=0;PctSizeSimilarity=1;PctRecOverlap=1;SizeDiff=0;StartDistance=0;EndDistance=0	GT	0/0
chr2	170105115	HG3_PB_pbsv_2423	N	<DEL>	20	LongReadHomRef	END=170111162;SVTYPE=DEL;SVLEN=6047;SC=Sniffles2,cuteSV,SVIM,SVIM-asm,PAV,Dipcall;NumNeighbors=1;NumThresholdNeighbors=1;MatchId=759;TruScore=0.666667;PctSeqSimilarity=0;PctSizeSimilarity=1;PctRecOverlap=1;SizeDiff=0;StartDistance=0;EndDistance=0	GT	0/0
chr2	170323784	HG2_PB_PB10Xdip_16701	N	<INS>	20	ClusteredCalls	END=170323784;SVTYPE=INS;SVLEN=52;SC=Sniffles2,cuteSV,SVIM,SVIM-asm,Dipcall;NumNeighbors=2;NumThresholdNeighbors=2;MatchId=760;TruScore=0.666667;PctSeqSimilarity=0;PctSizeSimilarity=1;PctRecOverlap=1;SizeDiff=0;StartDistance=0;EndDistance=0	GT	0/1
chr2	170323854	HG2_Ill_GATKHC_3978	N	<INS>	10	ClusteredCalls	END=170323854;SVTYPE=INS;SVLEN=70;SC=Sniffles2,SVIM,SVIM-asm,Dipcall;NumNeighbors=1;NumThresholdNeighbors=1;MatchId=761;TruScore=0.666667;PctSeqSimilarity=0;PctSizeSimilarity=1;PctRecOverlap=1;SizeDiff=0;StartDistance=0;EndDistance=0	GT	0/1
chr2	170411007	HG4_Ill_Krunchall_3484	N	<DEL>	20	LongReadHomRef	END=170411094;SVTYPE=DEL;SVLEN=87;SC=Sniffles2,cuteSV,SVIM,SVIM-asm,PAV,Dipcall;NumNeighbors=1;NumThresholdNeighbors=1;MatchId=763;TruScore=0.666667;PctSeqSimilarity=0;PctSizeSimilarity=1;PctRecOverlap=1;SizeDiff=0;StartDistance=0;EndDistance=0	GT	0/0
chr2	170609576	HG4_10X_allpass_431	N	<DEL>	20	LongReadHomRef	END=170609670;SVTYPE=DEL;SVLEN=94;SC=Sniffles2,cuteSV,SVIM,SVIM-asm,PAV,Dipcall;NumNeighbors=1;NumThresholdNeighbors=1;MatchId=765;TruScore=0.666667;PctSeqSimilarity=0;PctSizeSimilarity=1;PctRecOverlap=1;SizeDiff=0;StartDistance=0;EndDistance=0	GT	0/0
chr2	171638246	HG4_Ill_Krunchall_3506	N	<INS>	20	LongReadHomRef	END=171638246;SVTYPE=INS;SVLEN=55;SC=Sniffles2,cuteSV,SVIM,SVIM-asm,PAV,Dipcall;NumNeighbors=1;NumThresholdNeighbors=1;MatchId=766;TruScore=0.666667;PctSeqSimilarity=0;PctSizeSimilarity=1;PctRecOverlap=1;SizeDiff=0;StartDistance=0;EndDistance=0	GT	0/0
chr2	173276155	HG3_Ill_Krunchall_3372	N	<INS>	20	LongReadHomRef	END=173276155;SVTYPE=INS;SVLEN=54;SC=Sniffles2,cuteSV,SVIM,SVIM-asm,PAV,Dipcall;NumNeighbors=1;NumThresholdNeighbors=1;MatchId=770;TruScore=0.666667;PctSeqSimilarity=0;PctSizeSimilarity=1;PctRecOverlap=1;SizeDiff=0;StartDistance=0;EndDistance=0	GT	./.
chr2	173522157	HG4_Ill_GATKHCSBGrefine_1704	N	<INS>	20	LongReadHomRef	END=173522157;SVTYPE=INS;SVLEN=149;SC=Sniffles2,cuteSV,SVIM,SVIM-asm,PAV,Dipcall;NumNeighbors=1;NumThresholdNeighbors=1;MatchId=771;TruScore=0.666667;PctSeqSimilarity=0;PctSizeSimilarity=1;PctRecOverlap=1;SizeDiff=0;StartDistance=0;EndDistance=0	GT	0/0
chr2	173888920	HG3_Ill_GATKHCSBGrefine_1633	N	<DEL>	20	LongReadHomRef	END=173889244;SVTYPE=DEL;SVLEN=324;SC=Sniffles2,cuteSV,SVIM,SVIM-asm,PAV,Dipcall;NumNeighbors=1;NumThresholdNeighbors=1;MatchId=772;TruScore=0.666667;PctSeqSimilarity=0;PctSizeSimilarity=1;PctRecOverlap=1;SizeDiff=0;StartDistance=0;EndDistance=0	GT	0/0
chr2	174151730	HG3_10X_allpass_472	N	<DEL>	20	LongReadHomRef	END=174152045;SVTYPE=DEL;SVLEN=315;SC=Sniffles2,cuteSV,SVIM,SVIM-asm,PAV,Dipcall;NumNeighbors=1;NumThresholdNeighbors=1;MatchId=773;TruScore=0.666667;PctSeqSimilarity=0;PctSizeSimilarity=1;PctRecOverlap=1;SizeDiff=0;StartDistance=0;EndDistance=0	GT	0/0
chr2	174602460	HG3_PB_SVrefine2Falcon1Dovetail_1529	N	<INS>	10	ClusteredCalls	END=174602460;SVTYPE=INS;SVLEN=392;SC=Sniffles2,SVIM,SVIM-asm,PAV,Dipcall;NumNeighbors=2;NumThresholdNeighbors=1;MatchId=774;TruScore=0.666667;PctSeqSimilarity=0;PctSizeSimilarity=1;PctRecOverlap=1;SizeDiff=0;StartDistance=0;EndDistance=0	GT	1/1
chr2	174602761	HG2_Ill_manta_678	N	<DEL>	20	LongReadHomRef	END=174603068;SVTYPE=DEL;SVLEN=307;SC=Sniffles2,cuteSV,SVIM,SVIM-asm,PAV,Dipcall;NumNeighbors=1;NumThresholdNeighbors=1;MatchId=775;TruScore=0.666667;PctSeqSimilarity=0;PctSizeSimilarity=1;PctRecOverlap=1;SizeDiff=0;StartDistance=0;EndDistance=0	GT	0/0
chr2	175118408	HG4_Ill_150bpfermikitraw_3239	N	<DEL>	20	LongReadHomRef	END=175118490;SVTYPE=DEL;SVLEN=82;SC=Sniffles2,cuteSV,SVIM,SVIM-asm,PAV,Dipcall;NumNeighbors=1;NumThresholdNeighbors=1;MatchId=777;TruScore=0.666667;PctSeqSimilarity=0;PctSizeSimilarity=1;PctRecOverlap=1;SizeDiff=0;StartDistance=0;EndDistance=0	GT	0/0
chr2	176581389	HG3_Ill_GATKHCSBGrefine_1638	N	<DEL>	10	LongReadHomRef	END=176581467;SVTYPE=DEL;SVLEN=78;SC=Sniffles2,cuteSV,SVIM,SVIM-asm,PAV,Dipcall;NumNeighbors=1;NumThresholdNeighbors=1;MatchId=780;TruScore=0.666667;PctSeqSimilarity=0;PctSizeSimilarity=1;PctRecOverlap=1;SizeDiff=0;StartDistance=0;EndDistance=0	GT	0/0
chr2	178287637	HG4_Ill_scalpel_2324	N	<DEL>	10	ClusteredCalls	END=178287716;SVTYPE=DEL;SVLEN=79;SC=Sniffles2,cuteSV,SVIM,SVIM-asm,PAV,Dipcall;NumNeighbors=3;NumThresholdNeighbors=2;MatchId=781;TruScore=0.666667;PctSeqSimilarity=0;PctSizeSimilarity=1;PctRecOverlap=1;SizeDiff=0;StartDistance=0;EndDistance=0	GT	1/1
chr2	178287719	HG2_Ill_GATKHCSBGrefine_1629	N	<DEL>	10	ClusteredCalls	END=178287870;SVTYPE=DEL;SVLEN=151;SC=Sniffles2,cuteSV,SVIM,SVIM-asm,PAV,Dipcall;NumNeighbors=2;NumThresholdNeighbors=2;MatchId=782;TruScore=0.666667;PctSeqSimilarity=0;PctSizeSimilarity=1;PctRecOverlap=1;SizeDiff=0;StartDistance=0;EndDistance=0	GT	1/1
chr2	178287875	HG2_Ill_scalpel_2377	N	<DEL>	10	ClusteredCalls	END=178288048;SVTYPE=DEL;SVLEN=173;SC=Sniffles2,cuteSV,SVIM,SVIM-asm,PAV,Dipcall;NumNeighbors=1;NumThresholdNeighbors=1;MatchId=783;TruScore=0.666667;PctSeqSimilarity=0;PctSizeSimilarity=1;PctRecOverlap=1;SizeDiff=0;StartDistance=0;EndDistance=0	GT	0/1
chr2	178318418	HG2_PB_assemblyticsfalcon_14410	N	<DEL>	10	LongReadHomRef	END=178318715;SVTYPE=DEL;SVLEN=297;SC=Sniffles2,cuteSV,SVIM,SVIM-asm,PAV,Dipcall;NumNeighbors=1;NumThresholdNeighbors=1;MatchId=784;TruScore=0.666667;PctSeqSimilarity=0;PctSizeSimilarity=1;PctRecOverlap=1;SizeDiff=0;StartDistance=0;EndDistance=0	GT	0/0
chr2	178741004	HG3_PB_SVrefine2Falcon1Dovetail_1540	N	<DEL>	20	LongReadHomRef	END=178742105;SVTYPE=DEL;SVLEN=1101;SC=Sniffles2,cuteSV,SVIM,SVIM-asm,PAV,Dipcall;NumNeighbors=1;NumThresholdNeighbors=1;MatchId=785;TruScore=0.666667;PctSeqSimilarity=0;PctSizeSimilarity=1;PctRecOverlap=1;SizeDiff=0;StartDistance=0;EndDistance=0	GT	./.
chr2	178783934	HG3_PB_SVrefine2Falcon1Dovetail_1541	N	<INS>	20	LongReadHomRef	END=178783934;SVTYPE=INS;SVLEN=317;SC=Sniffles2,cuteSV,SVIM,SVIM-asm,PAV,Dipcall;NumNeighbors=1;NumThresholdNeighbors=1;MatchId=786;TruScore=0.666667;PctSeqSimilarity=0;PctSizeSimilarity=1;PctRecOverlap=1;SizeDiff=0;StartDistance=0;EndDistance=0	GT	./.
chr2	178909077	HG3_Ill_GATKHCSBGrefine_1651	N	<INS>	20	LongReadHomRef	END=178909077;SVTYPE=INS;SVLEN=54;SC=Sniffles2,cuteSV,SVIM,SVIM-asm,PAV,Dipcall;NumNeighbors=1;NumThresholdNeighbors=1;MatchId=788;TruScore=0.666667;PctSeqSimilarity=0;PctSizeSimilarity=1;PctRecOverlap=1;SizeDiff=0;StartDistance=0;EndDistance=0	GT	0/0
chr2	179296981	HG2_Ill_breakscan11_335	N	<DEL>	20	LongReadHomRef	END=179300871;SVTYPE=DEL;SVLEN=3890;SC=Sniffles2,cuteSV,SVIM,SVIM-asm,PAV,Dipcall;NumNeighbors=3;NumThresholdNeighbors=2;MatchId=790;TruScore=0.666667;PctSeqSimilarity=0;PctSizeSimilarity=1;PctRecOverlap=1;SizeDiff=0;StartDistance=0;EndDistance=0	GT	./.
chr2	179296982	HG2_Ill_Krunchall_3402	N	<DEL>	10	LongReadHomRef	END=179306161;SVTYPE=DEL;SVLEN=9179;SC=Sniffles2,cuteSV,SVIM,SVIM-asm,PAV,Dipcall;NumNeighbors=2;NumThresholdNeighbors=2;MatchId=791;TruScore=0.666667;PctSeqSimilarity=0;PctSizeSimilarity=1;PctRecOverlap=1;SizeDiff=0;StartDistance=0;EndDistance=0	GT	0/0
chr2	179301048	HG3_10X_allpass_480	N	<DEL>	20	LongReadHomRef	END=179307992;SVTYPE=DEL;SVLEN=6944;SC=Sniffles2,cuteSV,SVIM,SVIM-asm,PAV,Dipcall;NumNeighbors=1;NumThresholdNeighbors=1;MatchId=792;TruScore=0.666667;PctSeqSimilarity=0;PctSizeSimilarity=1;PctRecOverlap=1;SizeDiff=0;StartDistance=0;EndDistance=0	GT	0/0
chr2	179312354	HG4_10X_allpass_444	N	<DEL>	20	LongReadHomRef	END=179314964;SVTYPE=DEL;SVLEN=2610;SC=Sniffles2,cuteSV,SVIM,SVIM-asm,PAV,Dipcall;NumNeighbors=2;NumThresholdNeighbors=1;MatchId=793;TruScore=0.666667;PctSeqSimilarity=0;PctSizeSimilarity=1;PctRecOverlap=1;SizeDiff=0;StartDistance=0;EndDistance=0	GT	0/0
chr2	179315138	HG3_Ill_manta_546	N	<DEL>	20	LongReadHomRef	END=179315692;SVTYPE=DEL;SVLEN=554;SC=Sniffles2,cuteSV,SVIM,SVIM-asm,PAV,Dipcall;NumNeighbors=1;NumThresholdNeighbors=1;MatchId=794;TruScore=0.666667;PctSeqSimilarity=0;PctSizeSimilarity=1;PctRecOverlap=1;SizeDiff=0;StartDistance=0;EndDistance=0	GT	./.
chr2	180262537	HG3_Ill_250bpfermikitraw_3343	N	<DEL>	10	PASS	END=180262605;SVTYPE=DEL;SVLEN=68;SC=Sniffles2,cuteSV,SVIM,SVIM-asm,PAV,Dipcall;NumNeighbors=2;NumThresholdNeighbors=2;MatchId=795;TruScore=0.666667;PctSeqSimilarity=0;PctSizeSimilarity=1;PctRecOverlap=1;SizeDiff=0;StartDistance=0;EndDistance=0	GT	1/1
chr2	180340454	HG2_Ill_manta_686	N	<INS>	20	ClusteredCalls	END=180340454;SVTYPE=INS;SVLEN=166;SC=Sniffles2,cuteSV,SVIM,SVIM-asm,PAV,Dipcall;NumNeighbors=1;NumThresholdNeighbors=1;MatchId=796;TruScore=0.666667;PctSeqSimilarity=0;PctSizeSimilarity=1;PctRecOverlap=1;SizeDiff=0;StartDistance=0;EndDistance=0	GT	1/1
chr2	180358317	HG3_Ill_150bpfermikitraw_3225	N	<DEL>	10	ClusteredCalls	END=180358369;SVTYPE=DEL;SVLEN=52;SC=Sniffles2,cuteSV,SVIM,SVIM-asm,PAV;NumNeighbors=2;NumThresholdNeighbors=2;MatchId=797;TruScore=0.666667;PctSeqSimilarity=0;PctSizeSimilarity=1;PctRecOverlap=1;SizeDiff=0;StartDistance=0;EndDistance=0	GT	0/1
chr2	180358450	HG4_Ill_GATKHC_4132	N	<DEL>	10	LongReadHomRef	END=180358530;SVTYPE=DEL;SVLEN=80;SC=Sniffles2,cuteSV,SVIM,PAV,Dipcall;NumNeighbors=1;NumThresholdNeighbors=1;MatchId=798;TruScore=0.666667;PctSeqSimilarity=0;PctSizeSimilarity=1;PctRecOverlap=1;SizeDiff=0;StartDistance=0;EndDistance=0	GT	0/0
chr2	181829095	HG3_Ill_250bpfermikitraw_3351	N	<INS>	20	LongReadHomRef	END=181829095;SVTYPE=INS;SVLEN=54;SC=Sniffles2,cuteSV,SVIM,SVIM-asm,PAV,Dipcall;NumNeighbors=1;NumThresholdNeighbors=1;MatchId=800;TruScore=0.666667;PctSeqSimilarity=0;PctSizeSimilarity=1;PctRecOverlap=1;SizeDiff=0;StartDistance=0;EndDistance=0	GT	./.
chr2	181886290	HG2_PB_pbsv_2494	N	<INS>	10	PASS	END=181886290;SVTYPE=INS;SVLEN=1242;SC=Sniffles2,cuteSV,SVIM,SVIM-asm,PAV,Dipcall;NumNeighbors=1;NumThresholdNeighbors=1;MatchId=801;TruScore=0.666667;PctSeqSimilarity=0;PctSizeSimilarity=1;PctRecOverlap=1;SizeDiff=0;StartDistance=0;EndDistance=0	GT	1/1
chr2	181925827	HG3_Ill_manta_554	N	<DEL>	20	LongReadHomRef	END=181926149;SVTYPE=DEL;SVLEN=322;SC=Sniffles2,cuteSV,SVIM,SVIM-asm,PAV,Dipcall;NumNeighbors=1;NumThresholdNeighbors=1;MatchId=802;TruScore=0.666667;PctSeqSimilarity=0;PctSizeSimilarity=1;PctRecOverlap=1;SizeDiff=0;StartDistance=0;EndDistance=0	GT	0/0
chr2	181987860	HG2_PB_assemblyticsPBcR_14051	N	<DEL>	10	LongReadHomRef	END=181988022;SVTYPE=DEL;SVLEN=162;SC=Sniffles2,cuteSV,SVIM,SVIM-asm,PAV,Dipcall;NumNeighbors=2;NumThresholdNeighbors=1;MatchId=803;TruScore=0.666667;PctSeqSimilarity=0;PctSizeSimilarity=1;PctRecOverlap=1;SizeDiff=0;StartDistance=0;EndDistance=0	GT	0/0
chr2	181988121	HG3_Ill_GATKHC_4209	N	<INS>	20	ClusteredCalls	END=181988121;SVTYPE=INS;SVLEN=177;SC=Sniffles2,cuteSV,SVIM,SVIM-asm,PAV,Dipcall;NumNeighbors=1;NumThresholdNeighbors=1;MatchId=804;TruScore=0.666667;PctSeqSimilarity=0;PctSizeSimilarity=1;PctRecOverlap=1;SizeDiff=0;StartDistance=0;EndDistance=0	GT	1/1
chr2	182153306	HG3_PB_SVrefine2PBcRDovetail_1281	N	<DEL>	20	LongReadHomRef	END=182153461;SVTYPE=DEL;SVLEN=155;SC=Sniffles2,cuteSV,SVIM,SVIM-asm,PAV,Dipcall;NumNeighbors=2;NumThresholdNeighbors=2;MatchId=805;TruScore=0.666667;PctSeqSimilarity=0;PctSizeSimilarity=1;PctRecOverlap=1;SizeDiff=0;StartDistance=0;EndDistance=0	GT	0/0
chr2	182153812	HG3_PB_SVrefine2Falcon1Dovetail_1555	N	<DEL>	10	LongReadHomRef	END=182153954;SVTYPE=DEL;SVLEN=142;SC=Sniffles2,cuteSV,SVIM,SVIM-asm,PAV,Dipcall;NumNeighbors=1;NumThresholdNeighbors=1;MatchId=806;TruScore=0.666667;PctSeqSimilarity=0;PctSizeSimilarity=1;PctRecOverlap=1;SizeDiff=0;StartDistance=0;EndDistance=0	GT	0/0
chr2	183354710	HG4_Ill_GATKHCSBGrefine_1733	N	<DEL>	20	LongReadHomRef	END=183354784;SVTYPE=DEL;SVLEN=74;SC=Sniffles2,cuteSV,SVIM,SVIM-asm,PAV,Dipcall;NumNeighbors=1;NumThresholdNeighbors=1;MatchId=808;TruScore=0.666667;PctSeqSimilarity=0;PctSizeSimilarity=1;PctRecOverlap=1;SizeDiff=0;StartDistance=0;EndDistance=0	GT	0/0
chr2	183370251	HG2_10X_SVrefine210Xhap12_1906	N	<DEL>	20	LongReadHomRef	END=183372071;SVTYPE=DEL;SVLEN=1820;SC=Sniffles2,cuteSV,SVIM,SVIM-asm,PAV,Dipcall;NumNeighbors=1;NumThresholdNeighbors=1;MatchId=809;TruScore=0.666667;PctSeqSimilarity=0;PctSizeSimilarity=1;PctRecOverlap=1;SizeDiff=0;StartDistance=0;EndDistance=0	GT	0/0
chr2	183849154	HG4_PB_SVrefine2Falcon1Dovetail_1507	N	<INS>	20	ClusteredCalls	END=183849154;SVTYPE=INS;SVLEN=149;SC=Sniffles2,cuteSV,SVIM,SVIM-asm,PAV,Dipcall;NumNeighbors=1;NumThresholdNeighbors=1;MatchId=813;TruScore=0.279026;PctSeqSimilarity=0;PctSizeSimilarity=0.837079;PctRecOverlap=0;SizeDiff=-29;StartDistance=-25;EndDistance=-25	GT	0/1
chr2	184415935	HG3_PB_HySA_3921	N	<INS>	20	LongReadHomRef	END=184415935;SVTYPE=INS;SVLEN=88;SC=Sniffles2,cuteSV,SVIM,SVIM-asm,PAV,Dipcall;NumNeighbors=1;NumThresholdNeighbors=1;MatchId=815;TruScore=0.666667;PctSeqSimilarity=0;PctSizeSimilarity=1;PctRecOverlap=1;SizeDiff=0;StartDistance=0;EndDistance=0	GT	./.
chr2	185125602	HG3_PB_SVrefine2Falcon1Dovetail_1565	N	<INS>	10	LongReadHomRef	END=185125602;SVTYPE=INS;SVLEN=328;SC=Sniffles2,cuteSV,SVIM,SVIM-asm,PAV,Dipcall;NumNeighbors=1;NumThresholdNeighbors=1;MatchId=817;TruScore=0.666667;PctSeqSimilarity=0;PctSizeSimilarity=1;PctRecOverlap=1;SizeDiff=0;StartDistance=0;EndDistance=0	GT	./.
chr2	185338329	HG4_Ill_SVrefine2DISCOVARDovetail_1880	N	<INS>	20	LongReadHomRef	END=185338329;SVTYPE=INS;SVLEN=99;SC=Sniffles2,cuteSV,SVIM,SVIM-asm,PAV,Dipcall;NumNeighbors=1;NumThresholdNeighbors=1;MatchId=819;TruScore=0.666667;PctSeqSimilarity=0;PctSizeSimilarity=1;PctRecOverlap=1;SizeDiff=0;StartDistance=0;EndDistance=0	GT	0/0
chr2	185396192	HG2_PB_SVrefine2PB10Xhap12_1889	N	<INS>	20	PASS	END=185396192;SVTYPE=INS;SVLEN=80;SC=Sniffles2,cuteSV,SVIM,SVIM-asm,PAV,Dipcall;NumNeighbors=1;NumThresholdNeighbors=1;MatchId=820;TruScore=0.20202;PctSeqSimilarity=0;PctSizeSimilarity=0.606061;PctRecOverlap=0;SizeDiff=-52;StartDistance=1;EndDistance=1	GT	1/1
chr2	186568002	HG4_10X_allpass_452	N	<DEL>	20	LongReadHomRef	END=186568238;SVTYPE=DEL;SVLEN=236;SC=Sniffles2,cuteSV,SVIM,SVIM-asm,PAV,Dipcall;NumNeighbors=1;NumThresholdNeighbors=1;MatchId=821;TruScore=0.666667;PctSeqSimilarity=0;PctSizeSimilarity=1;PctRecOverlap=1;SizeDiff=0;StartDistance=0;EndDistance=0	GT	0/0
chr2	187437114	HG4_Ill_scalpel_2369	N	<DEL>	10	ClusteredCalls	END=187437169;SVTYPE=DEL;SVLEN=55;SC=Sniffles2,cuteSV,SVIM,SVIM-asm,PAV,Dipcall;NumNeighbors=1;NumThresholdNeighbors=1;MatchId=822;TruScore=0.666667;PctSeqSimilarity=0;PctSizeSimilarity=1;PctRecOverlap=1;SizeDiff=0;StartDistance=0;EndDistance=0	GT	1/1
chr2	187470457	HG3_PB_assemblyticsfalcon_14498	N	<DEL>	10	LongReadHomRef	END=187470611;SVTYPE=DEL;SVLEN=154;SC=Sniffles2,cuteSV,SVIM,SVIM-asm,PAV,Dipcall;NumNeighbors=1;NumThresholdNeighbors=1;MatchId=823;TruScore=0.666667;PctSeqSimilarity=0;PctSizeSimilarity=1;PctRecOverlap=1;SizeDiff=0;StartDistance=0;EndDistance=0	GT	0/0
chr2	188421560	HG4_10X_allpass_453	N	<DEL>	20	LongReadHomRef	END=188422079;SVTYPE=DEL;SVLEN=519;SC=Sniffles2,cuteSV,SVIM,SVIM-asm,PAV,Dipcall;NumNeighbors=1;NumThresholdNeighbors=1;MatchId=824;TruScore=0.666667;PctSeqSimilarity=0;PctSizeSimilarity=1;PctRecOverlap=1;SizeDiff=0;StartDistance=0;EndDistance=0	GT	0/0
chr2	189673401	HG3_PB_HySA_3960	N	<INS>	10	LongReadHomRef	END=189673401;SVTYPE=INS;SVLEN=341;SC=Sniffles2,cuteSV,SVIM,SVIM-asm,PAV,Dipcall;NumNeighbors=1;NumThresholdNeighbors=1;MatchId=825;TruScore=0.666667;PctSeqSimilarity=0;PctSizeSimilarity=1;PctRecOverlap=1;SizeDiff=0;StartDistance=0;EndDistance=0	GT	0/0
chr2	189769150	HG3_Ill_GATKHCSBGrefine_1691	N	<INS>	20	LongReadHomRef	END=189769150;SVTYPE=INS;SVLEN=54;SC=Sniffles2,cuteSV,SVIM,SVIM-asm,PAV,Dipcall;NumNeighbors=1;NumThresholdNeighbors=1;MatchId=826;TruScore=0.666667;PctSeqSimilarity=0;PctSizeSimilarity=1;PctRecOverlap=1;SizeDiff=0;StartDistance=0;EndDistance=0	GT	0/0
chr2	189845079	HG4_Ill_GATKHC_4201	N	<DEL>	20	NoConsensusGT	END=189845157;SVTYPE=DEL;SVLEN=78;SC=Sniffles2,cuteSV,SVIM,SVIM-asm,PAV,Dipcall;NumNeighbors=1;NumThresholdNeighbors=1;MatchId=827;TruScore=0.666667;PctSeqSimilarity=0;PctSizeSimilarity=1;PctRecOverlap=1;SizeDiff=0;StartDistance=0;EndDistance=0	GT	./.
chr2	190021850	HG3_Ill_svaba_3234	N	<INS>	10	LongReadHomRef	END=190021850;SVTYPE=INS;SVLEN=108;SC=Sniffles2,cuteSV,SVIM,SVIM-asm,PAV,Dipcall;NumNeighbors=1;NumThresholdNeighbors=1;MatchId=828;TruScore=0.666667;PctSeqSimilarity=0;PctSizeSimilarity=1;PctRecOverlap=1;SizeDiff=0;StartDistance=0;EndDistance=0	GT	0/0
chr2	190397662	HG2_Ill_manta_709	N	<DEL>	20	ClusteredCalls	END=190397744;SVTYPE=DEL;SVLEN=82;SC=Sniffles2,cuteSV,SVIM,SVIM-asm,PAV,Dipcall;NumNeighbors=1;NumThresholdNeighbors=1;MatchId=829;TruScore=0.666667;PctSeqSimilarity=0;PctSizeSimilarity=1;PctRecOverlap=1;SizeDiff=0;StartDistance=0;EndDistance=0	GT	1/1
chr2	191554738	HG2_Ill_150bpfermikitraw_3202	N	<INS>	20	ClusteredCalls	END=191554738;SVTYPE=INS;SVLEN=85;SC=Sniffles2,cuteSV,SVIM,SVIM-asm,PAV,Dipcall;NumNeighbors=2;NumThresholdNeighbors=2;MatchId=831;TruScore=0.666667;PctSeqSimilarity=0;PctSizeSimilarity=1;PctRecOverlap=1;SizeDiff=0;StartDistance=0;EndDistance=0	GT	1/1
chr2	191680793	HG4_PB_assemblyticsfalcon_14299	N	<DEL>	10	ClusteredCalls	END=191680860;SVTYPE=DEL;SVLEN=67;SC=Sniffles2,cuteSV,SVIM,SVIM-asm,PAV,Dipcall;NumNeighbors=1;NumThresholdNeighbors=1;MatchId=833;TruScore=0.666667;PctSeqSimilarity=0;PctSizeSimilarity=1;PctRecOverlap=1;SizeDiff=0;StartDistance=0;EndDistance=0	GT	1/1
chr2	192262636	HG2_PB_assemblyticsPBcR_14125	N	<DEL>	10	LongReadHomRef	END=192262934;SVTYPE=DEL;SVLEN=298;SC=Sniffles2,cuteSV,SVIM,SVIM-asm,PAV,Dipcall;NumNeighbors=1;NumThresholdNeighbors=1;MatchId=834;TruScore=0.666667;PctSeqSimilarity=0;PctSizeSimilarity=1;PctRecOverlap=1;SizeDiff=0;StartDistance=0;EndDistance=0	GT	0/0
chr2	192902044	HG4_Ill_GATKHCSBGrefine_1772	N	<INS>	20	NoConsensusGT	END=192902044;SVTYPE=INS;SVLEN=92;SC=Sniffles2,cuteSV,SVIM,SVIM-asm,PAV,Dipcall;NumNeighbors=1;NumThresholdNeighbors=1;MatchId=838;TruScore=0.666667;PctSeqSimilarity=0;PctSizeSimilarity=1;PctRecOverlap=1;SizeDiff=0;StartDistance=0;EndDistance=0	GT	./.
chr2	192995963	HG3_Ill_GATKHCSBGrefine_1709	N	<INS>	20	ClusteredCalls	END=192995963;SVTYPE=INS;SVLEN=61;SC=Sniffles2,cuteSV,SVIM-asm,PAV,Dipcall;NumNeighbors=2;NumThresholdNeighbors=1;MatchId=839;TruScore=0.666667;PctSeqSimilarity=0;PctSizeSimilarity=1;PctRecOverlap=1;SizeDiff=0;StartDistance=0;EndDistance=0	GT	1/1
chr2	192996175	HG2_PB_assemblyticsfalcon_14537	N	<INS>	10	ClusteredCalls	END=192996175;SVTYPE=INS;SVLEN=123;SC=Sniffles2,cuteSV,PAV;NumNeighbors=1;NumThresholdNeighbors=1;MatchId=840;TruScore=0.666667;PctSeqSimilarity=0;PctSizeSimilarity=1;PctRecOverlap=1;SizeDiff=0;StartDistance=0;EndDistance=0	GT	1/1
chr2	193546941	HG3_Ill_GATKHC_4320	N	<DEL>	10	LongReadHomRef	END=193547029;SVTYPE=DEL;SVLEN=88;SC=Sniffles2,cuteSV,SVIM,SVIM-asm,PAV;NumNeighbors=2;NumThresholdNeighbors=2;MatchId=841;TruScore=0.666667;PctSeqSimilarity=0;PctSizeSimilarity=1;PctRecOverlap=1;SizeDiff=0;StartDistance=0;EndDistance=0	GT	0/0
chr2	193546942	HG4_Ill_150bpfermikitraw_3366	N	<DEL>	10	LongReadHomRef	END=193546994;SVTYPE=DEL;SVLEN=52;SC=Sniffles2,cuteSV,SVIM,PAV,Dipcall;NumNeighbors=1;NumThresholdNeighbors=1;MatchId=842;TruScore=0.666667;PctSeqSimilarity=0;PctSizeSimilarity=1;PctRecOverlap=1;SizeDiff=0;StartDistance=0;EndDistance=0	GT	0/0
chr2	194778568	HG3_Ill_SVrefine2DISCOVARDovetail_1902	N	<DEL>	20	NoConsensusGT	END=194778628;SVTYPE=DEL;SVLEN=60;SC=Sniffles2,cuteSV,SVIM,SVIM-asm;NumNeighbors=1;NumThresholdNeighbors=1;MatchId=843;TruScore=0.334711;PctSeqSimilarity=0;PctSizeSimilarity=0.5;PctRecOverlap=0.504132;SizeDiff=-60;StartDistance=0;EndDistance=-60	GT	./.
chr2	195122398	HG4_Ill_Krunchall_3710	N	<DEL>	20	LongReadHomRef	END=195122479;SVTYPE=DEL;SVLEN=81;SC=Sniffles2,SVIM,SVIM-asm,PAV,Dipcall;NumNeighbors=1;NumThresholdNeighbors=1;MatchId=845;TruScore=0.666667;PctSeqSimilarity=0;PctSizeSimilarity=1;PctRecOverlap=1;SizeDiff=0;StartDistance=0;EndDistance=0	GT	./.
chr2	195327824	HG2_PB_SVrefine2PB10Xhap12_1918	N	<INS>	10	NoConsensusGT	END=195327824;SVTYPE=INS;SVLEN=652;SC=Sniffles2,cuteSV,SVIM,SVIM-asm,PAV,Dipcall;NumNeighbors=2;NumThresholdNeighbors=1;MatchId=847;TruScore=0.666667;PctSeqSimilarity=0;PctSizeSimilarity=1;PctRecOverlap=1;SizeDiff=0;StartDistance=0;EndDistance=0	GT	./.
chr2	195327848	HG4_PB_assemblyticsfalcon_14339	N	<DEL>	10	LongReadHomRef	END=195328514;SVTYPE=DEL;SVLEN=666;SC=Sniffles2,cuteSV,SVIM,SVIM-asm,PAV,Dipcall;NumNeighbors=1;NumThresholdNeighbors=1;MatchId=848;TruScore=0.666667;PctSeqSimilarity=0;PctSizeSimilarity=1;PctRecOverlap=1;SizeDiff=0;StartDistance=0;EndDistance=0	GT	0/0
chr2	195356865	HG4_PB_pbsv_2579	N	<INS>	10	NoConsensusGT	END=195356865;SVTYPE=INS;SVLEN=461;SC=Sniffles2,cuteSV,SVIM,SVIM-asm,PAV,Dipcall;NumNeighbors=2;NumThresholdNeighbors=1;MatchId=849;TruScore=0.171695;PctSeqSimilarity=0;PctSizeSimilarity=0.515084;PctRecOverlap=0;SizeDiff=-434;StartDistance=-211;EndDistance=-211	GT	./.
chr2	195356869	HG3_PB_assemblyticsfalcon_14568	N	<DEL>	10	LongReadHomRef	END=195357285;SVTYPE=DEL;SVLEN=416;SC=Sniffles2,cuteSV,SVIM,SVIM-asm,PAV,Dipcall;NumNeighbors=1;NumThresholdNeighbors=1;MatchId=850;TruScore=0.666667;PctSeqSimilarity=0;PctSizeSimilarity=1;PctRecOverlap=1;SizeDiff=0;StartDistance=0;EndDistance=0	GT	0/0
chr2	196179444	HG2_Ill_scalpel_2475	N	<DEL>	10	LongReadHomRef	END=196179523;SVTYPE=DEL;SVLEN=79;SC=Sniffles2,cuteSV,SVIM,SVIM-asm,PAV,Dipcall;NumNeighbors=1;NumThresholdNeighbors=1;MatchId=853;TruScore=0.666667;PctSeqSimilarity=0;PctSizeSimilarity=1;PctRecOverlap=1;SizeDiff=0;StartDistance=0;EndDistance=0	GT	0/0
chr2	198730798	HG3_Ill_manta_587	N	<DEL>	20	ClusteredCalls	END=198730883;SVTYPE=DEL;SVLEN=85;SC=Sniffles2,cuteSV,SVIM,SVIM-asm,PAV,Dipcall;NumNeighbors=1;NumThresholdNeighbors=1;MatchId=854;TruScore=0.666667;PctSeqSimilarity=0;PctSizeSimilarity=1;PctRecOverlap=1;SizeDiff=0;StartDistance=0;EndDistance=0	GT	1/1
chr2	198787679	HG2_PB_SVrefine2Falcon1plusDovetail_6558	N	<INS>	10	PASS	END=198787679;SVTYPE=INS;SVLEN=295;SC=Sniffles2,cuteSV;NumNeighbors=1;NumThresholdNeighbors=1;MatchId=855;TruScore=0.666667;PctSeqSimilarity=0;PctSizeSimilarity=1;PctRecOverlap=1;SizeDiff=0;StartDistance=0;EndDistance=0	GT	0/1
chr2	199881889	HG3_PB_pbsv_2578	N	<DEL>	20	LongReadHomRef	END=199881971;SVTYPE=DEL;SVLEN=82;SC=Sniffles2,cuteSV,SVIM,SVIM-asm,PAV,Dipcall;NumNeighbors=2;NumThresholdNeighbors=2;MatchId=856;TruScore=0.666667;PctSeqSimilarity=0;PctSizeSimilarity=1;PctRecOverlap=1;SizeDiff=0;StartDistance=0;EndDistance=0	GT	0/0
chr2	199881926	HG3_Ill_GATKHCSBGrefine_1740	N	<DEL>	20	LongReadHomRef	END=199881984;SVTYPE=DEL;SVLEN=58;SC=Sniffles2,cuteSV,SVIM,SVIM-asm,PAV,Dipcall;NumNeighbors=1;NumThresholdNeighbors=1;MatchId=857;TruScore=0.666667;PctSeqSimilarity=0;PctSizeSimilarity=1;PctRecOverlap=1;SizeDiff=0;StartDistance=0;EndDistance=0	GT	0/0
chr2	200778008	HG3_Ill_GATKHCSBGrefine_1745	N	<INS>	10	LongReadHomRef	END=200778008;SVTYPE=INS;SVLEN=66;SC=Sniffles2,cuteSV,SVIM,SVIM-asm,PAV,Dipcall;NumNeighbors=1;NumThresholdNeighbors=1;MatchId=858;TruScore=0.666667;PctSeqSimilarity=0;PctSizeSimilarity=1;PctRecOverlap=1;SizeDiff=0;StartDistance=0;EndDistance=0	GT	0/0
chr2	201071914	HG3_Ill_GATKHC_4394	N	<DEL>	20	ClusteredCalls	END=201071979;SVTYPE=DEL;SVLEN=65;SC=Sniffles2,cuteSV,SVIM,SVIM-asm,PAV,Dipcall;NumNeighbors=1;NumThresholdNeighbors=1;MatchId=859;TruScore=0.666667;PctSeqSimilarity=0;PctSizeSimilarity=1;PctRecOverlap=1;SizeDiff=0;StartDistance=0;EndDistance=0	GT	0/1
chr2	201549443	HG4_Ill_svaba_3290	N	<DEL>	10	LongReadHomRef	END=201549503;SVTYPE=DEL;SVLEN=60;SC=Sniffles2,cuteSV,SVIM,SVIM-asm,PAV,Dipcall;NumNeighbors=1;NumThresholdNeighbors=1;MatchId=860;TruScore=0.666667;PctSeqSimilarity=0;PctSizeSimilarity=1;PctRecOverlap=1;SizeDiff=0;StartDistance=0;EndDistance=0	GT	0/0
chr2	202427917	HG2_PB_SVrefine2PBcRplusDovetail_6089	N	<DEL>	10	PASS	END=202428016;SVTYPE=DEL;SVLEN=99;SC=Sniffles2,cuteSV,SVIM;NumNeighbors=1;NumThresholdNeighbors=1;MatchId=861;TruScore=0.666667;PctSeqSimilarity=0;PctSizeSimilarity=1;PctRecOverlap=1;SizeDiff=0;StartDistance=0;EndDistance=0	GT	0/1
chr2	204122662	HG2_Ill_SVrefine2DISCOVARplusDovetail_7200	N	<INS>	20	ClusteredCalls	END=204122662;SVTYPE=INS;SVLEN=100;SC=Sniffles2,cuteSV,SVIM,SVIM-asm,PAV,Dipcall;NumNeighbors=1;NumThresholdNeighbors=1;MatchId=862;TruScore=0.666667;PctSeqSimilarity=0;PctSizeSimilarity=1;PctRecOverlap=1;SizeDiff=0;StartDistance=0;EndDistance=0	GT	1/1
chr2	205185254	HG4_Ill_250bpfermikitraw_3590	N	<DEL>	20	LongReadHomRef	END=205185318;SVTYPE=DEL;SVLEN=64;SC=Sniffles2,cuteSV,SVIM,SVIM-asm,PAV,Dipcall;NumNeighbors=1;NumThresholdNeighbors=1;MatchId=863;TruScore=0.666667;PctSeqSimilarity=0;PctSizeSimilarity=1;PctRecOverlap=1;SizeDiff=0;StartDistance=0;EndDistance=0	GT	0/0
chr2	205863105	HG3_Ill_GATKHCSBGrefine_1757	N	<DEL>	20	LongReadHomRef	END=205863253;SVTYPE=DEL;SVLEN=148;SC=Sniffles2,cuteSV,SVIM,SVIM-asm,PAV,Dipcall;NumNeighbors=1;NumThresholdNeighbors=1;MatchId=864;TruScore=0.666667;PctSeqSimilarity=0;PctSizeSimilarity=1;PctRecOverlap=1;SizeDiff=0;StartDistance=0;EndDistance=0	GT	0/0
chr2	206128075	HG3_PB_pbsv_2599	N	<DEL>	20	LongReadHomRef	END=206129857;SVTYPE=DEL;SVLEN=1782;SC=Sniffles2,cuteSV,SVIM,SVIM-asm,PAV,Dipcall;NumNeighbors=1;NumThresholdNeighbors=1;MatchId=866;TruScore=0.666667;PctSeqSimilarity=0;PctSizeSimilarity=1;PctRecOverlap=1;SizeDiff=0;StartDistance=0;EndDistance=0	GT	0/0
chr2	206245301	HG4_Ill_GATKHCSBGrefine_1818	N	<INS>	20	NoConsensusGT	END=206245301;SVTYPE=INS;SVLEN=178;SC=Sniffles2,cuteSV,SVIM-asm,PAV;NumNeighbors=2;NumThresholdNeighbors=1;MatchId=868;TruScore=0.666667;PctSeqSimilarity=0;PctSizeSimilarity=1;PctRecOverlap=1;SizeDiff=0;StartDistance=0;EndDistance=0	GT	./.
chr2	206245641	HG4_Ill_GATKHC_4365	N	<INS>	10	NoConsensusGT	END=206245641;SVTYPE=INS;SVLEN=80;SC=Sniffles2,cuteSV,SVIM,SVIM-asm,PAV,Dipcall;NumNeighbors=1;NumThresholdNeighbors=1;MatchId=869;TruScore=0.666667;PctSeqSimilarity=0;PctSizeSimilarity=1;PctRecOverlap=1;SizeDiff=0;StartDistance=0;EndDistance=0	GT	./.
chr2	206517200	HG2_Ill_SVrefine2DISCOVARplusDovetail_7205	N	<INS>	20	ClusteredCalls	END=206517200;SVTYPE=INS;SVLEN=539;SC=Sniffles2,cuteSV,SVIM,SVIM-asm,PAV,Dipcall;NumNeighbors=1;NumThresholdNeighbors=1;MatchId=870;TruScore=0.666667;PctSeqSimilarity=0;PctSizeSimilarity=1;PctRecOverlap=1;SizeDiff=0;StartDistance=0;EndDistance=0	GT	0/1
chr2	206853550	HG3_Ill_scalpel_2690	N	<DEL>	10	NoConsensusGT	END=206853610;SVTYPE=DEL;SVLEN=60;SC=Sniffles2,cuteSV,SVIM,SVIM-asm,PAV,Dipcall;NumNeighbors=1;NumThresholdNeighbors=1;MatchId=871;TruScore=0.666667;PctSeqSimilarity=0;PctSizeSimilarity=1;PctRecOverlap=1;SizeDiff=0;StartDistance=0;EndDistance=0	GT	./.
chr2	207239339	HG2_10X_SVrefine210Xhap12_2011	N	<DEL>	20	LongReadHomRef	END=207240068;SVTYPE=DEL;SVLEN=729;SC=Sniffles2,cuteSV,SVIM,SVIM-asm,PAV,Dipcall;NumNeighbors=1;NumThresholdNeighbors=1;MatchId=873;TruScore=0.666667;PctSeqSimilarity=0;PctSizeSimilarity=1;PctRecOverlap=1;SizeDiff=0;StartDistance=0;EndDistance=0	GT	0/0
chr2	207808456	HG4_Ill_250bpfermikitraw_3616	N	<INS>	20	ClusteredCalls	END=207808456;SVTYPE=INS;SVLEN=58;SC=Sniffles2,cuteSV,SVIM,SVIM-asm,PAV;NumNeighbors=1;NumThresholdNeighbors=1;MatchId=874;TruScore=0.666667;PctSeqSimilarity=0;PctSizeSimilarity=1;PctRecOverlap=1;SizeDiff=0;StartDistance=0;EndDistance=0	GT	1/1
chr2	208474478	HG2_PB_SVrefine2PBcRplusDovetail_6108	N	<DEL>	20	PASS	END=208476780;SVTYPE=DEL;SVLEN=2302;SC=Sniffles2,cuteSV,SVIM,SVIM-asm,PAV,Dipcall;NumNeighbors=1;NumThresholdNeighbors=1;MatchId=875;TruScore=0.666667;PctSeqSimilarity=0;PctSizeSimilarity=1;PctRecOverlap=1;SizeDiff=0;StartDistance=0;EndDistance=0	GT	1/1
chr2	209033484	HG3_PB_HySA_4110	N	<INS>	10	NoConsensusGT	END=209033484;SVTYPE=INS;SVLEN=3044;SC=Sniffles2,cuteSV,SVIM,SVIM-asm,PAV,Dipcall;NumNeighbors=1;NumThresholdNeighbors=1;MatchId=876;TruScore=0.666667;PctSeqSimilarity=0;PctSizeSimilarity=1;PctRecOverlap=1;SizeDiff=0;StartDistance=0;EndDistance=0	GT	./.
chr2	209451717	HG4_Ill_GATKHCSBGrefine_1836	N	<DEL>	20	LongReadHomRef	END=209452044;SVTYPE=DEL;SVLEN=327;SC=Sniffles2,cuteSV,SVIM,SVIM-asm,PAV,Dipcall;NumNeighbors=1;NumThresholdNeighbors=1;MatchId=878;TruScore=0.666667;PctSeqSimilarity=0;PctSizeSimilarity=1;PctRecOverlap=1;SizeDiff=0;StartDistance=0;EndDistance=0	GT	0/0
chr2	209502216	HG3_PB_SVrefine2Falcon1Dovetail_1644	N	<INS>	10	LongReadHomRef	END=209502216;SVTYPE=INS;SVLEN=336;SC=Sniffles2,cuteSV,SVIM,SVIM-asm,PAV,Dipcall;NumNeighbors=1;NumThresholdNeighbors=1;MatchId=879;TruScore=0.666667;PctSeqSimilarity=0;PctSizeSimilarity=1;PctRecOverlap=1;SizeDiff=0;StartDistance=0;EndDistance=0	GT	0/0
chr2	209915542	HG4_Ill_Krunchall_3847	N	<DEL>	10	LongReadHomRef	END=209915641;SVTYPE=DEL;SVLEN=99;SC=Sniffles2,cuteSV,SVIM,SVIM-asm,PAV,Dipcall;NumNeighbors=1;NumThresholdNeighbors=1;MatchId=880;TruScore=0.666667;PctSeqSimilarity=0;PctSizeSimilarity=1;PctRecOverlap=1;SizeDiff=0;StartDistance=0;EndDistance=0	GT	./.
chr2	210768277	HG3_PB_pbsv_2626	N	<INS>	20	NoConsensusGT	END=210768277;SVTYPE=INS;SVLEN=114;SC=Sniffles2,cuteSV,SVIM,SVIM-asm,PAV,Dipcall;NumNeighbors=1;NumThresholdNeighbors=1;MatchId=881;TruScore=0.666667;PctSeqSimilarity=0;PctSizeSimilarity=1;PctRecOverlap=1;SizeDiff=0;StartDistance=0;EndDistance=0	GT	./.
chr2	210821030	HG2_PB_assemblyticsPBcR_14304	N	<INS>	20	NoConsensusGT	END=210821030;SVTYPE=INS;SVLEN=207;SC=Sniffles2,cuteSV,SVIM,SVIM-asm,PAV,Dipcall;NumNeighbors=1;NumThresholdNeighbors=1;MatchId=882;TruScore=0.666667;PctSeqSimilarity=0;PctSizeSimilarity=1;PctRecOverlap=1;SizeDiff=0;StartDistance=0;EndDistance=0	GT	./.
chr2	211656239	HG2_Ill_SVrefine2DISCOVARplusDovetail_7230	N	<INS>	20	NoConsensusGT	END=211656239;SVTYPE=INS;SVLEN=98;SC=Sniffles2,cuteSV,SVIM,SVIM-asm,PAV;NumNeighbors=2;NumThresholdNeighbors=2;MatchId=883;TruScore=0.666667;PctSeqSimilarity=0;PctSizeSimilarity=1;PctRecOverlap=1;SizeDiff=0;StartDistance=0;EndDistance=0	GT	./.
chr2	211656241	HG3_Ill_scalpel_2716	N	<INS>	20	ClusteredCalls	END=211656241;SVTYPE=INS;SVLEN=73;SC=Sniffles2,cuteSV,SVIM,SVIM-asm,PAV,Dipcall;NumNeighbors=1;NumThresholdNeighbors=1;MatchId=884;TruScore=0.666667;PctSeqSimilarity=0;PctSizeSimilarity=1;PctRecOverlap=1;SizeDiff=0;StartDistance=0;EndDistance=0	GT	1/1
chr2	211794336	HG3_Ill_250bpfermikitraw_3582	N	<DEL>	20	PASS	END=211794416;SVTYPE=DEL;SVLEN=80;SC=Sniffles2,cuteSV,SVIM,SVIM-asm,PAV,Dipcall;NumNeighbors=1;NumThresholdNeighbors=1;MatchId=885;TruScore=0.666667;PctSeqSimilarity=0;PctSizeSimilarity=1;PctRecOverlap=1;SizeDiff=0;StartDistance=0;EndDistance=0	GT	1/1
chr2	212161556	HG3_Ill_150bpfermikitraw_3473	N	<DEL>	20	LongReadHomRef	END=212161620;SVTYPE=DEL;SVLEN=64;SC=Sniffles2,cuteSV,SVIM,SVIM-asm,PAV,Dipcall;NumNeighbors=1;NumThresholdNeighbors=1;MatchId=886;TruScore=0.666667;PctSeqSimilarity=0;PctSizeSimilarity=1;PctRecOverlap=1;SizeDiff=0;StartDistance=0;EndDistance=0	GT	0/0
chr2	212182604	HG3_Ill_svaba_3412	N	<DEL>	20	LongReadHomRef	END=212182662;SVTYPE=DEL;SVLEN=58;SC=Sniffles2,cuteSV,SVIM,SVIM-asm,PAV,Dipcall;NumNeighbors=1;NumThresholdNeighbors=1;MatchId=887;TruScore=0.666667;PctSeqSimilarity=0;PctSizeSimilarity=1;PctRecOverlap=1;SizeDiff=0;StartDistance=0;EndDistance=0	GT	0/0
chr2	212252558	HG4_PB_pbsv_2650	N	<INS>	10	LongReadHomRef	END=212252558;SVTYPE=INS;SVLEN=357;SC=Sniffles2,cuteSV,SVIM,SVIM-asm,PAV,Dipcall;NumNeighbors=1;NumThresholdNeighbors=1;MatchId=888;TruScore=0.666667;PctSeqSimilarity=0;PctSizeSimilarity=1;PctRecOverlap=1;SizeDiff=0;StartDistance=0;EndDistance=0	GT	0/0
chr2	212633473	HG4_10X_allpass_483	N	<DEL>	20	LongReadHomRef	END=212633526;SVTYPE=DEL;SVLEN=53;SC=Sniffles2,cuteSV,SVIM,SVIM-asm,PAV,Dipcall;NumNeighbors=1;NumThresholdNeighbors=1;MatchId=889;TruScore=0.666667;PctSeqSimilarity=0;PctSizeSimilarity=1;PctRecOverlap=1;SizeDiff=0;StartDistance=0;EndDistance=0	GT	0/0
chr2	212867824	HG4_Ill_Krunchall_3886	N	<DEL>	10	LongReadHomRef	END=212867880;SVTYPE=DEL;SVLEN=56;SC=Sniffles2,cuteSV,SVIM,SVIM-asm,PAV,Dipcall;NumNeighbors=1;NumThresholdNeighbors=1;MatchId=890;TruScore=0.666667;PctSeqSimilarity=0;PctSizeSimilarity=1;PctRecOverlap=1;SizeDiff=0;StartDistance=0;EndDistance=0	GT	0/0
chr2	213413644	HG3_PB_assemblyticsfalcon_14727	N	<DEL>	10	LongReadHomRef	END=213413796;SVTYPE=DEL;SVLEN=152;SC=Sniffles2,cuteSV,SVIM,SVIM-asm,PAV,Dipcall;NumNeighbors=1;NumThresholdNeighbors=1;MatchId=891;TruScore=0.666667;PctSeqSimilarity=0;PctSizeSimilarity=1;PctRecOverlap=1;SizeDiff=0;StartDistance=0;EndDistance=0	GT	0/0
chr2	214698165	HG4_Ill_SVrefine2DISCOVARDovetail_2008	N	<INS>	20	LongReadHomRef	END=214698165;SVTYPE=INS;SVLEN=269;SC=Sniffles2,cuteSV,SVIM,SVIM-asm,PAV,Dipcall;NumNeighbors=1;NumThresholdNeighbors=1;MatchId=893;TruScore=0.666667;PctSeqSimilarity=0;PctSizeSimilarity=1;PctRecOverlap=1;SizeDiff=0;StartDistance=0;EndDistance=0	GT	0/0
chr2	214844924	HG2_PB_SVrefine2Falcon1plusDovetail_6612	N	<DEL>	20	ClusteredCalls	END=214845068;SVTYPE=DEL;SVLEN=144;SC=Sniffles2,cuteSV,SVIM,SVIM-asm,PAV;NumNeighbors=2;NumThresholdNeighbors=2;MatchId=894;TruScore=0.666667;PctSeqSimilarity=0;PctSizeSimilarity=1;PctRecOverlap=1;SizeDiff=0;StartDistance=0;EndDistance=0	GT	1/1
chr2	214844991	HG2_PB_PB10Xdip_16858	N	<DEL>	20	ClusteredCalls	END=214845067;SVTYPE=DEL;SVLEN=76;SC=Sniffles2,cuteSV,SVIM,SVIM-asm,PAV,Dipcall;NumNeighbors=1;NumThresholdNeighbors=1;MatchId=895;TruScore=0.666667;PctSeqSimilarity=0;PctSizeSimilarity=1;PctRecOverlap=1;SizeDiff=0;StartDistance=0;EndDistance=0	GT	1/1
chr2	215999276	HG4_Ill_GATKHC_4487	N	<INS>	20	LongReadHomRef	END=215999276;SVTYPE=INS;SVLEN=64;SC=Sniffles2,cuteSV,SVIM,SVIM-asm,PAV,Dipcall;NumNeighbors=1;NumThresholdNeighbors=1;MatchId=897;TruScore=0.666667;PctSeqSimilarity=0;PctSizeSimilarity=1;PctRecOverlap=1;SizeDiff=0;StartDistance=0;EndDistance=0	GT	0/0
chr2	216473029	HG4_Ill_svaba_3421	N	<DEL>	20	LongReadHomRef	END=216473087;SVTYPE=DEL;SVLEN=58;SC=Sniffles2,cuteSV,SVIM,PAV;NumNeighbors=1;NumThresholdNeighbors=1;MatchId=898;TruScore=0.666667;PctSeqSimilarity=0;PctSizeSimilarity=1;PctRecOverlap=1;SizeDiff=0;StartDistance=0;EndDistance=0	GT	0/0
chr2	216473777	HG2_PB_SVrefine2Falcon1plusDovetail_6618	N	<INS>	10	ClusteredCalls	END=216473777;SVTYPE=INS;SVLEN=111;SC=Sniffles2,cuteSV;NumNeighbors=1;NumThresholdNeighbors=1;MatchId=899;TruScore=0.666667;PctSeqSimilarity=0;PctSizeSimilarity=1;PctRecOverlap=1;SizeDiff=0;StartDistance=0;EndDistance=0	GT	1/1
chr2	217089942	HG4_Ill_Krunchall_3938	N	<DEL>	20	LongReadHomRef	END=217092509;SVTYPE=DEL;SVLEN=2567;SC=Sniffles2,cuteSV,SVIM,SVIM-asm,PAV,Dipcall;NumNeighbors=2;NumThresholdNeighbors=1;MatchId=901;TruScore=0.666667;PctSeqSimilarity=0;PctSizeSimilarity=1;PctRecOverlap=1;SizeDiff=0;StartDistance=0;EndDistance=0	GT	0/0
chr2	217092808	HG4_PB_pbsv_2676	N	<DEL>	20	LongReadHomRef	END=217093119;SVTYPE=DEL;SVLEN=311;SC=Sniffles2,cuteSV,SVIM,SVIM-asm,PAV,Dipcall;NumNeighbors=1;NumThresholdNeighbors=1;MatchId=903;TruScore=0.666667;PctSeqSimilarity=0;PctSizeSimilarity=1;PctRecOverlap=1;SizeDiff=0;StartDistance=0;EndDistance=0	GT	0/0
chr2	217158346	HG4_Ill_GATKHCSBGrefine_1873	N	<DEL>	20	LongReadHomRef	END=217158727;SVTYPE=DEL;SVLEN=381;SC=Sniffles2,cuteSV,SVIM,SVIM-asm,PAV,Dipcall;NumNeighbors=1;NumThresholdNeighbors=1;MatchId=904;TruScore=0.666667;PctSeqSimilarity=0;PctSizeSimilarity=1;PctRecOverlap=1;SizeDiff=0;StartDistance=0;EndDistance=0	GT	0/0
chr2	217247447	HG4_PB_assemblyticsfalcon_14530	N	<DEL>	10	LongReadHomRef	END=217247749;SVTYPE=DEL;SVLEN=302;SC=Sniffles2,cuteSV,SVIM,SVIM-asm,PAV,Dipcall;NumNeighbors=1;NumThresholdNeighbors=1;MatchId=905;TruScore=0.666667;PctSeqSimilarity=0;PctSizeSimilarity=1;PctRecOverlap=1;SizeDiff=0;StartDistance=0;EndDistance=0	GT	0/0
chr2	217985905	HG4_Ill_svaba_3438	N	<INS>	20	LongReadHomRef	END=217985905;SVTYPE=INS;SVLEN=52;SC=Sniffles2,cuteSV,SVIM,SVIM-asm,PAV,Dipcall;NumNeighbors=2;NumThresholdNeighbors=2;MatchId=907;TruScore=0.666667;PctSeqSimilarity=0;PctSizeSimilarity=1;PctRecOverlap=1;SizeDiff=0;StartDistance=0;EndDistance=0	GT	0/0
chr2	217986181	HG4_Ill_GATKHCSBGrefine_1880	N	<INS>	20	NoConsensusGT	END=217986181;SVTYPE=INS;SVLEN=59;SC=Sniffles2,cuteSV,SVIM,SVIM-asm,PAV,Dipcall;NumNeighbors=1;NumThresholdNeighbors=1;MatchId=908;TruScore=0.666667;PctSeqSimilarity=0;PctSizeSimilarity=1;PctRecOverlap=1;SizeDiff=0;StartDistance=0;EndDistance=0	GT	./.
chr2	218673796	HG3_PB_assemblyticsfalcon_14778	N	<DEL>	20	LongReadHomRef	END=218674172;SVTYPE=DEL;SVLEN=376;SC=Sniffles2,cuteSV,SVIM,SVIM-asm,PAV,Dipcall;NumNeighbors=1;NumThresholdNeighbors=1;MatchId=909;TruScore=0.666667;PctSeqSimilarity=0;PctSizeSimilarity=1;PctRecOverlap=1;SizeDiff=0;StartDistance=0;EndDistance=0	GT	0/0
chr2	219173922	HG4_Ill_GATKHCSBGrefine_1885	N	<DEL>	10	LongReadHomRef	END=219174207;SVTYPE=DEL;SVLEN=285;SC=Sniffles2,cuteSV,SVIM,SVIM-asm,PAV,Dipcall;NumNeighbors=1;NumThresholdNeighbors=1;MatchId=910;TruScore=0.666667;PctSeqSimilarity=0;PctSizeSimilarity=1;PctRecOverlap=1;SizeDiff=0;StartDistance=0;EndDistance=0	GT	0/0
chr2	219931678	HG3_Ill_SVrefine2DISCOVARDovetail_2018	N	<DEL>	20	LongReadHomRef	END=219931963;SVTYPE=DEL;SVLEN=285;SC=Sniffles2,cuteSV,SVIM,SVIM-asm,PAV,Dipcall;NumNeighbors=1;NumThresholdNeighbors=1;MatchId=912;TruScore=0.666667;PctSeqSimilarity=0;PctSizeSimilarity=1;PctRecOverlap=1;SizeDiff=0;StartDistance=0;EndDistance=0	GT	0/0
chr2	220052292	HG3_PB_SVrefine2Falcon1Dovetail_1682	N	<DEL>	20	LongReadHomRef	END=220055965;SVTYPE=DEL;SVLEN=3673;SC=Sniffles2,cuteSV,SVIM,SVIM-asm,PAV,Dipcall;NumNeighbors=2;NumThresholdNeighbors=1;MatchId=913;TruScore=0.666667;PctSeqSimilarity=0;PctSizeSimilarity=1;PctRecOverlap=1;SizeDiff=0;StartDistance=0;EndDistance=0	GT	0/0
chr2	220052323	HG4_10X_allpass_490	N	<DEL>	20	LongReadHomRef	END=220052913;SVTYPE=DEL;SVLEN=590;SC=Sniffles2,cuteSV,SVIM,SVIM-asm,PAV,Dipcall;NumNeighbors=1;NumThresholdNeighbors=1;MatchId=914;TruScore=0.666667;PctSeqSimilarity=0;PctSizeSimilarity=1;PctRecOverlap=1;SizeDiff=0;StartDistance=0;EndDistance=0	GT	0/0
chr2	220232674	HG4_Ill_GATKHCSBGrefine_1888	N	<DEL>	20	LongReadHomRef	END=220233179;SVTYPE=DEL;SVLEN=505;SC=Sniffles2,cuteSV,SVIM,SVIM-asm,PAV,Dipcall;NumNeighbors=1;NumThresholdNeighbors=1;MatchId=915;TruScore=0.666667;PctSeqSimilarity=0;PctSizeSimilarity=1;PctRecOverlap=1;SizeDiff=0;StartDistance=0;EndDistance=0	GT	0/0
chr2	220710857	HG4_Ill_150bpfermikitraw_3631	N	<INS>	20	LongReadHomRef	END=220710857;SVTYPE=INS;SVLEN=60;SC=Sniffles2,cuteSV,SVIM,SVIM-asm,PAV,Dipcall;NumNeighbors=1;NumThresholdNeighbors=1;MatchId=916;TruScore=0.666667;PctSeqSimilarity=0;PctSizeSimilarity=1;PctRecOverlap=1;SizeDiff=0;StartDistance=0;EndDistance=0	GT	0/0
chr2	221388429	HG2_PB_assemblyticsPBcR_14401	N	<DEL>	10	LongReadHomRef	END=221388518;SVTYPE=DEL;SVLEN=89;SC=Sniffles2,cuteSV,SVIM,SVIM-asm,PAV,Dipcall;NumNeighbors=1;NumThresholdNeighbors=1;MatchId=917;TruScore=0.666667;PctSeqSimilarity=0;PctSizeSimilarity=1;PctRecOverlap=1;SizeDiff=0;StartDistance=0;EndDistance=0	GT	0/0
chr2	222202297	HG4_Ill_250bpfermikitraw_3771	N	<DEL>	20	PASS	END=222202366;SVTYPE=DEL;SVLEN=69;SC=Sniffles2,cuteSV,SVIM,SVIM-asm,PAV,Dipcall;NumNeighbors=1;NumThresholdNeighbors=1;MatchId=919;TruScore=0.666667;PctSeqSimilarity=0;PctSizeSimilarity=1;PctRecOverlap=1;SizeDiff=0;StartDistance=0;EndDistance=0	GT	0/1
chr2	222230224	HG2_PB_SVrefine2PB10Xhap12_2009	N	<DEL>	10	ClusteredCalls	END=222231616;SVTYPE=DEL;SVLEN=1392;SC=Sniffles2,cuteSV,SVIM,SVIM-asm,PAV,Dipcall;NumNeighbors=3;NumThresholdNeighbors=2;MatchId=921;TruScore=0.666667;PctSeqSimilarity=0;PctSizeSimilarity=1;PctRecOverlap=1;SizeDiff=0;StartDistance=0;EndDistance=0	GT	0/1
chr2	222230641	HG4_PB_HySA_4140	N	<DEL>	20	ClusteredCalls	END=222231322;SVTYPE=DEL;SVLEN=681;SC=Sniffles2,cuteSV,SVIM,SVIM-asm,PAV,Dipcall;NumNeighbors=2;NumThresholdNeighbors=1;MatchId=922;TruScore=0.666667;PctSeqSimilarity=0;PctSizeSimilarity=1;PctRecOverlap=1;SizeDiff=0;StartDistance=0;EndDistance=0	GT	0/1
chr2	222231269	HG4_PB_pbsv_2709	N	<DEL>	10	LongReadHomRef	END=222233537;SVTYPE=DEL;SVLEN=2268;SC=Sniffles2,cuteSV,SVIM,SVIM-asm,Dipcall;NumNeighbors=2;NumThresholdNeighbors=1;MatchId=923;TruScore=0.666667;PctSeqSimilarity=0;PctSizeSimilarity=1;PctRecOverlap=1;SizeDiff=0;StartDistance=0;EndDistance=0	GT	0/0
chr2	222233014	HG2_Ill_GATKHC_4484	N	<DEL>	20	PASS	END=222233206;SVTYPE=DEL;SVLEN=192;SC=Sniffles2,SVIM,SVIM-asm,PAV,Dipcall;NumNeighbors=1;NumThresholdNeighbors=1;MatchId=924;TruScore=0.666667;PctSeqSimilarity=0;PctSizeSimilarity=1;PctRecOverlap=1;SizeDiff=0;StartDistance=0;EndDistance=0	GT	0/1
chr2	222980953	HG3_Ill_250bpfermikitraw_3693	N	<INS>	20	NoConsensusGT	END=222980953;SVTYPE=INS;SVLEN=52;SC=Sniffles2,cuteSV,SVIM,SVIM-asm,Dipcall;NumNeighbors=1;NumThresholdNeighbors=1;MatchId=925;TruScore=0.666667;PctSeqSimilarity=0;PctSizeSimilarity=1;PctRecOverlap=1;SizeDiff=0;StartDistance=0;EndDistance=0	GT	./.
chr2	223681519	HG2_PB_HySA_5236	N	<INS>	10	ClusteredCalls	END=223681519;SVTYPE=INS;SVLEN=50;SC=Sniffles2,cuteSV,SVIM-asm,Dipcall;NumNeighbors=1;NumThresholdNeighbors=1;MatchId=927;TruScore=0.666667;PctSeqSimilarity=0;PctSizeSimilarity=1;PctRecOverlap=1;SizeDiff=0;StartDistance=0;EndDistance=0	GT	0/1
chr2	223865089	HG2_PB_assemblyticsPBcR_14436	N	<DEL>	10	ClusteredCalls	END=223867030;SVTYPE=DEL;SVLEN=1941;SC=Sniffles2,cuteSV,SVIM,SVIM-asm,PAV,Dipcall;NumNeighbors=1;NumThresholdNeighbors=1;MatchId=928;TruScore=0.666667;PctSeqSimilarity=0;PctSizeSimilarity=1;PctRecOverlap=1;SizeDiff=0;StartDistance=0;EndDistance=0	GT	0/1
chr2	224176035	HG3_Ill_MetaSV_2909	N	<INS>	20	LongReadHomRef	END=224176035;SVTYPE=INS;SVLEN=323;SC=Sniffles2,cuteSV,SVIM,SVIM-asm,PAV,Dipcall;NumNeighbors=1;NumThresholdNeighbors=1;MatchId=929;TruScore=0.666667;PctSeqSimilarity=0;PctSizeSimilarity=1;PctRecOverlap=1;SizeDiff=0;StartDistance=0;EndDistance=0	GT	0/0
chr2	225839508	HG2_Ill_GATKHCSBGrefine_1828	N	<INS>	20	ClusteredCalls	END=225839508;SVTYPE=INS;SVLEN=93;SC=Sniffles2,cuteSV,SVIM,SVIM-asm,PAV,Dipcall;NumNeighbors=1;NumThresholdNeighbors=1;MatchId=931;TruScore=0.666667;PctSeqSimilarity=0;PctSizeSimilarity=1;PctRecOverlap=1;SizeDiff=0;StartDistance=0;EndDistance=0	GT	0/1
chr2	225883248	HG2_PB_assemblyticsPBcR_14456	N	<DEL>	10	ClusteredCalls	END=225883320;SVTYPE=DEL;SVLEN=72;SC=Sniffles2,cuteSV,SVIM,SVIM-asm,PAV,Dipcall;NumNeighbors=1;NumThresholdNeighbors=1;MatchId=932;TruScore=0.666667;PctSeqSimilarity=0;PctSizeSimilarity=1;PctRecOverlap=1;SizeDiff=0;StartDistance=0;EndDistance=0	GT	1/1
chr2	226039584	HG3_PB_SVrefine2Falcon1Dovetail_1701	N	<DEL>	20	LongReadHomRef	END=226040055;SVTYPE=DEL;SVLEN=471;SC=Sniffles2,cuteSV,SVIM,SVIM-asm,PAV,Dipcall;NumNeighbors=1;NumThresholdNeighbors=1;MatchId=933;TruScore=0.666667;PctSeqSimilarity=0;PctSizeSimilarity=1;PctRecOverlap=1;SizeDiff=0;StartDistance=0;EndDistance=0	GT	0/0
chr2	226403489	HG4_10X_allpass_503	N	<DEL>	20	LongReadHomRef	END=226403546;SVTYPE=DEL;SVLEN=57;SC=Sniffles2,cuteSV,SVIM,SVIM-asm,PAV,Dipcall;NumNeighbors=1;NumThresholdNeighbors=1;MatchId=934;TruScore=0.666667;PctSeqSimilarity=0;PctSizeSimilarity=1;PctRecOverlap=1;SizeDiff=0;StartDistance=0;EndDistance=0	GT	0/0
chr2	226647185	HG2_Ill_250bpfermikitraw_3784	N	<INS>	10	PASS	END=226647185;SVTYPE=INS;SVLEN=56;SC=Sniffles2,cuteSV,SVIM,SVIM-asm,PAV,Dipcall;NumNeighbors=1;NumThresholdNeighbors=1;MatchId=935;TruScore=0.666667;PctSeqSimilarity=0;PctSizeSimilarity=1;PctRecOverlap=1;SizeDiff=0;StartDistance=0;EndDistance=0	GT	0/1
chr2	226734995	HG3_Ill_MetaSV_2916	N	<DEL>	20	LongReadHomRef	END=226735607;SVTYPE=DEL;SVLEN=612;SC=Sniffles2,cuteSV,SVIM,SVIM-asm,PAV,Dipcall;NumNeighbors=1;NumThresholdNeighbors=1;MatchId=936;TruScore=0.666667;PctSeqSimilarity=0;PctSizeSimilarity=1;PctRecOverlap=1;SizeDiff=0;StartDistance=0;EndDistance=0	GT	0/0
chr2	226753682	HG3_PB_pbsv_2706	N	<INS>	20	LongReadHomRef	END=226753682;SVTYPE=INS;SVLEN=342;SC=Sniffles2,cuteSV,SVIM,SVIM-asm,PAV,Dipcall;NumNeighbors=1;NumThresholdNeighbors=1;MatchId=937;TruScore=0.666667;PctSeqSimilarity=0;PctSizeSimilarity=1;PctRecOverlap=1;SizeDiff=0;StartDistance=0;EndDistance=0	GT	0/0
chr2	226978776	HG2_Ill_GATKHCSBGrefine_1831	N	<INS>	20	ClusteredCalls	END=226978776;SVTYPE=INS;SVLEN=82;SC=Sniffles2,cuteSV,SVIM,SVIM-asm,PAV,Dipcall;NumNeighbors=1;NumThresholdNeighbors=1;MatchId=938;TruScore=0.666667;PctSeqSimilarity=0;PctSizeSimilarity=1;PctRecOverlap=1;SizeDiff=0;StartDistance=0;EndDistance=0	GT	0/1
chr2	227017557	HG3_10X_allpass_539	N	<DEL>	20	LongReadHomRef	END=227017806;SVTYPE=DEL;SVLEN=249;SC=Sniffles2,cuteSV,SVIM,SVIM-asm,PAV,Dipcall;NumNeighbors=1;NumThresholdNeighbors=1;MatchId=939;TruScore=0.666667;PctSeqSimilarity=0;PctSizeSimilarity=1;PctRecOverlap=1;SizeDiff=0;StartDistance=0;EndDistance=0	GT	0/0
chr2	227318081	HG3_PB_HySA_4298	N	<INS>	20	ClusteredCalls	END=227318081;SVTYPE=INS;SVLEN=291;SC=Sniffles2,cuteSV,SVIM-asm,PAV,Dipcall;NumNeighbors=1;NumThresholdNeighbors=1;MatchId=940;TruScore=0.666667;PctSeqSimilarity=0;PctSizeSimilarity=1;PctRecOverlap=1;SizeDiff=0;StartDistance=0;EndDistance=0	GT	1/1
chr2	227910519	HG3_10X_allpass_541	N	<DEL>	20	LongReadHomRef	END=227910581;SVTYPE=DEL;SVLEN=62;SC=Sniffles2,cuteSV,SVIM,SVIM-asm,PAV,Dipcall;NumNeighbors=1;NumThresholdNeighbors=1;MatchId=941;TruScore=0.666667;PctSeqSimilarity=0;PctSizeSimilarity=1;PctRecOverlap=1;SizeDiff=0;StartDistance=0;EndDistance=0	GT	0/0
chr2	228058474	HG4_Ill_SVrefine2DISCOVARDovetail_2068	N	<DEL>	20	ClusteredCalls	END=228058592;SVTYPE=DEL;SVLEN=118;SC=Sniffles2,cuteSV,SVIM,SVIM-asm,PAV,Dipcall;NumNeighbors=2;NumThresholdNeighbors=1;MatchId=942;TruScore=0.666667;PctSeqSimilarity=0;PctSizeSimilarity=1;PctRecOverlap=1;SizeDiff=0;StartDistance=0;EndDistance=0	GT	0/1
chr2	228058714	HG3_Ill_manta_627	N	<DEL>	20	ClusteredCalls	END=228058769;SVTYPE=DEL;SVLEN=55;SC=Sniffles2,cuteSV,SVIM,SVIM-asm,PAV,Dipcall;NumNeighbors=1;NumThresholdNeighbors=1;MatchId=943;TruScore=0.666667;PctSeqSimilarity=0;PctSizeSimilarity=1;PctRecOverlap=1;SizeDiff=0;StartDistance=0;EndDistance=0	GT	0/1
chr2	228067604	HG2_Ill_SpiralSDKrefine_9448	N	<DEL>	20	ClusteredCalls	END=228067724;SVTYPE=DEL;SVLEN=120;SC=Sniffles2,cuteSV,SVIM,SVIM-asm,PAV,Dipcall;NumNeighbors=2;NumThresholdNeighbors=2;MatchId=944;TruScore=0.666667;PctSeqSimilarity=0;PctSizeSimilarity=1;PctRecOverlap=1;SizeDiff=0;StartDistance=0;EndDistance=0	GT	0/1
chr2	228067769	HG4_Ill_manta_680	N	<DEL>	20	ClusteredCalls	END=228067843;SVTYPE=DEL;SVLEN=74;SC=Sniffles2,cuteSV,SVIM,SVIM-asm,PAV,Dipcall;NumNeighbors=1;NumThresholdNeighbors=1;MatchId=945;TruScore=0.666667;PctSeqSimilarity=0;PctSizeSimilarity=1;PctRecOverlap=1;SizeDiff=0;StartDistance=0;EndDistance=0	GT	0/1
chr2	228113946	HG3_PB_HySA_4321	N	<INS>	10	PASS	END=228113946;SVTYPE=INS;SVLEN=62;SC=Sniffles2,cuteSV,SVIM,PAV,Dipcall;NumNeighbors=1;NumThresholdNeighbors=1;MatchId=946;TruScore=0.666667;PctSeqSimilarity=0;PctSizeSimilarity=1;PctRecOverlap=1;SizeDiff=0;StartDistance=0;EndDistance=0	GT	0/1
chr2	229956769	HG4_Ill_GATKHCSBGrefine_1929	N	<DEL>	20	LongReadHomRef	END=229956954;SVTYPE=DEL;SVLEN=185;SC=Sniffles2,cuteSV,SVIM,SVIM-asm,PAV,Dipcall;NumNeighbors=1;NumThresholdNeighbors=1;MatchId=947;TruScore=0.666667;PctSeqSimilarity=0;PctSizeSimilarity=1;PctRecOverlap=1;SizeDiff=0;StartDistance=0;EndDistance=0	GT	0/0
chr2	230049141	HG4_PB_pbsv_2746	N	<DEL>	20	NoConsensusGT	END=230049234;SVTYPE=DEL;SVLEN=93;SC=Sniffles2,cuteSV,SVIM,SVIM-asm,Dipcall;NumNeighbors=1;NumThresholdNeighbors=1;MatchId=948;TruScore=0.666667;PctSeqSimilarity=0;PctSizeSimilarity=1;PctRecOverlap=1;SizeDiff=0;StartDistance=0;EndDistance=0	GT	./.
chr2	230550035	HG4_Ill_manta_683	N	<INS>	20	LongReadHomRef	END=230550035;SVTYPE=INS;SVLEN=65;SC=Sniffles2,cuteSV,SVIM,SVIM-asm,PAV,Dipcall;NumNeighbors=1;NumThresholdNeighbors=1;MatchId=949;TruScore=0.666667;PctSeqSimilarity=0;PctSizeSimilarity=1;PctRecOverlap=1;SizeDiff=0;StartDistance=0;EndDistance=0	GT	0/0
chr2	230983677	HG2_PB_assemblyticsPBcR_14513	N	<DEL>	10	LongReadHomRef	END=230984022;SVTYPE=DEL;SVLEN=345;SC=Sniffles2,cuteSV,SVIM,SVIM-asm,PAV,Dipcall;NumNeighbors=1;NumThresholdNeighbors=1;MatchId=951;TruScore=0.666667;PctSeqSimilarity=0;PctSizeSimilarity=1;PctRecOverlap=1;SizeDiff=0;StartDistance=0;EndDistance=0	GT	0/0
chr2	231201744	HG2_PB_SVrefine2Falcon2Bionano_1185	N	<INS>	10	PASS	END=231201744;SVTYPE=INS;SVLEN=4972;SC=Sniffles2,cuteSV,SVIM,SVIM-asm,PAV,Dipcall;NumNeighbors=1;NumThresholdNeighbors=1;MatchId=953;TruScore=0.666667;PctSeqSimilarity=0;PctSizeSimilarity=1;PctRecOverlap=1;SizeDiff=0;StartDistance=0;EndDistance=0	GT	0/1
chr2	231378644	HG4_PB_pbsv_2753	N	<INS>	20	LongReadHomRef	END=231378644;SVTYPE=INS;SVLEN=102;SC=Sniffles2,cuteSV,SVIM,SVIM-asm,PAV,Dipcall;NumNeighbors=1;NumThresholdNeighbors=1;MatchId=956;TruScore=0.666667;PctSeqSimilarity=0;PctSizeSimilarity=1;PctRecOverlap=1;SizeDiff=0;StartDistance=0;EndDistance=0	GT	0/0
chr2	231843884	HG4_PB_SVrefine2Falcon1Dovetail_1667	N	<DEL>	20	ClusteredCalls	END=231844023;SVTYPE=DEL;SVLEN=139;SC=Sniffles2,cuteSV,SVIM,SVIM-asm,PAV,Dipcall;NumNeighbors=1;NumThresholdNeighbors=1;MatchId=957;TruScore=0.666667;PctSeqSimilarity=0;PctSizeSimilarity=1;PctRecOverlap=1;SizeDiff=0;StartDistance=0;EndDistance=0	GT	0/1
chr2	231869626	HG2_PB_SVrefine2PBcRplusDovetail_6181	N	<INS>	10	PASS	END=231869626;SVTYPE=INS;SVLEN=1072;SC=Sniffles2,cuteSV,SVIM,SVIM-asm,PAV,Dipcall;NumNeighbors=1;NumThresholdNeighbors=1;MatchId=958;TruScore=0.666667;PctSeqSimilarity=0;PctSizeSimilarity=1;PctRecOverlap=1;SizeDiff=0;StartDistance=0;EndDistance=0	GT	1/1
chr2	231870257	HG4_Ill_MetaSV_2876	N	<INS>	20	NoConsensusGT	END=231870257;SVTYPE=INS;SVLEN=112;SC=Sniffles2,cuteSV,SVIM,SVIM-asm,PAV,Dipcall;NumNeighbors=1;NumThresholdNeighbors=1;MatchId=959;TruScore=0.666667;PctSeqSimilarity=0;PctSizeSimilarity=1;PctRecOverlap=1;SizeDiff=0;StartDistance=0;EndDistance=0	GT	./.
chr2	232114514	HG2_Ill_SpiralSDKrefine_9481	N	<DEL>	20	LongReadHomRef	END=232114623;SVTYPE=DEL;SVLEN=109;SC=Sniffles2,cuteSV,SVIM,SVIM-asm,PAV,Dipcall;NumNeighbors=1;NumThresholdNeighbors=1;MatchId=960;TruScore=0.666667;PctSeqSimilarity=0;PctSizeSimilarity=1;PctRecOverlap=1;SizeDiff=0;StartDistance=0;EndDistance=0	GT	0/0
chr2	232443819	HG4_10X_allpass_508	N	<DEL>	10	LongReadHomRef	END=232444295;SVTYPE=DEL;SVLEN=476;SC=Sniffles2,cuteSV,SVIM,SVIM-asm,Dipcall;NumNeighbors=1;NumThresholdNeighbors=1;MatchId=961;TruScore=0.666667;PctSeqSimilarity=0;PctSizeSimilarity=1;PctRecOverlap=1;SizeDiff=0;StartDistance=0;EndDistance=0	GT	0/0
chr2	232580470	HG3_PB_HySA_4369	N	<INS>	20	ClusteredCalls	END=232580470;SVTYPE=INS;SVLEN=123;SC=Sniffles2,cuteSV,SVIM,SVIM-asm,PAV,Dipcall;NumNeighbors=1;NumThresholdNeighbors=1;MatchId=962;TruScore=0.666667;PctSeqSimilarity=0;PctSizeSimilarity=1;PctRecOverlap=1;SizeDiff=0;StartDistance=0;EndDistance=0	GT	1/1
chr2	232700342	HG4_Ill_GATKHC_4689	N	<DEL>	20	NoConsensusGT	END=232700431;SVTYPE=DEL;SVLEN=89;SC=Sniffles2,SVIM,SVIM-asm,Dipcall;NumNeighbors=1;NumThresholdNeighbors=1;MatchId=963;TruScore=0.666667;PctSeqSimilarity=0;PctSizeSimilarity=1;PctRecOverlap=1;SizeDiff=0;StartDistance=0;EndDistance=0	GT	./.
chr2	232702726	HG3_PB_SVrefine2Falcon1Dovetail_1723	N	<DEL>	20	NoConsensusGT	END=232710293;SVTYPE=DEL;SVLEN=7567;SC=Sniffles2,cuteSV,SVIM;NumNeighbors=1;NumThresholdNeighbors=1;MatchId=964;TruScore=0.666667;PctSeqSimilarity=0;PctSizeSimilarity=1;PctRecOverlap=1;SizeDiff=0;StartDistance=0;EndDistance=0	GT	./.
chr2	233197869	HG4_Ill_Krunchall_4112	N	<DEL>	20	NoConsensusGT	END=233197956;SVTYPE=DEL;SVLEN=87;SC=Sniffles2,cuteSV,SVIM,SVIM-asm,PAV,Dipcall;NumNeighbors=1;NumThresholdNeighbors=1;MatchId=966;TruScore=0.666667;PctSeqSimilarity=0;PctSizeSimilarity=1;PctRecOverlap=1;SizeDiff=0;StartDistance=0;EndDistance=0	GT	./.
chr2	233231517	HG2_10X_SVrefine210Xhap12_2117	N	<DEL>	20	LongReadHomRef	END=233231677;SVTYPE=DEL;SVLEN=160;SC=Sniffles2,cuteSV,SVIM,SVIM-asm,PAV,Dipcall;NumNeighbors=1;NumThresholdNeighbors=1;MatchId=967;TruScore=0.666667;PctSeqSimilarity=0;PctSizeSimilarity=1;PctRecOverlap=1;SizeDiff=0;StartDistance=0;EndDistance=0	GT	0/0
chr2	233246088	HG2_Ill_MetaSV_2789	N	<DEL>	20	LongReadHomRef	END=233274169;SVTYPE=DEL;SVLEN=28081;SC=Sniffles2,cuteSV,SVIM,SVIM-asm,PAV,Dipcall;NumNeighbors=1;NumThresholdNeighbors=1;MatchId=968;TruScore=0.666667;PctSeqSimilarity=0;PctSizeSimilarity=1;PctRecOverlap=1;SizeDiff=0;StartDistance=0;EndDistance=0	GT	./.
chr2	233522459	HG4_Ill_svaba_3564	N	<DEL>	10	LongReadHomRef	END=233522662;SVTYPE=DEL;SVLEN=203;SC=Sniffles2,cuteSV,SVIM,SVIM-asm,PAV,Dipcall;NumNeighbors=1;NumThresholdNeighbors=1;MatchId=969;TruScore=0.666667;PctSeqSimilarity=0;PctSizeSimilarity=1;PctRecOverlap=1;SizeDiff=0;StartDistance=0;EndDistance=0	GT	0/0
chr2	233764221	HG2_PB_SVrefine2PBcRplusDovetail_6193	N	<INS>	10	NoConsensusGT	END=233764221;SVTYPE=INS;SVLEN=240;SC=Sniffles2,cuteSV,SVIM,SVIM-asm,PAV,Dipcall;NumNeighbors=1;NumThresholdNeighbors=1;MatchId=970;TruScore=0.666667;PctSeqSimilarity=0;PctSizeSimilarity=1;PctRecOverlap=1;SizeDiff=0;StartDistance=0;EndDistance=0	GT	./.
chr2	233860329	HG3_PB_pbsv_2761	N	<INS>	20	NoConsensusGT	END=233860329;SVTYPE=INS;SVLEN=125;SC=Sniffles2,cuteSV,SVIM-asm,Dipcall;NumNeighbors=1;NumThresholdNeighbors=1;MatchId=973;TruScore=0.666667;PctSeqSimilarity=0;PctSizeSimilarity=1;PctRecOverlap=1;SizeDiff=0;StartDistance=0;EndDistance=0	GT	./.
chr2	234089341	HG2_10X_SVrefine210Xhap12_2123	N	<DEL>	20	LongReadHomRef	END=234089476;SVTYPE=DEL;SVLEN=135;SC=Sniffles2,cuteSV,SVIM,SVIM-asm,PAV,Dipcall;NumNeighbors=1;NumThresholdNeighbors=1;MatchId=976;TruScore=0.666667;PctSeqSimilarity=0;PctSizeSimilarity=1;PctRecOverlap=1;SizeDiff=0;StartDistance=0;EndDistance=0	GT	0/0
chr2	234306002	HG4_PB_pbsv_2785	N	<INS>	10	LongReadHomRef	END=234306002;SVTYPE=INS;SVLEN=486;SC=Sniffles2,cuteSV,SVIM,SVIM-asm,PAV,Dipcall;NumNeighbors=1;NumThresholdNeighbors=1;MatchId=977;TruScore=0.666667;PctSeqSimilarity=0;PctSizeSimilarity=1;PctRecOverlap=1;SizeDiff=0;StartDistance=0;EndDistance=0	GT	./.
chr2	234372386	HG3_PB_pbsv_2766	N	<INS>	10	NoConsensusGT	END=234372386;SVTYPE=INS;SVLEN=318;SC=Sniffles2,cuteSV,SVIM,SVIM-asm,PAV,Dipcall;NumNeighbors=1;NumThresholdNeighbors=1;MatchId=978;TruScore=0.666667;PctSeqSimilarity=0;PctSizeSimilarity=1;PctRecOverlap=1;SizeDiff=0;StartDistance=0;EndDistance=0	GT	./.
chr2	234475634	HG2_PB_SVrefine2PBcRplusDovetail_6199	N	<DEL>	10	NoConsensusGT	END=234475817;SVTYPE=DEL;SVLEN=183;SC=Sniffles2,cuteSV,SVIM,SVIM-asm,PAV,Dipcall;NumNeighbors=2;NumThresholdNeighbors=2;MatchId=979;TruScore=0.666667;PctSeqSimilarity=0;PctSizeSimilarity=1;PctRecOverlap=1;SizeDiff=0;StartDistance=0;EndDistance=0	GT	./.
chr2	234475634	HG4_PB_SVrefine2PBcRDovetail_1479	N	<DEL>	10	NoConsensusGT	END=234475984;SVTYPE=DEL;SVLEN=350;SC=Sniffles2,cuteSV,SVIM;NumNeighbors=1;NumThresholdNeighbors=1;MatchId=980;TruScore=0.666667;PctSeqSimilarity=0;PctSizeSimilarity=1;PctRecOverlap=1;SizeDiff=0;StartDistance=0;EndDistance=0	GT	./.
chr2	234696189	HG3_Ill_scalpel_2878	N	<INS>	10	ClusteredCalls	END=234696189;SVTYPE=INS;SVLEN=120;SC=Sniffles2,cuteSV,SVIM,SVIM-asm,PAV,Dipcall;NumNeighbors=1;NumThresholdNeighbors=1;MatchId=981;TruScore=0.233918;PctSeqSimilarity=0;PctSizeSimilarity=0.701754;PctRecOverlap=0;SizeDiff=-51;StartDistance=112;EndDistance=112	GT	1/1
chr2	234804733	HG2_Ill_manta_809	N	<INS>	20	PASS	END=234804733;SVTYPE=INS;SVLEN=136;SC=Sniffles2,cuteSV,SVIM-asm,PAV;NumNeighbors=1;NumThresholdNeighbors=1;MatchId=982;TruScore=0.666667;PctSeqSimilarity=0;PctSizeSimilarity=1;PctRecOverlap=1;SizeDiff=0;StartDistance=0;EndDistance=0	GT	1/1
chr2	235108705	HG4_Ill_GATKHC_4723	N	<INS>	10	LongReadHomRef	END=235108705;SVTYPE=INS;SVLEN=87;SC=Sniffles2,cuteSV,SVIM,SVIM-asm,PAV,Dipcall;NumNeighbors=1;NumThresholdNeighbors=1;MatchId=983;TruScore=0.666667;PctSeqSimilarity=0;PctSizeSimilarity=1;PctRecOverlap=1;SizeDiff=0;StartDistance=0;EndDistance=0	GT	0/0
chr2	235453244	HG2_Ill_scalpel_2772	N	<DEL>	20	ClusteredCalls	END=235453328;SVTYPE=DEL;SVLEN=84;SC=Sniffles2,cuteSV,SVIM;NumNeighbors=1;NumThresholdNeighbors=1;MatchId=985;TruScore=0.234034;PctSeqSimilarity=0;PctSizeSimilarity=0.678571;PctRecOverlap=0.0235294;SizeDiff=27;StartDistance=-83;EndDistance=-56	GT	0/1
chr2	235546751	HG4_PB_assemblyticsfalcon_14711	N	<DEL>	10	LongReadHomRef	END=235548883;SVTYPE=DEL;SVLEN=2132;SC=Sniffles2,cuteSV,SVIM;NumNeighbors=2;NumThresholdNeighbors=2;MatchId=987;TruScore=0.666667;PctSeqSimilarity=0;PctSizeSimilarity=1;PctRecOverlap=1;SizeDiff=0;StartDistance=0;EndDistance=0	GT	0/0
chr2	235546753	HG2_PB_assemblyticsfalcon_14974	N	<DEL>	10	ClusteredCalls	END=235549236;SVTYPE=DEL;SVLEN=2483;SC=Sniffles2,cuteSV,SVIM,SVIM-asm,PAV,Dipcall;NumNeighbors=1;NumThresholdNeighbors=1;MatchId=988;TruScore=0.666667;PctSeqSimilarity=0;PctSizeSimilarity=1;PctRecOverlap=1;SizeDiff=0;StartDistance=0;EndDistance=0	GT	1/1
chr2	235554022	HG2_10X_SVrefine210Xhap12_2133	N	<DEL>	20	LongReadHomRef	END=235558096;SVTYPE=DEL;SVLEN=4074;SC=Sniffles2,cuteSV,SVIM,SVIM-asm,PAV,Dipcall;NumNeighbors=2;NumThresholdNeighbors=2;MatchId=989;TruScore=0.666667;PctSeqSimilarity=0;PctSizeSimilarity=1;PctRecOverlap=1;SizeDiff=0;StartDistance=0;EndDistance=0	GT	0/0
chr2	235554025	HG2_PB_SVrefine2Falcon2Bionano_1213	N	<DEL>	10	ClusteredCalls	END=235556250;SVTYPE=DEL;SVLEN=2225;SC=Sniffles2,cuteSV,SVIM,SVIM-asm,PAV,Dipcall;NumNeighbors=1;NumThresholdNeighbors=1;MatchId=990;TruScore=0.666667;PctSeqSimilarity=0;PctSizeSimilarity=1;PctRecOverlap=1;SizeDiff=0;StartDistance=0;EndDistance=0	GT	0/1
chr2	236077914	HG2_PB_assemblyticsPBcR_14581	N	<INS>	10	ClusteredCalls	END=236077914;SVTYPE=INS;SVLEN=589;SC=Sniffles2,cuteSV,SVIM,SVIM-asm,PAV,Dipcall;NumNeighbors=2;NumThresholdNeighbors=2;MatchId=992;TruScore=0.666667;PctSeqSimilarity=0;PctSizeSimilarity=1;PctRecOverlap=1;SizeDiff=0;StartDistance=0;EndDistance=0	GT	1/1
chr2	236077958	HG4_Ill_manta_694	N	<INS>	20	NoConsensusGT	END=236077958;SVTYPE=INS;SVLEN=473;SC=Sniffles2,cuteSV,SVIM,SVIM-asm,PAV,Dipcall;NumNeighbors=1;NumThresholdNeighbors=1;MatchId=993;TruScore=0.666667;PctSeqSimilarity=0;PctSizeSimilarity=1;PctRecOverlap=1;SizeDiff=0;StartDistance=0;EndDistance=0	GT	./.
chr2	236396772	HG3_PB_SVrefine2Falcon1Dovetail_1753	N	<DEL>	20	LongReadHomRef	END=236397205;SVTYPE=DEL;SVLEN=433;SC=Sniffles2,cuteSV,SVIM,SVIM-asm,PAV,Dipcall;NumNeighbors=1;NumThresholdNeighbors=1;MatchId=994;TruScore=0.666667;PctSeqSimilarity=0;PctSizeSimilarity=1;PctRecOverlap=1;SizeDiff=0;StartDistance=0;EndDistance=0	GT	0/0
chr2	236433870	HG4_Ill_SVrefine2DISCOVARDovetail_2122	N	<DEL>	20	LongReadHomRef	END=236434170;SVTYPE=DEL;SVLEN=300;SC=Sniffles2,cuteSV,SVIM,SVIM-asm,PAV,Dipcall;NumNeighbors=1;NumThresholdNeighbors=1;MatchId=996;TruScore=0.666667;PctSeqSimilarity=0;PctSizeSimilarity=1;PctRecOverlap=1;SizeDiff=0;StartDistance=0;EndDistance=0	GT	0/0
chr2	236711272	HG2_PB_assemblyticsPBcR_14592	N	<DEL>	10	LongReadHomRef	END=236711813;SVTYPE=DEL;SVLEN=541;SC=Sniffles2,cuteSV,SVIM,SVIM-asm,PAV,Dipcall;NumNeighbors=1;NumThresholdNeighbors=1;MatchId=1000;TruScore=0.666667;PctSeqSimilarity=0;PctSizeSimilarity=1;PctRecOverlap=1;SizeDiff=0;StartDistance=0;EndDistance=0	GT	0/0
chr2	236818860	HG2_Ill_SVrefine2DISCOVARplusDovetail_7337	N	<INS>	20	ClusteredCalls	END=236818860;SVTYPE=INS;SVLEN=128;SC=Sniffles2,cuteSV,SVIM,SVIM-asm,PAV,Dipcall;NumNeighbors=1;NumThresholdNeighbors=1;MatchId=1001;TruScore=0.666667;PctSeqSimilarity=0;PctSizeSimilarity=1;PctRecOverlap=1;SizeDiff=0;StartDistance=0;EndDistance=0	GT	0/1
chr2	237253300	HG2_PB_assemblyticsfalcon_14993	N	<DEL>	10	LongReadHomRef	END=237253655;SVTYPE=DEL;SVLEN=355;SC=Sniffles2,cuteSV,SVIM,SVIM-asm,PAV,Dipcall;NumNeighbors=1;NumThresholdNeighbors=1;MatchId=1002;TruScore=0.666667;PctSeqSimilarity=0;PctSizeSimilarity=1;PctRecOverlap=1;SizeDiff=0;StartDistance=0;EndDistance=0	GT	0/0
chr2	237287928	HG3_Ill_MetaSV_2940	N	<DEL>	20	LongReadHomRef	END=237288406;SVTYPE=DEL;SVLEN=478;SC=Sniffles2,cuteSV,SVIM,SVIM-asm,PAV,Dipcall;NumNeighbors=1;NumThresholdNeighbors=1;MatchId=1006;TruScore=0.666667;PctSeqSimilarity=0;PctSizeSimilarity=1;PctRecOverlap=1;SizeDiff=0;StartDistance=0;EndDistance=0	GT	0/0
chr2	237368129	HG3_Ill_250bpfermikitraw_3837	N	<DEL>	10	LongReadHomRef	END=237368183;SVTYPE=DEL;SVLEN=54;SC=Sniffles2,cuteSV,SVIM,SVIM-asm,PAV,Dipcall;NumNeighbors=1;NumThresholdNeighbors=1;MatchId=1008;TruScore=0.666667;PctSeqSimilarity=0;PctSizeSimilarity=1;PctRecOverlap=1;SizeDiff=0;StartDistance=0;EndDistance=0	GT	0/0
chr2	237800782	HG2_PB_SVrefine2Falcon2Bionano_1225	N	<INS>	20	PASS	END=237800782;SVTYPE=INS;SVLEN=101;SC=Sniffles2,cuteSV,SVIM,SVIM-asm,PAV,Dipcall;NumNeighbors=1;NumThresholdNeighbors=1;MatchId=1009;TruScore=0.666667;PctSeqSimilarity=0;PctSizeSimilarity=1;PctRecOverlap=1;SizeDiff=0;StartDistance=0;EndDistance=0	GT	0/1
chr2	238213977	HG2_PB_SVrefine2PB10Xhap12_2087	N	<INS>	10	NoConsensusGT	END=238213977;SVTYPE=INS;SVLEN=98;SC=Sniffles2,cuteSV,SVIM,SVIM-asm,PAV,Dipcall;NumNeighbors=1;NumThresholdNeighbors=1;MatchId=1010;TruScore=0.666667;PctSeqSimilarity=0;PctSizeSimilarity=1;PctRecOverlap=1;SizeDiff=0;StartDistance=0;EndDistance=0	GT	./.
chr2	238430359	HG2_10X_SVrefine210Xhap12_2147	N	<DEL>	20	LongReadHomRef	END=238430908;SVTYPE=DEL;SVLEN=549;SC=Sniffles2,cuteSV,SVIM,SVIM-asm,PAV,Dipcall;NumNeighbors=1;NumThresholdNeighbors=1;MatchId=1012;TruScore=0.666667;PctSeqSimilarity=0;PctSizeSimilarity=1;PctRecOverlap=1;SizeDiff=0;StartDistance=0;EndDistance=0	GT	0/0
chr2	238453195	HG2_PB_SVrefine2PBcRplusDovetail_6220	N	<INS>	10	ClusteredCalls	END=238453195;SVTYPE=INS;SVLEN=2009;SC=Sniffles2,cuteSV,SVIM,SVIM-asm,PAV,Dipcall;NumNeighbors=1;NumThresholdNeighbors=1;MatchId=1014;TruScore=0.666667;PctSeqSimilarity=0;PctSizeSimilarity=1;PctRecOverlap=1;SizeDiff=0;StartDistance=0;EndDistance=0	GT	0/1
chr2	238465498	HG3_Ill_SVrefine2DISCOVARDovetail_2110	N	<DEL>	20	LongReadHomRef	END=238465613;SVTYPE=DEL;SVLEN=115;SC=Sniffles2,cuteSV,SVIM,SVIM-asm,PAV,Dipcall;NumNeighbors=2;NumThresholdNeighbors=2;MatchId=1016;TruScore=0.666667;PctSeqSimilarity=0;PctSizeSimilarity=1;PctRecOverlap=1;SizeDiff=0;StartDistance=0;EndDistance=0	GT	./.
chr2	238465503	HG3_PB_pbsv_2804	N	<DEL>	10	LongReadHomRef	END=238465562;SVTYPE=DEL;SVLEN=59;SC=Sniffles2,cuteSV,SVIM,SVIM-asm,PAV,Dipcall;NumNeighbors=1;NumThresholdNeighbors=1;MatchId=1017;TruScore=0.666667;PctSeqSimilarity=0;PctSizeSimilarity=1;PctRecOverlap=1;SizeDiff=0;StartDistance=0;EndDistance=0	GT	./.
chr2	238506729	HG3_Ill_SVrefine2DISCOVARDovetail_2111	N	<DEL>	20	LongReadHomRef	END=238506879;SVTYPE=DEL;SVLEN=150;SC=Sniffles2,cuteSV,SVIM,SVIM-asm,PAV,Dipcall;NumNeighbors=1;NumThresholdNeighbors=1;MatchId=1018;TruScore=0.666667;PctSeqSimilarity=0;PctSizeSimilarity=1;PctRecOverlap=1;SizeDiff=0;StartDistance=0;EndDistance=0	GT	0/0
chr2	238746301	HG4_PB_SVrefine2Falcon1Dovetail_1718	N	<DEL>	20	LongReadHomRef	END=238746665;SVTYPE=DEL;SVLEN=364;SC=Sniffles2,cuteSV,SVIM,SVIM-asm,PAV,Dipcall;NumNeighbors=1;NumThresholdNeighbors=1;MatchId=1019;TruScore=0.666667;PctSeqSimilarity=0;PctSizeSimilarity=1;PctRecOverlap=1;SizeDiff=0;StartDistance=0;EndDistance=0	GT	0/0
chr2	238962655	HG4_Ill_scalpel_2730	N	<DEL>	20	ClusteredCalls	END=238962723;SVTYPE=DEL;SVLEN=68;SC=Sniffles2,cuteSV,SVIM,SVIM-asm,PAV,Dipcall;NumNeighbors=1;NumThresholdNeighbors=1;MatchId=1020;TruScore=0.666667;PctSeqSimilarity=0;PctSizeSimilarity=1;PctRecOverlap=1;SizeDiff=0;StartDistance=0;EndDistance=0	GT	1/1
chr2	239007209	HG3_Ill_SVrefine2DISCOVARDovetail_2114	N	<INS>	20	LongReadHomRef	END=239007209;SVTYPE=INS;SVLEN=84;SC=Sniffles2,cuteSV,SVIM,SVIM-asm,PAV,Dipcall;NumNeighbors=1;NumThresholdNeighbors=1;MatchId=1021;TruScore=0.666667;PctSeqSimilarity=0;PctSizeSimilarity=1;PctRecOverlap=1;SizeDiff=0;StartDistance=0;EndDistance=0	GT	./.
chr2	239019267	HG4_Ill_GATKHCSBGrefine_1987	N	<DEL>	20	LongReadHomRef	END=239019367;SVTYPE=DEL;SVLEN=100;SC=Sniffles2,cuteSV,SVIM,SVIM-asm,PAV,Dipcall;NumNeighbors=2;NumThresholdNeighbors=2;MatchId=1022;TruScore=0.666667;PctSeqSimilarity=0;PctSizeSimilarity=1;PctRecOverlap=1;SizeDiff=0;StartDistance=0;EndDistance=0	GT	0/0
chr2	239019280	HG4_PB_SVrefine2Falcon1Dovetail_1720	N	<DEL>	10	LongReadHomRef	END=239019429;SVTYPE=DEL;SVLEN=149;SC=Sniffles2,cuteSV,SVIM,SVIM-asm,PAV,Dipcall;NumNeighbors=1;NumThresholdNeighbors=1;MatchId=1023;TruScore=0.666667;PctSeqSimilarity=0;PctSizeSimilarity=1;PctRecOverlap=1;SizeDiff=0;StartDistance=0;EndDistance=0	GT	0/0
chr2	239204638	HG2_PB_SVrefine2Falcon1plusDovetail_6717	N	<INS>	10	ClusteredCalls	END=239204638;SVTYPE=INS;SVLEN=351;SC=Sniffles2,cuteSV,SVIM,SVIM-asm,PAV,Dipcall;NumNeighbors=1;NumThresholdNeighbors=1;MatchId=1024;TruScore=0.666667;PctSeqSimilarity=0;PctSizeSimilarity=1;PctRecOverlap=1;SizeDiff=0;StartDistance=0;EndDistance=0	GT	0/1
chr2	239306856	HG4_PB_SVrefine2PBcRDovetail_1499	N	<INS>	10	NoConsensusGT	END=239306856;SVTYPE=INS;SVLEN=147;SC=Sniffles2,cuteSV,SVIM,SVIM-asm,Dipcall;NumNeighbors=1;NumThresholdNeighbors=1;MatchId=1025;TruScore=0.666667;PctSeqSimilarity=0;PctSizeSimilarity=1;PctRecOverlap=1;SizeDiff=0;StartDistance=0;EndDistance=0	GT	./.
chr2	239500395	HG3_Ill_MetaSV_2946	N	<DEL>	20	LongReadHomRef	END=239501732;SVTYPE=DEL;SVLEN=1337;SC=Sniffles2,cuteSV,SVIM,SVIM-asm,PAV,Dipcall;NumNeighbors=1;NumThresholdNeighbors=1;MatchId=1026;TruScore=0.666667;PctSeqSimilarity=0;PctSizeSimilarity=1;PctRecOverlap=1;SizeDiff=0;StartDistance=0;EndDistance=0	GT	0/0
chr2	239546479	HG3_PB_SVrefine2Falcon1Dovetail_1772	N	<INS>	10	LongReadHomRef	END=239546479;SVTYPE=INS;SVLEN=1382;SC=Sniffles2,cuteSV,SVIM,SVIM-asm,PAV,Dipcall;NumNeighbors=1;NumThresholdNeighbors=1;MatchId=1027;TruScore=0.666667;PctSeqSimilarity=0;PctSizeSimilarity=1;PctRecOverlap=1;SizeDiff=0;StartDistance=0;EndDistance=0	GT	0/0
chr2	239675690	HG2_PB_SVrefine2Falcon2Bionano_1231	N	<INS>	10	PASS	END=239675690;SVTYPE=INS;SVLEN=400;SC=Sniffles2,SVIM,SVIM-asm,PAV,Dipcall;NumNeighbors=1;NumThresholdNeighbors=1;MatchId=1028;TruScore=0.666667;PctSeqSimilarity=0;PctSizeSimilarity=1;PctRecOverlap=1;SizeDiff=0;StartDistance=0;EndDistance=0	GT	1/1
chr2	239685106	HG2_PB_SVrefine2PBcRplusDovetail_6226	N	<INS>	10	PASS	END=239685106;SVTYPE=INS;SVLEN=400;SC=Sniffles2,cuteSV,SVIM,PAV;NumNeighbors=2;NumThresholdNeighbors=1;MatchId=1029;TruScore=0.666667;PctSeqSimilarity=0;PctSizeSimilarity=1;PctRecOverlap=1;SizeDiff=0;StartDistance=0;EndDistance=0	GT	0/1
chr2	239685178	HG4_Ill_GATKHC_4792	N	<DEL>	10	LongReadHomRef	END=239685298;SVTYPE=DEL;SVLEN=120;SC=Sniffles2,cuteSV,SVIM,SVIM-asm,PAV,Dipcall;NumNeighbors=1;NumThresholdNeighbors=1;MatchId=1030;TruScore=0.666667;PctSeqSimilarity=0;PctSizeSimilarity=1;PctRecOverlap=1;SizeDiff=0;StartDistance=0;EndDistance=0	GT	0/0
chr2	239692246	HG2_PB_pbsv_2836	N	<INS>	10	ClusteredCalls	END=239692246;SVTYPE=INS;SVLEN=846;SC=Sniffles2,SVIM;NumNeighbors=1;NumThresholdNeighbors=1;MatchId=1031;TruScore=0.666667;PctSeqSimilarity=0;PctSizeSimilarity=1;PctRecOverlap=1;SizeDiff=0;StartDistance=0;EndDistance=0	GT	0/1
chr2	239778748	HG2_PB_SVrefine2Falcon1plusDovetail_6722	N	<INS>	10	PASS	END=239778748;SVTYPE=INS;SVLEN=3052;SC=Sniffles2,cuteSV,SVIM,SVIM-asm,PAV,Dipcall;NumNeighbors=2;NumThresholdNeighbors=1;MatchId=1032;TruScore=0.666667;PctSeqSimilarity=0;PctSizeSimilarity=1;PctRecOverlap=1;SizeDiff=0;StartDistance=0;EndDistance=0	GT	1/1
chr2	239778800	HG3_Ill_MetaSV_2948	N	<DEL>	20	LongReadHomRef	END=239780338;SVTYPE=DEL;SVLEN=1538;SC=Sniffles2,cuteSV,SVIM,SVIM-asm,PAV,Dipcall;NumNeighbors=1;NumThresholdNeighbors=1;MatchId=1033;TruScore=0.666667;PctSeqSimilarity=0;PctSizeSimilarity=1;PctRecOverlap=1;SizeDiff=0;StartDistance=0;EndDistance=0	GT	0/0
chr2	239788682	HG4_PB_SVrefine2Falcon1Dovetail_1728	N	<DEL>	20	LongReadHomRef	END=239789258;SVTYPE=DEL;SVLEN=576;SC=Sniffles2,cuteSV,SVIM,SVIM-asm,PAV,Dipcall;NumNeighbors=1;NumThresholdNeighbors=1;MatchId=1034;TruScore=0.666667;PctSeqSimilarity=0;PctSizeSimilarity=1;PctRecOverlap=1;SizeDiff=0;StartDistance=0;EndDistance=0	GT	0/0
chr2	240113825	HG2_10X_SVrefine210Xhap12_2167	N	<DEL>	20	LongReadHomRef	END=240113890;SVTYPE=DEL;SVLEN=65;SC=Sniffles2,cuteSV,SVIM,SVIM-asm,PAV,Dipcall;NumNeighbors=1;NumThresholdNeighbors=1;MatchId=1037;TruScore=0.666667;PctSeqSimilarity=0;PctSizeSimilarity=1;PctRecOverlap=1;SizeDiff=0;StartDistance=0;EndDistance=0	GT	0/0
chr2	240153304	HG2_PB_assemblyticsPBcR_14639	N	<DEL>	10	LongReadHomRef	END=240153724;SVTYPE=DEL;SVLEN=420;SC=Sniffles2,cuteSV,SVIM,SVIM-asm,PAV,Dipcall;NumNeighbors=3;NumThresholdNeighbors=1;MatchId=1038;TruScore=0.666667;PctSeqSimilarity=0;PctSizeSimilarity=1;PctRecOverlap=1;SizeDiff=0;StartDistance=0;EndDistance=0	GT	0/0
chr2	240153349	HG2_PB_SVrefine2Falcon1plusDovetail_6728	N	<DEL>	20	ClusteredCalls	END=240153489;SVTYPE=DEL;SVLEN=140;SC=Sniffles2,cuteSV,SVIM,SVIM-asm,PAV,Dipcall;NumNeighbors=2;NumThresholdNeighbors=2;MatchId=1039;TruScore=0.666667;PctSeqSimilarity=0;PctSizeSimilarity=1;PctRecOverlap=1;SizeDiff=0;StartDistance=0;EndDistance=0	GT	0/1
chr2	240153693	HG2_Ill_SpiralSDKrefine_9559	N	<DEL>	20	ClusteredCalls	END=240153763;SVTYPE=DEL;SVLEN=70;SC=Sniffles2,cuteSV,SVIM,SVIM-asm,PAV,Dipcall;NumNeighbors=1;NumThresholdNeighbors=1;MatchId=1041;TruScore=0.666667;PctSeqSimilarity=0;PctSizeSimilarity=1;PctRecOverlap=1;SizeDiff=0;StartDistance=0;EndDistance=0	GT	0/1
chr2	240398438	HG2_Ill_GATKHCSBGrefine_1905	N	<DEL>	20	ClusteredCalls	END=240398570;SVTYPE=DEL;SVLEN=132;SC=Sniffles2,cuteSV,SVIM,SVIM-asm,PAV,Dipcall;NumNeighbors=2;NumThresholdNeighbors=1;MatchId=1042;TruScore=0.666667;PctSeqSimilarity=0;PctSizeSimilarity=1;PctRecOverlap=1;SizeDiff=0;StartDistance=0;EndDistance=0	GT	0/1
chr2	240398515	HG2_PB_PB10Xdip_17054	N	<DEL>	20	ClusteredCalls	END=240398567;SVTYPE=DEL;SVLEN=52;SC=Sniffles2,cuteSV,SVIM,SVIM-asm,PAV,Dipcall;NumNeighbors=1;NumThresholdNeighbors=1;MatchId=1043;TruScore=0.666667;PctSeqSimilarity=0;PctSizeSimilarity=1;PctRecOverlap=1;SizeDiff=0;StartDistance=0;EndDistance=0	GT	0/1
chr2	240420379	HG3_Ill_scalpel_2929	N	<DEL>	20	LongReadHomRef	END=240420430;SVTYPE=DEL;SVLEN=51;SC=Sniffles2,cuteSV,SVIM,SVIM-asm,PAV,Dipcall;NumNeighbors=1;NumThresholdNeighbors=1;MatchId=1045;TruScore=0.666667;PctSeqSimilarity=0;PctSizeSimilarity=1;PctRecOverlap=1;SizeDiff=0;StartDistance=0;EndDistance=0	GT	0/0
chr2	240449062	HG2_PB_SVrefine2PB10Xhap12_2107	N	<INS>	10	PASS	END=240449062;SVTYPE=INS;SVLEN=320;SC=Sniffles2,SVIM;NumNeighbors=3;NumThresholdNeighbors=1;MatchId=1046;TruScore=0.666667;PctSeqSimilarity=0;PctSizeSimilarity=1;PctRecOverlap=1;SizeDiff=0;StartDistance=0;EndDistance=0	GT	1/1
chr2	240449062	HG4_PB_assemblyticsfalcon_14784	N	<DEL>	20	LongReadHomRef	END=240449446;SVTYPE=DEL;SVLEN=384;SC=Sniffles2,cuteSV,SVIM,SVIM-asm,PAV,Dipcall;NumNeighbors=2;NumThresholdNeighbors=2;MatchId=1047;TruScore=0.666667;PctSeqSimilarity=0;PctSizeSimilarity=1;PctRecOverlap=1;SizeDiff=0;StartDistance=0;EndDistance=0	GT	0/0
chr2	240449062	HG4_PB_SVrefine2PBcRDovetail_1508	N	<DEL>	20	LongReadHomRef	END=240449254;SVTYPE=DEL;SVLEN=192;SC=Sniffles2,cuteSV,SVIM,SVIM-asm,PAV,Dipcall;NumNeighbors=1;NumThresholdNeighbors=1;MatchId=1048;TruScore=0.666667;PctSeqSimilarity=0;PctSizeSimilarity=1;PctRecOverlap=1;SizeDiff=0;StartDistance=0;EndDistance=0	GT	0/0
chr2	240468740	HG3_Ill_SVrefine2DISCOVARDovetail_2129	N	<DEL>	20	LongReadHomRef	END=240468798;SVTYPE=DEL;SVLEN=58;SC=Sniffles2,cuteSV,SVIM,SVIM-asm,PAV,Dipcall;NumNeighbors=1;NumThresholdNeighbors=1;MatchId=1049;TruScore=0.666667;PctSeqSimilarity=0;PctSizeSimilarity=1;PctRecOverlap=1;SizeDiff=0;StartDistance=0;EndDistance=0	GT	0/0
chr2	240511443	HG4_Ill_GATKHC_4812	N	<DEL>	20	LongReadHomRef	END=240511565;SVTYPE=DEL;SVLEN=122;SC=Sniffles2,cuteSV,SVIM,SVIM-asm,PAV,Dipcall;NumNeighbors=1;NumThresholdNeighbors=1;MatchId=1050;TruScore=0.666667;PctSeqSimilarity=0;PctSizeSimilarity=1;PctRecOverlap=1;SizeDiff=0;StartDistance=0;EndDistance=0	GT	./.
chr2	240564801	HG2_PB_assemblyticsfalcon_15045	N	<DEL>	20	ClusteredCalls	END=240564914;SVTYPE=DEL;SVLEN=113;SC=Sniffles2,cuteSV,SVIM,SVIM-asm,PAV,Dipcall;NumNeighbors=2;NumThresholdNeighbors=2;MatchId=1051;TruScore=0.657869;PctSeqSimilarity=0;PctSizeSimilarity=0.99115;PctRecOverlap=0.982456;SizeDiff=1;StartDistance=-2;EndDistance=-1	GT	1/1
chr2	240564803	HG2_PB_assemblyticsPBcR_14643	N	<DEL>	10	ClusteredCalls	END=240564915;SVTYPE=DEL;SVLEN=112;SC=Sniffles2,cuteSV,SVIM,SVIM-asm,PAV,Dipcall;NumNeighbors=1;NumThresholdNeighbors=1;MatchId=1052;TruScore=0.595554;PctSeqSimilarity=0;PctSizeSimilarity=0.892857;PctRecOverlap=0.893805;SizeDiff=12;StartDistance=-9;EndDistance=3	GT	1/1
chr2	240654865	HG3_Ill_GATKHCSBGrefine_1930	N	<DEL>	20	ClusteredCalls	END=240654985;SVTYPE=DEL;SVLEN=120;SC=Sniffles2,cuteSV,SVIM,SVIM-asm,PAV,Dipcall;NumNeighbors=1;NumThresholdNeighbors=1;MatchId=1054;TruScore=0.666667;PctSeqSimilarity=0;PctSizeSimilarity=1;PctRecOverlap=1;SizeDiff=0;StartDistance=0;EndDistance=0	GT	0/1
chr2	240737562	HG4_PB_SVrefine2PBcRDovetail_1513	N	<INS>	20	NoConsensusGT	END=240737562;SVTYPE=INS;SVLEN=213;SC=Sniffles2,cuteSV,SVIM,SVIM-asm,PAV,Dipcall;NumNeighbors=1;NumThresholdNeighbors=1;MatchId=1056;TruScore=0.666667;PctSeqSimilarity=0;PctSizeSimilarity=1;PctRecOverlap=1;SizeDiff=0;StartDistance=0;EndDistance=0	GT	./.
chr2	240738363	HG4_PB_SVrefine2Falcon1Dovetail_1739	N	<INS>	10	LongReadHomRef	END=240738363;SVTYPE=INS;SVLEN=1450;SC=Sniffles2,cuteSV,SVIM,SVIM-asm,PAV,Dipcall;NumNeighbors=1;NumThresholdNeighbors=1;MatchId=1057;TruScore=0.666667;PctSeqSimilarity=0;PctSizeSimilarity=1;PctRecOverlap=1;SizeDiff=0;StartDistance=0;EndDistance=0	GT	0/0
chr2	240838305	HG2_PB_SVrefine2Falcon1plusDovetail_6736	N	<DEL>	20	LongReadHomRef	END=240838608;SVTYPE=DEL;SVLEN=303;SC=Sniffles2,cuteSV,SVIM,SVIM-asm,PAV,Dipcall;NumNeighbors=3;NumThresholdNeighbors=2;MatchId=1059;TruScore=0.666667;PctSeqSimilarity=0;PctSizeSimilarity=1;PctRecOverlap=1;SizeDiff=0;StartDistance=0;EndDistance=0	GT	./.
chr2	240838333	HG3_PB_HySA_4482	N	<DEL>	20	NoConsensusGT	END=240838466;SVTYPE=DEL;SVLEN=133;SC=Sniffles2,cuteSV,SVIM,Dipcall;NumNeighbors=2;NumThresholdNeighbors=1;MatchId=1060;TruScore=0.666667;PctSeqSimilarity=0;PctSizeSimilarity=1;PctRecOverlap=1;SizeDiff=0;StartDistance=0;EndDistance=0	GT	./.
chr2	240838349	HG4_10X_allpass_524	N	<DEL>	20	LongReadHomRef	END=240838864;SVTYPE=DEL;SVLEN=515;SC=Sniffles2,cuteSV,SVIM,SVIM-asm,PAV,Dipcall;NumNeighbors=1;NumThresholdNeighbors=1;MatchId=1061;TruScore=0.666667;PctSeqSimilarity=0;PctSizeSimilarity=1;PctRecOverlap=1;SizeDiff=0;StartDistance=0;EndDistance=0	GT	0/0
chr2	240977267	HG3_Ill_svaba_3679	N	<INS>	10	LongReadHomRef	END=240977267;SVTYPE=INS;SVLEN=54;SC=Sniffles2,cuteSV,SVIM,SVIM-asm,PAV,Dipcall;NumNeighbors=1;NumThresholdNeighbors=1;MatchId=1064;TruScore=0.666667;PctSeqSimilarity=0;PctSizeSimilarity=1;PctRecOverlap=1;SizeDiff=0;StartDistance=0;EndDistance=0	GT	0/0
chr2	240993559	HG4_Ill_GATKHC_4822	N	<DEL>	20	LongReadHomRef	END=240993641;SVTYPE=DEL;SVLEN=82;SC=Sniffles2,cuteSV,SVIM,SVIM-asm,PAV,Dipcall;NumNeighbors=1;NumThresholdNeighbors=1;MatchId=1065;TruScore=0.666667;PctSeqSimilarity=0;PctSizeSimilarity=1;PctRecOverlap=1;SizeDiff=0;StartDistance=0;EndDistance=0	GT	0/0
chr2	241047588	HG2_10X_SVrefine210Xhap12_2189	N	<DEL>	20	LongReadHomRef	END=241047931;SVTYPE=DEL;SVLEN=343;SC=Sniffles2,cuteSV,SVIM,SVIM-asm,PAV,Dipcall;NumNeighbors=1;NumThresholdNeighbors=1;MatchId=1067;TruScore=0.666667;PctSeqSimilarity=0;PctSizeSimilarity=1;PctRecOverlap=1;SizeDiff=0;StartDistance=0;EndDistance=0	GT	0/0
chr2	241097177	HG2_Ill_GATKHCSBGrefine_1912	N	<DEL>	20	LongReadHomRef	END=241098588;SVTYPE=DEL;SVLEN=1411;SC=Sniffles2,cuteSV,SVIM,SVIM-asm,PAV,Dipcall;NumNeighbors=2;NumThresholdNeighbors=1;MatchId=1069;TruScore=0.666667;PctSeqSimilarity=0;PctSizeSimilarity=1;PctRecOverlap=1;SizeDiff=0;StartDistance=0;EndDistance=0	GT	0/0
chr2	241098624	HG3_PB_assemblyticsfalcon_15045	N	<INS>	10	PASS	END=241098624;SVTYPE=INS;SVLEN=1396;SC=Sniffles2,cuteSV,SVIM,SVIM-asm,PAV,Dipcall;NumNeighbors=1;NumThresholdNeighbors=1;MatchId=1070;TruScore=0.666667;PctSeqSimilarity=0;PctSizeSimilarity=1;PctRecOverlap=1;SizeDiff=0;StartDistance=0;EndDistance=0	GT	0/1
chr2	241248105	HG3_PB_SVrefine2PBcRDovetail_1438	N	<INS>	20	PASS	END=241248105;SVTYPE=INS;SVLEN=837;SC=Sniffles2,cuteSV,SVIM,SVIM-asm,PAV,Dipcall;NumNeighbors=1;NumThresholdNeighbors=1;MatchId=1072;TruScore=0.666667;PctSeqSimilarity=0;PctSizeSimilarity=1;PctRecOverlap=1;SizeDiff=0;StartDistance=0;EndDistance=0	GT	1/1
chr2	241257962	HG2_PB_SVrefine2Falcon2Bionano_1260	N	<INS>	10	PASS	END=241257962;SVTYPE=INS;SVLEN=125;SC=Sniffles2,cuteSV,SVIM,SVIM-asm,PAV,Dipcall;NumNeighbors=1;NumThresholdNeighbors=1;MatchId=1073;TruScore=0.666667;PctSeqSimilarity=0;PctSizeSimilarity=1;PctRecOverlap=1;SizeDiff=0;StartDistance=0;EndDistance=0	GT	0/1
chr2	241293780	HG2_Ill_SVrefine2DISCOVARplusDovetail_7372	N	<DEL>	20	LongReadHomRef	END=241294176;SVTYPE=DEL;SVLEN=396;SC=Sniffles2,cuteSV,SVIM,SVIM-asm,PAV,Dipcall;NumNeighbors=2;NumThresholdNeighbors=1;MatchId=1074;TruScore=0.666667;PctSeqSimilarity=0;PctSizeSimilarity=1;PctRecOverlap=1;SizeDiff=0;StartDistance=0;EndDistance=0	GT	0/0
chr2	241294506	HG3_PB_SVrefine2Falcon1Dovetail_1801	N	<INS>	10	ClusteredCalls	END=241294506;SVTYPE=INS;SVLEN=521;SC=Sniffles2,cuteSV,SVIM,SVIM-asm,PAV,Dipcall;NumNeighbors=1;NumThresholdNeighbors=1;MatchId=1076;TruScore=0.666667;PctSeqSimilarity=0;PctSizeSimilarity=1;PctRecOverlap=1;SizeDiff=0;StartDistance=0;EndDistance=0	GT	0/1
chr2	241466630	HG2_Ill_SVrefine2DISCOVARplusDovetail_7374	N	<INS>	20	PASS	END=241466630;SVTYPE=INS;SVLEN=562;SC=Sniffles2,cuteSV,SVIM,SVIM-asm,PAV,Dipcall;NumNeighbors=2;NumThresholdNeighbors=1;MatchId=1077;TruScore=0.666667;PctSeqSimilarity=0;PctSizeSimilarity=1;PctRecOverlap=1;SizeDiff=0;StartDistance=0;EndDistance=0	GT	1/1
chr2	241466630	HG2_PB_assemblyticsPBcR_14678	N	<DEL>	10	LongReadHomRef	END=241467192;SVTYPE=DEL;SVLEN=562;SC=Sniffles2,cuteSV,SVIM,SVIM-asm,PAV,Dipcall;NumNeighbors=1;NumThresholdNeighbors=1;MatchId=1078;TruScore=0.666667;PctSeqSimilarity=0;PctSizeSimilarity=1;PctRecOverlap=1;SizeDiff=0;StartDistance=0;EndDistance=0	GT	0/0
chr2	241579443	HG2_PB_SVrefine2PB10Xhap12_2134	N	<INS>	10	PASS	END=241579443;SVTYPE=INS;SVLEN=530;SC=Sniffles2,SVIM,SVIM-asm,PAV,Dipcall;NumNeighbors=1;NumThresholdNeighbors=1;MatchId=1080;TruScore=0.666667;PctSeqSimilarity=0;PctSizeSimilarity=1;PctRecOverlap=1;SizeDiff=0;StartDistance=0;EndDistance=0	GT	1/1
chr2	241633290	HG4_Ill_GATKHCSBGrefine_2017	N	<DEL>	20	NoConsensusGT	END=241633419;SVTYPE=DEL;SVLEN=129;SC=Sniffles2,cuteSV,SVIM,SVIM-asm,PAV,Dipcall;NumNeighbors=1;NumThresholdNeighbors=1;MatchId=1081;TruScore=0.666667;PctSeqSimilarity=0;PctSizeSimilarity=1;PctRecOverlap=1;SizeDiff=0;StartDistance=0;EndDistance=0	GT	./.
chr2	241720190	HG3_PB_pbsv_2868	N	<DEL>	20	LongReadHomRef	END=241720271;SVTYPE=DEL;SVLEN=81;SC=Sniffles2,cuteSV,SVIM,SVIM-asm,PAV,Dipcall;NumNeighbors=1;NumThresholdNeighbors=1;MatchId=1082;TruScore=0.666667;PctSeqSimilarity=0;PctSizeSimilarity=1;PctRecOverlap=1;SizeDiff=0;StartDistance=0;EndDistance=0	GT	0/0
chr2	241726251	HG3_PB_assemblyticsfalcon_15065	N	<INS>	10	LongReadHomRef	END=241726251;SVTYPE=INS;SVLEN=95;SC=Sniffles2,cuteSV,SVIM,SVIM-asm,PAV,Dipcall;NumNeighbors=1;NumThresholdNeighbors=1;MatchId=1083;TruScore=0.666667;PctSeqSimilarity=0;PctSizeSimilarity=1;PctRecOverlap=1;SizeDiff=0;StartDistance=0;EndDistance=0	GT	0/0
chr2	241730875	HG3_Ill_GATKHC_4889	N	<DEL>	20	LongReadHomRef	END=241730959;SVTYPE=DEL;SVLEN=84;SC=Sniffles2,cuteSV,SVIM,SVIM-asm,PAV,Dipcall;NumNeighbors=1;NumThresholdNeighbors=1;MatchId=1084;TruScore=0.666667;PctSeqSimilarity=0;PctSizeSimilarity=1;PctRecOverlap=1;SizeDiff=0;StartDistance=0;EndDistance=0	GT	0/0
chr2	241751859	HG4_PB_assemblyticsfalcon_14828	N	<DEL>	10	LongReadHomRef	END=241752398;SVTYPE=DEL;SVLEN=539;SC=Sniffles2,cuteSV,SVIM,SVIM-asm,PAV,Dipcall;NumNeighbors=1;NumThresholdNeighbors=1;MatchId=1085;TruScore=0.666667;PctSeqSimilarity=0;PctSizeSimilarity=1;PctRecOverlap=1;SizeDiff=0;StartDistance=0;EndDistance=0	GT	0/0
chr2	241781976	HG3_Ill_GATKHC_4890	N	<DEL>	10	ClusteredCalls	END=241782086;SVTYPE=DEL;SVLEN=110;SC=Sniffles2,cuteSV,SVIM,SVIM-asm,PAV,Dipcall;NumNeighbors=2;NumThresholdNeighbors=1;MatchId=1086;TruScore=0.666667;PctSeqSimilarity=0;PctSizeSimilarity=1;PctRecOverlap=1;SizeDiff=0;StartDistance=0;EndDistance=0	GT	0/1
chr2	241782771	HG4_Ill_svaba_3697	N	<DEL>	20	LongReadHomRef	END=241782824;SVTYPE=DEL;SVLEN=53;SC=Sniffles2,cuteSV,SVIM,SVIM-asm,PAV,Dipcall;NumNeighbors=2;NumThresholdNeighbors=1;MatchId=1087;TruScore=0.666667;PctSeqSimilarity=0;PctSizeSimilarity=1;PctRecOverlap=1;SizeDiff=0;StartDistance=0;EndDistance=0	GT	0/0
chr2	241846387	HG2_PB_SVrefine2Falcon1plusDovetail_6755	N	<DEL>	10	ClusteredCalls	END=241846766;SVTYPE=DEL;SVLEN=379;SC=Sniffles2,cuteSV,SVIM;NumNeighbors=2;NumThresholdNeighbors=2;MatchId=1088;TruScore=0.666667;PctSeqSimilarity=0;PctSizeSimilarity=1;PctRecOverlap=1;SizeDiff=0;StartDistance=0;EndDistance=0	GT	1/1
chr2	241847108	HG4_PB_SVrefine2Falcon1Dovetail_1758	N	<DEL>	10	ClusteredCalls	END=241847808;SVTYPE=DEL;SVLEN=700;SC=Sniffles2,SVIM,SVIM-asm,PAV,Dipcall;NumNeighbors=1;NumThresholdNeighbors=1;MatchId=1089;TruScore=0.666667;PctSeqSimilarity=0;PctSizeSimilarity=1;PctRecOverlap=1;SizeDiff=0;StartDistance=0;EndDistance=0	GT	0/1
chr2	241848610	HG4_PB_HySA_4420	N	<DEL>	20	NoConsensusGT	END=241848685;SVTYPE=DEL;SVLEN=75;SC=Sniffles2,cuteSV,SVIM-asm,PAV;NumNeighbors=1;NumThresholdNeighbors=1;MatchId=1090;TruScore=0.666667;PctSeqSimilarity=0;PctSizeSimilarity=1;PctRecOverlap=1;SizeDiff=0;StartDistance=0;EndDistance=0	GT	./.
chr2	241862859	HG4_PB_SVrefine2Falcon1Dovetail_1759	N	<INS>	10	ClusteredCalls	END=241862859;SVTYPE=INS;SVLEN=523;SC=Sniffles2,SVIM,SVIM-asm,PAV,Dipcall;NumNeighbors=1;NumThresholdNeighbors=1;MatchId=1092;TruScore=0.666667;PctSeqSimilarity=0;PctSizeSimilarity=1;PctRecOverlap=1;SizeDiff=0;StartDistance=0;EndDistance=0	GT	0/1
chr2	241915550	HG3_PB_SVrefine2PBcRDovetail_1447	N	<DEL>	20	LongReadHomRef	END=241919645;SVTYPE=DEL;SVLEN=4095;SC=Sniffles2,cuteSV,SVIM,SVIM-asm,PAV,Dipcall;NumNeighbors=1;NumThresholdNeighbors=1;MatchId=1093;TruScore=0.666667;PctSeqSimilarity=0;PctSizeSimilarity=1;PctRecOverlap=1;SizeDiff=0;StartDistance=0;EndDistance=0	GT	0/0
chr2	241923946	HG3_PB_SVrefine2PBcRDovetail_1448	N	<DEL>	20	PASS	END=241924243;SVTYPE=DEL;SVLEN=297;SC=Sniffles2,SVIM,SVIM-asm,PAV,Dipcall;NumNeighbors=1;NumThresholdNeighbors=1;MatchId=1094;TruScore=0.666667;PctSeqSimilarity=0;PctSizeSimilarity=1;PctRecOverlap=1;SizeDiff=0;StartDistance=0;EndDistance=0	GT	0/1
chr2	241991849	HG2_10X_SVrefine210Xhap12_2218	N	<DEL>	20	LongReadHomRef	END=241992005;SVTYPE=DEL;SVLEN=156;SC=Sniffles2,cuteSV,SVIM,SVIM-asm,PAV,Dipcall;NumNeighbors=2;NumThresholdNeighbors=1;MatchId=1095;TruScore=0.666667;PctSeqSimilarity=0;PctSizeSimilarity=1;PctRecOverlap=1;SizeDiff=0;StartDistance=0;EndDistance=0	GT	0/0
chr2	241992313	HG4_PB_assemblyticsfalcon_14843	N	<INS>	10	LongReadHomRef	END=241992313;SVTYPE=INS;SVLEN=99;SC=Sniffles2,cuteSV,SVIM,SVIM-asm,PAV,Dipcall;NumNeighbors=1;NumThresholdNeighbors=1;MatchId=1096;TruScore=0.666667;PctSeqSimilarity=0;PctSizeSimilarity=1;PctRecOverlap=1;SizeDiff=0;StartDistance=0;EndDistance=0	GT	0/0
chr2	242030827	HG2_PB_SVrefine2Falcon1plusDovetail_6761	N	<INS>	20	PASS	END=242030827;SVTYPE=INS;SVLEN=110;SC=Sniffles2,SVIM-asm,PAV,Dipcall;NumNeighbors=1;NumThresholdNeighbors=1;MatchId=1097;TruScore=0.666667;PctSeqSimilarity=0;PctSizeSimilarity=1;PctRecOverlap=1;SizeDiff=0;StartDistance=0;EndDistance=0	GT	0/1
chr2	242105502	HG4_PB_SVrefine2Falcon1Dovetail_1761	N	<INS>	10	LongReadHomRef	END=242105502;SVTYPE=INS;SVLEN=338;SC=Sniffles2,cuteSV,SVIM,SVIM-asm,PAV,Dipcall;NumNeighbors=1;NumThresholdNeighbors=1;MatchId=1098;TruScore=0.666667;PctSeqSimilarity=0;PctSizeSimilarity=1;PctRecOverlap=1;SizeDiff=0;StartDistance=0;EndDistance=0	GT	./.
chr2	242396766	HG3_Ill_GATKHCSBGrefine_1959	N	<DEL>	20	LongReadHomRef	END=242396847;SVTYPE=DEL;SVLEN=81;SC=Sniffles2,cuteSV,SVIM,SVIM-asm,PAV,Dipcall;NumNeighbors=1;NumThresholdNeighbors=1;MatchId=1100;TruScore=0.666667;PctSeqSimilarity=0;PctSizeSimilarity=1;PctRecOverlap=1;SizeDiff=0;StartDistance=0;EndDistance=0	GT	0/0
chr2	242455826	HG2_PB_SVrefine2PB10Xhap12_2157	N	<INS>	10	ClusteredCalls	END=242455826;SVTYPE=INS;SVLEN=490;SC=Sniffles2,cuteSV,SVIM,SVIM-asm,PAV,Dipcall;NumNeighbors=1;NumThresholdNeighbors=1;MatchId=1101;TruScore=0.666667;PctSeqSimilarity=0;PctSizeSimilarity=1;PctRecOverlap=1;SizeDiff=0;StartDistance=0;EndDistance=0	GT	1/1
chr2	242506103	HG4_PB_HySA_4444	N	<DEL>	20	LongReadHomRef	END=242507331;SVTYPE=DEL;SVLEN=1228;SC=Sniffles2,cuteSV,SVIM,SVIM-asm,PAV,Dipcall;NumNeighbors=1;NumThresholdNeighbors=1;MatchId=1102;TruScore=0.666667;PctSeqSimilarity=0;PctSizeSimilarity=1;PctRecOverlap=1;SizeDiff=0;StartDistance=0;EndDistance=0	GT	0/0
chr2	242519369	HG2_Ill_SVrefine2DISCOVARplusDovetail_7390	N	<DEL>	20	LongReadHomRef	END=242519564;SVTYPE=DEL;SVLEN=195;SC=Sniffles2,cuteSV,SVIM,SVIM-asm,PAV,Dipcall;NumNeighbors=1;NumThresholdNeighbors=1;MatchId=1103;TruScore=0.666667;PctSeqSimilarity=0;PctSizeSimilarity=1;PctRecOverlap=1;SizeDiff=0;StartDistance=0;EndDistance=0	GT	0/0
chr2	242529363	HG2_PB_SVrefine2Falcon1plusDovetail_6770	N	<INS>	10	PASS	END=242529363;SVTYPE=INS;SVLEN=1516;SC=Sniffles2,cuteSV,SVIM,SVIM-asm,PAV,Dipcall;NumNeighbors=1;NumThresholdNeighbors=1;MatchId=1104;TruScore=0.666667;PctSeqSimilarity=0;PctSizeSimilarity=1;PctRecOverlap=1;SizeDiff=0;StartDistance=0;EndDistance=0	GT	1/1
chr2	242691327	HG4_PB_pbsv_2943	N	<INS>	20	LongReadHomRef	END=242691327;SVTYPE=INS;SVLEN=110;SC=Sniffles2,cuteSV,SVIM,SVIM-asm,PAV,Dipcall;NumNeighbors=1;NumThresholdNeighbors=1;MatchId=1105;TruScore=0.666667;PctSeqSimilarity=0;PctSizeSimilarity=1;PctRecOverlap=1;SizeDiff=0;StartDistance=0;EndDistance=0	GT	0/0
chr2	242696798	HG4_Ill_GATKHC_4878	N	<DEL>	20	LongReadHomRef	END=242696875;SVTYPE=DEL;SVLEN=77;SC=Sniffles2,cuteSV,SVIM,SVIM-asm,PAV,Dipcall;NumNeighbors=1;NumThresholdNeighbors=1;MatchId=1106;TruScore=0.666667;PctSeqSimilarity=0;PctSizeSimilarity=1;PctRecOverlap=1;SizeDiff=0;StartDistance=0;EndDistance=0	GT	./.
chr2	242729337	HG4_PB_SVrefine2Falcon1Dovetail_1772	N	<INS>	20	LongReadHomRef	END=242729337;SVTYPE=INS;SVLEN=1435;SC=Sniffles2,cuteSV,SVIM,SVIM-asm,PAV,Dipcall;NumNeighbors=1;NumThresholdNeighbors=1;MatchId=1107;TruScore=0.666667;PctSeqSimilarity=0;PctSizeSimilarity=1;PctRecOverlap=1;SizeDiff=0;StartDistance=0;EndDistance=0	GT	0/0
chr2	242744739	HG2_PB_SVrefine2Falcon1plusDovetail_6776	N	<DEL>	20	ClusteredCalls	END=242746370;SVTYPE=DEL;SVLEN=1631;SC=Sniffles2,SVIM,SVIM-asm,Dipcall;NumNeighbors=2;NumThresholdNeighbors=1;MatchId=1108;TruScore=0.666667;PctSeqSimilarity=0;PctSizeSimilarity=1;PctRecOverlap=1;SizeDiff=0;StartDistance=0;EndDistance=0	GT	0/1
chr2	242744743	HG2_PB_SVrefine2Falcon2Bionano_1287	N	<DEL>	20	ClusteredCalls	END=242748054;SVTYPE=DEL;SVLEN=3311;SC=Sniffles2,cuteSV,SVIM,SVIM-asm,Dipcall;NumNeighbors=1;NumThresholdNeighbors=1;MatchId=1109;TruScore=0.666667;PctSeqSimilarity=0;PctSizeSimilarity=1;PctRecOverlap=1;SizeDiff=0;StartDistance=0;EndDistance=0	GT	0/1
chr2	242748890	HG3_PB_pbsv_2907	N	<DEL>	20	NoConsensusGT	END=242749084;SVTYPE=DEL;SVLEN=194;SC=Sniffles2,SVIM;NumNeighbors=1;NumThresholdNeighbors=1;MatchId=1110;TruScore=0.666667;PctSeqSimilarity=0;PctSizeSimilarity=1;PctRecOverlap=1;SizeDiff=0;StartDistance=0;EndDistance=0	GT	./.
chr2	242753582	HG4_Ill_GATKHCSBGrefine_2035	N	<INS>	20	NoConsensusGT	END=242753582;SVTYPE=INS;SVLEN=76;SC=Sniffles2,cuteSV,SVIM,SVIM-asm,PAV,Dipcall;NumNeighbors=1;NumThresholdNeighbors=1;MatchId=1111;TruScore=0.666667;PctSeqSimilarity=0;PctSizeSimilarity=1;PctRecOverlap=1;SizeDiff=0;StartDistance=0;EndDistance=0	GT	./.
chr2	242765716	HG4_Ill_manta_718	N	<DEL>	20	NoConsensusGT	END=242765863;SVTYPE=DEL;SVLEN=147;SC=Sniffles2,cuteSV,SVIM,SVIM-asm,PAV,Dipcall;NumNeighbors=1;NumThresholdNeighbors=1;MatchId=1112;TruScore=0.666667;PctSeqSimilarity=0;PctSizeSimilarity=1;PctRecOverlap=1;SizeDiff=0;StartDistance=0;EndDistance=0	GT	./.
chr2	242817099	HG4_Ill_250bpfermikitraw_4036	N	<INS>	20	LongReadHomRef	END=242817099;SVTYPE=INS;SVLEN=53;SC=Sniffles2,cuteSV,SVIM,SVIM-asm,PAV,Dipcall;NumNeighbors=1;NumThresholdNeighbors=1;MatchId=1114;TruScore=0.666667;PctSeqSimilarity=0;PctSizeSimilarity=1;PctRecOverlap=1;SizeDiff=0;StartDistance=0;EndDistance=0	GT	0/0
chr2	242830643	HG2_PB_PB10Xdip_17197	N	<DEL>	10	ClusteredCalls	END=242830758;SVTYPE=DEL;SVLEN=115;SC=Sniffles2,cuteSV,SVIM,SVIM-asm,PAV;NumNeighbors=1;NumThresholdNeighbors=1;MatchId=1116;TruScore=0.666667;PctSeqSimilarity=0;PctSizeSimilarity=1;PctRecOverlap=1;SizeDiff=0;StartDistance=0;EndDistance=0	GT	1/1
chr2	242838631	HG2_PB_assemblyticsfalcon_15126	N	<INS>	10	ClusteredCalls	END=242838631;SVTYPE=INS;SVLEN=854;SC=Sniffles2,cuteSV,SVIM;NumNeighbors=1;NumThresholdNeighbors=1;MatchId=1117;TruScore=0.16696;PctSeqSimilarity=0;PctSizeSimilarity=0.50088;PctRecOverlap=0;SizeDiff=-851;StartDistance=-398;EndDistance=-398	GT	1/1
chr2	242869777	HG4_PB_SVrefine2PBcRDovetail_1556	N	<DEL>	20	LongReadHomRef	END=242870548;SVTYPE=DEL;SVLEN=771;SC=Sniffles2,cuteSV,SVIM,SVIM-asm,PAV,Dipcall;NumNeighbors=1;NumThresholdNeighbors=1;MatchId=1120;TruScore=0.666667;PctSeqSimilarity=0;PctSizeSimilarity=1;PctRecOverlap=1;SizeDiff=0;StartDistance=0;EndDistance=0	GT	0/0
chr2	242871535	HG2_Ill_SpiralSDKrefine_9613	N	<DEL>	20	LongReadHomRef	END=242871680;SVTYPE=DEL;SVLEN=145;SC=Sniffles2,cuteSV,SVIM,SVIM-asm,PAV,Dipcall;NumNeighbors=1;NumThresholdNeighbors=1;MatchId=1121;TruScore=0.666667;PctSeqSimilarity=0;PctSizeSimilarity=1;PctRecOverlap=1;SizeDiff=0;StartDistance=0;EndDistance=0	GT	./.
chr2	242888015	HG2_10X_SVrefine210Xhap12_2240	N	<INS>	20	ClusteredCalls	END=242888015;SVTYPE=INS;SVLEN=90;SC=Sniffles2,cuteSV,SVIM;NumNeighbors=1;NumThresholdNeighbors=1;MatchId=1122;TruScore=0.294118;PctSeqSimilarity=0;PctSizeSimilarity=0.882353;PctRecOverlap=0;SizeDiff=-12;StartDistance=-187;EndDistance=-187	GT	0/1
chr2	242922136	HG2_10X_SVrefine210Xhap12_2242	N	<DEL>	20	LongReadHomRef	END=242922228;SVTYPE=DEL;SVLEN=92;SC=Sniffles2,cuteSV,SVIM,SVIM-asm,PAV,Dipcall;NumNeighbors=1;NumThresholdNeighbors=1;MatchId=1124;TruScore=0.666667;PctSeqSimilarity=0;PctSizeSimilarity=1;PctRecOverlap=1;SizeDiff=0;StartDistance=0;EndDistance=0	GT	0/0
chr2	242927695	HG2_Ill_GATKHC_4819	N	<DEL>	10	ClusteredCalls	END=242927753;SVTYPE=DEL;SVLEN=58;SC=Sniffles2,cuteSV,SVIM,SVIM-asm,PAV,Dipcall;NumNeighbors=3;NumThresholdNeighbors=1;MatchId=1125;TruScore=0.666667;PctSeqSimilarity=0;PctSizeSimilarity=1;PctRecOverlap=1;SizeDiff=0;StartDistance=0;EndDistance=0	GT	0/1
chr2	242927701	HG4_PB_pbsv_2972	N	<INS>	20	LongReadHomRef	END=242927701;SVTYPE=INS;SVLEN=58;SC=Sniffles2,cuteSV,SVIM,SVIM-asm,PAV,Dipcall;NumNeighbors=2;NumThresholdNeighbors=2;MatchId=1126;TruScore=0.666667;PctSeqSimilarity=0;PctSizeSimilarity=1;PctRecOverlap=1;SizeDiff=0;StartDistance=0;EndDistance=0	GT	0/0
chr2	242927910	HG3_Ill_GATKHC_4926	N	<INS>	20	LongReadHomRef	END=242927910;SVTYPE=INS;SVLEN=108;SC=Sniffles2,cuteSV,SVIM,SVIM-asm,PAV,Dipcall;NumNeighbors=1;NumThresholdNeighbors=1;MatchId=1127;TruScore=0.666667;PctSeqSimilarity=0;PctSizeSimilarity=1;PctRecOverlap=1;SizeDiff=0;StartDistance=0;EndDistance=0	GT	0/0
chr2	242945463	HG3_PB_SVrefine2PBcRDovetail_1464	N	<DEL>	10	LongReadHomRef	END=242945856;SVTYPE=DEL;SVLEN=393;SC=Sniffles2,cuteSV,SVIM,SVIM-asm,PAV,Dipcall;NumNeighbors=2;NumThresholdNeighbors=2;MatchId=1128;TruScore=0.666667;PctSeqSimilarity=0;PctSizeSimilarity=1;PctRecOverlap=1;SizeDiff=0;StartDistance=0;EndDistance=0	GT	0/0
chr2	242945644	HG3_PB_pbsv_2921	N	<DEL>	20	LongReadHomRef	END=242945903;SVTYPE=DEL;SVLEN=259;SC=Sniffles2,cuteSV,SVIM,SVIM-asm,PAV,Dipcall;NumNeighbors=1;NumThresholdNeighbors=1;MatchId=1129;TruScore=0.666667;PctSeqSimilarity=0;PctSizeSimilarity=1;PctRecOverlap=1;SizeDiff=0;StartDistance=0;EndDistance=0	GT	0/0
chr2	242948555	HG2_PB_SVrefine2Falcon1plusDovetail_6785	N	<INS>	10	NoConsensusGT	END=242948555;SVTYPE=INS;SVLEN=2366;SC=Sniffles2,cuteSV,SVIM,SVIM-asm,PAV,Dipcall;NumNeighbors=2;NumThresholdNeighbors=1;MatchId=1130;TruScore=0.666667;PctSeqSimilarity=0;PctSizeSimilarity=1;PctRecOverlap=1;SizeDiff=0;StartDistance=0;EndDistance=0	GT	./.
chr2	242948555	HG3_PB_pbsv_2923	N	<DEL>	20	LongReadHomRef	END=242951916;SVTYPE=DEL;SVLEN=3361;SC=Sniffles2,cuteSV,SVIM,SVIM-asm,PAV,Dipcall;NumNeighbors=1;NumThresholdNeighbors=1;MatchId=1131;TruScore=0.666667;PctSeqSimilarity=0;PctSizeSimilarity=1;PctRecOverlap=1;SizeDiff=0;StartDistance=0;EndDistance=0	GT	0/0
chr2	242988754	HG2_PB_SVrefine2PB10Xhap12_2182	N	<INS>	10	NoConsensusGT	END=242988754;SVTYPE=INS;SVLEN=226;SC=Sniffles2,cuteSV,SVIM,SVIM-asm,PAV,Dipcall;NumNeighbors=1;NumThresholdNeighbors=1;MatchId=1134;TruScore=0.666667;PctSeqSimilarity=0;PctSizeSimilarity=1;PctRecOverlap=1;SizeDiff=0;StartDistance=0;EndDistance=0	GT	./.
chr2	243024438	HG2_PB_SVrefine2PB10Xhap12_2183	N	<INS>	10	NoConsensusGT	END=243024438;SVTYPE=INS;SVLEN=494;SC=Sniffles2,cuteSV,SVIM,SVIM-asm,PAV,Dipcall;NumNeighbors=2;NumThresholdNeighbors=1;MatchId=1136;TruScore=0.666667;PctSeqSimilarity=0;PctSizeSimilarity=1;PctRecOverlap=1;SizeDiff=0;StartDistance=0;EndDistance=0	GT	./.
chr2	243024438	HG3_PB_assemblyticsfalcon_15136	N	<DEL>	10	LongReadHomRef	END=243024746;SVTYPE=DEL;SVLEN=308;SC=Sniffles2,cuteSV,SVIM,SVIM-asm,PAV,Dipcall;NumNeighbors=1;NumThresholdNeighbors=1;MatchId=1137;TruScore=0.666667;PctSeqSimilarity=0;PctSizeSimilarity=1;PctRecOverlap=1;SizeDiff=0;StartDistance=0;EndDistance=0	GT	./.
chr2	243072743	HG3_Ill_GATKHCSBGrefine_1971	N	<INS>	10	NoConsensusGT	END=243072743;SVTYPE=INS;SVLEN=50;SC=Sniffles2,cuteSV,SVIM,SVIM-asm,PAV,Dipcall;NumNeighbors=1;NumThresholdNeighbors=1;MatchId=1138;TruScore=0.666667;PctSeqSimilarity=0;PctSizeSimilarity=1;PctRecOverlap=1;SizeDiff=0;StartDistance=0;EndDistance=0	GT	./.
chr14	19030779	HG2_PB_SVrefine2PBcRplusDovetail_3157	N	<DEL>	20	LongReadHomRef	END=19033516;SVTYPE=DEL;SVLEN=2737;SC=Sniffles2,cuteSV,SVIM,SVIM-asm,PAV,Dipcall;NumNeighbors=1;NumThresholdNeighbors=1;MatchId=1140;TruScore=0.666667;PctSeqSimilarity=0;PctSizeSimilarity=1;PctRecOverlap=1;SizeDiff=0;StartDistance=0;EndDistance=0	GT	./.
chr14	19555265	HG2_Ill_GATKHC_23236	N	<INS>	10	NoConsensusGT	END=19555265;SVTYPE=INS;SVLEN=74;SC=Sniffles2,cuteSV,SVIM,SVIM-asm,PAV,Dipcall;NumNeighbors=1;NumThresholdNeighbors=1;MatchId=1146;TruScore=0.666667;PctSeqSimilarity=0;PctSizeSimilarity=1;PctRecOverlap=1;SizeDiff=0;StartDistance=0;EndDistance=0	GT	./.
chr14	19599255	HG3_PB_SVrefine2PBcRDovetail_6911	N	<INS>	10	NoConsensusGT	END=19599255;SVTYPE=INS;SVLEN=1257;SC=Sniffles2,cuteSV,SVIM,SVIM-asm,PAV,Dipcall;NumNeighbors=1;NumThresholdNeighbors=1;MatchId=1147;TruScore=0.666667;PctSeqSimilarity=0;PctSizeSimilarity=1;PctRecOverlap=1;SizeDiff=0;StartDistance=0;EndDistance=0	GT	./.
chr14	19689354	HG3_PB_HySA_22037	N	<INS>	10	LongReadHomRef	END=19689354;SVTYPE=INS;SVLEN=84;SC=Sniffles2,cuteSV,SVIM,SVIM-asm,PAV,Dipcall;NumNeighbors=1;NumThresholdNeighbors=1;MatchId=1148;TruScore=0.666667;PctSeqSimilarity=0;PctSizeSimilarity=1;PctRecOverlap=1;SizeDiff=0;StartDistance=0;EndDistance=0	GT	./.
chr14	19695776	HG2_PB_HySA_26648	N	<INS>	10	LongReadHomRef	END=19695776;SVTYPE=INS;SVLEN=137;SC=Sniffles2,cuteSV,SVIM,SVIM-asm,PAV,Dipcall;NumNeighbors=1;NumThresholdNeighbors=1;MatchId=1149;TruScore=0.666667;PctSeqSimilarity=0;PctSizeSimilarity=1;PctRecOverlap=1;SizeDiff=0;StartDistance=0;EndDistance=0	GT	./.
chr14	19978973	HG2_Ill_MetaSV_1402	N	<DEL>	20	NoConsensusGT	END=19979271;SVTYPE=DEL;SVLEN=298;SC=Sniffles2,cuteSV,SVIM,SVIM-asm,PAV,Dipcall;NumNeighbors=1;NumThresholdNeighbors=1;MatchId=1152;TruScore=0.666667;PctSeqSimilarity=0;PctSizeSimilarity=1;PctRecOverlap=1;SizeDiff=0;StartDistance=0;EndDistance=0	GT	./.
chr14	20153084	HG4_Ill_GATKHC_23202	N	<DEL>	10	LongReadHomRef	END=20153168;SVTYPE=DEL;SVLEN=84;SC=Sniffles2,cuteSV,SVIM,SVIM-asm,PAV,Dipcall;NumNeighbors=1;NumThresholdNeighbors=1;MatchId=1154;TruScore=0.666667;PctSeqSimilarity=0;PctSizeSimilarity=1;PctRecOverlap=1;SizeDiff=0;StartDistance=0;EndDistance=0	GT	./.
chr14	20405444	HG4_PB_pbsv_14611	N	<INS>	20	LongReadHomRef	END=20405444;SVTYPE=INS;SVLEN=160;SC=Sniffles2,cuteSV,SVIM,SVIM-asm,PAV,Dipcall;NumNeighbors=2;NumThresholdNeighbors=2;MatchId=1157;TruScore=0.666667;PctSeqSimilarity=0;PctSizeSimilarity=1;PctRecOverlap=1;SizeDiff=0;StartDistance=0;EndDistance=0	GT	0/0
chr14	20405508	HG3_PB_assemblyticsfalcon_7699	N	<INS>	10	LongReadHomRef	END=20405508;SVTYPE=INS;SVLEN=110;SC=Sniffles2,cuteSV,SVIM,SVIM-asm,PAV,Dipcall;NumNeighbors=1;NumThresholdNeighbors=1;MatchId=1158;TruScore=0.666667;PctSeqSimilarity=0;PctSizeSimilarity=1;PctRecOverlap=1;SizeDiff=0;StartDistance=0;EndDistance=0	GT	0/0
chr14	20476195	HG4_PB_SVrefine2PBcRDovetail_7281	N	<DEL>	10	LongReadHomRef	END=20476346;SVTYPE=DEL;SVLEN=151;SC=Sniffles2,cuteSV,SVIM,SVIM-asm,PAV,Dipcall;NumNeighbors=1;NumThresholdNeighbors=1;MatchId=1159;TruScore=0.666667;PctSeqSimilarity=0;PctSizeSimilarity=1;PctRecOverlap=1;SizeDiff=0;StartDistance=0;EndDistance=0	GT	0/0
chr14	20551102	HG3_PB_assemblyticsfalcon_7704	N	<DEL>	10	ClusteredCalls	END=20554639;SVTYPE=DEL;SVLEN=3537;SC=Sniffles2,SVIM,SVIM-asm,PAV,Dipcall;NumNeighbors=1;NumThresholdNeighbors=1;MatchId=1161;TruScore=0.666667;PctSeqSimilarity=0;PctSizeSimilarity=1;PctRecOverlap=1;SizeDiff=0;StartDistance=0;EndDistance=0	GT	0/1
chr14	20704487	HG4_Ill_250bpfermikitraw_19146	N	<DEL>	10	ClusteredCalls	END=20704540;SVTYPE=DEL;SVLEN=53;SC=Sniffles2,cuteSV,SVIM,SVIM-asm,PAV,Dipcall;NumNeighbors=1;NumThresholdNeighbors=1;MatchId=1162;TruScore=0.666667;PctSeqSimilarity=0;PctSizeSimilarity=1;PctRecOverlap=1;SizeDiff=0;StartDistance=0;EndDistance=0	GT	0/1
chr14	20705522	HG2_PB_assemblyticsfalcon_7684	N	<INS>	10	ClusteredCalls	END=20705522;SVTYPE=INS;SVLEN=756;SC=Sniffles2,cuteSV,SVIM,SVIM-asm,PAV,Dipcall;NumNeighbors=2;NumThresholdNeighbors=2;MatchId=1163;TruScore=0.666667;PctSeqSimilarity=0;PctSizeSimilarity=1;PctRecOverlap=1;SizeDiff=0;StartDistance=0;EndDistance=0	GT	1/1
chr14	20705583	HG4_PB_SVrefine2Falcon1Dovetail_8918	N	<INS>	10	ClusteredCalls	END=20705583;SVTYPE=INS;SVLEN=994;SC=Sniffles2,SVIM,SVIM-asm,Dipcall;NumNeighbors=1;NumThresholdNeighbors=1;MatchId=1164;TruScore=0.666667;PctSeqSimilarity=0;PctSizeSimilarity=1;PctRecOverlap=1;SizeDiff=0;StartDistance=0;EndDistance=0	GT	1/1
chr14	21176134	HG2_PB_PB10Xdip_9548	N	<INS>	10	PASS	END=21176134;SVTYPE=INS;SVLEN=2472;SC=Sniffles2,cuteSV,SVIM,SVIM-asm,PAV,Dipcall;NumNeighbors=1;NumThresholdNeighbors=1;MatchId=1168;TruScore=0.666667;PctSeqSimilarity=0;PctSizeSimilarity=1;PctRecOverlap=1;SizeDiff=0;StartDistance=0;EndDistance=0	GT	0/1
chr14	21263931	HG2_Ill_GATKHC_23262	N	<INS>	20	ClusteredCalls	END=21263931;SVTYPE=INS;SVLEN=54;SC=Sniffles2,cuteSV,SVIM,SVIM-asm,PAV,Dipcall;NumNeighbors=2;NumThresholdNeighbors=1;MatchId=1169;TruScore=0.666667;PctSeqSimilarity=0;PctSizeSimilarity=1;PctRecOverlap=1;SizeDiff=0;StartDistance=0;EndDistance=0	GT	1/1
chr14	21745427	HG2_PB_HySA_26691	N	<INS>	20	ClusteredCalls	END=21745427;SVTYPE=INS;SVLEN=4053;SC=Sniffles2,cuteSV,SVIM,SVIM-asm,PAV,Dipcall;NumNeighbors=1;NumThresholdNeighbors=1;MatchId=1171;TruScore=0.666667;PctSeqSimilarity=0;PctSizeSimilarity=1;PctRecOverlap=1;SizeDiff=0;StartDistance=0;EndDistance=0	GT	1/1
chr14	22070595	HG2_Ill_MetaSV_1410	N	<DEL>	10	LongReadHomRef	END=22102618;SVTYPE=DEL;SVLEN=32023;SC=Sniffles2,cuteSV,SVIM,SVIM-asm,PAV,Dipcall;NumNeighbors=1;NumThresholdNeighbors=1;MatchId=1173;TruScore=0.666667;PctSeqSimilarity=0;PctSizeSimilarity=1;PctRecOverlap=1;SizeDiff=0;StartDistance=0;EndDistance=0	GT	0/0
chr14	22136548	HG3_Ill_manta_3282	N	<INS>	20	LongReadHomRef	END=22136548;SVTYPE=INS;SVLEN=178;SC=Sniffles2,cuteSV,SVIM,SVIM-asm,PAV,Dipcall;NumNeighbors=1;NumThresholdNeighbors=1;MatchId=1174;TruScore=0.666667;PctSeqSimilarity=0;PctSizeSimilarity=1;PctRecOverlap=1;SizeDiff=0;StartDistance=0;EndDistance=0	GT	0/0
chr14	23023123	HG4_Ill_manta_3429	N	<DEL>	20	LongReadHomRef	END=23023277;SVTYPE=DEL;SVLEN=154;SC=Sniffles2,cuteSV,SVIM,SVIM-asm,PAV,Dipcall;NumNeighbors=2;NumThresholdNeighbors=2;MatchId=1175;TruScore=0.666667;PctSeqSimilarity=0;PctSizeSimilarity=1;PctRecOverlap=1;SizeDiff=0;StartDistance=0;EndDistance=0	GT	0/0
chr14	23023287	HG3_PB_assemblyticsfalcon_7733	N	<DEL>	20	LongReadHomRef	END=23023383;SVTYPE=DEL;SVLEN=96;SC=Sniffles2,cuteSV,SVIM,SVIM-asm,PAV,Dipcall;NumNeighbors=1;NumThresholdNeighbors=1;MatchId=1176;TruScore=0.666667;PctSeqSimilarity=0;PctSizeSimilarity=1;PctRecOverlap=1;SizeDiff=0;StartDistance=0;EndDistance=0	GT	0/0
chr14	23173131	HG2_Ill_Krunchall_19786	N	<DEL>	20	ClusteredCalls	END=23173285;SVTYPE=DEL;SVLEN=154;SC=Sniffles2,cuteSV,SVIM,SVIM-asm,PAV,Dipcall;NumNeighbors=5;NumThresholdNeighbors=5;MatchId=1177;TruScore=0.666667;PctSeqSimilarity=0;PctSizeSimilarity=1;PctRecOverlap=1;SizeDiff=0;StartDistance=0;EndDistance=0	GT	1/1
chr14	23173131	HG4_Ill_150bpfermikitraw_18461	N	<DEL>	20	ClusteredCalls	END=23173202;SVTYPE=DEL;SVLEN=71;SC=Sniffles2,cuteSV,SVIM,SVIM-asm,PAV,Dipcall;NumNeighbors=4;NumThresholdNeighbors=1;MatchId=1178;TruScore=0.205797;PctSeqSimilarity=0;PctSizeSimilarity=0.617391;PctRecOverlap=0;SizeDiff=-44;StartDistance=-133;EndDistance=-177	GT	1/1
chr14	23173132	HG4_Ill_MetaSV_1491	N	<DEL>	10	ClusteredCalls	END=23173379;SVTYPE=DEL;SVLEN=247;SC=Sniffles2,cuteSV,SVIM,SVIM-asm,PAV,Dipcall;NumNeighbors=3;NumThresholdNeighbors=3;MatchId=1179;TruScore=0.666667;PctSeqSimilarity=0;PctSizeSimilarity=1;PctRecOverlap=1;SizeDiff=0;StartDistance=0;EndDistance=0	GT	1/1
chr14	23173133	HG3_PB_SVrefine2Falcon1Dovetail_8902	N	<DEL>	20	ClusteredCalls	END=23173288;SVTYPE=DEL;SVLEN=155;SC=Sniffles2,cuteSV,SVIM,SVIM-asm,PAV,Dipcall;NumNeighbors=2;NumThresholdNeighbors=2;MatchId=1180;TruScore=0.666667;PctSeqSimilarity=0;PctSizeSimilarity=1;PctRecOverlap=1;SizeDiff=0;StartDistance=0;EndDistance=0	GT	1/1
chr14	23173186	HG3_Ill_Spiral_15111	N	<DEL>	20	ClusteredCalls	END=23173377;SVTYPE=DEL;SVLEN=191;SC=Sniffles2,cuteSV,SVIM,SVIM-asm,PAV,Dipcall;NumNeighbors=1;NumThresholdNeighbors=1;MatchId=1181;TruScore=0.666667;PctSeqSimilarity=0;PctSizeSimilarity=1;PctRecOverlap=1;SizeDiff=0;StartDistance=0;EndDistance=0	GT	1/1
chr14	23414161	HG4_PB_assemblyticsfalcon_7631	N	<INS>	10	ClusteredCalls	END=23414161;SVTYPE=INS;SVLEN=2515;SC=Sniffles2,cuteSV,SVIM,SVIM-asm,PAV,Dipcall;NumNeighbors=1;NumThresholdNeighbors=1;MatchId=1183;TruScore=0.328887;PctSeqSimilarity=0;PctSizeSimilarity=0.986661;PctRecOverlap=0;SizeDiff=-34;StartDistance=-17;EndDistance=-17	GT	0/1
chr14	23961553	HG2_Ill_Krunchall_19791	N	<DEL>	10	LongReadHomRef	END=23961618;SVTYPE=DEL;SVLEN=65;SC=Sniffles2,cuteSV,SVIM,SVIM-asm,PAV,Dipcall;NumNeighbors=1;NumThresholdNeighbors=1;MatchId=1185;TruScore=0.666667;PctSeqSimilarity=0;PctSizeSimilarity=1;PctRecOverlap=1;SizeDiff=0;StartDistance=0;EndDistance=0	GT	./.
chr14	24441779	HG4_Ill_SVrefine2DISCOVARDovetail_10320	N	<DEL>	20	NoConsensusGT	END=24484260;SVTYPE=DEL;SVLEN=42481;SC=Sniffles2,cuteSV,SVIM,SVIM-asm,PAV,Dipcall;NumNeighbors=1;NumThresholdNeighbors=1;MatchId=1186;TruScore=0.666667;PctSeqSimilarity=0;PctSizeSimilarity=1;PctRecOverlap=1;SizeDiff=0;StartDistance=0;EndDistance=0	GT	./.
chr14	24833864	HG4_Ill_250bpfermikitraw_19193	N	<DEL>	10	NoConsensusGT	END=24833914;SVTYPE=DEL;SVLEN=50;SC=Sniffles2,cuteSV,SVIM,SVIM-asm,PAV,Dipcall;NumNeighbors=1;NumThresholdNeighbors=1;MatchId=1189;TruScore=0.666667;PctSeqSimilarity=0;PctSizeSimilarity=1;PctRecOverlap=1;SizeDiff=0;StartDistance=0;EndDistance=0	GT	./.
chr14	25165245	HG2_PB_SVrefine2PB10Xhap12_10631	N	<INS>	10	NoConsensusGT	END=25165245;SVTYPE=INS;SVLEN=177;SC=Sniffles2,cuteSV,SVIM,SVIM-asm,PAV,Dipcall;NumNeighbors=1;NumThresholdNeighbors=1;MatchId=1190;TruScore=0.666667;PctSeqSimilarity=0;PctSizeSimilarity=1;PctRecOverlap=1;SizeDiff=0;StartDistance=0;EndDistance=0	GT	./.
chr14	25262334	HG4_Ill_GATKHCSBGrefine_10065	N	<DEL>	20	LongReadHomRef	END=25263124;SVTYPE=DEL;SVLEN=790;SC=Sniffles2,cuteSV,SVIM,SVIM-asm,PAV,Dipcall;NumNeighbors=1;NumThresholdNeighbors=1;MatchId=1191;TruScore=0.666667;PctSeqSimilarity=0;PctSizeSimilarity=1;PctRecOverlap=1;SizeDiff=0;StartDistance=0;EndDistance=0	GT	0/0
chr14	26335897	HG3_Ill_GATKHC_23167	N	<INS>	20	NoConsensusGT	END=26335897;SVTYPE=INS;SVLEN=60;SC=Sniffles2,cuteSV,SVIM,PAV;NumNeighbors=1;NumThresholdNeighbors=1;MatchId=1193;TruScore=0.666667;PctSeqSimilarity=0;PctSizeSimilarity=1;PctRecOverlap=1;SizeDiff=0;StartDistance=0;EndDistance=0	GT	./.
chr14	26336967	HG4_PB_SVrefine2Falcon1Dovetail_8947	N	<DEL>	10	ClusteredCalls	END=26337178;SVTYPE=DEL;SVLEN=211;SC=Sniffles2,cuteSV,SVIM;NumNeighbors=1;NumThresholdNeighbors=1;MatchId=1194;TruScore=0.464932;PctSeqSimilarity=0;PctSizeSimilarity=0.696682;PctRecOverlap=0.698113;SizeDiff=64;StartDistance=-64;EndDistance=0	GT	0/1
chr14	26590959	HG4_10X_allpass_2706	N	<DEL>	20	LongReadHomRef	END=26592391;SVTYPE=DEL;SVLEN=1432;SC=Sniffles2,cuteSV,SVIM,SVIM-asm,PAV,Dipcall;NumNeighbors=1;NumThresholdNeighbors=1;MatchId=1196;TruScore=0.666667;PctSeqSimilarity=0;PctSizeSimilarity=1;PctRecOverlap=1;SizeDiff=0;StartDistance=0;EndDistance=0	GT	0/0
chr14	27878409	HG4_PB_HySA_21381	N	<INS>	20	LongReadHomRef	END=27878409;SVTYPE=INS;SVLEN=81;SC=Sniffles2,cuteSV,SVIM,SVIM-asm,PAV,Dipcall;NumNeighbors=1;NumThresholdNeighbors=1;MatchId=1197;TruScore=0.666667;PctSeqSimilarity=0;PctSizeSimilarity=1;PctRecOverlap=1;SizeDiff=0;StartDistance=0;EndDistance=0	GT	0/0
chr14	27982007	HG2_PB_SVrefine2PBcRplusDovetail_3198	N	<DEL>	10	PASS	END=27982135;SVTYPE=DEL;SVLEN=128;SC=Sniffles2,SVIM;NumNeighbors=1;NumThresholdNeighbors=1;MatchId=1198;TruScore=0.666667;PctSeqSimilarity=0;PctSizeSimilarity=1;PctRecOverlap=1;SizeDiff=0;StartDistance=0;EndDistance=0	GT	0/1
chr14	30295334	HG3_Ill_SVrefine2DISCOVARDovetail_10461	N	<INS>	20	LongReadHomRef	END=30295334;SVTYPE=INS;SVLEN=238;SC=Sniffles2,cuteSV,SVIM,SVIM-asm,PAV,Dipcall;NumNeighbors=2;NumThresholdNeighbors=1;MatchId=1199;TruScore=0.666667;PctSeqSimilarity=0;PctSizeSimilarity=1;PctRecOverlap=1;SizeDiff=0;StartDistance=0;EndDistance=0	GT	0/0
chr14	30295611	HG2_PB_SVrefine2Falcon1plusDovetail_3412	N	<DEL>	20	ClusteredCalls	END=30295882;SVTYPE=DEL;SVLEN=271;SC=Sniffles2,cuteSV,SVIM,SVIM-asm,PAV,Dipcall;NumNeighbors=1;NumThresholdNeighbors=1;MatchId=1200;TruScore=0.666667;PctSeqSimilarity=0;PctSizeSimilarity=1;PctRecOverlap=1;SizeDiff=0;StartDistance=0;EndDistance=0	GT	0/1
chr14	30459644	HG4_Ill_svaba_18258	N	<INS>	20	PASS	END=30459644;SVTYPE=INS;SVLEN=56;SC=Sniffles2,cuteSV,SVIM,SVIM-asm;NumNeighbors=1;NumThresholdNeighbors=1;MatchId=1201;TruScore=0.666667;PctSeqSimilarity=0;PctSizeSimilarity=1;PctRecOverlap=1;SizeDiff=0;StartDistance=0;EndDistance=0	GT	0/1
chr14	30558701	HG2_PB_assemblyticsPBcR_7501	N	<INS>	10	LongReadHomRef	END=30558701;SVTYPE=INS;SVLEN=96;SC=Sniffles2,cuteSV,SVIM,SVIM-asm,PAV,Dipcall;NumNeighbors=1;NumThresholdNeighbors=1;MatchId=1202;TruScore=0.666667;PctSeqSimilarity=0;PctSizeSimilarity=1;PctRecOverlap=1;SizeDiff=0;StartDistance=0;EndDistance=0	GT	0/0
chr14	30854667	HG4_PB_SVrefine2Falcon1Dovetail_8956	N	<INS>	10	LongReadHomRef	END=30854667;SVTYPE=INS;SVLEN=1896;SC=Sniffles2,cuteSV,SVIM,SVIM-asm,PAV,Dipcall;NumNeighbors=1;NumThresholdNeighbors=1;MatchId=1203;TruScore=0.666667;PctSeqSimilarity=0;PctSizeSimilarity=1;PctRecOverlap=1;SizeDiff=0;StartDistance=0;EndDistance=0	GT	0/0
chr14	31813876	HG2_Ill_250bpfermikitraw_19525	N	<DEL>	20	PASS	END=31814050;SVTYPE=DEL;SVLEN=174;SC=Sniffles2,cuteSV,SVIM,SVIM-asm,PAV,Dipcall;NumNeighbors=1;NumThresholdNeighbors=1;MatchId=1204;TruScore=0.666667;PctSeqSimilarity=0;PctSizeSimilarity=1;PctRecOverlap=1;SizeDiff=0;StartDistance=0;EndDistance=0	GT	1/1
chr14	32463113	HG2_10X_SVrefine210Xhap12_10178	N	<INS>	20	ClusteredCalls	END=32463113;SVTYPE=INS;SVLEN=456;SC=Sniffles2,cuteSV,SVIM,SVIM-asm,PAV,Dipcall;NumNeighbors=1;NumThresholdNeighbors=1;MatchId=1205;TruScore=0.666667;PctSeqSimilarity=0;PctSizeSimilarity=1;PctRecOverlap=1;SizeDiff=0;StartDistance=0;EndDistance=0	GT	0/1
chr14	32686202	HG2_PB_SVrefine2PB10Xhap12_10656	N	<INS>	10	ClusteredCalls	END=32686202;SVTYPE=INS;SVLEN=104;SC=Sniffles2,cuteSV,SVIM,SVIM-asm,PAV,Dipcall;NumNeighbors=1;NumThresholdNeighbors=1;MatchId=1206;TruScore=0.2494;PctSeqSimilarity=0;PctSizeSimilarity=0.748201;PctRecOverlap=0;SizeDiff=-35;StartDistance=13;EndDistance=13	GT	1/1
chr14	32953305	HG3_PB_assemblyticsfalcon_7817	N	<DEL>	20	LongReadHomRef	END=32954341;SVTYPE=DEL;SVLEN=1036;SC=Sniffles2,cuteSV,SVIM,SVIM-asm,PAV,Dipcall;NumNeighbors=1;NumThresholdNeighbors=1;MatchId=1207;TruScore=0.666667;PctSeqSimilarity=0;PctSizeSimilarity=1;PctRecOverlap=1;SizeDiff=0;StartDistance=0;EndDistance=0	GT	0/0
chr14	34322937	HG4_PB_SVrefine2PBcRDovetail_7326	N	<DEL>	20	ClusteredCalls	END=34323229;SVTYPE=DEL;SVLEN=292;SC=Sniffles2,cuteSV,SVIM,SVIM-asm,PAV,Dipcall;NumNeighbors=1;NumThresholdNeighbors=1;MatchId=1210;TruScore=0.666667;PctSeqSimilarity=0;PctSizeSimilarity=1;PctRecOverlap=1;SizeDiff=0;StartDistance=0;EndDistance=0	GT	0/1
chr14	34496371	HG2_PB_SVrefine2PBcRplusDovetail_3217	N	<INS>	10	NoConsensusGT	END=34496371;SVTYPE=INS;SVLEN=277;SC=Sniffles2,SVIM-asm,Dipcall;NumNeighbors=1;NumThresholdNeighbors=1;MatchId=1211;TruScore=0.666667;PctSeqSimilarity=0;PctSizeSimilarity=1;PctRecOverlap=1;SizeDiff=0;StartDistance=0;EndDistance=0	GT	./.
chr14	34674428	HG2_PB_SVrefine2Falcon1plusDovetail_3427	N	<INS>	10	ClusteredCalls	END=34674428;SVTYPE=INS;SVLEN=243;SC=Sniffles2,SVIM,SVIM-asm,PAV,Dipcall;NumNeighbors=1;NumThresholdNeighbors=1;MatchId=1212;TruScore=0.666667;PctSeqSimilarity=0;PctSizeSimilarity=1;PctRecOverlap=1;SizeDiff=0;StartDistance=0;EndDistance=0	GT	0/1
chr14	34819321	HG3_Ill_GATKHC_23247	N	<DEL>	20	NoConsensusGT	END=34819379;SVTYPE=DEL;SVLEN=58;SC=Sniffles2,SVIM-asm;NumNeighbors=1;NumThresholdNeighbors=1;MatchId=1214;TruScore=0.666667;PctSeqSimilarity=0;PctSizeSimilarity=1;PctRecOverlap=1;SizeDiff=0;StartDistance=0;EndDistance=0	GT	./.
chr14	34843453	HG3_PB_SVrefine2Falcon1Dovetail_8941	N	<INS>	20	LongReadHomRef	END=34843453;SVTYPE=INS;SVLEN=301;SC=Sniffles2,cuteSV,SVIM,SVIM-asm,PAV,Dipcall;NumNeighbors=1;NumThresholdNeighbors=1;MatchId=1215;TruScore=0.666667;PctSeqSimilarity=0;PctSizeSimilarity=1;PctRecOverlap=1;SizeDiff=0;StartDistance=0;EndDistance=0	GT	0/0
chr14	34881327	HG4_Ill_GATKHCSBGrefine_10100	N	<DEL>	20	LongReadHomRef	END=34881635;SVTYPE=DEL;SVLEN=308;SC=Sniffles2,cuteSV,SVIM,SVIM-asm,PAV,Dipcall;NumNeighbors=1;NumThresholdNeighbors=1;MatchId=1216;TruScore=0.666667;PctSeqSimilarity=0;PctSizeSimilarity=1;PctRecOverlap=1;SizeDiff=0;StartDistance=0;EndDistance=0	GT	0/0
chr14	35305290	HG4_Ill_GATKHCSBGrefine_10103	N	<DEL>	20	LongReadHomRef	END=35305621;SVTYPE=DEL;SVLEN=331;SC=Sniffles2,cuteSV,SVIM,SVIM-asm,PAV,Dipcall;NumNeighbors=1;NumThresholdNeighbors=1;MatchId=1218;TruScore=0.666667;PctSeqSimilarity=0;PctSizeSimilarity=1;PctRecOverlap=1;SizeDiff=0;StartDistance=0;EndDistance=0	GT	0/0
chr14	35372271	HG4_Ill_svaba_18295	N	<DEL>	20	LongReadHomRef	END=35372352;SVTYPE=DEL;SVLEN=81;SC=Sniffles2,cuteSV,SVIM,SVIM-asm,PAV,Dipcall;NumNeighbors=1;NumThresholdNeighbors=1;MatchId=1219;TruScore=0.666667;PctSeqSimilarity=0;PctSizeSimilarity=1;PctRecOverlap=1;SizeDiff=0;StartDistance=0;EndDistance=0	GT	0/0
chr14	35428710	HG4_Ill_MetaSV_1525	N	<DEL>	20	LongReadHomRef	END=35432611;SVTYPE=DEL;SVLEN=3901;SC=Sniffles2,cuteSV,SVIM,SVIM-asm,PAV,Dipcall;NumNeighbors=1;NumThresholdNeighbors=1;MatchId=1220;TruScore=0.666667;PctSeqSimilarity=0;PctSizeSimilarity=1;PctRecOverlap=1;SizeDiff=0;StartDistance=0;EndDistance=0	GT	0/0
chr14	36417260	HG3_PB_assemblyticsfalcon_7849	N	<DEL>	10	LongReadHomRef	END=36418852;SVTYPE=DEL;SVLEN=1592;SC=Sniffles2,cuteSV,SVIM,SVIM-asm,PAV,Dipcall;NumNeighbors=3;NumThresholdNeighbors=1;MatchId=1222;TruScore=0.666667;PctSeqSimilarity=0;PctSizeSimilarity=1;PctRecOverlap=1;SizeDiff=0;StartDistance=0;EndDistance=0	GT	0/0
chr14	36417260	HG4_PB_SVrefine2Falcon1Dovetail_8981	N	<INS>	10	ClusteredCalls	END=36417260;SVTYPE=INS;SVLEN=1572;SC=Sniffles2,cuteSV,SVIM,SVIM-asm,PAV,Dipcall;NumNeighbors=2;NumThresholdNeighbors=2;MatchId=1223;TruScore=0.666667;PctSeqSimilarity=0;PctSizeSimilarity=1;PctRecOverlap=1;SizeDiff=0;StartDistance=0;EndDistance=0	GT	1/1
chr14	36417264	HG2_PB_SVrefine2Falcon1plusDovetail_3432	N	<INS>	10	ClusteredCalls	END=36417264;SVTYPE=INS;SVLEN=1050;SC=Sniffles2,SVIM;NumNeighbors=1;NumThresholdNeighbors=1;MatchId=1224;TruScore=0.666667;PctSeqSimilarity=0;PctSizeSimilarity=1;PctRecOverlap=1;SizeDiff=0;StartDistance=0;EndDistance=0	GT	1/1
chr14	36463320	HG3_Ill_manta_3304	N	<INS>	20	LongReadHomRef	END=36463320;SVTYPE=INS;SVLEN=56;SC=Sniffles2,cuteSV,SVIM,SVIM-asm,PAV,Dipcall;NumNeighbors=1;NumThresholdNeighbors=1;MatchId=1225;TruScore=0.666667;PctSeqSimilarity=0;PctSizeSimilarity=1;PctRecOverlap=1;SizeDiff=0;StartDistance=0;EndDistance=0	GT	0/0
chr14	36642784	HG4_PB_HySA_21458	N	<INS>	10	LongReadHomRef	END=36642784;SVTYPE=INS;SVLEN=309;SC=Sniffles2,cuteSV,SVIM,SVIM-asm,PAV,Dipcall;NumNeighbors=1;NumThresholdNeighbors=1;MatchId=1226;TruScore=0.666667;PctSeqSimilarity=0;PctSizeSimilarity=1;PctRecOverlap=1;SizeDiff=0;StartDistance=0;EndDistance=0	GT	0/0
chr14	36647932	HG3_PB_SVrefine2Falcon1Dovetail_8947	N	<INS>	20	NoConsensusGT	END=36647932;SVTYPE=INS;SVLEN=270;SC=Sniffles2,cuteSV,SVIM,SVIM-asm,PAV,Dipcall;NumNeighbors=1;NumThresholdNeighbors=1;MatchId=1227;TruScore=0.666667;PctSeqSimilarity=0;PctSizeSimilarity=1;PctRecOverlap=1;SizeDiff=0;StartDistance=0;EndDistance=0	GT	./.
chr14	36864585	HG2_10X_SVrefine210Xhap12_10203	N	<DEL>	20	LongReadHomRef	END=36864721;SVTYPE=DEL;SVLEN=136;SC=Sniffles2,cuteSV,SVIM,SVIM-asm,PAV,Dipcall;NumNeighbors=1;NumThresholdNeighbors=1;MatchId=1228;TruScore=0.666667;PctSeqSimilarity=0;PctSizeSimilarity=1;PctRecOverlap=1;SizeDiff=0;StartDistance=0;EndDistance=0	GT	0/0
chr14	37769603	HG3_PB_SVrefine2Falcon1Dovetail_8953	N	<DEL>	20	PASS	END=37769961;SVTYPE=DEL;SVLEN=358;SC=Sniffles2,cuteSV,SVIM,SVIM-asm,PAV,Dipcall;NumNeighbors=1;NumThresholdNeighbors=1;MatchId=1231;TruScore=0.666667;PctSeqSimilarity=0;PctSizeSimilarity=1;PctRecOverlap=1;SizeDiff=0;StartDistance=0;EndDistance=0	GT	1/1
chr14	38359622	HG4_PB_HySA_21476	N	<INS>	20	LongReadHomRef	END=38359622;SVTYPE=INS;SVLEN=336;SC=Sniffles2,cuteSV,SVIM,SVIM-asm,PAV,Dipcall;NumNeighbors=1;NumThresholdNeighbors=1;MatchId=1233;TruScore=0.666667;PctSeqSimilarity=0;PctSizeSimilarity=1;PctRecOverlap=1;SizeDiff=0;StartDistance=0;EndDistance=0	GT	./.
chr14	38569205	HG3_PB_SVrefine2Falcon1Dovetail_8955	N	<DEL>	20	LongReadHomRef	END=38569928;SVTYPE=DEL;SVLEN=723;SC=Sniffles2,cuteSV,SVIM,SVIM-asm,PAV,Dipcall;NumNeighbors=3;NumThresholdNeighbors=1;MatchId=1234;TruScore=0.666667;PctSeqSimilarity=0;PctSizeSimilarity=1;PctRecOverlap=1;SizeDiff=0;StartDistance=0;EndDistance=0	GT	0/0
chr14	38569375	HG2_PB_SVrefine2PB10Xhap12_10680	N	<INS>	10	PASS	END=38569375;SVTYPE=INS;SVLEN=259;SC=Sniffles2,cuteSV,SVIM,SVIM-asm,PAV,Dipcall;NumNeighbors=2;NumThresholdNeighbors=1;MatchId=1235;TruScore=0.666667;PctSeqSimilarity=0;PctSizeSimilarity=1;PctRecOverlap=1;SizeDiff=0;StartDistance=0;EndDistance=0	GT	1/1
chr14	38569390	HG2_PB_assemblyticsfalcon_7851	N	<DEL>	10	LongReadHomRef	END=38569730;SVTYPE=DEL;SVLEN=340;SC=Sniffles2,cuteSV,SVIM,SVIM-asm,PAV,Dipcall;NumNeighbors=1;NumThresholdNeighbors=1;MatchId=1236;TruScore=0.666667;PctSeqSimilarity=0;PctSizeSimilarity=1;PctRecOverlap=1;SizeDiff=0;StartDistance=0;EndDistance=0	GT	0/0
chr14	39458237	HG3_Ill_250bpfermikitraw_19011	N	<DEL>	20	LongReadHomRef	END=39458302;SVTYPE=DEL;SVLEN=65;SC=Sniffles2,cuteSV,SVIM,SVIM-asm,PAV,Dipcall;NumNeighbors=1;NumThresholdNeighbors=1;MatchId=1237;TruScore=0.666667;PctSeqSimilarity=0;PctSizeSimilarity=1;PctRecOverlap=1;SizeDiff=0;StartDistance=0;EndDistance=0	GT	./.
chr14	39563576	HG3_PB_assemblyticsfalcon_7879	N	<DEL>	10	ClusteredCalls	END=39563648;SVTYPE=DEL;SVLEN=72;SC=Sniffles2,cuteSV,SVIM,SVIM-asm,PAV;NumNeighbors=1;NumThresholdNeighbors=1;MatchId=1238;TruScore=0.666667;PctSeqSimilarity=0;PctSizeSimilarity=1;PctRecOverlap=1;SizeDiff=0;StartDistance=0;EndDistance=0	GT	1/1
chr14	41122387	HG3_Ill_Krunchall_19528	N	<DEL>	20	LongReadHomRef	END=41122474;SVTYPE=DEL;SVLEN=87;SC=Sniffles2,cuteSV,SVIM,SVIM-asm,PAV,Dipcall;NumNeighbors=1;NumThresholdNeighbors=1;MatchId=1240;TruScore=0.666667;PctSeqSimilarity=0;PctSizeSimilarity=1;PctRecOverlap=1;SizeDiff=0;StartDistance=0;EndDistance=0	GT	0/0
chr14	41784369	HG3_Ill_150bpfermikitraw_18499	N	<INS>	20	ClusteredCalls	END=41784369;SVTYPE=INS;SVLEN=148;SC=Sniffles2,cuteSV,SVIM,SVIM-asm,PAV,Dipcall;NumNeighbors=1;NumThresholdNeighbors=1;MatchId=1241;TruScore=0.238739;PctSeqSimilarity=0;PctSizeSimilarity=0.716216;PctRecOverlap=0;SizeDiff=42;StartDistance=-15;EndDistance=-15	GT	0/1
chr14	42453231	HG4_Ill_svaba_18341	N	<DEL>	10	LongReadHomRef	END=42453295;SVTYPE=DEL;SVLEN=64;SC=Sniffles2,cuteSV,SVIM,SVIM-asm,PAV,Dipcall;NumNeighbors=1;NumThresholdNeighbors=1;MatchId=1243;TruScore=0.666667;PctSeqSimilarity=0;PctSizeSimilarity=1;PctRecOverlap=1;SizeDiff=0;StartDistance=0;EndDistance=0	GT	0/0
chr14	42486321	HG4_Ill_scalpel_13549	N	<DEL>	20	LongReadHomRef	END=42486636;SVTYPE=DEL;SVLEN=315;SC=Sniffles2,cuteSV,SVIM,SVIM-asm,PAV,Dipcall;NumNeighbors=1;NumThresholdNeighbors=1;MatchId=1244;TruScore=0.666667;PctSeqSimilarity=0;PctSizeSimilarity=1;PctRecOverlap=1;SizeDiff=0;StartDistance=0;EndDistance=0	GT	0/0
chr14	42499603	HG3_Ill_GATKHCSBGrefine_9703	N	<INS>	20	LongReadHomRef	END=42499603;SVTYPE=INS;SVLEN=115;SC=Sniffles2,cuteSV,SVIM,SVIM-asm,PAV,Dipcall;NumNeighbors=1;NumThresholdNeighbors=1;MatchId=1245;TruScore=0.666667;PctSeqSimilarity=0;PctSizeSimilarity=1;PctRecOverlap=1;SizeDiff=0;StartDistance=0;EndDistance=0	GT	0/0
chr14	42510263	HG3_PB_HySA_22233	N	<INS>	10	LongReadHomRef	END=42510263;SVTYPE=INS;SVLEN=120;SC=Sniffles2,cuteSV,SVIM,SVIM-asm,PAV,Dipcall;NumNeighbors=1;NumThresholdNeighbors=1;MatchId=1246;TruScore=0.666667;PctSeqSimilarity=0;PctSizeSimilarity=1;PctRecOverlap=1;SizeDiff=0;StartDistance=0;EndDistance=0	GT	0/0
chr14	42511223	HG3_Ill_GATKHCSBGrefine_9705	N	<INS>	20	LongReadHomRef	END=42511223;SVTYPE=INS;SVLEN=318;SC=Sniffles2,cuteSV,SVIM,SVIM-asm,PAV,Dipcall;NumNeighbors=1;NumThresholdNeighbors=1;MatchId=1247;TruScore=0.666667;PctSeqSimilarity=0;PctSizeSimilarity=1;PctRecOverlap=1;SizeDiff=0;StartDistance=0;EndDistance=0	GT	0/0
chr14	42650928	HG3_Ill_scalpel_14121	N	<DEL>	20	LongReadHomRef	END=42651245;SVTYPE=DEL;SVLEN=317;SC=Sniffles2,cuteSV,SVIM,SVIM-asm,PAV,Dipcall;NumNeighbors=1;NumThresholdNeighbors=1;MatchId=1248;TruScore=0.666667;PctSeqSimilarity=0;PctSizeSimilarity=1;PctRecOverlap=1;SizeDiff=0;StartDistance=0;EndDistance=0	GT	0/0
chr14	42879260	HG2_Ill_250bpfermikitraw_19627	N	<DEL>	20	ClusteredCalls	END=42879342;SVTYPE=DEL;SVLEN=82;SC=Sniffles2,cuteSV,SVIM,SVIM-asm,PAV,Dipcall;NumNeighbors=1;NumThresholdNeighbors=1;MatchId=1249;TruScore=0.666667;PctSeqSimilarity=0;PctSizeSimilarity=1;PctRecOverlap=1;SizeDiff=0;StartDistance=0;EndDistance=0	GT	0/1
chr14	43119202	HG4_Ill_svaba_18346	N	<DEL>	10	LongReadHomRef	END=43119262;SVTYPE=DEL;SVLEN=60;SC=Sniffles2,cuteSV,SVIM,SVIM-asm,PAV,Dipcall;NumNeighbors=2;NumThresholdNeighbors=1;MatchId=1250;TruScore=0.666667;PctSeqSimilarity=0;PctSizeSimilarity=1;PctRecOverlap=1;SizeDiff=0;StartDistance=0;EndDistance=0	GT	0/0
chr14	43119280	HG4_Ill_SVrefine2DISCOVARDovetail_10401	N	<INS>	20	NoConsensusGT	END=43119280;SVTYPE=INS;SVLEN=122;SC=Sniffles2,cuteSV,SVIM,SVIM-asm,PAV,Dipcall;NumNeighbors=1;NumThresholdNeighbors=1;MatchId=1251;TruScore=0.666667;PctSeqSimilarity=0;PctSizeSimilarity=1;PctRecOverlap=1;SizeDiff=0;StartDistance=0;EndDistance=0	GT	./.
chr14	43978155	HG3_PB_HySA_22251	N	<INS>	20	LongReadHomRef	END=43978155;SVTYPE=INS;SVLEN=66;SC=Sniffles2,cuteSV,SVIM,SVIM-asm,PAV,Dipcall;NumNeighbors=1;NumThresholdNeighbors=1;MatchId=1252;TruScore=0.666667;PctSeqSimilarity=0;PctSizeSimilarity=1;PctRecOverlap=1;SizeDiff=0;StartDistance=0;EndDistance=0	GT	./.
chr14	44474409	HG3_PB_assemblyticsfalcon_7925	N	<DEL>	20	LongReadHomRef	END=44474521;SVTYPE=DEL;SVLEN=112;SC=Sniffles2,cuteSV,SVIM,SVIM-asm,PAV,Dipcall;NumNeighbors=3;NumThresholdNeighbors=1;MatchId=1253;TruScore=0.666667;PctSeqSimilarity=0;PctSizeSimilarity=1;PctRecOverlap=1;SizeDiff=0;StartDistance=0;EndDistance=0	GT	0/0
chr14	44474455	HG4_Ill_GATKHCSBGrefine_10148	N	<INS>	20	ClusteredCalls	END=44474455;SVTYPE=INS;SVLEN=51;SC=Sniffles2,cuteSV,SVIM,SVIM-asm;NumNeighbors=2;NumThresholdNeighbors=2;MatchId=1254;TruScore=0.666667;PctSeqSimilarity=0;PctSizeSimilarity=1;PctRecOverlap=1;SizeDiff=0;StartDistance=0;EndDistance=0	GT	1/1
chr14	44474516	HG2_PB_HySA_26920	N	<INS>	10	ClusteredCalls	END=44474516;SVTYPE=INS;SVLEN=92;SC=Sniffles2,cuteSV,SVIM-asm,PAV,Dipcall;NumNeighbors=1;NumThresholdNeighbors=1;MatchId=1255;TruScore=0.666667;PctSeqSimilarity=0;PctSizeSimilarity=1;PctRecOverlap=1;SizeDiff=0;StartDistance=0;EndDistance=0	GT	1/1
chr14	44522312	HG4_PB_assemblyticsfalcon_7811	N	<INS>	10	LongReadHomRef	END=44522312;SVTYPE=INS;SVLEN=337;SC=Sniffles2,cuteSV,SVIM,SVIM-asm,PAV,Dipcall;NumNeighbors=1;NumThresholdNeighbors=1;MatchId=1256;TruScore=0.666667;PctSeqSimilarity=0;PctSizeSimilarity=1;PctRecOverlap=1;SizeDiff=0;StartDistance=0;EndDistance=0	GT	0/0
chr14	45014095	HG3_PB_SVrefine2Falcon1Dovetail_8974	N	<INS>	20	ClusteredCalls	END=45014095;SVTYPE=INS;SVLEN=551;SC=Sniffles2,cuteSV,SVIM,SVIM-asm,PAV,Dipcall;NumNeighbors=1;NumThresholdNeighbors=1;MatchId=1257;TruScore=0.666667;PctSeqSimilarity=0;PctSizeSimilarity=1;PctRecOverlap=1;SizeDiff=0;StartDistance=0;EndDistance=0	GT	0/1
chr14	45688058	HG4_CG_vcfBeta_9312	N	<DEL>	20	LongReadHomRef	END=45688126;SVTYPE=DEL;SVLEN=68;SC=Sniffles2,cuteSV,SVIM,SVIM-asm,PAV,Dipcall;NumNeighbors=1;NumThresholdNeighbors=1;MatchId=1258;TruScore=0.666667;PctSeqSimilarity=0;PctSizeSimilarity=1;PctRecOverlap=1;SizeDiff=0;StartDistance=0;EndDistance=0	GT	0/0
chr14	45858940	HG2_PB_assemblyticsfalcon_7909	N	<DEL>	10	LongReadHomRef	END=45859170;SVTYPE=DEL;SVLEN=230;SC=Sniffles2,cuteSV,SVIM,SVIM-asm,PAV,Dipcall;NumNeighbors=1;NumThresholdNeighbors=1;MatchId=1259;TruScore=0.666667;PctSeqSimilarity=0;PctSizeSimilarity=1;PctRecOverlap=1;SizeDiff=0;StartDistance=0;EndDistance=0	GT	0/0
chr14	46104758	HG4_PB_pbsv_14766	N	<DEL>	20	LongReadHomRef	END=46104907;SVTYPE=DEL;SVLEN=149;SC=Sniffles2,cuteSV,SVIM,SVIM-asm,PAV,Dipcall;NumNeighbors=1;NumThresholdNeighbors=1;MatchId=1260;TruScore=0.666667;PctSeqSimilarity=0;PctSizeSimilarity=1;PctRecOverlap=1;SizeDiff=0;StartDistance=0;EndDistance=0	GT	0/0
chr14	46236543	HG3_PB_SVrefine2Falcon1Dovetail_8976	N	<DEL>	10	LongReadHomRef	END=46236637;SVTYPE=DEL;SVLEN=94;SC=Sniffles2,cuteSV,SVIM,SVIM-asm,PAV,Dipcall;NumNeighbors=1;NumThresholdNeighbors=1;MatchId=1261;TruScore=0.666667;PctSeqSimilarity=0;PctSizeSimilarity=1;PctRecOverlap=1;SizeDiff=0;StartDistance=0;EndDistance=0	GT	./.
chr14	46629374	HG3_10X_allpass_2851	N	<DEL>	20	LongReadHomRef	END=46630394;SVTYPE=DEL;SVLEN=1020;SC=Sniffles2,cuteSV,SVIM,SVIM-asm,PAV,Dipcall;NumNeighbors=1;NumThresholdNeighbors=1;MatchId=1262;TruScore=0.666667;PctSeqSimilarity=0;PctSizeSimilarity=1;PctRecOverlap=1;SizeDiff=0;StartDistance=0;EndDistance=0	GT	0/0
chr14	46820769	HG4_PB_SVrefine2Falcon1Dovetail_9008	N	<INS>	20	LongReadHomRef	END=46820769;SVTYPE=INS;SVLEN=6778;SC=Sniffles2,cuteSV,SVIM,SVIM-asm,PAV,Dipcall;NumNeighbors=1;NumThresholdNeighbors=1;MatchId=1263;TruScore=0.666667;PctSeqSimilarity=0;PctSizeSimilarity=1;PctRecOverlap=1;SizeDiff=0;StartDistance=0;EndDistance=0	GT	0/0
chr14	46830459	HG4_PB_SVrefine2PBcRDovetail_7362	N	<DEL>	20	LongReadHomRef	END=46830589;SVTYPE=DEL;SVLEN=130;SC=Sniffles2,cuteSV,SVIM,SVIM-asm,PAV,Dipcall;NumNeighbors=1;NumThresholdNeighbors=1;MatchId=1264;TruScore=0.666667;PctSeqSimilarity=0;PctSizeSimilarity=1;PctRecOverlap=1;SizeDiff=0;StartDistance=0;EndDistance=0	GT	0/0
chr14	48763850	HG4_PB_SVrefine2Falcon1Dovetail_9012	N	<DEL>	20	LongReadHomRef	END=48764158;SVTYPE=DEL;SVLEN=308;SC=Sniffles2,cuteSV,SVIM,SVIM-asm,PAV,Dipcall;NumNeighbors=1;NumThresholdNeighbors=1;MatchId=1265;TruScore=0.666667;PctSeqSimilarity=0;PctSizeSimilarity=1;PctRecOverlap=1;SizeDiff=0;StartDistance=0;EndDistance=0	GT	0/0
chr14	49299236	HG3_Ill_SVrefine2DISCOVARDovetail_10560	N	<DEL>	20	LongReadHomRef	END=49299448;SVTYPE=DEL;SVLEN=212;SC=Sniffles2,cuteSV,SVIM,SVIM-asm,PAV,Dipcall;NumNeighbors=1;NumThresholdNeighbors=1;MatchId=1267;TruScore=0.666667;PctSeqSimilarity=0;PctSizeSimilarity=1;PctRecOverlap=1;SizeDiff=0;StartDistance=0;EndDistance=0	GT	0/0
chr14	49402949	HG3_PB_SVrefine2Falcon1Dovetail_8983	N	<INS>	20	NoConsensusGT	END=49402949;SVTYPE=INS;SVLEN=149;SC=Sniffles2,cuteSV,SVIM,SVIM-asm,PAV,Dipcall;NumNeighbors=1;NumThresholdNeighbors=1;MatchId=1268;TruScore=0.666667;PctSeqSimilarity=0;PctSizeSimilarity=1;PctRecOverlap=1;SizeDiff=0;StartDistance=0;EndDistance=0	GT	./.
chr14	49407536	HG3_PB_SVrefine2PBcRDovetail_7005	N	<INS>	10	ClusteredCalls	END=49407536;SVTYPE=INS;SVLEN=1261;SC=Sniffles2,SVIM,PAV;NumNeighbors=2;NumThresholdNeighbors=1;MatchId=1269;TruScore=0.666667;PctSeqSimilarity=0;PctSizeSimilarity=1;PctRecOverlap=1;SizeDiff=0;StartDistance=0;EndDistance=0	GT	1/1
chr14	49407891	HG2_Ill_GATKHCSBGrefine_9839	N	<INS>	20	ClusteredCalls	END=49407891;SVTYPE=INS;SVLEN=115;SC=Sniffles2,SVIM-asm,Dipcall;NumNeighbors=2;NumThresholdNeighbors=1;MatchId=1270;TruScore=0.666667;PctSeqSimilarity=0;PctSizeSimilarity=1;PctRecOverlap=1;SizeDiff=0;StartDistance=0;EndDistance=0	GT	1/1
chr14	49407928	HG4_PB_HySA_21570	N	<INS>	10	ClusteredCalls	END=49407928;SVTYPE=INS;SVLEN=337;SC=Sniffles2,cuteSV;NumNeighbors=1;NumThresholdNeighbors=1;MatchId=1271;TruScore=0.184153;PctSeqSimilarity=0;PctSizeSimilarity=0.552459;PctRecOverlap=0;SizeDiff=-273;StartDistance=-251;EndDistance=-251	GT	1/1
chr14	49409816	HG2_Ill_SVrefine2DISCOVARplusDovetail_3785	N	<INS>	10	LongReadHomRef	END=49409816;SVTYPE=INS;SVLEN=785;SC=Sniffles2,cuteSV,SVIM,SVIM-asm,PAV,Dipcall;NumNeighbors=1;NumThresholdNeighbors=1;MatchId=1273;TruScore=0.666667;PctSeqSimilarity=0;PctSizeSimilarity=1;PctRecOverlap=1;SizeDiff=0;StartDistance=0;EndDistance=0	GT	./.
chr14	49690473	HG4_Ill_250bpfermikitraw_19412	N	<DEL>	10	LongReadHomRef	END=49690555;SVTYPE=DEL;SVLEN=82;SC=Sniffles2,cuteSV,SVIM,SVIM-asm,PAV,Dipcall;NumNeighbors=1;NumThresholdNeighbors=1;MatchId=1275;TruScore=0.666667;PctSeqSimilarity=0;PctSizeSimilarity=1;PctRecOverlap=1;SizeDiff=0;StartDistance=0;EndDistance=0	GT	0/0
chr14	49727927	HG4_Ill_GATKHCSBGrefine_10181	N	<INS>	20	LongReadHomRef	END=49727927;SVTYPE=INS;SVLEN=119;SC=Sniffles2,cuteSV,SVIM,SVIM-asm,PAV,Dipcall;NumNeighbors=1;NumThresholdNeighbors=1;MatchId=1276;TruScore=0.666667;PctSeqSimilarity=0;PctSizeSimilarity=1;PctRecOverlap=1;SizeDiff=0;StartDistance=0;EndDistance=0	GT	0/0
chr14	49836307	HG3_Ill_SVrefine2DISCOVARDovetail_10566	N	<INS>	20	LongReadHomRef	END=49836307;SVTYPE=INS;SVLEN=152;SC=Sniffles2,cuteSV,SVIM,SVIM-asm,PAV,Dipcall;NumNeighbors=1;NumThresholdNeighbors=1;MatchId=1277;TruScore=0.666667;PctSeqSimilarity=0;PctSizeSimilarity=1;PctRecOverlap=1;SizeDiff=0;StartDistance=0;EndDistance=0	GT	0/0
chr14	49991416	HG3_Ill_MetaSV_1574	N	<INS>	20	LongReadHomRef	END=49991416;SVTYPE=INS;SVLEN=366;SC=Sniffles2,cuteSV,SVIM,SVIM-asm,PAV,Dipcall;NumNeighbors=1;NumThresholdNeighbors=1;MatchId=1278;TruScore=0.666667;PctSeqSimilarity=0;PctSizeSimilarity=1;PctRecOverlap=1;SizeDiff=0;StartDistance=0;EndDistance=0	GT	0/0
chr14	50118890	HG4_PB_assemblyticsfalcon_7863	N	<DEL>	10	ClusteredCalls	END=50119007;SVTYPE=DEL;SVLEN=117;SC=Sniffles2,cuteSV,SVIM,SVIM-asm,PAV,Dipcall;NumNeighbors=1;NumThresholdNeighbors=1;MatchId=1279;TruScore=0.666667;PctSeqSimilarity=0;PctSizeSimilarity=1;PctRecOverlap=1;SizeDiff=0;StartDistance=0;EndDistance=0	GT	1/1
chr14	50192041	HG2_PB_assemblyticsfalcon_7955	N	<DEL>	10	LongReadHomRef	END=50192342;SVTYPE=DEL;SVLEN=301;SC=Sniffles2,cuteSV,SVIM,SVIM-asm,PAV,Dipcall;NumNeighbors=1;NumThresholdNeighbors=1;MatchId=1280;TruScore=0.666667;PctSeqSimilarity=0;PctSizeSimilarity=1;PctRecOverlap=1;SizeDiff=0;StartDistance=0;EndDistance=0	GT	0/0
chr14	52393868	HG3_Ill_GATKHC_23430	N	<DEL>	10	LongReadHomRef	END=52393974;SVTYPE=DEL;SVLEN=106;SC=Sniffles2,cuteSV,SVIM,SVIM-asm,PAV,Dipcall;NumNeighbors=1;NumThresholdNeighbors=1;MatchId=1283;TruScore=0.666667;PctSeqSimilarity=0;PctSizeSimilarity=1;PctRecOverlap=1;SizeDiff=0;StartDistance=0;EndDistance=0	GT	./.
chr14	52594665	HG4_Ill_GATKHCSBGrefine_10192	N	<DEL>	20	LongReadHomRef	END=52594980;SVTYPE=DEL;SVLEN=315;SC=Sniffles2,cuteSV,SVIM,SVIM-asm,PAV,Dipcall;NumNeighbors=1;NumThresholdNeighbors=1;MatchId=1284;TruScore=0.666667;PctSeqSimilarity=0;PctSizeSimilarity=1;PctRecOverlap=1;SizeDiff=0;StartDistance=0;EndDistance=0	GT	0/0
chr14	52643753	HG3_PB_SVrefine2PBcRDovetail_7020	N	<INS>	10	LongReadHomRef	END=52643753;SVTYPE=INS;SVLEN=324;SC=Sniffles2,cuteSV,SVIM,SVIM-asm,PAV,Dipcall;NumNeighbors=1;NumThresholdNeighbors=1;MatchId=1285;TruScore=0.666667;PctSeqSimilarity=0;PctSizeSimilarity=1;PctRecOverlap=1;SizeDiff=0;StartDistance=0;EndDistance=0	GT	./.
chr14	52996215	HG2_PB_SVrefine2PB10Xhap12_10718	N	<INS>	10	NoConsensusGT	END=52996215;SVTYPE=INS;SVLEN=771;SC=Sniffles2,cuteSV,SVIM,SVIM-asm,PAV,Dipcall;NumNeighbors=2;NumThresholdNeighbors=2;MatchId=1286;TruScore=0.666667;PctSeqSimilarity=0;PctSizeSimilarity=1;PctRecOverlap=1;SizeDiff=0;StartDistance=0;EndDistance=0	GT	./.
chr14	52996337	HG2_PB_SVrefine2PB10Xhap12_10719	N	<INS>	10	ClusteredCalls	END=52996337;SVTYPE=INS;SVLEN=460;SC=Sniffles2,cuteSV,SVIM,SVIM-asm,PAV,Dipcall;NumNeighbors=1;NumThresholdNeighbors=1;MatchId=1287;TruScore=0.666667;PctSeqSimilarity=0;PctSizeSimilarity=1;PctRecOverlap=1;SizeDiff=0;StartDistance=0;EndDistance=0	GT	1/1
chr14	52997238	HG2_PB_PB10Xdip_9846	N	<INS>	10	ClusteredCalls	END=52997238;SVTYPE=INS;SVLEN=121;SC=Sniffles2,cuteSV,SVIM,SVIM-asm,PAV,Dipcall;NumNeighbors=2;NumThresholdNeighbors=2;MatchId=1288;TruScore=0.666667;PctSeqSimilarity=0;PctSizeSimilarity=1;PctRecOverlap=1;SizeDiff=0;StartDistance=0;EndDistance=0	GT	0/1
chr14	52997274	HG4_Ill_GATKHC_23522	N	<INS>	10	ClusteredCalls	END=52997274;SVTYPE=INS;SVLEN=118;SC=Sniffles2,cuteSV,SVIM,SVIM-asm,Dipcall;NumNeighbors=1;NumThresholdNeighbors=1;MatchId=1290;TruScore=0.666667;PctSeqSimilarity=0;PctSizeSimilarity=1;PctRecOverlap=1;SizeDiff=0;StartDistance=0;EndDistance=0	GT	0/1
chr14	53186958	HG4_Ill_SVrefine2DISCOVARDovetail_10444	N	<DEL>	20	LongReadHomRef	END=53187085;SVTYPE=DEL;SVLEN=127;SC=Sniffles2,cuteSV,SVIM,SVIM-asm,PAV,Dipcall;NumNeighbors=1;NumThresholdNeighbors=1;MatchId=1291;TruScore=0.666667;PctSeqSimilarity=0;PctSizeSimilarity=1;PctRecOverlap=1;SizeDiff=0;StartDistance=0;EndDistance=0	GT	0/0
chr14	53778105	HG4_Ill_GATKHCSBGrefine_10195	N	<INS>	20	LongReadHomRef	END=53778105;SVTYPE=INS;SVLEN=320;SC=Sniffles2,cuteSV,SVIM,SVIM-asm,PAV,Dipcall;NumNeighbors=1;NumThresholdNeighbors=1;MatchId=1292;TruScore=0.666667;PctSeqSimilarity=0;PctSizeSimilarity=1;PctRecOverlap=1;SizeDiff=0;StartDistance=0;EndDistance=0	GT	0/0
chr14	54805128	HG3_Ill_svaba_18568	N	<INS>	10	LongReadHomRef	END=54805128;SVTYPE=INS;SVLEN=74;SC=Sniffles2,cuteSV,SVIM,SVIM-asm,PAV,Dipcall;NumNeighbors=1;NumThresholdNeighbors=1;MatchId=1294;TruScore=0.666667;PctSeqSimilarity=0;PctSizeSimilarity=1;PctRecOverlap=1;SizeDiff=0;StartDistance=0;EndDistance=0	GT	0/0
chr14	54812708	HG4_Ill_scalpel_13621	N	<INS>	20	ClusteredCalls	END=54812708;SVTYPE=INS;SVLEN=78;SC=Sniffles2,cuteSV,SVIM,SVIM-asm,PAV;NumNeighbors=2;NumThresholdNeighbors=2;MatchId=1296;TruScore=0.666667;PctSeqSimilarity=0;PctSizeSimilarity=1;PctRecOverlap=1;SizeDiff=0;StartDistance=0;EndDistance=0	GT	0/1
chr14	54812804	HG4_Ill_250bpfermikitraw_19448	N	<INS>	20	ClusteredCalls	END=54812804;SVTYPE=INS;SVLEN=70;SC=Sniffles2,cuteSV,PAV,Dipcall;NumNeighbors=1;NumThresholdNeighbors=1;MatchId=1297;TruScore=0.666667;PctSeqSimilarity=0;PctSizeSimilarity=1;PctRecOverlap=1;SizeDiff=0;StartDistance=0;EndDistance=0	GT	0/1
chr14	55548096	HG4_Ill_GATKHCSBGrefine_10203	N	<INS>	20	LongReadHomRef	END=55548096;SVTYPE=INS;SVLEN=323;SC=Sniffles2,cuteSV,SVIM,SVIM-asm,PAV,Dipcall;NumNeighbors=1;NumThresholdNeighbors=1;MatchId=1298;TruScore=0.666667;PctSeqSimilarity=0;PctSizeSimilarity=1;PctRecOverlap=1;SizeDiff=0;StartDistance=0;EndDistance=0	GT	./.
chr14	55798409	HG4_Ill_150bpfermikitraw_18739	N	<DEL>	10	LongReadHomRef	END=55798463;SVTYPE=DEL;SVLEN=54;SC=Sniffles2,cuteSV,SVIM,SVIM-asm,PAV,Dipcall;NumNeighbors=1;NumThresholdNeighbors=1;MatchId=1299;TruScore=0.666667;PctSeqSimilarity=0;PctSizeSimilarity=1;PctRecOverlap=1;SizeDiff=0;StartDistance=0;EndDistance=0	GT	./.
chr14	56666859	HG2_PB_assemblyticsfalcon_8007	N	<DEL>	10	LongReadHomRef	END=56667027;SVTYPE=DEL;SVLEN=168;SC=Sniffles2,cuteSV,SVIM,SVIM-asm,PAV,Dipcall;NumNeighbors=1;NumThresholdNeighbors=1;MatchId=1300;TruScore=0.666667;PctSeqSimilarity=0;PctSizeSimilarity=1;PctRecOverlap=1;SizeDiff=0;StartDistance=0;EndDistance=0	GT	0/0
chr14	57466336	HG3_Ill_SVrefine2DISCOVARDovetail_10605	N	<INS>	20	ClusteredCalls	END=57466336;SVTYPE=INS;SVLEN=582;SC=Sniffles2,cuteSV,SVIM,SVIM-asm,PAV,Dipcall;NumNeighbors=1;NumThresholdNeighbors=1;MatchId=1301;TruScore=0.666667;PctSeqSimilarity=0;PctSizeSimilarity=1;PctRecOverlap=1;SizeDiff=0;StartDistance=0;EndDistance=0	GT	0/1
chr14	57744433	HG3_PB_SVrefine2Falcon1Dovetail_9010	N	<INS>	20	LongReadHomRef	END=57744433;SVTYPE=INS;SVLEN=269;SC=Sniffles2,cuteSV,SVIM,SVIM-asm,PAV,Dipcall;NumNeighbors=1;NumThresholdNeighbors=1;MatchId=1302;TruScore=0.666667;PctSeqSimilarity=0;PctSizeSimilarity=1;PctRecOverlap=1;SizeDiff=0;StartDistance=0;EndDistance=0	GT	0/0
chr14	58450865	HG4_Ill_svaba_18442	N	<INS>	20	LongReadHomRef	END=58450865;SVTYPE=INS;SVLEN=75;SC=Sniffles2,cuteSV,SVIM,SVIM-asm,PAV,Dipcall;NumNeighbors=1;NumThresholdNeighbors=1;MatchId=1303;TruScore=0.666667;PctSeqSimilarity=0;PctSizeSimilarity=1;PctRecOverlap=1;SizeDiff=0;StartDistance=0;EndDistance=0	GT	0/0
chr14	60216387	HG4_PB_SVrefine2PBcRDovetail_7389	N	<INS>	10	ClusteredCalls	END=60216387;SVTYPE=INS;SVLEN=301;SC=Sniffles2,cuteSV,SVIM,SVIM-asm,PAV,Dipcall;NumNeighbors=1;NumThresholdNeighbors=1;MatchId=1307;TruScore=0.666667;PctSeqSimilarity=0;PctSizeSimilarity=1;PctRecOverlap=1;SizeDiff=0;StartDistance=0;EndDistance=0	GT	1/1
chr14	60216949	HG3_Ill_svaba_18603	N	<INS>	20	ClusteredCalls	END=60216949;SVTYPE=INS;SVLEN=57;SC=Sniffles2,cuteSV,SVIM,SVIM-asm,PAV;NumNeighbors=1;NumThresholdNeighbors=1;MatchId=1308;TruScore=0.666667;PctSeqSimilarity=0;PctSizeSimilarity=1;PctRecOverlap=1;SizeDiff=0;StartDistance=0;EndDistance=0	GT	1/1
chr14	60441869	HG4_Ill_scalpel_13651	N	<INS>	20	LongReadHomRef	END=60441869;SVTYPE=INS;SVLEN=72;SC=Sniffles2,cuteSV,SVIM,SVIM-asm,PAV,Dipcall;NumNeighbors=1;NumThresholdNeighbors=1;MatchId=1309;TruScore=0.666667;PctSeqSimilarity=0;PctSizeSimilarity=1;PctRecOverlap=1;SizeDiff=0;StartDistance=0;EndDistance=0	GT	0/0
chr14	60532084	HG2_PB_assemblyticsPBcR_7766	N	<DEL>	10	LongReadHomRef	END=60532403;SVTYPE=DEL;SVLEN=319;SC=Sniffles2,cuteSV,SVIM,SVIM-asm,PAV,Dipcall;NumNeighbors=1;NumThresholdNeighbors=1;MatchId=1310;TruScore=0.666667;PctSeqSimilarity=0;PctSizeSimilarity=1;PctRecOverlap=1;SizeDiff=0;StartDistance=0;EndDistance=0	GT	0/0
chr14	61604921	HG4_Ill_manta_3486	N	<DEL>	20	LongReadHomRef	END=61604982;SVTYPE=DEL;SVLEN=61;SC=Sniffles2,cuteSV,SVIM,SVIM-asm,PAV,Dipcall;NumNeighbors=1;NumThresholdNeighbors=1;MatchId=1312;TruScore=0.666667;PctSeqSimilarity=0;PctSizeSimilarity=1;PctRecOverlap=1;SizeDiff=0;StartDistance=0;EndDistance=0	GT	0/0
chr14	61655294	HG4_10X_allpass_2740	N	<DEL>	20	LongReadHomRef	END=61655422;SVTYPE=DEL;SVLEN=128;SC=Sniffles2,cuteSV,SVIM,SVIM-asm,PAV,Dipcall;NumNeighbors=2;NumThresholdNeighbors=2;MatchId=1313;TruScore=0.666667;PctSeqSimilarity=0;PctSizeSimilarity=1;PctRecOverlap=1;SizeDiff=0;StartDistance=0;EndDistance=0	GT	0/0
chr14	61655373	HG2_Ill_scalpel_14010	N	<DEL>	20	LongReadHomRef	END=61655458;SVTYPE=DEL;SVLEN=85;SC=Sniffles2,SVIM,SVIM-asm,PAV,Dipcall;NumNeighbors=1;NumThresholdNeighbors=1;MatchId=1314;TruScore=0.666667;PctSeqSimilarity=0;PctSizeSimilarity=1;PctRecOverlap=1;SizeDiff=0;StartDistance=0;EndDistance=0	GT	0/0
chr14	62222033	HG3_Ill_250bpfermikitraw_19192	N	<DEL>	20	NoConsensusGT	END=62222101;SVTYPE=DEL;SVLEN=68;SC=Sniffles2,cuteSV,SVIM,SVIM-asm,PAV,Dipcall;NumNeighbors=2;NumThresholdNeighbors=1;MatchId=1315;TruScore=0.666667;PctSeqSimilarity=0;PctSizeSimilarity=1;PctRecOverlap=1;SizeDiff=0;StartDistance=0;EndDistance=0	GT	./.
chr14	62222033	HG3_PB_HySA_22407	N	<INS>	10	ClusteredCalls	END=62222033;SVTYPE=INS;SVLEN=641;SC=Sniffles2,cuteSV,SVIM,SVIM-asm,PAV,Dipcall;NumNeighbors=1;NumThresholdNeighbors=1;MatchId=1316;TruScore=0.666667;PctSeqSimilarity=0;PctSizeSimilarity=1;PctRecOverlap=1;SizeDiff=0;StartDistance=0;EndDistance=0	GT	0/1
chr14	63621578	HG2_PB_SVrefine2PBcRplusDovetail_3263	N	<DEL>	10	ClusteredCalls	END=63621692;SVTYPE=DEL;SVLEN=114;SC=Sniffles2,cuteSV,SVIM,SVIM-asm,PAV,Dipcall;NumNeighbors=1;NumThresholdNeighbors=1;MatchId=1318;TruScore=0.666667;PctSeqSimilarity=0;PctSizeSimilarity=1;PctRecOverlap=1;SizeDiff=0;StartDistance=0;EndDistance=0	GT	0/1
chr14	64218927	HG4_Ill_250bpfermikitraw_19506	N	<DEL>	20	NoConsensusGT	END=64218985;SVTYPE=DEL;SVLEN=58;SC=Sniffles2,SVIM-asm,PAV,Dipcall;NumNeighbors=1;NumThresholdNeighbors=1;MatchId=1319;TruScore=0.666667;PctSeqSimilarity=0;PctSizeSimilarity=1;PctRecOverlap=1;SizeDiff=0;StartDistance=0;EndDistance=0	GT	./.
chr14	65858241	HG2_10X_SVrefine210Xhap12_10302	N	<DEL>	20	LongReadHomRef	END=65858373;SVTYPE=DEL;SVLEN=132;SC=Sniffles2,cuteSV,SVIM,SVIM-asm,PAV,Dipcall;NumNeighbors=1;NumThresholdNeighbors=1;MatchId=1322;TruScore=0.666667;PctSeqSimilarity=0;PctSizeSimilarity=1;PctRecOverlap=1;SizeDiff=0;StartDistance=0;EndDistance=0	GT	0/0
chr14	66258295	HG4_PB_assemblyticsfalcon_7985	N	<INS>	10	LongReadHomRef	END=66258295;SVTYPE=INS;SVLEN=2009;SC=Sniffles2,cuteSV,SVIM,SVIM-asm,PAV,Dipcall;NumNeighbors=1;NumThresholdNeighbors=1;MatchId=1324;TruScore=0.666667;PctSeqSimilarity=0;PctSizeSimilarity=1;PctRecOverlap=1;SizeDiff=0;StartDistance=0;EndDistance=0	GT	0/0
chr14	67083008	HG2_PB_assemblyticsfalcon_8088	N	<INS>	10	LongReadHomRef	END=67083008;SVTYPE=INS;SVLEN=2936;SC=Sniffles2,cuteSV,SVIM,SVIM-asm,PAV,Dipcall;NumNeighbors=1;NumThresholdNeighbors=1;MatchId=1326;TruScore=0.666667;PctSeqSimilarity=0;PctSizeSimilarity=1;PctRecOverlap=1;SizeDiff=0;StartDistance=0;EndDistance=0	GT	./.
chr14	67150149	HG3_PB_assemblyticsfalcon_8106	N	<INS>	20	ClusteredCalls	END=67150149;SVTYPE=INS;SVLEN=300;SC=Sniffles2,cuteSV,SVIM-asm,PAV;NumNeighbors=1;NumThresholdNeighbors=1;MatchId=1327;TruScore=0.666667;PctSeqSimilarity=0;PctSizeSimilarity=1;PctRecOverlap=1;SizeDiff=0;StartDistance=0;EndDistance=0	GT	0/1
chr14	67865881	HG2_10X_SVrefine210Xhap12_10308	N	<DEL>	20	LongReadHomRef	END=67866125;SVTYPE=DEL;SVLEN=244;SC=Sniffles2,cuteSV,SVIM,SVIM-asm,PAV,Dipcall;NumNeighbors=1;NumThresholdNeighbors=1;MatchId=1328;TruScore=0.666667;PctSeqSimilarity=0;PctSizeSimilarity=1;PctRecOverlap=1;SizeDiff=0;StartDistance=0;EndDistance=0	GT	0/0
chr14	68377004	HG4_Ill_svaba_18501	N	<DEL>	20	LongReadHomRef	END=68377156;SVTYPE=DEL;SVLEN=152;SC=Sniffles2,cuteSV,SVIM,SVIM-asm,PAV,Dipcall;NumNeighbors=1;NumThresholdNeighbors=1;MatchId=1329;TruScore=0.666667;PctSeqSimilarity=0;PctSizeSimilarity=1;PctRecOverlap=1;SizeDiff=0;StartDistance=0;EndDistance=0	GT	0/0
chr14	68538778	HG4_Ill_250bpfermikitraw_19531	N	<INS>	20	LongReadHomRef	END=68538778;SVTYPE=INS;SVLEN=76;SC=Sniffles2,cuteSV,SVIM,SVIM-asm,PAV,Dipcall;NumNeighbors=1;NumThresholdNeighbors=1;MatchId=1330;TruScore=0.666667;PctSeqSimilarity=0;PctSizeSimilarity=1;PctRecOverlap=1;SizeDiff=0;StartDistance=0;EndDistance=0	GT	0/0
chr14	69332829	HG2_PB_PB10Xdip_10012	N	<INS>	20	PASS	END=69332829;SVTYPE=INS;SVLEN=2148;SC=Sniffles2,cuteSV,SVIM,SVIM-asm,PAV,Dipcall;NumNeighbors=1;NumThresholdNeighbors=1;MatchId=1331;TruScore=0.666667;PctSeqSimilarity=0;PctSizeSimilarity=1;PctRecOverlap=1;SizeDiff=0;StartDistance=0;EndDistance=0	GT	1/1
chr14	69417179	HG3_Ill_GATKHCSBGrefine_9793	N	<INS>	20	LongReadHomRef	END=69417179;SVTYPE=INS;SVLEN=52;SC=Sniffles2,cuteSV,SVIM,SVIM-asm,PAV,Dipcall;NumNeighbors=1;NumThresholdNeighbors=1;MatchId=1332;TruScore=0.666667;PctSeqSimilarity=0;PctSizeSimilarity=1;PctRecOverlap=1;SizeDiff=0;StartDistance=0;EndDistance=0	GT	0/0
chr14	70212690	HG3_PB_pbsv_14568	N	<INS>	10	LongReadHomRef	END=70212690;SVTYPE=INS;SVLEN=350;SC=Sniffles2,cuteSV,SVIM,SVIM-asm,PAV,Dipcall;NumNeighbors=1;NumThresholdNeighbors=1;MatchId=1333;TruScore=0.666667;PctSeqSimilarity=0;PctSizeSimilarity=1;PctRecOverlap=1;SizeDiff=0;StartDistance=0;EndDistance=0	GT	0/0
chr14	70798477	HG4_Ill_GATKHC_23667	N	<DEL>	20	ClusteredCalls	END=70798537;SVTYPE=DEL;SVLEN=60;SC=Sniffles2,cuteSV,SVIM,SVIM-asm,PAV,Dipcall;NumNeighbors=1;NumThresholdNeighbors=1;MatchId=1334;TruScore=0.666667;PctSeqSimilarity=0;PctSizeSimilarity=1;PctRecOverlap=1;SizeDiff=0;StartDistance=0;EndDistance=0	GT	1/1
chr14	70879253	HG2_Ill_250bpfermikitraw_19838	N	<INS>	20	ClusteredCalls	END=70879253;SVTYPE=INS;SVLEN=60;SC=Sniffles2,cuteSV,SVIM-asm;NumNeighbors=1;NumThresholdNeighbors=1;MatchId=1336;TruScore=0.666667;PctSeqSimilarity=0;PctSizeSimilarity=1;PctRecOverlap=1;SizeDiff=0;StartDistance=0;EndDistance=0	GT	1/1
chr14	70891083	HG3_Ill_SVrefine2DISCOVARDovetail_10672	N	<DEL>	20	ClusteredCalls	END=70891492;SVTYPE=DEL;SVLEN=409;SC=Sniffles2,cuteSV,SVIM,SVIM-asm,PAV,Dipcall;NumNeighbors=1;NumThresholdNeighbors=1;MatchId=1337;TruScore=0.666667;PctSeqSimilarity=0;PctSizeSimilarity=1;PctRecOverlap=1;SizeDiff=0;StartDistance=0;EndDistance=0	GT	0/1
chr14	71292211	HG2_Ill_GATKHC_23739	N	<DEL>	20	ClusteredCalls	END=71292287;SVTYPE=DEL;SVLEN=76;SC=Sniffles2,cuteSV,SVIM-asm,PAV,Dipcall;NumNeighbors=1;NumThresholdNeighbors=1;MatchId=1339;TruScore=0.666667;PctSeqSimilarity=0;PctSizeSimilarity=1;PctRecOverlap=1;SizeDiff=0;StartDistance=0;EndDistance=0	GT	0/1
chr14	71634791	HG3_Ill_svaba_18675	N	<INS>	20	ClusteredCalls	END=71634791;SVTYPE=INS;SVLEN=166;SC=Sniffles2,cuteSV,SVIM,SVIM-asm,PAV,Dipcall;NumNeighbors=1;NumThresholdNeighbors=1;MatchId=1340;TruScore=0.666667;PctSeqSimilarity=0;PctSizeSimilarity=1;PctRecOverlap=1;SizeDiff=0;StartDistance=0;EndDistance=0	GT	0/1
chr14	72490793	HG4_Ill_150bpfermikitraw_18853	N	<DEL>	20	LongReadHomRef	END=72490843;SVTYPE=DEL;SVLEN=50;SC=Sniffles2,cuteSV,SVIM,SVIM-asm,PAV,Dipcall;NumNeighbors=1;NumThresholdNeighbors=1;MatchId=1342;TruScore=0.666667;PctSeqSimilarity=0;PctSizeSimilarity=1;PctRecOverlap=1;SizeDiff=0;StartDistance=0;EndDistance=0	GT	0/0
chr14	73552025	HG4_PB_SVrefine2Falcon1Dovetail_9087	N	<DEL>	10	LongReadHomRef	END=73552170;SVTYPE=DEL;SVLEN=145;SC=Sniffles2,cuteSV,SVIM,SVIM-asm,PAV,Dipcall;NumNeighbors=1;NumThresholdNeighbors=1;MatchId=1344;TruScore=0.666667;PctSeqSimilarity=0;PctSizeSimilarity=1;PctRecOverlap=1;SizeDiff=0;StartDistance=0;EndDistance=0	GT	0/0
chr14	73761574	HG4_PB_assemblyticsfalcon_8039	N	<INS>	10	ClusteredCalls	END=73761574;SVTYPE=INS;SVLEN=869;SC=Sniffles2,cuteSV,SVIM,SVIM-asm,PAV,Dipcall;NumNeighbors=1;NumThresholdNeighbors=1;MatchId=1345;TruScore=0.666667;PctSeqSimilarity=0;PctSizeSimilarity=1;PctRecOverlap=1;SizeDiff=0;StartDistance=0;EndDistance=0	GT	0/1
chr14	73996082	HG2_10X_SVrefine210Xhap12_10341	N	<DEL>	20	NoConsensusGT	END=74023809;SVTYPE=DEL;SVLEN=27727;SC=Sniffles2,cuteSV,SVIM,SVIM-asm,PAV,Dipcall;NumNeighbors=1;NumThresholdNeighbors=1;MatchId=1346;TruScore=0.666667;PctSeqSimilarity=0;PctSizeSimilarity=1;PctRecOverlap=1;SizeDiff=0;StartDistance=0;EndDistance=0	GT	./.
chr14	74666850	HG3_PB_assemblyticsfalcon_8151	N	<DEL>	10	LongReadHomRef	END=74667120;SVTYPE=DEL;SVLEN=270;SC=Sniffles2,cuteSV,SVIM,SVIM-asm,PAV,Dipcall;NumNeighbors=1;NumThresholdNeighbors=1;MatchId=1347;TruScore=0.666667;PctSeqSimilarity=0;PctSizeSimilarity=1;PctRecOverlap=1;SizeDiff=0;StartDistance=0;EndDistance=0	GT	0/0
chr14	74928513	HG2_PB_assemblyticsPBcR_7859	N	<INS>	10	NoConsensusGT	END=74928513;SVTYPE=INS;SVLEN=515;SC=Sniffles2,cuteSV,SVIM,SVIM-asm,PAV,Dipcall;NumNeighbors=1;NumThresholdNeighbors=1;MatchId=1348;TruScore=0.666667;PctSeqSimilarity=0;PctSizeSimilarity=1;PctRecOverlap=1;SizeDiff=0;StartDistance=0;EndDistance=0	GT	./.
chr14	75581761	HG3_Ill_GATKHC_23631	N	<DEL>	10	LongReadHomRef	END=75581817;SVTYPE=DEL;SVLEN=56;SC=Sniffles2,cuteSV,SVIM,SVIM-asm,PAV,Dipcall;NumNeighbors=1;NumThresholdNeighbors=1;MatchId=1350;TruScore=0.666667;PctSeqSimilarity=0;PctSizeSimilarity=1;PctRecOverlap=1;SizeDiff=0;StartDistance=0;EndDistance=0	GT	0/0
chr14	75857754	HG2_Ill_svaba_18552	N	<DEL>	20	ClusteredCalls	END=75857845;SVTYPE=DEL;SVLEN=91;SC=Sniffles2,cuteSV,SVIM,SVIM-asm,PAV,Dipcall;NumNeighbors=1;NumThresholdNeighbors=1;MatchId=1351;TruScore=0.666667;PctSeqSimilarity=0;PctSizeSimilarity=1;PctRecOverlap=1;SizeDiff=0;StartDistance=0;EndDistance=0	GT	0/1
chr14	76415688	HG4_Ill_svaba_18563	N	<DEL>	10	LongReadHomRef	END=76415820;SVTYPE=DEL;SVLEN=132;SC=Sniffles2,cuteSV,SVIM,SVIM-asm,PAV,Dipcall;NumNeighbors=1;NumThresholdNeighbors=1;MatchId=1352;TruScore=0.666667;PctSeqSimilarity=0;PctSizeSimilarity=1;PctRecOverlap=1;SizeDiff=0;StartDistance=0;EndDistance=0	GT	0/0
chr14	76698306	HG3_Ill_FB_12820	N	<INS>	20	NoConsensusGT	END=76698306;SVTYPE=INS;SVLEN=55;SC=Sniffles2,cuteSV,SVIM,SVIM-asm,PAV,Dipcall;NumNeighbors=2;NumThresholdNeighbors=2;MatchId=1353;TruScore=0.666667;PctSeqSimilarity=0;PctSizeSimilarity=1;PctRecOverlap=1;SizeDiff=0;StartDistance=0;EndDistance=0	GT	./.
chr14	76698317	HG2_Ill_manta_4103	N	<INS>	20	ClusteredCalls	END=76698317;SVTYPE=INS;SVLEN=99;SC=Sniffles2,cuteSV,SVIM,SVIM-asm,PAV,Dipcall;NumNeighbors=1;NumThresholdNeighbors=1;MatchId=1354;TruScore=0.666667;PctSeqSimilarity=0;PctSizeSimilarity=1;PctRecOverlap=1;SizeDiff=0;StartDistance=0;EndDistance=0	GT	1/1
chr14	77687189	HG4_PB_SVrefine2PBcRDovetail_7436	N	<DEL>	10	LongReadHomRef	END=77687563;SVTYPE=DEL;SVLEN=374;SC=Sniffles2,cuteSV,SVIM,SVIM-asm,PAV,Dipcall;NumNeighbors=1;NumThresholdNeighbors=1;MatchId=1357;TruScore=0.666667;PctSeqSimilarity=0;PctSizeSimilarity=1;PctRecOverlap=1;SizeDiff=0;StartDistance=0;EndDistance=0	GT	0/0
chr14	78036195	HG4_Ill_manta_3501	N	<INS>	20	ClusteredCalls	END=78036195;SVTYPE=INS;SVLEN=91;SC=Sniffles2,cuteSV,SVIM,SVIM-asm,PAV,Dipcall;NumNeighbors=1;NumThresholdNeighbors=1;MatchId=1359;TruScore=0.666667;PctSeqSimilarity=0;PctSizeSimilarity=1;PctRecOverlap=1;SizeDiff=0;StartDistance=0;EndDistance=0	GT	0/1
chr14	78124955	HG3_Ill_manta_3358	N	<DEL>	20	LongReadHomRef	END=78125062;SVTYPE=DEL;SVLEN=107;SC=Sniffles2,cuteSV,SVIM,SVIM-asm,PAV,Dipcall;NumNeighbors=1;NumThresholdNeighbors=1;MatchId=1360;TruScore=0.666667;PctSeqSimilarity=0;PctSizeSimilarity=1;PctRecOverlap=1;SizeDiff=0;StartDistance=0;EndDistance=0	GT	0/0
chr14	78982701	HG4_PB_pbsv_14903	N	<INS>	10	LongReadHomRef	END=78982701;SVTYPE=INS;SVLEN=355;SC=Sniffles2,cuteSV,SVIM,SVIM-asm,PAV,Dipcall;NumNeighbors=1;NumThresholdNeighbors=1;MatchId=1361;TruScore=0.666667;PctSeqSimilarity=0;PctSizeSimilarity=1;PctRecOverlap=1;SizeDiff=0;StartDistance=0;EndDistance=0	GT	./.
chr14	79723686	HG4_PB_assemblyticsfalcon_8094	N	<INS>	10	ClusteredCalls	END=79723686;SVTYPE=INS;SVLEN=1284;SC=Sniffles2,cuteSV,PAV;NumNeighbors=1;NumThresholdNeighbors=1;MatchId=1362;TruScore=0.666667;PctSeqSimilarity=0;PctSizeSimilarity=1;PctRecOverlap=1;SizeDiff=0;StartDistance=0;EndDistance=0	GT	1/1
chr14	80150606	HG3_PB_pbsv_14617	N	<INS>	10	LongReadHomRef	END=80150606;SVTYPE=INS;SVLEN=358;SC=Sniffles2,cuteSV,SVIM,SVIM-asm,PAV,Dipcall;NumNeighbors=1;NumThresholdNeighbors=1;MatchId=1363;TruScore=0.666667;PctSeqSimilarity=0;PctSizeSimilarity=1;PctRecOverlap=1;SizeDiff=0;StartDistance=0;EndDistance=0	GT	0/0
chr14	80229754	HG3_Ill_GATKHCSBGrefine_9827	N	<INS>	10	LongReadHomRef	END=80229754;SVTYPE=INS;SVLEN=53;SC=Sniffles2,cuteSV,SVIM,SVIM-asm,PAV,Dipcall;NumNeighbors=1;NumThresholdNeighbors=1;MatchId=1364;TruScore=0.666667;PctSeqSimilarity=0;PctSizeSimilarity=1;PctRecOverlap=1;SizeDiff=0;StartDistance=0;EndDistance=0	GT	0/0
chr14	80312014	HG2_10X_SVrefine210Xhap12_10374	N	<DEL>	20	ClusteredCalls	END=80312130;SVTYPE=DEL;SVLEN=116;SC=Sniffles2,cuteSV,SVIM,SVIM-asm,PAV,Dipcall;NumNeighbors=1;NumThresholdNeighbors=1;MatchId=1365;TruScore=0.666667;PctSeqSimilarity=0;PctSizeSimilarity=1;PctRecOverlap=1;SizeDiff=0;StartDistance=0;EndDistance=0	GT	0/1
chr14	81597040	HG3_Ill_scalpel_14367	N	<DEL>	20	LongReadHomRef	END=81597359;SVTYPE=DEL;SVLEN=319;SC=Sniffles2,cuteSV,SVIM,SVIM-asm,PAV,Dipcall;NumNeighbors=1;NumThresholdNeighbors=1;MatchId=1367;TruScore=0.666667;PctSeqSimilarity=0;PctSizeSimilarity=1;PctRecOverlap=1;SizeDiff=0;StartDistance=0;EndDistance=0	GT	0/0
chr14	81775147	HG2_Ill_GATKHCSBGrefine_9947	N	<DEL>	20	ClusteredCalls	END=81775197;SVTYPE=DEL;SVLEN=50;SC=Sniffles2,cuteSV,SVIM,SVIM-asm,PAV,Dipcall;NumNeighbors=2;NumThresholdNeighbors=2;MatchId=1368;TruScore=0.666667;PctSeqSimilarity=0;PctSizeSimilarity=1;PctRecOverlap=1;SizeDiff=0;StartDistance=0;EndDistance=0	GT	0/1
chr14	81775208	HG2_Ill_GATKHCSBGrefine_9948	N	<DEL>	20	ClusteredCalls	END=81775264;SVTYPE=DEL;SVLEN=56;SC=Sniffles2,cuteSV,SVIM,SVIM-asm,PAV,Dipcall;NumNeighbors=1;NumThresholdNeighbors=1;MatchId=1369;TruScore=0.666667;PctSeqSimilarity=0;PctSizeSimilarity=1;PctRecOverlap=1;SizeDiff=0;StartDistance=0;EndDistance=0	GT	0/1
chr14	82753868	HG2_PB_assemblyticsPBcR_7939	N	<INS>	20	ClusteredCalls	END=82753868;SVTYPE=INS;SVLEN=786;SC=Sniffles2,cuteSV,SVIM,SVIM-asm,PAV,Dipcall;NumNeighbors=1;NumThresholdNeighbors=1;MatchId=1371;TruScore=0.333333;PctSeqSimilarity=0;PctSizeSimilarity=1;PctRecOverlap=0;SizeDiff=0;StartDistance=-2;EndDistance=-2	GT	1/1
chr14	83035143	HG3_PB_SVrefine2Falcon1Dovetail_9083	N	<INS>	20	ClusteredCalls	END=83035143;SVTYPE=INS;SVLEN=110;SC=Sniffles2,cuteSV,SVIM,SVIM-asm,PAV,Dipcall;NumNeighbors=1;NumThresholdNeighbors=1;MatchId=1373;TruScore=0.666667;PctSeqSimilarity=0;PctSizeSimilarity=1;PctRecOverlap=1;SizeDiff=0;StartDistance=0;EndDistance=0	GT	1/1
chr14	83142394	HG2_Ill_scalpel_14126	N	<INS>	20	PASS	END=83142394;SVTYPE=INS;SVLEN=56;SC=Sniffles2,cuteSV,SVIM-asm,PAV;NumNeighbors=2;NumThresholdNeighbors=1;MatchId=1374;TruScore=0.666667;PctSeqSimilarity=0;PctSizeSimilarity=1;PctRecOverlap=1;SizeDiff=0;StartDistance=0;EndDistance=0	GT	1/1
chr14	83142618	HG3_PB_SVrefine2Falcon1Dovetail_9084	N	<INS>	10	NoConsensusGT	END=83142618;SVTYPE=INS;SVLEN=173;SC=Sniffles2,cuteSV;NumNeighbors=1;NumThresholdNeighbors=1;MatchId=1375;TruScore=0.666667;PctSeqSimilarity=0;PctSizeSimilarity=1;PctRecOverlap=1;SizeDiff=0;StartDistance=0;EndDistance=0	GT	./.
chr14	83277067	HG3_PB_SVrefine2Falcon1Dovetail_9085	N	<INS>	20	LongReadHomRef	END=83277067;SVTYPE=INS;SVLEN=97;SC=Sniffles2,cuteSV,SVIM,SVIM-asm,PAV,Dipcall;NumNeighbors=1;NumThresholdNeighbors=1;MatchId=1376;TruScore=0.666667;PctSeqSimilarity=0;PctSizeSimilarity=1;PctRecOverlap=1;SizeDiff=0;StartDistance=0;EndDistance=0	GT	0/0
chr14	83292135	HG4_Ill_150bpfermikitraw_18933	N	<DEL>	20	LongReadHomRef	END=83292219;SVTYPE=DEL;SVLEN=84;SC=Sniffles2,cuteSV,SVIM,SVIM-asm,PAV,Dipcall;NumNeighbors=1;NumThresholdNeighbors=1;MatchId=1377;TruScore=0.666667;PctSeqSimilarity=0;PctSizeSimilarity=1;PctRecOverlap=1;SizeDiff=0;StartDistance=0;EndDistance=0	GT	0/0
chr14	83852040	HG3_Ill_GATKHCSBGrefine_9846	N	<DEL>	20	LongReadHomRef	END=83852363;SVTYPE=DEL;SVLEN=323;SC=Sniffles2,cuteSV,SVIM,SVIM-asm,PAV,Dipcall;NumNeighbors=1;NumThresholdNeighbors=1;MatchId=1378;TruScore=0.666667;PctSeqSimilarity=0;PctSizeSimilarity=1;PctRecOverlap=1;SizeDiff=0;StartDistance=0;EndDistance=0	GT	0/0
chr14	83984641	HG4_Ill_250bpfermikitraw_19654	N	<INS>	20	NoConsensusGT	END=83984641;SVTYPE=INS;SVLEN=72;SC=Sniffles2,cuteSV,SVIM,SVIM-asm;NumNeighbors=1;NumThresholdNeighbors=1;MatchId=1379;TruScore=0.666667;PctSeqSimilarity=0;PctSizeSimilarity=1;PctRecOverlap=1;SizeDiff=0;StartDistance=0;EndDistance=0	GT	./.
chr14	84283602	HG2_Ill_GATKHCSBGrefine_9962	N	<DEL>	10	LongReadHomRef	END=84283659;SVTYPE=DEL;SVLEN=57;SC=Sniffles2,cuteSV,SVIM,SVIM-asm,PAV,Dipcall;NumNeighbors=1;NumThresholdNeighbors=1;MatchId=1380;TruScore=0.666667;PctSeqSimilarity=0;PctSizeSimilarity=1;PctRecOverlap=1;SizeDiff=0;StartDistance=0;EndDistance=0	GT	0/0
chr14	84658740	HG3_Ill_svaba_18789	N	<INS>	10	ClusteredCalls	END=84658740;SVTYPE=INS;SVLEN=63;SC=Sniffles2,cuteSV,SVIM,SVIM-asm,PAV,Dipcall;NumNeighbors=1;NumThresholdNeighbors=1;MatchId=1381;TruScore=0.666667;PctSeqSimilarity=0;PctSizeSimilarity=1;PctRecOverlap=1;SizeDiff=0;StartDistance=0;EndDistance=0	GT	1/1
chr14	85062649	HG4_Ill_manta_3512	N	<INS>	10	ClusteredCalls	END=85062649;SVTYPE=INS;SVLEN=92;SC=Sniffles2,cuteSV,SVIM,SVIM-asm,PAV,Dipcall;NumNeighbors=2;NumThresholdNeighbors=2;MatchId=1382;TruScore=0.666667;PctSeqSimilarity=0;PctSizeSimilarity=1;PctRecOverlap=1;SizeDiff=0;StartDistance=0;EndDistance=0	GT	0/1
chr14	85062653	HG4_PB_pbsv_14926	N	<INS>	20	NoConsensusGT	END=85062653;SVTYPE=INS;SVLEN=115;SC=Sniffles2,cuteSV,SVIM-asm,PAV,Dipcall;NumNeighbors=1;NumThresholdNeighbors=1;MatchId=1383;TruScore=0.666667;PctSeqSimilarity=0;PctSizeSimilarity=1;PctRecOverlap=1;SizeDiff=0;StartDistance=0;EndDistance=0	GT	./.
chr14	86314035	HG2_Ill_GATKHC_23885	N	<INS>	10	LongReadHomRef	END=86314035;SVTYPE=INS;SVLEN=56;SC=Sniffles2,cuteSV,SVIM,SVIM-asm,PAV,Dipcall;NumNeighbors=1;NumThresholdNeighbors=1;MatchId=1385;TruScore=0.666667;PctSeqSimilarity=0;PctSizeSimilarity=1;PctRecOverlap=1;SizeDiff=0;StartDistance=0;EndDistance=0	GT	0/0
chr14	86314945	HG4_PB_assemblyticsfalcon_8146	N	<INS>	10	LongReadHomRef	END=86314945;SVTYPE=INS;SVLEN=635;SC=Sniffles2,cuteSV,SVIM,SVIM-asm,PAV,Dipcall;NumNeighbors=1;NumThresholdNeighbors=1;MatchId=1387;TruScore=0.666667;PctSeqSimilarity=0;PctSizeSimilarity=1;PctRecOverlap=1;SizeDiff=0;StartDistance=0;EndDistance=0	GT	0/0
chr14	86342835	HG3_Ill_GATKHCSBGrefine_9854	N	<DEL>	20	LongReadHomRef	END=86343156;SVTYPE=DEL;SVLEN=321;SC=Sniffles2,cuteSV,SVIM,SVIM-asm,PAV,Dipcall;NumNeighbors=1;NumThresholdNeighbors=1;MatchId=1388;TruScore=0.666667;PctSeqSimilarity=0;PctSizeSimilarity=1;PctRecOverlap=1;SizeDiff=0;StartDistance=0;EndDistance=0	GT	0/0
chr14	86772510	HG2_Ill_svaba_18654	N	<DEL>	20	PASS	END=86772585;SVTYPE=DEL;SVLEN=75;SC=Sniffles2,SVIM;NumNeighbors=1;NumThresholdNeighbors=1;MatchId=1390;TruScore=0.666667;PctSeqSimilarity=0;PctSizeSimilarity=1;PctRecOverlap=1;SizeDiff=0;StartDistance=0;EndDistance=0	GT	0/1
chr14	86842249	HG2_Ill_250bpfermikitraw_19979	N	<DEL>	20	ClusteredCalls	END=86842325;SVTYPE=DEL;SVLEN=76;SC=Sniffles2,cuteSV,SVIM,SVIM-asm,PAV,Dipcall;NumNeighbors=1;NumThresholdNeighbors=1;MatchId=1391;TruScore=0.666667;PctSeqSimilarity=0;PctSizeSimilarity=1;PctRecOverlap=1;SizeDiff=0;StartDistance=0;EndDistance=0	GT	0/1
chr14	86896751	HG2_PB_PB10Xdip_10098	N	<INS>	20	ClusteredCalls	END=86896751;SVTYPE=INS;SVLEN=368;SC=Sniffles2,cuteSV,SVIM,SVIM-asm,PAV,Dipcall;NumNeighbors=3;NumThresholdNeighbors=2;MatchId=1392;TruScore=0.666667;PctSeqSimilarity=0;PctSizeSimilarity=1;PctRecOverlap=1;SizeDiff=0;StartDistance=0;EndDistance=0	GT	1/1
chr14	86896756	HG2_PB_SVrefine2PBcRplusDovetail_3332	N	<INS>	20	ClusteredCalls	END=86896756;SVTYPE=INS;SVLEN=1011;SC=Sniffles2,cuteSV,SVIM,SVIM-asm,PAV,Dipcall;NumNeighbors=2;NumThresholdNeighbors=2;MatchId=1393;TruScore=0.666667;PctSeqSimilarity=0;PctSizeSimilarity=1;PctRecOverlap=1;SizeDiff=0;StartDistance=0;EndDistance=0	GT	1/1
chr14	86896759	HG2_PB_PB10Xdip_10100	N	<INS>	10	ClusteredCalls	END=86896759;SVTYPE=INS;SVLEN=641;SC=Sniffles2,cuteSV,SVIM,SVIM-asm,PAV,Dipcall;NumNeighbors=1;NumThresholdNeighbors=1;MatchId=1394;TruScore=0.666667;PctSeqSimilarity=0;PctSizeSimilarity=1;PctRecOverlap=1;SizeDiff=0;StartDistance=0;EndDistance=0	GT	1/1
chr14	86931750	HG3_Ill_GATKHCSBGrefine_9860	N	<DEL>	10	ClusteredCalls	END=86931802;SVTYPE=DEL;SVLEN=52;SC=Sniffles2,cuteSV,SVIM,SVIM-asm,PAV;NumNeighbors=1;NumThresholdNeighbors=1;MatchId=1395;TruScore=0.666667;PctSeqSimilarity=0;PctSizeSimilarity=1;PctRecOverlap=1;SizeDiff=0;StartDistance=0;EndDistance=0	GT	0/1
chr14	86942204	HG3_Ill_svaba_18824	N	<INS>	20	NoConsensusGT	END=86942204;SVTYPE=INS;SVLEN=56;SC=Sniffles2,cuteSV,SVIM,SVIM-asm,PAV,Dipcall;NumNeighbors=1;NumThresholdNeighbors=1;MatchId=1396;TruScore=0.666667;PctSeqSimilarity=0;PctSizeSimilarity=1;PctRecOverlap=1;SizeDiff=0;StartDistance=0;EndDistance=0	GT	./.
chr14	87931379	HG4_Ill_250bpfermikitraw_19701	N	<DEL>	20	NoConsensusGT	END=87931433;SVTYPE=DEL;SVLEN=54;SC=Sniffles2,cuteSV,SVIM,SVIM-asm,PAV,Dipcall;NumNeighbors=1;NumThresholdNeighbors=1;MatchId=1398;TruScore=0.666667;PctSeqSimilarity=0;PctSizeSimilarity=1;PctRecOverlap=1;SizeDiff=0;StartDistance=0;EndDistance=0	GT	0/0
chr14	88776549	HG3_PB_SVrefine2Falcon1Dovetail_9105	N	<INS>	10	NoConsensusGT	END=88776549;SVTYPE=INS;SVLEN=94;SC=Sniffles2,cuteSV,SVIM,SVIM-asm,PAV,Dipcall;NumNeighbors=1;NumThresholdNeighbors=1;MatchId=1399;TruScore=0.666667;PctSeqSimilarity=0;PctSizeSimilarity=1;PctRecOverlap=1;SizeDiff=0;StartDistance=0;EndDistance=0	GT	./.
chr14	89263121	HG2_PB_SVrefine2Falcon1plusDovetail_3591	N	<DEL>	10	PASS	END=89263260;SVTYPE=DEL;SVLEN=139;SC=Sniffles2,cuteSV,SVIM-asm,PAV;NumNeighbors=2;NumThresholdNeighbors=2;MatchId=1401;TruScore=0.666667;PctSeqSimilarity=0;PctSizeSimilarity=1;PctRecOverlap=1;SizeDiff=0;StartDistance=0;EndDistance=0	GT	1/1
chr14	89827045	HG2_PB_SVrefine2PBcRplusDovetail_3343	N	<DEL>	10	PASS	END=89827787;SVTYPE=DEL;SVLEN=742;SC=Sniffles2,cuteSV,SVIM,SVIM-asm,PAV,Dipcall;NumNeighbors=2;NumThresholdNeighbors=1;MatchId=1402;TruScore=0.666667;PctSeqSimilarity=0;PctSizeSimilarity=1;PctRecOverlap=1;SizeDiff=0;StartDistance=0;EndDistance=0	GT	0/1
chr14	89827047	HG3_PB_pbsv_14669	N	<DEL>	20	NoConsensusGT	END=89827398;SVTYPE=DEL;SVLEN=351;SC=Sniffles2,cuteSV,SVIM,SVIM-asm,Dipcall;NumNeighbors=1;NumThresholdNeighbors=1;MatchId=1403;TruScore=0.666667;PctSeqSimilarity=0;PctSizeSimilarity=1;PctRecOverlap=1;SizeDiff=0;StartDistance=0;EndDistance=0	GT	./.
chr14	90033816	HG2_Ill_SpiralSDKrefine_5189	N	<DEL>	10	LongReadHomRef	END=90033882;SVTYPE=DEL;SVLEN=66;SC=Sniffles2,cuteSV,SVIM,SVIM-asm,PAV,Dipcall;NumNeighbors=1;NumThresholdNeighbors=1;MatchId=1404;TruScore=0.666667;PctSeqSimilarity=0;PctSizeSimilarity=1;PctRecOverlap=1;SizeDiff=0;StartDistance=0;EndDistance=0	GT	0/0
chr14	90074542	HG2_PB_assemblyticsPBcR_8002	N	<DEL>	10	LongReadHomRef	END=90074686;SVTYPE=DEL;SVLEN=144;SC=Sniffles2,cuteSV,SVIM,SVIM-asm,PAV,Dipcall;NumNeighbors=1;NumThresholdNeighbors=1;MatchId=1405;TruScore=0.666667;PctSeqSimilarity=0;PctSizeSimilarity=1;PctRecOverlap=1;SizeDiff=0;StartDistance=0;EndDistance=0	GT	0/0
chr14	91167029	HG3_Ill_svaba_18859	N	<DEL>	10	LongReadHomRef	END=91167124;SVTYPE=DEL;SVLEN=95;SC=Sniffles2,cuteSV,SVIM,SVIM-asm,PAV,Dipcall;NumNeighbors=1;NumThresholdNeighbors=1;MatchId=1406;TruScore=0.666667;PctSeqSimilarity=0;PctSizeSimilarity=1;PctRecOverlap=1;SizeDiff=0;StartDistance=0;EndDistance=0	GT	./.
chr14	91759350	HG3_PB_assemblyticsfalcon_8310	N	<DEL>	20	LongReadHomRef	END=91759636;SVTYPE=DEL;SVLEN=286;SC=Sniffles2,cuteSV,SVIM,SVIM-asm,PAV,Dipcall;NumNeighbors=1;NumThresholdNeighbors=1;MatchId=1408;TruScore=0.666667;PctSeqSimilarity=0;PctSizeSimilarity=1;PctRecOverlap=1;SizeDiff=0;StartDistance=0;EndDistance=0	GT	0/0
chr14	91867580	HG3_Ill_250bpfermikitraw_19439	N	<INS>	20	LongReadHomRef	END=91867580;SVTYPE=INS;SVLEN=96;SC=Sniffles2,cuteSV,SVIM,SVIM-asm,PAV,Dipcall;NumNeighbors=1;NumThresholdNeighbors=1;MatchId=1410;TruScore=0.666667;PctSeqSimilarity=0;PctSizeSimilarity=1;PctRecOverlap=1;SizeDiff=0;StartDistance=0;EndDistance=0	GT	0/0
chr14	91973984	HG3_Ill_svaba_18866	N	<INS>	10	LongReadHomRef	END=91973984;SVTYPE=INS;SVLEN=53;SC=Sniffles2,cuteSV,SVIM,SVIM-asm,PAV,Dipcall;NumNeighbors=1;NumThresholdNeighbors=1;MatchId=1411;TruScore=0.666667;PctSeqSimilarity=0;PctSizeSimilarity=1;PctRecOverlap=1;SizeDiff=0;StartDistance=0;EndDistance=0	GT	0/0
chr14	92645655	HG4_Ill_GATKHCSBGrefine_10340	N	<DEL>	10	ClusteredCalls	END=92645744;SVTYPE=DEL;SVLEN=89;SC=Sniffles2,cuteSV,SVIM,SVIM-asm,PAV,Dipcall;NumNeighbors=1;NumThresholdNeighbors=1;MatchId=1414;TruScore=0.666667;PctSeqSimilarity=0;PctSizeSimilarity=1;PctRecOverlap=1;SizeDiff=0;StartDistance=0;EndDistance=0	GT	0/1
chr14	93013321	HG2_Ill_SVrefine2DISCOVARplusDovetail_4013	N	<INS>	20	ClusteredCalls	END=93013321;SVTYPE=INS;SVLEN=694;SC=Sniffles2,cuteSV,SVIM,SVIM-asm,PAV,Dipcall;NumNeighbors=4;NumThresholdNeighbors=2;MatchId=1415;TruScore=0.242234;PctSeqSimilarity=0;PctSizeSimilarity=0.726702;PctRecOverlap=0;SizeDiff=-261;StartDistance=-380;EndDistance=-380	GT	1/1
chr14	93013382	HG3_Ill_SVrefine2DISCOVARDovetail_10777	N	<INS>	20	ClusteredCalls	END=93013382;SVTYPE=INS;SVLEN=449;SC=Sniffles2,cuteSV,SVIM-asm,PAV,Dipcall;NumNeighbors=3;NumThresholdNeighbors=1;MatchId=1416;TruScore=0.666667;PctSeqSimilarity=0;PctSizeSimilarity=1;PctRecOverlap=1;SizeDiff=0;StartDistance=0;EndDistance=0	GT	1/1
chr14	93013395	HG3_Ill_svaba_18878	N	<DEL>	10	LongReadHomRef	END=93013449;SVTYPE=DEL;SVLEN=54;SC=Sniffles2,cuteSV,SVIM,SVIM-asm,PAV,Dipcall;NumNeighbors=2;NumThresholdNeighbors=1;MatchId=1417;TruScore=0.666667;PctSeqSimilarity=0;PctSizeSimilarity=1;PctRecOverlap=1;SizeDiff=0;StartDistance=0;EndDistance=0	GT	./.
chr14	93013699	HG4_PB_SVrefine2Falcon1Dovetail_9164	N	<INS>	10	NoConsensusGT	END=93013699;SVTYPE=INS;SVLEN=1545;SC=Sniffles2,cuteSV,SVIM,SVIM-asm,PAV,Dipcall;NumNeighbors=1;NumThresholdNeighbors=1;MatchId=1418;TruScore=0.666667;PctSeqSimilarity=0;PctSizeSimilarity=1;PctRecOverlap=1;SizeDiff=0;StartDistance=0;EndDistance=0	GT	./.
chr14	93625368	HG4_Ill_GATKHC_23902	N	<DEL>	10	ClusteredCalls	END=93625433;SVTYPE=DEL;SVLEN=65;SC=Sniffles2,cuteSV,SVIM,SVIM-asm,PAV,Dipcall;NumNeighbors=1;NumThresholdNeighbors=1;MatchId=1420;TruScore=0.666667;PctSeqSimilarity=0;PctSizeSimilarity=1;PctRecOverlap=1;SizeDiff=0;StartDistance=0;EndDistance=0	GT	0/1
chr14	94188792	HG2_PB_SVrefine2Falcon2Bionano_7469	N	<INS>	10	ClusteredCalls	END=94188792;SVTYPE=INS;SVLEN=241;SC=Sniffles2,cuteSV,SVIM,SVIM-asm,PAV,Dipcall;NumNeighbors=1;NumThresholdNeighbors=1;MatchId=1421;TruScore=0.666667;PctSeqSimilarity=0;PctSizeSimilarity=1;PctRecOverlap=1;SizeDiff=0;StartDistance=0;EndDistance=0	GT	1/1
chr14	94197558	HG3_Ill_svaba_18891	N	<INS>	20	LongReadHomRef	END=94197558;SVTYPE=INS;SVLEN=79;SC=Sniffles2,cuteSV,SVIM,SVIM-asm,PAV,Dipcall;NumNeighbors=1;NumThresholdNeighbors=1;MatchId=1422;TruScore=0.666667;PctSeqSimilarity=0;PctSizeSimilarity=1;PctRecOverlap=1;SizeDiff=0;StartDistance=0;EndDistance=0	GT	0/0
chr14	94684679	HG4_Ill_SVrefine2DISCOVARDovetail_10629	N	<DEL>	20	LongReadHomRef	END=94684845;SVTYPE=DEL;SVLEN=166;SC=Sniffles2,cuteSV,SVIM,SVIM-asm,PAV,Dipcall;NumNeighbors=1;NumThresholdNeighbors=1;MatchId=1423;TruScore=0.666667;PctSeqSimilarity=0;PctSizeSimilarity=1;PctRecOverlap=1;SizeDiff=0;StartDistance=0;EndDistance=0	GT	0/0
chr14	95024605	HG4_Ill_GATKHCSBGrefine_10350	N	<INS>	20	LongReadHomRef	END=95024605;SVTYPE=INS;SVLEN=314;SC=Sniffles2,cuteSV,SVIM,SVIM-asm,PAV,Dipcall;NumNeighbors=1;NumThresholdNeighbors=1;MatchId=1426;TruScore=0.666667;PctSeqSimilarity=0;PctSizeSimilarity=1;PctRecOverlap=1;SizeDiff=0;StartDistance=0;EndDistance=0	GT	./.
chr14	95406623	HG3_PB_assemblyticsfalcon_8349	N	<INS>	20	ClusteredCalls	END=95406623;SVTYPE=INS;SVLEN=51;SC=Sniffles2,cuteSV,SVIM,SVIM-asm,PAV,Dipcall;NumNeighbors=1;NumThresholdNeighbors=1;MatchId=1427;TruScore=0.666667;PctSeqSimilarity=0;PctSizeSimilarity=1;PctRecOverlap=1;SizeDiff=0;StartDistance=0;EndDistance=0	GT	1/1
chr14	95841325	HG2_Ill_svaba_18744	N	<DEL>	10	ClusteredCalls	END=95841389;SVTYPE=DEL;SVLEN=64;SC=Sniffles2,cuteSV,PAV;NumNeighbors=2;NumThresholdNeighbors=2;MatchId=1429;TruScore=0.666667;PctSeqSimilarity=0;PctSizeSimilarity=1;PctRecOverlap=1;SizeDiff=0;StartDistance=0;EndDistance=0	GT	0/1
chr14	95841526	HG3_Ill_150bpfermikitraw_18941	N	<DEL>	20	NoConsensusGT	END=95841616;SVTYPE=DEL;SVLEN=90;SC=Sniffles2,PAV;NumNeighbors=1;NumThresholdNeighbors=1;MatchId=1430;TruScore=0.666667;PctSeqSimilarity=0;PctSizeSimilarity=1;PctRecOverlap=1;SizeDiff=0;StartDistance=0;EndDistance=0	GT	./.
chr14	95886171	HG2_PB_SVrefine2Falcon2Bionano_7478	N	<INS>	10	ClusteredCalls	END=95886171;SVTYPE=INS;SVLEN=1017;SC=Sniffles2,cuteSV,SVIM,PAV,Dipcall;NumNeighbors=1;NumThresholdNeighbors=1;MatchId=1431;TruScore=0.666667;PctSeqSimilarity=0;PctSizeSimilarity=1;PctRecOverlap=1;SizeDiff=0;StartDistance=0;EndDistance=0	GT	1/1
chr14	95889841	HG2_Ill_GATKHC_24004	N	<DEL>	20	PASS	END=95889943;SVTYPE=DEL;SVLEN=102;SC=Sniffles2,cuteSV,SVIM,SVIM-asm,PAV,Dipcall;NumNeighbors=1;NumThresholdNeighbors=1;MatchId=1432;TruScore=0.666667;PctSeqSimilarity=0;PctSizeSimilarity=1;PctRecOverlap=1;SizeDiff=0;StartDistance=0;EndDistance=0	GT	0/1
chr14	95940085	HG4_Ill_GATKHCSBGrefine_10355	N	<INS>	20	LongReadHomRef	END=95940085;SVTYPE=INS;SVLEN=84;SC=Sniffles2,cuteSV,SVIM,SVIM-asm,PAV,Dipcall;NumNeighbors=1;NumThresholdNeighbors=1;MatchId=1433;TruScore=0.666667;PctSeqSimilarity=0;PctSizeSimilarity=1;PctRecOverlap=1;SizeDiff=0;StartDistance=0;EndDistance=0	GT	0/0
chr14	96048925	HG2_PB_SVrefine2Falcon1plusDovetail_3616	N	<INS>	10	ClusteredCalls	END=96048925;SVTYPE=INS;SVLEN=1184;SC=Sniffles2,cuteSV,SVIM,SVIM-asm,PAV,Dipcall;NumNeighbors=1;NumThresholdNeighbors=1;MatchId=1434;TruScore=0.666667;PctSeqSimilarity=0;PctSizeSimilarity=1;PctRecOverlap=1;SizeDiff=0;StartDistance=0;EndDistance=0	GT	1/1
chr14	97175180	HG2_Ill_Krunchall_20434	N	<DEL>	10	ClusteredCalls	END=97175230;SVTYPE=DEL;SVLEN=50;SC=Sniffles2,cuteSV,SVIM,PAV;NumNeighbors=1;NumThresholdNeighbors=1;MatchId=1435;TruScore=0.666667;PctSeqSimilarity=0;PctSizeSimilarity=1;PctRecOverlap=1;SizeDiff=0;StartDistance=0;EndDistance=0	GT	0/1
chr14	97212076	HG2_PB_SVrefine2Falcon2Bionano_7483	N	<DEL>	20	ClusteredCalls	END=97212212;SVTYPE=DEL;SVLEN=136;SC=Sniffles2,cuteSV,SVIM,SVIM-asm,PAV,Dipcall;NumNeighbors=1;NumThresholdNeighbors=1;MatchId=1436;TruScore=0.666667;PctSeqSimilarity=0;PctSizeSimilarity=1;PctRecOverlap=1;SizeDiff=0;StartDistance=0;EndDistance=0	GT	0/1
chr14	97534760	HG3_Ill_GATKHCSBGrefine_9910	N	<INS>	10	NoConsensusGT	END=97534760;SVTYPE=INS;SVLEN=50;SC=Sniffles2,SVIM;NumNeighbors=1;NumThresholdNeighbors=1;MatchId=1437;TruScore=0.666667;PctSeqSimilarity=0;PctSizeSimilarity=1;PctRecOverlap=1;SizeDiff=0;StartDistance=0;EndDistance=0	GT	./.
chr14	97576390	HG4_Ill_GATKHCSBGrefine_10361	N	<INS>	20	LongReadHomRef	END=97576390;SVTYPE=INS;SVLEN=60;SC=Sniffles2,cuteSV,SVIM,SVIM-asm,PAV,Dipcall;NumNeighbors=1;NumThresholdNeighbors=1;MatchId=1438;TruScore=0.666667;PctSeqSimilarity=0;PctSizeSimilarity=1;PctRecOverlap=1;SizeDiff=0;StartDistance=0;EndDistance=0	GT	0/0
chr14	98254075	HG2_PB_SVrefine2Falcon1plusDovetail_3620	N	<INS>	10	PASS	END=98254075;SVTYPE=INS;SVLEN=580;SC=Sniffles2,cuteSV,SVIM,SVIM-asm,PAV,Dipcall;NumNeighbors=2;NumThresholdNeighbors=1;MatchId=1439;TruScore=0.666667;PctSeqSimilarity=0;PctSizeSimilarity=1;PctRecOverlap=1;SizeDiff=0;StartDistance=0;EndDistance=0	GT	1/1
chr14	98254086	HG4_PB_assemblyticsfalcon_8247	N	<DEL>	10	LongReadHomRef	END=98254671;SVTYPE=DEL;SVLEN=585;SC=Sniffles2,cuteSV,SVIM,SVIM-asm,PAV,Dipcall;NumNeighbors=1;NumThresholdNeighbors=1;MatchId=1440;TruScore=0.666667;PctSeqSimilarity=0;PctSizeSimilarity=1;PctRecOverlap=1;SizeDiff=0;StartDistance=0;EndDistance=0	GT	0/0
chr14	100389976	HG4_Ill_SVrefine2DISCOVARDovetail_10648	N	<INS>	20	LongReadHomRef	END=100389976;SVTYPE=INS;SVLEN=157;SC=Sniffles2,cuteSV,SVIM,SVIM-asm,PAV,Dipcall;NumNeighbors=1;NumThresholdNeighbors=1;MatchId=1443;TruScore=0.666667;PctSeqSimilarity=0;PctSizeSimilarity=1;PctRecOverlap=1;SizeDiff=0;StartDistance=0;EndDistance=0	GT	0/0
chr14	100415602	HG3_PB_SVrefine2Falcon1Dovetail_9143	N	<DEL>	20	NoConsensusGT	END=100415772;SVTYPE=DEL;SVLEN=170;SC=Sniffles2,cuteSV,SVIM,SVIM-asm,PAV;NumNeighbors=1;NumThresholdNeighbors=1;MatchId=1444;TruScore=0.666667;PctSeqSimilarity=0;PctSizeSimilarity=1;PctRecOverlap=1;SizeDiff=0;StartDistance=0;EndDistance=0	GT	./.
chr14	100632667	HG3_PB_SVrefine2PBcRDovetail_7068	N	<INS>	10	PASS	END=100632667;SVTYPE=INS;SVLEN=136;SC=Sniffles2,SVIM-asm,Dipcall;NumNeighbors=1;NumThresholdNeighbors=1;MatchId=1445;TruScore=0.666667;PctSeqSimilarity=0;PctSizeSimilarity=1;PctRecOverlap=1;SizeDiff=0;StartDistance=0;EndDistance=0	GT	0/1
chr14	100993215	HG3_Ill_SVrefine2DISCOVARDovetail_10813	N	<INS>	20	ClusteredCalls	END=100993215;SVTYPE=INS;SVLEN=518;SC=Sniffles2,cuteSV,SVIM-asm,PAV,Dipcall;NumNeighbors=2;NumThresholdNeighbors=1;MatchId=1447;TruScore=0.666667;PctSeqSimilarity=0;PctSizeSimilarity=1;PctRecOverlap=1;SizeDiff=0;StartDistance=0;EndDistance=0	GT	1/1
chr14	100993284	HG3_PB_pbsv_14737	N	<INS>	10	ClusteredCalls	END=100993284;SVTYPE=INS;SVLEN=1711;SC=Sniffles2,SVIM,PAV,Dipcall;NumNeighbors=1;NumThresholdNeighbors=1;MatchId=1448;TruScore=0.666667;PctSeqSimilarity=0;PctSizeSimilarity=1;PctRecOverlap=1;SizeDiff=0;StartDistance=0;EndDistance=0	GT	1/1
chr14	101012676	HG2_PB_SVrefine2PB10Xhap12_10898	N	<DEL>	20	ClusteredCalls	END=101012795;SVTYPE=DEL;SVLEN=119;SC=Sniffles2,cuteSV,SVIM,SVIM-asm,PAV,Dipcall;NumNeighbors=1;NumThresholdNeighbors=1;MatchId=1449;TruScore=0.666667;PctSeqSimilarity=0;PctSizeSimilarity=1;PctRecOverlap=1;SizeDiff=0;StartDistance=0;EndDistance=0	GT	0/1
chr14	101023392	HG4_Ill_150bpfermikitraw_19087	N	<DEL>	20	LongReadHomRef	END=101023462;SVTYPE=DEL;SVLEN=70;SC=Sniffles2,cuteSV,SVIM,SVIM-asm,PAV,Dipcall;NumNeighbors=1;NumThresholdNeighbors=1;MatchId=1450;TruScore=0.666667;PctSeqSimilarity=0;PctSizeSimilarity=1;PctRecOverlap=1;SizeDiff=0;StartDistance=0;EndDistance=0	GT	0/0
chr14	101151914	HG3_PB_SVrefine2Falcon1Dovetail_9150	N	<INS>	10	NoConsensusGT	END=101151914;SVTYPE=INS;SVLEN=435;SC=Sniffles2,SVIM,SVIM-asm,Dipcall;NumNeighbors=1;NumThresholdNeighbors=1;MatchId=1451;TruScore=0.666667;PctSeqSimilarity=0;PctSizeSimilarity=1;PctRecOverlap=1;SizeDiff=0;StartDistance=0;EndDistance=0	GT	./.
chr14	101423612	HG4_PB_assemblyticsfalcon_8287	N	<INS>	10	NoConsensusGT	END=101423612;SVTYPE=INS;SVLEN=1607;SC=Sniffles2,cuteSV,SVIM,SVIM-asm,PAV;NumNeighbors=1;NumThresholdNeighbors=1;MatchId=1453;TruScore=0.666667;PctSeqSimilarity=0;PctSizeSimilarity=1;PctRecOverlap=1;SizeDiff=0;StartDistance=0;EndDistance=0	GT	./.
chr14	101696308	HG2_Ill_SVrefine2DISCOVARplusDovetail_4049	N	<DEL>	20	ClusteredCalls	END=101696484;SVTYPE=DEL;SVLEN=176;SC=Sniffles2,cuteSV,SVIM,SVIM-asm,PAV,Dipcall;NumNeighbors=1;NumThresholdNeighbors=1;MatchId=1454;TruScore=0.666667;PctSeqSimilarity=0;PctSizeSimilarity=1;PctRecOverlap=1;SizeDiff=0;StartDistance=0;EndDistance=0	GT	0/1
chr14	101712703	HG3_Ill_GATKHC_23923	N	<DEL>	20	NoConsensusGT	END=101712757;SVTYPE=DEL;SVLEN=54;SC=Sniffles2,cuteSV,SVIM,SVIM-asm,PAV,Dipcall;NumNeighbors=1;NumThresholdNeighbors=1;MatchId=1456;TruScore=0.666667;PctSeqSimilarity=0;PctSizeSimilarity=1;PctRecOverlap=1;SizeDiff=0;StartDistance=0;EndDistance=0	GT	./.
chr14	102016597	HG3_Ill_SVrefine2DISCOVARDovetail_10827	N	<DEL>	20	LongReadHomRef	END=102016725;SVTYPE=DEL;SVLEN=128;SC=Sniffles2,cuteSV,SVIM,SVIM-asm,PAV,Dipcall;NumNeighbors=1;NumThresholdNeighbors=1;MatchId=1457;TruScore=0.666667;PctSeqSimilarity=0;PctSizeSimilarity=1;PctRecOverlap=1;SizeDiff=0;StartDistance=0;EndDistance=0	GT	./.
chr14	102038268	HG2_10X_SVrefine210Xhap12_10463	N	<DEL>	20	LongReadHomRef	END=102038775;SVTYPE=DEL;SVLEN=507;SC=Sniffles2,cuteSV,SVIM,SVIM-asm,PAV,Dipcall;NumNeighbors=1;NumThresholdNeighbors=1;MatchId=1458;TruScore=0.666667;PctSeqSimilarity=0;PctSizeSimilarity=1;PctRecOverlap=1;SizeDiff=0;StartDistance=0;EndDistance=0	GT	0/0
chr14	102073817	HG3_PB_assemblyticsfalcon_8417	N	<INS>	20	LongReadHomRef	END=102073817;SVTYPE=INS;SVLEN=56;SC=Sniffles2,cuteSV,SVIM,SVIM-asm,PAV,Dipcall;NumNeighbors=2;NumThresholdNeighbors=2;MatchId=1459;TruScore=0.666667;PctSeqSimilarity=0;PctSizeSimilarity=1;PctRecOverlap=1;SizeDiff=0;StartDistance=0;EndDistance=0	GT	0/0
chr14	102074260	HG3_PB_SVrefine2Falcon1Dovetail_9157	N	<INS>	10	LongReadHomRef	END=102074260;SVTYPE=INS;SVLEN=109;SC=Sniffles2,cuteSV,SVIM,SVIM-asm,PAV,Dipcall;NumNeighbors=1;NumThresholdNeighbors=1;MatchId=1460;TruScore=0.666667;PctSeqSimilarity=0;PctSizeSimilarity=1;PctRecOverlap=1;SizeDiff=0;StartDistance=0;EndDistance=0	GT	0/0
chr14	102185348	HG2_PB_SVrefine2PBcRplusDovetail_3397	N	<INS>	10	ClusteredCalls	END=102185348;SVTYPE=INS;SVLEN=107;SC=Sniffles2,cuteSV,SVIM,SVIM-asm,PAV,Dipcall;NumNeighbors=1;NumThresholdNeighbors=1;MatchId=1461;TruScore=0.666667;PctSeqSimilarity=0;PctSizeSimilarity=1;PctRecOverlap=1;SizeDiff=0;StartDistance=0;EndDistance=0	GT	1/1
chr14	102249398	HG3_PB_SVrefine2Falcon1Dovetail_9160	N	<DEL>	10	NoConsensusGT	END=102249563;SVTYPE=DEL;SVLEN=165;SC=Sniffles2,cuteSV,SVIM,SVIM-asm,PAV,Dipcall;NumNeighbors=1;NumThresholdNeighbors=1;MatchId=1463;TruScore=0.666667;PctSeqSimilarity=0;PctSizeSimilarity=1;PctRecOverlap=1;SizeDiff=0;StartDistance=0;EndDistance=0	GT	./.
chr14	102845486	HG2_10X_SVrefine210Xhap12_10467	N	<DEL>	20	LongReadHomRef	END=102845996;SVTYPE=DEL;SVLEN=510;SC=Sniffles2,cuteSV,SVIM,SVIM-asm,PAV,Dipcall;NumNeighbors=1;NumThresholdNeighbors=1;MatchId=1464;TruScore=0.666667;PctSeqSimilarity=0;PctSizeSimilarity=1;PctRecOverlap=1;SizeDiff=0;StartDistance=0;EndDistance=0	GT	0/0
chr14	103451314	HG2_10X_SVrefine210Xhap12_10472	N	<DEL>	20	LongReadHomRef	END=103451620;SVTYPE=DEL;SVLEN=306;SC=Sniffles2,cuteSV,SVIM,SVIM-asm,PAV,Dipcall;NumNeighbors=1;NumThresholdNeighbors=1;MatchId=1466;TruScore=0.666667;PctSeqSimilarity=0;PctSizeSimilarity=1;PctRecOverlap=1;SizeDiff=0;StartDistance=0;EndDistance=0	GT	0/0
chr14	103528841	HG3_PB_assemblyticsfalcon_8438	N	<DEL>	20	LongReadHomRef	END=103529026;SVTYPE=DEL;SVLEN=185;SC=Sniffles2,cuteSV,SVIM,SVIM-asm,PAV,Dipcall;NumNeighbors=2;NumThresholdNeighbors=1;MatchId=1467;TruScore=0.666667;PctSeqSimilarity=0;PctSizeSimilarity=1;PctRecOverlap=1;SizeDiff=0;StartDistance=0;EndDistance=0	GT	0/0
chr14	103528843	HG2_PB_SVrefine2Falcon1plusDovetail_3649	N	<INS>	10	ClusteredCalls	END=103528843;SVTYPE=INS;SVLEN=185;SC=Sniffles2,cuteSV,SVIM,SVIM-asm,Dipcall;NumNeighbors=1;NumThresholdNeighbors=1;MatchId=1468;TruScore=0.666667;PctSeqSimilarity=0;PctSizeSimilarity=1;PctRecOverlap=1;SizeDiff=0;StartDistance=0;EndDistance=0	GT	0/1
chr14	103575529	HG4_Ill_250bpfermikitraw_19836	N	<DEL>	20	NoConsensusGT	END=103575603;SVTYPE=DEL;SVLEN=74;SC=Sniffles2,SVIM;NumNeighbors=1;NumThresholdNeighbors=1;MatchId=1470;TruScore=0.666667;PctSeqSimilarity=0;PctSizeSimilarity=1;PctRecOverlap=1;SizeDiff=0;StartDistance=0;EndDistance=0	GT	./.
chr14	103626980	HG2_PB_SVrefine2PBcRplusDovetail_3406	N	<DEL>	10	ClusteredCalls	END=103627062;SVTYPE=DEL;SVLEN=82;SC=Sniffles2,cuteSV,SVIM,SVIM-asm,PAV,Dipcall;NumNeighbors=1;NumThresholdNeighbors=1;MatchId=1472;TruScore=0.296002;PctSeqSimilarity=0;PctSizeSimilarity=0.529032;PctRecOverlap=0.358974;SizeDiff=-73;StartDistance=-27;EndDistance=-100	GT	0/1
chr14	103658221	HG2_PB_assemblyticsfalcon_8460	N	<DEL>	20	ClusteredCalls	END=103658283;SVTYPE=DEL;SVLEN=62;SC=Sniffles2,cuteSV,SVIM,SVIM-asm,PAV,Dipcall;NumNeighbors=1;NumThresholdNeighbors=1;MatchId=1474;TruScore=0.666667;PctSeqSimilarity=0;PctSizeSimilarity=1;PctRecOverlap=1;SizeDiff=0;StartDistance=0;EndDistance=0	GT	0/1
chr14	104363134	HG4_PB_assemblyticsfalcon_8328	N	<INS>	10	ClusteredCalls	END=104363134;SVTYPE=INS;SVLEN=954;SC=Sniffles2,cuteSV,PAV,Dipcall;NumNeighbors=1;NumThresholdNeighbors=1;MatchId=1476;TruScore=0.666667;PctSeqSimilarity=0;PctSizeSimilarity=1;PctRecOverlap=1;SizeDiff=0;StartDistance=0;EndDistance=0	GT	1/1
chr14	104466024	HG3_Ill_GATKHCSBGrefine_9941	N	<DEL>	20	ClusteredCalls	END=104466116;SVTYPE=DEL;SVLEN=92;SC=Sniffles2,cuteSV,SVIM,SVIM-asm,PAV,Dipcall;NumNeighbors=1;NumThresholdNeighbors=1;MatchId=1477;TruScore=0.666667;PctSeqSimilarity=0;PctSizeSimilarity=1;PctRecOverlap=1;SizeDiff=0;StartDistance=0;EndDistance=0	GT	0/1
chr14	104551741	HG2_PB_SVrefine2Falcon2Bionano_7517	N	<INS>	10	PASS	END=104551741;SVTYPE=INS;SVLEN=270;SC=Sniffles2,cuteSV,SVIM,SVIM-asm,PAV;NumNeighbors=1;NumThresholdNeighbors=1;MatchId=1478;TruScore=0.666667;PctSeqSimilarity=0;PctSizeSimilarity=1;PctRecOverlap=1;SizeDiff=0;StartDistance=0;EndDistance=0	GT	1/1
chr14	104619969	HG3_PB_SVrefine2Falcon1Dovetail_9172	N	<INS>	10	ClusteredCalls	END=104619969;SVTYPE=INS;SVLEN=334;SC=Sniffles2,cuteSV;NumNeighbors=1;NumThresholdNeighbors=1;MatchId=1480;TruScore=0.666667;PctSeqSimilarity=0;PctSizeSimilarity=1;PctRecOverlap=1;SizeDiff=0;StartDistance=0;EndDistance=0	GT	1/1
chr14	104671299	HG3_Ill_GATKHC_23958	N	<INS>	20	LongReadHomRef	END=104671299;SVTYPE=INS;SVLEN=64;SC=Sniffles2,cuteSV,SVIM,SVIM-asm,PAV,Dipcall;NumNeighbors=1;NumThresholdNeighbors=1;MatchId=1481;TruScore=0.666667;PctSeqSimilarity=0;PctSizeSimilarity=1;PctRecOverlap=1;SizeDiff=0;StartDistance=0;EndDistance=0	GT	0/0
chr14	104681190	HG2_PB_SVrefine2Falcon2Bionano_7522	N	<INS>	10	PASS	END=104681190;SVTYPE=INS;SVLEN=826;SC=Sniffles2,cuteSV,SVIM,SVIM-asm,PAV,Dipcall;NumNeighbors=1;NumThresholdNeighbors=1;MatchId=1482;TruScore=0.666667;PctSeqSimilarity=0;PctSizeSimilarity=1;PctRecOverlap=1;SizeDiff=0;StartDistance=0;EndDistance=0	GT	1/1
chr14	104698128	HG2_PB_assemblyticsfalcon_8484	N	<DEL>	10	LongReadHomRef	END=104698785;SVTYPE=DEL;SVLEN=657;SC=Sniffles2,cuteSV,SVIM,SVIM-asm,PAV,Dipcall;NumNeighbors=1;NumThresholdNeighbors=1;MatchId=1483;TruScore=0.666667;PctSeqSimilarity=0;PctSizeSimilarity=1;PctRecOverlap=1;SizeDiff=0;StartDistance=0;EndDistance=0	GT	0/0
chr14	104841795	HG4_Ill_GATKHCSBGrefine_10392	N	<DEL>	10	NoConsensusGT	END=104841866;SVTYPE=DEL;SVLEN=71;SC=Sniffles2,cuteSV,SVIM,SVIM-asm,PAV,Dipcall;NumNeighbors=1;NumThresholdNeighbors=1;MatchId=1486;TruScore=0.666667;PctSeqSimilarity=0;PctSizeSimilarity=1;PctRecOverlap=1;SizeDiff=0;StartDistance=0;EndDistance=0	GT	./.
chr14	104910581	HG2_PB_assemblyticsPBcR_8189	N	<INS>	10	LongReadHomRef	END=104910581;SVTYPE=INS;SVLEN=1133;SC=Sniffles2,cuteSV,SVIM,SVIM-asm,PAV,Dipcall;NumNeighbors=2;NumThresholdNeighbors=2;MatchId=1487;TruScore=0.666667;PctSeqSimilarity=0;PctSizeSimilarity=1;PctRecOverlap=1;SizeDiff=0;StartDistance=0;EndDistance=0	GT	0/0
chr14	104927874	HG2_PB_SVrefine2PB10Xhap12_10938	N	<INS>	10	PASS	END=104927874;SVTYPE=INS;SVLEN=367;SC=Sniffles2,cuteSV,SVIM-asm,PAV;NumNeighbors=1;NumThresholdNeighbors=1;MatchId=1489;TruScore=0.666667;PctSeqSimilarity=0;PctSizeSimilarity=1;PctRecOverlap=1;SizeDiff=0;StartDistance=0;EndDistance=0	GT	1/1
chr14	104943169	HG2_10X_SVrefine210Xhap12_10490	N	<DEL>	20	LongReadHomRef	END=104943282;SVTYPE=DEL;SVLEN=113;SC=Sniffles2,cuteSV,SVIM,SVIM-asm,PAV,Dipcall;NumNeighbors=1;NumThresholdNeighbors=1;MatchId=1490;TruScore=0.666667;PctSeqSimilarity=0;PctSizeSimilarity=1;PctRecOverlap=1;SizeDiff=0;StartDistance=0;EndDistance=0	GT	0/0
chr14	104992626	HG4_Ill_SVrefine2DISCOVARDovetail_10683	N	<INS>	20	LongReadHomRef	END=104992626;SVTYPE=INS;SVLEN=92;SC=Sniffles2,cuteSV,SVIM,SVIM-asm,PAV,Dipcall;NumNeighbors=1;NumThresholdNeighbors=1;MatchId=1492;TruScore=0.666667;PctSeqSimilarity=0;PctSizeSimilarity=1;PctRecOverlap=1;SizeDiff=0;StartDistance=0;EndDistance=0	GT	0/0
chr14	105107894	HG2_10X_SVrefine210Xhap12_10492	N	<DEL>	20	LongReadHomRef	END=105107978;SVTYPE=DEL;SVLEN=84;SC=Sniffles2,cuteSV,SVIM,SVIM-asm,PAV,Dipcall;NumNeighbors=1;NumThresholdNeighbors=1;MatchId=1493;TruScore=0.666667;PctSeqSimilarity=0;PctSizeSimilarity=1;PctRecOverlap=1;SizeDiff=0;StartDistance=0;EndDistance=0	GT	0/0
chr14	105186769	HG4_Ill_GATKHCSBGrefine_10394	N	<DEL>	10	LongReadHomRef	END=105186904;SVTYPE=DEL;SVLEN=135;SC=Sniffles2,cuteSV,SVIM,SVIM-asm,PAV,Dipcall;NumNeighbors=1;NumThresholdNeighbors=1;MatchId=1494;TruScore=0.666667;PctSeqSimilarity=0;PctSizeSimilarity=1;PctRecOverlap=1;SizeDiff=0;StartDistance=0;EndDistance=0	GT	0/0
chr14	105293020	HG3_PB_HySA_22795	N	<INS>	10	ClusteredCalls	END=105293020;SVTYPE=INS;SVLEN=62;SC=Sniffles2,cuteSV,SVIM,SVIM-asm,PAV,Dipcall;NumNeighbors=2;NumThresholdNeighbors=2;MatchId=1496;TruScore=0.666667;PctSeqSimilarity=0;PctSizeSimilarity=1;PctRecOverlap=1;SizeDiff=0;StartDistance=0;EndDistance=0	GT	0/1
chr14	105293039	HG3_PB_SVrefine2Falcon1Dovetail_9188	N	<INS>	20	ClusteredCalls	END=105293039;SVTYPE=INS;SVLEN=116;SC=Sniffles2,cuteSV,SVIM,SVIM-asm,PAV,Dipcall;NumNeighbors=1;NumThresholdNeighbors=1;MatchId=1497;TruScore=0.666667;PctSeqSimilarity=0;PctSizeSimilarity=1;PctRecOverlap=1;SizeDiff=0;StartDistance=0;EndDistance=0	GT	0/1
chr14	105399934	HG4_Ill_SVrefine2DISCOVARDovetail_10687	N	<DEL>	20	LongReadHomRef	END=105400346;SVTYPE=DEL;SVLEN=412;SC=Sniffles2,cuteSV,SVIM,SVIM-asm,PAV,Dipcall;NumNeighbors=2;NumThresholdNeighbors=1;MatchId=1498;TruScore=0.666667;PctSeqSimilarity=0;PctSizeSimilarity=1;PctRecOverlap=1;SizeDiff=0;StartDistance=0;EndDistance=0	GT	0/0
chr14	105400373	HG3_Ill_GATKHC_23985	N	<INS>	20	LongReadHomRef	END=105400373;SVTYPE=INS;SVLEN=70;SC=Sniffles2,cuteSV,SVIM,SVIM-asm,PAV,Dipcall;NumNeighbors=1;NumThresholdNeighbors=1;MatchId=1499;TruScore=0.666667;PctSeqSimilarity=0;PctSizeSimilarity=1;PctRecOverlap=1;SizeDiff=0;StartDistance=0;EndDistance=0	GT	./.
chr14	105407910	HG2_10X_SVrefine210Xhap12_10499	N	<DEL>	20	LongReadHomRef	END=105410385;SVTYPE=DEL;SVLEN=2475;SC=Sniffles2,cuteSV,SVIM,SVIM-asm,PAV,Dipcall;NumNeighbors=2;NumThresholdNeighbors=2;MatchId=1500;TruScore=0.666667;PctSeqSimilarity=0;PctSizeSimilarity=1;PctRecOverlap=1;SizeDiff=0;StartDistance=0;EndDistance=0	GT	./.
chr14	105407928	HG3_PB_SVrefine2Falcon1Dovetail_9191	N	<DEL>	10	LongReadHomRef	END=105409908;SVTYPE=DEL;SVLEN=1980;SC=Sniffles2,cuteSV,SVIM,SVIM-asm,PAV,Dipcall;NumNeighbors=1;NumThresholdNeighbors=1;MatchId=1501;TruScore=0.666667;PctSeqSimilarity=0;PctSizeSimilarity=1;PctRecOverlap=1;SizeDiff=0;StartDistance=0;EndDistance=0	GT	./.
chr14	105411942	HG3_PB_pbsv_14806	N	<DEL>	20	LongReadHomRef	END=105412436;SVTYPE=DEL;SVLEN=494;SC=Sniffles2,cuteSV,SVIM,SVIM-asm,PAV,Dipcall;NumNeighbors=1;NumThresholdNeighbors=1;MatchId=1502;TruScore=0.666667;PctSeqSimilarity=0;PctSizeSimilarity=1;PctRecOverlap=1;SizeDiff=0;StartDistance=0;EndDistance=0	GT	./.
chr14	105415258	HG4_PB_pbsv_15084	N	<DEL>	20	NoConsensusGT	END=105415752;SVTYPE=DEL;SVLEN=494;SC=Sniffles2,cuteSV,SVIM,SVIM-asm,PAV,Dipcall;NumNeighbors=1;NumThresholdNeighbors=1;MatchId=1503;TruScore=0.666667;PctSeqSimilarity=0;PctSizeSimilarity=1;PctRecOverlap=1;SizeDiff=0;StartDistance=0;EndDistance=0	GT	./.
chr14	105417283	HG3_PB_pbsv_14808	N	<DEL>	20	LongReadHomRef	END=105418272;SVTYPE=DEL;SVLEN=989;SC=Sniffles2,cuteSV,SVIM,SVIM-asm,PAV,Dipcall;NumNeighbors=1;NumThresholdNeighbors=1;MatchId=1504;TruScore=0.666667;PctSeqSimilarity=0;PctSizeSimilarity=1;PctRecOverlap=1;SizeDiff=0;StartDistance=0;EndDistance=0	GT	./.
chr14	105499823	HG3_Ill_250bpfermikitraw_19571	N	<INS>	20	LongReadHomRef	END=105499823;SVTYPE=INS;SVLEN=62;SC=Sniffles2,cuteSV,SVIM,SVIM-asm,PAV,Dipcall;NumNeighbors=1;NumThresholdNeighbors=1;MatchId=1505;TruScore=0.666667;PctSeqSimilarity=0;PctSizeSimilarity=1;PctRecOverlap=1;SizeDiff=0;StartDistance=0;EndDistance=0	GT	0/0
chr14	105576657	HG4_PB_SVrefine2PBcRDovetail_7533	N	<DEL>	20	LongReadHomRef	END=105579582;SVTYPE=DEL;SVLEN=2925;SC=Sniffles2,cuteSV,SVIM,SVIM-asm,PAV,Dipcall;NumNeighbors=2;NumThresholdNeighbors=1;MatchId=1507;TruScore=0.666667;PctSeqSimilarity=0;PctSizeSimilarity=1;PctRecOverlap=1;SizeDiff=0;StartDistance=0;EndDistance=0	GT	0/0
chr14	105577638	HG2_PB_SVrefine2PB10Xhap12_10950	N	<INS>	10	NoConsensusGT	END=105577638;SVTYPE=INS;SVLEN=225;SC=Sniffles2,SVIM-asm,Dipcall;NumNeighbors=1;NumThresholdNeighbors=1;MatchId=1508;TruScore=0.666667;PctSeqSimilarity=0;PctSizeSimilarity=1;PctRecOverlap=1;SizeDiff=0;StartDistance=0;EndDistance=0	GT	./.
chr14	105628042	HG2_PB_SVrefine2Falcon2Bionano_7538	N	<INS>	10	ClusteredCalls	END=105628042;SVTYPE=INS;SVLEN=102;SC=Sniffles2,cuteSV,SVIM;NumNeighbors=1;NumThresholdNeighbors=1;MatchId=1509;TruScore=0.166667;PctSeqSimilarity=0;PctSizeSimilarity=0.5;PctRecOverlap=0;SizeDiff=51;StartDistance=-195;EndDistance=-195	GT	0/1
chr14	105628797	HG2_PB_HySA_27620	N	<INS>	20	ClusteredCalls	END=105628797;SVTYPE=INS;SVLEN=569;SC=Sniffles2,cuteSV,SVIM,SVIM-asm,PAV,Dipcall;NumNeighbors=1;NumThresholdNeighbors=1;MatchId=1512;TruScore=0.666667;PctSeqSimilarity=0;PctSizeSimilarity=1;PctRecOverlap=1;SizeDiff=0;StartDistance=0;EndDistance=0	GT	0/1
chr14	105689760	HG3_Ill_GATKHCSBGrefine_9958	N	<INS>	20	LongReadHomRef	END=105689760;SVTYPE=INS;SVLEN=72;SC=Sniffles2,cuteSV,SVIM,SVIM-asm,PAV,Dipcall;NumNeighbors=1;NumThresholdNeighbors=1;MatchId=1514;TruScore=0.666667;PctSeqSimilarity=0;PctSizeSimilarity=1;PctRecOverlap=1;SizeDiff=0;StartDistance=0;EndDistance=0	GT	0/0
chr14	105742233	HG2_PB_SVrefine2PB10Xhap12_10953	N	<DEL>	10	PASS	END=105742498;SVTYPE=DEL;SVLEN=265;SC=Sniffles2,cuteSV,SVIM,SVIM-asm,PAV,Dipcall;NumNeighbors=1;NumThresholdNeighbors=1;MatchId=1515;TruScore=0.666667;PctSeqSimilarity=0;PctSizeSimilarity=1;PctRecOverlap=1;SizeDiff=0;StartDistance=0;EndDistance=0	GT	0/1
chr14	105909017	HG2_PB_PB10Xdip_9437	N	<INS>	20	NoConsensusGT	END=105909017;SVTYPE=INS;SVLEN=104;SC=Sniffles2,cuteSV,SVIM-asm,PAV,Dipcall;NumNeighbors=2;NumThresholdNeighbors=1;MatchId=1516;TruScore=0.173077;PctSeqSimilarity=0;PctSizeSimilarity=0.519231;PctRecOverlap=0;SizeDiff=50;StartDistance=-151;EndDistance=-151	GT	./.
chr14	105944174	HG4_PB_assemblyticsfalcon_8385	N	<INS>	10	LongReadHomRef	END=105944174;SVTYPE=INS;SVLEN=2416;SC=Sniffles2,cuteSV,SVIM,SVIM-asm,PAV,Dipcall;NumNeighbors=1;NumThresholdNeighbors=1;MatchId=1519;TruScore=0.289272;PctSeqSimilarity=0;PctSizeSimilarity=0.867816;PctRecOverlap=0;SizeDiff=-368;StartDistance=-2;EndDistance=-2	GT	./.
chr14	105987019	HG4_PB_SVrefine2Falcon1Dovetail_9249	N	<INS>	10	PASS	END=105987019;SVTYPE=INS;SVLEN=1842;SC=Sniffles2,cuteSV,SVIM,SVIM-asm,PAV,Dipcall;NumNeighbors=1;NumThresholdNeighbors=1;MatchId=1522;TruScore=0.666667;PctSeqSimilarity=0;PctSizeSimilarity=1;PctRecOverlap=1;SizeDiff=0;StartDistance=0;EndDistance=0	GT	0/1
chr14	106041745	HG3_Ill_GATKHCSBGrefine_9962	N	<DEL>	10	NoConsensusGT	END=106041799;SVTYPE=DEL;SVLEN=54;SC=Sniffles2,cuteSV,SVIM,SVIM-asm,PAV,Dipcall;NumNeighbors=2;NumThresholdNeighbors=2;MatchId=1523;TruScore=0.666667;PctSeqSimilarity=0;PctSizeSimilarity=1;PctRecOverlap=1;SizeDiff=0;StartDistance=0;EndDistance=0	GT	./.
chr14	106041746	HG2_PB_SVrefine2Falcon2Bionano_7547	N	<DEL>	20	NoConsensusGT	END=106041851;SVTYPE=DEL;SVLEN=105;SC=Sniffles2,cuteSV,SVIM,SVIM-asm,PAV,Dipcall;NumNeighbors=1;NumThresholdNeighbors=1;MatchId=1524;TruScore=0.666667;PctSeqSimilarity=0;PctSizeSimilarity=1;PctRecOverlap=1;SizeDiff=0;StartDistance=0;EndDistance=0	GT	./.
chr14	106084511	HG3_10X_allpass_2925	N	<DEL>	20	LongReadHomRef	END=106103664;SVTYPE=DEL;SVLEN=19153;SC=Sniffles2,cuteSV,SVIM,SVIM-asm,PAV,Dipcall;NumNeighbors=2;NumThresholdNeighbors=1;MatchId=1526;TruScore=0.666667;PctSeqSimilarity=0;PctSizeSimilarity=1;PctRecOverlap=1;SizeDiff=0;StartDistance=0;EndDistance=0	GT	./.
chr14	106094414	HG4_Ill_svaba_18867	N	<DEL>	10	NoConsensusGT	END=106094493;SVTYPE=DEL;SVLEN=79;SC=Sniffles2,cuteSV,SVIM,SVIM-asm,PAV,Dipcall;NumNeighbors=1;NumThresholdNeighbors=1;MatchId=1527;TruScore=0.666667;PctSeqSimilarity=0;PctSizeSimilarity=1;PctRecOverlap=1;SizeDiff=0;StartDistance=0;EndDistance=0	GT	./.
chr14	106208569	HG2_PB_SVrefine2PBcRplusDovetail_3443	N	<DEL>	20	LongReadHomRef	END=106236897;SVTYPE=DEL;SVLEN=28328;SC=Sniffles2,cuteSV,SVIM,SVIM-asm,PAV,Dipcall;NumNeighbors=1;NumThresholdNeighbors=1;MatchId=1531;TruScore=0.666667;PctSeqSimilarity=0;PctSizeSimilarity=1;PctRecOverlap=1;SizeDiff=0;StartDistance=0;EndDistance=0	GT	./.
chr14	106330473	HG4_PB_pbsv_15122	N	<DEL>	20	LongReadHomRef	END=106380222;SVTYPE=DEL;SVLEN=49749;SC=Sniffles2,cuteSV,SVIM,SVIM-asm,PAV,Dipcall;NumNeighbors=1;NumThresholdNeighbors=1;MatchId=1533;TruScore=0.666667;PctSeqSimilarity=0;PctSizeSimilarity=1;PctRecOverlap=1;SizeDiff=0;StartDistance=0;EndDistance=0	GT	./.
chr14	106449027	HG4_Ill_SVrefine2DISCOVARDovetail_10705	N	<DEL>	20	LongReadHomRef	END=106450848;SVTYPE=DEL;SVLEN=1821;SC=Sniffles2,cuteSV,SVIM,SVIM-asm,PAV,Dipcall;NumNeighbors=1;NumThresholdNeighbors=1;MatchId=1534;TruScore=0.666667;PctSeqSimilarity=0;PctSizeSimilarity=1;PctRecOverlap=1;SizeDiff=0;StartDistance=0;EndDistance=0	GT	./.
chr14	106465611	HG2_Ill_SpiralSDKrefine_5314	N	<DEL>	20	NoConsensusGT	END=106465752;SVTYPE=DEL;SVLEN=141;SC=Sniffles2,cuteSV,SVIM,SVIM-asm,PAV,Dipcall;NumNeighbors=1;NumThresholdNeighbors=1;MatchId=1535;TruScore=0.666667;PctSeqSimilarity=0;PctSizeSimilarity=1;PctRecOverlap=1;SizeDiff=0;StartDistance=0;EndDistance=0	GT	./.
chr14	106598500	HG2_Ill_svaba_18891	N	<DEL>	20	NoConsensusGT	END=106598560;SVTYPE=DEL;SVLEN=60;SC=Sniffles2,SVIM-asm,PAV,Dipcall;NumNeighbors=1;NumThresholdNeighbors=1;MatchId=1539;TruScore=0.34741;PctSeqSimilarity=0;PctSizeSimilarity=0.560748;PctRecOverlap=0.481481;SizeDiff=-47;StartDistance=-9;EndDistance=-56	GT	./.
chr14	106609940	HG3_PB_pbsv_14853	N	<INS>	20	NoConsensusGT	END=106609940;SVTYPE=INS;SVLEN=1421;SC=Sniffles2,cuteSV,SVIM,SVIM-asm,PAV,Dipcall;NumNeighbors=1;NumThresholdNeighbors=1;MatchId=1541;TruScore=0.666667;PctSeqSimilarity=0;PctSizeSimilarity=1;PctRecOverlap=1;SizeDiff=0;StartDistance=0;EndDistance=0	GT	./.
chr14	106885454	HG4_PB_SVrefine2Falcon1Dovetail_9259	N	<DEL>	20	LongReadHomRef	END=106918177;SVTYPE=DEL;SVLEN=32723;SC=Sniffles2,cuteSV,SVIM,SVIM-asm,PAV,Dipcall;NumNeighbors=1;NumThresholdNeighbors=1;MatchId=1543;TruScore=0.666667;PctSeqSimilarity=0;PctSizeSimilarity=1;PctRecOverlap=1;SizeDiff=0;StartDistance=0;EndDistance=0	GT	0/0
chr14	106925634	HG3_Ill_SVrefine2DISCOVARDovetail_10875	N	<DEL>	20	NoConsensusGT	END=106925755;SVTYPE=DEL;SVLEN=121;SC=Sniffles2,cuteSV,SVIM,SVIM-asm,PAV,Dipcall;NumNeighbors=1;NumThresholdNeighbors=1;MatchId=1544;TruScore=0.666667;PctSeqSimilarity=0;PctSizeSimilarity=1;PctRecOverlap=1;SizeDiff=0;StartDistance=0;EndDistance=0	GT	./.
chr14	106928087	HG3_Ill_150bpfermikitraw_19046	N	<INS>	20	NoConsensusGT	END=106928087;SVTYPE=INS;SVLEN=80;SC=Sniffles2,cuteSV,SVIM,SVIM-asm,PAV,Dipcall;NumNeighbors=1;NumThresholdNeighbors=1;MatchId=1545;TruScore=0.666667;PctSeqSimilarity=0;PctSizeSimilarity=1;PctRecOverlap=1;SizeDiff=0;StartDistance=0;EndDistance=0	GT	./.
chr14	106954318	HG4_Ill_250bpfermikitraw_19882	N	<INS>	20	NoConsensusGT	END=106954318;SVTYPE=INS;SVLEN=54;SC=Sniffles2,cuteSV,SVIM,SVIM-asm,PAV,Dipcall;NumNeighbors=1;NumThresholdNeighbors=1;MatchId=1547;TruScore=0.666667;PctSeqSimilarity=0;PctSizeSimilarity=1;PctRecOverlap=1;SizeDiff=0;StartDistance=0;EndDistance=0	GT	./.
chr14	107119905	HG2_10X_SVrefine210Xhap12_10521	N	<DEL>	20	LongReadHomRef	END=107120139;SVTYPE=DEL;SVLEN=234;SC=Sniffles2,cuteSV,SVIM,SVIM-asm,PAV,Dipcall;NumNeighbors=1;NumThresholdNeighbors=1;MatchId=1549;TruScore=0.666667;PctSeqSimilarity=0;PctSizeSimilarity=1;PctRecOverlap=1;SizeDiff=0;StartDistance=0;EndDistance=0	GT	0/0
chr14	107161677	HG4_PB_SVrefine2Falcon1Dovetail_9263	N	<INS>	10	ClusteredCalls	END=107161677;SVTYPE=INS;SVLEN=2987;SC=Sniffles2,cuteSV,SVIM-asm,PAV;NumNeighbors=2;NumThresholdNeighbors=1;MatchId=1550;TruScore=0.666667;PctSeqSimilarity=0;PctSizeSimilarity=1;PctRecOverlap=1;SizeDiff=0;StartDistance=0;EndDistance=0	GT	1/1
chr14	107161759	HG2_PB_PB10Xdip_10163	N	<INS>	10	ClusteredCalls	END=107161759;SVTYPE=INS;SVLEN=1166;SC=Sniffles2,cuteSV,SVIM,SVIM-asm,PAV,Dipcall;NumNeighbors=1;NumThresholdNeighbors=1;MatchId=1551;TruScore=0.666667;PctSeqSimilarity=0;PctSizeSimilarity=1;PctRecOverlap=1;SizeDiff=0;StartDistance=0;EndDistance=0	GT	1/1
chr14	107174329	HG2_10X_allpass_2387	N	<DEL>	10	ClusteredCalls	END=107174922;SVTYPE=DEL;SVLEN=593;SC=Sniffles2,cuteSV,SVIM-asm,PAV,Dipcall;NumNeighbors=1;NumThresholdNeighbors=1;MatchId=1553;TruScore=0.666667;PctSeqSimilarity=0;PctSizeSimilarity=1;PctRecOverlap=1;SizeDiff=0;StartDistance=0;EndDistance=0	GT	0/1
chr14	107183191	HG4_Ill_SVrefine2DISCOVARDovetail_10710	N	<DEL>	20	LongReadHomRef	END=107183500;SVTYPE=DEL;SVLEN=309;SC=Sniffles2,cuteSV,SVIM,SVIM-asm,PAV,Dipcall;NumNeighbors=1;NumThresholdNeighbors=1;MatchId=1555;TruScore=0.666667;PctSeqSimilarity=0;PctSizeSimilarity=1;PctRecOverlap=1;SizeDiff=0;StartDistance=0;EndDistance=0	GT	0/0
chr14	107190994	HG4_Ill_GATKHC_24083	N	<INS>	20	ClusteredCalls	END=107190994;SVTYPE=INS;SVLEN=65;SC=Sniffles2,cuteSV,SVIM,SVIM-asm,PAV,Dipcall;NumNeighbors=2;NumThresholdNeighbors=2;MatchId=1556;TruScore=0.666667;PctSeqSimilarity=0;PctSizeSimilarity=1;PctRecOverlap=1;SizeDiff=0;StartDistance=0;EndDistance=0	GT	0/1
chr14	107191073	HG2_10X_SVrefine210Xhap12_10524	N	<INS>	20	ClusteredCalls	END=107191073;SVTYPE=INS;SVLEN=90;SC=Sniffles2,cuteSV,SVIM,SVIM-asm,PAV,Dipcall;NumNeighbors=1;NumThresholdNeighbors=1;MatchId=1557;TruScore=0.666667;PctSeqSimilarity=0;PctSizeSimilarity=1;PctRecOverlap=1;SizeDiff=0;StartDistance=0;EndDistance=0	GT	0/1
chr14	107222015	HG4_Ill_Krunchall_20851	N	<DEL>	20	LongReadHomRef	END=107222076;SVTYPE=DEL;SVLEN=61;SC=Sniffles2,cuteSV,SVIM,SVIM-asm,PAV,Dipcall;NumNeighbors=1;NumThresholdNeighbors=1;MatchId=1558;TruScore=0.666667;PctSeqSimilarity=0;PctSizeSimilarity=1;PctRecOverlap=1;SizeDiff=0;StartDistance=0;EndDistance=0	GT	0/0
chr14	107238961	HG4_Ill_250bpfermikitraw_19889	N	<INS>	20	LongReadHomRef	END=107238961;SVTYPE=INS;SVLEN=58;SC=Sniffles2,cuteSV,SVIM,SVIM-asm,PAV,Dipcall;NumNeighbors=1;NumThresholdNeighbors=1;MatchId=1559;TruScore=0.666667;PctSeqSimilarity=0;PctSizeSimilarity=1;PctRecOverlap=1;SizeDiff=0;StartDistance=0;EndDistance=0	GT	0/0
chr10	310216	HG2_PB_SVrefine2Falcon1plusDovetail_990	N	<INS>	10	ClusteredCalls	END=310216;SVTYPE=INS;SVLEN=236;SC=Sniffles2,cuteSV,SVIM,SVIM-asm,PAV,Dipcall;NumNeighbors=2;NumThresholdNeighbors=1;MatchId=1560;TruScore=0.666667;PctSeqSimilarity=0;PctSizeSimilarity=1;PctRecOverlap=1;SizeDiff=0;StartDistance=0;EndDistance=0	GT	1/1
chr10	310446	HG3_Ill_250bpfermikitraw_14135	N	<DEL>	20	LongReadHomRef	END=310505;SVTYPE=DEL;SVLEN=59;SC=Sniffles2,cuteSV,SVIM,SVIM-asm,PAV,Dipcall;NumNeighbors=4;NumThresholdNeighbors=3;MatchId=1561;TruScore=0.666667;PctSeqSimilarity=0;PctSizeSimilarity=1;PctRecOverlap=1;SizeDiff=0;StartDistance=0;EndDistance=0	GT	./.
chr10	310737	HG2_Ill_svaba_13530	N	<DEL>	20	NoConsensusGT	END=310796;SVTYPE=DEL;SVLEN=59;SC=Sniffles2,cuteSV,SVIM,SVIM-asm,PAV,Dipcall;NumNeighbors=3;NumThresholdNeighbors=2;MatchId=1562;TruScore=0.666667;PctSeqSimilarity=0;PctSizeSimilarity=1;PctRecOverlap=1;SizeDiff=0;StartDistance=0;EndDistance=0	GT	./.
chr10	310818	HG2_PB_assemblyticsfalcon_2175	N	<DEL>	10	LongReadHomRef	END=310997;SVTYPE=DEL;SVLEN=179;SC=Sniffles2,cuteSV,SVIM,SVIM-asm,PAV,Dipcall;NumNeighbors=2;NumThresholdNeighbors=2;MatchId=1563;TruScore=0.666667;PctSeqSimilarity=0;PctSizeSimilarity=1;PctRecOverlap=1;SizeDiff=0;StartDistance=0;EndDistance=0	GT	./.
chr10	310823	HG2_Ill_SVrefine2DISCOVARplusDovetail_1120	N	<DEL>	20	LongReadHomRef	END=310941;SVTYPE=DEL;SVLEN=118;SC=Sniffles2,cuteSV,SVIM,SVIM-asm,PAV,Dipcall;NumNeighbors=1;NumThresholdNeighbors=1;MatchId=1564;TruScore=0.666667;PctSeqSimilarity=0;PctSizeSimilarity=1;PctRecOverlap=1;SizeDiff=0;StartDistance=0;EndDistance=0	GT	./.
chr10	367467	HG2_PB_SVrefine2Falcon1plusDovetail_992	N	<DEL>	10	LongReadHomRef	END=368056;SVTYPE=DEL;SVLEN=589;SC=Sniffles2,cuteSV,SVIM,SVIM-asm,PAV,Dipcall;NumNeighbors=3;NumThresholdNeighbors=1;MatchId=1565;TruScore=0.666667;PctSeqSimilarity=0;PctSizeSimilarity=1;PctRecOverlap=1;SizeDiff=0;StartDistance=0;EndDistance=0	GT	0/0
chr10	367467	HG4_Ill_svaba_13629	N	<DEL>	10	NoConsensusGT	END=367517;SVTYPE=DEL;SVLEN=50;SC=Sniffles2,cuteSV,SVIM,SVIM-asm,PAV,Dipcall;NumNeighbors=2;NumThresholdNeighbors=1;MatchId=1566;TruScore=0.666667;PctSeqSimilarity=0;PctSizeSimilarity=1;PctRecOverlap=1;SizeDiff=0;StartDistance=0;EndDistance=0	GT	./.
chr10	367471	HG2_10X_SVrefine210Xhap12_7648	N	<DEL>	20	LongReadHomRef	END=369284;SVTYPE=DEL;SVLEN=1813;SC=Sniffles2,cuteSV,SVIM,SVIM-asm,PAV,Dipcall;NumNeighbors=1;NumThresholdNeighbors=1;MatchId=1567;TruScore=0.666667;PctSeqSimilarity=0;PctSizeSimilarity=1;PctRecOverlap=1;SizeDiff=0;StartDistance=0;EndDistance=0	GT	0/0
chr10	383208	HG3_Ill_150bpfermikitraw_13686	N	<INS>	20	ClusteredCalls	END=383208;SVTYPE=INS;SVLEN=97;SC=Sniffles2,SVIM,SVIM-asm,PAV,Dipcall;NumNeighbors=1;NumThresholdNeighbors=1;MatchId=1569;TruScore=0.666667;PctSeqSimilarity=0;PctSizeSimilarity=1;PctRecOverlap=1;SizeDiff=0;StartDistance=0;EndDistance=0	GT	0/1
chr10	447767	HG4_PB_assemblyticsfalcon_2111	N	<INS>	10	LongReadHomRef	END=447767;SVTYPE=INS;SVLEN=1355;SC=Sniffles2,cuteSV,SVIM,SVIM-asm,PAV,Dipcall;NumNeighbors=1;NumThresholdNeighbors=1;MatchId=1573;TruScore=0.666667;PctSeqSimilarity=0;PctSizeSimilarity=1;PctRecOverlap=1;SizeDiff=0;StartDistance=0;EndDistance=0	GT	0/0
chr10	463520	HG4_PB_assemblyticsfalcon_2112	N	<INS>	10	LongReadHomRef	END=463520;SVTYPE=INS;SVLEN=548;SC=Sniffles2,SVIM,Dipcall;NumNeighbors=2;NumThresholdNeighbors=1;MatchId=1574;TruScore=0.666667;PctSeqSimilarity=0;PctSizeSimilarity=1;PctRecOverlap=1;SizeDiff=0;StartDistance=0;EndDistance=0	GT	0/0
chr10	463537	HG2_PB_SVrefine2Falcon1plusDovetail_997	N	<DEL>	20	LongReadHomRef	END=463953;SVTYPE=DEL;SVLEN=416;SC=Sniffles2,cuteSV,SVIM,SVIM-asm,PAV,Dipcall;NumNeighbors=1;NumThresholdNeighbors=1;MatchId=1576;TruScore=0.428164;PctSeqSimilarity=0;PctSizeSimilarity=0.694491;PctRecOverlap=0.59;SizeDiff=-183;StartDistance=-63;EndDistance=-246	GT	./.
chr10	501184	HG2_PB_SVrefine2Falcon1plusDovetail_1000	N	<INS>	10	PASS	END=501184;SVTYPE=INS;SVLEN=394;SC=Sniffles2,cuteSV,SVIM,Dipcall;NumNeighbors=1;NumThresholdNeighbors=1;MatchId=1579;TruScore=0.666667;PctSeqSimilarity=0;PctSizeSimilarity=1;PctRecOverlap=1;SizeDiff=0;StartDistance=0;EndDistance=0	GT	0/1
chr10	523385	HG3_PB_SVrefine2Falcon1Dovetail_6579	N	<INS>	10	PASS	END=523385;SVTYPE=INS;SVLEN=2178;SC=Sniffles2,cuteSV,SVIM,SVIM-asm,PAV,Dipcall;NumNeighbors=1;NumThresholdNeighbors=1;MatchId=1580;TruScore=0.279767;PctSeqSimilarity=0;PctSizeSimilarity=0.839302;PctRecOverlap=0;SizeDiff=350;StartDistance=-6;EndDistance=-6	GT	1/1
chr10	562541	HG2_PB_SVrefine2PBcRplusDovetail_965	N	<INS>	10	NoConsensusGT	END=562541;SVTYPE=INS;SVLEN=1337;SC=Sniffles2,cuteSV,SVIM,SVIM-asm,PAV,Dipcall;NumNeighbors=1;NumThresholdNeighbors=1;MatchId=1583;TruScore=0.666667;PctSeqSimilarity=0;PctSizeSimilarity=1;PctRecOverlap=1;SizeDiff=0;StartDistance=0;EndDistance=0	GT	./.
chr10	568777	HG2_PB_SVrefine2PB10Xhap12_7919	N	<INS>	10	ClusteredCalls	END=568777;SVTYPE=INS;SVLEN=121;SC=Sniffles2,cuteSV,SVIM;NumNeighbors=1;NumThresholdNeighbors=1;MatchId=1584;TruScore=0.666667;PctSeqSimilarity=0;PctSizeSimilarity=1;PctRecOverlap=1;SizeDiff=0;StartDistance=0;EndDistance=0	GT	1/1
chr10	601982	HG2_PB_assemblyticsPBcR_2169	N	<DEL>	10	LongReadHomRef	END=602303;SVTYPE=DEL;SVLEN=321;SC=Sniffles2,cuteSV,SVIM,SVIM-asm,PAV,Dipcall;NumNeighbors=1;NumThresholdNeighbors=1;MatchId=1585;TruScore=0.666667;PctSeqSimilarity=0;PctSizeSimilarity=1;PctRecOverlap=1;SizeDiff=0;StartDistance=0;EndDistance=0	GT	0/0
chr10	652265	HG2_PB_SVrefine2Falcon2Bionano_5186	N	<DEL>	20	ClusteredCalls	END=652389;SVTYPE=DEL;SVLEN=124;SC=Sniffles2,cuteSV,SVIM,SVIM-asm,PAV,Dipcall;NumNeighbors=1;NumThresholdNeighbors=1;MatchId=1586;TruScore=0.317698;PctSeqSimilarity=0;PctSizeSimilarity=0.508197;PctRecOverlap=0.444898;SizeDiff=-120;StartDistance=-16;EndDistance=-136	GT	0/1
chr10	654044	HG2_PB_SVrefine2Falcon2Bionano_5187	N	<INS>	10	PASS	END=654044;SVTYPE=INS;SVLEN=325;SC=Sniffles2,cuteSV,SVIM,SVIM-asm,Dipcall;NumNeighbors=1;NumThresholdNeighbors=1;MatchId=1588;TruScore=0.666667;PctSeqSimilarity=0;PctSizeSimilarity=1;PctRecOverlap=1;SizeDiff=0;StartDistance=0;EndDistance=0	GT	1/1
chr10	668212	HG2_10X_SVrefine210Xhap12_7660	N	<DEL>	20	LongReadHomRef	END=668323;SVTYPE=DEL;SVLEN=111;SC=Sniffles2,cuteSV,SVIM,SVIM-asm,PAV,Dipcall;NumNeighbors=1;NumThresholdNeighbors=1;MatchId=1589;TruScore=0.666667;PctSeqSimilarity=0;PctSizeSimilarity=1;PctRecOverlap=1;SizeDiff=0;StartDistance=0;EndDistance=0	GT	0/0
chr10	701682	HG2_PB_assemblyticsPBcR_2172	N	<DEL>	10	LongReadHomRef	END=702047;SVTYPE=DEL;SVLEN=365;SC=Sniffles2,cuteSV,SVIM,SVIM-asm,PAV,Dipcall;NumNeighbors=1;NumThresholdNeighbors=1;MatchId=1590;TruScore=0.666667;PctSeqSimilarity=0;PctSizeSimilarity=1;PctRecOverlap=1;SizeDiff=0;StartDistance=0;EndDistance=0	GT	0/0
chr10	724421	HG2_PB_SVrefine2Falcon2Bionano_5190	N	<DEL>	10	ClusteredCalls	END=724732;SVTYPE=DEL;SVLEN=311;SC=Sniffles2,cuteSV,SVIM,PAV,Dipcall;NumNeighbors=1;NumThresholdNeighbors=1;MatchId=1591;TruScore=0.666667;PctSeqSimilarity=0;PctSizeSimilarity=1;PctRecOverlap=1;SizeDiff=0;StartDistance=0;EndDistance=0	GT	1/1
chr10	725193	HG2_PB_pbsv_10844	N	<DEL>	10	ClusteredCalls	END=725316;SVTYPE=DEL;SVLEN=123;SC=Sniffles2,cuteSV,SVIM-asm,Dipcall;NumNeighbors=1;NumThresholdNeighbors=1;MatchId=1592;TruScore=0.269817;PctSeqSimilarity=0;PctSizeSimilarity=0.506173;PctRecOverlap=0.303279;SizeDiff=-120;StartDistance=-50;EndDistance=-170	GT	1/1
chr10	763670	HG2_PB_SVrefine2Falcon2Bionano_5191	N	<INS>	10	ClusteredCalls	END=763670;SVTYPE=INS;SVLEN=2025;SC=Sniffles2,cuteSV,SVIM,Dipcall;NumNeighbors=1;NumThresholdNeighbors=1;MatchId=1594;TruScore=0.666667;PctSeqSimilarity=0;PctSizeSimilarity=1;PctRecOverlap=1;SizeDiff=0;StartDistance=0;EndDistance=0	GT	0/1
chr10	769702	HG4_Ill_250bpfermikitraw_14430	N	<DEL>	20	NoConsensusGT	END=769936;SVTYPE=DEL;SVLEN=234;SC=Sniffles2,cuteSV,SVIM,SVIM-asm,PAV,Dipcall;NumNeighbors=4;NumThresholdNeighbors=3;MatchId=1595;TruScore=0.666667;PctSeqSimilarity=0;PctSizeSimilarity=1;PctRecOverlap=1;SizeDiff=0;StartDistance=0;EndDistance=0	GT	./.
chr10	769879	HG2_PB_SVrefine2PBcRplusDovetail_976	N	<DEL>	10	ClusteredCalls	END=770035;SVTYPE=DEL;SVLEN=156;SC=Sniffles2,SVIM-asm,Dipcall;NumNeighbors=3;NumThresholdNeighbors=1;MatchId=1596;TruScore=0.666667;PctSeqSimilarity=0;PctSizeSimilarity=1;PctRecOverlap=1;SizeDiff=0;StartDistance=0;EndDistance=0	GT	0/1
chr10	769975	HG2_PB_pbsv_10852	N	<DEL>	20	ClusteredCalls	END=770051;SVTYPE=DEL;SVLEN=76;SC=Sniffles2,cuteSV,SVIM,SVIM-asm,PAV,Dipcall;NumNeighbors=2;NumThresholdNeighbors=1;MatchId=1597;TruScore=0.666667;PctSeqSimilarity=0;PctSizeSimilarity=1;PctRecOverlap=1;SizeDiff=0;StartDistance=0;EndDistance=0	GT	0/1
chr10	782328	HG4_Ill_GATKHCSBGrefine_7496	N	<DEL>	20	ClusteredCalls	END=783615;SVTYPE=DEL;SVLEN=1287;SC=Sniffles2,cuteSV,SVIM,SVIM-asm,Dipcall;NumNeighbors=1;NumThresholdNeighbors=1;MatchId=1598;TruScore=0.399487;PctSeqSimilarity=0;PctSizeSimilarity=0.623849;PctRecOverlap=0.574612;SizeDiff=-776;StartDistance=878;EndDistance=102	GT	0/1
chr10	823613	HG2_PB_SVrefine2Falcon1plusDovetail_1015	N	<DEL>	10	ClusteredCalls	END=823760;SVTYPE=DEL;SVLEN=147;SC=Sniffles2,SVIM,SVIM-asm,Dipcall;NumNeighbors=1;NumThresholdNeighbors=1;MatchId=1601;TruScore=0.666667;PctSeqSimilarity=0;PctSizeSimilarity=1;PctRecOverlap=1;SizeDiff=0;StartDistance=0;EndDistance=0	GT	0/1
chr10	825375	HG2_PB_SVrefine2Falcon1plusDovetail_1017	N	<DEL>	20	ClusteredCalls	END=826021;SVTYPE=DEL;SVLEN=646;SC=Sniffles2,cuteSV,SVIM,SVIM-asm,PAV,Dipcall;NumNeighbors=1;NumThresholdNeighbors=1;MatchId=1602;TruScore=0.666667;PctSeqSimilarity=0;PctSizeSimilarity=1;PctRecOverlap=1;SizeDiff=0;StartDistance=0;EndDistance=0	GT	0/1
chr10	839588	HG2_PB_SVrefine2PB10Xhap12_7941	N	<DEL>	20	ClusteredCalls	END=839812;SVTYPE=DEL;SVLEN=224;SC=Sniffles2,cuteSV,SVIM,SVIM-asm,PAV,Dipcall;NumNeighbors=1;NumThresholdNeighbors=1;MatchId=1605;TruScore=0.491516;PctSeqSimilarity=0;PctSizeSimilarity=0.736842;PctRecOverlap=0.737705;SizeDiff=-80;StartDistance=0;EndDistance=-80	GT	0/1
chr10	997741	HG2_Ill_SpiralSDKrefine_1403	N	<DEL>	20	LongReadHomRef	END=997843;SVTYPE=DEL;SVLEN=102;SC=Sniffles2,cuteSV,SVIM,SVIM-asm,PAV,Dipcall;NumNeighbors=2;NumThresholdNeighbors=1;MatchId=1607;TruScore=0.666667;PctSeqSimilarity=0;PctSizeSimilarity=1;PctRecOverlap=1;SizeDiff=0;StartDistance=0;EndDistance=0	GT	0/0
chr10	998299	HG2_PB_SVrefine2PB10Xhap12_7942	N	<INS>	10	NoConsensusGT	END=998299;SVTYPE=INS;SVLEN=156;SC=Sniffles2,cuteSV,SVIM,SVIM-asm,PAV,Dipcall;NumNeighbors=1;NumThresholdNeighbors=1;MatchId=1608;TruScore=0.666667;PctSeqSimilarity=0;PctSizeSimilarity=1;PctRecOverlap=1;SizeDiff=0;StartDistance=0;EndDistance=0	GT	./.
chr10	1055977	HG4_10X_allpass_2092	N	<DEL>	20	ClusteredCalls	END=1056133;SVTYPE=DEL;SVLEN=156;SC=Sniffles2,cuteSV,SVIM,SVIM-asm,PAV,Dipcall;NumNeighbors=1;NumThresholdNeighbors=1;MatchId=1610;TruScore=0.666667;PctSeqSimilarity=0;PctSizeSimilarity=1;PctRecOverlap=1;SizeDiff=0;StartDistance=0;EndDistance=0	GT	0/1
chr10	1056945	HG4_PB_SVrefine2Falcon1Dovetail_6674	N	<INS>	10	ClusteredCalls	END=1056945;SVTYPE=INS;SVLEN=314;SC=Sniffles2,cuteSV,SVIM,SVIM-asm,PAV,Dipcall;NumNeighbors=3;NumThresholdNeighbors=1;MatchId=1611;TruScore=0.666667;PctSeqSimilarity=0;PctSizeSimilarity=1;PctRecOverlap=1;SizeDiff=0;StartDistance=0;EndDistance=0	GT	0/1
chr10	1057407	HG2_Ill_250bpfermikitraw_14544	N	<INS>	20	ClusteredCalls	END=1057407;SVTYPE=INS;SVLEN=64;SC=Sniffles2,cuteSV,SVIM-asm,Dipcall;NumNeighbors=2;NumThresholdNeighbors=2;MatchId=1612;TruScore=0.666667;PctSeqSimilarity=0;PctSizeSimilarity=1;PctRecOverlap=1;SizeDiff=0;StartDistance=0;EndDistance=0	GT	0/1
chr10	1061321	HG4_Ill_svaba_13648	N	<DEL>	10	LongReadHomRef	END=1061387;SVTYPE=DEL;SVLEN=66;SC=Sniffles2,cuteSV,SVIM,SVIM-asm,PAV,Dipcall;NumNeighbors=1;NumThresholdNeighbors=1;MatchId=1613;TruScore=0.666667;PctSeqSimilarity=0;PctSizeSimilarity=1;PctRecOverlap=1;SizeDiff=0;StartDistance=0;EndDistance=0	GT	0/0
chr10	1084608	HG2_Ill_breakscan11_1575	N	<DEL>	20	LongReadHomRef	END=1085112;SVTYPE=DEL;SVLEN=504;SC=Sniffles2,cuteSV,SVIM,SVIM-asm,PAV,Dipcall;NumNeighbors=2;NumThresholdNeighbors=1;MatchId=1615;TruScore=0.666667;PctSeqSimilarity=0;PctSizeSimilarity=1;PctRecOverlap=1;SizeDiff=0;StartDistance=0;EndDistance=0	GT	0/0
chr10	1163843	HG2_Ill_MetaSV_432	N	<DEL>	10	LongReadHomRef	END=1164304;SVTYPE=DEL;SVLEN=461;SC=Sniffles2,cuteSV,SVIM,SVIM-asm,PAV,Dipcall;NumNeighbors=1;NumThresholdNeighbors=1;MatchId=1616;TruScore=0.666667;PctSeqSimilarity=0;PctSizeSimilarity=1;PctRecOverlap=1;SizeDiff=0;StartDistance=0;EndDistance=0	GT	0/0
chr10	1219992	HG2_PB_assemblyticsPBcR_2199	N	<DEL>	10	LongReadHomRef	END=1220255;SVTYPE=DEL;SVLEN=263;SC=Sniffles2,cuteSV,SVIM,SVIM-asm,PAV,Dipcall;NumNeighbors=1;NumThresholdNeighbors=1;MatchId=1618;TruScore=0.666667;PctSeqSimilarity=0;PctSizeSimilarity=1;PctRecOverlap=1;SizeDiff=0;StartDistance=0;EndDistance=0	GT	0/0
chr10	1247744	HG3_Ill_GATKHCSBGrefine_7246	N	<DEL>	20	LongReadHomRef	END=1247812;SVTYPE=DEL;SVLEN=68;SC=Sniffles2,cuteSV,SVIM,SVIM-asm,PAV,Dipcall;NumNeighbors=1;NumThresholdNeighbors=1;MatchId=1620;TruScore=0.666667;PctSeqSimilarity=0;PctSizeSimilarity=1;PctRecOverlap=1;SizeDiff=0;StartDistance=0;EndDistance=0	GT	0/0
chr10	1251272	HG3_PB_assemblyticsfalcon_2215	N	<DEL>	20	LongReadHomRef	END=1251344;SVTYPE=DEL;SVLEN=72;SC=Sniffles2,cuteSV,SVIM,SVIM-asm,PAV,Dipcall;NumNeighbors=1;NumThresholdNeighbors=1;MatchId=1621;TruScore=0.666667;PctSeqSimilarity=0;PctSizeSimilarity=1;PctRecOverlap=1;SizeDiff=0;StartDistance=0;EndDistance=0	GT	./.
chr10	1255435	HG2_Ill_GATKHCSBGrefine_7329	N	<DEL>	10	ClusteredCalls	END=1255495;SVTYPE=DEL;SVLEN=60;SC=Sniffles2,cuteSV,SVIM,SVIM-asm,PAV,Dipcall;NumNeighbors=1;NumThresholdNeighbors=1;MatchId=1622;TruScore=0.666667;PctSeqSimilarity=0;PctSizeSimilarity=1;PctRecOverlap=1;SizeDiff=0;StartDistance=0;EndDistance=0	GT	0/1
chr10	1281899	HG2_PB_PB10Xdip_4648	N	<INS>	10	NoConsensusGT	END=1281899;SVTYPE=INS;SVLEN=230;SC=Sniffles2,cuteSV,SVIM,SVIM-asm,PAV;NumNeighbors=3;NumThresholdNeighbors=2;MatchId=1624;TruScore=0.666667;PctSeqSimilarity=0;PctSizeSimilarity=1;PctRecOverlap=1;SizeDiff=0;StartDistance=0;EndDistance=0	GT	./.
chr10	1282237	HG2_PB_PB10Xdip_4658	N	<INS>	10	NoConsensusGT	END=1282237;SVTYPE=INS;SVLEN=523;SC=Sniffles2,cuteSV,SVIM;NumNeighbors=3;NumThresholdNeighbors=1;MatchId=1625;TruScore=0.666667;PctSeqSimilarity=0;PctSizeSimilarity=1;PctRecOverlap=1;SizeDiff=0;StartDistance=0;EndDistance=0	GT	./.
chr10	1282353	HG2_PB_PB10Xdip_4672	N	<INS>	10	PASS	END=1282353;SVTYPE=INS;SVLEN=190;SC=Sniffles2,cuteSV,SVIM,PAV,Dipcall;NumNeighbors=2;NumThresholdNeighbors=1;MatchId=1626;TruScore=0.666667;PctSeqSimilarity=0;PctSizeSimilarity=1;PctRecOverlap=1;SizeDiff=0;StartDistance=0;EndDistance=0	GT	0/1
chr10	1282406	HG2_PB_SVrefine2Falcon1plusDovetail_1032	N	<INS>	10	NoConsensusGT	END=1282406;SVTYPE=INS;SVLEN=4509;SC=Sniffles2,cuteSV,SVIM,SVIM-asm,PAV,Dipcall;NumNeighbors=1;NumThresholdNeighbors=1;MatchId=1627;TruScore=0.666667;PctSeqSimilarity=0;PctSizeSimilarity=1;PctRecOverlap=1;SizeDiff=0;StartDistance=0;EndDistance=0	GT	./.
chr10	1368913	HG2_PB_SVrefine2Falcon2Bionano_5211	N	<DEL>	20	ClusteredCalls	END=1369200;SVTYPE=DEL;SVLEN=287;SC=Sniffles2,cuteSV,SVIM,SVIM-asm,PAV,Dipcall;NumNeighbors=3;NumThresholdNeighbors=3;MatchId=1628;TruScore=0.666667;PctSeqSimilarity=0;PctSizeSimilarity=1;PctRecOverlap=1;SizeDiff=0;StartDistance=0;EndDistance=0	GT	1/1
chr10	1369082	HG4_Ill_250bpfermikitraw_14446	N	<DEL>	20	ClusteredCalls	END=1369195;SVTYPE=DEL;SVLEN=113;SC=Sniffles2,cuteSV,SVIM,SVIM-asm,PAV,Dipcall;NumNeighbors=2;NumThresholdNeighbors=2;MatchId=1629;TruScore=0.261574;PctSeqSimilarity=0;PctSizeSimilarity=0.784722;PctRecOverlap=0;SizeDiff=-31;StartDistance=-331;EndDistance=-362	GT	1/1
chr10	1369241	HG4_Ill_150bpfermikitraw_13836	N	<DEL>	20	NoConsensusGT	END=1369436;SVTYPE=DEL;SVLEN=195;SC=Sniffles2,SVIM-asm,Dipcall;NumNeighbors=1;NumThresholdNeighbors=1;MatchId=1630;TruScore=0.666667;PctSeqSimilarity=0;PctSizeSimilarity=1;PctRecOverlap=1;SizeDiff=0;StartDistance=0;EndDistance=0	GT	./.
chr10	1382260	HG4_PB_SVrefine2PBcRDovetail_5475	N	<INS>	10	PASS	END=1382260;SVTYPE=INS;SVLEN=252;SC=Sniffles2,SVIM;NumNeighbors=1;NumThresholdNeighbors=1;MatchId=1632;TruScore=0.666667;PctSeqSimilarity=0;PctSizeSimilarity=1;PctRecOverlap=1;SizeDiff=0;StartDistance=0;EndDistance=0	GT	1/1
chr10	1411081	HG4_Ill_GATKHCSBGrefine_7515	N	<INS>	20	NoConsensusGT	END=1411081;SVTYPE=INS;SVLEN=116;SC=Sniffles2,cuteSV,SVIM,SVIM-asm,PAV,Dipcall;NumNeighbors=1;NumThresholdNeighbors=1;MatchId=1633;TruScore=0.666667;PctSeqSimilarity=0;PctSizeSimilarity=1;PctRecOverlap=1;SizeDiff=0;StartDistance=0;EndDistance=0	GT	./.
chr10	1502165	HG3_PB_HySA_16424	N	<DEL>	20	NoConsensusGT	END=1502264;SVTYPE=DEL;SVLEN=99;SC=Sniffles2,cuteSV;NumNeighbors=3;NumThresholdNeighbors=2;MatchId=1635;TruScore=0.666667;PctSeqSimilarity=0;PctSizeSimilarity=1;PctRecOverlap=1;SizeDiff=0;StartDistance=0;EndDistance=0	GT	./.
chr10	1502174	HG4_PB_pbsv_10921	N	<DEL>	20	ClusteredCalls	END=1502241;SVTYPE=DEL;SVLEN=67;SC=Sniffles2,cuteSV,SVIM-asm;NumNeighbors=2;NumThresholdNeighbors=1;MatchId=1636;TruScore=0.666667;PctSeqSimilarity=0;PctSizeSimilarity=1;PctRecOverlap=1;SizeDiff=0;StartDistance=0;EndDistance=0	GT	1/1
chr10	1503025	HG2_PB_HySA_19717	N	<DEL>	20	ClusteredCalls	END=1503094;SVTYPE=DEL;SVLEN=69;SC=Sniffles2,cuteSV,SVIM-asm,PAV;NumNeighbors=1;NumThresholdNeighbors=1;MatchId=1637;TruScore=0.666667;PctSeqSimilarity=0;PctSizeSimilarity=1;PctRecOverlap=1;SizeDiff=0;StartDistance=0;EndDistance=0	GT	1/1
chr10	1582649	HG2_PB_SVrefine2PBcRplusDovetail_1002	N	<DEL>	10	NoConsensusGT	END=1582947;SVTYPE=DEL;SVLEN=298;SC=Sniffles2,cuteSV,SVIM,SVIM-asm,PAV,Dipcall;NumNeighbors=1;NumThresholdNeighbors=1;MatchId=1638;TruScore=0.666667;PctSeqSimilarity=0;PctSizeSimilarity=1;PctRecOverlap=1;SizeDiff=0;StartDistance=0;EndDistance=0	GT	./.
chr10	1618210	HG4_PB_SVrefine2Falcon1Dovetail_6692	N	<INS>	20	NoConsensusGT	END=1618210;SVTYPE=INS;SVLEN=166;SC=Sniffles2,cuteSV,SVIM,SVIM-asm,PAV,Dipcall;NumNeighbors=1;NumThresholdNeighbors=1;MatchId=1641;TruScore=0.666667;PctSeqSimilarity=0;PctSizeSimilarity=1;PctRecOverlap=1;SizeDiff=0;StartDistance=0;EndDistance=0	GT	./.
chr10	1619458	HG2_PB_PB10Xdip_3347	N	<INS>	20	ClusteredCalls	END=1619458;SVTYPE=INS;SVLEN=233;SC=Sniffles2,cuteSV,SVIM-asm,PAV;NumNeighbors=1;NumThresholdNeighbors=1;MatchId=1644;TruScore=0.666667;PctSeqSimilarity=0;PctSizeSimilarity=1;PctRecOverlap=1;SizeDiff=0;StartDistance=0;EndDistance=0	GT	1/1
chr10	1634425	HG2_PB_SVrefine2PB10Xhap12_7967	N	<INS>	10	ClusteredCalls	END=1634425;SVTYPE=INS;SVLEN=252;SC=Sniffles2,SVIM;NumNeighbors=2;NumThresholdNeighbors=1;MatchId=1645;TruScore=0.666667;PctSeqSimilarity=0;PctSizeSimilarity=1;PctRecOverlap=1;SizeDiff=0;StartDistance=0;EndDistance=0	GT	1/1
chr10	1634639	HG3_PB_HySA_16430	N	<INS>	10	ClusteredCalls	END=1634639;SVTYPE=INS;SVLEN=62;SC=Sniffles2,cuteSV,SVIM-asm,Dipcall;NumNeighbors=1;NumThresholdNeighbors=1;MatchId=1646;TruScore=0.666667;PctSeqSimilarity=0;PctSizeSimilarity=1;PctRecOverlap=1;SizeDiff=0;StartDistance=0;EndDistance=0	GT	1/1
[truncated: 4,001,656 more chars]
