# Supplementary material for: Tradeoffs in alignment and assembly-based methods for structural variant detection with long-read sequencing data
Source: Nat Commun. 2024 Mar 19;15:2447. doi: 10.1038/s41467-024-46614-z (PMC10951360; doi:10.1038/s41467-024-46614-z)
Supplement: Supplementary file 4 — Source Data [file 41467_2024_46614_MOESM4_ESM.zip › Source Data/Figure4/HG002_analysis/Data/VCFs/ONT_Promethion/overlap_fn_p0_with_seq_ALNandASM/Multi_SV_Caller_Merged.vcf]

##fileformat=VCFv4.2
##FILTER=<ID=PASS,Description="All filters passed">
##source=Sniffles2/cuteSV/SVIM/SVIM-asm/PAV/Dipcall
##contig=<ID=chr1,length=249250621>
##contig=<ID=chr2,length=243199373>
##contig=<ID=chr3,length=198022430>
##contig=<ID=chr4,length=191154276>
##contig=<ID=chr5,length=180915260>
##contig=<ID=chr6,length=171115067>
##contig=<ID=chr7,length=159138663>
##contig=<ID=chr8,length=146364022>
##contig=<ID=chr9,length=141213431>
##contig=<ID=chr10,length=135534747>
##contig=<ID=chr11,length=135006516>
##contig=<ID=chr12,length=133851895>
##contig=<ID=chr13,length=115169878>
##contig=<ID=chr14,length=107349540>
##contig=<ID=chr15,length=102531392>
##contig=<ID=chr16,length=90354753>
##contig=<ID=chr17,length=81195210>
##contig=<ID=chr18,length=78077248>
##contig=<ID=chr19,length=59128983>
##contig=<ID=chr20,length=63025520>
##contig=<ID=chr21,length=48129895>
##contig=<ID=chr22,length=51304566>
##contig=<ID=chrX,length=155270560>
##contig=<ID=chrY,length=59373566>
##contig=<ID=chrM,length=16571>
##contig=<ID=chr1_gl000191_random,length=106433>
##contig=<ID=chr1_gl000192_random,length=547496>
##contig=<ID=chr4_gl000193_random,length=189789>
##contig=<ID=chr4_gl000194_random,length=191469>
##contig=<ID=chr7_gl000195_random,length=182896>
##contig=<ID=chr8_gl000196_random,length=38914>
##contig=<ID=chr8_gl000197_random,length=37175>
##contig=<ID=chr9_gl000198_random,length=90085>
##contig=<ID=chr9_gl000199_random,length=169874>
##contig=<ID=chr9_gl000200_random,length=187035>
##contig=<ID=chr9_gl000201_random,length=36148>
##contig=<ID=chr11_gl000202_random,length=40103>
##contig=<ID=chr17_gl000203_random,length=37498>
##contig=<ID=chr17_gl000204_random,length=81310>
##contig=<ID=chr17_gl000205_random,length=174588>
##contig=<ID=chr17_gl000206_random,length=41001>
##contig=<ID=chr18_gl000207_random,length=4262>
##contig=<ID=chr19_gl000208_random,length=92689>
##contig=<ID=chr19_gl000209_random,length=159169>
##contig=<ID=chr21_gl000210_random,length=27682>
##contig=<ID=chrUn_gl000211,length=166566>
##contig=<ID=chrUn_gl000212,length=186858>
##contig=<ID=chrUn_gl000213,length=164239>
##contig=<ID=chrUn_gl000214,length=137718>
##contig=<ID=chrUn_gl000215,length=172545>
##contig=<ID=chrUn_gl000216,length=172294>
##contig=<ID=chrUn_gl000217,length=172149>
##contig=<ID=chrUn_gl000218,length=161147>
##contig=<ID=chrUn_gl000219,length=179198>
##contig=<ID=chrUn_gl000220,length=161802>
##contig=<ID=chrUn_gl000221,length=155397>
##contig=<ID=chrUn_gl000222,length=186861>
##contig=<ID=chrUn_gl000223,length=180455>
##contig=<ID=chrUn_gl000224,length=179693>
##contig=<ID=chrUn_gl000225,length=211173>
##contig=<ID=chrUn_gl000226,length=15008>
##contig=<ID=chrUn_gl000227,length=128374>
##contig=<ID=chrUn_gl000228,length=129120>
##contig=<ID=chrUn_gl000229,length=19913>
##contig=<ID=chrUn_gl000230,length=43691>
##contig=<ID=chrUn_gl000231,length=27386>
##contig=<ID=chrUn_gl000232,length=40652>
##contig=<ID=chrUn_gl000233,length=45941>
##contig=<ID=chrUn_gl000234,length=40531>
##contig=<ID=chrUn_gl000235,length=34474>
##contig=<ID=chrUn_gl000236,length=41934>
##contig=<ID=chrUn_gl000237,length=45867>
##contig=<ID=chrUn_gl000238,length=39939>
##contig=<ID=chrUn_gl000239,length=33824>
##contig=<ID=chrUn_gl000240,length=41933>
##contig=<ID=chrUn_gl000241,length=42152>
##contig=<ID=chrUn_gl000242,length=43523>
##contig=<ID=chrUn_gl000243,length=43341>
##contig=<ID=chrUn_gl000244,length=39929>
##contig=<ID=chrUn_gl000245,length=36651>
##contig=<ID=chrUn_gl000246,length=38154>
##contig=<ID=chrUn_gl000247,length=36422>
##contig=<ID=chrUn_gl000248,length=39786>
##contig=<ID=chrUn_gl000249,length=38502>
##contig=<ID=hs37d5,length=35477943>
##INFO=<ID=SVTYPE,Number=1,Type=String,Description="Type of structural variant">
##INFO=<ID=END,Number=1,Type=Integer,Description="End position of the variant described in this record">
##INFO=<ID=SVLEN,Number=1,Type=Integer,Description="Difference in length between REF and ALT alleles">
##INFO=<ID=SC,Number=.,Type=String,Description="SV Caller(s) that supports this variant">
##FORMAT=<ID=GT,Number=1,Type=String,Description="Genotype">
##INFO=<ID=TruScore,Number=1,Type=Float,Description="Truvari score for similarity of match">
##INFO=<ID=PctSeqSimilarity,Number=1,Type=Float,Description="Pct sequence similarity between this variant and its closest match">
##INFO=<ID=PctSizeSimilarity,Number=1,Type=Float,Description="Pct size similarity between this variant and its closest match">
##INFO=<ID=PctRecOverlap,Number=1,Type=Float,Description="Percent reciprocal overlap percent of the two calls' coordinates">
##INFO=<ID=StartDistance,Number=1,Type=Integer,Description="Distance of this call's start from comparison call's start">
##INFO=<ID=EndDistance,Number=1,Type=Integer,Description="Distance of this call's start from comparison call's start">
##INFO=<ID=SizeDiff,Number=1,Type=Float,Description="Difference in size(basecall) and size(evalcall)">
##INFO=<ID=NumNeighbors,Number=1,Type=Integer,Description="Number of calls in B that were in the neighborhood (REFDIST) of this call">
##INFO=<ID=NumThresholdNeighbors,Number=1,Type=Integer,Description="Number of calls in B that are within threshold distances of this call">
##INFO=<ID=MatchId,Number=1,Type=Integer,Description="Truvari uid to help tie tp-base.vcf and tp-call.vcf entries together">
#CHROM	POS	ID	REF	ALT	QUAL	FILTER	INFO	FORMAT	Sample
chr1	113316159	HG2_PB_SVrefine2PBcRplusDovetail_516	N	<INS>	10	PASS	END=113316159;SVTYPE=INS;SVLEN=175;SC=Sniffles2,cuteSV,SVIM,SVIM-asm,PAV,Dipcall;NumNeighbors=1;NumThresholdNeighbors=1;MatchId=3;TruScore=0.666667;PctSeqSimilarity=0;PctSizeSimilarity=1;PctRecOverlap=1;SizeDiff=0;StartDistance=0;EndDistance=0	GT	1/1
chr1	245266152	HG2_PB_SVrefine2PB10Xhap12_1110	N	<INS>	10	PASS	END=245266152;SVTYPE=INS;SVLEN=707;SC=Sniffles2,cuteSV,SVIM,SVIM-asm,PAV,Dipcall;NumNeighbors=1;NumThresholdNeighbors=1;MatchId=11;TruScore=0.666667;PctSeqSimilarity=0;PctSizeSimilarity=1;PctRecOverlap=1;SizeDiff=0;StartDistance=0;EndDistance=0	GT	1/1
chr1	1000693	HG4_PB_SVrefine2Falcon1Dovetail_11	N	<INS>	10	PASS	END=1000693;SVTYPE=INS;SVLEN=272;SC=Sniffles2,SVIM,SVIM-asm,Dipcall;NumNeighbors=1;NumThresholdNeighbors=1;MatchId=17;TruScore=0.666667;PctSeqSimilarity=0;PctSizeSimilarity=1;PctRecOverlap=1;SizeDiff=0;StartDistance=0;EndDistance=0	GT	0/1
chr1	246187595	HG2_PB_SVrefine2PBcRplusDovetail_913	N	<INS>	10	PASS	END=246187595;SVTYPE=INS;SVLEN=607;SC=Sniffles2,cuteSV,SVIM;NumNeighbors=1;NumThresholdNeighbors=1;MatchId=18;TruScore=0.666667;PctSeqSimilarity=0;PctSizeSimilarity=1;PctRecOverlap=1;SizeDiff=0;StartDistance=0;EndDistance=0	GT	1/1
chr1	242556207	HG2_PB_SVrefine2PBcRplusDovetail_887	N	<DEL>	20	PASS	END=242557063;SVTYPE=DEL;SVLEN=856;SC=Sniffles2,cuteSV,SVIM,SVIM-asm,PAV,Dipcall;NumNeighbors=1;NumThresholdNeighbors=1;MatchId=21;TruScore=0.666667;PctSeqSimilarity=0;PctSizeSimilarity=1;PctRecOverlap=1;SizeDiff=0;StartDistance=0;EndDistance=0	GT	0/1
chr1	157173865	HG2_PB_SVrefine2PBcRplusDovetail_603	N	<DEL>	20	PASS	END=157175384;SVTYPE=DEL;SVLEN=1519;SC=Sniffles2,cuteSV,SVIM;NumNeighbors=1;NumThresholdNeighbors=1;MatchId=23;TruScore=0.666667;PctSeqSimilarity=0;PctSizeSimilarity=1;PctRecOverlap=1;SizeDiff=0;StartDistance=0;EndDistance=0	GT	0/1
chr1	146960345	HG3_PB_SVrefine2PBcRDovetail_490	N	<INS>	20	PASS	END=146960345;SVTYPE=INS;SVLEN=104;SC=Sniffles2,cuteSV,SVIM;NumNeighbors=1;NumThresholdNeighbors=1;MatchId=24;TruScore=0.666667;PctSeqSimilarity=0;PctSizeSimilarity=1;PctRecOverlap=1;SizeDiff=0;StartDistance=0;EndDistance=0	GT	1/1
chr1	66079461	HG2_Ill_GATKHCSBGrefine_274	N	<INS>	20	PASS	END=66079461;SVTYPE=INS;SVLEN=54;SC=Sniffles2,cuteSV,SVIM,SVIM-asm;NumNeighbors=1;NumThresholdNeighbors=1;MatchId=30;TruScore=0.666667;PctSeqSimilarity=0;PctSizeSimilarity=1;PctRecOverlap=1;SizeDiff=0;StartDistance=0;EndDistance=0	GT	0/1
chr1	188947555	HG4_10X_allpass_168	N	<DEL>	20	PASS	END=188947616;SVTYPE=DEL;SVLEN=61;SC=Sniffles2,SVIM-asm,Dipcall;NumNeighbors=1;NumThresholdNeighbors=1;MatchId=31;TruScore=0.666667;PctSeqSimilarity=0;PctSizeSimilarity=1;PctRecOverlap=1;SizeDiff=0;StartDistance=0;EndDistance=0	GT	0/1
chr1	82720466	HG2_PB_SVrefine2PB10Xhap12_521	N	<INS>	10	PASS	END=82720466;SVTYPE=INS;SVLEN=3115;SC=Sniffles2,cuteSV,SVIM,SVIM-asm,PAV,Dipcall;NumNeighbors=1;NumThresholdNeighbors=1;MatchId=37;TruScore=0.666667;PctSeqSimilarity=0;PctSizeSimilarity=1;PctRecOverlap=1;SizeDiff=0;StartDistance=0;EndDistance=0	GT	1/1
chr1	4124298	HG2_PB_SVrefine2Falcon2Bionano_74	N	<DEL>	20	PASS	END=4125283;SVTYPE=DEL;SVLEN=985;SC=Sniffles2,cuteSV,SVIM,SVIM-asm,PAV,Dipcall;NumNeighbors=1;NumThresholdNeighbors=1;MatchId=40;TruScore=0.666667;PctSeqSimilarity=0;PctSizeSimilarity=1;PctRecOverlap=1;SizeDiff=0;StartDistance=0;EndDistance=0	GT	0/1
chr1	39969805	HG2_PB_SVrefine2Falcon1plusDovetail_284	N	<INS>	10	PASS	END=39969805;SVTYPE=INS;SVLEN=467;SC=Sniffles2,cuteSV,SVIM;NumNeighbors=1;NumThresholdNeighbors=1;MatchId=47;TruScore=0.666667;PctSeqSimilarity=0;PctSizeSimilarity=1;PctRecOverlap=1;SizeDiff=0;StartDistance=0;EndDistance=0	GT	0/1
chr1	232861200	HG4_PB_SVrefine2Falcon1Dovetail_801	N	<INS>	10	PASS	END=232861200;SVTYPE=INS;SVLEN=122;SC=Sniffles2,cuteSV,SVIM,SVIM-asm,Dipcall;NumNeighbors=1;NumThresholdNeighbors=1;MatchId=49;TruScore=0.666667;PctSeqSimilarity=0;PctSizeSimilarity=1;PctRecOverlap=1;SizeDiff=0;StartDistance=0;EndDistance=0	GT	1/1
chr1	244784320	HG3_Ill_svaba_1719	N	<DEL>	10	PASS	END=244784376;SVTYPE=DEL;SVLEN=56;SC=Sniffles2,cuteSV,SVIM,PAV,Dipcall;NumNeighbors=1;NumThresholdNeighbors=1;MatchId=55;TruScore=0.666667;PctSeqSimilarity=0;PctSizeSimilarity=1;PctRecOverlap=1;SizeDiff=0;StartDistance=0;EndDistance=0	GT	0/1
chr1	2078502	HG2_PB_SVrefine2Falcon1plusDovetail_44	N	<INS>	20	PASS	END=2078502;SVTYPE=INS;SVLEN=163;SC=Sniffles2,cuteSV,SVIM,SVIM-asm,PAV,Dipcall;NumNeighbors=1;NumThresholdNeighbors=1;MatchId=57;TruScore=0.666667;PctSeqSimilarity=0;PctSizeSimilarity=1;PctRecOverlap=1;SizeDiff=0;StartDistance=0;EndDistance=0	GT	0/1
chr1	3504404	HG2_PB_SVrefine2Falcon1plusDovetail_81	N	<INS>	10	PASS	END=3504404;SVTYPE=INS;SVLEN=354;SC=Sniffles2,Dipcall;NumNeighbors=1;NumThresholdNeighbors=1;MatchId=60;TruScore=0.666667;PctSeqSimilarity=0;PctSizeSimilarity=1;PctRecOverlap=1;SizeDiff=0;StartDistance=0;EndDistance=0	GT	1/1
chr1	101816361	HG2_Ill_svaba_793	N	<INS>	20	PASS	END=101816361;SVTYPE=INS;SVLEN=64;SC=Sniffles2,SVIM-asm;NumNeighbors=1;NumThresholdNeighbors=1;MatchId=65;TruScore=0.666667;PctSeqSimilarity=0;PctSizeSimilarity=1;PctRecOverlap=1;SizeDiff=0;StartDistance=0;EndDistance=0	GT	0/1
chr1	202173349	HG2_PB_SVrefine2PB10Xhap12_883	N	<INS>	10	PASS	END=202173349;SVTYPE=INS;SVLEN=3235;SC=Sniffles2,cuteSV,SVIM,SVIM-asm,PAV,Dipcall;NumNeighbors=1;NumThresholdNeighbors=1;MatchId=72;TruScore=0.666667;PctSeqSimilarity=0;PctSizeSimilarity=1;PctRecOverlap=1;SizeDiff=0;StartDistance=0;EndDistance=0	GT	1/1
chr1	152185729	HG2_PB_SVrefine2Falcon1plusDovetail_585	N	<INS>	10	PASS	END=152185729;SVTYPE=INS;SVLEN=4218;SC=Sniffles2,cuteSV,SVIM,SVIM-asm,PAV,Dipcall;NumNeighbors=1;NumThresholdNeighbors=1;MatchId=78;TruScore=0.666667;PctSeqSimilarity=0;PctSizeSimilarity=1;PctRecOverlap=1;SizeDiff=0;StartDistance=0;EndDistance=0	GT	0/1
chr2	10676287	HG2_PB_SVrefine2PB10Xhap12_1329	N	<INS>	10	PASS	END=10676287;SVTYPE=INS;SVLEN=265;SC=Sniffles2,cuteSV,SVIM,SVIM-asm,PAV,Dipcall;NumNeighbors=1;NumThresholdNeighbors=1;MatchId=81;TruScore=0.666667;PctSeqSimilarity=0;PctSizeSimilarity=1;PctRecOverlap=1;SizeDiff=0;StartDistance=0;EndDistance=0	GT	1/1
chr2	231869626	HG2_PB_SVrefine2PBcRplusDovetail_6181	N	<INS>	10	PASS	END=231869626;SVTYPE=INS;SVLEN=1072;SC=Sniffles2,cuteSV,SVIM,SVIM-asm,PAV,Dipcall;NumNeighbors=1;NumThresholdNeighbors=1;MatchId=94;TruScore=0.666667;PctSeqSimilarity=0;PctSizeSimilarity=1;PctRecOverlap=1;SizeDiff=0;StartDistance=0;EndDistance=0	GT	1/1
chr2	228113946	HG3_PB_HySA_4321	N	<INS>	10	PASS	END=228113946;SVTYPE=INS;SVLEN=62;SC=Sniffles2,cuteSV,SVIM,PAV,Dipcall;NumNeighbors=1;NumThresholdNeighbors=1;MatchId=98;TruScore=0.666667;PctSeqSimilarity=0;PctSizeSimilarity=1;PctRecOverlap=1;SizeDiff=0;StartDistance=0;EndDistance=0	GT	0/1
chr2	236396773	HG2_PB_SVrefine2PB10Xhap12_2079	N	<INS>	10	PASS	END=236396773;SVTYPE=INS;SVLEN=432;SC=Sniffles2,cuteSV,SVIM;NumNeighbors=1;NumThresholdNeighbors=1;MatchId=100;TruScore=0.666667;PctSeqSimilarity=0;PctSizeSimilarity=1;PctRecOverlap=1;SizeDiff=0;StartDistance=0;EndDistance=0	GT	0/1
chr2	123284243	HG2_PB_SVrefine2PBcRplusDovetail_5843	N	<INS>	10	PASS	END=123284243;SVTYPE=INS;SVLEN=10312;SC=Sniffles2,cuteSV,SVIM,SVIM-asm,PAV,Dipcall;NumNeighbors=1;NumThresholdNeighbors=1;MatchId=103;TruScore=0.666667;PctSeqSimilarity=0;PctSizeSimilarity=1;PctRecOverlap=1;SizeDiff=0;StartDistance=0;EndDistance=0	GT	0/1
chr2	198787679	HG2_PB_SVrefine2Falcon1plusDovetail_6558	N	<INS>	10	PASS	END=198787679;SVTYPE=INS;SVLEN=295;SC=Sniffles2,cuteSV;NumNeighbors=1;NumThresholdNeighbors=1;MatchId=110;TruScore=0.666667;PctSeqSimilarity=0;PctSizeSimilarity=1;PctRecOverlap=1;SizeDiff=0;StartDistance=0;EndDistance=0	GT	0/1
chr2	10138577	HG2_PB_SVrefine2Falcon2Bionano_586	N	<INS>	20	PASS	END=10138577;SVTYPE=INS;SVLEN=328;SC=Sniffles2,cuteSV,SVIM,SVIM-asm,Dipcall;NumNeighbors=1;NumThresholdNeighbors=1;MatchId=112;TruScore=0.666667;PctSeqSimilarity=0;PctSizeSimilarity=1;PctRecOverlap=1;SizeDiff=0;StartDistance=0;EndDistance=0	GT	1/1
chr2	112871187	HG2_PB_SVrefine2PBcRplusDovetail_5791	N	<DEL>	10	PASS	END=112871529;SVTYPE=DEL;SVLEN=342;SC=Sniffles2,cuteSV,SVIM,SVIM-asm,PAV,Dipcall;NumNeighbors=1;NumThresholdNeighbors=1;MatchId=114;TruScore=0.666667;PctSeqSimilarity=0;PctSizeSimilarity=1;PctRecOverlap=1;SizeDiff=0;StartDistance=0;EndDistance=0	GT	0/1
chr2	114737558	HG3_PB_SVrefine2Falcon1Dovetail_1340	N	<INS>	10	PASS	END=114737558;SVTYPE=INS;SVLEN=145;SC=Sniffles2,cuteSV,SVIM,SVIM-asm,Dipcall;NumNeighbors=1;NumThresholdNeighbors=1;MatchId=116;TruScore=0.666667;PctSeqSimilarity=0;PctSizeSimilarity=1;PctRecOverlap=1;SizeDiff=0;StartDistance=0;EndDistance=0	GT	0/1
chr2	239675690	HG2_PB_SVrefine2Falcon2Bionano_1231	N	<INS>	10	PASS	END=239675690;SVTYPE=INS;SVLEN=400;SC=Sniffles2,SVIM,SVIM-asm,PAV,Dipcall;NumNeighbors=1;NumThresholdNeighbors=1;MatchId=118;TruScore=0.666667;PctSeqSimilarity=0;PctSizeSimilarity=1;PctRecOverlap=1;SizeDiff=0;StartDistance=0;EndDistance=0	GT	1/1
chr2	205922043	HG2_Ill_manta_751	N	<DEL>	20	PASS	END=205922109;SVTYPE=DEL;SVLEN=66;SC=Sniffles2,cuteSV,SVIM;NumNeighbors=1;NumThresholdNeighbors=1;MatchId=121;TruScore=0.666667;PctSeqSimilarity=0;PctSizeSimilarity=1;PctRecOverlap=1;SizeDiff=0;StartDistance=0;EndDistance=0	GT	0/1
chr2	3318943	HG2_PB_SVrefine2Falcon2Bionano_550	N	<INS>	10	PASS	END=3318943;SVTYPE=INS;SVLEN=680;SC=Sniffles2,cuteSV,SVIM;NumNeighbors=1;NumThresholdNeighbors=1;MatchId=122;TruScore=0.666667;PctSeqSimilarity=0;PctSizeSimilarity=1;PctRecOverlap=1;SizeDiff=0;StartDistance=0;EndDistance=0	GT	1/1
chr2	4496970	HG2_PB_PB10Xdip_17460	N	<INS>	10	PASS	END=4496970;SVTYPE=INS;SVLEN=55;SC=Sniffles2,cuteSV,SVIM,SVIM-asm,PAV,Dipcall;NumNeighbors=1;NumThresholdNeighbors=1;MatchId=126;TruScore=0.666667;PctSeqSimilarity=0;PctSizeSimilarity=1;PctRecOverlap=1;SizeDiff=0;StartDistance=0;EndDistance=0	GT	0/1
chr2	242529363	HG2_PB_SVrefine2Falcon1plusDovetail_6770	N	<INS>	10	PASS	END=242529363;SVTYPE=INS;SVLEN=1516;SC=Sniffles2,cuteSV,SVIM,SVIM-asm,PAV,Dipcall;NumNeighbors=1;NumThresholdNeighbors=1;MatchId=127;TruScore=0.666667;PctSeqSimilarity=0;PctSizeSimilarity=1;PctRecOverlap=1;SizeDiff=0;StartDistance=0;EndDistance=0	GT	1/1
chr2	71844713	HG3_PB_SVrefine2Falcon1Dovetail_1227	N	<INS>	10	PASS	END=71844713;SVTYPE=INS;SVLEN=1518;SC=Sniffles2,cuteSV,SVIM,SVIM-asm,PAV,Dipcall;NumNeighbors=1;NumThresholdNeighbors=1;MatchId=130;TruScore=0.666667;PctSeqSimilarity=0;PctSizeSimilarity=1;PctRecOverlap=1;SizeDiff=0;StartDistance=0;EndDistance=0	GT	1/1
chr2	241098624	HG3_PB_assemblyticsfalcon_15045	N	<INS>	10	PASS	END=241098624;SVTYPE=INS;SVLEN=1396;SC=Sniffles2,cuteSV,SVIM,SVIM-asm,PAV,Dipcall;NumNeighbors=1;NumThresholdNeighbors=1;MatchId=133;TruScore=0.666667;PctSeqSimilarity=0;PctSizeSimilarity=1;PctRecOverlap=1;SizeDiff=0;StartDistance=0;EndDistance=0	GT	0/1
chr2	7628517	HG4_PB_SVrefine2Falcon1Dovetail_1033	N	<INS>	10	PASS	END=7628517;SVTYPE=INS;SVLEN=1672;SC=Sniffles2,cuteSV,SVIM,SVIM-asm,PAV,Dipcall;NumNeighbors=1;NumThresholdNeighbors=1;MatchId=136;TruScore=0.666667;PctSeqSimilarity=0;PctSizeSimilarity=1;PctRecOverlap=1;SizeDiff=0;StartDistance=0;EndDistance=0	GT	1/1
chr2	118325222	HG3_PB_SVrefine2Falcon1Dovetail_1359	N	<INS>	20	PASS	END=118325222;SVTYPE=INS;SVLEN=806;SC=Sniffles2,cuteSV,SVIM,SVIM-asm,PAV,Dipcall;NumNeighbors=1;NumThresholdNeighbors=1;MatchId=140;TruScore=0.666667;PctSeqSimilarity=0;PctSizeSimilarity=1;PctRecOverlap=1;SizeDiff=0;StartDistance=0;EndDistance=0	GT	0/1
chr2	35974078	HG4_PB_SVrefine2PBcRDovetail_971	N	<DEL>	20	PASS	END=35995234;SVTYPE=DEL;SVLEN=21156;SC=Sniffles2,SVIM,SVIM-asm,PAV,Dipcall;NumNeighbors=1;NumThresholdNeighbors=1;MatchId=146;TruScore=0.666667;PctSeqSimilarity=0;PctSizeSimilarity=1;PctRecOverlap=1;SizeDiff=0;StartDistance=0;EndDistance=0	GT	0/1
chr2	240449062	HG2_PB_SVrefine2PB10Xhap12_2107	N	<INS>	10	PASS	END=240449062;SVTYPE=INS;SVLEN=320;SC=Sniffles2,SVIM;NumNeighbors=1;NumThresholdNeighbors=1;MatchId=147;TruScore=0.666667;PctSeqSimilarity=0;PctSizeSimilarity=1;PctRecOverlap=1;SizeDiff=0;StartDistance=0;EndDistance=0	GT	1/1
chr2	11042666	HG2_PB_SVrefine2Falcon2Bionano_594	N	<INS>	10	PASS	END=11042666;SVTYPE=INS;SVLEN=99;SC=Sniffles2,SVIM;NumNeighbors=1;NumThresholdNeighbors=1;MatchId=154;TruScore=0.666667;PctSeqSimilarity=0;PctSizeSimilarity=1;PctRecOverlap=1;SizeDiff=0;StartDistance=0;EndDistance=0	GT	1/1
chr2	231201744	HG2_PB_SVrefine2Falcon2Bionano_1185	N	<INS>	10	PASS	END=231201744;SVTYPE=INS;SVLEN=4972;SC=Sniffles2,cuteSV,SVIM,SVIM-asm,PAV,Dipcall;NumNeighbors=1;NumThresholdNeighbors=1;MatchId=155;TruScore=0.666667;PctSeqSimilarity=0;PctSizeSimilarity=1;PctRecOverlap=1;SizeDiff=0;StartDistance=0;EndDistance=0	GT	0/1
chr2	239685106	HG2_PB_SVrefine2PBcRplusDovetail_6226	N	<INS>	10	PASS	END=239685106;SVTYPE=INS;SVLEN=400;SC=Sniffles2,cuteSV,SVIM,PAV;NumNeighbors=1;NumThresholdNeighbors=1;MatchId=167;TruScore=0.666667;PctSeqSimilarity=0;PctSizeSimilarity=1;PctRecOverlap=1;SizeDiff=0;StartDistance=0;EndDistance=0	GT	0/1
chr2	241466630	HG2_Ill_SVrefine2DISCOVARplusDovetail_7374	N	<INS>	20	PASS	END=241466630;SVTYPE=INS;SVLEN=562;SC=Sniffles2,cuteSV,SVIM,SVIM-asm,PAV,Dipcall;NumNeighbors=1;NumThresholdNeighbors=1;MatchId=180;TruScore=0.666667;PctSeqSimilarity=0;PctSizeSimilarity=1;PctRecOverlap=1;SizeDiff=0;StartDistance=0;EndDistance=0	GT	1/1
chr3	194830065	HG4_PB_SVrefine2PBcRDovetail_2069	N	<DEL>	20	PASS	END=194830396;SVTYPE=DEL;SVLEN=331;SC=Sniffles2,SVIM-asm,Dipcall;NumNeighbors=1;NumThresholdNeighbors=1;MatchId=182;TruScore=0.666667;PctSeqSimilarity=0;PctSizeSimilarity=1;PctRecOverlap=1;SizeDiff=0;StartDistance=0;EndDistance=0	GT	0/1
chr3	196538064	HG3_PB_SVrefine2Falcon1Dovetail_2542	N	<INS>	10	PASS	END=196538064;SVTYPE=INS;SVLEN=3479;SC=Sniffles2,SVIM;NumNeighbors=1;NumThresholdNeighbors=1;MatchId=189;TruScore=0.666667;PctSeqSimilarity=0;PctSizeSimilarity=1;PctRecOverlap=1;SizeDiff=0;StartDistance=0;EndDistance=0	GT	1/1
chr3	71484295	HG2_PB_SVrefine2PB10Xhap12_2471	N	<INS>	10	PASS	END=71484295;SVTYPE=INS;SVLEN=3351;SC=Sniffles2,cuteSV,SVIM,PAV;NumNeighbors=1;NumThresholdNeighbors=1;MatchId=190;TruScore=0.666667;PctSeqSimilarity=0;PctSizeSimilarity=1;PctRecOverlap=1;SizeDiff=0;StartDistance=0;EndDistance=0	GT	1/1
chr3	186468924	HG4_PB_SVrefine2Falcon1Dovetail_2399	N	<INS>	20	PASS	END=186468924;SVTYPE=INS;SVLEN=270;SC=Sniffles2,cuteSV,SVIM,SVIM-asm,PAV,Dipcall;NumNeighbors=1;NumThresholdNeighbors=1;MatchId=199;TruScore=0.666667;PctSeqSimilarity=0;PctSizeSimilarity=1;PctRecOverlap=1;SizeDiff=0;StartDistance=0;EndDistance=0	GT	1/1
chr3	111879112	HG2_10X_SVrefine210Xhap12_2636	N	<INS>	20	PASS	END=111879112;SVTYPE=INS;SVLEN=9500;SC=Sniffles2,cuteSV,SVIM,SVIM-asm,PAV,Dipcall;NumNeighbors=1;NumThresholdNeighbors=1;MatchId=207;TruScore=0.666667;PctSeqSimilarity=0;PctSizeSimilarity=1;PctRecOverlap=1;SizeDiff=0;StartDistance=0;EndDistance=0	GT	1/1
chr3	49643722	HG2_Ill_250bpfermikitraw_4427	N	<INS>	20	PASS	END=49643722;SVTYPE=INS;SVLEN=67;SC=Sniffles2,cuteSV,PAV;NumNeighbors=1;NumThresholdNeighbors=1;MatchId=215;TruScore=0.666667;PctSeqSimilarity=0;PctSizeSimilarity=1;PctRecOverlap=1;SizeDiff=0;StartDistance=0;EndDistance=0	GT	0/1
chr3	106377804	HG3_Ill_250bpfermikitraw_4779	N	<INS>	10	PASS	END=106377804;SVTYPE=INS;SVLEN=58;SC=Sniffles2,cuteSV,SVIM;NumNeighbors=1;NumThresholdNeighbors=1;MatchId=217;TruScore=0.666667;PctSeqSimilarity=0;PctSizeSimilarity=1;PctRecOverlap=1;SizeDiff=0;StartDistance=0;EndDistance=0	GT	0/1
chr3	123829241	HG4_PB_assemblyticsfalcon_17728	N	<INS>	10	PASS	END=123829241;SVTYPE=INS;SVLEN=348;SC=Sniffles2,SVIM;NumNeighbors=1;NumThresholdNeighbors=1;MatchId=224;TruScore=0.666667;PctSeqSimilarity=0;PctSizeSimilarity=1;PctRecOverlap=1;SizeDiff=0;StartDistance=0;EndDistance=0	GT	0/1
chr3	46782487	HG4_Ill_SVrefine2DISCOVARDovetail_2398	N	<INS>	20	PASS	END=46782487;SVTYPE=INS;SVLEN=269;SC=Sniffles2,SVIM,Dipcall;NumNeighbors=1;NumThresholdNeighbors=1;MatchId=227;TruScore=0.666667;PctSeqSimilarity=0;PctSizeSimilarity=1;PctRecOverlap=1;SizeDiff=0;StartDistance=0;EndDistance=0	GT	0/1
chr3	76061918	HG3_PB_SVrefine2Falcon1Dovetail_2111	N	<INS>	20	PASS	END=76061918;SVTYPE=INS;SVLEN=120;SC=Sniffles2,cuteSV,SVIM,SVIM-asm,PAV,Dipcall;NumNeighbors=1;NumThresholdNeighbors=1;MatchId=235;TruScore=0.666667;PctSeqSimilarity=0;PctSizeSimilarity=1;PctRecOverlap=1;SizeDiff=0;StartDistance=0;EndDistance=0	GT	0/1
chr3	76063684	HG2_PB_PB10Xdip_20956	N	<INS>	20	PASS	END=76063684;SVTYPE=INS;SVLEN=58;SC=Sniffles2,SVIM-asm,Dipcall;NumNeighbors=1;NumThresholdNeighbors=1;MatchId=236;TruScore=0.666667;PctSeqSimilarity=0;PctSizeSimilarity=1;PctRecOverlap=1;SizeDiff=0;StartDistance=0;EndDistance=0	GT	1/1
chr4	190411706	HG4_PB_SVrefine2Falcon1Dovetail_3255	N	<INS>	10	PASS	END=190411706;SVTYPE=INS;SVLEN=2306;SC=Sniffles2,cuteSV,SVIM,SVIM-asm,PAV,Dipcall;NumNeighbors=1;NumThresholdNeighbors=1;MatchId=240;TruScore=0.666667;PctSeqSimilarity=0;PctSizeSimilarity=1;PctRecOverlap=1;SizeDiff=0;StartDistance=0;EndDistance=0	GT	0/1
chr4	190153942	HG4_PB_SVrefine2Falcon1Dovetail_3242	N	<DEL>	10	PASS	END=190155032;SVTYPE=DEL;SVLEN=1090;SC=Sniffles2,cuteSV,SVIM,SVIM-asm,Dipcall;NumNeighbors=1;NumThresholdNeighbors=1;MatchId=247;TruScore=0.666667;PctSeqSimilarity=0;PctSizeSimilarity=1;PctRecOverlap=1;SizeDiff=0;StartDistance=0;EndDistance=0	GT	0/1
chr4	10211260	HG3_PB_SVrefine2Falcon1Dovetail_2673	N	<DEL>	20	PASS	END=10234567;SVTYPE=DEL;SVLEN=23307;SC=Sniffles2,Dipcall;NumNeighbors=1;NumThresholdNeighbors=1;MatchId=248;TruScore=0.666667;PctSeqSimilarity=0;PctSizeSimilarity=1;PctRecOverlap=1;SizeDiff=0;StartDistance=0;EndDistance=0	GT	1/1
chr4	189118151	HG2_PB_SVrefine2Falcon1plusDovetail_9217	N	<INS>	10	PASS	END=189118151;SVTYPE=INS;SVLEN=585;SC=Sniffles2,cuteSV,SVIM,Dipcall;NumNeighbors=1;NumThresholdNeighbors=1;MatchId=268;TruScore=0.666667;PctSeqSimilarity=0;PctSizeSimilarity=1;PctRecOverlap=1;SizeDiff=0;StartDistance=0;EndDistance=0	GT	0/1
chr4	1040123	HG2_PB_HySA_7693	N	<INS>	10	PASS	END=1040123;SVTYPE=INS;SVLEN=1291;SC=Sniffles2,cuteSV,SVIM,Dipcall;NumNeighbors=1;NumThresholdNeighbors=1;MatchId=272;TruScore=0.666667;PctSeqSimilarity=0;PctSizeSimilarity=1;PctRecOverlap=1;SizeDiff=0;StartDistance=0;EndDistance=0	GT	1/1
chr4	12408976	HG2_PB_PB10Xdip_21319	N	<INS>	10	PASS	END=12408976;SVTYPE=INS;SVLEN=51;SC=Sniffles2,cuteSV,SVIM,SVIM-asm,PAV,Dipcall;NumNeighbors=1;NumThresholdNeighbors=1;MatchId=277;TruScore=0.666667;PctSeqSimilarity=0;PctSizeSimilarity=1;PctRecOverlap=1;SizeDiff=0;StartDistance=0;EndDistance=0	GT	0/1
chr4	154050407	HG2_PB_SVrefine2PBcRplusDovetail_8408	N	<INS>	10	PASS	END=154050407;SVTYPE=INS;SVLEN=1013;SC=Sniffles2,cuteSV,SVIM,SVIM-asm,PAV,Dipcall;NumNeighbors=1;NumThresholdNeighbors=1;MatchId=287;TruScore=0.666667;PctSeqSimilarity=0;PctSizeSimilarity=1;PctRecOverlap=1;SizeDiff=0;StartDistance=0;EndDistance=0	GT	0/1
chr4	10133272	HG2_PB_SVrefine2PB10Xhap12_3132	N	<INS>	10	PASS	END=10133272;SVTYPE=INS;SVLEN=92;SC=Sniffles2,SVIM,PAV;NumNeighbors=1;NumThresholdNeighbors=1;MatchId=290;TruScore=0.666667;PctSeqSimilarity=0;PctSizeSimilarity=1;PctRecOverlap=1;SizeDiff=0;StartDistance=0;EndDistance=0	GT	0/1
chr4	157680435	HG3_PB_SVrefine2Falcon1Dovetail_3102	N	<DEL>	10	PASS	END=157680623;SVTYPE=DEL;SVLEN=188;SC=Sniffles2,SVIM;NumNeighbors=1;NumThresholdNeighbors=1;MatchId=296;TruScore=0.666667;PctSeqSimilarity=0;PctSizeSimilarity=1;PctRecOverlap=1;SizeDiff=0;StartDistance=0;EndDistance=0	GT	0/1
chr4	86396781	HG4_Ill_SVrefine2DISCOVARDovetail_3573	N	<DEL>	20	PASS	END=86396844;SVTYPE=DEL;SVLEN=63;SC=Sniffles2,cuteSV,SVIM,SVIM-asm,PAV,Dipcall;NumNeighbors=1;NumThresholdNeighbors=1;MatchId=303;TruScore=0.666667;PctSeqSimilarity=0;PctSizeSimilarity=1;PctRecOverlap=1;SizeDiff=0;StartDistance=0;EndDistance=0	GT	0/1
chr4	190076958	HG2_PB_SVrefine2Falcon2Bionano_2607	N	<INS>	10	PASS	END=190076958;SVTYPE=INS;SVLEN=157;SC=Sniffles2,cuteSV,SVIM,SVIM-asm,PAV,Dipcall;NumNeighbors=1;NumThresholdNeighbors=1;MatchId=306;TruScore=0.666667;PctSeqSimilarity=0;PctSizeSimilarity=1;PctRecOverlap=1;SizeDiff=0;StartDistance=0;EndDistance=0	GT	0/1
chr4	1626573	HG2_PB_SVrefine2Falcon1plusDovetail_8512	N	<INS>	10	PASS	END=1626573;SVTYPE=INS;SVLEN=933;SC=Sniffles2,cuteSV,SVIM,SVIM-asm,PAV,Dipcall;NumNeighbors=1;NumThresholdNeighbors=1;MatchId=313;TruScore=0.666667;PctSeqSimilarity=0;PctSizeSimilarity=1;PctRecOverlap=1;SizeDiff=0;StartDistance=0;EndDistance=0	GT	0/1
chr4	64513	HG4_Ill_Krunchall_5993	N	<DEL>	20	PASS	END=67871;SVTYPE=DEL;SVLEN=3358;SC=Sniffles2,cuteSV,SVIM,SVIM-asm,PAV,Dipcall;NumNeighbors=1;NumThresholdNeighbors=1;MatchId=314;TruScore=0.666667;PctSeqSimilarity=0;PctSizeSimilarity=1;PctRecOverlap=1;SizeDiff=0;StartDistance=0;EndDistance=0	GT	0/1
chr4	135510631	HG2_PB_SVrefine2Falcon1plusDovetail_8995	N	<DEL>	10	PASS	END=135510986;SVTYPE=DEL;SVLEN=355;SC=Sniffles2,SVIM,SVIM-asm;NumNeighbors=1;NumThresholdNeighbors=1;MatchId=320;TruScore=0.666667;PctSeqSimilarity=0;PctSizeSimilarity=1;PctRecOverlap=1;SizeDiff=0;StartDistance=0;EndDistance=0	GT	1/1
chr4	59060347	HG4_Ill_GATKHCSBGrefine_3179	N	<INS>	20	PASS	END=59060347;SVTYPE=INS;SVLEN=88;SC=Sniffles2,cuteSV,SVIM,Dipcall;NumNeighbors=1;NumThresholdNeighbors=1;MatchId=321;TruScore=0.666667;PctSeqSimilarity=0;PctSizeSimilarity=1;PctRecOverlap=1;SizeDiff=0;StartDistance=0;EndDistance=0	GT	0/1
chr5	897227	HG2_PB_SVrefine2Falcon1plusDovetail_9327	N	<DEL>	10	PASS	END=897689;SVTYPE=DEL;SVLEN=462;SC=Sniffles2,cuteSV,SVIM,SVIM-asm,PAV,Dipcall;NumNeighbors=1;NumThresholdNeighbors=1;MatchId=335;TruScore=0.666667;PctSeqSimilarity=0;PctSizeSimilarity=1;PctRecOverlap=1;SizeDiff=0;StartDistance=0;EndDistance=0	GT	0/1
chr5	64405470	HG2_PB_SVrefine2Falcon2Bionano_2898	N	<INS>	20	PASS	END=64405470;SVTYPE=INS;SVLEN=62;SC=Sniffles2,SVIM-asm;NumNeighbors=1;NumThresholdNeighbors=1;MatchId=338;TruScore=0.666667;PctSeqSimilarity=0;PctSizeSimilarity=1;PctRecOverlap=1;SizeDiff=0;StartDistance=0;EndDistance=0	GT	0/1
chr5	495492	HG2_PB_SVrefine2PB10Xhap12_3906	N	<INS>	10	PASS	END=495492;SVTYPE=INS;SVLEN=315;SC=Sniffles2,Dipcall;NumNeighbors=1;NumThresholdNeighbors=1;MatchId=341;TruScore=0.666667;PctSeqSimilarity=0;PctSizeSimilarity=1;PctRecOverlap=1;SizeDiff=0;StartDistance=0;EndDistance=0	GT	1/1
chr5	165227784	HG2_PB_SVrefine2Falcon1plusDovetail_9865	N	<DEL>	20	PASS	END=165227874;SVTYPE=DEL;SVLEN=90;SC=Sniffles2,PAV;NumNeighbors=1;NumThresholdNeighbors=1;MatchId=343;TruScore=0.666667;PctSeqSimilarity=0;PctSizeSimilarity=1;PctRecOverlap=1;SizeDiff=0;StartDistance=0;EndDistance=0	GT	0/1
chr5	94548271	HG2_PB_SVrefine2PB10Xhap12_4336	N	<INS>	20	PASS	END=94548271;SVTYPE=INS;SVLEN=16629;SC=Sniffles2,cuteSV,SVIM,SVIM-asm,PAV,Dipcall;NumNeighbors=1;NumThresholdNeighbors=1;MatchId=349;TruScore=0.666667;PctSeqSimilarity=0;PctSizeSimilarity=1;PctRecOverlap=1;SizeDiff=0;StartDistance=0;EndDistance=0	GT	1/1
chr5	21543073	HG3_PB_pbsv_5490	N	<DEL>	10	PASS	END=21543244;SVTYPE=DEL;SVLEN=171;SC=Sniffles2,cuteSV,SVIM,SVIM-asm,PAV,Dipcall;NumNeighbors=1;NumThresholdNeighbors=1;MatchId=357;TruScore=0.666667;PctSeqSimilarity=0;PctSizeSimilarity=1;PctRecOverlap=1;SizeDiff=0;StartDistance=0;EndDistance=0	GT	0/1
chr5	144562568	HG2_PB_SVrefine2PBcRplusDovetail_9149	N	<INS>	10	PASS	END=144562568;SVTYPE=INS;SVLEN=649;SC=Sniffles2,cuteSV,SVIM,SVIM-asm,PAV,Dipcall;NumNeighbors=1;NumThresholdNeighbors=1;MatchId=359;TruScore=0.666667;PctSeqSimilarity=0;PctSizeSimilarity=1;PctRecOverlap=1;SizeDiff=0;StartDistance=0;EndDistance=0	GT	1/1
chr5	144563611	HG2_PB_pbsv_6206	N	<INS>	10	PASS	END=144563611;SVTYPE=INS;SVLEN=1109;SC=Sniffles2,cuteSV,SVIM;NumNeighbors=1;NumThresholdNeighbors=1;MatchId=360;TruScore=0.666667;PctSeqSimilarity=0;PctSizeSimilarity=1;PctRecOverlap=1;SizeDiff=0;StartDistance=0;EndDistance=0	GT	1/1
chr5	166777766	HG2_Ill_GATKHCSBGrefine_4437	N	<INS>	10	PASS	END=166777766;SVTYPE=INS;SVLEN=85;SC=Sniffles2,cuteSV,SVIM,PAV;NumNeighbors=1;NumThresholdNeighbors=1;MatchId=365;TruScore=0.666667;PctSeqSimilarity=0;PctSizeSimilarity=1;PctRecOverlap=1;SizeDiff=0;StartDistance=0;EndDistance=0	GT	0/1
chr5	180061802	HG2_PB_SVrefine2PBcRplusDovetail_9270	N	<INS>	10	PASS	END=180061802;SVTYPE=INS;SVLEN=908;SC=Sniffles2,cuteSV,SVIM,SVIM-asm,PAV,Dipcall;NumNeighbors=1;NumThresholdNeighbors=1;MatchId=373;TruScore=0.666667;PctSeqSimilarity=0;PctSizeSimilarity=1;PctRecOverlap=1;SizeDiff=0;StartDistance=0;EndDistance=0	GT	1/1
chr5	1191347	HG2_PB_SVrefine2PB10Xhap12_3950	N	<INS>	10	PASS	END=1191347;SVTYPE=INS;SVLEN=259;SC=Sniffles2,cuteSV,SVIM,SVIM-asm,PAV,Dipcall;NumNeighbors=1;NumThresholdNeighbors=1;MatchId=376;TruScore=0.666667;PctSeqSimilarity=0;PctSizeSimilarity=1;PctRecOverlap=1;SizeDiff=0;StartDistance=0;EndDistance=0	GT	1/1
chr5	177952744	HG4_PB_pbsv_6395	N	<INS>	10	PASS	END=177952744;SVTYPE=INS;SVLEN=1337;SC=Sniffles2,cuteSV,SVIM;NumNeighbors=1;NumThresholdNeighbors=1;MatchId=377;TruScore=0.666667;PctSeqSimilarity=0;PctSizeSimilarity=1;PctRecOverlap=1;SizeDiff=0;StartDistance=0;EndDistance=0	GT	1/1
chr5	317898	HG4_PB_SVrefine2PBcRDovetail_2750	N	<INS>	10	PASS	END=317898;SVTYPE=INS;SVLEN=831;SC=Sniffles2,SVIM,SVIM-asm,Dipcall;NumNeighbors=1;NumThresholdNeighbors=1;MatchId=382;TruScore=0.666667;PctSeqSimilarity=0;PctSizeSimilarity=1;PctRecOverlap=1;SizeDiff=0;StartDistance=0;EndDistance=0	GT	1/1
chr5	1458924	HG3_Ill_SVrefine2DISCOVARDovetail_4169	N	<DEL>	20	PASS	END=1459148;SVTYPE=DEL;SVLEN=224;SC=Sniffles2,cuteSV,SVIM,PAV;NumNeighbors=1;NumThresholdNeighbors=1;MatchId=387;TruScore=0.666667;PctSeqSimilarity=0;PctSizeSimilarity=1;PctRecOverlap=1;SizeDiff=0;StartDistance=0;EndDistance=0	GT	0/1
chr5	97567278	HG2_PB_SVrefine2Falcon1plusDovetail_9661	N	<INS>	10	PASS	END=97567278;SVTYPE=INS;SVLEN=2493;SC=Sniffles2,cuteSV,SVIM,SVIM-asm,PAV,Dipcall;NumNeighbors=1;NumThresholdNeighbors=1;MatchId=388;TruScore=0.666667;PctSeqSimilarity=0;PctSizeSimilarity=1;PctRecOverlap=1;SizeDiff=0;StartDistance=0;EndDistance=0	GT	1/1
chr5	4015225	HG4_Ill_150bpfermikitraw_7338	N	<INS>	20	PASS	END=4015225;SVTYPE=INS;SVLEN=62;SC=Sniffles2,cuteSV,SVIM;NumNeighbors=1;NumThresholdNeighbors=1;MatchId=392;TruScore=0.666667;PctSeqSimilarity=0;PctSizeSimilarity=1;PctRecOverlap=1;SizeDiff=0;StartDistance=0;EndDistance=0	GT	0/1
chr6	168646313	HG2_PB_SVrefine2Falcon1plusDovetail_10679	N	<INS>	10	PASS	END=168646313;SVTYPE=INS;SVLEN=196;SC=Sniffles2,SVIM;NumNeighbors=1;NumThresholdNeighbors=1;MatchId=395;TruScore=0.666667;PctSeqSimilarity=0;PctSizeSimilarity=1;PctRecOverlap=1;SizeDiff=0;StartDistance=0;EndDistance=0	GT	0/1
chr6	169246894	HG2_PB_SVrefine2Falcon2Bionano_3730	N	<INS>	10	PASS	END=169246894;SVTYPE=INS;SVLEN=696;SC=Sniffles2,cuteSV,SVIM,SVIM-asm,PAV,Dipcall;NumNeighbors=1;NumThresholdNeighbors=1;MatchId=409;TruScore=0.666667;PctSeqSimilarity=0;PctSizeSimilarity=1;PctRecOverlap=1;SizeDiff=0;StartDistance=0;EndDistance=0	GT	1/1
chr6	150519291	HG4_PB_SVrefine2Falcon1Dovetail_4478	N	<INS>	10	PASS	END=150519291;SVTYPE=INS;SVLEN=1250;SC=Sniffles2,cuteSV,SVIM;NumNeighbors=1;NumThresholdNeighbors=1;MatchId=412;TruScore=0.666667;PctSeqSimilarity=0;PctSizeSimilarity=1;PctRecOverlap=1;SizeDiff=0;StartDistance=0;EndDistance=0	GT	0/1
chr6	80084902	HG4_Ill_SVrefine2DISCOVARDovetail_5208	N	<INS>	20	PASS	END=80084902;SVTYPE=INS;SVLEN=27919;SC=Sniffles2,SVIM;NumNeighbors=1;NumThresholdNeighbors=1;MatchId=413;TruScore=0.666667;PctSeqSimilarity=0;PctSizeSimilarity=1;PctRecOverlap=1;SizeDiff=0;StartDistance=0;EndDistance=0	GT	1/1
chr6	44149159	HG3_PB_SVrefine2PBcRDovetail_3136	N	<INS>	10	PASS	END=44149159;SVTYPE=INS;SVLEN=553;SC=Sniffles2,SVIM,SVIM-asm,PAV,Dipcall;NumNeighbors=1;NumThresholdNeighbors=1;MatchId=421;TruScore=0.666667;PctSeqSimilarity=0;PctSizeSimilarity=1;PctRecOverlap=1;SizeDiff=0;StartDistance=0;EndDistance=0	GT	1/1
chr6	77437124	HG2_PB_SVrefine2PB10Xhap12_5138	N	<DEL>	20	PASS	END=77458884;SVTYPE=DEL;SVLEN=21760;SC=Sniffles2,SVIM,SVIM-asm,PAV,Dipcall;NumNeighbors=1;NumThresholdNeighbors=1;MatchId=424;TruScore=0.666667;PctSeqSimilarity=0;PctSizeSimilarity=1;PctRecOverlap=1;SizeDiff=0;StartDistance=0;EndDistance=0	GT	0/1
chr6	68511985	HG2_PB_SVrefine2PB10Xhap12_5098	N	<INS>	10	PASS	END=68511985;SVTYPE=INS;SVLEN=2100;SC=Sniffles2,SVIM,SVIM-asm,Dipcall;NumNeighbors=1;NumThresholdNeighbors=1;MatchId=425;TruScore=0.666667;PctSeqSimilarity=0;PctSizeSimilarity=1;PctRecOverlap=1;SizeDiff=0;StartDistance=0;EndDistance=0	GT	1/1
chr6	165195472	HG4_PB_SVrefine2Falcon1Dovetail_4565	N	<INS>	10	PASS	END=165195472;SVTYPE=INS;SVLEN=7522;SC=Sniffles2,cuteSV,SVIM,SVIM-asm,PAV,Dipcall;NumNeighbors=1;NumThresholdNeighbors=1;MatchId=431;TruScore=0.666667;PctSeqSimilarity=0;PctSizeSimilarity=1;PctRecOverlap=1;SizeDiff=0;StartDistance=0;EndDistance=0	GT	1/1
chr6	50287230	HG3_Ill_svaba_8943	N	<INS>	10	PASS	END=50287230;SVTYPE=INS;SVLEN=52;SC=Sniffles2,cuteSV,SVIM,SVIM-asm,PAV,Dipcall;NumNeighbors=1;NumThresholdNeighbors=1;MatchId=432;TruScore=0.666667;PctSeqSimilarity=0;PctSizeSimilarity=1;PctRecOverlap=1;SizeDiff=0;StartDistance=0;EndDistance=0	GT	0/1
chr6	170402570	HG2_PB_SVrefine2Falcon2Bionano_3752	N	<INS>	10	PASS	END=170402570;SVTYPE=INS;SVLEN=851;SC=Sniffles2,cuteSV,SVIM,SVIM-asm,Dipcall;NumNeighbors=1;NumThresholdNeighbors=1;MatchId=435;TruScore=0.666667;PctSeqSimilarity=0;PctSizeSimilarity=1;PctRecOverlap=1;SizeDiff=0;StartDistance=0;EndDistance=0	GT	1/1
chr6	102911745	HG3_PB_SVrefine2Falcon1Dovetail_4324	N	<INS>	10	PASS	END=102911745;SVTYPE=INS;SVLEN=187;SC=Sniffles2,SVIM,PAV;NumNeighbors=1;NumThresholdNeighbors=1;MatchId=437;TruScore=0.666667;PctSeqSimilarity=0;PctSizeSimilarity=1;PctRecOverlap=1;SizeDiff=0;StartDistance=0;EndDistance=0	GT	0/1
chr6	35754560	HG3_PB_SVrefine2PBcRDovetail_3103	N	<INS>	10	PASS	END=35754560;SVTYPE=INS;SVLEN=12211;SC=Sniffles2,cuteSV,SVIM,SVIM-asm,PAV,Dipcall;NumNeighbors=1;NumThresholdNeighbors=1;MatchId=450;TruScore=0.666667;PctSeqSimilarity=0;PctSizeSimilarity=1;PctRecOverlap=1;SizeDiff=0;StartDistance=0;EndDistance=0	GT	0/1
chr6	168990255	HG2_PB_SVrefine2PBcRplusDovetail_9931	N	<INS>	10	PASS	END=168990255;SVTYPE=INS;SVLEN=477;SC=Sniffles2,cuteSV,SVIM,SVIM-asm,PAV,Dipcall;NumNeighbors=1;NumThresholdNeighbors=1;MatchId=456;TruScore=0.666667;PctSeqSimilarity=0;PctSizeSimilarity=1;PctRecOverlap=1;SizeDiff=0;StartDistance=0;EndDistance=0	GT	0/1
chr6	62029870	HG2_Ill_manta_1988	N	<INS>	20	PASS	END=62029870;SVTYPE=INS;SVLEN=68;SC=Sniffles2,cuteSV,SVIM;NumNeighbors=1;NumThresholdNeighbors=1;MatchId=457;TruScore=0.666667;PctSeqSimilarity=0;PctSizeSimilarity=1;PctRecOverlap=1;SizeDiff=0;StartDistance=0;EndDistance=0	GT	0/1
chr6	136256069	HG2_Ill_svaba_9473	N	<DEL>	10	PASS	END=136256153;SVTYPE=DEL;SVLEN=84;SC=Sniffles2,cuteSV,SVIM;NumNeighbors=1;NumThresholdNeighbors=1;MatchId=458;TruScore=0.666667;PctSeqSimilarity=0;PctSizeSimilarity=1;PctRecOverlap=1;SizeDiff=0;StartDistance=0;EndDistance=0	GT	0/1
chr6	169054240	HG2_PB_SVrefine2PBcRplusDovetail_9937	N	<INS>	10	PASS	END=169054240;SVTYPE=INS;SVLEN=164;SC=Sniffles2,cuteSV,SVIM,SVIM-asm,PAV,Dipcall;NumNeighbors=1;NumThresholdNeighbors=1;MatchId=463;TruScore=0.666667;PctSeqSimilarity=0;PctSizeSimilarity=1;PctRecOverlap=1;SizeDiff=0;StartDistance=0;EndDistance=0	GT	1/1
chr6	97430443	HG2_PB_SVrefine2Falcon2Bionano_3591	N	<INS>	10	PASS	END=97430443;SVTYPE=INS;SVLEN=1613;SC=Sniffles2,cuteSV,SVIM,SVIM-asm,PAV,Dipcall;NumNeighbors=1;NumThresholdNeighbors=1;MatchId=464;TruScore=0.666667;PctSeqSimilarity=0;PctSizeSimilarity=1;PctRecOverlap=1;SizeDiff=0;StartDistance=0;EndDistance=0	GT	1/1
chr7	130449231	HG2_PB_SVrefine2PBcRplusDovetail_10496	N	<INS>	20	PASS	END=130449231;SVTYPE=INS;SVLEN=3224;SC=Sniffles2,cuteSV,SVIM,SVIM-asm,PAV,Dipcall;NumNeighbors=1;NumThresholdNeighbors=1;MatchId=465;TruScore=0.666667;PctSeqSimilarity=0;PctSizeSimilarity=1;PctRecOverlap=1;SizeDiff=0;StartDistance=0;EndDistance=0	GT	0/1
chr7	158881496	HG3_PB_SVrefine2Falcon1Dovetail_5466	N	<INS>	10	PASS	END=158881496;SVTYPE=INS;SVLEN=645;SC=Sniffles2,cuteSV,SVIM,PAV;NumNeighbors=1;NumThresholdNeighbors=1;MatchId=469;TruScore=0.666667;PctSeqSimilarity=0;PctSizeSimilarity=1;PctRecOverlap=1;SizeDiff=0;StartDistance=0;EndDistance=0	GT	0/1
chr7	506928	HG2_PB_SVrefine2PB10Xhap12_5611	N	<INS>	10	PASS	END=506928;SVTYPE=INS;SVLEN=360;SC=Sniffles2,cuteSV,SVIM,SVIM-asm,PAV,Dipcall;NumNeighbors=1;NumThresholdNeighbors=1;MatchId=477;TruScore=0.666667;PctSeqSimilarity=0;PctSizeSimilarity=1;PctRecOverlap=1;SizeDiff=0;StartDistance=0;EndDistance=0	GT	1/1
chr7	158248561	HG4_Ill_250bpfermikitraw_12091	N	<INS>	20	PASS	END=158248561;SVTYPE=INS;SVLEN=51;SC=Sniffles2,cuteSV;NumNeighbors=1;NumThresholdNeighbors=1;MatchId=489;TruScore=0.666667;PctSeqSimilarity=0;PctSizeSimilarity=1;PctRecOverlap=1;SizeDiff=0;StartDistance=0;EndDistance=0	GT	0/1
chr7	157262978	HG2_PB_SVrefine2Falcon2Bionano_4309	N	<INS>	10	PASS	END=157262978;SVTYPE=INS;SVLEN=272;SC=Sniffles2,SVIM,Dipcall;NumNeighbors=1;NumThresholdNeighbors=1;MatchId=500;TruScore=0.666667;PctSeqSimilarity=0;PctSizeSimilarity=1;PctRecOverlap=1;SizeDiff=0;StartDistance=0;EndDistance=0	GT	0/1
chr7	158066128	HG2_PB_SVrefine2PB10Xhap12_6497	N	<INS>	10	PASS	END=158066128;SVTYPE=INS;SVLEN=462;SC=Sniffles2,cuteSV,SVIM-asm,PAV,Dipcall;NumNeighbors=1;NumThresholdNeighbors=1;MatchId=510;TruScore=0.666667;PctSeqSimilarity=0;PctSizeSimilarity=1;PctRecOverlap=1;SizeDiff=0;StartDistance=0;EndDistance=0	GT	1/1
chr7	100550585	HG2_PB_SVrefine2Falcon1plusDovetail_11191	N	<INS>	10	PASS	END=100550585;SVTYPE=INS;SVLEN=13597;SC=Sniffles2,cuteSV,SVIM,SVIM-asm,PAV,Dipcall;NumNeighbors=1;NumThresholdNeighbors=1;MatchId=513;TruScore=0.666667;PctSeqSimilarity=0;PctSizeSimilarity=1;PctRecOverlap=1;SizeDiff=0;StartDistance=0;EndDistance=0	GT	1/1
chr7	56183104	HG2_Ill_150bpfermikitraw_10571	N	<INS>	10	PASS	END=56183104;SVTYPE=INS;SVLEN=64;SC=Sniffles2,cuteSV,SVIM-asm,Dipcall;NumNeighbors=1;NumThresholdNeighbors=1;MatchId=514;TruScore=0.666667;PctSeqSimilarity=0;PctSizeSimilarity=1;PctRecOverlap=1;SizeDiff=0;StartDistance=0;EndDistance=0	GT	0/1
chr7	155125830	HG2_PB_SVrefine2PB10Xhap12_6424	N	<INS>	10	PASS	END=155125830;SVTYPE=INS;SVLEN=720;SC=Sniffles2,cuteSV,SVIM,SVIM-asm,PAV,Dipcall;NumNeighbors=1;NumThresholdNeighbors=1;MatchId=515;TruScore=0.666667;PctSeqSimilarity=0;PctSizeSimilarity=1;PctRecOverlap=1;SizeDiff=0;StartDistance=0;EndDistance=0	GT	1/1
chr7	158790609	HG4_PB_SVrefine2PBcRDovetail_4439	N	<INS>	10	PASS	END=158790609;SVTYPE=INS;SVLEN=617;SC=Sniffles2,cuteSV,SVIM,SVIM-asm,Dipcall;NumNeighbors=1;NumThresholdNeighbors=1;MatchId=522;TruScore=0.666667;PctSeqSimilarity=0;PctSizeSimilarity=1;PctRecOverlap=1;SizeDiff=0;StartDistance=0;EndDistance=0	GT	1/1
chr7	1320058	HG2_PB_SVrefine2PB10Xhap12_5661	N	<DEL>	20	PASS	END=1320474;SVTYPE=DEL;SVLEN=416;SC=Sniffles2,Dipcall;NumNeighbors=1;NumThresholdNeighbors=1;MatchId=526;TruScore=0.666667;PctSeqSimilarity=0;PctSizeSimilarity=1;PctRecOverlap=1;SizeDiff=0;StartDistance=0;EndDistance=0	GT	1/1
chr7	2075966	HG3_PB_assemblyticsfalcon_24175	N	<INS>	10	PASS	END=2075966;SVTYPE=INS;SVLEN=162;SC=Sniffles2,cuteSV,SVIM,SVIM-asm,PAV;NumNeighbors=1;NumThresholdNeighbors=1;MatchId=537;TruScore=0.666667;PctSeqSimilarity=0;PctSizeSimilarity=1;PctRecOverlap=1;SizeDiff=0;StartDistance=0;EndDistance=0	GT	0/1
chr7	69960528	HG2_PB_SVrefine2Falcon2Bionano_3987	N	<INS>	10	PASS	END=69960528;SVTYPE=INS;SVLEN=631;SC=Sniffles2,cuteSV,SVIM,SVIM-asm,PAV,Dipcall;NumNeighbors=1;NumThresholdNeighbors=1;MatchId=538;TruScore=0.666667;PctSeqSimilarity=0;PctSizeSimilarity=1;PctRecOverlap=1;SizeDiff=0;StartDistance=0;EndDistance=0	GT	0/1
chr7	69961993	HG3_Ill_150bpfermikitraw_10752	N	<DEL>	20	PASS	END=69962080;SVTYPE=DEL;SVLEN=87;SC=Sniffles2,cuteSV,SVIM;NumNeighbors=1;NumThresholdNeighbors=1;MatchId=539;TruScore=0.666667;PctSeqSimilarity=0;PctSizeSimilarity=1;PctRecOverlap=1;SizeDiff=0;StartDistance=0;EndDistance=0	GT	0/1
chr7	155652203	HG2_Ill_GATKHC_14424	N	<INS>	20	PASS	END=155652203;SVTYPE=INS;SVLEN=120;SC=Sniffles2,cuteSV,SVIM;NumNeighbors=1;NumThresholdNeighbors=1;MatchId=541;TruScore=0.666667;PctSeqSimilarity=0;PctSizeSimilarity=1;PctRecOverlap=1;SizeDiff=0;StartDistance=0;EndDistance=0	GT	0/1
chr7	150607757	HG3_PB_SVrefine2Falcon1Dovetail_5312	N	<INS>	10	PASS	END=150607757;SVTYPE=INS;SVLEN=797;SC=Sniffles2,cuteSV,SVIM,SVIM-asm,Dipcall;NumNeighbors=1;NumThresholdNeighbors=1;MatchId=542;TruScore=0.666667;PctSeqSimilarity=0;PctSizeSimilarity=1;PctRecOverlap=1;SizeDiff=0;StartDistance=0;EndDistance=0	GT	0/1
chr7	158521750	HG3_PB_SVrefine2Falcon1Dovetail_5446	N	<DEL>	10	PASS	END=158522029;SVTYPE=DEL;SVLEN=279;SC=Sniffles2,cuteSV,SVIM,SVIM-asm,PAV,Dipcall;NumNeighbors=1;NumThresholdNeighbors=1;MatchId=549;TruScore=0.666667;PctSeqSimilarity=0;PctSizeSimilarity=1;PctRecOverlap=1;SizeDiff=0;StartDistance=0;EndDistance=0	GT	0/1
chr7	157862939	HG2_PB_SVrefine2Falcon2Bionano_4327	N	<DEL>	10	PASS	END=157863166;SVTYPE=DEL;SVLEN=227;SC=Sniffles2,cuteSV,SVIM,SVIM-asm,PAV,Dipcall;NumNeighbors=1;NumThresholdNeighbors=1;MatchId=551;TruScore=0.666667;PctSeqSimilarity=0;PctSizeSimilarity=1;PctRecOverlap=1;SizeDiff=0;StartDistance=0;EndDistance=0	GT	0/1
chr7	5209295	HG4_PB_pbsv_7909	N	<INS>	20	PASS	END=5209295;SVTYPE=INS;SVLEN=1937;SC=Sniffles2,cuteSV,SVIM,SVIM-asm,PAV,Dipcall;NumNeighbors=1;NumThresholdNeighbors=1;MatchId=564;TruScore=0.666667;PctSeqSimilarity=0;PctSizeSimilarity=1;PctRecOverlap=1;SizeDiff=0;StartDistance=0;EndDistance=0	GT	0/1
chr7	10629658	HG4_PB_SVrefine2PBcRDovetail_3894	N	<INS>	10	PASS	END=10629658;SVTYPE=INS;SVLEN=158;SC=Sniffles2,cuteSV,SVIM,SVIM-asm,PAV,Dipcall;NumNeighbors=1;NumThresholdNeighbors=1;MatchId=572;TruScore=0.666667;PctSeqSimilarity=0;PctSizeSimilarity=1;PctRecOverlap=1;SizeDiff=0;StartDistance=0;EndDistance=0	GT	0/1
chr8	102695517	HG4_PB_SVrefine2PBcRDovetail_4818	N	<INS>	10	PASS	END=102695517;SVTYPE=INS;SVLEN=1484;SC=Sniffles2,cuteSV,SVIM;NumNeighbors=1;NumThresholdNeighbors=1;MatchId=579;TruScore=0.666667;PctSeqSimilarity=0;PctSizeSimilarity=1;PctRecOverlap=1;SizeDiff=0;StartDistance=0;EndDistance=0	GT	0/1
chr8	145781904	HG2_PB_SVrefine2Falcon2Bionano_4714	N	<INS>	10	PASS	END=145781904;SVTYPE=INS;SVLEN=610;SC=Sniffles2,cuteSV,SVIM,SVIM-asm,PAV,Dipcall;NumNeighbors=1;NumThresholdNeighbors=1;MatchId=581;TruScore=0.666667;PctSeqSimilarity=0;PctSizeSimilarity=1;PctRecOverlap=1;SizeDiff=0;StartDistance=0;EndDistance=0	GT	1/1
chr8	146171900	HG2_PB_SVrefine2Falcon1plusDovetail_12192	N	<INS>	10	PASS	END=146171900;SVTYPE=INS;SVLEN=1058;SC=Sniffles2,cuteSV,SVIM,SVIM-asm,PAV,Dipcall;NumNeighbors=1;NumThresholdNeighbors=1;MatchId=586;TruScore=0.666667;PctSeqSimilarity=0;PctSizeSimilarity=1;PctRecOverlap=1;SizeDiff=0;StartDistance=0;EndDistance=0	GT	0/1
chr8	142502334	HG2_PB_SVrefine2Falcon2Bionano_4643	N	<INS>	10	PASS	END=142502334;SVTYPE=INS;SVLEN=1352;SC=Sniffles2,cuteSV,SVIM;NumNeighbors=1;NumThresholdNeighbors=1;MatchId=594;TruScore=0.666667;PctSeqSimilarity=0;PctSizeSimilarity=1;PctRecOverlap=1;SizeDiff=0;StartDistance=0;EndDistance=0	GT	1/1
chr8	64910217	HG2_PB_SVrefine2PB10Xhap12_6924	N	<INS>	10	PASS	END=64910217;SVTYPE=INS;SVLEN=203;SC=Sniffles2,SVIM;NumNeighbors=1;NumThresholdNeighbors=1;MatchId=604;TruScore=0.666667;PctSeqSimilarity=0;PctSizeSimilarity=1;PctRecOverlap=1;SizeDiff=0;StartDistance=0;EndDistance=0	GT	1/1
chr8	144492486	HG2_PB_SVrefine2PB10Xhap12_7260	N	<INS>	10	PASS	END=144492486;SVTYPE=INS;SVLEN=1794;SC=Sniffles2,cuteSV,SVIM,SVIM-asm,PAV,Dipcall;NumNeighbors=1;NumThresholdNeighbors=1;MatchId=609;TruScore=0.666667;PctSeqSimilarity=0;PctSizeSimilarity=1;PctRecOverlap=1;SizeDiff=0;StartDistance=0;EndDistance=0	GT	1/1
chr8	26856601	HG2_PB_HySA_16736	N	<INS>	10	PASS	END=26856601;SVTYPE=INS;SVLEN=1639;SC=Sniffles2,cuteSV,SVIM;NumNeighbors=1;NumThresholdNeighbors=1;MatchId=610;TruScore=0.666667;PctSeqSimilarity=0;PctSizeSimilarity=1;PctRecOverlap=1;SizeDiff=0;StartDistance=0;EndDistance=0	GT	0/1
chr8	11312865	HG2_PB_SVrefine2Falcon2Bionano_4493	N	<INS>	10	PASS	END=11312865;SVTYPE=INS;SVLEN=507;SC=Sniffles2,cuteSV,SVIM,SVIM-asm,PAV,Dipcall;NumNeighbors=1;NumThresholdNeighbors=1;MatchId=611;TruScore=0.666667;PctSeqSimilarity=0;PctSizeSimilarity=1;PctRecOverlap=1;SizeDiff=0;StartDistance=0;EndDistance=0	GT	1/1
chr8	134727672	HG4_PB_HySA_14252	N	<INS>	20	PASS	END=134727672;SVTYPE=INS;SVLEN=53;SC=Sniffles2,cuteSV,SVIM;NumNeighbors=1;NumThresholdNeighbors=1;MatchId=620;TruScore=0.666667;PctSeqSimilarity=0;PctSizeSimilarity=1;PctRecOverlap=1;SizeDiff=0;StartDistance=0;EndDistance=0	GT	0/1
chr8	139754141	HG2_PB_SVrefine2PBcRplusDovetail_11285	N	<INS>	10	PASS	END=139754141;SVTYPE=INS;SVLEN=309;SC=Sniffles2,cuteSV;NumNeighbors=1;NumThresholdNeighbors=1;MatchId=629;TruScore=0.666667;PctSeqSimilarity=0;PctSizeSimilarity=1;PctRecOverlap=1;SizeDiff=0;StartDistance=0;EndDistance=0	GT	1/1
chr8	134553165	HG3_Ill_250bpfermikitraw_12955	N	<INS>	10	PASS	END=134553165;SVTYPE=INS;SVLEN=64;SC=Sniffles2,cuteSV,SVIM;NumNeighbors=1;NumThresholdNeighbors=1;MatchId=630;TruScore=0.666667;PctSeqSimilarity=0;PctSizeSimilarity=1;PctRecOverlap=1;SizeDiff=0;StartDistance=0;EndDistance=0	GT	1/1
chr8	1332456	HG2_PB_SVrefine2PB10Xhap12_6601	N	<INS>	10	PASS	END=1332456;SVTYPE=INS;SVLEN=1008;SC=Sniffles2,cuteSV,SVIM,SVIM-asm,Dipcall;NumNeighbors=1;NumThresholdNeighbors=1;MatchId=650;TruScore=0.666667;PctSeqSimilarity=0;PctSizeSimilarity=1;PctRecOverlap=1;SizeDiff=0;StartDistance=0;EndDistance=0	GT	1/1
chr8	145258161	HG2_PB_SVrefine2PBcRplusDovetail_11374	N	<INS>	10	PASS	END=145258161;SVTYPE=INS;SVLEN=125;SC=Sniffles2,cuteSV,SVIM,SVIM-asm,PAV,Dipcall;NumNeighbors=1;NumThresholdNeighbors=1;MatchId=654;TruScore=0.666667;PctSeqSimilarity=0;PctSizeSimilarity=1;PctRecOverlap=1;SizeDiff=0;StartDistance=0;EndDistance=0	GT	1/1
chr9	96580782	HG2_Ill_GATKHCSBGrefine_7123	N	<INS>	20	PASS	END=96580782;SVTYPE=INS;SVLEN=64;SC=Sniffles2,cuteSV,SVIM;NumNeighbors=1;NumThresholdNeighbors=1;MatchId=674;TruScore=0.666667;PctSeqSimilarity=0;PctSizeSimilarity=1;PctRecOverlap=1;SizeDiff=0;StartDistance=0;EndDistance=0	GT	0/1
chr9	132001378	HG2_Ill_GATKHCSBGrefine_7249	N	<INS>	10	PASS	END=132001378;SVTYPE=INS;SVLEN=158;SC=Sniffles2,cuteSV,SVIM;NumNeighbors=1;NumThresholdNeighbors=1;MatchId=678;TruScore=0.666667;PctSeqSimilarity=0;PctSizeSimilarity=1;PctRecOverlap=1;SizeDiff=0;StartDistance=0;EndDistance=0	GT	0/1
chr9	135394538	HG2_PB_SVrefine2PB10Xhap12_7770	N	<INS>	10	PASS	END=135394538;SVTYPE=INS;SVLEN=172;SC=Sniffles2,cuteSV,SVIM,SVIM-asm,PAV,Dipcall;NumNeighbors=1;NumThresholdNeighbors=1;MatchId=680;TruScore=0.666667;PctSeqSimilarity=0;PctSizeSimilarity=1;PctRecOverlap=1;SizeDiff=0;StartDistance=0;EndDistance=0	GT	1/1
chr9	35914414	HG2_PB_pbsv_10203	N	<INS>	10	PASS	END=35914414;SVTYPE=INS;SVLEN=4070;SC=Sniffles2,cuteSV,SVIM;NumNeighbors=1;NumThresholdNeighbors=1;MatchId=685;TruScore=0.666667;PctSeqSimilarity=0;PctSizeSimilarity=1;PctRecOverlap=1;SizeDiff=0;StartDistance=0;EndDistance=0	GT	1/1
chr9	138021106	HG3_PB_pbsv_10441	N	<INS>	10	PASS	END=138021106;SVTYPE=INS;SVLEN=376;SC=Sniffles2,SVIM;NumNeighbors=1;NumThresholdNeighbors=1;MatchId=686;TruScore=0.666667;PctSeqSimilarity=0;PctSizeSimilarity=1;PctRecOverlap=1;SizeDiff=0;StartDistance=0;EndDistance=0	GT	0/1
chr9	137576717	HG2_PB_SVrefine2PBcRplusDovetail_11831	N	<INS>	10	PASS	END=137576717;SVTYPE=INS;SVLEN=847;SC=Sniffles2,cuteSV,SVIM,SVIM-asm,PAV,Dipcall;NumNeighbors=1;NumThresholdNeighbors=1;MatchId=697;TruScore=0.666667;PctSeqSimilarity=0;PctSizeSimilarity=1;PctRecOverlap=1;SizeDiff=0;StartDistance=0;EndDistance=0	GT	1/1
chr9	135956620	HG3_Ill_250bpfermikitraw_14025	N	<DEL>	20	PASS	END=135956708;SVTYPE=DEL;SVLEN=88;SC=Sniffles2,cuteSV,SVIM-asm,PAV,Dipcall;NumNeighbors=1;NumThresholdNeighbors=1;MatchId=699;TruScore=0.666667;PctSeqSimilarity=0;PctSizeSimilarity=1;PctRecOverlap=1;SizeDiff=0;StartDistance=0;EndDistance=0	GT	0/1
chr9	20972742	HG2_PB_SVrefine2PB10Xhap12_7404	N	<INS>	10	PASS	END=20972742;SVTYPE=INS;SVLEN=413;SC=Sniffles2,cuteSV,SVIM,SVIM-asm,PAV,Dipcall;NumNeighbors=1;NumThresholdNeighbors=1;MatchId=701;TruScore=0.666667;PctSeqSimilarity=0;PctSizeSimilarity=1;PctRecOverlap=1;SizeDiff=0;StartDistance=0;EndDistance=0	GT	0/1
chr10	134824201	HG2_PB_SVrefine2PB10Xhap12_8549	N	<INS>	10	PASS	END=134824201;SVTYPE=INS;SVLEN=789;SC=Sniffles2,cuteSV,SVIM,SVIM-asm,PAV,Dipcall;NumNeighbors=1;NumThresholdNeighbors=1;MatchId=704;TruScore=0.666667;PctSeqSimilarity=0;PctSizeSimilarity=1;PctRecOverlap=1;SizeDiff=0;StartDistance=0;EndDistance=0	GT	1/1
chr10	3356187	HG2_PB_SVrefine2PB10Xhap12_7999	N	<INS>	10	PASS	END=3356187;SVTYPE=INS;SVLEN=908;SC=Sniffles2,cuteSV,SVIM,SVIM-asm,PAV,Dipcall;NumNeighbors=1;NumThresholdNeighbors=1;MatchId=708;TruScore=0.666667;PctSeqSimilarity=0;PctSizeSimilarity=1;PctRecOverlap=1;SizeDiff=0;StartDistance=0;EndDistance=0	GT	1/1
chr10	3357362	HG2_PB_PB10Xdip_3635	N	<INS>	10	PASS	END=3357362;SVTYPE=INS;SVLEN=681;SC=Sniffles2,SVIM;NumNeighbors=1;NumThresholdNeighbors=1;MatchId=709;TruScore=0.666667;PctSeqSimilarity=0;PctSizeSimilarity=1;PctRecOverlap=1;SizeDiff=0;StartDistance=0;EndDistance=0	GT	1/1
chr10	93771833	HG2_PB_SVrefine2Falcon2Bionano_5525	N	<INS>	10	PASS	END=93771833;SVTYPE=INS;SVLEN=180;SC=Sniffles2,cuteSV,SVIM,SVIM-asm,PAV,Dipcall;NumNeighbors=1;NumThresholdNeighbors=1;MatchId=711;TruScore=0.666667;PctSeqSimilarity=0;PctSizeSimilarity=1;PctRecOverlap=1;SizeDiff=0;StartDistance=0;EndDistance=0	GT	1/1
chr10	1600392	HG2_PB_SVrefine2Falcon2Bionano_5219	N	<INS>	10	PASS	END=1600392;SVTYPE=INS;SVLEN=355;SC=Sniffles2,Dipcall;NumNeighbors=1;NumThresholdNeighbors=1;MatchId=715;TruScore=0.666667;PctSeqSimilarity=0;PctSizeSimilarity=1;PctRecOverlap=1;SizeDiff=0;StartDistance=0;EndDistance=0	GT	1/1
chr10	47061089	HG4_Ill_manta_2697	N	<INS>	20	PASS	END=47061089;SVTYPE=INS;SVLEN=107;SC=Sniffles2,SVIM,SVIM-asm,PAV,Dipcall;NumNeighbors=1;NumThresholdNeighbors=1;MatchId=717;TruScore=0.666667;PctSeqSimilarity=0;PctSizeSimilarity=1;PctRecOverlap=1;SizeDiff=0;StartDistance=0;EndDistance=0	GT	0/1
chr10	134606067	HG3_Ill_GATKHC_18905	N	<DEL>	20	PASS	END=134606174;SVTYPE=DEL;SVLEN=107;SC=Sniffles2,Dipcall;NumNeighbors=1;NumThresholdNeighbors=1;MatchId=718;TruScore=0.666667;PctSeqSimilarity=0;PctSizeSimilarity=1;PctRecOverlap=1;SizeDiff=0;StartDistance=0;EndDistance=0	GT	0/1
chr10	1382260	HG4_PB_SVrefine2PBcRDovetail_5475	N	<INS>	10	PASS	END=1382260;SVTYPE=INS;SVLEN=252;SC=Sniffles2,SVIM,Dipcall;NumNeighbors=1;NumThresholdNeighbors=1;MatchId=721;TruScore=0.666667;PctSeqSimilarity=0;PctSizeSimilarity=1;PctRecOverlap=1;SizeDiff=0;StartDistance=0;EndDistance=0	GT	1/1
chr10	50949910	HG2_PB_SVrefine2PB10Xhap12_8234	N	<INS>	20	PASS	END=50949910;SVTYPE=INS;SVLEN=847;SC=Sniffles2,cuteSV,SVIM,SVIM-asm,PAV,Dipcall;NumNeighbors=1;NumThresholdNeighbors=1;MatchId=726;TruScore=0.666667;PctSeqSimilarity=0;PctSizeSimilarity=1;PctRecOverlap=1;SizeDiff=0;StartDistance=0;EndDistance=0	GT	1/1
chr10	73448108	HG3_PB_SVrefine2Falcon1Dovetail_6879	N	<INS>	10	PASS	END=73448108;SVTYPE=INS;SVLEN=914;SC=Sniffles2,cuteSV,SVIM,SVIM-asm,PAV,Dipcall;NumNeighbors=1;NumThresholdNeighbors=1;MatchId=740;TruScore=0.666667;PctSeqSimilarity=0;PctSizeSimilarity=1;PctRecOverlap=1;SizeDiff=0;StartDistance=0;EndDistance=0	GT	1/1
chr10	77093484	HG3_PB_SVrefine2Falcon1Dovetail_6888	N	<INS>	10	PASS	END=77093484;SVTYPE=INS;SVLEN=520;SC=Sniffles2,SVIM-asm,Dipcall;NumNeighbors=1;NumThresholdNeighbors=1;MatchId=741;TruScore=0.666667;PctSeqSimilarity=0;PctSizeSimilarity=1;PctRecOverlap=1;SizeDiff=0;StartDistance=0;EndDistance=0	GT	1/1
chr10	8405069	HG2_PB_SVrefine2Falcon1plusDovetail_1109	N	<INS>	10	PASS	END=8405069;SVTYPE=INS;SVLEN=156;SC=Sniffles2,SVIM,SVIM-asm,Dipcall;NumNeighbors=1;NumThresholdNeighbors=1;MatchId=752;TruScore=0.666667;PctSeqSimilarity=0;PctSizeSimilarity=1;PctRecOverlap=1;SizeDiff=0;StartDistance=0;EndDistance=0	GT	0/1
chr10	125013868	HG2_PB_SVrefine2Falcon1plusDovetail_1490	N	<INS>	10	PASS	END=125013868;SVTYPE=INS;SVLEN=2497;SC=Sniffles2,cuteSV,SVIM,SVIM-asm,PAV,Dipcall;NumNeighbors=1;NumThresholdNeighbors=1;MatchId=753;TruScore=0.666667;PctSeqSimilarity=0;PctSizeSimilarity=1;PctRecOverlap=1;SizeDiff=0;StartDistance=0;EndDistance=0	GT	1/1
chr10	20315726	HG2_PB_SVrefine2Falcon1plusDovetail_1173	N	<INS>	10	PASS	END=20315726;SVTYPE=INS;SVLEN=128;SC=Sniffles2,SVIM;NumNeighbors=1;NumThresholdNeighbors=1;MatchId=765;TruScore=0.666667;PctSeqSimilarity=0;PctSizeSimilarity=1;PctRecOverlap=1;SizeDiff=0;StartDistance=0;EndDistance=0	GT	0/1
chr10	45836935	HG3_PB_SVrefine2Falcon1Dovetail_6792	N	<INS>	10	PASS	END=45836935;SVTYPE=INS;SVLEN=15901;SC=Sniffles2,cuteSV,SVIM,SVIM-asm,PAV,Dipcall;NumNeighbors=1;NumThresholdNeighbors=1;MatchId=769;TruScore=0.666667;PctSeqSimilarity=0;PctSizeSimilarity=1;PctRecOverlap=1;SizeDiff=0;StartDistance=0;EndDistance=0	GT	0/1
chr10	134709420	HG2_Ill_250bpfermikitraw_15830	N	<DEL>	10	PASS	END=134709496;SVTYPE=DEL;SVLEN=76;SC=Sniffles2,cuteSV,SVIM,PAV;NumNeighbors=1;NumThresholdNeighbors=1;MatchId=776;TruScore=0.666667;PctSeqSimilarity=0;PctSizeSimilarity=1;PctRecOverlap=1;SizeDiff=0;StartDistance=0;EndDistance=0	GT	0/1
chr10	132840253	HG3_PB_SVrefine2Falcon1Dovetail_7101	N	<INS>	10	PASS	END=132840253;SVTYPE=INS;SVLEN=1231;SC=Sniffles2,cuteSV,SVIM,SVIM-asm,Dipcall;NumNeighbors=1;NumThresholdNeighbors=1;MatchId=778;TruScore=0.666667;PctSeqSimilarity=0;PctSizeSimilarity=1;PctRecOverlap=1;SizeDiff=0;StartDistance=0;EndDistance=0	GT	1/1
chr11	56143091	HG2_10X_SVrefine210Xhap12_8622	N	<INS>	20	PASS	END=56143091;SVTYPE=INS;SVLEN=7605;SC=Sniffles2,cuteSV,SVIM;NumNeighbors=1;NumThresholdNeighbors=1;MatchId=780;TruScore=0.666667;PctSeqSimilarity=0;PctSizeSimilarity=1;PctRecOverlap=1;SizeDiff=0;StartDistance=0;EndDistance=0	GT	1/1
chr11	64362036	HG2_PB_SVrefine2PBcRplusDovetail_1863	N	<INS>	10	PASS	END=64362036;SVTYPE=INS;SVLEN=230;SC=Sniffles2,cuteSV,SVIM,SVIM-asm,PAV,Dipcall;NumNeighbors=1;NumThresholdNeighbors=1;MatchId=783;TruScore=0.666667;PctSeqSimilarity=0;PctSizeSimilarity=1;PctRecOverlap=1;SizeDiff=0;StartDistance=0;EndDistance=0	GT	0/1
chr11	68877872	HG2_PB_SVrefine2Falcon2Bionano_6059	N	<INS>	10	PASS	END=68877872;SVTYPE=INS;SVLEN=699;SC=Sniffles2,cuteSV,SVIM,SVIM-asm,PAV,Dipcall;NumNeighbors=1;NumThresholdNeighbors=1;MatchId=793;TruScore=0.666667;PctSeqSimilarity=0;PctSizeSimilarity=1;PctRecOverlap=1;SizeDiff=0;StartDistance=0;EndDistance=0	GT	1/1
chr11	9000270	HG3_PB_SVrefine2Falcon1Dovetail_7312	N	<DEL>	10	PASS	END=9000370;SVTYPE=DEL;SVLEN=100;SC=Sniffles2,cuteSV,SVIM,SVIM-asm,PAV,Dipcall;NumNeighbors=1;NumThresholdNeighbors=1;MatchId=794;TruScore=0.666667;PctSeqSimilarity=0;PctSizeSimilarity=1;PctRecOverlap=1;SizeDiff=0;StartDistance=0;EndDistance=0	GT	0/1
chr11	61777071	HG2_PB_SVrefine2PB10Xhap12_8910	N	<INS>	10	PASS	END=61777071;SVTYPE=INS;SVLEN=777;SC=Sniffles2,cuteSV,SVIM,SVIM-asm,Dipcall;NumNeighbors=1;NumThresholdNeighbors=1;MatchId=796;TruScore=0.666667;PctSeqSimilarity=0;PctSizeSimilarity=1;PctRecOverlap=1;SizeDiff=0;StartDistance=0;EndDistance=0	GT	1/1
chr11	134629300	HG3_PB_SVrefine2Falcon1Dovetail_7811	N	<INS>	20	PASS	END=134629300;SVTYPE=INS;SVLEN=282;SC=Sniffles2,cuteSV,SVIM;NumNeighbors=1;NumThresholdNeighbors=1;MatchId=799;TruScore=0.666667;PctSeqSimilarity=0;PctSizeSimilarity=1;PctRecOverlap=1;SizeDiff=0;StartDistance=0;EndDistance=0	GT	0/1
chr11	87100629	HG2_Ill_GATKHCSBGrefine_8409	N	<INS>	20	PASS	END=87100629;SVTYPE=INS;SVLEN=50;SC=Sniffles2,cuteSV,SVIM,PAV;NumNeighbors=1;NumThresholdNeighbors=1;MatchId=805;TruScore=0.666667;PctSeqSimilarity=0;PctSizeSimilarity=1;PctRecOverlap=1;SizeDiff=0;StartDistance=0;EndDistance=0	GT	1/1
chr11	70801538	HG2_PB_SVrefine2PBcRplusDovetail_1908	N	<INS>	10	PASS	END=70801538;SVTYPE=INS;SVLEN=39093;SC=Sniffles2,cuteSV,SVIM,Dipcall;NumNeighbors=1;NumThresholdNeighbors=1;MatchId=810;TruScore=0.666667;PctSeqSimilarity=0;PctSizeSimilarity=1;PctRecOverlap=1;SizeDiff=0;StartDistance=0;EndDistance=0	GT	1/1
chr11	400746	HG2_PB_SVrefine2PB10Xhap12_8595	N	<INS>	10	PASS	END=400746;SVTYPE=INS;SVLEN=1247;SC=Sniffles2,cuteSV,SVIM,SVIM-asm,PAV,Dipcall;NumNeighbors=1;NumThresholdNeighbors=1;MatchId=814;TruScore=0.666667;PctSeqSimilarity=0;PctSizeSimilarity=1;PctRecOverlap=1;SizeDiff=0;StartDistance=0;EndDistance=0	GT	1/1
chr11	28816758	HG2_Ill_250bpfermikitraw_16227	N	<INS>	10	PASS	END=28816758;SVTYPE=INS;SVLEN=51;SC=Sniffles2,cuteSV,SVIM,PAV;NumNeighbors=1;NumThresholdNeighbors=1;MatchId=827;TruScore=0.666667;PctSeqSimilarity=0;PctSizeSimilarity=1;PctRecOverlap=1;SizeDiff=0;StartDistance=0;EndDistance=0	GT	0/1
chr11	67974432	HG2_PB_SVrefine2PB10Xhap12_8946	N	<INS>	10	PASS	END=67974432;SVTYPE=INS;SVLEN=1206;SC=Sniffles2,cuteSV,SVIM,SVIM-asm,PAV,Dipcall;NumNeighbors=1;NumThresholdNeighbors=1;MatchId=829;TruScore=0.666667;PctSeqSimilarity=0;PctSizeSimilarity=1;PctRecOverlap=1;SizeDiff=0;StartDistance=0;EndDistance=0	GT	0/1
chr11	56465817	HG2_10X_SVrefine210Xhap12_8624	N	<INS>	20	PASS	END=56465817;SVTYPE=INS;SVLEN=11108;SC=Sniffles2,cuteSV,SVIM,SVIM-asm,PAV,Dipcall;NumNeighbors=1;NumThresholdNeighbors=1;MatchId=830;TruScore=0.666667;PctSeqSimilarity=0;PctSizeSimilarity=1;PctRecOverlap=1;SizeDiff=0;StartDistance=0;EndDistance=0	GT	1/1
chr11	69628592	HG2_Ill_GATKHC_19904	N	<INS>	20	PASS	END=69628592;SVTYPE=INS;SVLEN=76;SC=Sniffles2,cuteSV,SVIM;NumNeighbors=1;NumThresholdNeighbors=1;MatchId=832;TruScore=0.666667;PctSeqSimilarity=0;PctSizeSimilarity=1;PctRecOverlap=1;SizeDiff=0;StartDistance=0;EndDistance=0	GT	0/1
chr11	1308608	HG3_PB_SVrefine2PBcRDovetail_5594	N	<INS>	10	PASS	END=1308608;SVTYPE=INS;SVLEN=454;SC=Sniffles2,SVIM,SVIM-asm,Dipcall;NumNeighbors=1;NumThresholdNeighbors=1;MatchId=835;TruScore=0.666667;PctSeqSimilarity=0;PctSizeSimilarity=1;PctRecOverlap=1;SizeDiff=0;StartDistance=0;EndDistance=0	GT	0/1
chr11	90761452	HG3_Ill_GATKHC_19961	N	<INS>	20	PASS	END=90761452;SVTYPE=INS;SVLEN=54;SC=Sniffles2,SVIM-asm;NumNeighbors=1;NumThresholdNeighbors=1;MatchId=837;TruScore=0.666667;PctSeqSimilarity=0;PctSizeSimilarity=1;PctRecOverlap=1;SizeDiff=0;StartDistance=0;EndDistance=0	GT	0/1
chr11	22337777	HG4_Ill_GATKHC_19360	N	<INS>	20	PASS	END=22337777;SVTYPE=INS;SVLEN=62;SC=Sniffles2,cuteSV,SVIM,SVIM-asm,Dipcall;NumNeighbors=1;NumThresholdNeighbors=1;MatchId=838;TruScore=0.666667;PctSeqSimilarity=0;PctSizeSimilarity=1;PctRecOverlap=1;SizeDiff=0;StartDistance=0;EndDistance=0	GT	0/1
chr12	130863911	HG2_PB_SVrefine2PB10Xhap12_9866	N	<INS>	10	PASS	END=130863911;SVTYPE=INS;SVLEN=352;SC=Sniffles2,SVIM,SVIM-asm,PAV,Dipcall;NumNeighbors=1;NumThresholdNeighbors=1;MatchId=839;TruScore=0.666667;PctSeqSimilarity=0;PctSizeSimilarity=1;PctRecOverlap=1;SizeDiff=0;StartDistance=0;EndDistance=0	GT	0/1
chr12	130871435	HG4_PB_pbsv_13672	N	<INS>	10	PASS	END=130871435;SVTYPE=INS;SVLEN=285;SC=Sniffles2,cuteSV,SVIM,SVIM-asm,PAV,Dipcall;NumNeighbors=1;NumThresholdNeighbors=1;MatchId=840;TruScore=0.666667;PctSeqSimilarity=0;PctSizeSimilarity=1;PctRecOverlap=1;SizeDiff=0;StartDistance=0;EndDistance=0	GT	0/1
chr12	6040649	HG4_PB_SVrefine2Falcon1Dovetail_7922	N	<INS>	10	PASS	END=6040649;SVTYPE=INS;SVLEN=2716;SC=Sniffles2,cuteSV,SVIM,SVIM-asm,PAV,Dipcall;NumNeighbors=1;NumThresholdNeighbors=1;MatchId=843;TruScore=0.666667;PctSeqSimilarity=0;PctSizeSimilarity=1;PctRecOverlap=1;SizeDiff=0;StartDistance=0;EndDistance=0	GT	1/1
chr12	6041692	HG2_PB_SVrefine2PBcRplusDovetail_2204	N	<INS>	10	PASS	END=6041692;SVTYPE=INS;SVLEN=148;SC=Sniffles2,cuteSV,SVIM,SVIM-asm,PAV,Dipcall;NumNeighbors=1;NumThresholdNeighbors=1;MatchId=844;TruScore=0.666667;PctSeqSimilarity=0;PctSizeSimilarity=1;PctRecOverlap=1;SizeDiff=0;StartDistance=0;EndDistance=0	GT	1/1
chr12	109493205	HG2_Ill_GATKHCSBGrefine_9026	N	<INS>	20	PASS	END=109493205;SVTYPE=INS;SVLEN=56;SC=Sniffles2,cuteSV,SVIM;NumNeighbors=1;NumThresholdNeighbors=1;MatchId=846;TruScore=0.666667;PctSeqSimilarity=0;PctSizeSimilarity=1;PctRecOverlap=1;SizeDiff=0;StartDistance=0;EndDistance=0	GT	0/1
chr12	125894104	HG3_PB_SVrefine2PBcRDovetail_6441	N	<DEL>	20	PASS	END=125894282;SVTYPE=DEL;SVLEN=178;SC=Sniffles2,cuteSV,SVIM,SVIM-asm,PAV,Dipcall;NumNeighbors=1;NumThresholdNeighbors=1;MatchId=848;TruScore=0.666667;PctSeqSimilarity=0;PctSizeSimilarity=1;PctRecOverlap=1;SizeDiff=0;StartDistance=0;EndDistance=0	GT	0/1
chr12	127316464	HG4_PB_SVrefine2Falcon1Dovetail_8300	N	<INS>	10	PASS	END=127316464;SVTYPE=INS;SVLEN=2687;SC=Sniffles2,cuteSV,SVIM,SVIM-asm,PAV,Dipcall;NumNeighbors=1;NumThresholdNeighbors=1;MatchId=849;TruScore=0.666667;PctSeqSimilarity=0;PctSizeSimilarity=1;PctRecOverlap=1;SizeDiff=0;StartDistance=0;EndDistance=0	GT	1/1
chr12	129787681	HG2_PB_SVrefine2PBcRplusDovetail_2606	N	<INS>	10	PASS	END=129787681;SVTYPE=INS;SVLEN=525;SC=Sniffles2,SVIM;NumNeighbors=1;NumThresholdNeighbors=1;MatchId=851;TruScore=0.666667;PctSeqSimilarity=0;PctSizeSimilarity=1;PctRecOverlap=1;SizeDiff=0;StartDistance=0;EndDistance=0	GT	1/1
chr12	132111053	HG2_PB_SVrefine2Falcon2Bionano_6823	N	<INS>	10	PASS	END=132111053;SVTYPE=INS;SVLEN=442;SC=Sniffles2,cuteSV,SVIM,SVIM-asm,PAV,Dipcall;NumNeighbors=1;NumThresholdNeighbors=1;MatchId=855;TruScore=0.666667;PctSeqSimilarity=0;PctSizeSimilarity=1;PctRecOverlap=1;SizeDiff=0;StartDistance=0;EndDistance=0	GT	1/1
chr12	116561953	HG2_Ill_150bpfermikitraw_17113	N	<INS>	20	PASS	END=116561953;SVTYPE=INS;SVLEN=66;SC=Sniffles2,cuteSV,SVIM;NumNeighbors=1;NumThresholdNeighbors=1;MatchId=857;TruScore=0.666667;PctSeqSimilarity=0;PctSizeSimilarity=1;PctRecOverlap=1;SizeDiff=0;StartDistance=0;EndDistance=0	GT	0/1
chr12	127184521	HG4_Ill_250bpfermikitraw_18067	N	<INS>	20	PASS	END=127184521;SVTYPE=INS;SVLEN=52;SC=Sniffles2,cuteSV,SVIM;NumNeighbors=1;NumThresholdNeighbors=1;MatchId=865;TruScore=0.666667;PctSeqSimilarity=0;PctSizeSimilarity=1;PctRecOverlap=1;SizeDiff=0;StartDistance=0;EndDistance=0	GT	0/1
chr12	55727214	HG2_PB_SVrefine2PB10Xhap12_9543	N	<INS>	10	PASS	END=55727214;SVTYPE=INS;SVLEN=8211;SC=Sniffles2,SVIM,PAV;NumNeighbors=1;NumThresholdNeighbors=1;MatchId=872;TruScore=0.666667;PctSeqSimilarity=0;PctSizeSimilarity=1;PctRecOverlap=1;SizeDiff=0;StartDistance=0;EndDistance=0	GT	1/1
chr12	111763410	HG2_PB_SVrefine2PB10Xhap12_9742	N	<INS>	10	PASS	END=111763410;SVTYPE=INS;SVLEN=853;SC=Sniffles2,SVIM;NumNeighbors=1;NumThresholdNeighbors=1;MatchId=875;TruScore=0.666667;PctSeqSimilarity=0;PctSizeSimilarity=1;PctRecOverlap=1;SizeDiff=0;StartDistance=0;EndDistance=0	GT	1/1
chr12	121952534	HG4_PB_SVrefine2Falcon1Dovetail_8258	N	<INS>	10	PASS	END=121952534;SVTYPE=INS;SVLEN=1753;SC=Sniffles2,cuteSV,SVIM,SVIM-asm,Dipcall;NumNeighbors=1;NumThresholdNeighbors=1;MatchId=878;TruScore=0.666667;PctSeqSimilarity=0;PctSizeSimilarity=1;PctRecOverlap=1;SizeDiff=0;StartDistance=0;EndDistance=0	GT	1/1
chr12	56299647	HG4_Ill_250bpfermikitraw_17478	N	<INS>	20	PASS	END=56299647;SVTYPE=INS;SVLEN=77;SC=Sniffles2,cuteSV,SVIM,SVIM-asm,PAV,Dipcall;NumNeighbors=1;NumThresholdNeighbors=1;MatchId=883;TruScore=0.666667;PctSeqSimilarity=0;PctSizeSimilarity=1;PctRecOverlap=1;SizeDiff=0;StartDistance=0;EndDistance=0	GT	0/1
chr12	2648372	HG2_PB_PB10Xdip_7041	N	<INS>	10	PASS	END=2648372;SVTYPE=INS;SVLEN=1393;SC=Sniffles2,SVIM;NumNeighbors=1;NumThresholdNeighbors=1;MatchId=884;TruScore=0.666667;PctSeqSimilarity=0;PctSizeSimilarity=1;PctRecOverlap=1;SizeDiff=0;StartDistance=0;EndDistance=0	GT	1/1
chr12	2214720	HG4_PB_SVrefine2PBcRDovetail_6519	N	<DEL>	10	PASS	END=2215038;SVTYPE=DEL;SVLEN=318;SC=Sniffles2,cuteSV,SVIM,SVIM-asm,PAV,Dipcall;NumNeighbors=1;NumThresholdNeighbors=1;MatchId=886;TruScore=0.666667;PctSeqSimilarity=0;PctSizeSimilarity=1;PctRecOverlap=1;SizeDiff=0;StartDistance=0;EndDistance=0	GT	0/1
chr12	13678453	HG2_PB_SVrefine2Falcon2Bionano_6409	N	<INS>	10	PASS	END=13678453;SVTYPE=INS;SVLEN=307;SC=Sniffles2,cuteSV,SVIM,SVIM-asm,PAV,Dipcall;NumNeighbors=1;NumThresholdNeighbors=1;MatchId=888;TruScore=0.666667;PctSeqSimilarity=0;PctSizeSimilarity=1;PctRecOverlap=1;SizeDiff=0;StartDistance=0;EndDistance=0	GT	0/1
chr12	25744074	HG3_PB_pbsv_12751	N	<INS>	10	PASS	END=25744074;SVTYPE=INS;SVLEN=1006;SC=Sniffles2,cuteSV,SVIM,SVIM-asm,PAV,Dipcall;NumNeighbors=1;NumThresholdNeighbors=1;MatchId=890;TruScore=0.666667;PctSeqSimilarity=0;PctSizeSimilarity=1;PctRecOverlap=1;SizeDiff=0;StartDistance=0;EndDistance=0	GT	0/1
chr12	114869574	HG4_PB_SVrefine2PBcRDovetail_6742	N	<INS>	20	PASS	END=114869574;SVTYPE=INS;SVLEN=57;SC=Sniffles2,cuteSV,SVIM;NumNeighbors=1;NumThresholdNeighbors=1;MatchId=891;TruScore=0.666667;PctSeqSimilarity=0;PctSizeSimilarity=1;PctRecOverlap=1;SizeDiff=0;StartDistance=0;EndDistance=0	GT	0/1
chr12	80154701	HG3_PB_SVrefine2PBcRDovetail_6297	N	<INS>	10	PASS	END=80154701;SVTYPE=INS;SVLEN=7881;SC=Sniffles2,cuteSV,SVIM,SVIM-asm,PAV,Dipcall;NumNeighbors=1;NumThresholdNeighbors=1;MatchId=900;TruScore=0.666667;PctSeqSimilarity=0;PctSizeSimilarity=1;PctRecOverlap=1;SizeDiff=0;StartDistance=0;EndDistance=0	GT	0/1
chr12	93844732	HG2_PB_SVrefine2Falcon2Bionano_6640	N	<INS>	10	PASS	END=93844732;SVTYPE=INS;SVLEN=1809;SC=Sniffles2,cuteSV,SVIM,SVIM-asm,PAV,Dipcall;NumNeighbors=1;NumThresholdNeighbors=1;MatchId=902;TruScore=0.666667;PctSeqSimilarity=0;PctSizeSimilarity=1;PctRecOverlap=1;SizeDiff=0;StartDistance=0;EndDistance=0	GT	0/1
chr12	93845894	HG2_PB_HySA_24412	N	<INS>	10	PASS	END=93845894;SVTYPE=INS;SVLEN=3617;SC=Sniffles2,cuteSV,SVIM,Dipcall;NumNeighbors=1;NumThresholdNeighbors=1;MatchId=903;TruScore=0.666667;PctSeqSimilarity=0;PctSizeSimilarity=1;PctRecOverlap=1;SizeDiff=0;StartDistance=0;EndDistance=0	GT	0/1
chr13	114544603	HG2_PB_pbsv_14607	N	<DEL>	20	PASS	END=114544681;SVTYPE=DEL;SVLEN=78;SC=Sniffles2,cuteSV,SVIM,SVIM-asm,Dipcall;NumNeighbors=1;NumThresholdNeighbors=1;MatchId=907;TruScore=0.666667;PctSeqSimilarity=0;PctSizeSimilarity=1;PctRecOverlap=1;SizeDiff=0;StartDistance=0;EndDistance=0	GT	0/1
chr13	82485277	HG2_PB_PB10Xdip_9176	N	<INS>	10	PASS	END=82485277;SVTYPE=INS;SVLEN=54;SC=Sniffles2,cuteSV,SVIM,SVIM-asm,PAV;NumNeighbors=1;NumThresholdNeighbors=1;MatchId=918;TruScore=0.666667;PctSeqSimilarity=0;PctSizeSimilarity=1;PctRecOverlap=1;SizeDiff=0;StartDistance=0;EndDistance=0	GT	1/1
chr13	30131788	HG2_PB_SVrefine2Falcon1plusDovetail_2902	N	<DEL>	10	PASS	END=30132145;SVTYPE=DEL;SVLEN=357;SC=Sniffles2,cuteSV,SVIM,SVIM-asm,PAV,Dipcall;NumNeighbors=1;NumThresholdNeighbors=1;MatchId=921;TruScore=0.666667;PctSeqSimilarity=0;PctSizeSimilarity=1;PctRecOverlap=1;SizeDiff=0;StartDistance=0;EndDistance=0	GT	0/1
chr13	19711565	HG2_PB_SVrefine2Falcon1plusDovetail_2843	N	<INS>	10	PASS	END=19711565;SVTYPE=INS;SVLEN=432;SC=Sniffles2,SVIM;NumNeighbors=1;NumThresholdNeighbors=1;MatchId=922;TruScore=0.666667;PctSeqSimilarity=0;PctSizeSimilarity=1;PctRecOverlap=1;SizeDiff=0;StartDistance=0;EndDistance=0	GT	1/1
chr13	111239420	HG4_PB_SVrefine2Falcon1Dovetail_8797	N	<INS>	10	PASS	END=111239420;SVTYPE=INS;SVLEN=318;SC=Sniffles2,Dipcall;NumNeighbors=1;NumThresholdNeighbors=1;MatchId=926;TruScore=0.666667;PctSeqSimilarity=0;PctSizeSimilarity=1;PctRecOverlap=1;SizeDiff=0;StartDistance=0;EndDistance=0	GT	0/1
chr13	110907890	HG2_PB_SVrefine2Falcon1plusDovetail_3228	N	<INS>	10	PASS	END=110907890;SVTYPE=INS;SVLEN=549;SC=Sniffles2,SVIM,SVIM-asm,PAV,Dipcall;NumNeighbors=1;NumThresholdNeighbors=1;MatchId=943;TruScore=0.666667;PctSeqSimilarity=0;PctSizeSimilarity=1;PctRecOverlap=1;SizeDiff=0;StartDistance=0;EndDistance=0	GT	1/1
chr13	42725669	HG2_Ill_GATKHC_22376	N	<INS>	10	PASS	END=42725669;SVTYPE=INS;SVLEN=66;SC=Sniffles2,cuteSV,SVIM;NumNeighbors=1;NumThresholdNeighbors=1;MatchId=956;TruScore=0.666667;PctSeqSimilarity=0;PctSizeSimilarity=1;PctRecOverlap=1;SizeDiff=0;StartDistance=0;EndDistance=0	GT	0/1
chr13	114852676	HG3_Ill_scalpel_13973	N	<DEL>	20	PASS	END=114852730;SVTYPE=DEL;SVLEN=54;SC=Sniffles2,cuteSV,SVIM,SVIM-asm,PAV,Dipcall;NumNeighbors=1;NumThresholdNeighbors=1;MatchId=961;TruScore=0.666667;PctSeqSimilarity=0;PctSizeSimilarity=1;PctRecOverlap=1;SizeDiff=0;StartDistance=0;EndDistance=0	GT	0/1
chr13	114195537	HG2_PB_SVrefine2PBcRplusDovetail_3114	N	<DEL>	10	PASS	END=114195822;SVTYPE=DEL;SVLEN=285;SC=Sniffles2,cuteSV,SVIM,SVIM-asm,Dipcall;NumNeighbors=1;NumThresholdNeighbors=1;MatchId=966;TruScore=0.666667;PctSeqSimilarity=0;PctSizeSimilarity=1;PctRecOverlap=1;SizeDiff=0;StartDistance=0;EndDistance=0	GT	0/1
chr14	105987019	HG4_PB_SVrefine2Falcon1Dovetail_9249	N	<INS>	10	PASS	END=105987019;SVTYPE=INS;SVLEN=1842;SC=Sniffles2,cuteSV,SVIM,SVIM-asm,PAV,Dipcall;NumNeighbors=1;NumThresholdNeighbors=1;MatchId=975;TruScore=0.666667;PctSeqSimilarity=0;PctSizeSimilarity=1;PctRecOverlap=1;SizeDiff=0;StartDistance=0;EndDistance=0	GT	0/1
chr14	100632667	HG3_PB_SVrefine2PBcRDovetail_7068	N	<INS>	10	PASS	END=100632667;SVTYPE=INS;SVLEN=136;SC=Sniffles2,SVIM-asm,Dipcall;NumNeighbors=1;NumThresholdNeighbors=1;MatchId=979;TruScore=0.666667;PctSeqSimilarity=0;PctSizeSimilarity=1;PctRecOverlap=1;SizeDiff=0;StartDistance=0;EndDistance=0	GT	0/1
chr14	89827045	HG2_PB_SVrefine2PBcRplusDovetail_3343	N	<DEL>	10	PASS	END=89827787;SVTYPE=DEL;SVLEN=742;SC=Sniffles2,cuteSV,SVIM,SVIM-asm,PAV,Dipcall;NumNeighbors=1;NumThresholdNeighbors=1;MatchId=984;TruScore=0.666667;PctSeqSimilarity=0;PctSizeSimilarity=1;PctRecOverlap=1;SizeDiff=0;StartDistance=0;EndDistance=0	GT	0/1
chr14	104681190	HG2_PB_SVrefine2Falcon2Bionano_7522	N	<INS>	10	PASS	END=104681190;SVTYPE=INS;SVLEN=826;SC=Sniffles2,cuteSV,SVIM,SVIM-asm,PAV,Dipcall;NumNeighbors=1;NumThresholdNeighbors=1;MatchId=990;TruScore=0.666667;PctSeqSimilarity=0;PctSizeSimilarity=1;PctRecOverlap=1;SizeDiff=0;StartDistance=0;EndDistance=0	GT	1/1
chr14	77333250	HG4_PB_SVrefine2Falcon1Dovetail_9100	N	<INS>	10	PASS	END=77333250;SVTYPE=INS;SVLEN=354;SC=Sniffles2,cuteSV,SVIM,SVIM-asm,Dipcall;NumNeighbors=1;NumThresholdNeighbors=1;MatchId=993;TruScore=0.666667;PctSeqSimilarity=0;PctSizeSimilarity=1;PctRecOverlap=1;SizeDiff=0;StartDistance=0;EndDistance=0	GT	0/1
chr14	86772510	HG2_Ill_svaba_18654	N	<DEL>	20	PASS	END=86772585;SVTYPE=DEL;SVLEN=75;SC=Sniffles2,SVIM,Dipcall;NumNeighbors=1;NumThresholdNeighbors=1;MatchId=1001;TruScore=0.666667;PctSeqSimilarity=0;PctSizeSimilarity=1;PctRecOverlap=1;SizeDiff=0;StartDistance=0;EndDistance=0	GT	0/1
chr14	98254075	HG2_PB_SVrefine2Falcon1plusDovetail_3620	N	<INS>	10	PASS	END=98254075;SVTYPE=INS;SVLEN=580;SC=Sniffles2,cuteSV,SVIM,SVIM-asm,PAV,Dipcall;NumNeighbors=1;NumThresholdNeighbors=1;MatchId=1004;TruScore=0.666667;PctSeqSimilarity=0;PctSizeSimilarity=1;PctRecOverlap=1;SizeDiff=0;StartDistance=0;EndDistance=0	GT	1/1
chr14	99145108	HG3_Ill_GATKHCSBGrefine_9914	N	<INS>	20	PASS	END=99145108;SVTYPE=INS;SVLEN=54;SC=Sniffles2,cuteSV;NumNeighbors=1;NumThresholdNeighbors=1;MatchId=1011;TruScore=0.666667;PctSeqSimilarity=0;PctSizeSimilarity=1;PctRecOverlap=1;SizeDiff=0;StartDistance=0;EndDistance=0	GT	0/1
chr15	92514624	HG2_PB_pbsv_15637	N	<INS>	10	PASS	END=92514624;SVTYPE=INS;SVLEN=52;SC=Sniffles2,cuteSV,SVIM,SVIM-asm,PAV,Dipcall;NumNeighbors=1;NumThresholdNeighbors=1;MatchId=1023;TruScore=0.666667;PctSeqSimilarity=0;PctSizeSimilarity=1;PctRecOverlap=1;SizeDiff=0;StartDistance=0;EndDistance=0	GT	0/1
chr15	52816162	HG2_PB_SVrefine2Falcon2Bionano_7622	N	<INS>	20	PASS	END=52816162;SVTYPE=INS;SVLEN=890;SC=Sniffles2,cuteSV,SVIM,PAV,Dipcall;NumNeighbors=1;NumThresholdNeighbors=1;MatchId=1025;TruScore=0.666667;PctSeqSimilarity=0;PctSizeSimilarity=1;PctRecOverlap=1;SizeDiff=0;StartDistance=0;EndDistance=0	GT	0/1
chr15	101671305	HG2_PB_pbsv_15717	N	<INS>	10	PASS	END=101671305;SVTYPE=INS;SVLEN=2639;SC=Sniffles2,SVIM;NumNeighbors=1;NumThresholdNeighbors=1;MatchId=1029;TruScore=0.666667;PctSeqSimilarity=0;PctSizeSimilarity=1;PctRecOverlap=1;SizeDiff=0;StartDistance=0;EndDistance=0	GT	1/1
chr15	100466610	HG2_PB_SVrefine2Falcon1plusDovetail_3986	N	<DEL>	10	PASS	END=100467557;SVTYPE=DEL;SVLEN=947;SC=Sniffles2,cuteSV,SVIM,SVIM-asm,Dipcall;NumNeighbors=1;NumThresholdNeighbors=1;MatchId=1035;TruScore=0.666667;PctSeqSimilarity=0;PctSizeSimilarity=1;PctRecOverlap=1;SizeDiff=0;StartDistance=0;EndDistance=0	GT	0/1
chr15	94047229	HG2_PB_SVrefine2Falcon2Bionano_7747	N	<INS>	10	PASS	END=94047229;SVTYPE=INS;SVLEN=308;SC=Sniffles2,cuteSV,SVIM,SVIM-asm,PAV,Dipcall;NumNeighbors=1;NumThresholdNeighbors=1;MatchId=1043;TruScore=0.666667;PctSeqSimilarity=0;PctSizeSimilarity=1;PctRecOverlap=1;SizeDiff=0;StartDistance=0;EndDistance=0	GT	0/1
chr16	83691420	HG3_PB_SVrefine2Falcon1Dovetail_10017	N	<INS>	10	PASS	END=83691420;SVTYPE=INS;SVLEN=323;SC=Sniffles2,SVIM,SVIM-asm,PAV,Dipcall;NumNeighbors=1;NumThresholdNeighbors=1;MatchId=1051;TruScore=0.666667;PctSeqSimilarity=0;PctSizeSimilarity=1;PctRecOverlap=1;SizeDiff=0;StartDistance=0;EndDistance=0	GT	1/1
chr16	87015699	HG2_Ill_250bpfermikitraw_21650	N	<INS>	20	PASS	END=87015699;SVTYPE=INS;SVLEN=63;SC=Sniffles2,cuteSV,SVIM;NumNeighbors=1;NumThresholdNeighbors=1;MatchId=1053;TruScore=0.666667;PctSeqSimilarity=0;PctSizeSimilarity=1;PctRecOverlap=1;SizeDiff=0;StartDistance=0;EndDistance=0	GT	0/1
chr16	1142241	HG2_PB_SVrefine2PB10Xhap12_11430	N	<INS>	10	PASS	END=1142241;SVTYPE=INS;SVLEN=560;SC=Sniffles2,cuteSV,SVIM,SVIM-asm,PAV,Dipcall;NumNeighbors=1;NumThresholdNeighbors=1;MatchId=1055;TruScore=0.666667;PctSeqSimilarity=0;PctSizeSimilarity=1;PctRecOverlap=1;SizeDiff=0;StartDistance=0;EndDistance=0	GT	1/1
chr16	209821	HG2_PB_SVrefine2PB10Xhap12_11373	N	<INS>	10	PASS	END=209821;SVTYPE=INS;SVLEN=1060;SC=Sniffles2,cuteSV,SVIM,PAV,Dipcall;NumNeighbors=1;NumThresholdNeighbors=1;MatchId=1057;TruScore=0.666667;PctSeqSimilarity=0;PctSizeSimilarity=1;PctRecOverlap=1;SizeDiff=0;StartDistance=0;EndDistance=0	GT	1/1
chr16	26385342	HG4_PB_SVrefine2Falcon1Dovetail_9716	N	<INS>	20	PASS	END=26385342;SVTYPE=INS;SVLEN=883;SC=Sniffles2,cuteSV,SVIM;NumNeighbors=1;NumThresholdNeighbors=1;MatchId=1060;TruScore=0.666667;PctSeqSimilarity=0;PctSizeSimilarity=1;PctRecOverlap=1;SizeDiff=0;StartDistance=0;EndDistance=0	GT	1/1
chr16	661595	HG3_PB_SVrefine2Falcon1Dovetail_9575	N	<DEL>	10	PASS	END=661834;SVTYPE=DEL;SVLEN=239;SC=Sniffles2,SVIM-asm;NumNeighbors=1;NumThresholdNeighbors=1;MatchId=1061;TruScore=0.666667;PctSeqSimilarity=0;PctSizeSimilarity=1;PctRecOverlap=1;SizeDiff=0;StartDistance=0;EndDistance=0	GT	1/1
chr16	88960553	HG2_PB_SVrefine2PBcRplusDovetail_4123	N	<INS>	10	PASS	END=88960553;SVTYPE=INS;SVLEN=586;SC=Sniffles2,SVIM;NumNeighbors=1;NumThresholdNeighbors=1;MatchId=1062;TruScore=0.666667;PctSeqSimilarity=0;PctSizeSimilarity=1;PctRecOverlap=1;SizeDiff=0;StartDistance=0;EndDistance=0	GT	1/1
chr16	4254407	HG3_Ill_manta_3527	N	<INS>	20	PASS	END=4254407;SVTYPE=INS;SVLEN=56;SC=Sniffles2,cuteSV,SVIM,SVIM-asm,PAV,Dipcall;NumNeighbors=1;NumThresholdNeighbors=1;MatchId=1069;TruScore=0.666667;PctSeqSimilarity=0;PctSizeSimilarity=1;PctRecOverlap=1;SizeDiff=0;StartDistance=0;EndDistance=0	GT	0/1
chr16	88898317	HG4_PB_assemblyticsfalcon_9950	N	<INS>	10	PASS	END=88898317;SVTYPE=INS;SVLEN=161;SC=Sniffles2,cuteSV,SVIM,SVIM-asm,Dipcall;NumNeighbors=1;NumThresholdNeighbors=1;MatchId=1071;TruScore=0.666667;PctSeqSimilarity=0;PctSizeSimilarity=1;PctRecOverlap=1;SizeDiff=0;StartDistance=0;EndDistance=0	GT	0/1
chr16	89073363	HG3_PB_HySA_24740	N	<INS>	10	PASS	END=89073363;SVTYPE=INS;SVLEN=613;SC=Sniffles2,SVIM,Dipcall;NumNeighbors=1;NumThresholdNeighbors=1;MatchId=1072;TruScore=0.666667;PctSeqSimilarity=0;PctSizeSimilarity=1;PctRecOverlap=1;SizeDiff=0;StartDistance=0;EndDistance=0	GT	1/1
chr16	952570	HG3_PB_SVrefine2Falcon1Dovetail_9596	N	<INS>	10	PASS	END=952570;SVTYPE=INS;SVLEN=604;SC=Sniffles2,cuteSV,SVIM,SVIM-asm,PAV,Dipcall;NumNeighbors=1;NumThresholdNeighbors=1;MatchId=1074;TruScore=0.666667;PctSeqSimilarity=0;PctSizeSimilarity=1;PctRecOverlap=1;SizeDiff=0;StartDistance=0;EndDistance=0	GT	1/1
chr16	89973749	HG2_PB_SVrefine2Falcon2Bionano_8060	N	<INS>	10	PASS	END=89973749;SVTYPE=INS;SVLEN=1148;SC=Sniffles2,cuteSV,SVIM,SVIM-asm,PAV,Dipcall;NumNeighbors=1;NumThresholdNeighbors=1;MatchId=1081;TruScore=0.666667;PctSeqSimilarity=0;PctSizeSimilarity=1;PctRecOverlap=1;SizeDiff=0;StartDistance=0;EndDistance=0	GT	1/1
chr16	87251195	HG2_PB_SVrefine2Falcon2Bionano_8005	N	<INS>	10	PASS	END=87251195;SVTYPE=INS;SVLEN=473;SC=Sniffles2,cuteSV,SVIM,SVIM-asm,PAV,Dipcall;NumNeighbors=1;NumThresholdNeighbors=1;MatchId=1087;TruScore=0.666667;PctSeqSimilarity=0;PctSizeSimilarity=1;PctRecOverlap=1;SizeDiff=0;StartDistance=0;EndDistance=0	GT	1/1
chr16	32494596	HG4_PB_SVrefine2PBcRDovetail_7921	N	<DEL>	20	PASS	END=32496820;SVTYPE=DEL;SVLEN=2224;SC=Sniffles2,cuteSV,SVIM,SVIM-asm,PAV,Dipcall;NumNeighbors=1;NumThresholdNeighbors=1;MatchId=1090;TruScore=0.666667;PctSeqSimilarity=0;PctSizeSimilarity=1;PctRecOverlap=1;SizeDiff=0;StartDistance=0;EndDistance=0	GT	0/1
chr16	87772138	HG2_PB_SVrefine2Falcon2Bionano_8011	N	<INS>	10	PASS	END=87772138;SVTYPE=INS;SVLEN=912;SC=Sniffles2,SVIM;NumNeighbors=1;NumThresholdNeighbors=1;MatchId=1093;TruScore=0.666667;PctSeqSimilarity=0;PctSizeSimilarity=1;PctRecOverlap=1;SizeDiff=0;StartDistance=0;EndDistance=0	GT	1/1
chr17	190129	HG2_PB_SVrefine2Falcon1plusDovetail_4566	N	<INS>	10	PASS	END=190129;SVTYPE=INS;SVLEN=850;SC=Sniffles2,cuteSV,SVIM,SVIM-asm,PAV,Dipcall;NumNeighbors=1;NumThresholdNeighbors=1;MatchId=1099;TruScore=0.666667;PctSeqSimilarity=0;PctSizeSimilarity=1;PctRecOverlap=1;SizeDiff=0;StartDistance=0;EndDistance=0	GT	1/1
chr17	796755	HG2_PB_SVrefine2PBcRplusDovetail_4209	N	<DEL>	10	PASS	END=797012;SVTYPE=DEL;SVLEN=257;SC=Sniffles2,cuteSV,SVIM;NumNeighbors=1;NumThresholdNeighbors=1;MatchId=1105;TruScore=0.666667;PctSeqSimilarity=0;PctSizeSimilarity=1;PctRecOverlap=1;SizeDiff=0;StartDistance=0;EndDistance=0	GT	1/1
chr17	41323	HG2_PB_SVrefine2PB10Xhap12_11864	N	<INS>	10	PASS	END=41323;SVTYPE=INS;SVLEN=459;SC=Sniffles2,cuteSV,SVIM,SVIM-asm,PAV,Dipcall;NumNeighbors=1;NumThresholdNeighbors=1;MatchId=1108;TruScore=0.666667;PctSeqSimilarity=0;PctSizeSimilarity=1;PctRecOverlap=1;SizeDiff=0;StartDistance=0;EndDistance=0	GT	1/1
chr17	12929452	HG2_Ill_GATKHC_26304	N	<INS>	20	PASS	END=12929452;SVTYPE=INS;SVLEN=52;SC=Sniffles2,cuteSV,SVIM,SVIM-asm;NumNeighbors=1;NumThresholdNeighbors=1;MatchId=1114;TruScore=0.666667;PctSeqSimilarity=0;PctSizeSimilarity=1;PctRecOverlap=1;SizeDiff=0;StartDistance=0;EndDistance=0	GT	0/1
chr17	230108	HG2_PB_SVrefine2Falcon1plusDovetail_4574	N	<INS>	10	PASS	END=230108;SVTYPE=INS;SVLEN=457;SC=Sniffles2,cuteSV,SVIM,SVIM-asm,PAV,Dipcall;NumNeighbors=1;NumThresholdNeighbors=1;MatchId=1117;TruScore=0.666667;PctSeqSimilarity=0;PctSizeSimilarity=1;PctRecOverlap=1;SizeDiff=0;StartDistance=0;EndDistance=0	GT	1/1
chr17	3862135	HG4_Ill_150bpfermikitraw_20697	N	<INS>	10	PASS	END=3862135;SVTYPE=INS;SVLEN=58;SC=Sniffles2,cuteSV,SVIM;NumNeighbors=1;NumThresholdNeighbors=1;MatchId=1121;TruScore=0.666667;PctSeqSimilarity=0;PctSizeSimilarity=1;PctRecOverlap=1;SizeDiff=0;StartDistance=0;EndDistance=0	GT	0/1
chr17	48553542	HG2_PB_SVrefine2PBcRplusDovetail_4433	N	<INS>	10	PASS	END=48553542;SVTYPE=INS;SVLEN=96;SC=Sniffles2,SVIM,Dipcall;NumNeighbors=1;NumThresholdNeighbors=1;MatchId=1124;TruScore=0.666667;PctSeqSimilarity=0;PctSizeSimilarity=1;PctRecOverlap=1;SizeDiff=0;StartDistance=0;EndDistance=0	GT	1/1
chr17	41119184	HG3_Ill_manta_3681	N	<DEL>	20	PASS	END=41119366;SVTYPE=DEL;SVLEN=182;SC=Sniffles2,cuteSV,SVIM,PAV;NumNeighbors=1;NumThresholdNeighbors=1;MatchId=1135;TruScore=0.666667;PctSeqSimilarity=0;PctSizeSimilarity=1;PctRecOverlap=1;SizeDiff=0;StartDistance=0;EndDistance=0	GT	0/1
chr17	4365372	HG2_PB_SVrefine2PB10Xhap12_11981	N	<INS>	10	PASS	END=4365372;SVTYPE=INS;SVLEN=648;SC=Sniffles2,SVIM-asm,Dipcall;NumNeighbors=1;NumThresholdNeighbors=1;MatchId=1137;TruScore=0.666667;PctSeqSimilarity=0;PctSizeSimilarity=1;PctRecOverlap=1;SizeDiff=0;StartDistance=0;EndDistance=0	GT	1/1
chr17	7281596	HG3_Ill_150bpfermikitraw_20650	N	<INS>	20	PASS	END=7281596;SVTYPE=INS;SVLEN=51;SC=Sniffles2,cuteSV;NumNeighbors=1;NumThresholdNeighbors=1;MatchId=1146;TruScore=0.666667;PctSeqSimilarity=0;PctSizeSimilarity=1;PctRecOverlap=1;SizeDiff=0;StartDistance=0;EndDistance=0	GT	0/1
chr17	548994	HG2_PB_SVrefine2Falcon2Bionano_8094	N	<INS>	10	PASS	END=548994;SVTYPE=INS;SVLEN=1275;SC=Sniffles2,cuteSV,SVIM,SVIM-asm,PAV,Dipcall;NumNeighbors=1;NumThresholdNeighbors=1;MatchId=1148;TruScore=0.666667;PctSeqSimilarity=0;PctSizeSimilarity=1;PctRecOverlap=1;SizeDiff=0;StartDistance=0;EndDistance=0	GT	1/1
chr17	550028	HG3_PB_HySA_24845	N	<INS>	10	PASS	END=550028;SVTYPE=INS;SVLEN=174;SC=Sniffles2,cuteSV,PAV,Dipcall;NumNeighbors=1;NumThresholdNeighbors=1;MatchId=1149;TruScore=0.666667;PctSeqSimilarity=0;PctSizeSimilarity=1;PctRecOverlap=1;SizeDiff=0;StartDistance=0;EndDistance=0	GT	1/1
chr17	75845673	HG3_PB_SVrefine2PBcRDovetail_8213	N	<DEL>	20	PASS	END=75845889;SVTYPE=DEL;SVLEN=216;SC=Sniffles2,cuteSV,SVIM,SVIM-asm,PAV,Dipcall;NumNeighbors=1;NumThresholdNeighbors=1;MatchId=1150;TruScore=0.666667;PctSeqSimilarity=0;PctSizeSimilarity=1;PctRecOverlap=1;SizeDiff=0;StartDistance=0;EndDistance=0	GT	0/1
chr17	1020314	HG3_PB_SVrefine2Falcon1Dovetail_10207	N	<INS>	10	PASS	END=1020314;SVTYPE=INS;SVLEN=537;SC=Sniffles2,cuteSV,SVIM,SVIM-asm,PAV,Dipcall;NumNeighbors=1;NumThresholdNeighbors=1;MatchId=1151;TruScore=0.666667;PctSeqSimilarity=0;PctSizeSimilarity=1;PctRecOverlap=1;SizeDiff=0;StartDistance=0;EndDistance=0	GT	1/1
chr17	78286167	HG2_PB_SVrefine2Falcon2Bionano_8376	N	<INS>	10	PASS	END=78286167;SVTYPE=INS;SVLEN=87;SC=Sniffles2,cuteSV,SVIM,Dipcall;NumNeighbors=1;NumThresholdNeighbors=1;MatchId=1154;TruScore=0.666667;PctSeqSimilarity=0;PctSizeSimilarity=1;PctRecOverlap=1;SizeDiff=0;StartDistance=0;EndDistance=0	GT	0/1
chr17	26842625	HG2_PB_SVrefine2PBcRplusDovetail_4358	N	<DEL>	10	PASS	END=26842960;SVTYPE=DEL;SVLEN=335;SC=Sniffles2,cuteSV,SVIM,SVIM-asm,PAV,Dipcall;NumNeighbors=1;NumThresholdNeighbors=1;MatchId=1155;TruScore=0.666667;PctSeqSimilarity=0;PctSizeSimilarity=1;PctRecOverlap=1;SizeDiff=0;StartDistance=0;EndDistance=0	GT	0/1
chr17	75480337	HG3_PB_SVrefine2PBcRDovetail_8207	N	<INS>	10	PASS	END=75480337;SVTYPE=INS;SVLEN=744;SC=Sniffles2,cuteSV,SVIM,SVIM-asm,PAV,Dipcall;NumNeighbors=1;NumThresholdNeighbors=1;MatchId=1156;TruScore=0.666667;PctSeqSimilarity=0;PctSizeSimilarity=1;PctRecOverlap=1;SizeDiff=0;StartDistance=0;EndDistance=0	GT	1/1
chr17	4756047	HG2_PB_SVrefine2PB10Xhap12_11986	N	<INS>	10	PASS	END=4756047;SVTYPE=INS;SVLEN=458;SC=Sniffles2,SVIM,SVIM-asm,Dipcall;NumNeighbors=1;NumThresholdNeighbors=1;MatchId=1160;TruScore=0.666667;PctSeqSimilarity=0;PctSizeSimilarity=1;PctRecOverlap=1;SizeDiff=0;StartDistance=0;EndDistance=0	GT	1/1
chr17	55208784	HG4_PB_SVrefine2Falcon1Dovetail_10426	N	<INS>	10	PASS	END=55208784;SVTYPE=INS;SVLEN=1407;SC=Sniffles2,cuteSV,SVIM,SVIM-asm,PAV,Dipcall;NumNeighbors=1;NumThresholdNeighbors=1;MatchId=1161;TruScore=0.666667;PctSeqSimilarity=0;PctSizeSimilarity=1;PctRecOverlap=1;SizeDiff=0;StartDistance=0;EndDistance=0	GT	1/1
chr17	55210028	HG2_PB_assemblyticsfalcon_10833	N	<INS>	10	PASS	END=55210028;SVTYPE=INS;SVLEN=1837;SC=Sniffles2,cuteSV,SVIM,SVIM-asm,PAV,Dipcall;NumNeighbors=1;NumThresholdNeighbors=1;MatchId=1162;TruScore=0.666667;PctSeqSimilarity=0;PctSizeSimilarity=1;PctRecOverlap=1;SizeDiff=0;StartDistance=0;EndDistance=0	GT	1/1
chr17	73190392	HG2_PB_SVrefine2PB10Xhap12_12306	N	<INS>	20	PASS	END=73190392;SVTYPE=INS;SVLEN=629;SC=Sniffles2,cuteSV,SVIM,SVIM-asm,PAV,Dipcall;NumNeighbors=1;NumThresholdNeighbors=1;MatchId=1167;TruScore=0.666667;PctSeqSimilarity=0;PctSizeSimilarity=1;PctRecOverlap=1;SizeDiff=0;StartDistance=0;EndDistance=0	GT	1/1
chr18	77068639	HG2_PB_SVrefine2PB10Xhap12_12820	N	<INS>	10	PASS	END=77068639;SVTYPE=INS;SVLEN=288;SC=Sniffles2,cuteSV,SVIM;NumNeighbors=1;NumThresholdNeighbors=1;MatchId=1172;TruScore=0.666667;PctSeqSimilarity=0;PctSizeSimilarity=1;PctRecOverlap=1;SizeDiff=0;StartDistance=0;EndDistance=0	GT	1/1
chr18	77085833	HG2_PB_SVrefine2Falcon1plusDovetail_5368	N	<INS>	10	PASS	END=77085833;SVTYPE=INS;SVLEN=205;SC=Sniffles2,SVIM;NumNeighbors=1;NumThresholdNeighbors=1;MatchId=1173;TruScore=0.666667;PctSeqSimilarity=0;PctSizeSimilarity=1;PctRecOverlap=1;SizeDiff=0;StartDistance=0;EndDistance=0	GT	1/1
chr18	76793223	HG2_PB_SVrefine2Falcon2Bionano_8643	N	<INS>	10	PASS	END=76793223;SVTYPE=INS;SVLEN=1032;SC=Sniffles2,cuteSV,SVIM,SVIM-asm,PAV,Dipcall;NumNeighbors=1;NumThresholdNeighbors=1;MatchId=1175;TruScore=0.666667;PctSeqSimilarity=0;PctSizeSimilarity=1;PctRecOverlap=1;SizeDiff=0;StartDistance=0;EndDistance=0	GT	0/1
chr18	76795536	HG2_PB_PB10Xdip_14457	N	<INS>	10	PASS	END=76795536;SVTYPE=INS;SVLEN=72;SC=Sniffles2,cuteSV,SVIM;NumNeighbors=1;NumThresholdNeighbors=1;MatchId=1176;TruScore=0.666667;PctSeqSimilarity=0;PctSizeSimilarity=1;PctRecOverlap=1;SizeDiff=0;StartDistance=0;EndDistance=0	GT	0/1
chr18	76244897	HG2_PB_SVrefine2Falcon2Bionano_8628	N	<INS>	10	PASS	END=76244897;SVTYPE=INS;SVLEN=294;SC=Sniffles2,cuteSV,SVIM,SVIM-asm,PAV,Dipcall;NumNeighbors=1;NumThresholdNeighbors=1;MatchId=1177;TruScore=0.666667;PctSeqSimilarity=0;PctSizeSimilarity=1;PctRecOverlap=1;SizeDiff=0;StartDistance=0;EndDistance=0	GT	0/1
chr18	77116782	HG2_PB_SVrefine2Falcon2Bionano_8653	N	<INS>	10	PASS	END=77116782;SVTYPE=INS;SVLEN=868;SC=Sniffles2,cuteSV,SVIM,SVIM-asm,PAV,Dipcall;NumNeighbors=1;NumThresholdNeighbors=1;MatchId=1182;TruScore=0.666667;PctSeqSimilarity=0;PctSizeSimilarity=1;PctRecOverlap=1;SizeDiff=0;StartDistance=0;EndDistance=0	GT	1/1
chr18	45377167	HG4_Ill_svaba_21360	N	<DEL>	10	PASS	END=45377220;SVTYPE=DEL;SVLEN=53;SC=Sniffles2,SVIM-asm;NumNeighbors=1;NumThresholdNeighbors=1;MatchId=1192;TruScore=0.666667;PctSeqSimilarity=0;PctSizeSimilarity=1;PctRecOverlap=1;SizeDiff=0;StartDistance=0;EndDistance=0	GT	0/1
chr18	70633761	HG2_PB_SVrefine2PB10Xhap12_12732	N	<INS>	10	PASS	END=70633761;SVTYPE=INS;SVLEN=12878;SC=Sniffles2,cuteSV,SVIM,SVIM-asm,PAV,Dipcall;NumNeighbors=1;NumThresholdNeighbors=1;MatchId=1195;TruScore=0.666667;PctSeqSimilarity=0;PctSizeSimilarity=1;PctRecOverlap=1;SizeDiff=0;StartDistance=0;EndDistance=0	GT	1/1
chr18	76798596	HG2_PB_SVrefine2Falcon1plusDovetail_5362	N	<INS>	10	PASS	END=76798596;SVTYPE=INS;SVLEN=1375;SC=Sniffles2,cuteSV,SVIM,SVIM-asm,PAV,Dipcall;NumNeighbors=1;NumThresholdNeighbors=1;MatchId=1196;TruScore=0.666667;PctSeqSimilarity=0;PctSizeSimilarity=1;PctRecOverlap=1;SizeDiff=0;StartDistance=0;EndDistance=0	GT	1/1
chr18	19811900	HG2_PB_SVrefine2Falcon2Bionano_8499	N	<INS>	10	PASS	END=19811900;SVTYPE=INS;SVLEN=1275;SC=Sniffles2,SVIM;NumNeighbors=1;NumThresholdNeighbors=1;MatchId=1197;TruScore=0.666667;PctSeqSimilarity=0;PctSizeSimilarity=1;PctRecOverlap=1;SizeDiff=0;StartDistance=0;EndDistance=0	GT	1/1
chr18	13672959	HG2_PB_SVrefine2Falcon1plusDovetail_5083	N	<INS>	10	PASS	END=13672959;SVTYPE=INS;SVLEN=513;SC=Sniffles2,cuteSV,SVIM,SVIM-asm,PAV,Dipcall;NumNeighbors=1;NumThresholdNeighbors=1;MatchId=1205;TruScore=0.666667;PctSeqSimilarity=0;PctSizeSimilarity=1;PctRecOverlap=1;SizeDiff=0;StartDistance=0;EndDistance=0	GT	0/1
chr19	4884873	HG4_PB_SVrefine2Falcon1Dovetail_11092	N	<DEL>	20	PASS	END=4885438;SVTYPE=DEL;SVLEN=565;SC=Sniffles2,cuteSV,SVIM,SVIM-asm,PAV,Dipcall;NumNeighbors=1;NumThresholdNeighbors=1;MatchId=1211;TruScore=0.666667;PctSeqSimilarity=0;PctSizeSimilarity=1;PctRecOverlap=1;SizeDiff=0;StartDistance=0;EndDistance=0	GT	0/1
chr19	844205	HG3_PB_SVrefine2Falcon1Dovetail_11031	N	<INS>	10	PASS	END=844205;SVTYPE=INS;SVLEN=214;SC=Sniffles2,SVIM,SVIM-asm,PAV,Dipcall;NumNeighbors=1;NumThresholdNeighbors=1;MatchId=1222;TruScore=0.666667;PctSeqSimilarity=0;PctSizeSimilarity=1;PctRecOverlap=1;SizeDiff=0;StartDistance=0;EndDistance=0	GT	0/1
chr19	51483819	HG3_PB_SVrefine2Falcon1Dovetail_11322	N	<INS>	10	PASS	END=51483819;SVTYPE=INS;SVLEN=523;SC=Sniffles2,cuteSV,SVIM,SVIM-asm,PAV,Dipcall;NumNeighbors=1;NumThresholdNeighbors=1;MatchId=1232;TruScore=0.666667;PctSeqSimilarity=0;PctSizeSimilarity=1;PctRecOverlap=1;SizeDiff=0;StartDistance=0;EndDistance=0	GT	0/1
chr19	18800292	HG2_PB_SVrefine2PBcRplusDovetail_5143	N	<INS>	20	PASS	END=18800292;SVTYPE=INS;SVLEN=498;SC=Sniffles2,cuteSV,SVIM;NumNeighbors=1;NumThresholdNeighbors=1;MatchId=1237;TruScore=0.666667;PctSeqSimilarity=0;PctSizeSimilarity=1;PctRecOverlap=1;SizeDiff=0;StartDistance=0;EndDistance=0	GT	1/1
chr19	7515014	HG4_PB_SVrefine2Falcon1Dovetail_11112	N	<INS>	10	PASS	END=7515014;SVTYPE=INS;SVLEN=16563;SC=Sniffles2,SVIM,SVIM-asm,PAV,Dipcall;NumNeighbors=1;NumThresholdNeighbors=1;MatchId=1243;TruScore=0.666667;PctSeqSimilarity=0;PctSizeSimilarity=1;PctRecOverlap=1;SizeDiff=0;StartDistance=0;EndDistance=0	GT	1/1
chr19	18660368	HG2_Ill_SVrefine2DISCOVARplusDovetail_5952	N	<DEL>	20	PASS	END=18660691;SVTYPE=DEL;SVLEN=323;SC=Sniffles2,cuteSV,SVIM,SVIM-asm,PAV,Dipcall;NumNeighbors=1;NumThresholdNeighbors=1;MatchId=1244;TruScore=0.666667;PctSeqSimilarity=0;PctSizeSimilarity=1;PctRecOverlap=1;SizeDiff=0;StartDistance=0;EndDistance=0	GT	0/1
chr19	2817666	HG3_PB_SVrefine2PBcRDovetail_8676	N	<DEL>	20	PASS	END=2818124;SVTYPE=DEL;SVLEN=458;SC=Sniffles2,cuteSV,SVIM-asm,Dipcall;NumNeighbors=1;NumThresholdNeighbors=1;MatchId=1245;TruScore=0.666667;PctSeqSimilarity=0;PctSizeSimilarity=1;PctRecOverlap=1;SizeDiff=0;StartDistance=0;EndDistance=0	GT	0/1
chr19	55983453	HG2_PB_SVrefine2PB10Xhap12_13375	N	<INS>	10	PASS	END=55983453;SVTYPE=INS;SVLEN=84;SC=Sniffles2,cuteSV,SVIM,SVIM-asm,PAV,Dipcall;NumNeighbors=1;NumThresholdNeighbors=1;MatchId=1248;TruScore=0.666667;PctSeqSimilarity=0;PctSizeSimilarity=1;PctRecOverlap=1;SizeDiff=0;StartDistance=0;EndDistance=0	GT	0/1
chr19	39164082	HG4_Ill_150bpfermikitraw_22502	N	<INS>	20	PASS	END=39164082;SVTYPE=INS;SVLEN=54;SC=Sniffles2,cuteSV,SVIM,Dipcall;NumNeighbors=1;NumThresholdNeighbors=1;MatchId=1250;TruScore=0.666667;PctSeqSimilarity=0;PctSizeSimilarity=1;PctRecOverlap=1;SizeDiff=0;StartDistance=0;EndDistance=0	GT	0/1
chr19	13646816	HG2_PB_PB10Xdip_14624	N	<INS>	10	PASS	END=13646816;SVTYPE=INS;SVLEN=645;SC=Sniffles2,SVIM;NumNeighbors=1;NumThresholdNeighbors=1;MatchId=1255;TruScore=0.666667;PctSeqSimilarity=0;PctSizeSimilarity=1;PctRecOverlap=1;SizeDiff=0;StartDistance=0;EndDistance=0	GT	1/1
chr19	48352905	HG2_PB_PB10Xdip_15905	N	<INS>	20	PASS	END=48352905;SVTYPE=INS;SVLEN=67;SC=Sniffles2,cuteSV,SVIM;NumNeighbors=1;NumThresholdNeighbors=1;MatchId=1257;TruScore=0.666667;PctSeqSimilarity=0;PctSizeSimilarity=1;PctRecOverlap=1;SizeDiff=0;StartDistance=0;EndDistance=0	GT	0/1
chr20	62456471	HG4_PB_assemblyticsfalcon_15618	N	<INS>	10	PASS	END=62456471;SVTYPE=INS;SVLEN=101;SC=Sniffles2,cuteSV,SVIM,SVIM-asm,PAV,Dipcall;NumNeighbors=1;NumThresholdNeighbors=1;MatchId=1263;TruScore=0.666667;PctSeqSimilarity=0;PctSizeSimilarity=1;PctRecOverlap=1;SizeDiff=0;StartDistance=0;EndDistance=0	GT	0/1
chr20	59950521	HG2_PB_SVrefine2Falcon2Bionano_9297	N	<INS>	20	PASS	END=59950521;SVTYPE=INS;SVLEN=600;SC=Sniffles2,SVIM,SVIM-asm,PAV,Dipcall;NumNeighbors=1;NumThresholdNeighbors=1;MatchId=1267;TruScore=0.666667;PctSeqSimilarity=0;PctSizeSimilarity=1;PctRecOverlap=1;SizeDiff=0;StartDistance=0;EndDistance=0	GT	1/1
chr20	46489916	HG4_Ill_GATKHC_29245	N	<INS>	20	PASS	END=46489916;SVTYPE=INS;SVLEN=58;SC=Sniffles2,cuteSV,SVIM,SVIM-asm,Dipcall;NumNeighbors=1;NumThresholdNeighbors=1;MatchId=1282;TruScore=0.666667;PctSeqSimilarity=0;PctSizeSimilarity=1;PctRecOverlap=1;SizeDiff=0;StartDistance=0;EndDistance=0	GT	0/1
chr20	55666240	HG3_PB_SVrefine2PBcRDovetail_9183	N	<INS>	10	PASS	END=55666240;SVTYPE=INS;SVLEN=159;SC=Sniffles2,cuteSV,SVIM;NumNeighbors=1;NumThresholdNeighbors=1;MatchId=1284;TruScore=0.666667;PctSeqSimilarity=0;PctSizeSimilarity=1;PctRecOverlap=1;SizeDiff=0;StartDistance=0;EndDistance=0	GT	0/1
chr20	62763178	HG2_PB_SVrefine2Falcon1plusDovetail_7187	N	<INS>	10	PASS	END=62763178;SVTYPE=INS;SVLEN=1231;SC=Sniffles2,cuteSV,SVIM,SVIM-asm,PAV,Dipcall;NumNeighbors=1;NumThresholdNeighbors=1;MatchId=1286;TruScore=0.666667;PctSeqSimilarity=0;PctSizeSimilarity=1;PctRecOverlap=1;SizeDiff=0;StartDistance=0;EndDistance=0	GT	1/1
chr20	62122972	HG2_PB_SVrefine2Falcon1plusDovetail_7157	N	<INS>	10	PASS	END=62122972;SVTYPE=INS;SVLEN=1306;SC=Sniffles2,cuteSV,SVIM,SVIM-asm,PAV,Dipcall;NumNeighbors=1;NumThresholdNeighbors=1;MatchId=1287;TruScore=0.666667;PctSeqSimilarity=0;PctSizeSimilarity=1;PctRecOverlap=1;SizeDiff=0;StartDistance=0;EndDistance=0	GT	1/1
chr20	44353652	HG3_Ill_GATKHC_29156	N	<INS>	20	PASS	END=44353652;SVTYPE=INS;SVLEN=54;SC=Sniffles2,cuteSV,SVIM;NumNeighbors=1;NumThresholdNeighbors=1;MatchId=1288;TruScore=0.666667;PctSeqSimilarity=0;PctSizeSimilarity=1;PctRecOverlap=1;SizeDiff=0;StartDistance=0;EndDistance=0	GT	0/1
chr20	54123229	HG3_PB_SVrefine2Falcon1Dovetail_11645	N	<INS>	20	PASS	END=54123229;SVTYPE=INS;SVLEN=41252;SC=Sniffles2,SVIM;NumNeighbors=1;NumThresholdNeighbors=1;MatchId=1289;TruScore=0.666667;PctSeqSimilarity=0;PctSizeSimilarity=1;PctRecOverlap=1;SizeDiff=0;StartDistance=0;EndDistance=0	GT	1/1
chr20	45417758	HG2_PB_PB10Xdip_18356	N	<INS>	10	PASS	END=45417758;SVTYPE=INS;SVLEN=1875;SC=Sniffles2,SVIM;NumNeighbors=1;NumThresholdNeighbors=1;MatchId=1298;TruScore=0.666667;PctSeqSimilarity=0;PctSizeSimilarity=1;PctRecOverlap=1;SizeDiff=0;StartDistance=0;EndDistance=0	GT	1/1
chr21	32114178	HG2_PB_SVrefine2PB10Xhap12_13971	N	<INS>	10	PASS	END=32114178;SVTYPE=INS;SVLEN=642;SC=Sniffles2,SVIM,SVIM-asm,PAV,Dipcall;NumNeighbors=1;NumThresholdNeighbors=1;MatchId=1301;TruScore=0.666667;PctSeqSimilarity=0;PctSizeSimilarity=1;PctRecOverlap=1;SizeDiff=0;StartDistance=0;EndDistance=0	GT	1/1
chr21	46575490	HG2_PB_SVrefine2Falcon2Bionano_9551	N	<INS>	10	PASS	END=46575490;SVTYPE=INS;SVLEN=779;SC=Sniffles2,cuteSV,SVIM,SVIM-asm,PAV,Dipcall;NumNeighbors=1;NumThresholdNeighbors=1;MatchId=1302;TruScore=0.666667;PctSeqSimilarity=0;PctSizeSimilarity=1;PctRecOverlap=1;SizeDiff=0;StartDistance=0;EndDistance=0	GT	1/1
chr21	46973548	HG2_PB_SVrefine2PB10Xhap12_14125	N	<INS>	10	PASS	END=46973548;SVTYPE=INS;SVLEN=464;SC=Sniffles2,cuteSV,SVIM,SVIM-asm,Dipcall;NumNeighbors=1;NumThresholdNeighbors=1;MatchId=1310;TruScore=0.666667;PctSeqSimilarity=0;PctSizeSimilarity=1;PctRecOverlap=1;SizeDiff=0;StartDistance=0;EndDistance=0	GT	1/1
chr21	47479159	HG2_PB_SVrefine2Falcon2Bionano_9590	N	<INS>	10	PASS	END=47479159;SVTYPE=INS;SVLEN=607;SC=Sniffles2,cuteSV,SVIM,SVIM-asm,PAV,Dipcall;NumNeighbors=1;NumThresholdNeighbors=1;MatchId=1321;TruScore=0.666667;PctSeqSimilarity=0;PctSizeSimilarity=1;PctRecOverlap=1;SizeDiff=0;StartDistance=0;EndDistance=0	GT	0/1
chr21	33704862	HG2_PB_pbsv_19133	N	<INS>	10	PASS	END=33704862;SVTYPE=INS;SVLEN=52;SC=Sniffles2,cuteSV,SVIM,SVIM-asm,PAV,Dipcall;NumNeighbors=1;NumThresholdNeighbors=1;MatchId=1329;TruScore=0.666667;PctSeqSimilarity=0;PctSizeSimilarity=1;PctRecOverlap=1;SizeDiff=0;StartDistance=0;EndDistance=0	GT	1/1
chr22	47572131	HG3_Ill_GATKHC_30625	N	<DEL>	20	PASS	END=47572185;SVTYPE=DEL;SVLEN=54;SC=Sniffles2,cuteSV,SVIM-asm,PAV,Dipcall;NumNeighbors=1;NumThresholdNeighbors=1;MatchId=1335;TruScore=0.666667;PctSeqSimilarity=0;PctSizeSimilarity=1;PctRecOverlap=1;SizeDiff=0;StartDistance=0;EndDistance=0	GT	0/1
chr22	17627177	HG2_PB_SVrefine2Falcon1plusDovetail_7490	N	<DEL>	10	PASS	END=17627363;SVTYPE=DEL;SVLEN=186;SC=Sniffles2,cuteSV,SVIM,SVIM-asm,PAV,Dipcall;NumNeighbors=1;NumThresholdNeighbors=1;MatchId=1339;TruScore=0.666667;PctSeqSimilarity=0;PctSizeSimilarity=1;PctRecOverlap=1;SizeDiff=0;StartDistance=0;EndDistance=0	GT	0/1
chr22	18588640	HG2_PB_SVrefine2Falcon2Bionano_9620	N	<INS>	10	PASS	END=18588640;SVTYPE=INS;SVLEN=382;SC=Sniffles2,cuteSV,SVIM,SVIM-asm,PAV,Dipcall;NumNeighbors=1;NumThresholdNeighbors=1;MatchId=1344;TruScore=0.666667;PctSeqSimilarity=0;PctSizeSimilarity=1;PctRecOverlap=1;SizeDiff=0;StartDistance=0;EndDistance=0	GT	1/1
chr22	37622940	HG2_PB_SVrefine2Falcon2Bionano_9696	N	<INS>	10	PASS	END=37622940;SVTYPE=INS;SVLEN=559;SC=Sniffles2,SVIM-asm,Dipcall;NumNeighbors=1;NumThresholdNeighbors=1;MatchId=1348;TruScore=0.666667;PctSeqSimilarity=0;PctSizeSimilarity=1;PctRecOverlap=1;SizeDiff=0;StartDistance=0;EndDistance=0	GT	1/1
chr22	25741367	HG2_PB_SVrefine2PBcRplusDovetail_7003	N	<INS>	10	PASS	END=25741367;SVTYPE=INS;SVLEN=176;SC=Sniffles2,SVIM,SVIM-asm,PAV,Dipcall;NumNeighbors=1;NumThresholdNeighbors=1;MatchId=1349;TruScore=0.666667;PctSeqSimilarity=0;PctSizeSimilarity=1;PctRecOverlap=1;SizeDiff=0;StartDistance=0;EndDistance=0	GT	1/1
chr22	49074702	HG2_PB_SVrefine2Falcon1plusDovetail_7716	N	<INS>	10	PASS	END=49074702;SVTYPE=INS;SVLEN=292;SC=Sniffles2,SVIM,Dipcall;NumNeighbors=1;NumThresholdNeighbors=1;MatchId=1353;TruScore=0.666667;PctSeqSimilarity=0;PctSizeSimilarity=1;PctRecOverlap=1;SizeDiff=0;StartDistance=0;EndDistance=0	GT	1/1
chr22	18359463	HG2_PB_SVrefine2Falcon2Bionano_9618	N	<INS>	10	PASS	END=18359463;SVTYPE=INS;SVLEN=1513;SC=Sniffles2,cuteSV,SVIM;NumNeighbors=1;NumThresholdNeighbors=1;MatchId=1354;TruScore=0.666667;PctSeqSimilarity=0;PctSizeSimilarity=1;PctRecOverlap=1;SizeDiff=0;StartDistance=0;EndDistance=0	GT	1/1
chr1	931634	HG2_PB_SVrefine2PB10Xhap12_17	N	<INS>	10	PASS	END=931634;SVTYPE=INS;SVLEN=196;SC=Sniffles2	GT	1/1
chr1	146705019	HG2_10X_SVrefine210Xhap12_635	N	<DEL>	20	PASS	END=146705117;SVTYPE=DEL;SVLEN=98;SC=Sniffles2	GT	0/1
chr1	211782441	HG3_Ill_GATKHC_1877	N	<INS>	20	PASS	END=211782441;SVTYPE=INS;SVLEN=54;SC=Sniffles2	GT	0/1
chr1	244643943	HG3_Ill_250bpfermikitraw_1825	N	<INS>	20	PASS	END=244643943;SVTYPE=INS;SVLEN=60;SC=Sniffles2	GT	0/1
chr1	243643587	HG2_PB_SVrefine2Falcon2Bionano_429	N	<INS>	10	PASS	END=243643587;SVTYPE=INS;SVLEN=636;SC=Sniffles2	GT	1/1
chr2	120309863	HG2_PB_SVrefine2Falcon2Bionano_873	N	<DEL>	10	PASS	END=120309927;SVTYPE=DEL;SVLEN=64;SC=Sniffles2	GT	1/1
chr3	131934115	HG2_Ill_SVrefine2DISCOVARplusDovetail_8828	N	<INS>	20	PASS	END=131934115;SVTYPE=INS;SVLEN=180;SC=Sniffles2	GT	1/1
chr4	154584239	HG3_Ill_GATKHC_8422	N	<INS>	20	PASS	END=154584239;SVTYPE=INS;SVLEN=58;SC=Sniffles2	GT	1/1
chr6	66644831	HG2_Ill_scalpel_6899	N	<DEL>	20	PASS	END=66644884;SVTYPE=DEL;SVLEN=53;SC=Sniffles2	GT	0/1
chr8	80984582	HG2_PB_SVrefine2PBcRplusDovetail_11088	N	<INS>	10	PASS	END=80984582;SVTYPE=INS;SVLEN=280;SC=Sniffles2	GT	1/1
chr8	74061311	HG2_PB_SVrefine2PBcRplusDovetail_11071	N	<DEL>	20	PASS	END=74061887;SVTYPE=DEL;SVLEN=576;SC=Sniffles2	GT	1/1
chr8	697686	HG2_PB_SVrefine2Falcon2Bionano_4382	N	<INS>	10	PASS	END=697686;SVTYPE=INS;SVLEN=301;SC=Sniffles2	GT	1/1
chr9	137146229	HG2_PB_SVrefine2PB10Xhap12_7797	N	<INS>	20	PASS	END=137146229;SVTYPE=INS;SVLEN=361;SC=Sniffles2	GT	1/1
chr10	24078820	HG2_PB_SVrefine2Falcon1plusDovetail_1184	N	<DEL>	20	PASS	END=24079173;SVTYPE=DEL;SVLEN=353;SC=Sniffles2	GT	0/1
chr11	99690013	HG3_PB_SVrefine2Falcon1Dovetail_7664	N	<INS>	10	PASS	END=99690013;SVTYPE=INS;SVLEN=2468;SC=Sniffles2	GT	1/1
chr13	108695325	HG4_Ill_250bpfermikitraw_19003	N	<INS>	20	PASS	END=108695325;SVTYPE=INS;SVLEN=50;SC=Sniffles2	GT	0/1
chr14	94812310	HG2_PB_SVrefine2Falcon1plusDovetail_3611	N	<INS>	10	PASS	END=94812310;SVTYPE=INS;SVLEN=280;SC=Sniffles2	GT	1/1
chr14	100394090	HG3_PB_SVrefine2PBcRDovetail_7065	N	<INS>	10	PASS	END=100394090;SVTYPE=INS;SVLEN=963;SC=Sniffles2	GT	1/1
chr16	89975096	HG2_PB_PB10Xdip_12873	N	<INS>	10	PASS	END=89975096;SVTYPE=INS;SVLEN=692;SC=Sniffles2	GT	1/1
chr16	89046073	HG3_PB_SVrefine2PBcRDovetail_7881	N	<INS>	10	PASS	END=89046073;SVTYPE=INS;SVLEN=370;SC=Sniffles2	GT	1/1
chr19	8788116	HG2_Ill_GATKHC_28123	N	<INS>	20	PASS	END=8788116;SVTYPE=INS;SVLEN=56;SC=Sniffles2	GT	0/1
chr19	57458398	HG3_Ill_GATKHC_28707	N	<DEL>	20	PASS	END=57458458;SVTYPE=DEL;SVLEN=60;SC=Sniffles2	GT	0/1
chr19	33949706	HG2_PB_SVrefine2PBcRplusDovetail_5219	N	<INS>	20	PASS	END=33949706;SVTYPE=INS;SVLEN=941;SC=Sniffles2	GT	1/1
chr1	1865644	HG3_PB_SVrefine2PBcRDovetail_27	N	<DEL>	20	PASS	END=1866241;SVTYPE=DEL;SVLEN=597;SC=Dipcall;NumNeighbors=0;NumThresholdNeighbors=0	GT	0/1
chr1	201224978	HG3_PB_SVrefine2Falcon1Dovetail_664	N	<INS>	10	PASS	END=201224978;SVTYPE=INS;SVLEN=432;SC=SVIM,Dipcall;NumNeighbors=0;NumThresholdNeighbors=0;MatchId=1;TruScore=0.666667;PctSeqSimilarity=0;PctSizeSimilarity=1;PctRecOverlap=1;SizeDiff=0;StartDistance=0;EndDistance=0	GT	0/1
chr1	3495309	HG2_Ill_150bpfermikitraw_55	N	<INS>	20	PASS	END=3495309;SVTYPE=INS;SVLEN=91;SC=Dipcall;NumNeighbors=0;NumThresholdNeighbors=0	GT	1/1
chr1	194068135	HG2_Ill_GATKHCSBGrefine_675	N	<INS>	20	PASS	END=194068135;SVTYPE=INS;SVLEN=149;SC=SVIM;NumNeighbors=0;NumThresholdNeighbors=0	GT	0/1
chr1	7863493	HG2_PB_HySA_287	N	<INS>	10	PASS	END=7863493;SVTYPE=INS;SVLEN=186;SC=SVIM-asm,Dipcall;NumNeighbors=0;NumThresholdNeighbors=0;MatchId=4;TruScore=0.666667;PctSeqSimilarity=0;PctSizeSimilarity=1;PctRecOverlap=1;SizeDiff=0;StartDistance=0;EndDistance=0	GT	0/1
chr1	248571354	HG2_PB_SVrefine2PB10Xhap12_1171	N	<INS>	10	PASS	END=248571354;SVTYPE=INS;SVLEN=212;SC=SVIM;NumNeighbors=0;NumThresholdNeighbors=0	GT	1/1
chr1	106396412	HG2_PB_assemblyticsfalcon_1061	N	<INS>	20	PASS	END=106396412;SVTYPE=INS;SVLEN=873;SC=cuteSV,SVIM;NumNeighbors=0;NumThresholdNeighbors=0;MatchId=7;TruScore=0.666667;PctSeqSimilarity=0;PctSizeSimilarity=1;PctRecOverlap=1;SizeDiff=0;StartDistance=0;EndDistance=0	GT	0/1
chr1	182710730	HG4_PB_pbsv_1006	N	<DEL>	10	PASS	END=182710855;SVTYPE=DEL;SVLEN=125;SC=Dipcall;NumNeighbors=0;NumThresholdNeighbors=0	GT	0/1
chr1	42632299	HG4_Ill_SVrefine2DISCOVARDovetail_249	N	<DEL>	20	PASS	END=42632631;SVTYPE=DEL;SVLEN=332;SC=cuteSV,Dipcall;NumNeighbors=0;NumThresholdNeighbors=0;MatchId=9;TruScore=0.666667;PctSeqSimilarity=0;PctSizeSimilarity=1;PctRecOverlap=1;SizeDiff=0;StartDistance=0;EndDistance=0	GT	0/1
chr1	25126198	HG2_PB_SVrefine2Falcon1plusDovetail_209	N	<DEL>	20	PASS	END=25126495;SVTYPE=DEL;SVLEN=297;SC=SVIM-asm,Dipcall;NumNeighbors=0;NumThresholdNeighbors=0;MatchId=7;TruScore=0.666667;PctSeqSimilarity=0;PctSizeSimilarity=1;PctRecOverlap=1;SizeDiff=0;StartDistance=0;EndDistance=0	GT	1/1
chr1	249069902	HG2_Ill_GATKHC_2311	N	<INS>	20	PASS	END=249069902;SVTYPE=INS;SVLEN=61;SC=Dipcall;NumNeighbors=0;NumThresholdNeighbors=0	GT	0/1
chr1	249086202	HG2_Ill_GATKHCSBGrefine_957	N	<INS>	20	PASS	END=249086202;SVTYPE=INS;SVLEN=84;SC=Dipcall;NumNeighbors=0;NumThresholdNeighbors=0	GT	0/1
chr1	168420928	HG2_PB_SVrefine2PB10Xhap12_762	N	<INS>	20	PASS	END=168420928;SVTYPE=INS;SVLEN=2499;SC=SVIM;NumNeighbors=0;NumThresholdNeighbors=0	GT	0/1
chr1	105218645	HG4_Ill_Cortex_135	N	<DEL>	20	PASS	END=105219445;SVTYPE=DEL;SVLEN=800;SC=Dipcall;NumNeighbors=0;NumThresholdNeighbors=0	GT	0/1
chr1	31649752	HG3_Ill_GATKHCSBGrefine_182	N	<DEL>	20	PASS	END=31649879;SVTYPE=DEL;SVLEN=127;SC=Dipcall;NumNeighbors=0;NumThresholdNeighbors=0	GT	0/1
chr1	114039827	HG2_Ill_SVrefine2DISCOVARplusDovetail_614	N	<DEL>	20	PASS	END=114045877;SVTYPE=DEL;SVLEN=6050;SC=Dipcall;NumNeighbors=0;NumThresholdNeighbors=0	GT	0/1
chr1	179651096	HG4_PB_SVrefine2Falcon1Dovetail_621	N	<INS>	20	PASS	END=179651096;SVTYPE=INS;SVLEN=756;SC=SVIM-asm,Dipcall;NumNeighbors=0;NumThresholdNeighbors=0;MatchId=15;TruScore=0.666667;PctSeqSimilarity=0;PctSizeSimilarity=1;PctRecOverlap=1;SizeDiff=0;StartDistance=0;EndDistance=0	GT	1/1
chr1	48658644	HG2_Ill_svaba_438	N	<INS>	20	PASS	END=48658644;SVTYPE=INS;SVLEN=50;SC=SVIM-asm,Dipcall;NumNeighbors=0;NumThresholdNeighbors=0;MatchId=17;TruScore=0.666667;PctSeqSimilarity=0;PctSizeSimilarity=1;PctRecOverlap=1;SizeDiff=0;StartDistance=0;EndDistance=0	GT	0/1
chr1	119558771	HG4_PB_pbsv_804	N	<DEL>	20	PASS	END=119559090;SVTYPE=DEL;SVLEN=319;SC=Dipcall;NumNeighbors=0;NumThresholdNeighbors=0	GT	0/1
chr1	236166378	HG2_Ill_250bpfermikitraw_1739	N	<INS>	20	PASS	END=236166378;SVTYPE=INS;SVLEN=54;SC=Dipcall;NumNeighbors=0;NumThresholdNeighbors=0	GT	0/1
chr1	10845192	HG3_Ill_250bpfermikitraw_155	N	<INS>	20	PASS	END=10845192;SVTYPE=INS;SVLEN=52;SC=SVIM;NumNeighbors=0;NumThresholdNeighbors=0	GT	0/1
chr1	118931730	HG2_PB_SVrefine2PB10Xhap12_660	N	<INS>	20	PASS	END=118931730;SVTYPE=INS;SVLEN=2668;SC=SVIM;NumNeighbors=0;NumThresholdNeighbors=0	GT	1/1
chr1	170603434	HG2_PB_SVrefine2Falcon1plusDovetail_652	N	<INS>	20	PASS	END=170603434;SVTYPE=INS;SVLEN=315;SC=Dipcall;NumNeighbors=0;NumThresholdNeighbors=0	GT	0/1
chr1	62603054	HG2_PB_SVrefine2PB10Xhap12_441	N	<INS>	10	PASS	END=62603054;SVTYPE=INS;SVLEN=378;SC=SVIM-asm;NumNeighbors=0;NumThresholdNeighbors=0	GT	1/1
chr1	18924452	HG2_Ill_250bpfermikitraw_234	N	<DEL>	20	PASS	END=18924522;SVTYPE=DEL;SVLEN=70;SC=Dipcall;NumNeighbors=0;NumThresholdNeighbors=0	GT	0/1
chr1	21902717	HG2_Ill_GATKHC_324	N	<INS>	20	PASS	END=21902717;SVTYPE=INS;SVLEN=51;SC=Dipcall;NumNeighbors=0;NumThresholdNeighbors=0	GT	0/1
chr1	183358940	HG2_Ill_GATKHC_1572	N	<DEL>	20	PASS	END=183359010;SVTYPE=DEL;SVLEN=70;SC=Dipcall;NumNeighbors=0;NumThresholdNeighbors=0	GT	0/1
chr1	243782746	HG2_PB_assemblyticsPBcR_2037	N	<DEL>	20	PASS	END=243783743;SVTYPE=DEL;SVLEN=997;SC=Dipcall;NumNeighbors=0;NumThresholdNeighbors=0	GT	1/1
chr1	8013207	HG4_PB_SVrefine2PBcRDovetail_82	N	<INS>	10	PASS	END=8013207;SVTYPE=INS;SVLEN=99;SC=SVIM-asm,PAV,Dipcall;NumNeighbors=0;NumThresholdNeighbors=0;MatchId=27;TruScore=0.666667;PctSeqSimilarity=0;PctSizeSimilarity=1;PctRecOverlap=1;SizeDiff=0;StartDistance=0;EndDistance=0	GT	0/1
chr1	84886830	HG2_Ill_250bpfermikitraw_729	N	<INS>	20	PASS	END=84886830;SVTYPE=INS;SVLEN=59;SC=Dipcall;NumNeighbors=0;NumThresholdNeighbors=0	GT	1/1
chr1	33439873	HG2_PB_SVrefine2PB10Xhap12_312	N	<DEL>	10	PASS	END=33440000;SVTYPE=DEL;SVLEN=127;SC=SVIM-asm,Dipcall;NumNeighbors=0;NumThresholdNeighbors=0;MatchId=30;TruScore=0.666667;PctSeqSimilarity=0;PctSizeSimilarity=1;PctRecOverlap=1;SizeDiff=0;StartDistance=0;EndDistance=0	GT	0/1
chr1	81404757	HG3_PB_pbsv_622	N	<DEL>	20	PASS	END=81410948;SVTYPE=DEL;SVLEN=6191;SC=Dipcall;NumNeighbors=0;NumThresholdNeighbors=0	GT	0/1
chr1	156705293	HG4_PB_SVrefine2PBcRDovetail_496	N	<INS>	20	PASS	END=156705293;SVTYPE=INS;SVLEN=418;SC=Dipcall;NumNeighbors=0;NumThresholdNeighbors=0	GT	1/1
chr1	1285401	HG2_Ill_MetaSV_3	N	<DEL>	10	PASS	END=1286800;SVTYPE=DEL;SVLEN=1399;SC=Dipcall;NumNeighbors=0;NumThresholdNeighbors=0	GT	0/1
chr1	92305952	HG4_PB_pbsv_675	N	<INS>	20	PASS	END=92305952;SVTYPE=INS;SVLEN=191;SC=SVIM;NumNeighbors=0;NumThresholdNeighbors=0	GT	0/1
chr1	169962742	HG4_Ill_SVrefine2DISCOVARDovetail_689	N	<INS>	20	PASS	END=169962742;SVTYPE=INS;SVLEN=164;SC=SVIM-asm,Dipcall;NumNeighbors=0;NumThresholdNeighbors=0;MatchId=34;TruScore=0.666667;PctSeqSimilarity=0;PctSizeSimilarity=1;PctRecOverlap=1;SizeDiff=0;StartDistance=0;EndDistance=0	GT	1/1
chr1	42010235	HG3_PB_SVrefine2Falcon1Dovetail_269	N	<INS>	10	PASS	END=42010235;SVTYPE=INS;SVLEN=1351;SC=SVIM,SVIM-asm,Dipcall;NumNeighbors=0;NumThresholdNeighbors=0;MatchId=37;TruScore=0.666667;PctSeqSimilarity=0;PctSizeSimilarity=1;PctRecOverlap=1;SizeDiff=0;StartDistance=0;EndDistance=0	GT	1/1
chr1	155670443	HG2_PB_SVrefine2Falcon2Bionano_155	N	<INS>	10	PASS	END=155670443;SVTYPE=INS;SVLEN=354;SC=Dipcall;NumNeighbors=0;NumThresholdNeighbors=0	GT	1/1
chr1	2041460	HG2_PB_SVrefine2PBcRplusDovetail_33	N	<DEL>	20	PASS	END=2041555;SVTYPE=DEL;SVLEN=95;SC=Dipcall;NumNeighbors=0;NumThresholdNeighbors=0	GT	0/1
chr1	36733251	HG4_PB_SVrefine2Falcon1Dovetail_252	N	<DEL>	20	PASS	END=36733480;SVTYPE=DEL;SVLEN=229;SC=SVIM-asm,Dipcall;NumNeighbors=0;NumThresholdNeighbors=0;MatchId=39;TruScore=0.666667;PctSeqSimilarity=0;PctSizeSimilarity=1;PctRecOverlap=1;SizeDiff=0;StartDistance=0;EndDistance=0	GT	0/1
chr1	67096524	HG2_Ill_GATKHCSBGrefine_277	N	<INS>	20	PASS	END=67096524;SVTYPE=INS;SVLEN=80;SC=SVIM;NumNeighbors=0;NumThresholdNeighbors=0	GT	0/1
chr1	31128045	HG3_PB_SVrefine2Falcon1Dovetail_234	N	<INS>	10	PASS	END=31128045;SVTYPE=INS;SVLEN=1866;SC=Dipcall;NumNeighbors=0;NumThresholdNeighbors=0	GT	1/1
chr1	63939661	HG2_PB_PB10Xdip_2552	N	<INS>	10	PASS	END=63939661;SVTYPE=INS;SVLEN=117;SC=SVIM-asm,Dipcall;NumNeighbors=0;NumThresholdNeighbors=0;MatchId=42;TruScore=0.666667;PctSeqSimilarity=0;PctSizeSimilarity=1;PctRecOverlap=1;SizeDiff=0;StartDistance=0;EndDistance=0	GT	1/1
chr1	75842768	HG2_PB_SVrefine2PB10Xhap12_496	N	<DEL>	20	PASS	END=75848173;SVTYPE=DEL;SVLEN=5405;SC=SVIM-asm,Dipcall;NumNeighbors=0;NumThresholdNeighbors=0;MatchId=44;TruScore=0.666667;PctSeqSimilarity=0;PctSizeSimilarity=1;PctRecOverlap=1;SizeDiff=0;StartDistance=0;EndDistance=0	GT	0/1
chr1	203935832	HG3_PB_SVrefine2Falcon1Dovetail_676	N	<DEL>	20	PASS	END=203945436;SVTYPE=DEL;SVLEN=9604;SC=cuteSV,SVIM;NumNeighbors=0;NumThresholdNeighbors=0;MatchId=59;TruScore=0.666667;PctSeqSimilarity=0;PctSizeSimilarity=1;PctRecOverlap=1;SizeDiff=0;StartDistance=0;EndDistance=0	GT	0/1
chr1	3512987	HG2_PB_SVrefine2PBcRplusDovetail_66	N	<INS>	10	PASS	END=3512987;SVTYPE=INS;SVLEN=603;SC=SVIM;NumNeighbors=0;NumThresholdNeighbors=0	GT	0/1
chr1	241620083	HG2_PB_SVrefine2Falcon1plusDovetail_917	N	<INS>	20	PASS	END=241620083;SVTYPE=INS;SVLEN=324;SC=Dipcall;NumNeighbors=0;NumThresholdNeighbors=0	GT	0/1
chr1	213084227	HG2_10X_SVrefine210Xhap12_889	N	<DEL>	20	PASS	END=213086169;SVTYPE=DEL;SVLEN=1942;SC=Dipcall;NumNeighbors=0;NumThresholdNeighbors=0	GT	1/1
chr1	18376134	HG2_PB_PB10Xdip_759	N	<INS>	20	PASS	END=18376134;SVTYPE=INS;SVLEN=3673;SC=Dipcall;NumNeighbors=0;NumThresholdNeighbors=0	GT	0/1
chr1	247286841	HG3_PB_SVrefine2PBcRDovetail_779	N	<INS>	10	PASS	END=247286841;SVTYPE=INS;SVLEN=6244;SC=cuteSV,SVIM,Dipcall;NumNeighbors=0;NumThresholdNeighbors=0;MatchId=66;TruScore=0.666667;PctSeqSimilarity=0;PctSizeSimilarity=1;PctRecOverlap=1;SizeDiff=0;StartDistance=0;EndDistance=0	GT	0/1
chr1	104480853	HG4_Ill_SVrefine2DISCOVARDovetail_505	N	<INS>	20	PASS	END=104480853;SVTYPE=INS;SVLEN=5279;SC=SVIM;NumNeighbors=0;NumThresholdNeighbors=0	GT	1/1
chr1	3598418	HG3_PB_assemblyticsfalcon_118	N	<DEL>	20	PASS	END=3598491;SVTYPE=DEL;SVLEN=73;SC=Dipcall;NumNeighbors=0;NumThresholdNeighbors=0	GT	0/1
chr1	24775163	HG2_PB_SVrefine2PBcRplusDovetail_205	N	<INS>	20	PASS	END=24775163;SVTYPE=INS;SVLEN=2911;SC=cuteSV,SVIM-asm,PAV,Dipcall;NumNeighbors=0;NumThresholdNeighbors=0;MatchId=69;TruScore=0.666667;PctSeqSimilarity=0;PctSizeSimilarity=1;PctRecOverlap=1;SizeDiff=0;StartDistance=0;EndDistance=0	GT	0/1
chr1	244142828	HG2_PB_SVrefine2PB10Xhap12_1103	N	<INS>	10	PASS	END=244142828;SVTYPE=INS;SVLEN=856;SC=Dipcall;NumNeighbors=0;NumThresholdNeighbors=0	GT	1/1
chr1	75192903	HG2_PB_pbsv_574	N	<INS>	10	PASS	END=75192903;SVTYPE=INS;SVLEN=3719;SC=Dipcall;NumNeighbors=0;NumThresholdNeighbors=0	GT	0/1
chr1	33652418	HG3_Ill_SVrefine2DISCOVARDovetail_223	N	<INS>	20	PASS	END=33652418;SVTYPE=INS;SVLEN=1656;SC=SVIM-asm,Dipcall;NumNeighbors=0;NumThresholdNeighbors=0;MatchId=55;TruScore=0.666667;PctSeqSimilarity=0;PctSizeSimilarity=1;PctRecOverlap=1;SizeDiff=0;StartDistance=0;EndDistance=0	GT	1/1
chr1	78498181	HG4_Ill_GATKHC_821	N	<INS>	20	PASS	END=78498181;SVTYPE=INS;SVLEN=58;SC=Dipcall;NumNeighbors=0;NumThresholdNeighbors=0	GT	0/1
chr1	246969897	HG4_PB_assemblyticsfalcon_2044	N	<DEL>	20	PASS	END=246969989;SVTYPE=DEL;SVLEN=92;SC=Dipcall;NumNeighbors=0;NumThresholdNeighbors=0	GT	1/1
chr1	31967617	HG3_PB_pbsv_353	N	<INS>	20	PASS	END=31967617;SVTYPE=INS;SVLEN=251;SC=SVIM-asm,Dipcall;NumNeighbors=0;NumThresholdNeighbors=0;MatchId=58;TruScore=0.666667;PctSeqSimilarity=0;PctSizeSimilarity=1;PctRecOverlap=1;SizeDiff=0;StartDistance=0;EndDistance=0	GT	1/1
chr1	31971541	HG2_PB_SVrefine2Falcon1plusDovetail_248	N	<INS>	20	PASS	END=31971541;SVTYPE=INS;SVLEN=7212;SC=SVIM,SVIM-asm,Dipcall;NumNeighbors=0;NumThresholdNeighbors=0;MatchId=62;TruScore=0.666667;PctSeqSimilarity=0;PctSizeSimilarity=1;PctRecOverlap=1;SizeDiff=0;StartDistance=0;EndDistance=0	GT	1/1
chr1	145092957	HG2_PB_assemblyticsfalcon_1185	N	<DEL>	20	PASS	END=145097090;SVTYPE=DEL;SVLEN=4133;SC=Dipcall;NumNeighbors=0;NumThresholdNeighbors=0	GT	0/1
chr2	150762719	HG3_Ill_SVrefine2DISCOVARDovetail_1687	N	<INS>	20	PASS	END=150762719;SVTYPE=INS;SVLEN=134;SC=Dipcall;NumNeighbors=0;NumThresholdNeighbors=0	GT	0/1
chr2	159188988	HG2_10X_SVrefine210Xhap12_1824	N	<INS>	20	PASS	END=159188988;SVTYPE=INS;SVLEN=6165;SC=SVIM;NumNeighbors=0;NumThresholdNeighbors=0	GT	0/1
chr2	159191006	HG3_Ill_GATKHCSBGrefine_1573	N	<INS>	20	PASS	END=159191006;SVTYPE=INS;SVLEN=65;SC=SVIM;NumNeighbors=0;NumThresholdNeighbors=0	GT	0/1
chr2	40613681	HG2_PB_pbsv_1849	N	<INS>	20	PASS	END=40613681;SVTYPE=INS;SVLEN=350;SC=Dipcall;NumNeighbors=0;NumThresholdNeighbors=0	GT	0/1
chr2	238336033	HG2_Ill_GATKHC_4706	N	<INS>	20	PASS	END=238336033;SVTYPE=INS;SVLEN=53;SC=Dipcall;NumNeighbors=0;NumThresholdNeighbors=0	GT	0/1
chr2	217091288	HG2_PB_SVrefine2PB10Xhap12_1994	N	<INS>	10	PASS	END=217091288;SVTYPE=INS;SVLEN=174;SC=SVIM-asm,Dipcall;NumNeighbors=0;NumThresholdNeighbors=0;MatchId=66;TruScore=0.666667;PctSeqSimilarity=0;PctSizeSimilarity=1;PctRecOverlap=1;SizeDiff=0;StartDistance=0;EndDistance=0	GT	1/1
chr2	242970727	HG2_PB_SVrefine2Falcon1plusDovetail_6787	N	<INS>	10	PASS	END=242970727;SVTYPE=INS;SVLEN=88;SC=Dipcall;NumNeighbors=0;NumThresholdNeighbors=0	GT	0/1
chr2	156188112	HG2_Ill_scalpel_2252	N	<DEL>	20	PASS	END=156188294;SVTYPE=DEL;SVLEN=182;SC=SVIM-asm;NumNeighbors=0;NumThresholdNeighbors=0	GT	0/1
chr2	9880190	HG4_Ill_svaba_1927	N	<INS>	20	PASS	END=9880190;SVTYPE=INS;SVLEN=68;SC=SVIM-asm,PAV,Dipcall;NumNeighbors=0;NumThresholdNeighbors=0;MatchId=68;TruScore=0.666667;PctSeqSimilarity=0;PctSizeSimilarity=1;PctRecOverlap=1;SizeDiff=0;StartDistance=0;EndDistance=0	GT	0/1
chr2	9888789	HG3_Ill_SVrefine2DISCOVARDovetail_1107	N	<INS>	20	PASS	END=9888789;SVTYPE=INS;SVLEN=328;SC=SVIM-asm,PAV,Dipcall;NumNeighbors=0;NumThresholdNeighbors=0;MatchId=69;TruScore=0.666667;PctSeqSimilarity=0;PctSizeSimilarity=1;PctRecOverlap=1;SizeDiff=0;StartDistance=0;EndDistance=0	GT	0/1
chr2	214171088	HG2_Ill_SVrefine2DISCOVARplusDovetail_7243	N	<INS>	20	PASS	END=214171088;SVTYPE=INS;SVLEN=4287;SC=SVIM;NumNeighbors=0;NumThresholdNeighbors=0	GT	1/1
chr2	85540306	HG2_PB_HySA_3814	N	<INS>	10	PASS	END=85540306;SVTYPE=INS;SVLEN=293;SC=Dipcall;NumNeighbors=0;NumThresholdNeighbors=0	GT	0/1
chr2	89132283	HG2_10X_SVrefine210Xhap12_1563	N	<DEL>	20	PASS	END=89159119;SVTYPE=DEL;SVLEN=26836;SC=SVIM-asm,PAV;NumNeighbors=0;NumThresholdNeighbors=0;MatchId=71;TruScore=0.666667;PctSeqSimilarity=0;PctSizeSimilarity=1;PctRecOverlap=1;SizeDiff=0;StartDistance=0;EndDistance=0	GT	0/1
chr2	58813087	HG2_Ill_GATKHC_3046	N	<INS>	10	PASS	END=58813087;SVTYPE=INS;SVLEN=52;SC=cuteSV,SVIM-asm;NumNeighbors=0;NumThresholdNeighbors=0;MatchId=95;TruScore=0.666667;PctSeqSimilarity=0;PctSizeSimilarity=1;PctRecOverlap=1;SizeDiff=0;StartDistance=0;EndDistance=0	GT	0/1
chr2	217676940	HG4_PB_pbsv_2681	N	<INS>	20	PASS	END=217676940;SVTYPE=INS;SVLEN=57;SC=Dipcall;NumNeighbors=0;NumThresholdNeighbors=0	GT	0/1
chr2	3174811	HG4_Ill_250bpfermikitraw_1975	N	<INS>	20	PASS	END=3174811;SVTYPE=INS;SVLEN=55;SC=Dipcall;NumNeighbors=0;NumThresholdNeighbors=0	GT	0/1
chr2	36570238	HG2_PB_SVrefine2PBcRplusDovetail_5591	N	<INS>	20	PASS	END=36570238;SVTYPE=INS;SVLEN=6073;SC=cuteSV,SVIM,SVIM-asm,Dipcall;NumNeighbors=0;NumThresholdNeighbors=0;MatchId=99;TruScore=0.666667;PctSeqSimilarity=0;PctSizeSimilarity=1;PctRecOverlap=1;SizeDiff=0;StartDistance=0;EndDistance=0	GT	0/1
chr2	207090461	HG2_PB_SVrefine2PBcRplusDovetail_6104	N	<INS>	20	PASS	END=207090461;SVTYPE=INS;SVLEN=4602;SC=SVIM;NumNeighbors=0;NumThresholdNeighbors=0	GT	1/1
chr2	219198694	HG2_PB_SVrefine2PBcRplusDovetail_6142	N	<INS>	20	PASS	END=219198694;SVTYPE=INS;SVLEN=321;SC=SVIM;NumNeighbors=0;NumThresholdNeighbors=0	GT	0/1
chr2	5628683	HG2_PB_SVrefine2PB10Xhap12_1294	N	<INS>	20	PASS	END=5628683;SVTYPE=INS;SVLEN=4000;SC=SVIM;NumNeighbors=0;NumThresholdNeighbors=0	GT	1/1
chr2	26556298	HG2_PB_PB10Xdip_17264	N	<INS>	20	PASS	END=26556298;SVTYPE=INS;SVLEN=3298;SC=SVIM;NumNeighbors=0;NumThresholdNeighbors=0	GT	1/1
chr2	234084961	HG2_PB_SVrefine2Falcon2Bionano_1204	N	<INS>	20	PASS	END=234084961;SVTYPE=INS;SVLEN=652;SC=SVIM-asm,Dipcall;NumNeighbors=0;NumThresholdNeighbors=0;MatchId=78;TruScore=0.666667;PctSeqSimilarity=0;PctSizeSimilarity=1;PctRecOverlap=1;SizeDiff=0;StartDistance=0;EndDistance=0	GT	1/1
chr2	151989912	HG2_10X_SVrefine210Xhap12_1789	N	<INS>	20	PASS	END=151989912;SVTYPE=INS;SVLEN=247;SC=SVIM-asm,Dipcall;NumNeighbors=0;NumThresholdNeighbors=0;MatchId=79;TruScore=0.666667;PctSeqSimilarity=0;PctSizeSimilarity=1;PctRecOverlap=1;SizeDiff=0;StartDistance=0;EndDistance=0	GT	0/1
chr2	53117391	HG2_Ill_Krunchall_2477	N	<INS>	20	PASS	END=53117391;SVTYPE=INS;SVLEN=56;SC=Dipcall;NumNeighbors=0;NumThresholdNeighbors=0	GT	0/1
chr2	78965410	HG3_Ill_GATKHCSBGrefine_1307	N	<INS>	20	PASS	END=78965410;SVTYPE=INS;SVLEN=315;SC=cuteSV,SVIM;NumNeighbors=0;NumThresholdNeighbors=0;MatchId=109;TruScore=0.666667;PctSeqSimilarity=0;PctSizeSimilarity=1;PctRecOverlap=1;SizeDiff=0;StartDistance=0;EndDistance=0	GT	0/1
chr2	185312915	HG2_PB_SVrefine2Falcon2Bionano_1046	N	<INS>	20	PASS	END=185312915;SVTYPE=INS;SVLEN=139;SC=SVIM,Dipcall;NumNeighbors=0;NumThresholdNeighbors=0;MatchId=86;TruScore=0.666667;PctSeqSimilarity=0;PctSizeSimilarity=1;PctRecOverlap=1;SizeDiff=0;StartDistance=0;EndDistance=0	GT	0/1
chr2	1521325	HG2_PB_SVrefine2Falcon1plusDovetail_5886	N	<DEL>	20	PASS	END=1521397;SVTYPE=DEL;SVLEN=72;SC=Dipcall;NumNeighbors=0;NumThresholdNeighbors=0	GT	0/1
chr2	2654036	HG2_PB_SVrefine2Falcon2Bionano_535	N	<INS>	10	PASS	END=2654036;SVTYPE=INS;SVLEN=90;SC=cuteSV;NumNeighbors=0;NumThresholdNeighbors=0	GT	0/1
chr2	42832408	HG3_PB_pbsv_1838	N	<DEL>	10	PASS	END=42832709;SVTYPE=DEL;SVLEN=301;SC=SVIM-asm,Dipcall;NumNeighbors=0;NumThresholdNeighbors=0;MatchId=86;TruScore=0.666667;PctSeqSimilarity=0;PctSizeSimilarity=1;PctRecOverlap=1;SizeDiff=0;StartDistance=0;EndDistance=0	GT	0/1
chr2	55711254	HG4_PB_SVrefine2PBcRDovetail_1015	N	<INS>	10	PASS	END=55711254;SVTYPE=INS;SVLEN=180;SC=SVIM-asm,Dipcall;NumNeighbors=0;NumThresholdNeighbors=0;MatchId=88;TruScore=0.666667;PctSeqSimilarity=0;PctSizeSimilarity=1;PctRecOverlap=1;SizeDiff=0;StartDistance=0;EndDistance=0	GT	0/1
chr2	21413545	HG3_PB_SVrefine2Falcon1Dovetail_1087	N	<INS>	10	PASS	END=21413545;SVTYPE=INS;SVLEN=339;SC=Dipcall;NumNeighbors=0;NumThresholdNeighbors=0	GT	0/1
chr2	241047588	HG2_PB_SVrefine2Falcon2Bionano_1254	N	<INS>	10	PASS	END=241047588;SVTYPE=INS;SVLEN=400;SC=SVIM;NumNeighbors=0;NumThresholdNeighbors=0	GT	0/1
chr2	96862858	HG2_10X_SVrefine210Xhap12_1572	N	<INS>	20	PASS	END=96862858;SVTYPE=INS;SVLEN=97;SC=SVIM-asm,Dipcall;NumNeighbors=0;NumThresholdNeighbors=0;MatchId=90;TruScore=0.666667;PctSeqSimilarity=0;PctSizeSimilarity=1;PctRecOverlap=1;SizeDiff=0;StartDistance=0;EndDistance=0	GT	0/1
chr2	55172217	HG2_PB_SVrefine2PBcRplusDovetail_5633	N	<INS>	10	PASS	END=55172217;SVTYPE=INS;SVLEN=3122;SC=SVIM-asm,Dipcall;NumNeighbors=0;NumThresholdNeighbors=0;MatchId=91;TruScore=0.666667;PctSeqSimilarity=0;PctSizeSimilarity=1;PctRecOverlap=1;SizeDiff=0;StartDistance=0;EndDistance=0	GT	1/1
chr2	63949666	HG2_PB_HySA_3619	N	<INS>	10	PASS	END=63949666;SVTYPE=INS;SVLEN=127;SC=SVIM-asm,Dipcall;NumNeighbors=0;NumThresholdNeighbors=0;MatchId=94;TruScore=0.666667;PctSeqSimilarity=0;PctSizeSimilarity=1;PctRecOverlap=1;SizeDiff=0;StartDistance=0;EndDistance=0	GT	0/1
chr2	845231	HG2_PB_SVrefine2Falcon1plusDovetail_5858	N	<INS>	10	PASS	END=845231;SVTYPE=INS;SVLEN=333;SC=cuteSV,SVIM,SVIM-asm,PAV,Dipcall;NumNeighbors=0;NumThresholdNeighbors=0;MatchId=127;TruScore=0.666667;PctSeqSimilarity=0;PctSizeSimilarity=1;PctRecOverlap=1;SizeDiff=0;StartDistance=0;EndDistance=0	GT	0/1
chr2	15044665	HG4_Ill_250bpfermikitraw_2106	N	<DEL>	20	PASS	END=15044735;SVTYPE=DEL;SVLEN=70;SC=SVIM;NumNeighbors=0;NumThresholdNeighbors=0	GT	0/1
chr2	139634845	HG3_PB_SVrefine2Falcon1Dovetail_1434	N	<INS>	10	PASS	END=139634845;SVTYPE=INS;SVLEN=325;SC=Dipcall;NumNeighbors=0;NumThresholdNeighbors=0	GT	0/1
chr2	1735054	HG3_Ill_GATKHCSBGrefine_995	N	<DEL>	20	PASS	END=1735104;SVTYPE=DEL;SVLEN=50;SC=Dipcall;NumNeighbors=0;NumThresholdNeighbors=0	GT	1/1
chr2	236506335	HG2_Ill_SVrefine2DISCOVARplusDovetail_7335	N	<INS>	20	PASS	END=236506335;SVTYPE=INS;SVLEN=238;SC=SVIM;NumNeighbors=0;NumThresholdNeighbors=0	GT	0/1
chr2	236616283	HG3_Ill_GATKHCSBGrefine_1901	N	<DEL>	20	PASS	END=236616342;SVTYPE=DEL;SVLEN=59;SC=Dipcall;NumNeighbors=0;NumThresholdNeighbors=0	GT	0/1
chr2	65569358	HG2_PB_pbsv_1957	N	<INS>	10	PASS	END=65569358;SVTYPE=INS;SVLEN=89;SC=Dipcall;NumNeighbors=0;NumThresholdNeighbors=0	GT	0/1
chr2	118851545	HG2_PB_SVrefine2Falcon1plusDovetail_6306	N	<INS>	10	PASS	END=118851545;SVTYPE=INS;SVLEN=366;SC=SVIM;NumNeighbors=0;NumThresholdNeighbors=0	GT	0/1
chr2	192559396	HG2_PB_SVrefine2PB10Xhap12_1910	N	<DEL>	20	PASS	END=192559724;SVTYPE=DEL;SVLEN=328;SC=cuteSV;NumNeighbors=0;NumThresholdNeighbors=0	GT	0/1
chr2	192562188	HG2_PB_SVrefine2PB10Xhap12_1911	N	<DEL>	20	PASS	END=192562523;SVTYPE=DEL;SVLEN=335;SC=Dipcall;NumNeighbors=0;NumThresholdNeighbors=0	GT	0/1
chr2	1569196	HG4_Ill_GATKHCSBGrefine_1014	N	<DEL>	20	PASS	END=1569256;SVTYPE=DEL;SVLEN=60;SC=Dipcall;NumNeighbors=0;NumThresholdNeighbors=0	GT	1/1
chr2	129550087	HG4_PB_pbsv_2287	N	<INS>	20	PASS	END=129550087;SVTYPE=INS;SVLEN=149;SC=SVIM-asm,Dipcall;NumNeighbors=0;NumThresholdNeighbors=0;MatchId=106;TruScore=0.666667;PctSeqSimilarity=0;PctSizeSimilarity=1;PctRecOverlap=1;SizeDiff=0;StartDistance=0;EndDistance=0	GT	0/1
chr2	116196886	HG3_PB_SVrefine2Falcon1Dovetail_1347	N	<INS>	10	PASS	END=116196886;SVTYPE=INS;SVLEN=249;SC=SVIM;NumNeighbors=0;NumThresholdNeighbors=0	GT	0/1
chr2	240041607	HG3_Ill_250bpfermikitraw_3862	N	<DEL>	20	PASS	END=240041678;SVTYPE=DEL;SVLEN=71;SC=Dipcall;NumNeighbors=0;NumThresholdNeighbors=0	GT	0/1
chr2	240046197	HG3_Ill_SVrefine2DISCOVARDovetail_2123	N	<INS>	20	PASS	END=240046197;SVTYPE=INS;SVLEN=428;SC=cuteSV,SVIM,SVIM-asm,Dipcall;NumNeighbors=0;NumThresholdNeighbors=0;MatchId=146;TruScore=0.666667;PctSeqSimilarity=0;PctSizeSimilarity=1;PctRecOverlap=1;SizeDiff=0;StartDistance=0;EndDistance=0	GT	0/1
chr2	34695830	HG2_PB_SVrefine2PBcRplusDovetail_5578	N	<DEL>	20	PASS	END=34736560;SVTYPE=DEL;SVLEN=40730;SC=SVIM-asm,PAV,Dipcall;NumNeighbors=0;NumThresholdNeighbors=0;MatchId=110;TruScore=0.666667;PctSeqSimilarity=0;PctSizeSimilarity=1;PctRecOverlap=1;SizeDiff=0;StartDistance=0;EndDistance=0	GT	0/1
chr2	241565037	HG3_PB_SVrefine2Falcon1Dovetail_1804	N	<INS>	10	PASS	END=241565037;SVTYPE=INS;SVLEN=1305;SC=SVIM,PAV;NumNeighbors=0;NumThresholdNeighbors=0;MatchId=116;TruScore=0.666667;PctSeqSimilarity=0;PctSizeSimilarity=1;PctRecOverlap=1;SizeDiff=0;StartDistance=0;EndDistance=0	GT	1/1
chr2	55611659	HG2_PB_SVrefine2Falcon1plusDovetail_6101	N	<INS>	10	PASS	END=55611659;SVTYPE=INS;SVLEN=420;SC=Dipcall;NumNeighbors=0;NumThresholdNeighbors=0	GT	0/1
chr2	604708	HG3_PB_SVrefine2PBcRDovetail_812	N	<INS>	20	PASS	END=604708;SVTYPE=INS;SVLEN=281;SC=SVIM-asm,Dipcall;NumNeighbors=0;NumThresholdNeighbors=0;MatchId=113;TruScore=0.666667;PctSeqSimilarity=0;PctSizeSimilarity=1;PctRecOverlap=1;SizeDiff=0;StartDistance=0;EndDistance=0	GT	1/1
chr2	111981772	HG2_PB_SVrefine2PBcRplusDovetail_5783	N	<DEL>	20	PASS	END=111981958;SVTYPE=DEL;SVLEN=186;SC=cuteSV,SVIM;NumNeighbors=0;NumThresholdNeighbors=0;MatchId=153;TruScore=0.666667;PctSeqSimilarity=0;PctSizeSimilarity=1;PctRecOverlap=1;SizeDiff=0;StartDistance=0;EndDistance=0	GT	0/1
chr2	118400990	HG2_PB_SVrefine2Falcon2Bionano_859	N	<INS>	20	PASS	END=118400990;SVTYPE=INS;SVLEN=134;SC=SVIM-asm,Dipcall;NumNeighbors=0;NumThresholdNeighbors=0;MatchId=115;TruScore=0.666667;PctSeqSimilarity=0;PctSizeSimilarity=1;PctRecOverlap=1;SizeDiff=0;StartDistance=0;EndDistance=0	GT	1/1
chr2	170431655	HG2_Ill_GATKHC_3985	N	<DEL>	20	PASS	END=170431804;SVTYPE=DEL;SVLEN=149;SC=Dipcall;NumNeighbors=0;NumThresholdNeighbors=0	GT	0/1
chr2	116695720	HG2_PB_SVrefine2PB10Xhap12_1675	N	<INS>	20	PASS	END=116695720;SVTYPE=INS;SVLEN=6160;SC=SVIM;NumNeighbors=0;NumThresholdNeighbors=0	GT	0/1
chr2	910789	HG3_PB_assemblyticsfalcon_12961	N	<INS>	10	PASS	END=910789;SVTYPE=INS;SVLEN=86;SC=SVIM-asm,PAV,Dipcall;NumNeighbors=0;NumThresholdNeighbors=0;MatchId=117;TruScore=0.666667;PctSeqSimilarity=0;PctSizeSimilarity=1;PctRecOverlap=1;SizeDiff=0;StartDistance=0;EndDistance=0	GT	0/1
chr2	22046509	HG3_Ill_SVrefine2DISCOVARDovetail_1160	N	<INS>	20	PASS	END=22046509;SVTYPE=INS;SVLEN=2160;SC=SVIM;NumNeighbors=0;NumThresholdNeighbors=0	GT	1/1
chr2	167546017	HG3_PB_SVrefine2Falcon1Dovetail_1508	N	<DEL>	20	PASS	END=167547092;SVTYPE=DEL;SVLEN=1075;SC=SVIM-asm,Dipcall;NumNeighbors=0;NumThresholdNeighbors=0;MatchId=118;TruScore=0.666667;PctSeqSimilarity=0;PctSizeSimilarity=1;PctRecOverlap=1;SizeDiff=0;StartDistance=0;EndDistance=0	GT	0/1
chr2	192262636	HG2_PB_SVrefine2Falcon2Bionano_1064	N	<INS>	10	PASS	END=192262636;SVTYPE=INS;SVLEN=304;SC=SVIM-asm,Dipcall;NumNeighbors=0;NumThresholdNeighbors=0;MatchId=119;TruScore=0.666667;PctSeqSimilarity=0;PctSizeSimilarity=1;PctRecOverlap=1;SizeDiff=0;StartDistance=0;EndDistance=0	GT	1/1
chr2	16271567	HG2_PB_SVrefine2Falcon2Bionano_619	N	<DEL>	20	PASS	END=16273799;SVTYPE=DEL;SVLEN=2232;SC=Dipcall;NumNeighbors=0;NumThresholdNeighbors=0	GT	1/1
chr2	238456193	HG3_PB_assemblyticsfalcon_14992	N	<DEL>	10	PASS	END=238456267;SVTYPE=DEL;SVLEN=74;SC=Dipcall;NumNeighbors=0;NumThresholdNeighbors=0	GT	0/1
chr2	60694599	HG4_PB_SVrefine2Falcon1Dovetail_1169	N	<DEL>	20	PASS	END=60695222;SVTYPE=DEL;SVLEN=623;SC=cuteSV,SVIM,SVIM-asm,Dipcall;NumNeighbors=0;NumThresholdNeighbors=0;MatchId=163;TruScore=0.666667;PctSeqSimilarity=0;PctSizeSimilarity=1;PctRecOverlap=1;SizeDiff=0;StartDistance=0;EndDistance=0	GT	0/1
chr2	167746388	HG4_PB_SVrefine2Falcon1Dovetail_1459	N	<INS>	20	PASS	END=167746388;SVTYPE=INS;SVLEN=3210;SC=SVIM;NumNeighbors=0;NumThresholdNeighbors=0	GT	0/1
chr2	215700055	HG2_PB_SVrefine2PBcRplusDovetail_6133	N	<INS>	10	PASS	END=215700055;SVTYPE=INS;SVLEN=427;SC=SVIM-asm,Dipcall;NumNeighbors=0;NumThresholdNeighbors=0;MatchId=124;TruScore=0.666667;PctSeqSimilarity=0;PctSizeSimilarity=1;PctRecOverlap=1;SizeDiff=0;StartDistance=0;EndDistance=0	GT	1/1
chr2	242751776	HG4_Ill_150bpfermikitraw_3878	N	<DEL>	20	PASS	END=242751827;SVTYPE=DEL;SVLEN=51;SC=Dipcall;NumNeighbors=0;NumThresholdNeighbors=0	GT	0/1
chr2	120029019	HG3_Ill_Spiral_2318	N	<INS>	20	PASS	END=120029019;SVTYPE=INS;SVLEN=96;SC=Dipcall;NumNeighbors=0;NumThresholdNeighbors=0	GT	0/1
chr2	3630306	HG2_Ill_MetaSV_2419	N	<INS>	20	PASS	END=3630306;SVTYPE=INS;SVLEN=315;SC=Dipcall;NumNeighbors=0;NumThresholdNeighbors=0	GT	0/1
chr2	240854056	HG2_Ill_manta_824	N	<DEL>	20	PASS	END=240854168;SVTYPE=DEL;SVLEN=112;SC=SVIM-asm,Dipcall;NumNeighbors=0;NumThresholdNeighbors=0;MatchId=128;TruScore=0.666667;PctSeqSimilarity=0;PctSizeSimilarity=1;PctRecOverlap=1;SizeDiff=0;StartDistance=0;EndDistance=0	GT	0/1
chr2	240870171	HG4_Ill_SVrefine2DISCOVARDovetail_2155	N	<DEL>	20	PASS	END=240870257;SVTYPE=DEL;SVLEN=86;SC=Dipcall;NumNeighbors=0;NumThresholdNeighbors=0	GT	0/1
chr2	222207761	HG4_PB_SVrefine2Falcon1Dovetail_1639	N	<INS>	20	PASS	END=222207761;SVTYPE=INS;SVLEN=68;SC=SVIM,Dipcall;NumNeighbors=0;NumThresholdNeighbors=0;MatchId=135;TruScore=0.666667;PctSeqSimilarity=0;PctSizeSimilarity=1;PctRecOverlap=1;SizeDiff=0;StartDistance=0;EndDistance=0	GT	0/1
chr2	65393722	HG3_PB_SVrefine2Falcon1Dovetail_1206	N	<INS>	20	PASS	END=65393722;SVTYPE=INS;SVLEN=312;SC=Dipcall;NumNeighbors=0;NumThresholdNeighbors=0	GT	0/1
chr2	105632252	HG2_10X_SVrefine210Xhap12_1600	N	<INS>	20	PASS	END=105632252;SVTYPE=INS;SVLEN=2088;SC=SVIM;NumNeighbors=0;NumThresholdNeighbors=0	GT	0/1
chr2	58060066	HG2_PB_SVrefine2PBcRplusDovetail_5640	N	<INS>	20	PASS	END=58060066;SVTYPE=INS;SVLEN=4199;SC=SVIM;NumNeighbors=0;NumThresholdNeighbors=0	GT	0/1
chr2	66989961	HG2_PB_SVrefine2PB10Xhap12_1519	N	<INS>	20	PASS	END=66989961;SVTYPE=INS;SVLEN=150;SC=SVIM-asm,Dipcall;NumNeighbors=0;NumThresholdNeighbors=0;MatchId=132;TruScore=0.666667;PctSeqSimilarity=0;PctSizeSimilarity=1;PctRecOverlap=1;SizeDiff=0;StartDistance=0;EndDistance=0	GT	1/1
chr2	172723109	HG2_PB_SVrefine2Falcon1plusDovetail_6461	N	<INS>	10	PASS	END=172723109;SVTYPE=INS;SVLEN=358;SC=SVIM-asm,Dipcall;NumNeighbors=0;NumThresholdNeighbors=0;MatchId=134;TruScore=0.666667;PctSeqSimilarity=0;PctSizeSimilarity=1;PctRecOverlap=1;SizeDiff=0;StartDistance=0;EndDistance=0	GT	1/1
chr3	95502782	HG2_PB_SVrefine2Falcon1plusDovetail_8100	N	<INS>	10	PASS	END=95502782;SVTYPE=INS;SVLEN=597;SC=SVIM;NumNeighbors=0;NumThresholdNeighbors=0	GT	1/1
chr3	195487317	HG2_PB_SVrefine2Falcon1plusDovetail_8441	N	<INS>	10	PASS	END=195487317;SVTYPE=INS;SVLEN=667;SC=Dipcall;NumNeighbors=0;NumThresholdNeighbors=0	GT	0/1
chr3	134294124	HG4_Ill_SVrefine2DISCOVARDovetail_2797	N	<INS>	20	PASS	END=134294124;SVTYPE=INS;SVLEN=104;SC=Dipcall;NumNeighbors=0;NumThresholdNeighbors=0	GT	1/1
chr3	6430197	HG2_PB_SVrefine2Falcon2Bionano_1338	N	<INS>	10	PASS	END=6430197;SVTYPE=INS;SVLEN=288;SC=SVIM,Dipcall;NumNeighbors=0;NumThresholdNeighbors=0;MatchId=143;TruScore=0.666667;PctSeqSimilarity=0;PctSizeSimilarity=1;PctRecOverlap=1;SizeDiff=0;StartDistance=0;EndDistance=0	GT	0/1
chr3	151275815	HG3_Ill_Spiral_4124	N	<INS>	20	PASS	END=151275815;SVTYPE=INS;SVLEN=113;SC=Dipcall;NumNeighbors=0;NumThresholdNeighbors=0	GT	0/1
chr3	60537216	HG2_PB_SVrefine2Falcon2Bionano_1513	N	<INS>	10	PASS	END=60537216;SVTYPE=INS;SVLEN=1039;SC=Dipcall;NumNeighbors=0;NumThresholdNeighbors=0	GT	1/1
chr3	47472757	HG2_Ill_SVrefine2DISCOVARplusDovetail_8475	N	<INS>	20	PASS	END=47472757;SVTYPE=INS;SVLEN=2668;SC=SVIM;NumNeighbors=0;NumThresholdNeighbors=0	GT	1/1
chr3	195451991	HG2_PB_SVrefine2Falcon2Bionano_1905	N	<DEL>	20	PASS	END=195452447;SVTYPE=DEL;SVLEN=456;SC=Dipcall;NumNeighbors=0;NumThresholdNeighbors=0	GT	1/1
chr3	151538485	HG2_PB_SVrefine2Falcon1plusDovetail_8261	N	<INS>	20	PASS	END=151538485;SVTYPE=INS;SVLEN=172;SC=SVIM-asm,Dipcall;NumNeighbors=0;NumThresholdNeighbors=0;MatchId=143;TruScore=0.666667;PctSeqSimilarity=0;PctSizeSimilarity=1;PctRecOverlap=1;SizeDiff=0;StartDistance=0;EndDistance=0	GT	0/1
chr3	183032750	HG2_Ill_GATKHCSBGrefine_2633	N	<INS>	20	PASS	END=183032750;SVTYPE=INS;SVLEN=525;SC=SVIM-asm,Dipcall;NumNeighbors=0;NumThresholdNeighbors=0;MatchId=144;TruScore=0.666667;PctSeqSimilarity=0;PctSizeSimilarity=1;PctRecOverlap=1;SizeDiff=0;StartDistance=0;EndDistance=0	GT	1/1
chr3	51287116	HG3_Ill_GATKHCSBGrefine_2179	N	<INS>	20	PASS	END=51287116;SVTYPE=INS;SVLEN=127;SC=SVIM-asm,Dipcall;NumNeighbors=0;NumThresholdNeighbors=0;MatchId=145;TruScore=0.666667;PctSeqSimilarity=0;PctSizeSimilarity=1;PctRecOverlap=1;SizeDiff=0;StartDistance=0;EndDistance=0	GT	0/1
chr3	68009565	HG2_PB_SVrefine2PBcRplusDovetail_7423	N	<INS>	20	PASS	END=68009565;SVTYPE=INS;SVLEN=1274;SC=SVIM;NumNeighbors=0;NumThresholdNeighbors=0	GT	1/1
chr3	196757105	HG2_PB_SVrefine2PBcRplusDovetail_7849	N	<DEL>	20	PASS	END=196757273;SVTYPE=DEL;SVLEN=168;SC=Dipcall;NumNeighbors=0;NumThresholdNeighbors=0	GT	0/1
chr3	179445674	HG2_PB_SVrefine2Falcon2Bionano_1829	N	<DEL>	10	PASS	END=179445823;SVTYPE=DEL;SVLEN=149;SC=SVIM-asm,Dipcall;NumNeighbors=0;NumThresholdNeighbors=0;MatchId=147;TruScore=0.666667;PctSeqSimilarity=0;PctSizeSimilarity=1;PctRecOverlap=1;SizeDiff=0;StartDistance=0;EndDistance=0	GT	0/1
chr3	184470777	HG2_10X_SVrefine210Xhap12_2923	N	<DEL>	20	PASS	END=184472324;SVTYPE=DEL;SVLEN=1547;SC=SVIM,Dipcall;NumNeighbors=0;NumThresholdNeighbors=0;MatchId=154;TruScore=0.666667;PctSeqSimilarity=0;PctSizeSimilarity=1;PctRecOverlap=1;SizeDiff=0;StartDistance=0;EndDistance=0	GT	0/1
chr3	142804976	HG2_PB_SVrefine2PB10Xhap12_2706	N	<INS>	10	PASS	END=142804976;SVTYPE=INS;SVLEN=401;SC=SVIM,Dipcall;NumNeighbors=0;NumThresholdNeighbors=0;MatchId=155;TruScore=0.666667;PctSeqSimilarity=0;PctSizeSimilarity=1;PctRecOverlap=1;SizeDiff=0;StartDistance=0;EndDistance=0	GT	1/1
chr3	178749729	HG2_Ill_svaba_4927	N	<DEL>	10	PASS	END=178749801;SVTYPE=DEL;SVLEN=72;SC=Dipcall;NumNeighbors=0;NumThresholdNeighbors=0	GT	0/1
chr3	162717307	HG2_PB_assemblyticsfalcon_18435	N	<DEL>	20	PASS	END=162723551;SVTYPE=DEL;SVLEN=6244;SC=cuteSV;NumNeighbors=0;NumThresholdNeighbors=0	GT	0/1
chr3	195472395	HG2_PB_SVrefine2Falcon1plusDovetail_8440	N	<INS>	20	PASS	END=195472395;SVTYPE=INS;SVLEN=97;SC=SVIM-asm,PAV,Dipcall;NumNeighbors=0;NumThresholdNeighbors=0;MatchId=152;TruScore=0.666667;PctSeqSimilarity=0;PctSizeSimilarity=1;PctRecOverlap=1;SizeDiff=0;StartDistance=0;EndDistance=0	GT	0/1
chr3	5830677	HG3_PB_pbsv_2981	N	<INS>	10	PASS	END=5830677;SVTYPE=INS;SVLEN=151;SC=Dipcall;NumNeighbors=0;NumThresholdNeighbors=0	GT	0/1
chr3	46536559	HG2_PB_SVrefine2Falcon1plusDovetail_7945	N	<INS>	10	PASS	END=46536559;SVTYPE=INS;SVLEN=310;SC=SVIM,SVIM-asm,Dipcall;NumNeighbors=0;NumThresholdNeighbors=0;MatchId=159;TruScore=0.666667;PctSeqSimilarity=0;PctSizeSimilarity=1;PctRecOverlap=1;SizeDiff=0;StartDistance=0;EndDistance=0	GT	0/1
chr3	175100375	HG2_10X_SVrefine210Xhap12_2877	N	<INS>	20	PASS	END=175100375;SVTYPE=INS;SVLEN=6725;SC=SVIM;NumNeighbors=0;NumThresholdNeighbors=0	GT	0/1
chr3	15784113	HG3_PB_pbsv_3047	N	<INS>	10	PASS	END=15784113;SVTYPE=INS;SVLEN=770;SC=Dipcall;NumNeighbors=0;NumThresholdNeighbors=0	GT	1/1
chr3	12136782	HG2_PB_SVrefine2PB10Xhap12_2256	N	<INS>	10	PASS	END=12136782;SVTYPE=INS;SVLEN=333;SC=SVIM;NumNeighbors=0;NumThresholdNeighbors=0	GT	1/1
chr3	183675524	HG2_PB_SVrefine2Falcon2Bionano_1844	N	<DEL>	10	PASS	END=183675684;SVTYPE=DEL;SVLEN=160;SC=SVIM-asm,Dipcall;NumNeighbors=0;NumThresholdNeighbors=0;MatchId=157;TruScore=0.666667;PctSeqSimilarity=0;PctSizeSimilarity=1;PctRecOverlap=1;SizeDiff=0;StartDistance=0;EndDistance=0	GT	0/1
chr3	153898408	HG2_PB_SVrefine2Falcon2Bionano_1762	N	<INS>	20	PASS	END=153898408;SVTYPE=INS;SVLEN=3173;SC=SVIM;NumNeighbors=0;NumThresholdNeighbors=0	GT	1/1
chr3	196859628	HG3_Ill_SVrefine2DISCOVARDovetail_3138	N	<DEL>	20	PASS	END=196859727;SVTYPE=DEL;SVLEN=99;SC=SVIM,PAV;NumNeighbors=0;NumThresholdNeighbors=0;MatchId=163;TruScore=0.666667;PctSeqSimilarity=0;PctSizeSimilarity=1;PctRecOverlap=1;SizeDiff=0;StartDistance=0;EndDistance=0	GT	0/1
chr3	38122945	HG2_PB_pbsv_3185	N	<DEL>	20	PASS	END=38123244;SVTYPE=DEL;SVLEN=299;SC=Dipcall;NumNeighbors=0;NumThresholdNeighbors=0	GT	0/1
chr3	183953456	HG4_PB_HySA_5884	N	<INS>	10	PASS	END=183953456;SVTYPE=INS;SVLEN=517;SC=SVIM;NumNeighbors=0;NumThresholdNeighbors=0	GT	0/1
chr3	194566115	HG2_PB_SVrefine2Falcon1plusDovetail_8417	N	<DEL>	10	PASS	END=194566619;SVTYPE=DEL;SVLEN=504;SC=Dipcall;NumNeighbors=0;NumThresholdNeighbors=0	GT	0/1
chr3	93762378	HG3_PB_SVrefine2PBcRDovetail_1591	N	<INS>	10	PASS	END=93762378;SVTYPE=INS;SVLEN=192;SC=Dipcall;NumNeighbors=0;NumThresholdNeighbors=0	GT	1/1
chr3	102856806	HG4_PB_SVrefine2PBcRDovetail_1828	N	<INS>	10	PASS	END=102856806;SVTYPE=INS;SVLEN=104;SC=Dipcall;NumNeighbors=0;NumThresholdNeighbors=0	GT	0/1
chr3	161635511	HG3_Ill_GATKHC_6361	N	<DEL>	20	PASS	END=161635691;SVTYPE=DEL;SVLEN=180;SC=Dipcall;NumNeighbors=0;NumThresholdNeighbors=0	GT	0/1
chr3	172678665	HG2_Ill_FB_3556	N	<INS>	20	PASS	END=172678665;SVTYPE=INS;SVLEN=52;SC=Dipcall;NumNeighbors=0;NumThresholdNeighbors=0	GT	0/1
chr3	155025177	HG3_Ill_svaba_4856	N	<INS>	20	PASS	END=155025177;SVTYPE=INS;SVLEN=59;SC=Dipcall;NumNeighbors=0;NumThresholdNeighbors=0	GT	0/1
chr3	156917568	HG2_PB_SVrefine2Falcon2Bionano_1770	N	<INS>	20	PASS	END=156917568;SVTYPE=INS;SVLEN=50;SC=cuteSV;NumNeighbors=0;NumThresholdNeighbors=0	GT	0/1
chr3	104978428	HG4_PB_pbsv_3545	N	<INS>	20	PASS	END=104978428;SVTYPE=INS;SVLEN=69;SC=cuteSV,SVIM,Dipcall;NumNeighbors=0;NumThresholdNeighbors=0;MatchId=221;TruScore=0.666667;PctSeqSimilarity=0;PctSizeSimilarity=1;PctRecOverlap=1;SizeDiff=0;StartDistance=0;EndDistance=0	GT	0/1
chr3	112743115	HG2_PB_SVrefine2PBcRplusDovetail_7538	N	<DEL>	10	PASS	END=112751315;SVTYPE=DEL;SVLEN=8200;SC=SVIM;NumNeighbors=0;NumThresholdNeighbors=0	GT	0/1
chr3	121883518	HG2_PB_SVrefine2PBcRplusDovetail_7557	N	<DEL>	20	PASS	END=121883871;SVTYPE=DEL;SVLEN=353;SC=Dipcall;NumNeighbors=0;NumThresholdNeighbors=0	GT	1/1
chr3	29755665	HG2_Ill_MetaSV_3188	N	<INS>	20	PASS	END=29755665;SVTYPE=INS;SVLEN=587;SC=Dipcall;NumNeighbors=0;NumThresholdNeighbors=0	GT	0/1
chr3	84699425	HG2_PB_SVrefine2PBcRplusDovetail_7476	N	<DEL>	20	PASS	END=84702785;SVTYPE=DEL;SVLEN=3360;SC=Dipcall;NumNeighbors=0;NumThresholdNeighbors=0	GT	0/1
chr3	4315416	HG2_PB_PB10Xdip_20714	N	<INS>	10	PASS	END=4315416;SVTYPE=INS;SVLEN=57;SC=SVIM;NumNeighbors=0;NumThresholdNeighbors=0	GT	0/1
chr3	100177251	HG2_PB_HySA_6640	N	<INS>	20	PASS	END=100177251;SVTYPE=INS;SVLEN=310;SC=Dipcall;NumNeighbors=0;NumThresholdNeighbors=0	GT	0/1
chr3	1069601	HG2_10X_SVrefine210Xhap12_2249	N	<INS>	20	PASS	END=1069601;SVTYPE=INS;SVLEN=1039;SC=SVIM-asm,Dipcall;NumNeighbors=0;NumThresholdNeighbors=0;MatchId=173;TruScore=0.666667;PctSeqSimilarity=0;PctSizeSimilarity=1;PctRecOverlap=1;SizeDiff=0;StartDistance=0;EndDistance=0	GT	1/1
chr4	187850837	HG4_Ill_SVrefine2DISCOVARDovetail_4006	N	<DEL>	20	PASS	END=187850970;SVTYPE=DEL;SVLEN=133;SC=Dipcall;NumNeighbors=0;NumThresholdNeighbors=0	GT	0/1
chr4	187879298	HG2_Ill_svaba_6782	N	<INS>	20	PASS	END=187879298;SVTYPE=INS;SVLEN=86;SC=Dipcall;NumNeighbors=0;NumThresholdNeighbors=0	GT	0/1
chr4	161277324	HG2_Ill_SVrefine2DISCOVARplusDovetail_9894	N	<INS>	20	PASS	END=161277324;SVTYPE=INS;SVLEN=145;SC=SVIM-asm,Dipcall;NumNeighbors=0;NumThresholdNeighbors=0;MatchId=178;TruScore=0.666667;PctSeqSimilarity=0;PctSizeSimilarity=1;PctRecOverlap=1;SizeDiff=0;StartDistance=0;EndDistance=0	GT	0/1
chr4	48122181	HG4_Ill_250bpfermikitraw_6247	N	<DEL>	20	PASS	END=48122243;SVTYPE=DEL;SVLEN=62;SC=Dipcall;NumNeighbors=0;NumThresholdNeighbors=0	GT	0/1
chr4	48162876	HG3_Ill_GATKHC_7415	N	<INS>	20	PASS	END=48162876;SVTYPE=INS;SVLEN=52;SC=SVIM-asm,Dipcall;NumNeighbors=0;NumThresholdNeighbors=0;MatchId=181;TruScore=0.666667;PctSeqSimilarity=0;PctSizeSimilarity=1;PctRecOverlap=1;SizeDiff=0;StartDistance=0;EndDistance=0	GT	0/1
chr4	190291418	HG4_Ill_scalpel_5149	N	<DEL>	20	PASS	END=190291737;SVTYPE=DEL;SVLEN=319;SC=Dipcall;NumNeighbors=0;NumThresholdNeighbors=0	GT	0/1
chr4	99813787	HG3_PB_SVrefine2Falcon1Dovetail_2933	N	<INS>	20	PASS	END=99813787;SVTYPE=INS;SVLEN=3310;SC=cuteSV,SVIM,SVIM-asm,PAV,Dipcall;NumNeighbors=0;NumThresholdNeighbors=0;MatchId=239;TruScore=0.666667;PctSeqSimilarity=0;PctSizeSimilarity=1;PctRecOverlap=1;SizeDiff=0;StartDistance=0;EndDistance=0	GT	0/1
chr4	53066097	HG2_PB_HySA_8444	N	<INS>	10	PASS	END=53066097;SVTYPE=INS;SVLEN=647;SC=Dipcall;NumNeighbors=0;NumThresholdNeighbors=0	GT	1/1
chr4	141283431	HG3_PB_SVrefine2Falcon1Dovetail_3058	N	<INS>	10	PASS	END=141283431;SVTYPE=INS;SVLEN=253;SC=SVIM-asm;NumNeighbors=0;NumThresholdNeighbors=0	GT	0/1
chr4	14798389	HG2_PB_pbsv_4285	N	<INS>	20	PASS	END=14798389;SVTYPE=INS;SVLEN=58;SC=Dipcall;NumNeighbors=0;NumThresholdNeighbors=0	GT	0/1
chr4	11456664	HG2_Ill_SVrefine2DISCOVARplusDovetail_9255	N	<INS>	20	PASS	END=11456664;SVTYPE=INS;SVLEN=108;SC=Dipcall;NumNeighbors=0;NumThresholdNeighbors=0	GT	1/1
chr4	41051380	HG2_Ill_GATKHCSBGrefine_2955	N	<INS>	20	PASS	END=41051380;SVTYPE=INS;SVLEN=120;SC=SVIM;NumNeighbors=0;NumThresholdNeighbors=0	GT	0/1
chr4	701698	HG3_PB_SVrefine2Falcon1Dovetail_2564	N	<INS>	10	PASS	END=701698;SVTYPE=INS;SVLEN=176;SC=SVIM,Dipcall;NumNeighbors=0;NumThresholdNeighbors=0;MatchId=195;TruScore=0.666667;PctSeqSimilarity=0;PctSizeSimilarity=1;PctRecOverlap=1;SizeDiff=0;StartDistance=0;EndDistance=0	GT	0/1
chr4	121137438	HG2_PB_SVrefine2Falcon2Bionano_2336	N	<INS>	20	PASS	END=121137438;SVTYPE=INS;SVLEN=6121;SC=SVIM;NumNeighbors=0;NumThresholdNeighbors=0	GT	1/1
chr4	156956820	HG2_Ill_svaba_6473	N	<INS>	10	PASS	END=156956820;SVTYPE=INS;SVLEN=99;SC=cuteSV,SVIM;NumNeighbors=0;NumThresholdNeighbors=0;MatchId=249;TruScore=0.666667;PctSeqSimilarity=0;PctSizeSimilarity=1;PctRecOverlap=1;SizeDiff=0;StartDistance=0;EndDistance=0	GT	0/1
chr4	131699881	HG2_10X_SVrefine210Xhap12_3584	N	<INS>	20	PASS	END=131699881;SVTYPE=INS;SVLEN=67;SC=Dipcall;NumNeighbors=0;NumThresholdNeighbors=0	GT	0/1
chr4	58917514	HG2_PB_SVrefine2PB10Xhap12_3294	N	<INS>	20	PASS	END=58917514;SVTYPE=INS;SVLEN=1094;SC=SVIM;NumNeighbors=0;NumThresholdNeighbors=0	GT	1/1
chr4	7898247	HG2_PB_SVrefine2PB10Xhap12_3108	N	<DEL>	10	PASS	END=7898305;SVTYPE=DEL;SVLEN=58;SC=Dipcall;NumNeighbors=0;NumThresholdNeighbors=0	GT	0/1
chr4	189877453	HG4_PB_SVrefine2PBcRDovetail_2709	N	<INS>	20	PASS	END=189877453;SVTYPE=INS;SVLEN=141;SC=Dipcall;NumNeighbors=0;NumThresholdNeighbors=0	GT	0/1
chr4	189883268	HG4_PB_HySA_7946	N	<INS>	20	PASS	END=189883268;SVTYPE=INS;SVLEN=73;SC=Dipcall;NumNeighbors=0;NumThresholdNeighbors=0	GT	0/1
chr4	10632678	HG2_PB_PB10Xdip_21201	N	<INS>	10	PASS	END=10632678;SVTYPE=INS;SVLEN=6050;SC=SVIM,SVIM-asm,Dipcall;NumNeighbors=0;NumThresholdNeighbors=0;MatchId=200;TruScore=0.666667;PctSeqSimilarity=0;PctSizeSimilarity=1;PctRecOverlap=1;SizeDiff=0;StartDistance=0;EndDistance=0	GT	0/1
chr4	16741212	HG2_PB_SVrefine2Falcon2Bionano_2061	N	<INS>	20	PASS	END=16741212;SVTYPE=INS;SVLEN=58;SC=SVIM-asm,Dipcall;NumNeighbors=0;NumThresholdNeighbors=0;MatchId=195;TruScore=0.666667;PctSeqSimilarity=0;PctSizeSimilarity=1;PctRecOverlap=1;SizeDiff=0;StartDistance=0;EndDistance=0	GT	0/1
chr4	136507535	HG4_Ill_SVrefine2DISCOVARDovetail_3770	N	<INS>	20	PASS	END=136507535;SVTYPE=INS;SVLEN=214;SC=cuteSV,SVIM;NumNeighbors=0;NumThresholdNeighbors=0;MatchId=257;TruScore=0.666667;PctSeqSimilarity=0;PctSizeSimilarity=1;PctRecOverlap=1;SizeDiff=0;StartDistance=0;EndDistance=0	GT	0/1
chr4	110518669	HG3_PB_SVrefine2Falcon1Dovetail_2969	N	<INS>	10	PASS	END=110518669;SVTYPE=INS;SVLEN=95;SC=SVIM-asm,Dipcall;NumNeighbors=0;NumThresholdNeighbors=0;MatchId=196;TruScore=0.666667;PctSeqSimilarity=0;PctSizeSimilarity=1;PctRecOverlap=1;SizeDiff=0;StartDistance=0;EndDistance=0	GT	0/1
chr4	17460790	HG2_PB_SVrefine2Falcon1plusDovetail_8623	N	<DEL>	20	PASS	END=17460950;SVTYPE=DEL;SVLEN=160;SC=SVIM-asm;NumNeighbors=0;NumThresholdNeighbors=0	GT	0/1
chr4	187353430	HG2_PB_SVrefine2PB10Xhap12_3798	N	<DEL>	20	PASS	END=187357132;SVTYPE=DEL;SVLEN=3702;SC=Dipcall;NumNeighbors=0;NumThresholdNeighbors=0	GT	0/1
chr4	152135947	HG2_PB_SVrefine2PBcRplusDovetail_8404	N	<INS>	20	PASS	END=152135947;SVTYPE=INS;SVLEN=127;SC=Dipcall;NumNeighbors=0;NumThresholdNeighbors=0	GT	1/1
chr4	189081046	HG3_PB_pbsv_5139	N	<INS>	10	PASS	END=189081046;SVTYPE=INS;SVLEN=313;SC=SVIM;NumNeighbors=0;NumThresholdNeighbors=0	GT	0/1
chr4	1498769	HG2_Ill_GATKHCSBGrefine_2746	N	<INS>	20	PASS	END=1498769;SVTYPE=INS;SVLEN=173;SC=Dipcall;NumNeighbors=0;NumThresholdNeighbors=0	GT	0/1
chr4	162704827	HG3_Ill_svaba_6634	N	<INS>	10	PASS	END=162704827;SVTYPE=INS;SVLEN=56;SC=SVIM,SVIM-asm,Dipcall;NumNeighbors=0;NumThresholdNeighbors=0;MatchId=208;TruScore=0.666667;PctSeqSimilarity=0;PctSizeSimilarity=1;PctRecOverlap=1;SizeDiff=0;StartDistance=0;EndDistance=0	GT	0/1
chr4	123733539	HG2_PB_SVrefine2PBcRplusDovetail_8330	N	<DEL>	20	PASS	END=123733666;SVTYPE=DEL;SVLEN=127;SC=Dipcall;NumNeighbors=0;NumThresholdNeighbors=0	GT	0/1
chr4	1272617	HG2_PB_SVrefine2Falcon2Bionano_1969	N	<DEL>	10	PASS	END=1272747;SVTYPE=DEL;SVLEN=130;SC=Dipcall;NumNeighbors=0;NumThresholdNeighbors=0	GT	1/1
chr4	1273889	HG4_Ill_scalpel_3932	N	<DEL>	20	PASS	END=1273939;SVTYPE=DEL;SVLEN=50;SC=Dipcall;NumNeighbors=0;NumThresholdNeighbors=0	GT	0/1
chr4	54789961	HG2_10X_SVrefine210Xhap12_3300	N	<INS>	20	PASS	END=54789961;SVTYPE=INS;SVLEN=1432;SC=SVIM;NumNeighbors=0;NumThresholdNeighbors=0	GT	0/1
chr4	128847470	HG4_Ill_GATKHCSBGrefine_3437	N	<INS>	20	PASS	END=128847470;SVTYPE=INS;SVLEN=1012;SC=SVIM;NumNeighbors=0;NumThresholdNeighbors=0	GT	0/1
chr4	86607949	HG2_Ill_GATKHCSBGrefine_3143	N	<INS>	20	PASS	END=86607949;SVTYPE=INS;SVLEN=460;SC=Dipcall;NumNeighbors=0;NumThresholdNeighbors=0	GT	0/1
chr4	175241665	HG2_Ill_SVrefine2DISCOVARplusDovetail_9953	N	<INS>	20	PASS	END=175241665;SVTYPE=INS;SVLEN=2634;SC=SVIM;NumNeighbors=0;NumThresholdNeighbors=0	GT	1/1
chr4	151581502	HG2_PB_SVrefine2PB10Xhap12_3630	N	<INS>	10	PASS	END=151581502;SVTYPE=INS;SVLEN=97;SC=Dipcall;NumNeighbors=0;NumThresholdNeighbors=0	GT	1/1
chr4	3513700	HG2_PB_assemblyticsfalcon_18922	N	<DEL>	20	PASS	END=3513751;SVTYPE=DEL;SVLEN=51;SC=Dipcall;NumNeighbors=0;NumThresholdNeighbors=0	GT	1/1
chr4	147208027	HG2_PB_SVrefine2PBcRplusDovetail_8388	N	<INS>	10	PASS	END=147208027;SVTYPE=INS;SVLEN=2420;SC=cuteSV,SVIM,SVIM-asm,Dipcall;NumNeighbors=0;NumThresholdNeighbors=0;MatchId=277;TruScore=0.666667;PctSeqSimilarity=0;PctSizeSimilarity=1;PctRecOverlap=1;SizeDiff=0;StartDistance=0;EndDistance=0	GT	0/1
chr4	1830226	HG2_Ill_GATKHCSBGrefine_2751	N	<DEL>	20	PASS	END=1830278;SVTYPE=DEL;SVLEN=52;SC=SVIM-asm,Dipcall;NumNeighbors=0;NumThresholdNeighbors=0;MatchId=211;TruScore=0.666667;PctSeqSimilarity=0;PctSizeSimilarity=1;PctRecOverlap=1;SizeDiff=0;StartDistance=0;EndDistance=0	GT	0/1
chr4	110704968	HG3_Ill_GATKHC_8012	N	<INS>	20	PASS	END=110704968;SVTYPE=INS;SVLEN=50;SC=Dipcall;NumNeighbors=0;NumThresholdNeighbors=0	GT	0/1
chr4	189969676	HG3_Ill_scalpel_5340	N	<DEL>	20	PASS	END=189970030;SVTYPE=DEL;SVLEN=354;SC=Dipcall;NumNeighbors=0;NumThresholdNeighbors=0	GT	1/1
chr4	75496154	HG4_Ill_GATKHCSBGrefine_3264	N	<DEL>	20	PASS	END=75496246;SVTYPE=DEL;SVLEN=92;SC=Dipcall;NumNeighbors=0;NumThresholdNeighbors=0	GT	1/1
chr4	38755998	HG2_PB_PB10Xdip_22223	N	<INS>	20	PASS	END=38755998;SVTYPE=INS;SVLEN=606;SC=Dipcall;NumNeighbors=0;NumThresholdNeighbors=0	GT	1/1
chr4	92885118	HG4_PB_pbsv_4742	N	<INS>	20	PASS	END=92885118;SVTYPE=INS;SVLEN=278;SC=SVIM-asm,Dipcall;NumNeighbors=0;NumThresholdNeighbors=0;MatchId=217;TruScore=0.666667;PctSeqSimilarity=0;PctSizeSimilarity=1;PctRecOverlap=1;SizeDiff=0;StartDistance=0;EndDistance=0	GT	1/1
chr4	143502619	HG4_Ill_150bpfermikitraw_6709	N	<DEL>	20	PASS	END=143502715;SVTYPE=DEL;SVLEN=96;SC=cuteSV;NumNeighbors=0;NumThresholdNeighbors=0	GT	0/1
chr4	88229651	HG2_10X_SVrefine210Xhap12_3431	N	<INS>	20	PASS	END=88229651;SVTYPE=INS;SVLEN=151;SC=Dipcall;NumNeighbors=0;NumThresholdNeighbors=0	GT	0/1
chr4	109330947	HG2_PB_SVrefine2PB10Xhap12_3485	N	<INS>	10	PASS	END=109330947;SVTYPE=INS;SVLEN=337;SC=SVIM,SVIM-asm,Dipcall;NumNeighbors=0;NumThresholdNeighbors=0;MatchId=227;TruScore=0.666667;PctSeqSimilarity=0;PctSizeSimilarity=1;PctRecOverlap=1;SizeDiff=0;StartDistance=0;EndDistance=0	GT	1/1
chr4	184674156	HG2_PB_SVrefine2Falcon2Bionano_2547	N	<DEL>	20	PASS	END=184675618;SVTYPE=DEL;SVLEN=1462;SC=Dipcall;NumNeighbors=0;NumThresholdNeighbors=0	GT	0/1
chr4	37510906	HG2_PB_PB10Xdip_22209	N	<INS>	10	PASS	END=37510906;SVTYPE=INS;SVLEN=85;SC=Dipcall;NumNeighbors=0;NumThresholdNeighbors=0	GT	1/1
chr4	34779881	HG3_PB_SVrefine2Falcon1Dovetail_2737	N	<DEL>	20	PASS	END=34828939;SVTYPE=DEL;SVLEN=49058;SC=SVIM,Dipcall;NumNeighbors=0;NumThresholdNeighbors=0;MatchId=230;TruScore=0.666667;PctSeqSimilarity=0;PctSizeSimilarity=1;PctRecOverlap=1;SizeDiff=0;StartDistance=0;EndDistance=0	GT	0/1
chr4	83809550	HG2_Ill_scalpel_4575	N	<INS>	20	PASS	END=83809550;SVTYPE=INS;SVLEN=58;SC=cuteSV,Dipcall;NumNeighbors=0;NumThresholdNeighbors=0;MatchId=292;TruScore=0.666667;PctSeqSimilarity=0;PctSizeSimilarity=1;PctRecOverlap=1;SizeDiff=0;StartDistance=0;EndDistance=0	GT	0/1
chr4	177172431	HG3_Ill_SVrefine2DISCOVARDovetail_4017	N	<INS>	20	PASS	END=177172431;SVTYPE=INS;SVLEN=652;SC=SVIM-asm,Dipcall;NumNeighbors=0;NumThresholdNeighbors=0;MatchId=225;TruScore=0.666667;PctSeqSimilarity=0;PctSizeSimilarity=1;PctRecOverlap=1;SizeDiff=0;StartDistance=0;EndDistance=0	GT	0/1
chr4	151172000	HG2_PB_SVrefine2Falcon1plusDovetail_9031	N	<INS>	10	PASS	END=151172000;SVTYPE=INS;SVLEN=1080;SC=SVIM,SVIM-asm,Dipcall;NumNeighbors=0;NumThresholdNeighbors=0;MatchId=233;TruScore=0.666667;PctSeqSimilarity=0;PctSizeSimilarity=1;PctRecOverlap=1;SizeDiff=0;StartDistance=0;EndDistance=0	GT	1/1
chr4	1366517	HG3_Ill_150bpfermikitraw_5333	N	<DEL>	20	PASS	END=1366649;SVTYPE=DEL;SVLEN=132;SC=Dipcall;NumNeighbors=0;NumThresholdNeighbors=0	GT	1/1
chr4	1373585	HG4_PB_SVrefine2Falcon1Dovetail_2522	N	<DEL>	20	PASS	END=1373694;SVTYPE=DEL;SVLEN=109;SC=Dipcall;NumNeighbors=0;NumThresholdNeighbors=0	GT	1/1
chr4	108434417	HG4_PB_pbsv_4814	N	<DEL>	10	PASS	END=108434470;SVTYPE=DEL;SVLEN=53;SC=SVIM-asm,PAV,Dipcall;NumNeighbors=0;NumThresholdNeighbors=0;MatchId=230;TruScore=0.666667;PctSeqSimilarity=0;PctSizeSimilarity=1;PctRecOverlap=1;SizeDiff=0;StartDistance=0;EndDistance=0	GT	0/1
chr4	1758508	HG2_PB_SVrefine2PB10Xhap12_3046	N	<INS>	20	PASS	END=1758508;SVTYPE=INS;SVLEN=300;SC=Dipcall;NumNeighbors=0;NumThresholdNeighbors=0	GT	1/1
chr4	56612219	HG2_PB_SVrefine2PB10Xhap12_3290	N	<INS>	20	PASS	END=56612219;SVTYPE=INS;SVLEN=4228;SC=SVIM;NumNeighbors=0;NumThresholdNeighbors=0	GT	1/1
chr4	187378707	HG2_PB_SVrefine2PB10Xhap12_3799	N	<DEL>	20	PASS	END=187378780;SVTYPE=DEL;SVLEN=73;SC=Dipcall;NumNeighbors=0;NumThresholdNeighbors=0	GT	0/1
chr4	187386635	HG3_Ill_svaba_6906	N	<INS>	20	PASS	END=187386635;SVTYPE=INS;SVLEN=64;SC=Dipcall;NumNeighbors=0;NumThresholdNeighbors=0	GT	1/1
chr4	20473845	HG2_PB_SVrefine2PB10Xhap12_3175	N	<INS>	20	PASS	END=20473845;SVTYPE=INS;SVLEN=254;SC=Dipcall;NumNeighbors=0;NumThresholdNeighbors=0	GT	1/1
chr4	97727782	HG2_Ill_SVrefine2DISCOVARplusDovetail_9623	N	<INS>	20	PASS	END=97727782;SVTYPE=INS;SVLEN=1735;SC=SVIM;NumNeighbors=0;NumThresholdNeighbors=0	GT	0/1
chr4	89092659	HG4_PB_HySA_7022	N	<INS>	20	PASS	END=89092659;SVTYPE=INS;SVLEN=4779;SC=SVIM;NumNeighbors=0;NumThresholdNeighbors=0	GT	0/1
chr4	65855612	HG4_Ill_Krunchall_6716	N	<INS>	20	PASS	END=65855612;SVTYPE=INS;SVLEN=66;SC=Dipcall;NumNeighbors=0;NumThresholdNeighbors=0	GT	0/1
chr4	1600953	HG2_Ill_scalpel_4017	N	<DEL>	20	PASS	END=1601019;SVTYPE=DEL;SVLEN=66;SC=Dipcall;NumNeighbors=0;NumThresholdNeighbors=0	GT	0/1
chr4	1602956	HG2_Ill_SVrefine2DISCOVARplusDovetail_9188	N	<DEL>	20	PASS	END=1603669;SVTYPE=DEL;SVLEN=713;SC=Dipcall;NumNeighbors=0;NumThresholdNeighbors=0	GT	0/1
chr4	1616058	HG2_PB_SVrefine2Falcon2Bionano_1984	N	<INS>	10	PASS	END=1616058;SVTYPE=INS;SVLEN=57;SC=Dipcall;NumNeighbors=0;NumThresholdNeighbors=0	GT	0/1
chr4	190253838	HG2_PB_SVrefine2Falcon2Bionano_2614	N	<DEL>	20	PASS	END=190254160;SVTYPE=DEL;SVLEN=322;SC=Dipcall;NumNeighbors=0;NumThresholdNeighbors=0	GT	1/1
chr4	164076990	HG2_PB_SVrefine2Falcon1plusDovetail_9079	N	<DEL>	20	PASS	END=164077336;SVTYPE=DEL;SVLEN=346;SC=Dipcall;NumNeighbors=0;NumThresholdNeighbors=0	GT	0/1
chr4	92920204	HG4_Ill_250bpfermikitraw_6616	N	<DEL>	20	PASS	END=92920257;SVTYPE=DEL;SVLEN=53;SC=SVIM-asm,PAV,Dipcall;NumNeighbors=0;NumThresholdNeighbors=0;MatchId=245;TruScore=0.666667;PctSeqSimilarity=0;PctSizeSimilarity=1;PctRecOverlap=1;SizeDiff=0;StartDistance=0;EndDistance=0	GT	0/1
chr4	821448	HG4_Ill_SVrefine2DISCOVARDovetail_3148	N	<INS>	20	PASS	END=821448;SVTYPE=INS;SVLEN=134;SC=Dipcall;NumNeighbors=0;NumThresholdNeighbors=0	GT	0/1
chr4	132181647	HG4_PB_SVrefine2PBcRDovetail_2492	N	<INS>	20	PASS	END=132181647;SVTYPE=INS;SVLEN=6058;SC=cuteSV,SVIM;NumNeighbors=0;NumThresholdNeighbors=0;MatchId=319;TruScore=0.666667;PctSeqSimilarity=0;PctSizeSimilarity=1;PctRecOverlap=1;SizeDiff=0;StartDistance=0;EndDistance=0	GT	0/1
chr5	138108442	HG2_PB_SVrefine2PBcRplusDovetail_9130	N	<DEL>	20	PASS	END=138108517;SVTYPE=DEL;SVLEN=75;SC=Dipcall;NumNeighbors=0;NumThresholdNeighbors=0	GT	1/1
chr5	89891149	HG2_PB_SVrefine2PB10Xhap12_4328	N	<INS>	10	PASS	END=89891149;SVTYPE=INS;SVLEN=167;SC=SVIM-asm,Dipcall;NumNeighbors=0;NumThresholdNeighbors=0;MatchId=248;TruScore=0.666667;PctSeqSimilarity=0;PctSizeSimilarity=1;PctRecOverlap=1;SizeDiff=0;StartDistance=0;EndDistance=0	GT	0/1
chr5	682380	HG2_PB_SVrefine2PBcRplusDovetail_8677	N	<INS>	20	PASS	END=682380;SVTYPE=INS;SVLEN=303;SC=Dipcall;NumNeighbors=0;NumThresholdNeighbors=0	GT	1/1
chr5	391883	HG2_PB_pbsv_5408	N	<INS>	10	PASS	END=391883;SVTYPE=INS;SVLEN=146;SC=SVIM;NumNeighbors=0;NumThresholdNeighbors=0	GT	0/1
chr5	77090772	HG4_PB_pbsv_5936	N	<INS>	10	PASS	END=77090772;SVTYPE=INS;SVLEN=125;SC=SVIM-asm;NumNeighbors=0;NumThresholdNeighbors=0	GT	0/1
chr5	43044180	HG3_Ill_250bpfermikitraw_7694	N	<INS>	20	PASS	END=43044180;SVTYPE=INS;SVLEN=54;SC=Dipcall;NumNeighbors=0;NumThresholdNeighbors=0	GT	1/1
chr5	548890	HG2_PB_SVrefine2Falcon2Bionano_2664	N	<INS>	10	PASS	END=548890;SVTYPE=INS;SVLEN=296;SC=SVIM,Dipcall;NumNeighbors=0;NumThresholdNeighbors=0;MatchId=260;TruScore=0.666667;PctSeqSimilarity=0;PctSizeSimilarity=1;PctRecOverlap=1;SizeDiff=0;StartDistance=0;EndDistance=0	GT	0/1
chr5	26204303	HG2_PB_assemblyticsPBcR_20447	N	<INS>	20	PASS	END=26204303;SVTYPE=INS;SVLEN=129;SC=Dipcall;NumNeighbors=0;NumThresholdNeighbors=0	GT	1/1
chr5	52432966	HG3_Ill_Krunchall_8005	N	<INS>	20	PASS	END=52432966;SVTYPE=INS;SVLEN=56;SC=SVIM;NumNeighbors=0;NumThresholdNeighbors=0	GT	0/1
chr5	9970850	HG2_PB_SVrefine2PB10Xhap12_4058	N	<INS>	20	PASS	END=9970850;SVTYPE=INS;SVLEN=3304;SC=SVIM;NumNeighbors=0;NumThresholdNeighbors=0	GT	0/1
chr5	130853241	HG4_Ill_GATKHCSBGrefine_4376	N	<INS>	20	PASS	END=130853241;SVTYPE=INS;SVLEN=331;SC=Dipcall;NumNeighbors=0;NumThresholdNeighbors=0	GT	0/1
chr5	57717742	HG2_Ill_SVrefine2DISCOVARplusDovetail_10311	N	<INS>	20	PASS	END=57717742;SVTYPE=INS;SVLEN=100;SC=SVIM;NumNeighbors=0;NumThresholdNeighbors=0	GT	1/1
chr5	307285	HG4_PB_SVrefine2PBcRDovetail_2748	N	<DEL>	20	PASS	END=307393;SVTYPE=DEL;SVLEN=108;SC=Dipcall;NumNeighbors=0;NumThresholdNeighbors=0	GT	0/1
chr5	497816	HG2_Ill_150bpfermikitraw_6999	N	<DEL>	20	PASS	END=497904;SVTYPE=DEL;SVLEN=88;SC=Dipcall;NumNeighbors=0;NumThresholdNeighbors=0	GT	1/1
chr5	162231942	HG2_Ill_MetaSV_4162	N	<INS>	20	PASS	END=162231942;SVTYPE=INS;SVLEN=315;SC=Dipcall;NumNeighbors=0;NumThresholdNeighbors=0	GT	0/1
chr5	118459436	HG4_PB_SVrefine2Falcon1Dovetail_3701	N	<INS>	20	PASS	END=118459436;SVTYPE=INS;SVLEN=7739;SC=SVIM,Dipcall;NumNeighbors=0;NumThresholdNeighbors=0;MatchId=270;TruScore=0.666667;PctSeqSimilarity=0;PctSizeSimilarity=1;PctRecOverlap=1;SizeDiff=0;StartDistance=0;EndDistance=0	GT	1/1
chr5	12685942	HG2_Ill_SVrefine2DISCOVARplusDovetail_10178	N	<INS>	20	PASS	END=12685942;SVTYPE=INS;SVLEN=20125;SC=SVIM,Dipcall;NumNeighbors=0;NumThresholdNeighbors=0;MatchId=271;TruScore=0.666667;PctSeqSimilarity=0;PctSizeSimilarity=1;PctRecOverlap=1;SizeDiff=0;StartDistance=0;EndDistance=0	GT	0/1
chr5	26796698	HG2_10X_SVrefine210Xhap12_4101	N	<DEL>	20	PASS	END=26801896;SVTYPE=DEL;SVLEN=5198;SC=Dipcall;NumNeighbors=0;NumThresholdNeighbors=0	GT	0/1
chr5	99200013	HG2_PB_PB10Xdip_24490	N	<INS>	20	PASS	END=99200013;SVTYPE=INS;SVLEN=7379;SC=SVIM;NumNeighbors=0;NumThresholdNeighbors=0	GT	1/1
chr5	17884024	HG2_Ill_GATKHC_9263	N	<INS>	20	PASS	END=17884024;SVTYPE=INS;SVLEN=62;SC=cuteSV,SVIM,SVIM-asm,Dipcall;NumNeighbors=0;NumThresholdNeighbors=0;MatchId=344;TruScore=0.666667;PctSeqSimilarity=0;PctSizeSimilarity=1;PctRecOverlap=1;SizeDiff=0;StartDistance=0;EndDistance=0	GT	0/1
chr5	108481945	HG2_Ill_svaba_7764	N	<INS>	20	PASS	END=108481945;SVTYPE=INS;SVLEN=52;SC=Dipcall;NumNeighbors=0;NumThresholdNeighbors=0	GT	0/1
chr5	11816716	HG3_PB_SVrefine2Falcon1Dovetail_3484	N	<DEL>	10	PASS	END=11817231;SVTYPE=DEL;SVLEN=515;SC=SVIM,SVIM-asm,Dipcall;NumNeighbors=0;NumThresholdNeighbors=0;MatchId=276;TruScore=0.666667;PctSeqSimilarity=0;PctSizeSimilarity=1;PctRecOverlap=1;SizeDiff=0;StartDistance=0;EndDistance=0	GT	0/1
chr5	141219	HG2_PB_PB10Xdip_22946	N	<INS>	10	PASS	END=141219;SVTYPE=INS;SVLEN=725;SC=SVIM-asm,Dipcall;NumNeighbors=0;NumThresholdNeighbors=0;MatchId=267;TruScore=0.666667;PctSeqSimilarity=0;PctSizeSimilarity=1;PctRecOverlap=1;SizeDiff=0;StartDistance=0;EndDistance=0	GT	1/1
chr5	149148165	HG3_Ill_scalpel_6262	N	<DEL>	20	PASS	END=149148237;SVTYPE=DEL;SVLEN=72;SC=Dipcall;NumNeighbors=0;NumThresholdNeighbors=0	GT	0/1
chr5	119380147	HG4_Ill_SVrefine2DISCOVARDovetail_4513	N	<DEL>	20	PASS	END=119382678;SVTYPE=DEL;SVLEN=2531;SC=Dipcall;NumNeighbors=0;NumThresholdNeighbors=0	GT	1/1
chr5	178561720	HG2_PB_SVrefine2PB10Xhap12_4672	N	<INS>	10	PASS	END=178561720;SVTYPE=INS;SVLEN=314;SC=cuteSV,SVIM;NumNeighbors=0;NumThresholdNeighbors=0;MatchId=350;TruScore=0.666667;PctSeqSimilarity=0;PctSizeSimilarity=1;PctRecOverlap=1;SizeDiff=0;StartDistance=0;EndDistance=0	GT	0/1
chr5	156846984	HG2_PB_SVrefine2PB10Xhap12_4580	N	<INS>	10	PASS	END=156846984;SVTYPE=INS;SVLEN=327;SC=SVIM-asm,Dipcall;NumNeighbors=0;NumThresholdNeighbors=0;MatchId=271;TruScore=0.666667;PctSeqSimilarity=0;PctSizeSimilarity=1;PctRecOverlap=1;SizeDiff=0;StartDistance=0;EndDistance=0	GT	0/1
chr5	143010799	HG2_PB_pbsv_6197	N	<INS>	20	PASS	END=143010799;SVTYPE=INS;SVLEN=327;SC=Dipcall;NumNeighbors=0;NumThresholdNeighbors=0	GT	0/1
chr5	150546135	HG2_PB_SVrefine2PBcRplusDovetail_9165	N	<INS>	20	PASS	END=150546135;SVTYPE=INS;SVLEN=2465;SC=Dipcall;NumNeighbors=0;NumThresholdNeighbors=0	GT	0/1
chr5	118073356	HG2_PB_pbsv_6099	N	<INS>	20	PASS	END=118073356;SVTYPE=INS;SVLEN=53;SC=SVIM;NumNeighbors=0;NumThresholdNeighbors=0	GT	0/1
chr5	51826921	HG2_PB_SVrefine2PB10Xhap12_4183	N	<INS>	20	PASS	END=51826921;SVTYPE=INS;SVLEN=2873;SC=SVIM;NumNeighbors=0;NumThresholdNeighbors=0	GT	1/1
chr5	163807087	HG2_PB_SVrefine2Falcon2Bionano_3149	N	<DEL>	20	PASS	END=163807215;SVTYPE=DEL;SVLEN=128;SC=SVIM-asm,Dipcall;NumNeighbors=0;NumThresholdNeighbors=0;MatchId=276;TruScore=0.666667;PctSeqSimilarity=0;PctSizeSimilarity=1;PctRecOverlap=1;SizeDiff=0;StartDistance=0;EndDistance=0	GT	1/1
chr5	3392194	HG2_PB_SVrefine2Falcon1plusDovetail_9390	N	<INS>	10	PASS	END=3392194;SVTYPE=INS;SVLEN=827;SC=SVIM,Dipcall;NumNeighbors=0;NumThresholdNeighbors=0;MatchId=287;TruScore=0.666667;PctSeqSimilarity=0;PctSizeSimilarity=1;PctRecOverlap=1;SizeDiff=0;StartDistance=0;EndDistance=0	GT	0/1
chr5	37563182	HG3_Ill_MetaSV_4138	N	<DEL>	20	PASS	END=37563713;SVTYPE=DEL;SVLEN=531;SC=Dipcall;NumNeighbors=0;NumThresholdNeighbors=0	GT	1/1
chr5	175878895	HG4_PB_SVrefine2Falcon1Dovetail_3865	N	<INS>	10	PASS	END=175878895;SVTYPE=INS;SVLEN=174;SC=SVIM-asm,Dipcall;NumNeighbors=0;NumThresholdNeighbors=0;MatchId=279;TruScore=0.666667;PctSeqSimilarity=0;PctSizeSimilarity=1;PctRecOverlap=1;SizeDiff=0;StartDistance=0;EndDistance=0	GT	0/1
chr5	107162723	HG2_Ill_SVrefine2DISCOVARplusDovetail_10534	N	<DEL>	20	PASS	END=107162897;SVTYPE=DEL;SVLEN=174;SC=SVIM-asm,Dipcall;NumNeighbors=0;NumThresholdNeighbors=0;MatchId=280;TruScore=0.666667;PctSeqSimilarity=0;PctSizeSimilarity=1;PctRecOverlap=1;SizeDiff=0;StartDistance=0;EndDistance=0	GT	0/1
chr5	178742239	HG4_Ill_Krunchall_9546	N	<INS>	20	PASS	END=178742239;SVTYPE=INS;SVLEN=58;SC=Dipcall;NumNeighbors=0;NumThresholdNeighbors=0	GT	0/1
chr5	178791595	HG2_PB_SVrefine2Falcon1plusDovetail_9931	N	<INS>	10	PASS	END=178791595;SVTYPE=INS;SVLEN=139;SC=SVIM,SVIM-asm,Dipcall;NumNeighbors=0;NumThresholdNeighbors=0;MatchId=292;TruScore=0.666667;PctSeqSimilarity=0;PctSizeSimilarity=1;PctRecOverlap=1;SizeDiff=0;StartDistance=0;EndDistance=0	GT	0/1
chr5	180066264	HG4_Ill_SVrefine2DISCOVARDovetail_4792	N	<DEL>	20	PASS	END=180066400;SVTYPE=DEL;SVLEN=136;SC=Dipcall;NumNeighbors=0;NumThresholdNeighbors=0	GT	1/1
chr5	180085446	HG2_PB_SVrefine2Falcon2Bionano_3221	N	<INS>	10	PASS	END=180085446;SVTYPE=INS;SVLEN=2220;SC=SVIM,SVIM-asm,Dipcall;NumNeighbors=0;NumThresholdNeighbors=0;MatchId=295;TruScore=0.666667;PctSeqSimilarity=0;PctSizeSimilarity=1;PctRecOverlap=1;SizeDiff=0;StartDistance=0;EndDistance=0	GT	0/1
chr5	108676322	HG4_PB_HySA_9012	N	<INS>	10	PASS	END=108676322;SVTYPE=INS;SVLEN=221;SC=Dipcall;NumNeighbors=0;NumThresholdNeighbors=0	GT	0/1
chr5	126073867	HG2_PB_pbsv_6133	N	<INS>	10	PASS	END=126073867;SVTYPE=INS;SVLEN=432;SC=cuteSV,SVIM;NumNeighbors=0;NumThresholdNeighbors=0;MatchId=373;TruScore=0.666667;PctSeqSimilarity=0;PctSizeSimilarity=1;PctRecOverlap=1;SizeDiff=0;StartDistance=0;EndDistance=0	GT	0/1
chr5	51401920	HG2_Ill_SVrefine2DISCOVARplusDovetail_10287	N	<INS>	20	PASS	END=51401920;SVTYPE=INS;SVLEN=2430;SC=SVIM;NumNeighbors=0;NumThresholdNeighbors=0	GT	1/1
chr5	99623221	HG4_PB_pbsv_6036	N	<INS>	10	PASS	END=99623221;SVTYPE=INS;SVLEN=1534;SC=SVIM-asm,Dipcall;NumNeighbors=0;NumThresholdNeighbors=0;MatchId=288;TruScore=0.666667;PctSeqSimilarity=0;PctSizeSimilarity=1;PctRecOverlap=1;SizeDiff=0;StartDistance=0;EndDistance=0	GT	0/1
chr5	61574782	HG3_PB_SVrefine2Falcon1Dovetail_3630	N	<DEL>	20	PASS	END=61576424;SVTYPE=DEL;SVLEN=1642;SC=SVIM-asm,Dipcall;NumNeighbors=0;NumThresholdNeighbors=0;MatchId=290;TruScore=0.666667;PctSeqSimilarity=0;PctSizeSimilarity=1;PctRecOverlap=1;SizeDiff=0;StartDistance=0;EndDistance=0	GT	0/1
chr5	108108032	HG4_Ill_Krunchall_8956	N	<INS>	20	PASS	END=108108032;SVTYPE=INS;SVLEN=64;SC=Dipcall;NumNeighbors=0;NumThresholdNeighbors=0	GT	0/1
chr5	56545666	HG2_PB_PB10Xdip_24123	N	<INS>	10	PASS	END=56545666;SVTYPE=INS;SVLEN=397;SC=SVIM-asm,Dipcall;NumNeighbors=0;NumThresholdNeighbors=0;MatchId=292;TruScore=0.666667;PctSeqSimilarity=0;PctSizeSimilarity=1;PctRecOverlap=1;SizeDiff=0;StartDistance=0;EndDistance=0	GT	1/1
chr5	22873807	HG2_PB_SVrefine2PB10Xhap12_4104	N	<INS>	20	PASS	END=22873807;SVTYPE=INS;SVLEN=1367;SC=SVIM;NumNeighbors=0;NumThresholdNeighbors=0	GT	1/1
chr5	141379653	HG2_PB_SVrefine2PB10Xhap12_4521	N	<INS>	10	PASS	END=141379653;SVTYPE=INS;SVLEN=3523;SC=SVIM;NumNeighbors=0;NumThresholdNeighbors=0	GT	1/1
chr5	1329507	HG2_PB_SVrefine2PBcRplusDovetail_8697	N	<INS>	10	PASS	END=1329507;SVTYPE=INS;SVLEN=204;SC=SVIM;NumNeighbors=0;NumThresholdNeighbors=0	GT	0/1
chr5	194261	HG2_Ill_GATKHC_8929	N	<INS>	20	PASS	END=194261;SVTYPE=INS;SVLEN=100;SC=Dipcall;NumNeighbors=0;NumThresholdNeighbors=0	GT	0/1
chr6	158752812	HG4_PB_SVrefine2Falcon1Dovetail_4515	N	<INS>	10	PASS	END=158752812;SVTYPE=INS;SVLEN=123;SC=SVIM-asm,Dipcall;NumNeighbors=0;NumThresholdNeighbors=0;MatchId=296;TruScore=0.666667;PctSeqSimilarity=0;PctSizeSimilarity=1;PctRecOverlap=1;SizeDiff=0;StartDistance=0;EndDistance=0	GT	0/1
chr6	80611272	HG2_Ill_SVrefine2DISCOVARplusDovetail_11267	N	<INS>	20	PASS	END=80611272;SVTYPE=INS;SVLEN=2895;SC=SVIM;NumNeighbors=0;NumThresholdNeighbors=0	GT	1/1
chr6	68944005	HG2_Ill_SpiralSDKrefine_14761	N	<DEL>	20	PASS	END=68944070;SVTYPE=DEL;SVLEN=65;SC=Dipcall;NumNeighbors=0;NumThresholdNeighbors=0	GT	0/1
chr6	128326850	HG2_Ill_SVrefine2DISCOVARplusDovetail_11469	N	<INS>	20	PASS	END=128326850;SVTYPE=INS;SVLEN=4137;SC=SVIM;NumNeighbors=0;NumThresholdNeighbors=0	GT	1/1
chr6	49561913	HG4_PB_pbsv_6864	N	<INS>	20	PASS	END=49561913;SVTYPE=INS;SVLEN=358;SC=cuteSV,SVIM;NumNeighbors=0;NumThresholdNeighbors=0;MatchId=392;TruScore=0.666667;PctSeqSimilarity=0;PctSizeSimilarity=1;PctRecOverlap=1;SizeDiff=0;StartDistance=0;EndDistance=0	GT	0/1
chr6	18327736	HG2_PB_SVrefine2PB10Xhap12_4835	N	<INS>	10	PASS	END=18327736;SVTYPE=INS;SVLEN=362;SC=Dipcall;NumNeighbors=0;NumThresholdNeighbors=0	GT	0/1
chr6	9569475	HG3_10X_allpass_1329	N	<DEL>	20	PASS	END=9569529;SVTYPE=DEL;SVLEN=54;SC=SVIM-asm;NumNeighbors=0;NumThresholdNeighbors=0	GT	0/1
chr6	21353681	HG3_Ill_GATKHC_11097	N	<INS>	20	PASS	END=21353681;SVTYPE=INS;SVLEN=68;SC=PAV;NumNeighbors=0;NumThresholdNeighbors=0	GT	1/1
chr6	167198133	HG3_PB_SVrefine2Falcon1Dovetail_4530	N	<DEL>	10	PASS	END=167198228;SVTYPE=DEL;SVLEN=95;SC=SVIM-asm,Dipcall;NumNeighbors=0;NumThresholdNeighbors=0;MatchId=300;TruScore=0.666667;PctSeqSimilarity=0;PctSizeSimilarity=1;PctRecOverlap=1;SizeDiff=0;StartDistance=0;EndDistance=0	GT	0/1
chr6	65005337	HG2_Ill_SVrefine2DISCOVARplusDovetail_11188	N	<INS>	20	PASS	END=65005337;SVTYPE=INS;SVLEN=101;SC=Dipcall;NumNeighbors=0;NumThresholdNeighbors=0	GT	1/1
chr6	65006421	HG2_Ill_SVrefine2DISCOVARplusDovetail_11189	N	<DEL>	20	PASS	END=65006515;SVTYPE=DEL;SVLEN=94;SC=Dipcall;NumNeighbors=0;NumThresholdNeighbors=0	GT	0/1
chr6	65014399	HG4_PB_SVrefine2PBcRDovetail_3427	N	<DEL>	20	PASS	END=65014491;SVTYPE=DEL;SVLEN=92;SC=Dipcall;NumNeighbors=0;NumThresholdNeighbors=0	GT	0/1
chr6	65022876	HG4_PB_SVrefine2PBcRDovetail_3428	N	<INS>	10	PASS	END=65022876;SVTYPE=INS;SVLEN=308;SC=SVIM-asm,Dipcall;NumNeighbors=0;NumThresholdNeighbors=0;MatchId=304;TruScore=0.666667;PctSeqSimilarity=0;PctSizeSimilarity=1;PctRecOverlap=1;SizeDiff=0;StartDistance=0;EndDistance=0	GT	0/1
chr6	103737465	HG2_PB_SVrefine2Falcon2Bionano_3602	N	<DEL>	20	PASS	END=103762886;SVTYPE=DEL;SVLEN=25421;SC=SVIM,SVIM-asm,PAV,Dipcall;NumNeighbors=0;NumThresholdNeighbors=0;MatchId=316;TruScore=0.666667;PctSeqSimilarity=0;PctSizeSimilarity=1;PctRecOverlap=1;SizeDiff=0;StartDistance=0;EndDistance=0	GT	0/1
chr6	49865410	HG3_PB_SVrefine2PBcRDovetail_3150	N	<INS>	10	PASS	END=49865410;SVTYPE=INS;SVLEN=450;SC=Dipcall;NumNeighbors=0;NumThresholdNeighbors=0	GT	1/1
chr6	169250151	HG2_Ill_GATKHC_12665	N	<INS>	20	PASS	END=169250151;SVTYPE=INS;SVLEN=72;SC=Dipcall;NumNeighbors=0;NumThresholdNeighbors=0	GT	1/1
chr6	123853937	HG2_PB_HySA_13450	N	<INS>	20	PASS	END=123853937;SVTYPE=INS;SVLEN=6052;SC=SVIM;NumNeighbors=0;NumThresholdNeighbors=0	GT	0/1
chr6	129521419	HG4_Ill_GATKHCSBGrefine_5165	N	<INS>	20	PASS	END=129521419;SVTYPE=INS;SVLEN=100;SC=SVIM;NumNeighbors=0;NumThresholdNeighbors=0	GT	0/1
chr6	380338	HG3_Ill_Krunchall_9028	N	<DEL>	20	PASS	END=380414;SVTYPE=DEL;SVLEN=76;SC=PAV,Dipcall;NumNeighbors=0;NumThresholdNeighbors=0;MatchId=298;TruScore=0.666667;PctSeqSimilarity=0;PctSizeSimilarity=1;PctRecOverlap=1;SizeDiff=0;StartDistance=0;EndDistance=0	GT	0/1
chr6	47473301	HG2_PB_SVrefine2Falcon2Bionano_3435	N	<INS>	10	PASS	END=47473301;SVTYPE=INS;SVLEN=806;SC=SVIM,SVIM-asm,Dipcall;NumNeighbors=0;NumThresholdNeighbors=0;MatchId=321;TruScore=0.666667;PctSeqSimilarity=0;PctSizeSimilarity=1;PctRecOverlap=1;SizeDiff=0;StartDistance=0;EndDistance=0	GT	0/1
chr6	38009501	HG2_Ill_GATKHCSBGrefine_4744	N	<DEL>	20	PASS	END=38009557;SVTYPE=DEL;SVLEN=56;SC=SVIM-asm,Dipcall;NumNeighbors=0;NumThresholdNeighbors=0;MatchId=311;TruScore=0.666667;PctSeqSimilarity=0;PctSizeSimilarity=1;PctRecOverlap=1;SizeDiff=0;StartDistance=0;EndDistance=0	GT	0/1
chr6	97686736	HG3_Ill_SVrefine2DISCOVARDovetail_5419	N	<INS>	20	PASS	END=97686736;SVTYPE=INS;SVLEN=500;SC=SVIM-asm,Dipcall;NumNeighbors=0;NumThresholdNeighbors=0;MatchId=312;TruScore=0.666667;PctSeqSimilarity=0;PctSizeSimilarity=1;PctRecOverlap=1;SizeDiff=0;StartDistance=0;EndDistance=0	GT	1/1
chr6	3222190	HG2_PB_SVrefine2PB10Xhap12_4768	N	<INS>	10	PASS	END=3222190;SVTYPE=INS;SVLEN=1630;SC=Dipcall;NumNeighbors=0;NumThresholdNeighbors=0	GT	1/1
chr6	102204250	HG2_PB_SVrefine2Falcon1plusDovetail_10385	N	<INS>	20	PASS	END=102204250;SVTYPE=INS;SVLEN=58;SC=cuteSV,SVIM;NumNeighbors=0;NumThresholdNeighbors=0;MatchId=414;TruScore=0.666667;PctSeqSimilarity=0;PctSizeSimilarity=1;PctRecOverlap=1;SizeDiff=0;StartDistance=0;EndDistance=0	GT	0/1
chr6	150489125	HG2_Ill_GATKHCSBGrefine_5158	N	<INS>	20	PASS	END=150489125;SVTYPE=INS;SVLEN=117;SC=Dipcall;NumNeighbors=0;NumThresholdNeighbors=0	GT	1/1
chr6	515570	HG2_PB_SVrefine2PB10Xhap12_4717	N	<INS>	10	PASS	END=515570;SVTYPE=INS;SVLEN=85;SC=Dipcall;NumNeighbors=0;NumThresholdNeighbors=0	GT	0/1
chr6	108255706	HG2_PB_SVrefine2PBcRplusDovetail_9691	N	<DEL>	20	PASS	END=108255934;SVTYPE=DEL;SVLEN=228;SC=Dipcall;NumNeighbors=0;NumThresholdNeighbors=0	GT	1/1
chr6	64398158	HG2_PB_SVrefine2Falcon2Bionano_3481	N	<INS>	10	PASS	END=64398158;SVTYPE=INS;SVLEN=167;SC=SVIM-asm,Dipcall;NumNeighbors=0;NumThresholdNeighbors=0;MatchId=320;TruScore=0.666667;PctSeqSimilarity=0;PctSizeSimilarity=1;PctRecOverlap=1;SizeDiff=0;StartDistance=0;EndDistance=0	GT	1/1
chr6	54175456	HG2_Ill_svaba_8900	N	<DEL>	20	PASS	END=54175521;SVTYPE=DEL;SVLEN=65;SC=SVIM-asm,Dipcall;NumNeighbors=0;NumThresholdNeighbors=0;MatchId=321;TruScore=0.666667;PctSeqSimilarity=0;PctSizeSimilarity=1;PctRecOverlap=1;SizeDiff=0;StartDistance=0;EndDistance=0	GT	0/1
chr6	167816292	HG2_PB_SVrefine2Falcon2Bionano_3693	N	<INS>	10	PASS	END=167816292;SVTYPE=INS;SVLEN=125;SC=SVIM,Dipcall;NumNeighbors=0;NumThresholdNeighbors=0;MatchId=333;TruScore=0.666667;PctSeqSimilarity=0;PctSizeSimilarity=1;PctRecOverlap=1;SizeDiff=0;StartDistance=0;EndDistance=0	GT	0/1
chr6	170354935	HG2_Ill_GATKHC_12715	N	<DEL>	20	PASS	END=170355011;SVTYPE=DEL;SVLEN=76;SC=Dipcall;NumNeighbors=0;NumThresholdNeighbors=0	GT	1/1
chr6	160072913	HG2_PB_SVrefine2PBcRplusDovetail_9848	N	<DEL>	10	PASS	END=160073489;SVTYPE=DEL;SVLEN=576;SC=SVIM,SVIM-asm,Dipcall;NumNeighbors=0;NumThresholdNeighbors=0;MatchId=337;TruScore=0.666667;PctSeqSimilarity=0;PctSizeSimilarity=1;PctRecOverlap=1;SizeDiff=0;StartDistance=0;EndDistance=0	GT	0/1
chr6	156512561	HG4_PB_pbsv_7432	N	<INS>	10	PASS	END=156512561;SVTYPE=INS;SVLEN=374;SC=SVIM-asm,Dipcall;NumNeighbors=0;NumThresholdNeighbors=0;MatchId=327;TruScore=0.666667;PctSeqSimilarity=0;PctSizeSimilarity=1;PctRecOverlap=1;SizeDiff=0;StartDistance=0;EndDistance=0	GT	1/1
chr6	19765106	HG2_PB_SVrefine2Falcon1plusDovetail_10075	N	<DEL>	20	PASS	END=19771184;SVTYPE=DEL;SVLEN=6078;SC=Dipcall;NumNeighbors=0;NumThresholdNeighbors=0	GT	0/1
chr6	170461203	HG2_PB_SVrefine2Falcon2Bionano_3756	N	<INS>	10	PASS	END=170461203;SVTYPE=INS;SVLEN=1222;SC=SVIM,Dipcall;NumNeighbors=0;NumThresholdNeighbors=0;MatchId=342;TruScore=0.666667;PctSeqSimilarity=0;PctSizeSimilarity=1;PctRecOverlap=1;SizeDiff=0;StartDistance=0;EndDistance=0	GT	1/1
chr6	13521264	HG3_PB_pbsv_6402	N	<INS>	20	PASS	END=13521264;SVTYPE=INS;SVLEN=340;SC=Dipcall;NumNeighbors=0;NumThresholdNeighbors=0	GT	0/1
chr6	168052511	HG2_Ill_SVrefine2DISCOVARplusDovetail_11687	N	<INS>	20	PASS	END=168052511;SVTYPE=INS;SVLEN=1090;SC=SVIM;NumNeighbors=0;NumThresholdNeighbors=0	GT	1/1
chr6	94374471	HG2_PB_PB10Xdip_26180	N	<INS>	10	PASS	END=94374471;SVTYPE=INS;SVLEN=59;SC=SVIM,SVIM-asm;NumNeighbors=0;NumThresholdNeighbors=0;MatchId=344;TruScore=0.666667;PctSeqSimilarity=0;PctSizeSimilarity=1;PctRecOverlap=1;SizeDiff=0;StartDistance=0;EndDistance=0	GT	1/1
chr6	101494376	HG4_Ill_SVrefine2DISCOVARDovetail_5296	N	<DEL>	20	PASS	END=101496385;SVTYPE=DEL;SVLEN=2009;SC=Dipcall;NumNeighbors=0;NumThresholdNeighbors=0	GT	0/1
chr6	166032414	HG2_PB_SVrefine2Falcon2Bionano_3673	N	<INS>	20	PASS	END=166032414;SVTYPE=INS;SVLEN=588;SC=cuteSV;NumNeighbors=0;NumThresholdNeighbors=0	GT	1/1
chr6	6068837	HG2_PB_SVrefine2Falcon2Bionano_3274	N	<DEL>	20	PASS	END=6069178;SVTYPE=DEL;SVLEN=341;SC=Dipcall;NumNeighbors=0;NumThresholdNeighbors=0	GT	1/1
chr6	159204426	HG2_Ill_GATKHCSBGrefine_5214	N	<INS>	20	PASS	END=159204426;SVTYPE=INS;SVLEN=329;SC=Dipcall;NumNeighbors=0;NumThresholdNeighbors=0	GT	0/1
chr6	19940754	HG2_PB_PB10Xdip_25170	N	<INS>	20	PASS	END=19940754;SVTYPE=INS;SVLEN=377;SC=SVIM-asm,Dipcall;NumNeighbors=0;NumThresholdNeighbors=0;MatchId=336;TruScore=0.666667;PctSeqSimilarity=0;PctSizeSimilarity=1;PctRecOverlap=1;SizeDiff=0;StartDistance=0;EndDistance=0	GT	1/1
chr6	2920156	HG2_PB_SVrefine2Falcon1plusDovetail_10006	N	<INS>	20	PASS	END=2920156;SVTYPE=INS;SVLEN=2522;SC=SVIM;NumNeighbors=0;NumThresholdNeighbors=0	GT	0/1
chr6	1210949	HG3_PB_SVrefine2Falcon1Dovetail_4036	N	<DEL>	20	PASS	END=1211036;SVTYPE=DEL;SVLEN=87;SC=Dipcall;NumNeighbors=0;NumThresholdNeighbors=0	GT	0/1
chr6	129940596	HG2_PB_SVrefine2PBcRplusDovetail_9750	N	<INS>	10	PASS	END=129940596;SVTYPE=INS;SVLEN=991;SC=SVIM-asm,Dipcall;NumNeighbors=0;NumThresholdNeighbors=0;MatchId=338;TruScore=0.666667;PctSeqSimilarity=0;PctSizeSimilarity=1;PctRecOverlap=1;SizeDiff=0;StartDistance=0;EndDistance=0	GT	1/1
chr6	154678773	HG2_PB_pbsv_7405	N	<DEL>	20	PASS	END=154678943;SVTYPE=DEL;SVLEN=170;SC=SVIM-asm,Dipcall;NumNeighbors=0;NumThresholdNeighbors=0;MatchId=340;TruScore=0.666667;PctSeqSimilarity=0;PctSizeSimilarity=1;PctRecOverlap=1;SizeDiff=0;StartDistance=0;EndDistance=0	GT	0/1
chr6	65346305	HG2_PB_SVrefine2Falcon1plusDovetail_10259	N	<DEL>	20	PASS	END=65349433;SVTYPE=DEL;SVLEN=3128;SC=cuteSV,SVIM;NumNeighbors=0;NumThresholdNeighbors=0;MatchId=445;TruScore=0.666667;PctSeqSimilarity=0;PctSizeSimilarity=1;PctRecOverlap=1;SizeDiff=0;StartDistance=0;EndDistance=0	GT	0/1
chr6	151990324	HG2_PB_SVrefine2Falcon1plusDovetail_10543	N	<INS>	10	PASS	END=151990324;SVTYPE=INS;SVLEN=143;SC=cuteSV,SVIM,SVIM-asm,Dipcall;NumNeighbors=0;NumThresholdNeighbors=0;MatchId=446;TruScore=0.666667;PctSeqSimilarity=0;PctSizeSimilarity=1;PctRecOverlap=1;SizeDiff=0;StartDistance=0;EndDistance=0	GT	0/1
chr6	23620207	HG2_PB_SVrefine2Falcon2Bionano_3326	N	<INS>	10	PASS	END=23620207;SVTYPE=INS;SVLEN=804;SC=Dipcall;NumNeighbors=0;NumThresholdNeighbors=0	GT	1/1
chr6	6277340	HG2_Ill_breakscan11_960	N	<DEL>	20	PASS	END=6277602;SVTYPE=DEL;SVLEN=262;SC=Dipcall;NumNeighbors=0;NumThresholdNeighbors=0	GT	0/1
chr6	40459830	HG2_PB_pbsv_6808	N	<INS>	10	PASS	END=40459830;SVTYPE=INS;SVLEN=727;SC=SVIM,SVIM-asm,Dipcall;NumNeighbors=0;NumThresholdNeighbors=0;MatchId=357;TruScore=0.666667;PctSeqSimilarity=0;PctSizeSimilarity=1;PctRecOverlap=1;SizeDiff=0;StartDistance=0;EndDistance=0	GT	0/1
chr6	121733159	HG2_PB_SVrefine2Falcon1plusDovetail_10445	N	<INS>	20	PASS	END=121733159;SVTYPE=INS;SVLEN=55;SC=Dipcall;NumNeighbors=0;NumThresholdNeighbors=0	GT	0/1
chr6	45260480	HG2_PB_pbsv_6838	N	<INS>	20	PASS	END=45260480;SVTYPE=INS;SVLEN=348;SC=Dipcall;NumNeighbors=0;NumThresholdNeighbors=0	GT	0/1
chr6	74295003	HG2_PB_PB10Xdip_25997	N	<INS>	20	PASS	END=74295003;SVTYPE=INS;SVLEN=315;SC=cuteSV,SVIM,Dipcall;NumNeighbors=0;NumThresholdNeighbors=0;MatchId=455;TruScore=0.666667;PctSeqSimilarity=0;PctSizeSimilarity=1;PctRecOverlap=1;SizeDiff=0;StartDistance=0;EndDistance=0	GT	0/1
chr7	56219376	HG2_PB_PB10Xdip_28085	N	<INS>	10	PASS	END=56219376;SVTYPE=INS;SVLEN=610;SC=SVIM,SVIM-asm,Dipcall;NumNeighbors=0;NumThresholdNeighbors=0;MatchId=364;TruScore=0.666667;PctSeqSimilarity=0;PctSizeSimilarity=1;PctRecOverlap=1;SizeDiff=0;StartDistance=0;EndDistance=0	GT	0/1
chr7	230731	HG4_Ill_svaba_9991	N	<DEL>	20	PASS	END=230795;SVTYPE=DEL;SVLEN=64;SC=Dipcall;NumNeighbors=0;NumThresholdNeighbors=0	GT	0/1
chr7	157569730	HG2_PB_pbsv_8840	N	<INS>	10	PASS	END=157569730;SVTYPE=INS;SVLEN=1587;SC=SVIM-asm,Dipcall;NumNeighbors=0;NumThresholdNeighbors=0;MatchId=354;TruScore=0.666667;PctSeqSimilarity=0;PctSizeSimilarity=1;PctRecOverlap=1;SizeDiff=0;StartDistance=0;EndDistance=0	GT	1/1
chr7	6131684	HG2_Ill_GATKHCSBGrefine_5421	N	<INS>	20	PASS	END=6131684;SVTYPE=INS;SVLEN=59;SC=SVIM,Dipcall;NumNeighbors=0;NumThresholdNeighbors=0;MatchId=368;TruScore=0.666667;PctSeqSimilarity=0;PctSizeSimilarity=1;PctRecOverlap=1;SizeDiff=0;StartDistance=0;EndDistance=0	GT	0/1
chr7	117608	HG2_Ill_SVrefine2DISCOVARplusDovetail_11744	N	<DEL>	20	PASS	END=117736;SVTYPE=DEL;SVLEN=128;SC=Dipcall;NumNeighbors=0;NumThresholdNeighbors=0	GT	0/1
chr7	129061	HG3_PB_SVrefine2Falcon1Dovetail_4632	N	<INS>	10	PASS	END=129061;SVTYPE=INS;SVLEN=280;SC=SVIM;NumNeighbors=0;NumThresholdNeighbors=0	GT	0/1
chr7	1300803	HG2_PB_SVrefine2Falcon1plusDovetail_10829	N	<INS>	10	PASS	END=1300803;SVTYPE=INS;SVLEN=328;SC=SVIM,SVIM-asm,Dipcall;NumNeighbors=0;NumThresholdNeighbors=0;MatchId=370;TruScore=0.666667;PctSeqSimilarity=0;PctSizeSimilarity=1;PctRecOverlap=1;SizeDiff=0;StartDistance=0;EndDistance=0	GT	0/1
chr7	30024550	HG4_Ill_SVrefine2DISCOVARDovetail_5832	N	<DEL>	20	PASS	END=30025012;SVTYPE=DEL;SVLEN=462;SC=SVIM-asm,Dipcall;NumNeighbors=0;NumThresholdNeighbors=0;MatchId=359;TruScore=0.666667;PctSeqSimilarity=0;PctSizeSimilarity=1;PctRecOverlap=1;SizeDiff=0;StartDistance=0;EndDistance=0	GT	0/1
chr7	499498	HG4_Ill_GATKHC_12845	N	<INS>	20	PASS	END=499498;SVTYPE=INS;SVLEN=64;SC=Dipcall;NumNeighbors=0;NumThresholdNeighbors=0	GT	0/1
chr7	504287	HG4_Ill_Cortex_3337	N	<INS>	20	PASS	END=504287;SVTYPE=INS;SVLEN=69;SC=Dipcall;NumNeighbors=0;NumThresholdNeighbors=0	GT	0/1
chr7	7107764	HG2_PB_PB10Xdip_28674	N	<INS>	20	PASS	END=7107764;SVTYPE=INS;SVLEN=136;SC=Dipcall;NumNeighbors=0;NumThresholdNeighbors=0	GT	0/1
chr7	100381429	HG2_Ill_GATKHCSBGrefine_5812	N	<INS>	20	PASS	END=100381429;SVTYPE=INS;SVLEN=136;SC=SVIM-asm,Dipcall;NumNeighbors=0;NumThresholdNeighbors=0;MatchId=364;TruScore=0.666667;PctSeqSimilarity=0;PctSizeSimilarity=1;PctRecOverlap=1;SizeDiff=0;StartDistance=0;EndDistance=0	GT	1/1
chr7	157918784	HG3_PB_pbsv_8659	N	<INS>	10	PASS	END=157918784;SVTYPE=INS;SVLEN=88;SC=SVIM,Dipcall;NumNeighbors=0;NumThresholdNeighbors=0;MatchId=377;TruScore=0.666667;PctSeqSimilarity=0;PctSizeSimilarity=1;PctRecOverlap=1;SizeDiff=0;StartDistance=0;EndDistance=0	GT	0/1
chr7	156389841	HG2_PB_SVrefine2Falcon2Bionano_4305	N	<INS>	10	PASS	END=156389841;SVTYPE=INS;SVLEN=168;SC=SVIM;NumNeighbors=0;NumThresholdNeighbors=0	GT	1/1
chr7	158178562	HG2_PB_SVrefine2Falcon2Bionano_4349	N	<INS>	10	PASS	END=158178562;SVTYPE=INS;SVLEN=271;SC=Dipcall;NumNeighbors=0;NumThresholdNeighbors=0	GT	1/1
chr7	970100	HG3_Ill_MetaSV_4755	N	<INS>	20	PASS	END=970100;SVTYPE=INS;SVLEN=689;SC=Dipcall;NumNeighbors=0;NumThresholdNeighbors=0	GT	1/1
chr7	158395077	HG4_Ill_250bpfermikitraw_12100	N	<DEL>	20	PASS	END=158395168;SVTYPE=DEL;SVLEN=91;SC=Dipcall;NumNeighbors=0;NumThresholdNeighbors=0	GT	0/1
chr7	32640201	HG2_Ill_GATKHC_13195	N	<DEL>	20	PASS	END=32640257;SVTYPE=DEL;SVLEN=56;SC=SVIM-asm,Dipcall;NumNeighbors=0;NumThresholdNeighbors=0;MatchId=369;TruScore=0.666667;PctSeqSimilarity=0;PctSizeSimilarity=1;PctRecOverlap=1;SizeDiff=0;StartDistance=0;EndDistance=0	GT	0/1
chr7	28150067	HG2_PB_SVrefine2Falcon2Bionano_3945	N	<INS>	10	PASS	END=28150067;SVTYPE=INS;SVLEN=224;SC=SVIM;NumNeighbors=0;NumThresholdNeighbors=0	GT	0/1
chr7	9090957	HG2_PB_PB10Xdip_29115	N	<INS>	20	PASS	END=9090957;SVTYPE=INS;SVLEN=6544;SC=SVIM;NumNeighbors=0;NumThresholdNeighbors=0	GT	1/1
chr7	106412432	HG4_PB_SVrefine2Falcon1Dovetail_5152	N	<INS>	10	PASS	END=106412432;SVTYPE=INS;SVLEN=1104;SC=SVIM;NumNeighbors=0;NumThresholdNeighbors=0	GT	0/1
chr7	11219432	HG2_PB_SVrefine2PB10Xhap12_5738	N	<INS>	10	PASS	END=11219432;SVTYPE=INS;SVLEN=237;SC=SVIM,Dipcall;NumNeighbors=0;NumThresholdNeighbors=0;MatchId=382;TruScore=0.666667;PctSeqSimilarity=0;PctSizeSimilarity=1;PctRecOverlap=1;SizeDiff=0;StartDistance=0;EndDistance=0	GT	0/1
chr7	571272	HG4_Ill_GATKHC_12849	N	<DEL>	20	PASS	END=571362;SVTYPE=DEL;SVLEN=90;SC=Dipcall;NumNeighbors=0;NumThresholdNeighbors=0	GT	1/1
chr7	904330	HG3_Ill_scalpel_7670	N	<DEL>	20	PASS	END=904386;SVTYPE=DEL;SVLEN=56;SC=Dipcall;NumNeighbors=0;NumThresholdNeighbors=0	GT	1/1
chr7	906146	HG2_PB_SVrefine2Falcon2Bionano_3812	N	<INS>	10	PASS	END=906146;SVTYPE=INS;SVLEN=71;SC=Dipcall;NumNeighbors=0;NumThresholdNeighbors=0	GT	1/1
chr7	158327053	HG2_Ill_GATKHCSBGrefine_6098	N	<INS>	20	PASS	END=158327053;SVTYPE=INS;SVLEN=50;SC=SVIM-asm,PAV,Dipcall;NumNeighbors=0;NumThresholdNeighbors=0;MatchId=374;TruScore=0.666667;PctSeqSimilarity=0;PctSizeSimilarity=1;PctRecOverlap=1;SizeDiff=0;StartDistance=0;EndDistance=0	GT	0/1
chr7	93328030	HG2_PB_HySA_15369	N	<DEL>	20	PASS	END=93332282;SVTYPE=DEL;SVLEN=4252;SC=SVIM-asm,Dipcall;NumNeighbors=0;NumThresholdNeighbors=0;MatchId=375;TruScore=0.666667;PctSeqSimilarity=0;PctSizeSimilarity=1;PctRecOverlap=1;SizeDiff=0;StartDistance=0;EndDistance=0	GT	0/1
chr7	155584709	HG2_PB_SVrefine2Falcon2Bionano_4293	N	<INS>	10	PASS	END=155584709;SVTYPE=INS;SVLEN=1731;SC=SVIM,SVIM-asm,Dipcall;NumNeighbors=0;NumThresholdNeighbors=0;MatchId=388;TruScore=0.666667;PctSeqSimilarity=0;PctSizeSimilarity=1;PctRecOverlap=1;SizeDiff=0;StartDistance=0;EndDistance=0	GT	1/1
chr7	158448369	HG2_PB_SVrefine2PB10Xhap12_6533	N	<INS>	20	PASS	END=158448369;SVTYPE=INS;SVLEN=126;SC=Dipcall;NumNeighbors=0;NumThresholdNeighbors=0	GT	1/1
chr7	157254889	HG2_PB_SVrefine2PB10Xhap12_6450	N	<INS>	10	PASS	END=157254889;SVTYPE=INS;SVLEN=117;SC=SVIM,Dipcall;NumNeighbors=0;NumThresholdNeighbors=0;MatchId=390;TruScore=0.666667;PctSeqSimilarity=0;PctSizeSimilarity=1;PctRecOverlap=1;SizeDiff=0;StartDistance=0;EndDistance=0	GT	0/1
chr7	157256596	HG3_PB_assemblyticsfalcon_25577	N	<DEL>	10	PASS	END=157256653;SVTYPE=DEL;SVLEN=57;SC=Dipcall;NumNeighbors=0;NumThresholdNeighbors=0	GT	0/1
chr7	220900	HG3_PB_SVrefine2PBcRDovetail_3515	N	<DEL>	10	PASS	END=221656;SVTYPE=DEL;SVLEN=756;SC=Dipcall;NumNeighbors=0;NumThresholdNeighbors=0	GT	0/1
chr7	144185575	HG2_PB_SVrefine2PB10Xhap12_6330	N	<INS>	20	PASS	END=144185575;SVTYPE=INS;SVLEN=288;SC=SVIM;NumNeighbors=0;NumThresholdNeighbors=0	GT	1/1
chr7	34840441	HG3_PB_assemblyticsfalcon_24519	N	<INS>	20	PASS	END=34840441;SVTYPE=INS;SVLEN=848;SC=SVIM-asm,Dipcall;NumNeighbors=0;NumThresholdNeighbors=0;MatchId=382;TruScore=0.666667;PctSeqSimilarity=0;PctSizeSimilarity=1;PctRecOverlap=1;SizeDiff=0;StartDistance=0;EndDistance=0	GT	1/1
chr7	483754	HG2_PB_SVrefine2PBcRplusDovetail_10014	N	<INS>	20	PASS	END=483754;SVTYPE=INS;SVLEN=106;SC=SVIM-asm,Dipcall;NumNeighbors=0;NumThresholdNeighbors=0;MatchId=383;TruScore=0.666667;PctSeqSimilarity=0;PctSizeSimilarity=1;PctRecOverlap=1;SizeDiff=0;StartDistance=0;EndDistance=0	GT	1/1
chr7	491206	HG2_Ill_scalpel_7539	N	<DEL>	20	PASS	END=491327;SVTYPE=DEL;SVLEN=121;SC=Dipcall;NumNeighbors=0;NumThresholdNeighbors=0	GT	0/1
chr7	202471	HG2_PB_SVrefine2Falcon2Bionano_3780	N	<INS>	10	PASS	END=202471;SVTYPE=INS;SVLEN=146;SC=Dipcall;NumNeighbors=0;NumThresholdNeighbors=0	GT	0/1
chr7	16747711	HG2_Ill_GATKHCSBGrefine_5469	N	<INS>	20	PASS	END=16747711;SVTYPE=INS;SVLEN=578;SC=Dipcall;NumNeighbors=0;NumThresholdNeighbors=0	GT	0/1
chr7	29930727	HG2_Ill_250bpfermikitraw_11024	N	<DEL>	10	PASS	END=29930791;SVTYPE=DEL;SVLEN=64;SC=Dipcall;NumNeighbors=0;NumThresholdNeighbors=0	GT	0/1
chr7	142521343	HG2_Ill_GATKHCSBGrefine_5977	N	<INS>	20	PASS	END=142521343;SVTYPE=INS;SVLEN=95;SC=Dipcall;NumNeighbors=0;NumThresholdNeighbors=0	GT	0/1
chr7	1118557	HG2_Ill_250bpfermikitraw_10733	N	<DEL>	20	PASS	END=1118616;SVTYPE=DEL;SVLEN=59;SC=Dipcall;NumNeighbors=0;NumThresholdNeighbors=0	GT	0/1
chr7	1121332	HG2_10X_SVrefine210Xhap12_5543	N	<DEL>	20	PASS	END=1121389;SVTYPE=DEL;SVLEN=57;SC=Dipcall;NumNeighbors=0;NumThresholdNeighbors=0	GT	0/1
chr7	45001049	HG2_PB_PB10Xdip_27542	N	<INS>	10	PASS	END=45001049;SVTYPE=INS;SVLEN=153;SC=SVIM-asm,Dipcall;NumNeighbors=0;NumThresholdNeighbors=0;MatchId=395;TruScore=0.666667;PctSeqSimilarity=0;PctSizeSimilarity=1;PctRecOverlap=1;SizeDiff=0;StartDistance=0;EndDistance=0	GT	1/1
chr7	67721494	HG4_Ill_Krunchall_11942	N	<INS>	20	PASS	END=67721494;SVTYPE=INS;SVLEN=52;SC=cuteSV,SVIM;NumNeighbors=0;NumThresholdNeighbors=0;MatchId=509;TruScore=0.666667;PctSeqSimilarity=0;PctSizeSimilarity=1;PctRecOverlap=1;SizeDiff=0;StartDistance=0;EndDistance=0	GT	0/1
chr7	158766570	HG2_PB_SVrefine2PBcRplusDovetail_10709	N	<INS>	10	PASS	END=158766570;SVTYPE=INS;SVLEN=159;SC=Dipcall;NumNeighbors=0;NumThresholdNeighbors=0	GT	1/1
chr7	158107517	HG2_PB_SVrefine2PB10Xhap12_6500	N	<INS>	10	PASS	END=158107517;SVTYPE=INS;SVLEN=519;SC=SVIM,Dipcall;NumNeighbors=0;NumThresholdNeighbors=0;MatchId=409;TruScore=0.666667;PctSeqSimilarity=0;PctSizeSimilarity=1;PctRecOverlap=1;SizeDiff=0;StartDistance=0;EndDistance=0	GT	1/1
chr7	128309210	HG3_10X_allpass_1741	N	<DEL>	20	PASS	END=128309528;SVTYPE=DEL;SVLEN=318;SC=Dipcall;NumNeighbors=0;NumThresholdNeighbors=0	GT	1/1
chr7	90373948	HG2_PB_SVrefine2PBcRplusDovetail_10371	N	<DEL>	20	PASS	END=90374155;SVTYPE=DEL;SVLEN=207;SC=Dipcall;NumNeighbors=0;NumThresholdNeighbors=0	GT	0/1
chr7	154382265	HG3_PB_SVrefine2Falcon1Dovetail_5335	N	<INS>	10	PASS	END=154382265;SVTYPE=INS;SVLEN=330;SC=Dipcall;NumNeighbors=0;NumThresholdNeighbors=0	GT	0/1
chr7	154391841	HG3_PB_pbsv_8522	N	<DEL>	20	PASS	END=154399695;SVTYPE=DEL;SVLEN=7854;SC=Dipcall;NumNeighbors=0;NumThresholdNeighbors=0	GT	0/1
chr7	107804138	HG2_PB_SVrefine2Falcon1plusDovetail_11229	N	<INS>	10	PASS	END=107804138;SVTYPE=INS;SVLEN=462;SC=SVIM;NumNeighbors=0;NumThresholdNeighbors=0	GT	1/1
chr7	93034689	HG2_PB_SVrefine2Falcon2Bionano_4068	N	<INS>	20	PASS	END=93034689;SVTYPE=INS;SVLEN=1803;SC=SVIM;NumNeighbors=0;NumThresholdNeighbors=0	GT	1/1
chr7	157884617	HG2_PB_HySA_16207	N	<INS>	20	PASS	END=157884617;SVTYPE=INS;SVLEN=94;SC=Dipcall;NumNeighbors=0;NumThresholdNeighbors=0	GT	1/1
chr7	8019011	HG2_PB_SVrefine2Falcon1plusDovetail_10886	N	<INS>	10	PASS	END=8019011;SVTYPE=INS;SVLEN=6049;SC=SVIM;NumNeighbors=0;NumThresholdNeighbors=0	GT	0/1
chr7	6352709	HG3_Ill_SVrefine2DISCOVARDovetail_5914	N	<INS>	20	PASS	END=6352709;SVTYPE=INS;SVLEN=166;SC=Dipcall;NumNeighbors=0;NumThresholdNeighbors=0	GT	0/1
chr7	623127	HG2_Ill_250bpfermikitraw_10710	N	<INS>	20	PASS	END=623127;SVTYPE=INS;SVLEN=72;SC=Dipcall;NumNeighbors=0;NumThresholdNeighbors=0	GT	1/1
chr7	157897883	HG4_Ill_scalpel_8354	N	<DEL>	20	PASS	END=157897937;SVTYPE=DEL;SVLEN=54;SC=Dipcall;NumNeighbors=0;NumThresholdNeighbors=0	GT	0/1
chr7	153012033	HG4_Ill_GATKHCSBGrefine_6123	N	<DEL>	20	PASS	END=153012099;SVTYPE=DEL;SVLEN=66;SC=Dipcall;NumNeighbors=0;NumThresholdNeighbors=0	GT	1/1
chr7	26187837	HG3_Ill_SVrefine2DISCOVARDovetail_6028	N	<INS>	20	PASS	END=26187837;SVTYPE=INS;SVLEN=93;SC=Dipcall;NumNeighbors=0;NumThresholdNeighbors=0	GT	1/1
chr7	154915793	HG2_PB_SVrefine2Falcon2Bionano_4284	N	<DEL>	20	PASS	END=154915991;SVTYPE=DEL;SVLEN=198;SC=PAV,Dipcall;NumNeighbors=0;NumThresholdNeighbors=0;MatchId=397;TruScore=0.666667;PctSeqSimilarity=0;PctSizeSimilarity=1;PctRecOverlap=1;SizeDiff=0;StartDistance=0;EndDistance=0	GT	0/1
chr7	155163733	HG2_Ill_GATKHCSBGrefine_6059	N	<DEL>	20	PASS	END=155163801;SVTYPE=DEL;SVLEN=68;SC=Dipcall;NumNeighbors=0;NumThresholdNeighbors=0	GT	1/1
chr7	154540679	HG3_PB_SVrefine2Falcon1Dovetail_5341	N	<INS>	10	PASS	END=154540679;SVTYPE=INS;SVLEN=264;SC=SVIM,Dipcall;NumNeighbors=0;NumThresholdNeighbors=0;MatchId=426;TruScore=0.666667;PctSeqSimilarity=0;PctSizeSimilarity=1;PctRecOverlap=1;SizeDiff=0;StartDistance=0;EndDistance=0	GT	0/1
chr7	580918	HG2_Ill_GATKHCSBGrefine_5353	N	<INS>	20	PASS	END=580918;SVTYPE=INS;SVLEN=71;SC=Dipcall;NumNeighbors=0;NumThresholdNeighbors=0	GT	1/1
chr7	637772	HG2_PB_SVrefine2Falcon1plusDovetail_10797	N	<INS>	10	PASS	END=637772;SVTYPE=INS;SVLEN=206;SC=SVIM-asm,PAV,Dipcall;NumNeighbors=0;NumThresholdNeighbors=0;MatchId=417;TruScore=0.666667;PctSeqSimilarity=0;PctSizeSimilarity=1;PctRecOverlap=1;SizeDiff=0;StartDistance=0;EndDistance=0	GT	0/1
chr7	639341	HG3_PB_SVrefine2PBcRDovetail_3535	N	<DEL>	20	PASS	END=639614;SVTYPE=DEL;SVLEN=273;SC=Dipcall;NumNeighbors=0;NumThresholdNeighbors=0	GT	0/1
chr7	643451	HG2_PB_SVrefine2Falcon1plusDovetail_10799	N	<INS>	10	PASS	END=643451;SVTYPE=INS;SVLEN=184;SC=SVIM,SVIM-asm,Dipcall;NumNeighbors=0;NumThresholdNeighbors=0;MatchId=431;TruScore=0.666667;PctSeqSimilarity=0;PctSizeSimilarity=1;PctRecOverlap=1;SizeDiff=0;StartDistance=0;EndDistance=0	GT	0/1
chr7	77139270	HG4_PB_pbsv_8313	N	<INS>	10	PASS	END=77139270;SVTYPE=INS;SVLEN=709;SC=Dipcall;NumNeighbors=0;NumThresholdNeighbors=0	GT	1/1
chr7	133581406	HG2_PB_SVrefine2PB10Xhap12_6277	N	<INS>	10	PASS	END=133581406;SVTYPE=INS;SVLEN=178;SC=SVIM-asm,Dipcall;NumNeighbors=0;NumThresholdNeighbors=0;MatchId=421;TruScore=0.666667;PctSeqSimilarity=0;PctSizeSimilarity=1;PctRecOverlap=1;SizeDiff=0;StartDistance=0;EndDistance=0	GT	0/1
chr7	942092	HG4_PB_SVrefine2Falcon1Dovetail_4746	N	<INS>	20	PASS	END=942092;SVTYPE=INS;SVLEN=174;SC=Dipcall;NumNeighbors=0;NumThresholdNeighbors=0	GT	1/1
chr7	158256873	HG3_PB_pbsv_8704	N	<DEL>	10	PASS	END=158256935;SVTYPE=DEL;SVLEN=62;SC=SVIM-asm,PAV,Dipcall;NumNeighbors=0;NumThresholdNeighbors=0;MatchId=425;TruScore=0.666667;PctSeqSimilarity=0;PctSizeSimilarity=1;PctRecOverlap=1;SizeDiff=0;StartDistance=0;EndDistance=0	GT	0/1
chr7	96109113	HG2_Ill_SVrefine2DISCOVARplusDovetail_12248	N	<INS>	20	PASS	END=96109113;SVTYPE=INS;SVLEN=216;SC=SVIM;NumNeighbors=0;NumThresholdNeighbors=0	GT	0/1
chr7	70337082	HG2_PB_SVrefine2PBcRplusDovetail_10310	N	<INS>	10	PASS	END=70337082;SVTYPE=INS;SVLEN=1688;SC=SVIM,SVIM-asm,Dipcall;NumNeighbors=0;NumThresholdNeighbors=0;MatchId=438;TruScore=0.666667;PctSeqSimilarity=0;PctSizeSimilarity=1;PctRecOverlap=1;SizeDiff=0;StartDistance=0;EndDistance=0	GT	0/1
chr7	70353223	HG2_Ill_GATKHCSBGrefine_5676	N	<DEL>	20	PASS	END=70353275;SVTYPE=DEL;SVLEN=52;SC=Dipcall;NumNeighbors=0;NumThresholdNeighbors=0	GT	1/1
chr7	4931416	HG3_Ill_150bpfermikitraw_10195	N	<DEL>	20	PASS	END=4931492;SVTYPE=DEL;SVLEN=76;SC=SVIM-asm,Dipcall;NumNeighbors=0;NumThresholdNeighbors=0;MatchId=428;TruScore=0.666667;PctSeqSimilarity=0;PctSizeSimilarity=1;PctRecOverlap=1;SizeDiff=0;StartDistance=0;EndDistance=0	GT	0/1
chr7	951163	HG3_PB_SVrefine2PBcRDovetail_3546	N	<DEL>	20	PASS	END=951253;SVTYPE=DEL;SVLEN=90;SC=Dipcall;NumNeighbors=0;NumThresholdNeighbors=0	GT	1/1
chr7	154941915	HG2_PB_SVrefine2Falcon1plusDovetail_11411	N	<DEL>	20	PASS	END=154942244;SVTYPE=DEL;SVLEN=329;SC=Dipcall;NumNeighbors=0;NumThresholdNeighbors=0	GT	0/1
chr7	157280505	HG2_PB_pbsv_8822	N	<INS>	10	PASS	END=157280505;SVTYPE=INS;SVLEN=272;SC=SVIM,SVIM-asm,Dipcall;NumNeighbors=0;NumThresholdNeighbors=0;MatchId=443;TruScore=0.666667;PctSeqSimilarity=0;PctSizeSimilarity=1;PctRecOverlap=1;SizeDiff=0;StartDistance=0;EndDistance=0	GT	0/1
chr7	373902	HG2_Ill_GATKHC_12756	N	<INS>	20	PASS	END=373902;SVTYPE=INS;SVLEN=100;SC=Dipcall;NumNeighbors=0;NumThresholdNeighbors=0	GT	0/1
chr7	105151770	HG2_10X_SVrefine210Xhap12_6041	N	<INS>	20	PASS	END=105151770;SVTYPE=INS;SVLEN=689;SC=Dipcall;NumNeighbors=0;NumThresholdNeighbors=0	GT	0/1
chr7	309389	HG4_Ill_GATKHCSBGrefine_5419	N	<INS>	20	PASS	END=309389;SVTYPE=INS;SVLEN=57;SC=Dipcall;NumNeighbors=0;NumThresholdNeighbors=0	GT	0/1
chr7	322322	HG4_Ill_Krunchall_11316	N	<DEL>	20	PASS	END=322372;SVTYPE=DEL;SVLEN=50;SC=Dipcall;NumNeighbors=0;NumThresholdNeighbors=0	GT	0/1
chr7	8372310	HG3_Ill_SVrefine2DISCOVARDovetail_5927	N	<INS>	20	PASS	END=8372310;SVTYPE=INS;SVLEN=2480;SC=SVIM;NumNeighbors=0;NumThresholdNeighbors=0	GT	0/1
chr7	420489	HG2_PB_SVrefine2Falcon2Bionano_3788	N	<INS>	10	PASS	END=420489;SVTYPE=INS;SVLEN=60;SC=PAV;NumNeighbors=0;NumThresholdNeighbors=0	GT	0/1
chr7	61880664	HG3_Ill_MetaSV_4884	N	<DEL>	20	PASS	END=61880830;SVTYPE=DEL;SVLEN=166;SC=Dipcall;NumNeighbors=0;NumThresholdNeighbors=0	GT	0/1
chr7	138402809	HG2_PB_SVrefine2PBcRplusDovetail_10529	N	<INS>	10	PASS	END=138402809;SVTYPE=INS;SVLEN=111;SC=Dipcall;NumNeighbors=0;NumThresholdNeighbors=0	GT	0/1
chr7	1072064	HG2_PB_SVrefine2PBcRplusDovetail_10045	N	<INS>	20	PASS	END=1072064;SVTYPE=INS;SVLEN=57;SC=Dipcall;NumNeighbors=0;NumThresholdNeighbors=0	GT	0/1
chr7	158203560	HG2_Ill_GATKHCSBGrefine_6096	N	<INS>	20	PASS	END=158203560;SVTYPE=INS;SVLEN=94;SC=Dipcall;NumNeighbors=0;NumThresholdNeighbors=0	GT	1/1
chr7	515231	HG2_10X_SVrefine210Xhap12_5519	N	<DEL>	20	PASS	END=515453;SVTYPE=DEL;SVLEN=222;SC=SVIM-asm,Dipcall;NumNeighbors=0;NumThresholdNeighbors=0;MatchId=442;TruScore=0.666667;PctSeqSimilarity=0;PctSizeSimilarity=1;PctRecOverlap=1;SizeDiff=0;StartDistance=0;EndDistance=0	GT	0/1
chr7	155109716	HG3_PB_SVrefine2Falcon1Dovetail_5349	N	<INS>	20	PASS	END=155109716;SVTYPE=INS;SVLEN=632;SC=Dipcall;NumNeighbors=0;NumThresholdNeighbors=0	GT	1/1
chr7	142587869	HG3_PB_SVrefine2PBcRDovetail_3929	N	<INS>	10	PASS	END=142587869;SVTYPE=INS;SVLEN=227;SC=SVIM-asm,Dipcall;NumNeighbors=0;NumThresholdNeighbors=0;MatchId=445;TruScore=0.666667;PctSeqSimilarity=0;PctSizeSimilarity=1;PctRecOverlap=1;SizeDiff=0;StartDistance=0;EndDistance=0	GT	1/1
chr7	158810694	HG2_PB_SVrefine2PBcRplusDovetail_10712	N	<INS>	10	PASS	END=158810694;SVTYPE=INS;SVLEN=648;SC=SVIM,Dipcall;NumNeighbors=0;NumThresholdNeighbors=0;MatchId=458;TruScore=0.666667;PctSeqSimilarity=0;PctSizeSimilarity=1;PctRecOverlap=1;SizeDiff=0;StartDistance=0;EndDistance=0	GT	1/1
chr7	1199092	HG2_PB_SVrefine2PB10Xhap12_5653	N	<DEL>	20	PASS	END=1199291;SVTYPE=DEL;SVLEN=199;SC=Dipcall;NumNeighbors=0;NumThresholdNeighbors=0	GT	0/1
chr8	141048048	HG2_PB_SVrefine2Falcon1plusDovetail_12090	N	<INS>	20	PASS	END=141048048;SVTYPE=INS;SVLEN=344;SC=SVIM-asm,Dipcall;NumNeighbors=0;NumThresholdNeighbors=0;MatchId=448;TruScore=0.666667;PctSeqSimilarity=0;PctSizeSimilarity=1;PctRecOverlap=1;SizeDiff=0;StartDistance=0;EndDistance=0	GT	0/1
chr8	81871781	HG4_Ill_manta_2346	N	<INS>	20	PASS	END=81871781;SVTYPE=INS;SVLEN=113;SC=SVIM-asm,Dipcall;NumNeighbors=0;NumThresholdNeighbors=0;MatchId=449;TruScore=0.666667;PctSeqSimilarity=0;PctSizeSimilarity=1;PctRecOverlap=1;SizeDiff=0;StartDistance=0;EndDistance=0	GT	1/1
chr8	141120359	HG2_PB_SVrefine2PB10Xhap12_7182	N	<DEL>	10	PASS	END=141120620;SVTYPE=DEL;SVLEN=261;SC=SVIM-asm,Dipcall;NumNeighbors=0;NumThresholdNeighbors=0;MatchId=450;TruScore=0.666667;PctSeqSimilarity=0;PctSizeSimilarity=1;PctRecOverlap=1;SizeDiff=0;StartDistance=0;EndDistance=0	GT	0/1
chr8	143670738	HG2_PB_SVrefine2Falcon2Bionano_4673	N	<INS>	10	PASS	END=143670738;SVTYPE=INS;SVLEN=170;SC=SVIM,SVIM-asm,Dipcall;NumNeighbors=0;NumThresholdNeighbors=0;MatchId=464;TruScore=0.666667;PctSeqSimilarity=0;PctSizeSimilarity=1;PctRecOverlap=1;SizeDiff=0;StartDistance=0;EndDistance=0	GT	0/1
chr8	1760663	HG3_PB_SVrefine2PBcRDovetail_4071	N	<INS>	10	PASS	END=1760663;SVTYPE=INS;SVLEN=106;SC=Dipcall;NumNeighbors=0;NumThresholdNeighbors=0	GT	0/1
chr8	1764327	HG2_PB_SVrefine2PB10Xhap12_6626	N	<INS>	10	PASS	END=1764327;SVTYPE=INS;SVLEN=390;SC=Dipcall;NumNeighbors=0;NumThresholdNeighbors=0	GT	1/1
chr8	1509834	HG3_PB_SVrefine2PBcRDovetail_4065	N	<DEL>	20	PASS	END=1510985;SVTYPE=DEL;SVLEN=1151;SC=cuteSV;NumNeighbors=0;NumThresholdNeighbors=0	GT	0/1
chr8	101439104	HG3_PB_pbsv_9395	N	<INS>	10	PASS	END=101439104;SVTYPE=INS;SVLEN=2070;SC=SVIM,SVIM-asm,Dipcall;NumNeighbors=0;NumThresholdNeighbors=0;MatchId=468;TruScore=0.666667;PctSeqSimilarity=0;PctSizeSimilarity=1;PctRecOverlap=1;SizeDiff=0;StartDistance=0;EndDistance=0	GT	1/1
chr8	92677071	HG2_Ill_MetaSV_5136	N	<INS>	20	PASS	END=92677071;SVTYPE=INS;SVLEN=316;SC=Dipcall;NumNeighbors=0;NumThresholdNeighbors=0	GT	0/1
chr8	1378177	HG2_Ill_GATKHC_14637	N	<INS>	20	PASS	END=1378177;SVTYPE=INS;SVLEN=60;SC=Dipcall;NumNeighbors=0;NumThresholdNeighbors=0	GT	0/1
chr8	1390333	HG2_Ill_SpiralSDKrefine_16567	N	<DEL>	20	PASS	END=1390443;SVTYPE=DEL;SVLEN=110;SC=Dipcall;NumNeighbors=0;NumThresholdNeighbors=0	GT	0/1
chr8	832619	HG2_PB_SVrefine2PB10Xhap12_6574	N	<DEL>	10	PASS	END=832723;SVTYPE=DEL;SVLEN=104;SC=SVIM-asm,Dipcall;NumNeighbors=0;NumThresholdNeighbors=0;MatchId=460;TruScore=0.666667;PctSeqSimilarity=0;PctSizeSimilarity=1;PctRecOverlap=1;SizeDiff=0;StartDistance=0;EndDistance=0	GT	0/1
chr8	133315812	HG2_Ill_250bpfermikitraw_13341	N	<INS>	20	PASS	END=133315812;SVTYPE=INS;SVLEN=50;SC=Dipcall;NumNeighbors=0;NumThresholdNeighbors=0	GT	1/1
chr8	85948910	HG2_PB_pbsv_9578	N	<DEL>	20	PASS	END=85948965;SVTYPE=DEL;SVLEN=55;SC=SVIM-asm,Dipcall;NumNeighbors=0;NumThresholdNeighbors=0;MatchId=462;TruScore=0.666667;PctSeqSimilarity=0;PctSizeSimilarity=1;PctRecOverlap=1;SizeDiff=0;StartDistance=0;EndDistance=0	GT	0/1
chr8	1156687	HG2_PB_pbsv_9025	N	<INS>	10	PASS	END=1156687;SVTYPE=INS;SVLEN=860;SC=SVIM,SVIM-asm,Dipcall;NumNeighbors=0;NumThresholdNeighbors=0;MatchId=475;TruScore=0.666667;PctSeqSimilarity=0;PctSizeSimilarity=1;PctRecOverlap=1;SizeDiff=0;StartDistance=0;EndDistance=0	GT	0/1
chr8	129739067	HG2_10X_SVrefine210Xhap12_6994	N	<INS>	20	PASS	END=129739067;SVTYPE=INS;SVLEN=3405;SC=SVIM;NumNeighbors=0;NumThresholdNeighbors=0	GT	1/1
chr8	41483869	HG2_PB_SVrefine2PBcRplusDovetail_10966	N	<DEL>	20	PASS	END=41483973;SVTYPE=DEL;SVLEN=104;SC=Dipcall;NumNeighbors=0;NumThresholdNeighbors=0	GT	0/1
chr8	83196531	HG4_PB_SVrefine2Falcon1Dovetail_5856	N	<DEL>	10	PASS	END=83197141;SVTYPE=DEL;SVLEN=610;SC=SVIM-asm,Dipcall;NumNeighbors=0;NumThresholdNeighbors=0;MatchId=465;TruScore=0.666667;PctSeqSimilarity=0;PctSizeSimilarity=1;PctRecOverlap=1;SizeDiff=0;StartDistance=0;EndDistance=0	GT	0/1
chr8	41494640	HG2_PB_SVrefine2Falcon1plusDovetail_11767	N	<DEL>	20	PASS	END=41494729;SVTYPE=DEL;SVLEN=89;SC=Dipcall;NumNeighbors=0;NumThresholdNeighbors=0	GT	1/1
chr8	9113941	HG3_Ill_150bpfermikitraw_11655	N	<DEL>	10	PASS	END=9113997;SVTYPE=DEL;SVLEN=56;SC=Dipcall;NumNeighbors=0;NumThresholdNeighbors=0	GT	0/1
chr8	71752636	HG2_PB_HySA_17116	N	<INS>	10	PASS	END=71752636;SVTYPE=INS;SVLEN=6115;SC=Dipcall;NumNeighbors=0;NumThresholdNeighbors=0	GT	0/1
chr8	140971176	HG3_PB_SVrefine2Falcon1Dovetail_6037	N	<DEL>	10	PASS	END=140971230;SVTYPE=DEL;SVLEN=54;SC=Dipcall;NumNeighbors=0;NumThresholdNeighbors=0	GT	1/1
chr8	140973040	HG2_PB_SVrefine2PB10Xhap12_7179	N	<INS>	20	PASS	END=140973040;SVTYPE=INS;SVLEN=2297;SC=SVIM;NumNeighbors=0;NumThresholdNeighbors=0	GT	1/1
chr8	43034905	HG2_PB_assemblyticsfalcon_26433	N	<INS>	10	PASS	END=43034905;SVTYPE=INS;SVLEN=97;SC=SVIM-asm,Dipcall;NumNeighbors=0;NumThresholdNeighbors=0;MatchId=470;TruScore=0.666667;PctSeqSimilarity=0;PctSizeSimilarity=1;PctRecOverlap=1;SizeDiff=0;StartDistance=0;EndDistance=0	GT	0/1
chr8	140422194	HG2_PB_SVrefine2PB10Xhap12_7172	N	<DEL>	20	PASS	END=140422349;SVTYPE=DEL;SVLEN=155;SC=Dipcall;NumNeighbors=0;NumThresholdNeighbors=0	GT	0/1
chr8	144119810	HG2_PB_SVrefine2Falcon1plusDovetail_12143	N	<INS>	10	PASS	END=144119810;SVTYPE=INS;SVLEN=213;SC=Dipcall;NumNeighbors=0;NumThresholdNeighbors=0	GT	1/1
chr8	137967852	HG2_PB_SVrefine2Falcon2Bionano_4610	N	<INS>	10	PASS	END=137967852;SVTYPE=INS;SVLEN=1271;SC=SVIM,SVIM-asm,Dipcall;NumNeighbors=0;NumThresholdNeighbors=0;MatchId=485;TruScore=0.666667;PctSeqSimilarity=0;PctSizeSimilarity=1;PctRecOverlap=1;SizeDiff=0;StartDistance=0;EndDistance=0	GT	1/1
chr8	87706277	HG2_Ill_250bpfermikitraw_12968	N	<DEL>	10	PASS	END=87706327;SVTYPE=DEL;SVLEN=50;SC=Dipcall;NumNeighbors=0;NumThresholdNeighbors=0	GT	0/1
chr8	145739100	HG3_PB_SVrefine2Falcon1Dovetail_6124	N	<INS>	10	PASS	END=145739100;SVTYPE=INS;SVLEN=348;SC=Dipcall;NumNeighbors=0;NumThresholdNeighbors=0	GT	1/1
chr8	145180981	HG2_PB_PB10Xdip_29718	N	<INS>	10	PASS	END=145180981;SVTYPE=INS;SVLEN=4949;SC=SVIM;NumNeighbors=0;NumThresholdNeighbors=0	GT	1/1
chr8	1278481	HG2_Ill_GATKHC_14628	N	<INS>	20	PASS	END=1278481;SVTYPE=INS;SVLEN=84;SC=Dipcall;NumNeighbors=0;NumThresholdNeighbors=0	GT	0/1
chr8	1285584	HG3_Ill_MetaSV_5131	N	<INS>	20	PASS	END=1285584;SVTYPE=INS;SVLEN=819;SC=Dipcall;NumNeighbors=0;NumThresholdNeighbors=0	GT	1/1
chr8	145603812	HG3_PB_SVrefine2Falcon1Dovetail_6123	N	<DEL>	10	PASS	END=145604406;SVTYPE=DEL;SVLEN=594;SC=SVIM-asm,Dipcall;NumNeighbors=0;NumThresholdNeighbors=0;MatchId=480;TruScore=0.666667;PctSeqSimilarity=0;PctSizeSimilarity=1;PctRecOverlap=1;SizeDiff=0;StartDistance=0;EndDistance=0	GT	0/1
chr8	1711531	HG4_Ill_SVrefine2DISCOVARDovetail_6468	N	<DEL>	20	PASS	END=1711682;SVTYPE=DEL;SVLEN=151;SC=SVIM-asm,Dipcall;NumNeighbors=0;NumThresholdNeighbors=0;MatchId=481;TruScore=0.666667;PctSeqSimilarity=0;PctSizeSimilarity=1;PctRecOverlap=1;SizeDiff=0;StartDistance=0;EndDistance=0	GT	0/1
chr8	142819484	HG2_Ill_250bpfermikitraw_13460	N	<DEL>	20	PASS	END=142819551;SVTYPE=DEL;SVLEN=67;SC=SVIM-asm,PAV,Dipcall;NumNeighbors=0;NumThresholdNeighbors=0;MatchId=482;TruScore=0.666667;PctSeqSimilarity=0;PctSizeSimilarity=1;PctRecOverlap=1;SizeDiff=0;StartDistance=0;EndDistance=0	GT	1/1
chr8	144263397	HG2_10X_SVrefine210Xhap12_7118	N	<INS>	20	PASS	END=144263397;SVTYPE=INS;SVLEN=352;SC=Dipcall;NumNeighbors=0;NumThresholdNeighbors=0	GT	1/1
chr8	1059153	HG2_PB_pbsv_9018	N	<INS>	10	PASS	END=1059153;SVTYPE=INS;SVLEN=77;SC=Dipcall;NumNeighbors=0;NumThresholdNeighbors=0	GT	0/1
chr8	1845835	HG2_PB_pbsv_9087	N	<INS>	10	PASS	END=1845835;SVTYPE=INS;SVLEN=396;SC=Dipcall;NumNeighbors=0;NumThresholdNeighbors=0	GT	0/1
chr8	1860707	HG2_Ill_Cortex_8684	N	<INS>	20	PASS	END=1860707;SVTYPE=INS;SVLEN=134;SC=Dipcall;NumNeighbors=0;NumThresholdNeighbors=0	GT	0/1
chr8	1365317	HG2_PB_PB10Xdip_30386	N	<INS>	10	PASS	END=1365317;SVTYPE=INS;SVLEN=1230;SC=SVIM-asm,Dipcall;NumNeighbors=0;NumThresholdNeighbors=0;MatchId=487;TruScore=0.666667;PctSeqSimilarity=0;PctSizeSimilarity=1;PctRecOverlap=1;SizeDiff=0;StartDistance=0;EndDistance=0	GT	1/1
chr8	137270008	HG4_PB_HySA_14287	N	<INS>	20	PASS	END=137270008;SVTYPE=INS;SVLEN=80;SC=Dipcall;NumNeighbors=0;NumThresholdNeighbors=0	GT	0/1
chr8	82836364	HG2_PB_SVrefine2Falcon1plusDovetail_11890	N	<INS>	10	PASS	END=82836364;SVTYPE=INS;SVLEN=342;SC=Dipcall;NumNeighbors=0;NumThresholdNeighbors=0	GT	0/1
chr8	64362800	HG2_Ill_GATKHC_15315	N	<INS>	20	PASS	END=64362800;SVTYPE=INS;SVLEN=50;SC=Dipcall;NumNeighbors=0;NumThresholdNeighbors=0	GT	0/1
chr8	141632352	HG2_PB_SVrefine2Falcon1plusDovetail_12097	N	<DEL>	10	PASS	END=141632712;SVTYPE=DEL;SVLEN=360;SC=Dipcall;NumNeighbors=0;NumThresholdNeighbors=0	GT	1/1
chr8	142439575	HG2_PB_SVrefine2PB10Xhap12_7193	N	<INS>	10	PASS	END=142439575;SVTYPE=INS;SVLEN=507;SC=SVIM,SVIM-asm,PAV,Dipcall;NumNeighbors=0;NumThresholdNeighbors=0;MatchId=504;TruScore=0.666667;PctSeqSimilarity=0;PctSizeSimilarity=1;PctRecOverlap=1;SizeDiff=0;StartDistance=0;EndDistance=0	GT	0/1
chr8	106892002	HG4_PB_SVrefine2Falcon1Dovetail_5921	N	<INS>	10	PASS	END=106892002;SVTYPE=INS;SVLEN=204;SC=Dipcall;NumNeighbors=0;NumThresholdNeighbors=0	GT	1/1
chr8	88629116	HG2_PB_assemblyticsfalcon_26709	N	<INS>	20	PASS	END=88629116;SVTYPE=INS;SVLEN=96;SC=Dipcall;NumNeighbors=0;NumThresholdNeighbors=0	GT	0/1
chr8	3974033	HG3_Ill_250bpfermikitraw_11926	N	<DEL>	20	PASS	END=3974111;SVTYPE=DEL;SVLEN=78;SC=Dipcall;NumNeighbors=0;NumThresholdNeighbors=0	GT	0/1
chr8	3994880	HG2_PB_SVrefine2PB10Xhap12_6675	N	<DEL>	20	PASS	END=3995337;SVTYPE=DEL;SVLEN=457;SC=Dipcall;NumNeighbors=0;NumThresholdNeighbors=0	GT	0/1
chr8	1292249	HG2_PB_SVrefine2Falcon2Bionano_4403	N	<INS>	20	PASS	END=1292249;SVTYPE=INS;SVLEN=189;SC=Dipcall;NumNeighbors=0;NumThresholdNeighbors=0	GT	0/1
chr8	1293379	HG4_Ill_Krunchall_12802	N	<INS>	20	PASS	END=1293379;SVTYPE=INS;SVLEN=55;SC=Dipcall;NumNeighbors=0;NumThresholdNeighbors=0	GT	0/1
chr8	117690957	HG2_PB_SVrefine2Falcon1plusDovetail_11984	N	<DEL>	10	PASS	END=117691673;SVTYPE=DEL;SVLEN=716;SC=SVIM-asm,Dipcall;NumNeighbors=0;NumThresholdNeighbors=0;MatchId=499;TruScore=0.666667;PctSeqSimilarity=0;PctSizeSimilarity=1;PctRecOverlap=1;SizeDiff=0;StartDistance=0;EndDistance=0	GT	0/1
chr8	139218428	HG2_PB_SVrefine2PBcRplusDovetail_11281	N	<INS>	10	PASS	END=139218428;SVTYPE=INS;SVLEN=1427;SC=SVIM;NumNeighbors=0;NumThresholdNeighbors=0	GT	1/1
chr8	6008380	HG4_Ill_250bpfermikitraw_12265	N	<INS>	20	PASS	END=6008380;SVTYPE=INS;SVLEN=57;SC=SVIM,Dipcall;NumNeighbors=0;NumThresholdNeighbors=0;MatchId=512;TruScore=0.666667;PctSeqSimilarity=0;PctSizeSimilarity=1;PctRecOverlap=1;SizeDiff=0;StartDistance=0;EndDistance=0	GT	0/1
chr8	1231955	HG2_PB_SVrefine2Falcon1plusDovetail_11555	N	<INS>	10	PASS	END=1231955;SVTYPE=INS;SVLEN=617;SC=SVIM;NumNeighbors=0;NumThresholdNeighbors=0	GT	1/1
chr8	41157096	HG3_Ill_GATKHCSBGrefine_6289	N	<INS>	20	PASS	END=41157096;SVTYPE=INS;SVLEN=135;SC=SVIM-asm,Dipcall;NumNeighbors=0;NumThresholdNeighbors=0;MatchId=501;TruScore=0.666667;PctSeqSimilarity=0;PctSizeSimilarity=1;PctRecOverlap=1;SizeDiff=0;StartDistance=0;EndDistance=0	GT	0/1
chr8	1404972	HG3_PB_SVrefine2Falcon1Dovetail_5532	N	<INS>	20	PASS	END=1404972;SVTYPE=INS;SVLEN=98;SC=Dipcall;NumNeighbors=0;NumThresholdNeighbors=0	GT	1/1
chr8	1407343	HG4_Ill_150bpfermikitraw_11666	N	<INS>	20	PASS	END=1407343;SVTYPE=INS;SVLEN=73;SC=Dipcall;NumNeighbors=0;NumThresholdNeighbors=0	GT	0/1
chr8	1409177	HG2_PB_SVrefine2PBcRplusDovetail_10758	N	<DEL>	20	PASS	END=1410333;SVTYPE=DEL;SVLEN=1156;SC=SVIM-asm,Dipcall;NumNeighbors=0;NumThresholdNeighbors=0;MatchId=504;TruScore=0.666667;PctSeqSimilarity=0;PctSizeSimilarity=1;PctRecOverlap=1;SizeDiff=0;StartDistance=0;EndDistance=0	GT	0/1
chr8	1412585	HG3_PB_pbsv_8836	N	<INS>	20	PASS	END=1412585;SVTYPE=INS;SVLEN=702;SC=SVIM,Dipcall;NumNeighbors=0;NumThresholdNeighbors=0;MatchId=517;TruScore=0.666667;PctSeqSimilarity=0;PctSizeSimilarity=1;PctRecOverlap=1;SizeDiff=0;StartDistance=0;EndDistance=0	GT	0/1
chr8	143979719	HG3_PB_assemblyticsfalcon_27176	N	<DEL>	10	PASS	END=143979770;SVTYPE=DEL;SVLEN=51;SC=SVIM-asm,PAV,Dipcall;NumNeighbors=0;NumThresholdNeighbors=0;MatchId=506;TruScore=0.666667;PctSeqSimilarity=0;PctSizeSimilarity=1;PctRecOverlap=1;SizeDiff=0;StartDistance=0;EndDistance=0	GT	0/1
chr8	66568204	HG3_Ill_svaba_12030	N	<INS>	10	PASS	END=66568204;SVTYPE=INS;SVLEN=53;SC=Dipcall;NumNeighbors=0;NumThresholdNeighbors=0	GT	0/1
chr8	144056425	HG4_PB_SVrefine2Falcon1Dovetail_6116	N	<DEL>	20	PASS	END=144056851;SVTYPE=DEL;SVLEN=426;SC=SVIM-asm,Dipcall;NumNeighbors=0;NumThresholdNeighbors=0;MatchId=509;TruScore=0.666667;PctSeqSimilarity=0;PctSizeSimilarity=1;PctRecOverlap=1;SizeDiff=0;StartDistance=0;EndDistance=0	GT	0/1
chr8	144058297	HG3_Ill_Krunchall_13476	N	<DEL>	20	PASS	END=144058347;SVTYPE=DEL;SVLEN=50;SC=Dipcall;NumNeighbors=0;NumThresholdNeighbors=0	GT	1/1
chr8	144066578	HG4_PB_pbsv_9969	N	<INS>	10	PASS	END=144066578;SVTYPE=INS;SVLEN=214;SC=Dipcall;NumNeighbors=0;NumThresholdNeighbors=0	GT	1/1
chr8	145273691	HG2_PB_PB10Xdip_29720	N	<INS>	10	PASS	END=145273691;SVTYPE=INS;SVLEN=699;SC=SVIM-asm,Dipcall;NumNeighbors=0;NumThresholdNeighbors=0;MatchId=513;TruScore=0.666667;PctSeqSimilarity=0;PctSizeSimilarity=1;PctRecOverlap=1;SizeDiff=0;StartDistance=0;EndDistance=0	GT	1/1
chr8	145288226	HG3_PB_SVrefine2PBcRDovetail_4577	N	<INS>	10	PASS	END=145288226;SVTYPE=INS;SVLEN=763;SC=SVIM-asm,Dipcall;NumNeighbors=0;NumThresholdNeighbors=0;MatchId=514;TruScore=0.666667;PctSeqSimilarity=0;PctSizeSimilarity=1;PctRecOverlap=1;SizeDiff=0;StartDistance=0;EndDistance=0	GT	1/1
chr8	50625963	HG2_PB_SVrefine2PB10Xhap12_6883	N	<INS>	20	PASS	END=50625963;SVTYPE=INS;SVLEN=2964;SC=SVIM;NumNeighbors=0;NumThresholdNeighbors=0	GT	1/1
chr9	128221162	HG2_PB_SVrefine2Falcon2Bionano_5037	N	<INS>	10	PASS	END=128221162;SVTYPE=INS;SVLEN=432;SC=Dipcall;NumNeighbors=0;NumThresholdNeighbors=0	GT	1/1
chr9	138512207	HG4_PB_assemblyticsfalcon_27780	N	<INS>	10	PASS	END=138512207;SVTYPE=INS;SVLEN=392;SC=cuteSV,SVIM;NumNeighbors=0;NumThresholdNeighbors=0;MatchId=649;TruScore=0.666667;PctSeqSimilarity=0;PctSizeSimilarity=1;PctRecOverlap=1;SizeDiff=0;StartDistance=0;EndDistance=0	GT	0/1
chr9	89613930	HG2_10X_SVrefine210Xhap12_7390	N	<INS>	20	PASS	END=89613930;SVTYPE=INS;SVLEN=2433;SC=SVIM;NumNeighbors=0;NumThresholdNeighbors=0	GT	1/1
chr9	140182769	HG2_PB_SVrefine2Falcon1plusDovetail_12689	N	<DEL>	20	PASS	END=140182896;SVTYPE=DEL;SVLEN=127;SC=Dipcall;NumNeighbors=0;NumThresholdNeighbors=0	GT	0/1
chr9	76812672	HG2_Ill_250bpfermikitraw_13925	N	<INS>	20	PASS	END=76812672;SVTYPE=INS;SVLEN=62;SC=Dipcall;NumNeighbors=0;NumThresholdNeighbors=0	GT	1/1
chr9	91574284	HG3_Ill_GATKHC_16778	N	<DEL>	20	PASS	END=91574384;SVTYPE=DEL;SVLEN=100;SC=Dipcall;NumNeighbors=0;NumThresholdNeighbors=0	GT	1/1
chr9	34274428	HG2_10X_SVrefine210Xhap12_7284	N	<DEL>	20	PASS	END=34274760;SVTYPE=DEL;SVLEN=332;SC=SVIM-asm,Dipcall;NumNeighbors=0;NumThresholdNeighbors=0;MatchId=519;TruScore=0.666667;PctSeqSimilarity=0;PctSizeSimilarity=1;PctRecOverlap=1;SizeDiff=0;StartDistance=0;EndDistance=0	GT	0/1
chr9	79655858	HG2_Ill_GATKHC_16726	N	<INS>	20	PASS	END=79655858;SVTYPE=INS;SVLEN=92;SC=SVIM;NumNeighbors=0;NumThresholdNeighbors=0	GT	0/1
chr9	104121211	HG2_Ill_SVrefine2DISCOVARplusDovetail_13690	N	<INS>	20	PASS	END=104121211;SVTYPE=INS;SVLEN=9561;SC=Dipcall;NumNeighbors=0;NumThresholdNeighbors=0	GT	0/1
chr9	77587415	HG2_PB_SVrefine2PBcRplusDovetail_11585	N	<INS>	20	PASS	END=77587415;SVTYPE=INS;SVLEN=3667;SC=SVIM;NumNeighbors=0;NumThresholdNeighbors=0	GT	0/1
chr9	1286989	HG4_Ill_SVrefine2DISCOVARDovetail_7219	N	<INS>	20	PASS	END=1286989;SVTYPE=INS;SVLEN=167;SC=Dipcall;NumNeighbors=0;NumThresholdNeighbors=0	GT	1/1
chr9	78895782	HG4_Ill_GATKHCSBGrefine_7156	N	<INS>	20	PASS	END=78895782;SVTYPE=INS;SVLEN=296;SC=Dipcall;NumNeighbors=0;NumThresholdNeighbors=0	GT	0/1
chr9	5441973	HG2_Ill_svaba_12611	N	<DEL>	20	PASS	END=5442035;SVTYPE=DEL;SVLEN=62;SC=SVIM-asm;NumNeighbors=0;NumThresholdNeighbors=0	GT	1/1
chr9	107606587	HG2_PB_SVrefine2Falcon2Bionano_4971	N	<INS>	10	PASS	END=107606587;SVTYPE=INS;SVLEN=3248;SC=Dipcall;NumNeighbors=0;NumThresholdNeighbors=0	GT	0/1
chr9	140253510	HG2_PB_SVrefine2PBcRplusDovetail_11888	N	<DEL>	20	PASS	END=140255960;SVTYPE=DEL;SVLEN=2450;SC=Dipcall;NumNeighbors=0;NumThresholdNeighbors=0	GT	1/1
chr9	140273293	HG2_PB_SVrefine2Falcon2Bionano_5165	N	<INS>	10	PASS	END=140273293;SVTYPE=INS;SVLEN=1010;SC=SVIM,Dipcall;NumNeighbors=0;NumThresholdNeighbors=0;MatchId=538;TruScore=0.666667;PctSeqSimilarity=0;PctSizeSimilarity=1;PctRecOverlap=1;SizeDiff=0;StartDistance=0;EndDistance=0	GT	1/1
chr9	137260879	HG2_PB_SVrefine2PB10Xhap12_7801	N	<INS>	10	PASS	END=137260879;SVTYPE=INS;SVLEN=175;SC=Dipcall;NumNeighbors=0;NumThresholdNeighbors=0	GT	1/1
chr9	140240977	HG3_Ill_250bpfermikitraw_14120	N	<INS>	20	PASS	END=140240977;SVTYPE=INS;SVLEN=81;SC=Dipcall;NumNeighbors=0;NumThresholdNeighbors=0	GT	1/1
chr9	4537262	HG2_PB_SVrefine2Falcon1plusDovetail_12223	N	<DEL>	20	PASS	END=4537605;SVTYPE=DEL;SVLEN=343;SC=Dipcall;NumNeighbors=0;NumThresholdNeighbors=0	GT	0/1
chr9	140761162	HG2_Ill_GATKHC_17404	N	<DEL>	20	PASS	END=140761241;SVTYPE=DEL;SVLEN=79;SC=Dipcall;NumNeighbors=0;NumThresholdNeighbors=0	GT	0/1
chr9	134461656	HG3_PB_SVrefine2Falcon1Dovetail_6432	N	<DEL>	10	PASS	END=134462314;SVTYPE=DEL;SVLEN=658;SC=Dipcall;NumNeighbors=0;NumThresholdNeighbors=0	GT	0/1
chr9	139792425	HG2_PB_SVrefine2Falcon1plusDovetail_12682	N	<INS>	10	PASS	END=139792425;SVTYPE=INS;SVLEN=146;SC=cuteSV,SVIM;NumNeighbors=0;NumThresholdNeighbors=0;MatchId=672;TruScore=0.666667;PctSeqSimilarity=0;PctSizeSimilarity=1;PctRecOverlap=1;SizeDiff=0;StartDistance=0;EndDistance=0	GT	0/1
chr9	129993334	HG2_Ill_GATKHCSBGrefine_7238	N	<INS>	20	PASS	END=129993334;SVTYPE=INS;SVLEN=65;SC=Dipcall;NumNeighbors=0;NumThresholdNeighbors=0	GT	0/1
chr9	139944496	HG2_PB_SVrefine2Falcon2Bionano_5155	N	<INS>	10	PASS	END=139944496;SVTYPE=INS;SVLEN=1042;SC=SVIM;NumNeighbors=0;NumThresholdNeighbors=0	GT	0/1
chr9	138991603	HG2_PB_HySA_19497	N	<INS>	10	PASS	END=138991603;SVTYPE=INS;SVLEN=70;SC=SVIM-asm,Dipcall;NumNeighbors=0;NumThresholdNeighbors=0;MatchId=533;TruScore=0.666667;PctSeqSimilarity=0;PctSizeSimilarity=1;PctRecOverlap=1;SizeDiff=0;StartDistance=0;EndDistance=0	GT	1/1
chr9	138993708	HG4_PB_SVrefine2PBcRDovetail_5416	N	<INS>	10	PASS	END=138993708;SVTYPE=INS;SVLEN=130;SC=Dipcall;NumNeighbors=0;NumThresholdNeighbors=0	GT	1/1
chr9	998541	HG2_PB_SVrefine2Falcon1plusDovetail_12203	N	<INS>	10	PASS	END=998541;SVTYPE=INS;SVLEN=392;SC=SVIM;NumNeighbors=0;NumThresholdNeighbors=0	GT	0/1
chr9	73023900	HG3_PB_SVrefine2PBcRDovetail_4744	N	<INS>	20	PASS	END=73023900;SVTYPE=INS;SVLEN=102;SC=SVIM-asm,Dipcall;NumNeighbors=0;NumThresholdNeighbors=0;MatchId=535;TruScore=0.666667;PctSeqSimilarity=0;PctSizeSimilarity=1;PctRecOverlap=1;SizeDiff=0;StartDistance=0;EndDistance=0	GT	0/1
chr9	139427525	HG2_PB_SVrefine2Falcon1plusDovetail_12672	N	<DEL>	20	PASS	END=139427788;SVTYPE=DEL;SVLEN=263;SC=Dipcall;NumNeighbors=0;NumThresholdNeighbors=0	GT	1/1
chr9	107058067	HG2_PB_SVrefine2Falcon1plusDovetail_12494	N	<INS>	20	PASS	END=107058067;SVTYPE=INS;SVLEN=673;SC=cuteSV,SVIM;NumNeighbors=0;NumThresholdNeighbors=0;MatchId=682;TruScore=0.666667;PctSeqSimilarity=0;PctSizeSimilarity=1;PctRecOverlap=1;SizeDiff=0;StartDistance=0;EndDistance=0	GT	0/1
chr9	137621288	HG4_PB_SVrefine2Falcon1Dovetail_6568	N	<INS>	10	PASS	END=137621288;SVTYPE=INS;SVLEN=500;SC=SVIM;NumNeighbors=0;NumThresholdNeighbors=0	GT	0/1
chr9	140244442	HG2_PB_SVrefine2PBcRplusDovetail_11886	N	<INS>	10	PASS	END=140244442;SVTYPE=INS;SVLEN=314;SC=SVIM,SVIM-asm,PAV,Dipcall;NumNeighbors=0;NumThresholdNeighbors=0;MatchId=550;TruScore=0.666667;PctSeqSimilarity=0;PctSizeSimilarity=1;PctRecOverlap=1;SizeDiff=0;StartDistance=0;EndDistance=0	GT	1/1
chr9	137470119	HG2_PB_PB10Xdip_30928	N	<INS>	10	PASS	END=137470119;SVTYPE=INS;SVLEN=2869;SC=Dipcall;NumNeighbors=0;NumThresholdNeighbors=0	GT	0/1
chr9	137548736	HG2_PB_SVrefine2PB10Xhap12_7811	N	<INS>	10	PASS	END=137548736;SVTYPE=INS;SVLEN=1076;SC=Dipcall;NumNeighbors=0;NumThresholdNeighbors=0	GT	1/1
chr9	134289812	HG4_PB_pbsv_10668	N	<INS>	10	PASS	END=134289812;SVTYPE=INS;SVLEN=3649;SC=Dipcall;NumNeighbors=0;NumThresholdNeighbors=0	GT	0/1
chr9	137368249	HG2_PB_SVrefine2Falcon2Bionano_5102	N	<INS>	10	PASS	END=137368249;SVTYPE=INS;SVLEN=160;SC=SVIM,SVIM-asm;NumNeighbors=0;NumThresholdNeighbors=0;MatchId=556;TruScore=0.666667;PctSeqSimilarity=0;PctSizeSimilarity=1;PctRecOverlap=1;SizeDiff=0;StartDistance=0;EndDistance=0	GT	1/1
chr9	28848068	HG3_Ill_GATKHCSBGrefine_6805	N	<INS>	20	PASS	END=28848068;SVTYPE=INS;SVLEN=141;SC=SVIM-asm,Dipcall;NumNeighbors=0;NumThresholdNeighbors=0;MatchId=544;TruScore=0.666667;PctSeqSimilarity=0;PctSizeSimilarity=1;PctRecOverlap=1;SizeDiff=0;StartDistance=0;EndDistance=0	GT	0/1
chr10	71092113	HG2_Ill_svaba_14219	N	<INS>	20	PASS	END=71092113;SVTYPE=INS;SVLEN=73;SC=Dipcall;NumNeighbors=0;NumThresholdNeighbors=0	GT	0/1
chr10	133763584	HG3_PB_SVrefine2Falcon1Dovetail_7117	N	<INS>	10	PASS	END=133763584;SVTYPE=INS;SVLEN=340;SC=SVIM,Dipcall;NumNeighbors=0;NumThresholdNeighbors=0;MatchId=561;TruScore=0.666667;PctSeqSimilarity=0;PctSizeSimilarity=1;PctRecOverlap=1;SizeDiff=0;StartDistance=0;EndDistance=0	GT	0/1
chr10	29177725	HG3_Ill_150bpfermikitraw_14033	N	<INS>	20	PASS	END=29177725;SVTYPE=INS;SVLEN=182;SC=Dipcall;NumNeighbors=0;NumThresholdNeighbors=0	GT	0/1
chr10	53495447	HG2_Ill_GATKHCSBGrefine_7616	N	<INS>	20	PASS	END=53495447;SVTYPE=INS;SVLEN=88;SC=SVIM-asm,Dipcall;NumNeighbors=0;NumThresholdNeighbors=0;MatchId=549;TruScore=0.666667;PctSeqSimilarity=0;PctSizeSimilarity=1;PctRecOverlap=1;SizeDiff=0;StartDistance=0;EndDistance=0	GT	0/1
chr10	120941480	HG2_Ill_150bpfermikitraw_14709	N	<DEL>	20	PASS	END=120941531;SVTYPE=DEL;SVLEN=51;SC=Dipcall;NumNeighbors=0;NumThresholdNeighbors=0	GT	0/1
chr10	19819311	HG3_Ill_250bpfermikitraw_14416	N	<INS>	20	PASS	END=19819311;SVTYPE=INS;SVLEN=60;SC=cuteSV,SVIM;NumNeighbors=0;NumThresholdNeighbors=0;MatchId=702;TruScore=0.666667;PctSeqSimilarity=0;PctSizeSimilarity=1;PctRecOverlap=1;SizeDiff=0;StartDistance=0;EndDistance=0	GT	0/1
chr10	28042240	HG2_Ill_GATKHCSBGrefine_7529	N	<INS>	20	PASS	END=28042240;SVTYPE=INS;SVLEN=78;SC=Dipcall;NumNeighbors=0;NumThresholdNeighbors=0	GT	0/1
chr10	82524373	HG4_PB_HySA_16704	N	<INS>	10	PASS	END=82524373;SVTYPE=INS;SVLEN=1556;SC=Dipcall;NumNeighbors=0;NumThresholdNeighbors=0	GT	0/1
chr10	1602667	HG2_PB_SVrefine2Falcon2Bionano_5220	N	<DEL>	20	PASS	END=1602781;SVTYPE=DEL;SVLEN=114;SC=Dipcall;NumNeighbors=0;NumThresholdNeighbors=0	GT	1/1
chr10	134169855	HG2_PB_SVrefine2PB10Xhap12_8509	N	<DEL>	20	PASS	END=134169909;SVTYPE=DEL;SVLEN=54;SC=Dipcall;NumNeighbors=0;NumThresholdNeighbors=0	GT	0/1
chr10	7761886	HG2_PB_SVrefine2PB10Xhap12_8044	N	<INS>	10	PASS	END=7761886;SVTYPE=INS;SVLEN=70;SC=SVIM-asm,PAV,Dipcall;NumNeighbors=0;NumThresholdNeighbors=0;MatchId=560;TruScore=0.666667;PctSeqSimilarity=0;PctSizeSimilarity=1;PctRecOverlap=1;SizeDiff=0;StartDistance=0;EndDistance=0	GT	1/1
chr10	82387399	HG2_PB_HySA_20730	N	<INS>	10	PASS	END=82387399;SVTYPE=INS;SVLEN=2757;SC=Dipcall;NumNeighbors=0;NumThresholdNeighbors=0	GT	0/1
chr10	124735996	HG2_PB_HySA_21167	N	<INS>	20	PASS	END=124735996;SVTYPE=INS;SVLEN=321;SC=Dipcall;NumNeighbors=0;NumThresholdNeighbors=0	GT	0/1
chr10	131880073	HG2_Ill_SVrefine2DISCOVARplusDovetail_1770	N	<INS>	20	PASS	END=131880073;SVTYPE=INS;SVLEN=1678;SC=SVIM;NumNeighbors=0;NumThresholdNeighbors=0	GT	1/1
chr10	134941336	HG4_PB_HySA_17253	N	<INS>	10	PASS	END=134941336;SVTYPE=INS;SVLEN=119;SC=SVIM,SVIM-asm,PAV,Dipcall;NumNeighbors=0;NumThresholdNeighbors=0;MatchId=578;TruScore=0.666667;PctSeqSimilarity=0;PctSizeSimilarity=1;PctRecOverlap=1;SizeDiff=0;StartDistance=0;EndDistance=0	GT	0/1
chr10	6871341	HG4_PB_SVrefine2Falcon1Dovetail_6752	N	<INS>	10	PASS	END=6871341;SVTYPE=INS;SVLEN=184;SC=Dipcall;NumNeighbors=0;NumThresholdNeighbors=0	GT	0/1
chr10	134556715	HG4_PB_pbsv_11808	N	<INS>	10	PASS	END=134556715;SVTYPE=INS;SVLEN=121;SC=cuteSV,SVIM;NumNeighbors=0;NumThresholdNeighbors=0;MatchId=718;TruScore=0.666667;PctSeqSimilarity=0;PctSizeSimilarity=1;PctRecOverlap=1;SizeDiff=0;StartDistance=0;EndDistance=0	GT	0/1
chr10	535479	HG3_Ill_SVrefine2DISCOVARDovetail_7998	N	<DEL>	20	PASS	END=535675;SVTYPE=DEL;SVLEN=196;SC=Dipcall;NumNeighbors=0;NumThresholdNeighbors=0	GT	0/1
chr10	133968489	HG3_PB_SVrefine2Falcon1Dovetail_7120	N	<INS>	20	PASS	END=133968489;SVTYPE=INS;SVLEN=378;SC=Dipcall;NumNeighbors=0;NumThresholdNeighbors=0	GT	1/1
chr10	50131551	HG4_Ill_GATKHCSBGrefine_7790	N	<INS>	20	PASS	END=50131551;SVTYPE=INS;SVLEN=64;SC=Dipcall;NumNeighbors=0;NumThresholdNeighbors=0	GT	0/1
chr10	129227238	HG2_PB_assemblyticsfalcon_3487	N	<INS>	20	PASS	END=129227238;SVTYPE=INS;SVLEN=51;SC=SVIM;NumNeighbors=0;NumThresholdNeighbors=0	GT	0/1
chr10	103795963	HG3_Ill_GATKHC_18506	N	<INS>	20	PASS	END=103795963;SVTYPE=INS;SVLEN=142;SC=Dipcall;NumNeighbors=0;NumThresholdNeighbors=0	GT	1/1
chr10	43706291	HG3_PB_SVrefine2PBcRDovetail_5253	N	<INS>	20	PASS	END=43706291;SVTYPE=INS;SVLEN=192;SC=SVIM;NumNeighbors=0;NumThresholdNeighbors=0	GT	0/1
chr10	33416972	HG2_PB_PB10Xdip_3700	N	<INS>	10	PASS	END=33416972;SVTYPE=INS;SVLEN=83;SC=SVIM,Dipcall;NumNeighbors=0;NumThresholdNeighbors=0;MatchId=585;TruScore=0.666667;PctSeqSimilarity=0;PctSizeSimilarity=1;PctRecOverlap=1;SizeDiff=0;StartDistance=0;EndDistance=0	GT	1/1
chr10	774939	HG4_PB_HySA_15875	N	<DEL>	20	PASS	END=775015;SVTYPE=DEL;SVLEN=76;SC=Dipcall;NumNeighbors=0;NumThresholdNeighbors=0	GT	0/1
chr10	812272	HG2_PB_pbsv_10858	N	<INS>	10	PASS	END=812272;SVTYPE=INS;SVLEN=87;SC=SVIM-asm,PAV,Dipcall;NumNeighbors=0;NumThresholdNeighbors=0;MatchId=573;TruScore=0.666667;PctSeqSimilarity=0;PctSizeSimilarity=1;PctRecOverlap=1;SizeDiff=0;StartDistance=0;EndDistance=0	GT	0/1
chr10	493076	HG2_PB_SVrefine2PB10Xhap12_7912	N	<INS>	10	PASS	END=493076;SVTYPE=INS;SVLEN=400;SC=Dipcall;NumNeighbors=0;NumThresholdNeighbors=0	GT	0/1
chr10	134257457	HG2_PB_SVrefine2PB10Xhap12_8519	N	<INS>	10	PASS	END=134257457;SVTYPE=INS;SVLEN=304;SC=Dipcall;NumNeighbors=0;NumThresholdNeighbors=0	GT	1/1
chr10	131578128	HG2_PB_SVrefine2Falcon2Bionano_5653	N	<INS>	10	PASS	END=131578128;SVTYPE=INS;SVLEN=243;SC=SVIM;NumNeighbors=0;NumThresholdNeighbors=0	GT	1/1
chr10	121481833	HG4_Ill_150bpfermikitraw_14893	N	<DEL>	20	PASS	END=121481931;SVTYPE=DEL;SVLEN=98;SC=SVIM-asm,Dipcall;NumNeighbors=0;NumThresholdNeighbors=0;MatchId=578;TruScore=0.666667;PctSeqSimilarity=0;PctSizeSimilarity=1;PctRecOverlap=1;SizeDiff=0;StartDistance=0;EndDistance=0	GT	0/1
chr10	134201666	HG2_PB_SVrefine2Falcon2Bionano_5700	N	<INS>	10	PASS	END=134201666;SVTYPE=INS;SVLEN=1221;SC=SVIM,SVIM-asm,Dipcall;NumNeighbors=0;NumThresholdNeighbors=0;MatchId=593;TruScore=0.666667;PctSeqSimilarity=0;PctSizeSimilarity=1;PctRecOverlap=1;SizeDiff=0;StartDistance=0;EndDistance=0	GT	1/1
chr10	132001989	HG2_PB_SVrefine2Falcon1plusDovetail_1527	N	<INS>	20	PASS	END=132001989;SVTYPE=INS;SVLEN=57;SC=Dipcall;NumNeighbors=0;NumThresholdNeighbors=0	GT	0/1
chr10	123343850	HG2_PB_SVrefine2Falcon2Bionano_5619	N	<INS>	10	PASS	END=123343850;SVTYPE=INS;SVLEN=398;SC=PAV;NumNeighbors=0;NumThresholdNeighbors=0	GT	1/1
chr10	413833	HG4_PB_SVrefine2Falcon1Dovetail_6654	N	<DEL>	20	PASS	END=414065;SVTYPE=DEL;SVLEN=232;SC=Dipcall;NumNeighbors=0;NumThresholdNeighbors=0	GT	0/1
chr10	134894396	HG2_10X_SVrefine210Xhap12_8315	N	<DEL>	20	PASS	END=134894481;SVTYPE=DEL;SVLEN=85;SC=Dipcall;NumNeighbors=0;NumThresholdNeighbors=0	GT	0/1
chr10	94735580	HG3_Ill_GATKHCSBGrefine_7671	N	<INS>	20	PASS	END=94735580;SVTYPE=INS;SVLEN=225;SC=Dipcall;NumNeighbors=0;NumThresholdNeighbors=0	GT	1/1
chr10	118491831	HG3_PB_SVrefine2Falcon1Dovetail_7018	N	<INS>	10	PASS	END=118491831;SVTYPE=INS;SVLEN=591;SC=Dipcall;NumNeighbors=0;NumThresholdNeighbors=0	GT	0/1
chr10	446411	HG4_PB_SVrefine2Falcon1Dovetail_6655	N	<DEL>	20	PASS	END=447766;SVTYPE=DEL;SVLEN=1355;SC=Dipcall;NumNeighbors=0;NumThresholdNeighbors=0	GT	0/1
chr10	1205552	HG2_PB_SVrefine2Falcon2Bionano_5204	N	<INS>	20	PASS	END=1205552;SVTYPE=INS;SVLEN=190;SC=SVIM;NumNeighbors=0;NumThresholdNeighbors=0	GT	0/1
chr10	21350224	HG2_Ill_250bpfermikitraw_14827	N	<INS>	20	PASS	END=21350224;SVTYPE=INS;SVLEN=104;SC=Dipcall;NumNeighbors=0;NumThresholdNeighbors=0	GT	0/1
chr10	134617662	HG2_Ill_GATKHC_19019	N	<INS>	20	PASS	END=134617662;SVTYPE=INS;SVLEN=56;SC=SVIM-asm,Dipcall;NumNeighbors=0;NumThresholdNeighbors=0;MatchId=590;TruScore=0.666667;PctSeqSimilarity=0;PctSizeSimilarity=1;PctRecOverlap=1;SizeDiff=0;StartDistance=0;EndDistance=0	GT	0/1
chr10	64130425	HG2_PB_SVrefine2PB10Xhap12_8265	N	<INS>	20	PASS	END=64130425;SVTYPE=INS;SVLEN=1120;SC=SVIM,SVIM-asm,PAV,Dipcall;NumNeighbors=0;NumThresholdNeighbors=0;MatchId=605;TruScore=0.666667;PctSeqSimilarity=0;PctSizeSimilarity=1;PctRecOverlap=1;SizeDiff=0;StartDistance=0;EndDistance=0	GT	1/1
chr10	72314739	HG2_PB_assemblyticsfalcon_2992	N	<INS>	10	PASS	END=72314739;SVTYPE=INS;SVLEN=229;SC=Dipcall;NumNeighbors=0;NumThresholdNeighbors=0	GT	1/1
chr10	72167700	HG2_PB_SVrefine2PB10Xhap12_8287	N	<INS>	10	PASS	END=72167700;SVTYPE=INS;SVLEN=375;SC=Dipcall;NumNeighbors=0;NumThresholdNeighbors=0	GT	1/1
chr10	104889290	HG4_PB_SVrefine2Falcon1Dovetail_7023	N	<INS>	10	PASS	END=104889290;SVTYPE=INS;SVLEN=166;SC=SVIM,SVIM-asm,Dipcall;NumNeighbors=0;NumThresholdNeighbors=0;MatchId=608;TruScore=0.666667;PctSeqSimilarity=0;PctSizeSimilarity=1;PctRecOverlap=1;SizeDiff=0;StartDistance=0;EndDistance=0	GT	0/1
chr10	5644119	HG2_Ill_SpiralSDKrefine_1482	N	<DEL>	20	PASS	END=5644207;SVTYPE=DEL;SVLEN=88;SC=Dipcall;NumNeighbors=0;NumThresholdNeighbors=0	GT	0/1
chr10	134097778	HG2_PB_pbsv_11786	N	<DEL>	10	PASS	END=134097851;SVTYPE=DEL;SVLEN=73;SC=Dipcall;NumNeighbors=0;NumThresholdNeighbors=0	GT	0/1
chr10	24945816	HG2_PB_assemblyticsPBcR_2525	N	<DEL>	10	PASS	END=24945919;SVTYPE=DEL;SVLEN=103;SC=Dipcall;NumNeighbors=0;NumThresholdNeighbors=0	GT	1/1
chr10	129808809	HG2_Ill_Krunchall_16084	N	<INS>	20	PASS	END=129808809;SVTYPE=INS;SVLEN=55;SC=Dipcall;NumNeighbors=0;NumThresholdNeighbors=0	GT	0/1
chr10	108251937	HG2_PB_SVrefine2PBcRplusDovetail_1384	N	<INS>	20	PASS	END=108251937;SVTYPE=INS;SVLEN=112;SC=Dipcall;NumNeighbors=0;NumThresholdNeighbors=0	GT	1/1
chr10	440404	HG4_Ill_GATKHCSBGrefine_7485	N	<INS>	20	PASS	END=440404;SVTYPE=INS;SVLEN=73;SC=Dipcall;NumNeighbors=0;NumThresholdNeighbors=0	GT	0/1
chr10	134874934	HG2_PB_SVrefine2PB10Xhap12_8552	N	<INS>	20	PASS	END=134874934;SVTYPE=INS;SVLEN=69;SC=Dipcall;NumNeighbors=0;NumThresholdNeighbors=0	GT	1/1
chr10	685021	HG2_PB_SVrefine2PBcRplusDovetail_970	N	<INS>	10	PASS	END=685021;SVTYPE=INS;SVLEN=147;SC=Dipcall;NumNeighbors=0;NumThresholdNeighbors=0	GT	1/1
chr10	701682	HG2_PB_SVrefine2PBcRplusDovetail_971	N	<INS>	10	PASS	END=701682;SVTYPE=INS;SVLEN=373;SC=Dipcall;NumNeighbors=0;NumThresholdNeighbors=0	GT	1/1
chr10	135131715	HG2_PB_assemblyticsfalcon_3687	N	<DEL>	10	PASS	END=135131886;SVTYPE=DEL;SVLEN=171;SC=Dipcall;NumNeighbors=0;NumThresholdNeighbors=0	GT	0/1
chr10	25035186	HG2_Ill_GATKHCSBGrefine_7510	N	<DEL>	20	PASS	END=25035282;SVTYPE=DEL;SVLEN=96;SC=Dipcall;NumNeighbors=0;NumThresholdNeighbors=0	GT	0/1
chr10	12334056	HG2_Ill_breakscan11_4146	N	<INS>	20	PASS	END=12334056;SVTYPE=INS;SVLEN=331;SC=Dipcall;NumNeighbors=0;NumThresholdNeighbors=0	GT	0/1
chr10	116012942	HG2_PB_SVrefine2PBcRplusDovetail_1400	N	<INS>	10	PASS	END=116012942;SVTYPE=INS;SVLEN=485;SC=SVIM-asm,Dipcall;NumNeighbors=0;NumThresholdNeighbors=0;MatchId=608;TruScore=0.666667;PctSeqSimilarity=0;PctSizeSimilarity=1;PctRecOverlap=1;SizeDiff=0;StartDistance=0;EndDistance=0	GT	1/1
chr10	8911216	HG2_PB_pbsv_11026	N	<INS>	10	PASS	END=8911216;SVTYPE=INS;SVLEN=484;SC=Dipcall;NumNeighbors=0;NumThresholdNeighbors=0	GT	1/1
chr11	26418538	HG3_PB_SVrefine2Falcon1Dovetail_7377	N	<INS>	20	PASS	END=26418538;SVTYPE=INS;SVLEN=809;SC=Dipcall;NumNeighbors=0;NumThresholdNeighbors=0	GT	0/1
chr11	19881503	HG2_PB_SVrefine2PB10Xhap12_8752	N	<INS>	10	PASS	END=19881503;SVTYPE=INS;SVLEN=224;SC=Dipcall;NumNeighbors=0;NumThresholdNeighbors=0	GT	1/1
chr11	133702958	HG2_PB_SVrefine2Falcon1plusDovetail_2229	N	<INS>	10	PASS	END=133702958;SVTYPE=INS;SVLEN=400;SC=SVIM-asm,Dipcall;NumNeighbors=0;NumThresholdNeighbors=0;MatchId=614;TruScore=0.666667;PctSeqSimilarity=0;PctSizeSimilarity=1;PctRecOverlap=1;SizeDiff=0;StartDistance=0;EndDistance=0	GT	1/1
chr11	133415747	HG3_PB_SVrefine2Falcon1Dovetail_7792	N	<INS>	10	PASS	END=133415747;SVTYPE=INS;SVLEN=663;SC=SVIM;NumNeighbors=0;NumThresholdNeighbors=0	GT	0/1
chr11	112084608	HG2_Ill_MetaSV_893	N	<INS>	20	PASS	END=112084608;SVTYPE=INS;SVLEN=1289;SC=cuteSV,SVIM;NumNeighbors=0;NumThresholdNeighbors=0;MatchId=775;TruScore=0.666667;PctSeqSimilarity=0;PctSizeSimilarity=1;PctRecOverlap=1;SizeDiff=0;StartDistance=0;EndDistance=0	GT	0/1
chr11	134321717	HG3_PB_pbsv_12495	N	<INS>	10	PASS	END=134321717;SVTYPE=INS;SVLEN=355;SC=SVIM;NumNeighbors=0;NumThresholdNeighbors=0	GT	0/1
chr11	133802154	HG2_PB_SVrefine2Falcon1plusDovetail_2230	N	<INS>	10	PASS	END=133802154;SVTYPE=INS;SVLEN=574;SC=cuteSV,SVIM,SVIM-asm,Dipcall;NumNeighbors=0;NumThresholdNeighbors=0;MatchId=777;TruScore=0.666667;PctSeqSimilarity=0;PctSizeSimilarity=1;PctRecOverlap=1;SizeDiff=0;StartDistance=0;EndDistance=0	GT	0/1
chr11	60390024	HG3_PB_SVrefine2PBcRDovetail_5783	N	<DEL>	10	PASS	END=60390228;SVTYPE=DEL;SVLEN=204;SC=SVIM-asm,Dipcall;NumNeighbors=0;NumThresholdNeighbors=0;MatchId=617;TruScore=0.666667;PctSeqSimilarity=0;PctSizeSimilarity=1;PctRecOverlap=1;SizeDiff=0;StartDistance=0;EndDistance=0	GT	0/1
chr11	388709	HG2_PB_SVrefine2Falcon1plusDovetail_1640	N	<INS>	10	PASS	END=388709;SVTYPE=INS;SVLEN=304;SC=Dipcall;NumNeighbors=0;NumThresholdNeighbors=0	GT	1/1
chr11	8932107	HG2_PB_SVrefine2Falcon1plusDovetail_1737	N	<DEL>	20	PASS	END=8932184;SVTYPE=DEL;SVLEN=77;SC=Dipcall;NumNeighbors=0;NumThresholdNeighbors=0	GT	0/1
chr11	961740	HG2_PB_SVrefine2PB10Xhap12_8626	N	<INS>	10	PASS	END=961740;SVTYPE=INS;SVLEN=113;SC=cuteSV,SVIM,SVIM-asm,Dipcall;NumNeighbors=0;NumThresholdNeighbors=0;MatchId=781;TruScore=0.666667;PctSeqSimilarity=0;PctSizeSimilarity=1;PctRecOverlap=1;SizeDiff=0;StartDistance=0;EndDistance=0	GT	0/1
chr11	25244524	HG3_PB_SVrefine2Falcon1Dovetail_7371	N	<INS>	20	PASS	END=25244524;SVTYPE=INS;SVLEN=5731;SC=SVIM,Dipcall;NumNeighbors=0;NumThresholdNeighbors=0;MatchId=635;TruScore=0.666667;PctSeqSimilarity=0;PctSizeSimilarity=1;PctRecOverlap=1;SizeDiff=0;StartDistance=0;EndDistance=0	GT	1/1
chr11	65007149	HG2_PB_SVrefine2Falcon2Bionano_6031	N	<INS>	10	PASS	END=65007149;SVTYPE=INS;SVLEN=129;SC=SVIM-asm,Dipcall;NumNeighbors=0;NumThresholdNeighbors=0;MatchId=624;TruScore=0.666667;PctSeqSimilarity=0;PctSizeSimilarity=1;PctRecOverlap=1;SizeDiff=0;StartDistance=0;EndDistance=0	GT	1/1
chr11	1439285	HG2_PB_PB10Xdip_5016	N	<INS>	10	PASS	END=1439285;SVTYPE=INS;SVLEN=424;SC=SVIM,Dipcall;NumNeighbors=0;NumThresholdNeighbors=0;MatchId=640;TruScore=0.666667;PctSeqSimilarity=0;PctSizeSimilarity=1;PctRecOverlap=1;SizeDiff=0;StartDistance=0;EndDistance=0	GT	0/1
chr11	877783	HG2_Ill_GATKHC_19130	N	<INS>	20	PASS	END=877783;SVTYPE=INS;SVLEN=64;SC=Dipcall;NumNeighbors=0;NumThresholdNeighbors=0	GT	0/1
chr11	129015279	HG2_PB_SVrefine2Falcon1plusDovetail_2206	N	<INS>	20	PASS	END=129015279;SVTYPE=INS;SVLEN=581;SC=Dipcall;NumNeighbors=0;NumThresholdNeighbors=0	GT	0/1
chr11	126669033	HG3_Ill_SVrefine2DISCOVARDovetail_9321	N	<INS>	20	PASS	END=126669033;SVTYPE=INS;SVLEN=825;SC=Dipcall;NumNeighbors=0;NumThresholdNeighbors=0	GT	1/1
chr11	76645803	HG2_Ill_GATKHC_19969	N	<INS>	20	PASS	END=76645803;SVTYPE=INS;SVLEN=53;SC=Dipcall;NumNeighbors=0;NumThresholdNeighbors=0	GT	0/1
chr11	120199305	HG4_PB_SVrefine2Falcon1Dovetail_7771	N	<INS>	10	PASS	END=120199305;SVTYPE=INS;SVLEN=939;SC=SVIM;NumNeighbors=0;NumThresholdNeighbors=0	GT	1/1
chr11	86979201	HG2_Ill_250bpfermikitraw_16688	N	<INS>	20	PASS	END=86979201;SVTYPE=INS;SVLEN=85;SC=SVIM-asm,Dipcall;NumNeighbors=0;NumThresholdNeighbors=0;MatchId=631;TruScore=0.666667;PctSeqSimilarity=0;PctSizeSimilarity=1;PctRecOverlap=1;SizeDiff=0;StartDistance=0;EndDistance=0	GT	0/1
chr11	1915275	HG2_PB_PB10Xdip_5064	N	<DEL>	20	PASS	END=1936953;SVTYPE=DEL;SVLEN=21678;SC=SVIM;NumNeighbors=0;NumThresholdNeighbors=0	GT	0/1
chr11	133307557	HG2_PB_pbsv_12796	N	<INS>	10	PASS	END=133307557;SVTYPE=INS;SVLEN=614;SC=SVIM;NumNeighbors=0;NumThresholdNeighbors=0	GT	0/1
chr11	36308592	HG2_PB_SVrefine2PBcRplusDovetail_1749	N	<INS>	10	PASS	END=36308592;SVTYPE=INS;SVLEN=855;SC=SVIM,SVIM-asm,Dipcall;NumNeighbors=0;NumThresholdNeighbors=0;MatchId=647;TruScore=0.666667;PctSeqSimilarity=0;PctSizeSimilarity=1;PctRecOverlap=1;SizeDiff=0;StartDistance=0;EndDistance=0	GT	1/1
chr11	975203	HG2_PB_SVrefine2Falcon1plusDovetail_1669	N	<INS>	20	PASS	END=975203;SVTYPE=INS;SVLEN=986;SC=SVIM,SVIM-asm,PAV,Dipcall;NumNeighbors=0;NumThresholdNeighbors=0;MatchId=648;TruScore=0.666667;PctSeqSimilarity=0;PctSizeSimilarity=1;PctRecOverlap=1;SizeDiff=0;StartDistance=0;EndDistance=0	GT	0/1
chr11	71091391	HG2_PB_SVrefine2Falcon2Bionano_6077	N	<INS>	10	PASS	END=71091391;SVTYPE=INS;SVLEN=604;SC=SVIM;NumNeighbors=0;NumThresholdNeighbors=0	GT	1/1
chr11	126291372	HG3_Ill_SVrefine2DISCOVARDovetail_9316	N	<INS>	20	PASS	END=126291372;SVTYPE=INS;SVLEN=66;SC=Dipcall;NumNeighbors=0;NumThresholdNeighbors=0	GT	0/1
chr11	1148460	HG2_PB_SVrefine2PB10Xhap12_8640	N	<INS>	20	PASS	END=1148460;SVTYPE=INS;SVLEN=300;SC=Dipcall;NumNeighbors=0;NumThresholdNeighbors=0	GT	0/1
chr11	220681	HG2_PB_SVrefine2PBcRplusDovetail_1550	N	<INS>	10	PASS	END=220681;SVTYPE=INS;SVLEN=604;SC=SVIM;NumNeighbors=0;NumThresholdNeighbors=0	GT	1/1
chr11	995694	HG2_PB_SVrefine2Falcon1plusDovetail_1671	N	<INS>	10	PASS	END=995694;SVTYPE=INS;SVLEN=1243;SC=Dipcall;NumNeighbors=0;NumThresholdNeighbors=0	GT	1/1
chr11	442403	HG2_Ill_150bpfermikitraw_14966	N	<DEL>	20	PASS	END=442466;SVTYPE=DEL;SVLEN=63;SC=SVIM-asm,Dipcall;NumNeighbors=0;NumThresholdNeighbors=0;MatchId=640;TruScore=0.666667;PctSeqSimilarity=0;PctSizeSimilarity=1;PctRecOverlap=1;SizeDiff=0;StartDistance=0;EndDistance=0	GT	0/1
chr11	469295	HG2_Ill_GATKHC_19109	N	<DEL>	20	PASS	END=469403;SVTYPE=DEL;SVLEN=108;SC=SVIM-asm,Dipcall;NumNeighbors=0;NumThresholdNeighbors=0;MatchId=641;TruScore=0.666667;PctSeqSimilarity=0;PctSizeSimilarity=1;PctRecOverlap=1;SizeDiff=0;StartDistance=0;EndDistance=0	GT	0/1
chr11	473543	HG2_PB_SVrefine2Falcon2Bionano_5768	N	<INS>	20	PASS	END=473543;SVTYPE=INS;SVLEN=136;SC=Dipcall;NumNeighbors=0;NumThresholdNeighbors=0	GT	0/1
chr11	23369210	HG2_PB_SVrefine2Falcon1plusDovetail_1791	N	<INS>	20	PASS	END=23369210;SVTYPE=INS;SVLEN=3082;SC=SVIM;NumNeighbors=0;NumThresholdNeighbors=0	GT	1/1
chr11	1534197	HG3_PB_SVrefine2Falcon1Dovetail_7257	N	<INS>	10	PASS	END=1534197;SVTYPE=INS;SVLEN=150;SC=SVIM;NumNeighbors=0;NumThresholdNeighbors=0	GT	0/1
chr11	1558989	HG2_PB_PB10Xdip_5033	N	<INS>	20	PASS	END=1558989;SVTYPE=INS;SVLEN=6023;SC=SVIM;NumNeighbors=0;NumThresholdNeighbors=0	GT	1/1
chr11	483144	HG2_PB_SVrefine2Falcon1plusDovetail_1652	N	<DEL>	10	PASS	END=483312;SVTYPE=DEL;SVLEN=168;SC=SVIM-asm,Dipcall;NumNeighbors=0;NumThresholdNeighbors=0;MatchId=643;TruScore=0.666667;PctSeqSimilarity=0;PctSizeSimilarity=1;PctRecOverlap=1;SizeDiff=0;StartDistance=0;EndDistance=0	GT	0/1
chr11	76313183	HG4_PB_HySA_18133	N	<INS>	10	PASS	END=76313183;SVTYPE=INS;SVLEN=202;SC=SVIM;NumNeighbors=0;NumThresholdNeighbors=0	GT	0/1
chr11	2877730	HG2_Ill_Krunchall_16274	N	<DEL>	20	PASS	END=2877803;SVTYPE=DEL;SVLEN=73;SC=Dipcall;NumNeighbors=0;NumThresholdNeighbors=0	GT	0/1
chr11	118677891	HG2_PB_SVrefine2Falcon2Bionano_6220	N	<INS>	20	PASS	END=118677891;SVTYPE=INS;SVLEN=1129;SC=SVIM-asm,Dipcall;NumNeighbors=0;NumThresholdNeighbors=0;MatchId=645;TruScore=0.666667;PctSeqSimilarity=0;PctSizeSimilarity=1;PctRecOverlap=1;SizeDiff=0;StartDistance=0;EndDistance=0	GT	1/1
chr11	1142251	HG2_PB_pbsv_11974	N	<DEL>	20	PASS	END=1142311;SVTYPE=DEL;SVLEN=60;SC=Dipcall;NumNeighbors=0;NumThresholdNeighbors=0	GT	0/1
chr11	4755987	HG2_PB_SVrefine2PB10Xhap12_8684	N	<INS>	10	PASS	END=4755987;SVTYPE=INS;SVLEN=172;SC=SVIM-asm,Dipcall;NumNeighbors=0;NumThresholdNeighbors=0;MatchId=650;TruScore=0.666667;PctSeqSimilarity=0;PctSizeSimilarity=1;PctRecOverlap=1;SizeDiff=0;StartDistance=0;EndDistance=0	GT	0/1
chr11	134803558	HG3_PB_SVrefine2Falcon1Dovetail_7816	N	<DEL>	20	PASS	END=134804835;SVTYPE=DEL;SVLEN=1277;SC=Dipcall;NumNeighbors=0;NumThresholdNeighbors=0	GT	0/1
chr11	47118962	HG2_PB_SVrefine2PB10Xhap12_8865	N	<INS>	10	PASS	END=47118962;SVTYPE=INS;SVLEN=50;SC=SVIM-asm,Dipcall;NumNeighbors=0;NumThresholdNeighbors=0;MatchId=652;TruScore=0.666667;PctSeqSimilarity=0;PctSizeSimilarity=1;PctRecOverlap=1;SizeDiff=0;StartDistance=0;EndDistance=0	GT	1/1
chr11	10271239	HG4_Ill_SVrefine2DISCOVARDovetail_8556	N	<INS>	20	PASS	END=10271239;SVTYPE=INS;SVLEN=280;SC=Dipcall;NumNeighbors=0;NumThresholdNeighbors=0	GT	0/1
chr12	6032425	HG4_PB_assemblyticsfalcon_5111	N	<INS>	10	PASS	END=6032425;SVTYPE=INS;SVLEN=62;SC=Dipcall;NumNeighbors=0;NumThresholdNeighbors=0	GT	1/1
chr12	6037571	HG2_Ill_manta_3574	N	<DEL>	20	PASS	END=6037634;SVTYPE=DEL;SVLEN=63;SC=Dipcall;NumNeighbors=0;NumThresholdNeighbors=0	GT	0/1
chr12	133164495	HG2_Ill_Krunchall_18759	N	<DEL>	20	PASS	END=133164584;SVTYPE=DEL;SVLEN=89;SC=Dipcall;NumNeighbors=0;NumThresholdNeighbors=0	GT	0/1
chr12	124795816	HG2_Ill_GATKHC_21801	N	<DEL>	20	PASS	END=124795936;SVTYPE=DEL;SVLEN=120;SC=Dipcall;NumNeighbors=0;NumThresholdNeighbors=0	GT	0/1
chr12	121425790	HG4_PB_SVrefine2Falcon1Dovetail_8255	N	<INS>	10	PASS	END=121425790;SVTYPE=INS;SVLEN=126;SC=SVIM;NumNeighbors=0;NumThresholdNeighbors=0	GT	0/1
chr12	132072801	HG2_PB_SVrefine2PBcRplusDovetail_2647	N	<INS>	10	PASS	END=132072801;SVTYPE=INS;SVLEN=764;SC=Dipcall;NumNeighbors=0;NumThresholdNeighbors=0	GT	1/1
chr12	132078944	HG2_PB_SVrefine2PBcRplusDovetail_2648	N	<DEL>	20	PASS	END=132079252;SVTYPE=DEL;SVLEN=308;SC=Dipcall;NumNeighbors=0;NumThresholdNeighbors=0	GT	1/1
chr12	132101441	HG4_Ill_GATKHC_21956	N	<INS>	20	PASS	END=132101441;SVTYPE=INS;SVLEN=55;SC=Dipcall;NumNeighbors=0;NumThresholdNeighbors=0	GT	0/1
chr12	39810517	HG2_PB_pbsv_13133	N	<INS>	10	PASS	END=39810517;SVTYPE=INS;SVLEN=85;SC=Dipcall;NumNeighbors=0;NumThresholdNeighbors=0	GT	0/1
chr12	122185155	HG2_PB_SVrefine2PB10Xhap12_9792	N	<INS>	20	PASS	END=122185155;SVTYPE=INS;SVLEN=122;SC=SVIM;NumNeighbors=0;NumThresholdNeighbors=0	GT	0/1
chr12	132922107	HG2_Ill_150bpfermikitraw_17327	N	<INS>	20	PASS	END=132922107;SVTYPE=INS;SVLEN=57;SC=Dipcall;NumNeighbors=0;NumThresholdNeighbors=0	GT	0/1
chr12	132483181	HG2_PB_SVrefine2Falcon2Bionano_6833	N	<INS>	10	PASS	END=132483181;SVTYPE=INS;SVLEN=648;SC=SVIM;NumNeighbors=0;NumThresholdNeighbors=0	GT	1/1
chr12	132548509	HG4_Ill_Krunchall_19031	N	<DEL>	20	PASS	END=132548571;SVTYPE=DEL;SVLEN=62;SC=Dipcall;NumNeighbors=0;NumThresholdNeighbors=0	GT	0/1
chr12	109647684	HG2_Ill_SVrefine2DISCOVARplusDovetail_2982	N	<INS>	20	PASS	END=109647684;SVTYPE=INS;SVLEN=288;SC=cuteSV,SVIM,SVIM-asm,Dipcall;NumNeighbors=0;NumThresholdNeighbors=0;MatchId=852;TruScore=0.666667;PctSeqSimilarity=0;PctSizeSimilarity=1;PctRecOverlap=1;SizeDiff=0;StartDistance=0;EndDistance=0	GT	0/1
chr12	128037977	HG4_10X_allpass_2573	N	<DEL>	20	PASS	END=128038294;SVTYPE=DEL;SVLEN=317;SC=Dipcall;NumNeighbors=0;NumThresholdNeighbors=0	GT	1/1
chr12	619660	HG4_Ill_250bpfermikitraw_16995	N	<INS>	20	PASS	END=619660;SVTYPE=INS;SVLEN=50;SC=SVIM-asm,Dipcall;NumNeighbors=0;NumThresholdNeighbors=0;MatchId=675;TruScore=0.666667;PctSeqSimilarity=0;PctSizeSimilarity=1;PctRecOverlap=1;SizeDiff=0;StartDistance=0;EndDistance=0	GT	1/1
chr12	100688207	HG2_PB_SVrefine2Falcon1plusDovetail_2619	N	<INS>	20	PASS	END=100688207;SVTYPE=INS;SVLEN=179;SC=Dipcall;NumNeighbors=0;NumThresholdNeighbors=0	GT	1/1
chr12	111388585	HG2_PB_SVrefine2Falcon2Bionano_6692	N	<INS>	10	PASS	END=111388585;SVTYPE=INS;SVLEN=126;SC=Dipcall;NumNeighbors=0;NumThresholdNeighbors=0	GT	1/1
chr12	111304713	HG2_PB_SVrefine2PB10Xhap12_9738	N	<DEL>	20	PASS	END=111304763;SVTYPE=DEL;SVLEN=50;SC=SVIM-asm,Dipcall;NumNeighbors=0;NumThresholdNeighbors=0;MatchId=678;TruScore=0.666667;PctSeqSimilarity=0;PctSizeSimilarity=1;PctRecOverlap=1;SizeDiff=0;StartDistance=0;EndDistance=0	GT	0/1
chr12	4841475	HG4_PB_SVrefine2Falcon1Dovetail_7912	N	<INS>	10	PASS	END=4841475;SVTYPE=INS;SVLEN=169;SC=cuteSV;NumNeighbors=0;NumThresholdNeighbors=0	GT	1/1
chr12	28226428	HG4_PB_pbsv_13068	N	<INS>	10	PASS	END=28226428;SVTYPE=INS;SVLEN=5975;SC=SVIM;NumNeighbors=0;NumThresholdNeighbors=0	GT	0/1
chr12	13097681	HG2_Ill_svaba_16130	N	<DEL>	10	PASS	END=13097734;SVTYPE=DEL;SVLEN=53;SC=SVIM,SVIM-asm,PAV,Dipcall;NumNeighbors=0;NumThresholdNeighbors=0;MatchId=694;TruScore=0.666667;PctSeqSimilarity=0;PctSizeSimilarity=1;PctRecOverlap=1;SizeDiff=0;StartDistance=0;EndDistance=0	GT	0/1
chr12	51217304	HG4_PB_pbsv_13194	N	<INS>	20	PASS	END=51217304;SVTYPE=INS;SVLEN=132;SC=SVIM,Dipcall;NumNeighbors=0;NumThresholdNeighbors=0;MatchId=696;TruScore=0.666667;PctSeqSimilarity=0;PctSizeSimilarity=1;PctRecOverlap=1;SizeDiff=0;StartDistance=0;EndDistance=0	GT	0/1
chr12	131144866	HG4_Ill_MetaSV_1228	N	<INS>	20	PASS	END=131144866;SVTYPE=INS;SVLEN=470;SC=Dipcall;NumNeighbors=0;NumThresholdNeighbors=0	GT	0/1
chr12	133304125	HG2_Ill_GATKHCSBGrefine_9214	N	<INS>	20	PASS	END=133304125;SVTYPE=INS;SVLEN=200;SC=Dipcall;NumNeighbors=0;NumThresholdNeighbors=0	GT	1/1
chr12	132964178	HG2_PB_SVrefine2Falcon1plusDovetail_2809	N	<INS>	10	PASS	END=132964178;SVTYPE=INS;SVLEN=814;SC=SVIM,SVIM-asm,Dipcall;NumNeighbors=0;NumThresholdNeighbors=0;MatchId=699;TruScore=0.666667;PctSeqSimilarity=0;PctSizeSimilarity=1;PctRecOverlap=1;SizeDiff=0;StartDistance=0;EndDistance=0	GT	0/1
chr12	44139555	HG4_Ill_GATKHCSBGrefine_9069	N	<INS>	20	PASS	END=44139555;SVTYPE=INS;SVLEN=322;SC=Dipcall;NumNeighbors=0;NumThresholdNeighbors=0	GT	0/1
chr12	33383770	HG4_PB_SVrefine2PBcRDovetail_6571	N	<DEL>	20	PASS	END=33396993;SVTYPE=DEL;SVLEN=13223;SC=Dipcall;NumNeighbors=0;NumThresholdNeighbors=0	GT	0/1
chr12	132893488	HG3_PB_SVrefine2Falcon1Dovetail_8332	N	<INS>	10	PASS	END=132893488;SVTYPE=INS;SVLEN=109;SC=Dipcall;NumNeighbors=0;NumThresholdNeighbors=0	GT	0/1
chr12	132897214	HG4_Ill_GATKHC_21987	N	<INS>	20	PASS	END=132897214;SVTYPE=INS;SVLEN=50;SC=Dipcall;NumNeighbors=0;NumThresholdNeighbors=0	GT	0/1
chr12	7253724	HG2_PB_SVrefine2PBcRplusDovetail_2216	N	<INS>	20	PASS	END=7253724;SVTYPE=INS;SVLEN=98;SC=Dipcall;NumNeighbors=0;NumThresholdNeighbors=0	GT	1/1
chr12	40540030	HG4_PB_SVrefine2Falcon1Dovetail_7993	N	<INS>	10	PASS	END=40540030;SVTYPE=INS;SVLEN=2316;SC=Dipcall;NumNeighbors=0;NumThresholdNeighbors=0	GT	1/1
chr12	127967015	HG2_Ill_250bpfermikitraw_18285	N	<INS>	20	PASS	END=127967015;SVTYPE=INS;SVLEN=54;SC=Dipcall;NumNeighbors=0;NumThresholdNeighbors=0	GT	0/1
chr12	115072979	HG2_Ill_GATKHC_21704	N	<INS>	20	PASS	END=115072979;SVTYPE=INS;SVLEN=118;SC=Dipcall;NumNeighbors=0;NumThresholdNeighbors=0	GT	0/1
chr12	115078203	HG3_Ill_Krunchall_18143	N	<DEL>	20	PASS	END=115078261;SVTYPE=DEL;SVLEN=58;SC=Dipcall;NumNeighbors=0;NumThresholdNeighbors=0	GT	0/1
chr12	1177129	HG2_10X_SVrefine210Xhap12_9000	N	<INS>	20	PASS	END=1177129;SVTYPE=INS;SVLEN=6963;SC=SVIM;NumNeighbors=0;NumThresholdNeighbors=0	GT	0/1
chr12	118571032	HG2_PB_SVrefine2PBcRplusDovetail_2545	N	<INS>	20	PASS	END=118571032;SVTYPE=INS;SVLEN=96;SC=Dipcall;NumNeighbors=0;NumThresholdNeighbors=0	GT	0/1
chr12	133366259	HG4_Ill_Krunchall_19071	N	<INS>	20	PASS	END=133366259;SVTYPE=INS;SVLEN=58;SC=Dipcall;NumNeighbors=0;NumThresholdNeighbors=0	GT	1/1
chr12	133281894	HG2_Ill_150bpfermikitraw_17358	N	<INS>	20	PASS	END=133281894;SVTYPE=INS;SVLEN=50;SC=Dipcall;NumNeighbors=0;NumThresholdNeighbors=0	GT	0/1
chr12	133295206	HG3_PB_pbsv_13501	N	<INS>	10	PASS	END=133295206;SVTYPE=INS;SVLEN=388;SC=Dipcall;NumNeighbors=0;NumThresholdNeighbors=0	GT	1/1
chr12	102284253	HG4_Ill_150bpfermikitraw_17174	N	<INS>	20	PASS	END=102284253;SVTYPE=INS;SVLEN=53;SC=Dipcall;NumNeighbors=0;NumThresholdNeighbors=0	GT	0/1
chr12	5252304	HG2_PB_pbsv_12919	N	<INS>	10	PASS	END=5252304;SVTYPE=INS;SVLEN=163;SC=SVIM;NumNeighbors=0;NumThresholdNeighbors=0	GT	0/1
chr12	132871216	HG2_Ill_SpiralSDKrefine_4054	N	<INS>	20	PASS	END=132871216;SVTYPE=INS;SVLEN=50;SC=Dipcall;NumNeighbors=0;NumThresholdNeighbors=0	GT	0/1
chr13	114058175	HG2_PB_SVrefine2PBcRplusDovetail_3109	N	<INS>	10	PASS	END=114058175;SVTYPE=INS;SVLEN=264;SC=Dipcall;NumNeighbors=0;NumThresholdNeighbors=0	GT	1/1
chr13	114542303	HG2_Ill_SpiralSDKrefine_4740	N	<DEL>	20	PASS	END=114542377;SVTYPE=DEL;SVLEN=74;SC=Dipcall;NumNeighbors=0;NumThresholdNeighbors=0	GT	0/1
chr13	114561606	HG4_Ill_manta_3422	N	<DEL>	20	PASS	END=114561662;SVTYPE=DEL;SVLEN=56;SC=Dipcall;NumNeighbors=0;NumThresholdNeighbors=0	GT	0/1
chr13	113455326	HG2_Ill_SVrefine2DISCOVARplusDovetail_3608	N	<DEL>	20	PASS	END=113455477;SVTYPE=DEL;SVLEN=151;SC=Dipcall;NumNeighbors=0;NumThresholdNeighbors=0	GT	0/1
chr13	38578967	HG4_Ill_SVrefine2DISCOVARDovetail_9901	N	<INS>	20	PASS	END=38578967;SVTYPE=INS;SVLEN=56;SC=Dipcall;NumNeighbors=0;NumThresholdNeighbors=0	GT	0/1
chr13	99519873	HG2_Ill_breakscan11_4525	N	<INS>	20	PASS	END=99519873;SVTYPE=INS;SVLEN=6066;SC=cuteSV,SVIM;NumNeighbors=0;NumThresholdNeighbors=0;MatchId=900;TruScore=0.666667;PctSeqSimilarity=0;PctSizeSimilarity=1;PctRecOverlap=1;SizeDiff=0;StartDistance=0;EndDistance=0	GT	0/1
chr13	113790936	HG4_Ill_GATKHCSBGrefine_10002	N	<DEL>	20	PASS	END=113791263;SVTYPE=DEL;SVLEN=327;SC=Dipcall;NumNeighbors=0;NumThresholdNeighbors=0	GT	0/1
chr13	114798892	HG3_PB_pbsv_14286	N	<INS>	10	PASS	END=114798892;SVTYPE=INS;SVLEN=85;SC=Dipcall;NumNeighbors=0;NumThresholdNeighbors=0	GT	0/1
chr13	73760906	HG2_Ill_SVrefine2DISCOVARplusDovetail_3402	N	<INS>	20	PASS	END=73760906;SVTYPE=INS;SVLEN=379;SC=Dipcall;NumNeighbors=0;NumThresholdNeighbors=0	GT	0/1
chr13	114463540	HG2_PB_SVrefine2PBcRplusDovetail_3124	N	<INS>	10	PASS	END=114463540;SVTYPE=INS;SVLEN=142;SC=Dipcall;NumNeighbors=0;NumThresholdNeighbors=0	GT	1/1
chr13	48315756	HG2_PB_assemblyticsfalcon_6887	N	<DEL>	20	PASS	END=48316480;SVTYPE=DEL;SVLEN=724;SC=SVIM-asm,PAV,Dipcall;NumNeighbors=0;NumThresholdNeighbors=0;MatchId=718;TruScore=0.666667;PctSeqSimilarity=0;PctSizeSimilarity=1;PctRecOverlap=1;SizeDiff=0;StartDistance=0;EndDistance=0	GT	0/1
chr13	59044763	HG3_10X_allpass_2737	N	<DEL>	20	PASS	END=59045079;SVTYPE=DEL;SVLEN=316;SC=Dipcall;NumNeighbors=0;NumThresholdNeighbors=0	GT	0/1
chr13	113991046	HG3_Ill_250bpfermikitraw_18800	N	<DEL>	20	PASS	END=113991116;SVTYPE=DEL;SVLEN=70;SC=Dipcall;NumNeighbors=0;NumThresholdNeighbors=0	GT	1/1
chr13	44069827	HG2_PB_SVrefine2PB10Xhap12_10121	N	<INS>	20	PASS	END=44069827;SVTYPE=INS;SVLEN=3717;SC=SVIM;NumNeighbors=0;NumThresholdNeighbors=0	GT	0/1
chr13	114433164	HG2_PB_SVrefine2PB10Xhap12_10534	N	<DEL>	10	PASS	END=114433266;SVTYPE=DEL;SVLEN=102;SC=Dipcall;NumNeighbors=0;NumThresholdNeighbors=0	GT	0/1
chr13	114436463	HG2_PB_SVrefine2Falcon2Bionano_7287	N	<INS>	10	PASS	END=114436463;SVTYPE=INS;SVLEN=272;SC=Dipcall;NumNeighbors=0;NumThresholdNeighbors=0	GT	0/1
chr13	80994340	HG2_PB_PB10Xdip_9148	N	<INS>	10	PASS	END=80994340;SVTYPE=INS;SVLEN=774;SC=SVIM-asm,Dipcall;NumNeighbors=0;NumThresholdNeighbors=0;MatchId=725;TruScore=0.666667;PctSeqSimilarity=0;PctSizeSimilarity=1;PctRecOverlap=1;SizeDiff=0;StartDistance=0;EndDistance=0	GT	1/1
chr13	111258686	HG3_PB_SVrefine2Falcon1Dovetail_8747	N	<INS>	10	PASS	END=111258686;SVTYPE=INS;SVLEN=247;SC=SVIM;NumNeighbors=0;NumThresholdNeighbors=0	GT	0/1
chr13	111131743	HG4_Ill_GATKHCSBGrefine_9952	N	<INS>	20	PASS	END=111131743;SVTYPE=INS;SVLEN=74;SC=Dipcall;NumNeighbors=0;NumThresholdNeighbors=0	GT	1/1
chr13	114072079	HG2_Ill_GATKHC_23177	N	<INS>	20	PASS	END=114072079;SVTYPE=INS;SVLEN=55;SC=Dipcall;NumNeighbors=0;NumThresholdNeighbors=0	GT	1/1
chr13	114510224	HG2_PB_SVrefine2PB10Xhap12_10538	N	<DEL>	10	PASS	END=114510467;SVTYPE=DEL;SVLEN=243;SC=SVIM,SVIM-asm,Dipcall;NumNeighbors=0;NumThresholdNeighbors=0;MatchId=744;TruScore=0.666667;PctSeqSimilarity=0;PctSizeSimilarity=1;PctRecOverlap=1;SizeDiff=0;StartDistance=0;EndDistance=0	GT	0/1
chr13	29954757	HG3_Ill_manta_3145	N	<DEL>	20	PASS	END=29955081;SVTYPE=DEL;SVLEN=324;SC=Dipcall;NumNeighbors=0;NumThresholdNeighbors=0	GT	0/1
chr13	86659202	HG2_PB_SVrefine2PBcRplusDovetail_2940	N	<DEL>	20	PASS	END=86659417;SVTYPE=DEL;SVLEN=215;SC=Dipcall;NumNeighbors=0;NumThresholdNeighbors=0	GT	0/1
chr13	51652338	HG4_Ill_GATKHCSBGrefine_9669	N	<DEL>	20	PASS	END=51652434;SVTYPE=DEL;SVLEN=96;SC=Dipcall;NumNeighbors=0;NumThresholdNeighbors=0	GT	0/1
chr13	113687247	HG2_PB_SVrefine2PBcRplusDovetail_3092	N	<INS>	10	PASS	END=113687247;SVTYPE=INS;SVLEN=234;SC=Dipcall;NumNeighbors=0;NumThresholdNeighbors=0	GT	1/1
chr13	41930509	HG3_Ill_GATKHCSBGrefine_9238	N	<DEL>	20	PASS	END=41930604;SVTYPE=DEL;SVLEN=95;SC=Dipcall;NumNeighbors=0;NumThresholdNeighbors=0	GT	1/1
chr13	76350286	HG2_Ill_GATKHC_22680	N	<INS>	20	PASS	END=76350286;SVTYPE=INS;SVLEN=54;SC=Dipcall;NumNeighbors=0;NumThresholdNeighbors=0	GT	0/1
chr13	113986696	HG2_Ill_SpiralSDKrefine_4718	N	<INS>	20	PASS	END=113986696;SVTYPE=INS;SVLEN=50;SC=Dipcall;NumNeighbors=0;NumThresholdNeighbors=0	GT	1/1
chr13	114942349	HG3_Ill_250bpfermikitraw_18844	N	<DEL>	20	PASS	END=114942402;SVTYPE=DEL;SVLEN=53;SC=Dipcall;NumNeighbors=0;NumThresholdNeighbors=0	GT	0/1
chr13	49533514	HG2_PB_SVrefine2PB10Xhap12_10142	N	<DEL>	20	PASS	END=49536614;SVTYPE=DEL;SVLEN=3100;SC=SVIM-asm,Dipcall;NumNeighbors=0;NumThresholdNeighbors=0;MatchId=738;TruScore=0.666667;PctSeqSimilarity=0;PctSizeSimilarity=1;PctRecOverlap=1;SizeDiff=0;StartDistance=0;EndDistance=0	GT	0/1
chr13	114527416	HG2_PB_pbsv_14600	N	<INS>	10	PASS	END=114527416;SVTYPE=INS;SVLEN=2064;SC=SVIM,Dipcall;NumNeighbors=0;NumThresholdNeighbors=0;MatchId=754;TruScore=0.666667;PctSeqSimilarity=0;PctSizeSimilarity=1;PctRecOverlap=1;SizeDiff=0;StartDistance=0;EndDistance=0	GT	0/1
chr13	114529355	HG2_PB_pbsv_14601	N	<DEL>	20	PASS	END=114529433;SVTYPE=DEL;SVLEN=78;SC=Dipcall;NumNeighbors=0;NumThresholdNeighbors=0	GT	0/1
chr13	114912826	HG2_PB_SVrefine2PB10Xhap12_10579	N	<DEL>	10	PASS	END=114912971;SVTYPE=DEL;SVLEN=145;SC=Dipcall;NumNeighbors=0;NumThresholdNeighbors=0	GT	0/1
chr13	114745592	HG3_Ill_GATKHCSBGrefine_9603	N	<DEL>	20	PASS	END=114745664;SVTYPE=DEL;SVLEN=72;SC=Dipcall;NumNeighbors=0;NumThresholdNeighbors=0	GT	0/1
chr13	114007199	HG4_Ill_SVrefine2DISCOVARDovetail_10272	N	<INS>	20	PASS	END=114007199;SVTYPE=INS;SVLEN=96;SC=SVIM-asm,PAV,Dipcall;NumNeighbors=0;NumThresholdNeighbors=0;MatchId=744;TruScore=0.666667;PctSeqSimilarity=0;PctSizeSimilarity=1;PctRecOverlap=1;SizeDiff=0;StartDistance=0;EndDistance=0	GT	0/1
chr13	114011355	HG2_PB_SVrefine2PBcRplusDovetail_3106	N	<INS>	20	PASS	END=114011355;SVTYPE=INS;SVLEN=133;SC=Dipcall;NumNeighbors=0;NumThresholdNeighbors=0	GT	1/1
chr13	26386629	HG2_PB_PB10Xdip_8660	N	<INS>	20	PASS	END=26386629;SVTYPE=INS;SVLEN=3978;SC=SVIM;NumNeighbors=0;NumThresholdNeighbors=0	GT	1/1
chr13	53034588	HG3_Ill_SVrefine2DISCOVARDovetail_10098	N	<INS>	20	PASS	END=53034588;SVTYPE=INS;SVLEN=672;SC=SVIM-asm,Dipcall;NumNeighbors=0;NumThresholdNeighbors=0;MatchId=746;TruScore=0.666667;PctSeqSimilarity=0;PctSizeSimilarity=1;PctRecOverlap=1;SizeDiff=0;StartDistance=0;EndDistance=0	GT	1/1
chr13	87432094	HG4_PB_pbsv_14244	N	<INS>	10	PASS	END=87432094;SVTYPE=INS;SVLEN=637;SC=Dipcall;NumNeighbors=0;NumThresholdNeighbors=0	GT	1/1
chr13	113917459	HG3_PB_HySA_21887	N	<INS>	10	PASS	END=113917459;SVTYPE=INS;SVLEN=1178;SC=SVIM;NumNeighbors=0;NumThresholdNeighbors=0	GT	1/1
chr13	114212121	HG2_PB_SVrefine2PB10Xhap12_10525	N	<DEL>	20	PASS	END=114212239;SVTYPE=DEL;SVLEN=118;SC=Dipcall;NumNeighbors=0;NumThresholdNeighbors=0	GT	1/1
chr13	114214396	HG3_Ill_SVrefine2DISCOVARDovetail_10397	N	<DEL>	20	PASS	END=114214596;SVTYPE=DEL;SVLEN=200;SC=Dipcall;NumNeighbors=0;NumThresholdNeighbors=0	GT	1/1
chr13	114838992	HG2_Ill_250bpfermikitraw_19406	N	<INS>	20	PASS	END=114838992;SVTYPE=INS;SVLEN=66;SC=SVIM-asm,PAV,Dipcall;NumNeighbors=0;NumThresholdNeighbors=0;MatchId=750;TruScore=0.666667;PctSeqSimilarity=0;PctSizeSimilarity=1;PctRecOverlap=1;SizeDiff=0;StartDistance=0;EndDistance=0	GT	0/1
chr13	114841327	HG3_PB_SVrefine2Falcon1Dovetail_8865	N	<DEL>	20	PASS	END=114841435;SVTYPE=DEL;SVLEN=108;SC=SVIM,SVIM-asm,PAV,Dipcall;NumNeighbors=0;NumThresholdNeighbors=0;MatchId=766;TruScore=0.666667;PctSeqSimilarity=0;PctSizeSimilarity=1;PctRecOverlap=1;SizeDiff=0;StartDistance=0;EndDistance=0	GT	0/1
chr13	112996019	HG2_PB_SVrefine2Falcon1plusDovetail_3267	N	<INS>	10	PASS	END=112996019;SVTYPE=INS;SVLEN=663;SC=Dipcall;NumNeighbors=0;NumThresholdNeighbors=0	GT	1/1
chr13	42771388	HG2_PB_SVrefine2Falcon2Bionano_6970	N	<INS>	20	PASS	END=42771388;SVTYPE=INS;SVLEN=419;SC=Dipcall;NumNeighbors=0;NumThresholdNeighbors=0	GT	0/1
chr13	83580312	HG2_PB_SVrefine2PB10Xhap12_10295	N	<DEL>	20	PASS	END=83580510;SVTYPE=DEL;SVLEN=198;SC=Dipcall;NumNeighbors=0;NumThresholdNeighbors=0	GT	0/1
chr13	114846294	HG2_PB_SVrefine2Falcon1plusDovetail_3346	N	<INS>	20	PASS	END=114846294;SVTYPE=INS;SVLEN=240;SC=SVIM-asm,Dipcall;NumNeighbors=0;NumThresholdNeighbors=0;MatchId=755;TruScore=0.666667;PctSeqSimilarity=0;PctSizeSimilarity=1;PctRecOverlap=1;SizeDiff=0;StartDistance=0;EndDistance=0	GT	0/1
chr13	114848978	HG2_PB_SVrefine2Falcon1plusDovetail_3347	N	<DEL>	10	PASS	END=114850382;SVTYPE=DEL;SVLEN=1404;SC=cuteSV,SVIM,SVIM-asm,Dipcall;NumNeighbors=0;NumThresholdNeighbors=0;MatchId=949;TruScore=0.666667;PctSeqSimilarity=0;PctSizeSimilarity=1;PctRecOverlap=1;SizeDiff=0;StartDistance=0;EndDistance=0	GT	0/1
chr13	103346855	HG2_PB_SVrefine2PB10Xhap12_10380	N	<INS>	20	PASS	END=103346855;SVTYPE=INS;SVLEN=2090;SC=SVIM;NumNeighbors=0;NumThresholdNeighbors=0	GT	1/1
chr13	114601802	HG3_Ill_SVrefine2DISCOVARDovetail_10403	N	<DEL>	20	PASS	END=114602720;SVTYPE=DEL;SVLEN=918;SC=SVIM,Dipcall;NumNeighbors=0;NumThresholdNeighbors=0;MatchId=773;TruScore=0.666667;PctSeqSimilarity=0;PctSizeSimilarity=1;PctRecOverlap=1;SizeDiff=0;StartDistance=0;EndDistance=0	GT	0/1
chr13	114604970	HG2_PB_SVrefine2Falcon2Bionano_7292	N	<DEL>	20	PASS	END=114605166;SVTYPE=DEL;SVLEN=196;SC=Dipcall;NumNeighbors=0;NumThresholdNeighbors=0	GT	0/1
chr13	112198372	HG2_PB_SVrefine2Falcon1plusDovetail_3254	N	<INS>	10	PASS	END=112198372;SVTYPE=INS;SVLEN=176;SC=Dipcall;NumNeighbors=0;NumThresholdNeighbors=0	GT	0/1
chr13	56151096	HG2_PB_pbsv_14082	N	<DEL>	20	PASS	END=56151219;SVTYPE=DEL;SVLEN=123;SC=cuteSV,SVIM,Dipcall;NumNeighbors=0;NumThresholdNeighbors=0;MatchId=956;TruScore=0.666667;PctSeqSimilarity=0;PctSizeSimilarity=1;PctRecOverlap=1;SizeDiff=0;StartDistance=0;EndDistance=0	GT	0/1
chr13	90321198	HG2_PB_SVrefine2PBcRplusDovetail_2949	N	<INS>	20	PASS	END=90321198;SVTYPE=INS;SVLEN=4022;SC=SVIM;NumNeighbors=0;NumThresholdNeighbors=0	GT	1/1
chr13	114828017	HG3_Ill_SVrefine2DISCOVARDovetail_10409	N	<INS>	20	PASS	END=114828017;SVTYPE=INS;SVLEN=78;SC=SVIM,SVIM-asm,PAV,Dipcall;NumNeighbors=0;NumThresholdNeighbors=0;MatchId=778;TruScore=0.666667;PctSeqSimilarity=0;PctSizeSimilarity=1;PctRecOverlap=1;SizeDiff=0;StartDistance=0;EndDistance=0	GT	0/1
chr13	60829446	HG2_PB_PB10Xdip_8968	N	<INS>	10	PASS	END=60829446;SVTYPE=INS;SVLEN=54;SC=SVIM;NumNeighbors=0;NumThresholdNeighbors=0	GT	1/1
chr13	29158946	HG2_PB_SVrefine2PBcRplusDovetail_2752	N	<INS>	20	PASS	END=29158946;SVTYPE=INS;SVLEN=1007;SC=SVIM;NumNeighbors=0;NumThresholdNeighbors=0	GT	1/1
chr13	85308194	HG2_Ill_Krunchall_19376	N	<INS>	20	PASS	END=85308194;SVTYPE=INS;SVLEN=76;SC=Dipcall;NumNeighbors=0;NumThresholdNeighbors=0	GT	0/1
chr13	113426838	HG4_Ill_svaba_18102	N	<DEL>	20	PASS	END=113426892;SVTYPE=DEL;SVLEN=54;SC=Dipcall;NumNeighbors=0;NumThresholdNeighbors=0	GT	0/1
chr14	105968621	HG3_PB_SVrefine2Falcon1Dovetail_9203	N	<INS>	10	PASS	END=105968621;SVTYPE=INS;SVLEN=248;SC=SVIM,Dipcall;NumNeighbors=0;NumThresholdNeighbors=0;MatchId=781;TruScore=0.666667;PctSeqSimilarity=0;PctSizeSimilarity=1;PctRecOverlap=1;SizeDiff=0;StartDistance=0;EndDistance=0	GT	0/1
chr14	22881666	HG3_Ill_manta_3283	N	<DEL>	20	PASS	END=22882259;SVTYPE=DEL;SVLEN=593;SC=cuteSV;NumNeighbors=0;NumThresholdNeighbors=0	GT	0/1
chr14	72466391	HG3_Ill_Krunchall_19791	N	<INS>	20	PASS	END=72466391;SVTYPE=INS;SVLEN=74;SC=Dipcall;NumNeighbors=0;NumThresholdNeighbors=0	GT	0/1
chr14	37014928	HG2_Ill_SVrefine2DISCOVARplusDovetail_3733	N	<INS>	20	PASS	END=37014928;SVTYPE=INS;SVLEN=50;SC=Dipcall;NumNeighbors=0;NumThresholdNeighbors=0	GT	0/1
chr14	81144408	HG3_Ill_GATKHC_23687	N	<INS>	20	PASS	END=81144408;SVTYPE=INS;SVLEN=90;SC=Dipcall;NumNeighbors=0;NumThresholdNeighbors=0	GT	0/1
chr14	22041648	HG3_PB_SVrefine2Falcon1Dovetail_8897	N	<INS>	10	PASS	END=22041648;SVTYPE=INS;SVLEN=326;SC=Dipcall;NumNeighbors=0;NumThresholdNeighbors=0	GT	0/1
chr14	66159177	HG2_PB_assemblyticsPBcR_7807	N	<DEL>	20	PASS	END=66159227;SVTYPE=DEL;SVLEN=50;SC=SVIM-asm,PAV,Dipcall;NumNeighbors=0;NumThresholdNeighbors=0;MatchId=773;TruScore=0.666667;PctSeqSimilarity=0;PctSizeSimilarity=1;PctRecOverlap=1;SizeDiff=0;StartDistance=0;EndDistance=0	GT	0/1
chr14	92023679	HG2_PB_pbsv_15029	N	<DEL>	10	PASS	END=92023729;SVTYPE=DEL;SVLEN=50;SC=Dipcall;NumNeighbors=0;NumThresholdNeighbors=0	GT	1/1
chr14	54670461	HG2_PB_pbsv_14848	N	<INS>	10	PASS	END=54670461;SVTYPE=INS;SVLEN=219;SC=SVIM,SVIM-asm,Dipcall;NumNeighbors=0;NumThresholdNeighbors=0;MatchId=791;TruScore=0.666667;PctSeqSimilarity=0;PctSizeSimilarity=1;PctRecOverlap=1;SizeDiff=0;StartDistance=0;EndDistance=0	GT	0/1
chr14	101172193	HG2_Ill_SVrefine2DISCOVARplusDovetail_4045	N	<DEL>	20	PASS	END=101172393;SVTYPE=DEL;SVLEN=200;SC=Dipcall;NumNeighbors=0;NumThresholdNeighbors=0	GT	0/1
chr14	63221680	HG3_Ill_MetaSV_1598	N	<INS>	20	PASS	END=63221680;SVTYPE=INS;SVLEN=312;SC=SVIM-asm,PAV,Dipcall;NumNeighbors=0;NumThresholdNeighbors=0;MatchId=778;TruScore=0.666667;PctSeqSimilarity=0;PctSizeSimilarity=1;PctRecOverlap=1;SizeDiff=0;StartDistance=0;EndDistance=0	GT	0/1
chr14	39875083	HG2_PB_SVrefine2Falcon1plusDovetail_3445	N	<INS>	10	PASS	END=39875083;SVTYPE=INS;SVLEN=2993;SC=cuteSV,SVIM;NumNeighbors=0;NumThresholdNeighbors=0;MatchId=976;TruScore=0.666667;PctSeqSimilarity=0;PctSizeSimilarity=1;PctRecOverlap=1;SizeDiff=0;StartDistance=0;EndDistance=0	GT	0/1
chr14	91263634	HG3_PB_SVrefine2Falcon1Dovetail_9119	N	<INS>	20	PASS	END=91263634;SVTYPE=INS;SVLEN=174;SC=SVIM-asm,Dipcall;NumNeighbors=0;NumThresholdNeighbors=0;MatchId=779;TruScore=0.666667;PctSeqSimilarity=0;PctSizeSimilarity=1;PctRecOverlap=1;SizeDiff=0;StartDistance=0;EndDistance=0	GT	0/1
chr14	94830103	HG2_Ill_SVrefine2DISCOVARplusDovetail_4017	N	<INS>	20	PASS	END=94830103;SVTYPE=INS;SVLEN=2023;SC=SVIM;NumNeighbors=0;NumThresholdNeighbors=0	GT	1/1
chr14	67012222	HG2_PB_SVrefine2Falcon1plusDovetail_3514	N	<DEL>	10	PASS	END=67012321;SVTYPE=DEL;SVLEN=99;SC=Dipcall;NumNeighbors=0;NumThresholdNeighbors=0	GT	0/1
chr14	89150580	HG2_PB_PB10Xdip_10108	N	<INS>	20	PASS	END=89150580;SVTYPE=INS;SVLEN=2724;SC=SVIM;NumNeighbors=0;NumThresholdNeighbors=0	GT	1/1
chr14	35457790	HG2_Ill_GATKHCSBGrefine_9798	N	<INS>	20	PASS	END=35457790;SVTYPE=INS;SVLEN=65;SC=SVIM;NumNeighbors=0;NumThresholdNeighbors=0	GT	0/1
chr14	68822867	HG3_PB_SVrefine2Falcon1Dovetail_9038	N	<INS>	20	PASS	END=68822867;SVTYPE=INS;SVLEN=546;SC=cuteSV,SVIM;NumNeighbors=0;NumThresholdNeighbors=0;MatchId=984;TruScore=0.666667;PctSeqSimilarity=0;PctSizeSimilarity=1;PctRecOverlap=1;SizeDiff=0;StartDistance=0;EndDistance=0	GT	0/1
chr14	26046844	HG2_Ill_GATKHCSBGrefine_9764	N	<INS>	20	PASS	END=26046844;SVTYPE=INS;SVLEN=325;SC=Dipcall;NumNeighbors=0;NumThresholdNeighbors=0	GT	0/1
chr14	81786773	HG2_Ill_breakscan11_4576	N	<INS>	20	PASS	END=81786773;SVTYPE=INS;SVLEN=2682;SC=SVIM-asm,PAV,Dipcall;NumNeighbors=0;NumThresholdNeighbors=0;MatchId=784;TruScore=0.666667;PctSeqSimilarity=0;PctSizeSimilarity=1;PctRecOverlap=1;SizeDiff=0;StartDistance=0;EndDistance=0	GT	0/1
chr14	71328812	HG2_Ill_GATKHCSBGrefine_9916	N	<INS>	20	PASS	END=71328812;SVTYPE=INS;SVLEN=52;SC=cuteSV;NumNeighbors=0;NumThresholdNeighbors=0	GT	0/1
chr14	86753415	HG3_Ill_scalpel_14396	N	<DEL>	20	PASS	END=86753479;SVTYPE=DEL;SVLEN=64;SC=SVIM-asm,Dipcall;NumNeighbors=0;NumThresholdNeighbors=0;MatchId=785;TruScore=0.666667;PctSeqSimilarity=0;PctSizeSimilarity=1;PctRecOverlap=1;SizeDiff=0;StartDistance=0;EndDistance=0	GT	0/1
chr14	105652603	HG2_PB_SVrefine2Falcon2Bionano_7540	N	<DEL>	10	PASS	END=105652725;SVTYPE=DEL;SVLEN=122;SC=SVIM,SVIM-asm,Dipcall;NumNeighbors=0;NumThresholdNeighbors=0;MatchId=802;TruScore=0.666667;PctSeqSimilarity=0;PctSizeSimilarity=1;PctRecOverlap=1;SizeDiff=0;StartDistance=0;EndDistance=0	GT	0/1
chr14	41313519	HG3_Ill_GATKHCSBGrefine_9695	N	<INS>	20	PASS	END=41313519;SVTYPE=INS;SVLEN=61;SC=PAV,Dipcall;NumNeighbors=0;NumThresholdNeighbors=0;MatchId=767;TruScore=0.666667;PctSeqSimilarity=0;PctSizeSimilarity=1;PctRecOverlap=1;SizeDiff=0;StartDistance=0;EndDistance=0	GT	0/1
chr14	102248371	HG2_PB_SVrefine2PBcRplusDovetail_3398	N	<DEL>	10	PASS	END=102248930;SVTYPE=DEL;SVLEN=559;SC=SVIM-asm,Dipcall;NumNeighbors=0;NumThresholdNeighbors=0;MatchId=790;TruScore=0.666667;PctSeqSimilarity=0;PctSizeSimilarity=1;PctRecOverlap=1;SizeDiff=0;StartDistance=0;EndDistance=0	GT	0/1
chr14	102351635	HG2_PB_SVrefine2PBcRplusDovetail_3400	N	<INS>	10	PASS	END=102351635;SVTYPE=INS;SVLEN=258;SC=SVIM;NumNeighbors=0;NumThresholdNeighbors=0	GT	0/1
chr14	92116005	HG3_Ill_GATKHCSBGrefine_9882	N	<INS>	20	PASS	END=92116005;SVTYPE=INS;SVLEN=321;SC=Dipcall;NumNeighbors=0;NumThresholdNeighbors=0	GT	0/1
chr14	107171543	HG2_Ill_GATKHC_24186	N	<DEL>	20	PASS	END=107171645;SVTYPE=DEL;SVLEN=102;SC=Dipcall;NumNeighbors=0;NumThresholdNeighbors=0	GT	0/1
chr14	45858989	HG2_PB_PB10Xdip_9796	N	<INS>	10	PASS	END=45858989;SVTYPE=INS;SVLEN=226;SC=Dipcall;NumNeighbors=0;NumThresholdNeighbors=0	GT	1/1
chr14	100929250	HG2_10X_SVrefine210Xhap12_10452	N	<INS>	20	PASS	END=100929250;SVTYPE=INS;SVLEN=110;SC=SVIM-asm,Dipcall;NumNeighbors=0;NumThresholdNeighbors=0;MatchId=794;TruScore=0.666667;PctSeqSimilarity=0;PctSizeSimilarity=1;PctRecOverlap=1;SizeDiff=0;StartDistance=0;EndDistance=0	GT	0/1
chr15	68688009	HG3_PB_SVrefine2PBcRDovetail_7283	N	<INS>	20	PASS	END=68688009;SVTYPE=INS;SVLEN=4450;SC=Dipcall;NumNeighbors=0;NumThresholdNeighbors=0	GT	1/1
chr15	101851920	HG2_PB_pbsv_15719	N	<INS>	10	PASS	END=101851920;SVTYPE=INS;SVLEN=182;SC=SVIM,SVIM-asm,PAV,Dipcall;NumNeighbors=0;NumThresholdNeighbors=0;MatchId=811;TruScore=0.666667;PctSeqSimilarity=0;PctSizeSimilarity=1;PctRecOverlap=1;SizeDiff=0;StartDistance=0;EndDistance=0	GT	0/1
chr15	85150923	HG4_PB_pbsv_15491	N	<INS>	10	PASS	END=85150923;SVTYPE=INS;SVLEN=2475;SC=SVIM;NumNeighbors=0;NumThresholdNeighbors=0	GT	0/1
chr15	72061734	HG2_PB_SVrefine2PBcRplusDovetail_3636	N	<INS>	20	PASS	END=72061734;SVTYPE=INS;SVLEN=129;SC=SVIM-asm,Dipcall;NumNeighbors=0;NumThresholdNeighbors=0;MatchId=797;TruScore=0.666667;PctSeqSimilarity=0;PctSizeSimilarity=1;PctRecOverlap=1;SizeDiff=0;StartDistance=0;EndDistance=0	GT	1/1
chr15	22511502	HG2_PB_SVrefine2Falcon1plusDovetail_3711	N	<DEL>	20	PASS	END=22511839;SVTYPE=DEL;SVLEN=337;SC=Dipcall;NumNeighbors=0;NumThresholdNeighbors=0	GT	1/1
chr15	81422131	HG2_Ill_Krunchall_21061	N	<DEL>	20	PASS	END=81422209;SVTYPE=DEL;SVLEN=78;SC=Dipcall;NumNeighbors=0;NumThresholdNeighbors=0	GT	0/1
chr15	28212946	HG2_PB_SVrefine2PBcRplusDovetail_3499	N	<INS>	10	PASS	END=28212946;SVTYPE=INS;SVLEN=106;SC=SVIM;NumNeighbors=0;NumThresholdNeighbors=0	GT	0/1
chr15	73993223	HG2_10X_SVrefine210Xhap12_10759	N	<INS>	20	PASS	END=73993223;SVTYPE=INS;SVLEN=120;SC=Dipcall;NumNeighbors=0;NumThresholdNeighbors=0	GT	1/1
chr15	29853207	HG4_Ill_SVrefine2DISCOVARDovetail_10750	N	<INS>	20	PASS	END=29853207;SVTYPE=INS;SVLEN=6935;SC=SVIM,SVIM-asm,PAV,Dipcall;NumNeighbors=0;NumThresholdNeighbors=0;MatchId=816;TruScore=0.666667;PctSeqSimilarity=0;PctSizeSimilarity=1;PctRecOverlap=1;SizeDiff=0;StartDistance=0;EndDistance=0	GT	0/1
chr15	79867237	HG2_PB_assemblyticsPBcR_8796	N	<DEL>	10	PASS	END=79867311;SVTYPE=DEL;SVLEN=74;SC=SVIM-asm;NumNeighbors=0;NumThresholdNeighbors=0	GT	0/1
chr15	81392585	HG2_PB_SVrefine2Falcon1plusDovetail_3915	N	<INS>	20	PASS	END=81392585;SVTYPE=INS;SVLEN=315;SC=Dipcall;NumNeighbors=0;NumThresholdNeighbors=0	GT	0/1
chr15	99630142	HG2_PB_PB10Xdip_11208	N	<INS>	20	PASS	END=99630142;SVTYPE=INS;SVLEN=3025;SC=SVIM;NumNeighbors=0;NumThresholdNeighbors=0	GT	1/1
chr15	66394597	HG2_PB_PB10Xdip_10768	N	<INS>	20	PASS	END=66394597;SVTYPE=INS;SVLEN=12136;SC=SVIM;NumNeighbors=0;NumThresholdNeighbors=0	GT	1/1
chr15	86355614	HG3_PB_SVrefine2PBcRDovetail_7344	N	<INS>	20	PASS	END=86355614;SVTYPE=INS;SVLEN=298;SC=SVIM-asm,Dipcall;NumNeighbors=0;NumThresholdNeighbors=0;MatchId=805;TruScore=0.666667;PctSeqSimilarity=0;PctSizeSimilarity=1;PctRecOverlap=1;SizeDiff=0;StartDistance=0;EndDistance=0	GT	0/1
chr15	86474074	HG4_PB_SVrefine2Falcon1Dovetail_9501	N	<DEL>	10	PASS	END=86474172;SVTYPE=DEL;SVLEN=98;SC=Dipcall;NumNeighbors=0;NumThresholdNeighbors=0	GT	0/1
chr15	55595465	HG2_PB_SVrefine2Falcon1plusDovetail_3814	N	<INS>	10	PASS	END=55595465;SVTYPE=INS;SVLEN=125;SC=SVIM-asm,Dipcall;NumNeighbors=0;NumThresholdNeighbors=0;MatchId=807;TruScore=0.666667;PctSeqSimilarity=0;PctSizeSimilarity=1;PctRecOverlap=1;SizeDiff=0;StartDistance=0;EndDistance=0	GT	0/1
chr15	91362441	HG2_PB_SVrefine2Falcon1plusDovetail_3947	N	<INS>	10	PASS	END=91362441;SVTYPE=INS;SVLEN=187;SC=SVIM;NumNeighbors=0;NumThresholdNeighbors=0	GT	0/1
chr15	87370549	HG4_Ill_GATKHCSBGrefine_10693	N	<DEL>	20	PASS	END=87370607;SVTYPE=DEL;SVLEN=58;SC=SVIM-asm,Dipcall;NumNeighbors=0;NumThresholdNeighbors=0;MatchId=808;TruScore=0.666667;PctSeqSimilarity=0;PctSizeSimilarity=1;PctRecOverlap=1;SizeDiff=0;StartDistance=0;EndDistance=0	GT	1/1
chr15	58568546	HG3_PB_SVrefine2Falcon1Dovetail_9354	N	<INS>	20	PASS	END=58568546;SVTYPE=INS;SVLEN=121;SC=SVIM;NumNeighbors=0;NumThresholdNeighbors=0	GT	0/1
chr15	51586156	HG2_PB_SVrefine2Falcon2Bionano_7618	N	<DEL>	20	PASS	END=51586428;SVTYPE=DEL;SVLEN=272;SC=Dipcall;NumNeighbors=0;NumThresholdNeighbors=0	GT	0/1
chr15	27630372	HG3_Ill_SVrefine2DISCOVARDovetail_10911	N	<INS>	20	PASS	END=27630372;SVTYPE=INS;SVLEN=627;SC=Dipcall;NumNeighbors=0;NumThresholdNeighbors=0	GT	0/1
chr15	97262975	HG2_Ill_GATKHC_24969	N	<DEL>	20	PASS	END=97263027;SVTYPE=DEL;SVLEN=52;SC=Dipcall;NumNeighbors=0;NumThresholdNeighbors=0	GT	0/1
chr15	75773737	HG2_PB_SVrefine2Falcon2Bionano_7706	N	<INS>	10	PASS	END=75773737;SVTYPE=INS;SVLEN=402;SC=SVIM-asm,Dipcall;NumNeighbors=0;NumThresholdNeighbors=0;MatchId=813;TruScore=0.666667;PctSeqSimilarity=0;PctSizeSimilarity=1;PctRecOverlap=1;SizeDiff=0;StartDistance=0;EndDistance=0	GT	1/1
chr15	75795917	HG2_Ill_GATKHCSBGrefine_10298	N	<INS>	20	PASS	END=75795917;SVTYPE=INS;SVLEN=197;SC=SVIM-asm,Dipcall;NumNeighbors=0;NumThresholdNeighbors=0;MatchId=814;TruScore=0.666667;PctSeqSimilarity=0;PctSizeSimilarity=1;PctRecOverlap=1;SizeDiff=0;StartDistance=0;EndDistance=0	GT	1/1
chr15	76883583	HG2_Ill_MetaSV_1677	N	<INS>	20	PASS	END=76883583;SVTYPE=INS;SVLEN=347;SC=Dipcall;NumNeighbors=0;NumThresholdNeighbors=0	GT	0/1
chr15	28094012	HG4_Ill_250bpfermikitraw_19981	N	<INS>	20	PASS	END=28094012;SVTYPE=INS;SVLEN=155;SC=Dipcall;NumNeighbors=0;NumThresholdNeighbors=0	GT	0/1
chr15	28159022	HG3_Ill_GATKHC_24158	N	<DEL>	10	PASS	END=28159074;SVTYPE=DEL;SVLEN=52;SC=Dipcall;NumNeighbors=0;NumThresholdNeighbors=0	GT	0/1
chr15	63770038	HG2_PB_pbsv_15470	N	<INS>	20	PASS	END=63770038;SVTYPE=INS;SVLEN=2655;SC=SVIM;NumNeighbors=0;NumThresholdNeighbors=0	GT	0/1
chr15	41948542	HG4_Ill_GATKHCSBGrefine_10523	N	<INS>	20	PASS	END=41948542;SVTYPE=INS;SVLEN=62;SC=Dipcall;NumNeighbors=0;NumThresholdNeighbors=0	GT	0/1
chr15	101008051	HG4_Ill_svaba_19490	N	<DEL>	20	PASS	END=101008101;SVTYPE=DEL;SVLEN=50;SC=SVIM-asm,Dipcall;NumNeighbors=0;NumThresholdNeighbors=0;MatchId=820;TruScore=0.666667;PctSeqSimilarity=0;PctSizeSimilarity=1;PctRecOverlap=1;SizeDiff=0;StartDistance=0;EndDistance=0	GT	0/1
chr15	83666473	HG2_PB_SVrefine2PB10Xhap12_11266	N	<DEL>	10	PASS	END=83666602;SVTYPE=DEL;SVLEN=129;SC=SVIM-asm,Dipcall;NumNeighbors=0;NumThresholdNeighbors=0;MatchId=821;TruScore=0.666667;PctSeqSimilarity=0;PctSizeSimilarity=1;PctRecOverlap=1;SizeDiff=0;StartDistance=0;EndDistance=0	GT	0/1
chr15	71751721	HG2_Ill_GATKHC_24733	N	<INS>	20	PASS	END=71751721;SVTYPE=INS;SVLEN=64;SC=SVIM;NumNeighbors=0;NumThresholdNeighbors=0	GT	0/1
chr15	100898979	HG2_PB_SVrefine2Falcon1plusDovetail_3994	N	<INS>	20	PASS	END=100898979;SVTYPE=INS;SVLEN=266;SC=Dipcall;NumNeighbors=0;NumThresholdNeighbors=0	GT	0/1
chr16	81798658	HG2_PB_HySA_29613	N	<INS>	10	PASS	END=81798658;SVTYPE=INS;SVLEN=1626;SC=SVIM;NumNeighbors=0;NumThresholdNeighbors=0	GT	0/1
chr16	85638411	HG2_PB_SVrefine2PB10Xhap12_11760	N	<INS>	20	PASS	END=85638411;SVTYPE=INS;SVLEN=118;SC=SVIM-asm,Dipcall;NumNeighbors=0;NumThresholdNeighbors=0;MatchId=824;TruScore=0.666667;PctSeqSimilarity=0;PctSizeSimilarity=1;PctRecOverlap=1;SizeDiff=0;StartDistance=0;EndDistance=0	GT	1/1
chr16	232787	HG3_Ill_GATKHCSBGrefine_10331	N	<INS>	20	PASS	END=232787;SVTYPE=INS;SVLEN=286;SC=Dipcall;NumNeighbors=0;NumThresholdNeighbors=0	GT	1/1
chr16	51053722	HG3_PB_SVrefine2Falcon1Dovetail_9917	N	<INS>	20	PASS	END=51053722;SVTYPE=INS;SVLEN=83;SC=Dipcall;NumNeighbors=0;NumThresholdNeighbors=0	GT	1/1
chr16	77747569	HG2_PB_SVrefine2PBcRplusDovetail_4044	N	<INS>	10	PASS	END=77747569;SVTYPE=INS;SVLEN=440;SC=SVIM;NumNeighbors=0;NumThresholdNeighbors=0	GT	1/1
chr16	50448282	HG4_Ill_150bpfermikitraw_20206	N	<INS>	20	PASS	END=50448282;SVTYPE=INS;SVLEN=50;SC=SVIM;NumNeighbors=0;NumThresholdNeighbors=0	GT	0/1
chr16	545051	HG2_PB_pbsv_15760	N	<INS>	10	PASS	END=545051;SVTYPE=INS;SVLEN=2321;SC=SVIM,SVIM-asm,Dipcall;NumNeighbors=0;NumThresholdNeighbors=0;MatchId=846;TruScore=0.666667;PctSeqSimilarity=0;PctSizeSimilarity=1;PctRecOverlap=1;SizeDiff=0;StartDistance=0;EndDistance=0	GT	1/1
chr16	85867678	HG2_PB_SVrefine2Falcon1plusDovetail_4457	N	<INS>	10	PASS	END=85867678;SVTYPE=INS;SVLEN=787;SC=Dipcall;NumNeighbors=0;NumThresholdNeighbors=0	GT	0/1
chr16	936545	HG2_PB_PB10Xdip_12161	N	<INS>	10	PASS	END=936545;SVTYPE=INS;SVLEN=135;SC=SVIM;NumNeighbors=0;NumThresholdNeighbors=0	GT	1/1
chr16	943983	HG2_PB_SVrefine2PB10Xhap12_11416	N	<INS>	10	PASS	END=943983;SVTYPE=INS;SVLEN=656;SC=Dipcall;NumNeighbors=0;NumThresholdNeighbors=0	GT	1/1
chr16	83534089	HG2_PB_pbsv_16213	N	<DEL>	20	PASS	END=83534145;SVTYPE=DEL;SVLEN=56;SC=SVIM-asm,Dipcall;NumNeighbors=0;NumThresholdNeighbors=0;MatchId=832;TruScore=0.666667;PctSeqSimilarity=0;PctSizeSimilarity=1;PctRecOverlap=1;SizeDiff=0;StartDistance=0;EndDistance=0	GT	0/1
chr16	87178716	HG2_PB_SVrefine2PBcRplusDovetail_4093	N	<INS>	10	PASS	END=87178716;SVTYPE=INS;SVLEN=810;SC=SVIM;NumNeighbors=0;NumThresholdNeighbors=0	GT	0/1
chr16	72729242	HG2_PB_SVrefine2Falcon2Bionano_7948	N	<INS>	20	PASS	END=72729242;SVTYPE=INS;SVLEN=1634;SC=SVIM-asm,Dipcall;NumNeighbors=0;NumThresholdNeighbors=0;MatchId=834;TruScore=0.666667;PctSeqSimilarity=0;PctSizeSimilarity=1;PctRecOverlap=1;SizeDiff=0;StartDistance=0;EndDistance=0	GT	1/1
chr16	86142231	HG3_Ill_GATKHCSBGrefine_10654	N	<INS>	20	PASS	END=86142231;SVTYPE=INS;SVLEN=111;SC=Dipcall;NumNeighbors=0;NumThresholdNeighbors=0	GT	1/1
chr16	964488	HG2_PB_SVrefine2Falcon1plusDovetail_4061	N	<INS>	10	PASS	END=964488;SVTYPE=INS;SVLEN=2285;SC=Dipcall;NumNeighbors=0;NumThresholdNeighbors=0	GT	1/1
chr16	59346468	HG2_Ill_250bpfermikitraw_21416	N	<INS>	20	PASS	END=59346468;SVTYPE=INS;SVLEN=51;SC=SVIM-asm;NumNeighbors=0;NumThresholdNeighbors=0	GT	0/1
chr16	11587680	HG2_PB_SVrefine2PB10Xhap12_11492	N	<DEL>	10	PASS	END=11587780;SVTYPE=DEL;SVLEN=100;SC=Dipcall;NumNeighbors=0;NumThresholdNeighbors=0	GT	1/1
chr16	5252646	HG3_PB_SVrefine2Falcon1Dovetail_9627	N	<INS>	10	PASS	END=5252646;SVTYPE=INS;SVLEN=214;SC=Dipcall;NumNeighbors=0;NumThresholdNeighbors=0	GT	1/1
chr16	89680311	HG3_Ill_GATKHC_25882	N	<DEL>	20	PASS	END=89680366;SVTYPE=DEL;SVLEN=55;SC=Dipcall;NumNeighbors=0;NumThresholdNeighbors=0	GT	0/1
chr16	58620148	HG2_PB_SVrefine2Falcon2Bionano_7914	N	<INS>	10	PASS	END=58620148;SVTYPE=INS;SVLEN=406;SC=SVIM-asm,Dipcall;NumNeighbors=0;NumThresholdNeighbors=0;MatchId=843;TruScore=0.666667;PctSeqSimilarity=0;PctSizeSimilarity=1;PctRecOverlap=1;SizeDiff=0;StartDistance=0;EndDistance=0	GT	1/1
chr16	89149727	HG2_PB_SVrefine2Falcon2Bionano_8040	N	<DEL>	10	PASS	END=89150089;SVTYPE=DEL;SVLEN=362;SC=SVIM-asm,Dipcall;NumNeighbors=0;NumThresholdNeighbors=0;MatchId=845;TruScore=0.666667;PctSeqSimilarity=0;PctSizeSimilarity=1;PctRecOverlap=1;SizeDiff=0;StartDistance=0;EndDistance=0	GT	0/1
chr16	89910099	HG2_PB_SVrefine2Falcon2Bionano_8059	N	<INS>	20	PASS	END=89910099;SVTYPE=INS;SVLEN=305;SC=SVIM,Dipcall;NumNeighbors=0;NumThresholdNeighbors=0;MatchId=864;TruScore=0.666667;PctSeqSimilarity=0;PctSizeSimilarity=1;PctRecOverlap=1;SizeDiff=0;StartDistance=0;EndDistance=0	GT	1/1
chr16	3706331	HG2_PB_SVrefine2Falcon1plusDovetail_4091	N	<INS>	10	PASS	END=3706331;SVTYPE=INS;SVLEN=56;SC=PAV;NumNeighbors=0;NumThresholdNeighbors=0	GT	0/1
chr16	1235627	HG2_PB_SVrefine2PB10Xhap12_11434	N	<INS>	10	PASS	END=1235627;SVTYPE=INS;SVLEN=2273;SC=SVIM,SVIM-asm,Dipcall;NumNeighbors=0;NumThresholdNeighbors=0;MatchId=866;TruScore=0.666667;PctSeqSimilarity=0;PctSizeSimilarity=1;PctRecOverlap=1;SizeDiff=0;StartDistance=0;EndDistance=0	GT	1/1
chr16	86284308	HG2_PB_SVrefine2Falcon1plusDovetail_4465	N	<DEL>	20	PASS	END=86284616;SVTYPE=DEL;SVLEN=308;SC=Dipcall;NumNeighbors=0;NumThresholdNeighbors=0	GT	1/1
chr16	594888	HG2_PB_SVrefine2Falcon2Bionano_7803	N	<INS>	10	PASS	END=594888;SVTYPE=INS;SVLEN=348;SC=Dipcall;NumNeighbors=0;NumThresholdNeighbors=0	GT	1/1
chr16	1310690	HG2_Ill_GATKHC_25086	N	<INS>	20	PASS	END=1310690;SVTYPE=INS;SVLEN=50;SC=Dipcall;NumNeighbors=0;NumThresholdNeighbors=0	GT	0/1
chr16	88600654	HG4_Ill_GATKHC_25929	N	<DEL>	20	PASS	END=88600729;SVTYPE=DEL;SVLEN=75;SC=SVIM-asm,Dipcall;NumNeighbors=0;NumThresholdNeighbors=0;MatchId=854;TruScore=0.666667;PctSeqSimilarity=0;PctSizeSimilarity=1;PctRecOverlap=1;SizeDiff=0;StartDistance=0;EndDistance=0	GT	0/1
chr16	3257168	HG3_PB_pbsv_15499	N	<INS>	10	PASS	END=3257168;SVTYPE=INS;SVLEN=116;SC=Dipcall;NumNeighbors=0;NumThresholdNeighbors=0	GT	1/1
chr16	90069634	HG2_PB_SVrefine2PBcRplusDovetail_4156	N	<DEL>	10	PASS	END=90069853;SVTYPE=DEL;SVLEN=219;SC=SVIM,SVIM-asm,PAV,Dipcall;NumNeighbors=0;NumThresholdNeighbors=0;MatchId=874;TruScore=0.666667;PctSeqSimilarity=0;PctSizeSimilarity=1;PctRecOverlap=1;SizeDiff=0;StartDistance=0;EndDistance=0	GT	0/1
chr17	52322862	HG2_PB_SVrefine2PBcRplusDovetail_4440	N	<DEL>	20	PASS	END=52323017;SVTYPE=DEL;SVLEN=155;SC=SVIM-asm,Dipcall;NumNeighbors=0;NumThresholdNeighbors=0;MatchId=857;TruScore=0.666667;PctSeqSimilarity=0;PctSizeSimilarity=1;PctRecOverlap=1;SizeDiff=0;StartDistance=0;EndDistance=0	GT	0/1
chr17	182928	HG2_Ill_GATKHCSBGrefine_10780	N	<DEL>	20	PASS	END=182990;SVTYPE=DEL;SVLEN=62;SC=Dipcall;NumNeighbors=0;NumThresholdNeighbors=0	GT	1/1
chr17	184368	HG2_PB_SVrefine2Falcon1plusDovetail_4565	N	<DEL>	20	PASS	END=184559;SVTYPE=DEL;SVLEN=191;SC=Dipcall;NumNeighbors=0;NumThresholdNeighbors=0	GT	1/1
chr17	185812	HG2_Ill_manta_4442	N	<DEL>	20	PASS	END=185874;SVTYPE=DEL;SVLEN=62;SC=Dipcall;NumNeighbors=0;NumThresholdNeighbors=0	GT	1/1
chr17	193768	HG2_Ill_SVrefine2DISCOVARplusDovetail_4940	N	<DEL>	20	PASS	END=197044;SVTYPE=DEL;SVLEN=3276;SC=Dipcall;NumNeighbors=0;NumThresholdNeighbors=0	GT	1/1
chr17	203332	HG3_Ill_150bpfermikitraw_20558	N	<DEL>	20	PASS	END=203430;SVTYPE=DEL;SVLEN=98;SC=Dipcall;NumNeighbors=0;NumThresholdNeighbors=0	GT	1/1
chr17	1034275	HG3_PB_SVrefine2Falcon1Dovetail_10208	N	<DEL>	10	PASS	END=1034587;SVTYPE=DEL;SVLEN=312;SC=Dipcall;NumNeighbors=0;NumThresholdNeighbors=0	GT	1/1
chr17	6341633	HG2_PB_SVrefine2PB10Xhap12_11998	N	<INS>	20	PASS	END=6341633;SVTYPE=INS;SVLEN=120;SC=Dipcall;NumNeighbors=0;NumThresholdNeighbors=0	GT	1/1
chr17	48118475	HG2_Ill_SVrefine2DISCOVARplusDovetail_5185	N	<INS>	20	PASS	END=48118475;SVTYPE=INS;SVLEN=2499;SC=SVIM;NumNeighbors=0;NumThresholdNeighbors=0	GT	1/1
chr17	80969740	HG2_PB_SVrefine2Falcon2Bionano_8424	N	<DEL>	20	PASS	END=80969932;SVTYPE=DEL;SVLEN=192;SC=Dipcall;NumNeighbors=0;NumThresholdNeighbors=0	GT	1/1
chr17	20542	HG2_PB_SVrefine2PBcRplusDovetail_4161	N	<DEL>	20	PASS	END=21552;SVTYPE=DEL;SVLEN=1010;SC=Dipcall;NumNeighbors=0;NumThresholdNeighbors=0	GT	1/1
chr17	36788000	HG4_PB_pbsv_16656	N	<INS>	10	PASS	END=36788000;SVTYPE=INS;SVLEN=126;SC=Dipcall;NumNeighbors=0;NumThresholdNeighbors=0	GT	0/1
chr17	79120747	HG3_Ill_GATKHCSBGrefine_11101	N	<INS>	20	PASS	END=79120747;SVTYPE=INS;SVLEN=327;SC=Dipcall;NumNeighbors=0;NumThresholdNeighbors=0	GT	0/1
chr17	80920543	HG2_PB_SVrefine2PBcRplusDovetail_4592	N	<INS>	10	PASS	END=80920543;SVTYPE=INS;SVLEN=263;SC=SVIM,Dipcall;NumNeighbors=0;NumThresholdNeighbors=0;MatchId=889;TruScore=0.666667;PctSeqSimilarity=0;PctSizeSimilarity=1;PctRecOverlap=1;SizeDiff=0;StartDistance=0;EndDistance=0	GT	0/1
chr17	80927210	HG2_Ill_svaba_21075	N	<INS>	20	PASS	END=80927210;SVTYPE=INS;SVLEN=50;SC=Dipcall;NumNeighbors=0;NumThresholdNeighbors=0	GT	0/1
chr17	81024880	HG3_PB_SVrefine2Falcon1Dovetail_10572	N	<DEL>	20	PASS	END=81024967;SVTYPE=DEL;SVLEN=87;SC=SVIM-asm,PAV,Dipcall;NumNeighbors=0;NumThresholdNeighbors=0;MatchId=873;TruScore=0.666667;PctSeqSimilarity=0;PctSizeSimilarity=1;PctRecOverlap=1;SizeDiff=0;StartDistance=0;EndDistance=0	GT	0/1
chr17	47203041	HG3_PB_SVrefine2PBcRDovetail_8124	N	<INS>	20	PASS	END=47203041;SVTYPE=INS;SVLEN=220;SC=SVIM-asm,Dipcall;NumNeighbors=0;NumThresholdNeighbors=0;MatchId=874;TruScore=0.666667;PctSeqSimilarity=0;PctSizeSimilarity=1;PctRecOverlap=1;SizeDiff=0;StartDistance=0;EndDistance=0	GT	1/1
chr17	75777245	HG2_PB_SVrefine2Falcon2Bionano_8350	N	<INS>	10	PASS	END=75777245;SVTYPE=INS;SVLEN=226;SC=SVIM-asm,Dipcall;NumNeighbors=0;NumThresholdNeighbors=0;MatchId=875;TruScore=0.666667;PctSeqSimilarity=0;PctSizeSimilarity=1;PctRecOverlap=1;SizeDiff=0;StartDistance=0;EndDistance=0	GT	0/1
chr17	80671108	HG3_Ill_250bpfermikitraw_21876	N	<INS>	20	PASS	END=80671108;SVTYPE=INS;SVLEN=52;SC=Dipcall;NumNeighbors=0;NumThresholdNeighbors=0	GT	0/1
chr17	80674389	HG2_Ill_GATKHC_27019	N	<DEL>	20	PASS	END=80674469;SVTYPE=DEL;SVLEN=80;SC=Dipcall;NumNeighbors=0;NumThresholdNeighbors=0	GT	0/1
chr17	35755546	HG2_PB_SVrefine2PB10Xhap12_12138	N	<DEL>	20	PASS	END=35758679;SVTYPE=DEL;SVLEN=3133;SC=SVIM-asm,Dipcall;NumNeighbors=0;NumThresholdNeighbors=0;MatchId=879;TruScore=0.666667;PctSeqSimilarity=0;PctSizeSimilarity=1;PctRecOverlap=1;SizeDiff=0;StartDistance=0;EndDistance=0	GT	0/1
chr17	938801	HG4_PB_pbsv_16410	N	<INS>	10	PASS	END=938801;SVTYPE=INS;SVLEN=1212;SC=SVIM,Dipcall;NumNeighbors=0;NumThresholdNeighbors=0;MatchId=899;TruScore=0.666667;PctSeqSimilarity=0;PctSizeSimilarity=1;PctRecOverlap=1;SizeDiff=0;StartDistance=0;EndDistance=0	GT	1/1
chr17	49690746	HG2_PB_PB10Xdip_13499	N	<INS>	10	PASS	END=49690746;SVTYPE=INS;SVLEN=352;SC=SVIM-asm,Dipcall;NumNeighbors=0;NumThresholdNeighbors=0;MatchId=881;TruScore=0.666667;PctSeqSimilarity=0;PctSizeSimilarity=1;PctRecOverlap=1;SizeDiff=0;StartDistance=0;EndDistance=0	GT	1/1
chr17	2851732	HG2_PB_SVrefine2Falcon1plusDovetail_4639	N	<INS>	10	PASS	END=2851732;SVTYPE=INS;SVLEN=138;SC=Dipcall;NumNeighbors=0;NumThresholdNeighbors=0	GT	0/1
chr17	1592857	HG4_PB_assemblyticsfalcon_10141	N	<INS>	10	PASS	END=1592857;SVTYPE=INS;SVLEN=92;SC=SVIM-asm,Dipcall;NumNeighbors=0;NumThresholdNeighbors=0;MatchId=884;TruScore=0.666667;PctSeqSimilarity=0;PctSizeSimilarity=1;PctRecOverlap=1;SizeDiff=0;StartDistance=0;EndDistance=0	GT	0/1
chr17	50675957	HG2_PB_SVrefine2PB10Xhap12_12221	N	<INS>	20	PASS	END=50675957;SVTYPE=INS;SVLEN=7525;SC=SVIM;NumNeighbors=0;NumThresholdNeighbors=0	GT	1/1
chr17	39104097	HG3_Ill_manta_3677	N	<INS>	20	PASS	END=39104097;SVTYPE=INS;SVLEN=126;SC=Dipcall;NumNeighbors=0;NumThresholdNeighbors=0	GT	1/1
chr17	54870092	HG3_PB_pbsv_16508	N	<INS>	10	PASS	END=54870092;SVTYPE=INS;SVLEN=1158;SC=Dipcall;NumNeighbors=0;NumThresholdNeighbors=0	GT	1/1
chr17	75643650	HG2_PB_pbsv_16959	N	<INS>	10	PASS	END=75643650;SVTYPE=INS;SVLEN=356;SC=SVIM;NumNeighbors=0;NumThresholdNeighbors=0	GT	0/1
chr17	73554887	HG3_Ill_250bpfermikitraw_21736	N	<DEL>	20	PASS	END=73554967;SVTYPE=DEL;SVLEN=80;SC=Dipcall;NumNeighbors=0;NumThresholdNeighbors=0	GT	0/1
chr17	46935333	HG2_PB_pbsv_16814	N	<INS>	10	PASS	END=46935333;SVTYPE=INS;SVLEN=377;SC=Dipcall;NumNeighbors=0;NumThresholdNeighbors=0	GT	0/1
chr17	48998422	HG2_PB_SVrefine2Falcon1plusDovetail_4835	N	<INS>	20	PASS	END=48998422;SVTYPE=INS;SVLEN=314;SC=Dipcall;NumNeighbors=0;NumThresholdNeighbors=0	GT	0/1
chr17	41486978	HG3_PB_pbsv_16429	N	<INS>	20	PASS	END=41486978;SVTYPE=INS;SVLEN=2739;SC=SVIM-asm,PAV,Dipcall;NumNeighbors=0;NumThresholdNeighbors=0;MatchId=890;TruScore=0.666667;PctSeqSimilarity=0;PctSizeSimilarity=1;PctRecOverlap=1;SizeDiff=0;StartDistance=0;EndDistance=0	GT	0/1
chr17	15998979	HG2_PB_SVrefine2PB10Xhap12_12053	N	<INS>	10	PASS	END=15998979;SVTYPE=INS;SVLEN=106;SC=Dipcall;NumNeighbors=0;NumThresholdNeighbors=0	GT	1/1
chr17	18201525	HG2_PB_SVrefine2PB10Xhap12_12064	N	<INS>	10	PASS	END=18201525;SVTYPE=INS;SVLEN=529;SC=Dipcall;NumNeighbors=0;NumThresholdNeighbors=0	GT	1/1
chr17	53509212	HG4_PB_SVrefine2PBcRDovetail_8406	N	<INS>	10	PASS	END=53509212;SVTYPE=INS;SVLEN=211;SC=SVIM-asm;NumNeighbors=0;NumThresholdNeighbors=0	GT	1/1
chr17	5135645	HG2_PB_SVrefine2PB10Xhap12_11991	N	<INS>	20	PASS	END=5135645;SVTYPE=INS;SVLEN=126;SC=Dipcall;NumNeighbors=0;NumThresholdNeighbors=0	GT	0/1
chr17	39886356	HG4_PB_HySA_24406	N	<INS>	10	PASS	END=39886356;SVTYPE=INS;SVLEN=87;SC=Dipcall;NumNeighbors=0;NumThresholdNeighbors=0	GT	1/1
chr17	78814457	HG2_PB_pbsv_17031	N	<INS>	10	PASS	END=78814457;SVTYPE=INS;SVLEN=60;SC=PAV;NumNeighbors=0;NumThresholdNeighbors=0	GT	0/1
chr17	10138716	HG2_PB_SVrefine2PBcRplusDovetail_4291	N	<INS>	20	PASS	END=10138716;SVTYPE=INS;SVLEN=159;SC=SVIM;NumNeighbors=0;NumThresholdNeighbors=0	GT	1/1
chr17	10658945	HG3_Ill_GATKHC_26092	N	<INS>	20	PASS	END=10658945;SVTYPE=INS;SVLEN=91;SC=Dipcall;NumNeighbors=0;NumThresholdNeighbors=0	GT	1/1
chr17	7741739	HG2_PB_SVrefine2PB10Xhap12_12010	N	<INS>	20	PASS	END=7741739;SVTYPE=INS;SVLEN=1209;SC=Dipcall;NumNeighbors=0;NumThresholdNeighbors=0	GT	1/1
chr17	39420771	HG3_PB_SVrefine2Falcon1Dovetail_10342	N	<DEL>	20	PASS	END=39431105;SVTYPE=DEL;SVLEN=10334;SC=SVIM-asm,Dipcall;NumNeighbors=0;NumThresholdNeighbors=0;MatchId=900;TruScore=0.666667;PctSeqSimilarity=0;PctSizeSimilarity=1;PctRecOverlap=1;SizeDiff=0;StartDistance=0;EndDistance=0	GT	0/1
chr17	78248386	HG2_PB_SVrefine2PBcRplusDovetail_4545	N	<INS>	10	PASS	END=78248386;SVTYPE=INS;SVLEN=538;SC=SVIM-asm,Dipcall;NumNeighbors=0;NumThresholdNeighbors=0;MatchId=905;TruScore=0.666667;PctSeqSimilarity=0;PctSizeSimilarity=1;PctRecOverlap=1;SizeDiff=0;StartDistance=0;EndDistance=0	GT	1/1
chr17	78254903	HG3_PB_SVrefine2Falcon1Dovetail_10513	N	<INS>	10	PASS	END=78254903;SVTYPE=INS;SVLEN=505;SC=Dipcall;NumNeighbors=0;NumThresholdNeighbors=0	GT	0/1
chr17	4961439	HG2_PB_SVrefine2Falcon1plusDovetail_4658	N	<INS>	20	PASS	END=4961439;SVTYPE=INS;SVLEN=313;SC=SVIM;NumNeighbors=0;NumThresholdNeighbors=0	GT	0/1
chr17	72565359	HG2_PB_SVrefine2PB10Xhap12_12300	N	<INS>	10	PASS	END=72565359;SVTYPE=INS;SVLEN=141;SC=cuteSV,SVIM;NumNeighbors=0;NumThresholdNeighbors=0;MatchId=1143;TruScore=0.666667;PctSeqSimilarity=0;PctSizeSimilarity=1;PctRecOverlap=1;SizeDiff=0;StartDistance=0;EndDistance=0	GT	0/1
chr17	80661820	HG2_Ill_svaba_21059	N	<INS>	20	PASS	END=80661820;SVTYPE=INS;SVLEN=64;SC=Dipcall;NumNeighbors=0;NumThresholdNeighbors=0	GT	1/1
chr17	114095	HG2_Ill_GATKHC_26065	N	<DEL>	20	PASS	END=114221;SVTYPE=DEL;SVLEN=126;SC=Dipcall;NumNeighbors=0;NumThresholdNeighbors=0	GT	0/1
chr17	1180079	HG2_PB_SVrefine2Falcon1plusDovetail_4620	N	<INS>	20	PASS	END=1180079;SVTYPE=INS;SVLEN=433;SC=Dipcall;NumNeighbors=0;NumThresholdNeighbors=0	GT	1/1
chr17	57628941	HG2_PB_SVrefine2Falcon2Bionano_8286	N	<INS>	20	PASS	END=57628941;SVTYPE=INS;SVLEN=580;SC=Dipcall;NumNeighbors=0;NumThresholdNeighbors=0	GT	1/1
chr17	144372	HG2_PB_SVrefine2Falcon2Bionano_8074	N	<DEL>	10	PASS	END=144565;SVTYPE=DEL;SVLEN=193;SC=Dipcall;NumNeighbors=0;NumThresholdNeighbors=0	GT	1/1
chr17	910147	HG3_PB_assemblyticsfalcon_10300	N	<DEL>	10	PASS	END=910212;SVTYPE=DEL;SVLEN=65;SC=Dipcall;NumNeighbors=0;NumThresholdNeighbors=0	GT	0/1
chr17	21233785	HG2_PB_SVrefine2PBcRplusDovetail_4343	N	<DEL>	20	PASS	END=21233887;SVTYPE=DEL;SVLEN=102;SC=SVIM-asm,PAV,Dipcall;NumNeighbors=0;NumThresholdNeighbors=0;MatchId=920;TruScore=0.666667;PctSeqSimilarity=0;PctSizeSimilarity=1;PctRecOverlap=1;SizeDiff=0;StartDistance=0;EndDistance=0	GT	0/1
chr17	80993703	HG4_Ill_Krunchall_23180	N	<DEL>	20	PASS	END=80993759;SVTYPE=DEL;SVLEN=56;SC=Dipcall;NumNeighbors=0;NumThresholdNeighbors=0	GT	0/1
chr17	81005278	HG2_PB_SVrefine2Falcon2Bionano_8426	N	<INS>	20	PASS	END=81005278;SVTYPE=INS;SVLEN=190;SC=SVIM,Dipcall;NumNeighbors=0;NumThresholdNeighbors=0;MatchId=942;TruScore=0.666667;PctSeqSimilarity=0;PctSizeSimilarity=1;PctRecOverlap=1;SizeDiff=0;StartDistance=0;EndDistance=0	GT	0/1
chr18	55345623	HG3_PB_SVrefine2PBcRDovetail_8460	N	<DEL>	20	PASS	END=55345942;SVTYPE=DEL;SVLEN=319;SC=Dipcall;NumNeighbors=0;NumThresholdNeighbors=0	GT	0/1
chr18	76308645	HG3_Ill_Krunchall_23185	N	<INS>	20	PASS	END=76308645;SVTYPE=INS;SVLEN=51;SC=Dipcall;NumNeighbors=0;NumThresholdNeighbors=0	GT	0/1
chr18	75992380	HG2_PB_PB10Xdip_14373	N	<DEL>	20	PASS	END=75992482;SVTYPE=DEL;SVLEN=102;SC=Dipcall;NumNeighbors=0;NumThresholdNeighbors=0	GT	0/1
chr18	20130688	HG2_10X_SVrefine210Xhap12_11977	N	<INS>	20	PASS	END=20130688;SVTYPE=INS;SVLEN=5692;SC=SVIM;NumNeighbors=0;NumThresholdNeighbors=0	GT	1/1
chr18	74829689	HG2_PB_SVrefine2Falcon2Bionano_8604	N	<INS>	10	PASS	END=74829689;SVTYPE=INS;SVLEN=358;SC=SVIM;NumNeighbors=0;NumThresholdNeighbors=0	GT	1/1
chr18	26417086	HG2_PB_SVrefine2PB10Xhap12_12556	N	<INS>	10	PASS	END=26417086;SVTYPE=INS;SVLEN=65;SC=Dipcall;NumNeighbors=0;NumThresholdNeighbors=0	GT	1/1
chr18	77254282	HG2_PB_PB10Xdip_14484	N	<INS>	10	PASS	END=77254282;SVTYPE=INS;SVLEN=373;SC=cuteSV,SVIM,Dipcall;NumNeighbors=0;NumThresholdNeighbors=0;MatchId=1169;TruScore=0.666667;PctSeqSimilarity=0;PctSizeSimilarity=1;PctRecOverlap=1;SizeDiff=0;StartDistance=0;EndDistance=0	GT	0/1
chr18	77707529	HG2_PB_SVrefine2PBcRplusDovetail_4956	N	<INS>	20	PASS	END=77707529;SVTYPE=INS;SVLEN=131;SC=Dipcall;NumNeighbors=0;NumThresholdNeighbors=0	GT	1/1
chr18	77712451	HG2_PB_SVrefine2Falcon2Bionano_8685	N	<INS>	10	PASS	END=77712451;SVTYPE=INS;SVLEN=622;SC=Dipcall;NumNeighbors=0;NumThresholdNeighbors=0	GT	1/1
chr18	77301873	HG2_PB_SVrefine2PB10Xhap12_12834	N	<INS>	10	PASS	END=77301873;SVTYPE=INS;SVLEN=1627;SC=Dipcall;NumNeighbors=0;NumThresholdNeighbors=0	GT	1/1
chr18	77306241	HG2_PB_SVrefine2PBcRplusDovetail_4928	N	<INS>	10	PASS	END=77306241;SVTYPE=INS;SVLEN=195;SC=SVIM,Dipcall;NumNeighbors=0;NumThresholdNeighbors=0;MatchId=954;TruScore=0.666667;PctSeqSimilarity=0;PctSizeSimilarity=1;PctRecOverlap=1;SizeDiff=0;StartDistance=0;EndDistance=0	GT	1/1
chr18	75055359	HG3_PB_SVrefine2Falcon1Dovetail_10876	N	<DEL>	20	PASS	END=75055449;SVTYPE=DEL;SVLEN=90;SC=SVIM-asm,Dipcall;NumNeighbors=0;NumThresholdNeighbors=0;MatchId=935;TruScore=0.666667;PctSeqSimilarity=0;PctSizeSimilarity=1;PctRecOverlap=1;SizeDiff=0;StartDistance=0;EndDistance=0	GT	0/1
chr18	69078395	HG2_PB_assemblyticsfalcon_11784	N	<DEL>	20	PASS	END=69079053;SVTYPE=DEL;SVLEN=658;SC=SVIM-asm,Dipcall;NumNeighbors=0;NumThresholdNeighbors=0;MatchId=936;TruScore=0.666667;PctSeqSimilarity=0;PctSizeSimilarity=1;PctRecOverlap=1;SizeDiff=0;StartDistance=0;EndDistance=0	GT	1/1
chr18	7098727	HG2_PB_SVrefine2Falcon1plusDovetail_5053	N	<DEL>	20	PASS	END=7098854;SVTYPE=DEL;SVLEN=127;SC=Dipcall;NumNeighbors=0;NumThresholdNeighbors=0	GT	0/1
chr18	47105356	HG2_PB_SVrefine2PB10Xhap12_12634	N	<INS>	10	PASS	END=47105356;SVTYPE=INS;SVLEN=83;SC=Dipcall;NumNeighbors=0;NumThresholdNeighbors=0	GT	1/1
chr18	46729330	HG2_PB_SVrefine2Falcon1plusDovetail_5190	N	<INS>	10	PASS	END=46729330;SVTYPE=INS;SVLEN=1014;SC=SVIM-asm,Dipcall;NumNeighbors=0;NumThresholdNeighbors=0;MatchId=939;TruScore=0.666667;PctSeqSimilarity=0;PctSizeSimilarity=1;PctRecOverlap=1;SizeDiff=0;StartDistance=0;EndDistance=0	GT	1/1
chr18	77344136	HG2_PB_SVrefine2PB10Xhap12_12839	N	<INS>	10	PASS	END=77344136;SVTYPE=INS;SVLEN=230;SC=Dipcall;NumNeighbors=0;NumThresholdNeighbors=0	GT	1/1
chr18	54493508	HG2_PB_SVrefine2Falcon1plusDovetail_5211	N	<INS>	10	PASS	END=54493508;SVTYPE=INS;SVLEN=204;SC=Dipcall;NumNeighbors=0;NumThresholdNeighbors=0	GT	0/1
chr18	45126913	HG2_PB_SVrefine2PB10Xhap12_12626	N	<INS>	20	PASS	END=45126913;SVTYPE=INS;SVLEN=698;SC=Dipcall;NumNeighbors=0;NumThresholdNeighbors=0	GT	1/1
chr18	46198354	HG2_PB_SVrefine2PBcRplusDovetail_4754	N	<INS>	20	PASS	END=46198354;SVTYPE=INS;SVLEN=4215;SC=SVIM;NumNeighbors=0;NumThresholdNeighbors=0	GT	1/1
chr18	218954	HG3_PB_SVrefine2PBcRDovetail_8297	N	<INS>	10	PASS	END=218954;SVTYPE=INS;SVLEN=192;SC=SVIM;NumNeighbors=0;NumThresholdNeighbors=0	GT	1/1
chr18	65121217	HG4_PB_SVrefine2PBcRDovetail_8756	N	<INS>	20	PASS	END=65121217;SVTYPE=INS;SVLEN=20466;SC=SVIM;NumNeighbors=0;NumThresholdNeighbors=0	GT	1/1
chr18	66203788	HG4_PB_SVrefine2PBcRDovetail_8760	N	<DEL>	20	PASS	END=66205967;SVTYPE=DEL;SVLEN=2179;SC=cuteSV,SVIM-asm,PAV,Dipcall;NumNeighbors=0;NumThresholdNeighbors=0;MatchId=1189;TruScore=0.666667;PctSeqSimilarity=0;PctSizeSimilarity=1;PctRecOverlap=1;SizeDiff=0;StartDistance=0;EndDistance=0	GT	0/1
chr18	77567689	HG2_PB_SVrefine2Falcon1plusDovetail_5402	N	<DEL>	10	PASS	END=77568110;SVTYPE=DEL;SVLEN=421;SC=cuteSV;NumNeighbors=0;NumThresholdNeighbors=0	GT	0/1
chr19	55510394	HG3_Ill_Krunchall_23830	N	<INS>	20	PASS	END=55510394;SVTYPE=INS;SVLEN=50;SC=Dipcall;NumNeighbors=0;NumThresholdNeighbors=0	GT	1/1
chr19	55576210	HG4_Ill_MetaSV_2457	N	<INS>	20	PASS	END=55576210;SVTYPE=INS;SVLEN=307;SC=Dipcall;NumNeighbors=0;NumThresholdNeighbors=0	GT	0/1
chr19	51857006	HG3_Ill_GATKHC_28568	N	<DEL>	20	PASS	END=51857114;SVTYPE=DEL;SVLEN=108;SC=Dipcall;NumNeighbors=0;NumThresholdNeighbors=0	GT	0/1
chr19	5861086	HG4_PB_SVrefine2PBcRDovetail_8944	N	<DEL>	20	PASS	END=5861136;SVTYPE=DEL;SVLEN=50;SC=Dipcall;NumNeighbors=0;NumThresholdNeighbors=0	GT	0/1
chr19	33086911	HG3_PB_SVrefine2PBcRDovetail_8832	N	<INS>	20	PASS	END=33086911;SVTYPE=INS;SVLEN=490;SC=cuteSV,SVIM;NumNeighbors=0;NumThresholdNeighbors=0;MatchId=1196;TruScore=0.666667;PctSeqSimilarity=0;PctSizeSimilarity=1;PctRecOverlap=1;SizeDiff=0;StartDistance=0;EndDistance=0	GT	0/1
chr19	54633442	HG4_PB_assemblyticsfalcon_12584	N	<DEL>	10	PASS	END=54633498;SVTYPE=DEL;SVLEN=56;SC=Dipcall;NumNeighbors=0;NumThresholdNeighbors=0	GT	1/1
chr19	7935794	HG4_Ill_GATKHCSBGrefine_12061	N	<DEL>	20	PASS	END=7935863;SVTYPE=DEL;SVLEN=69;SC=Dipcall;NumNeighbors=0;NumThresholdNeighbors=0	GT	0/1
chr19	291551	HG2_PB_PB10Xdip_14867	N	<INS>	10	PASS	END=291551;SVTYPE=INS;SVLEN=288;SC=Dipcall;NumNeighbors=0;NumThresholdNeighbors=0	GT	1/1
chr19	55646063	HG2_PB_SVrefine2PB10Xhap12_13363	N	<INS>	10	PASS	END=55646063;SVTYPE=INS;SVLEN=280;SC=SVIM-asm,Dipcall;NumNeighbors=0;NumThresholdNeighbors=0;MatchId=955;TruScore=0.666667;PctSeqSimilarity=0;PctSizeSimilarity=1;PctRecOverlap=1;SizeDiff=0;StartDistance=0;EndDistance=0	GT	1/1
chr19	34737048	HG2_Ill_SVrefine2DISCOVARplusDovetail_6042	N	<INS>	20	PASS	END=34737048;SVTYPE=INS;SVLEN=7175;SC=SVIM;NumNeighbors=0;NumThresholdNeighbors=0	GT	1/1
chr19	423099	HG2_PB_SVrefine2PB10Xhap12_12891	N	<INS>	10	PASS	END=423099;SVTYPE=INS;SVLEN=61;SC=Dipcall;NumNeighbors=0;NumThresholdNeighbors=0	GT	0/1
chr19	13814531	HG2_PB_pbsv_17941	N	<INS>	10	PASS	END=13814531;SVTYPE=INS;SVLEN=128;SC=SVIM-asm,Dipcall;NumNeighbors=0;NumThresholdNeighbors=0;MatchId=957;TruScore=0.666667;PctSeqSimilarity=0;PctSizeSimilarity=1;PctRecOverlap=1;SizeDiff=0;StartDistance=0;EndDistance=0	GT	0/1
chr19	50687904	HG2_Ill_SpiralSDKrefine_7975	N	<INS>	20	PASS	END=50687904;SVTYPE=INS;SVLEN=74;SC=Dipcall;NumNeighbors=0;NumThresholdNeighbors=0	GT	0/1
chr19	55580305	HG4_PB_SVrefine2PBcRDovetail_9183	N	<INS>	10	PASS	END=55580305;SVTYPE=INS;SVLEN=166;SC=Dipcall;NumNeighbors=0;NumThresholdNeighbors=0	GT	1/1
chr19	851457	HG2_PB_assemblyticsPBcR_11660	N	<INS>	20	PASS	END=851457;SVTYPE=INS;SVLEN=52;SC=SVIM-asm,PAV,Dipcall;NumNeighbors=0;NumThresholdNeighbors=0;MatchId=961;TruScore=0.666667;PctSeqSimilarity=0;PctSizeSimilarity=1;PctRecOverlap=1;SizeDiff=0;StartDistance=0;EndDistance=0	GT	0/1
chr19	14200846	HG3_Ill_SVrefine2DISCOVARDovetail_12677	N	<INS>	20	PASS	END=14200846;SVTYPE=INS;SVLEN=318;SC=Dipcall;NumNeighbors=0;NumThresholdNeighbors=0	GT	1/1
chr19	57491143	HG4_Ill_150bpfermikitraw_22698	N	<DEL>	20	PASS	END=57491201;SVTYPE=DEL;SVLEN=58;SC=Dipcall;NumNeighbors=0;NumThresholdNeighbors=0	GT	0/1
chr19	404476	HG2_PB_SVrefine2Falcon1plusDovetail_5428	N	<DEL>	10	PASS	END=404572;SVTYPE=DEL;SVLEN=96;SC=SVIM-asm,Dipcall;NumNeighbors=0;NumThresholdNeighbors=0;MatchId=964;TruScore=0.666667;PctSeqSimilarity=0;PctSizeSimilarity=1;PctRecOverlap=1;SizeDiff=0;StartDistance=0;EndDistance=0	GT	0/1
chr19	41005988	HG2_Ill_breakscan11_4853	N	<INS>	20	PASS	END=41005988;SVTYPE=INS;SVLEN=62;SC=SVIM-asm;NumNeighbors=0;NumThresholdNeighbors=0	GT	0/1
chr19	46151531	HG3_PB_SVrefine2PBcRDovetail_8893	N	<INS>	10	PASS	END=46151531;SVTYPE=INS;SVLEN=257;SC=SVIM-asm,Dipcall;NumNeighbors=0;NumThresholdNeighbors=0;MatchId=965;TruScore=0.666667;PctSeqSimilarity=0;PctSizeSimilarity=1;PctRecOverlap=1;SizeDiff=0;StartDistance=0;EndDistance=0	GT	1/1
chr19	51077889	HG2_PB_SVrefine2Falcon2Bionano_8957	N	<DEL>	20	PASS	END=51082511;SVTYPE=DEL;SVLEN=4622;SC=Dipcall;NumNeighbors=0;NumThresholdNeighbors=0	GT	0/1
chr19	51684146	HG2_Ill_250bpfermikitraw_23870	N	<DEL>	20	PASS	END=51684214;SVTYPE=DEL;SVLEN=68;SC=SVIM-asm;NumNeighbors=0;NumThresholdNeighbors=0	GT	0/1
chr19	51203247	HG3_Ill_GATKHCSBGrefine_11782	N	<DEL>	20	PASS	END=51203297;SVTYPE=DEL;SVLEN=50;SC=Dipcall;NumNeighbors=0;NumThresholdNeighbors=0	GT	0/1
chr19	818879	HG2_PB_pbsv_17756	N	<DEL>	20	PASS	END=819197;SVTYPE=DEL;SVLEN=318;SC=SVIM-asm,PAV,Dipcall;NumNeighbors=0;NumThresholdNeighbors=0;MatchId=969;TruScore=0.666667;PctSeqSimilarity=0;PctSizeSimilarity=1;PctRecOverlap=1;SizeDiff=0;StartDistance=0;EndDistance=0	GT	0/1
chr19	6355682	HG2_PB_SVrefine2PBcRplusDovetail_5066	N	<DEL>	10	PASS	END=6355807;SVTYPE=DEL;SVLEN=125;SC=SVIM-asm,Dipcall;NumNeighbors=0;NumThresholdNeighbors=0;MatchId=970;TruScore=0.666667;PctSeqSimilarity=0;PctSizeSimilarity=1;PctRecOverlap=1;SizeDiff=0;StartDistance=0;EndDistance=0	GT	0/1
chr19	861323	HG2_Ill_GATKHCSBGrefine_11630	N	<DEL>	20	PASS	END=861388;SVTYPE=DEL;SVLEN=65;SC=Dipcall;NumNeighbors=0;NumThresholdNeighbors=0	GT	0/1
chr19	56510074	HG3_Ill_manta_3969	N	<INS>	10	PASS	END=56510074;SVTYPE=INS;SVLEN=76;SC=Dipcall;NumNeighbors=0;NumThresholdNeighbors=0	GT	0/1
chr19	23951407	HG2_PB_SVrefine2PB10Xhap12_13144	N	<INS>	20	PASS	END=23951407;SVTYPE=INS;SVLEN=325;SC=Dipcall;NumNeighbors=0;NumThresholdNeighbors=0	GT	1/1
chr19	46796793	HG2_Ill_SVrefine2DISCOVARplusDovetail_6131	N	<DEL>	20	PASS	END=46797121;SVTYPE=DEL;SVLEN=328;SC=cuteSV;NumNeighbors=0;NumThresholdNeighbors=0	GT	0/1
chr19	41608743	HG2_PB_SVrefine2Falcon1plusDovetail_5705	N	<INS>	10	PASS	END=41608743;SVTYPE=INS;SVLEN=927;SC=SVIM,SVIM-asm,Dipcall;NumNeighbors=0;NumThresholdNeighbors=0;MatchId=997;TruScore=0.666667;PctSeqSimilarity=0;PctSizeSimilarity=1;PctRecOverlap=1;SizeDiff=0;StartDistance=0;EndDistance=0	GT	0/1
chr19	15750574	HG4_Ill_Krunchall_24205	N	<DEL>	20	PASS	END=15750640;SVTYPE=DEL;SVLEN=66;SC=Dipcall;NumNeighbors=0;NumThresholdNeighbors=0	GT	1/1
chr19	39583812	HG2_Ill_GATKHCSBGrefine_11849	N	<INS>	20	PASS	END=39583812;SVTYPE=INS;SVLEN=50;SC=SVIM;NumNeighbors=0;NumThresholdNeighbors=0	GT	0/1
chr19	53391719	HG2_10X_SVrefine210Xhap12_12730	N	<INS>	20	PASS	END=53391719;SVTYPE=INS;SVLEN=305;SC=SVIM-asm,Dipcall;NumNeighbors=0;NumThresholdNeighbors=0;MatchId=979;TruScore=0.666667;PctSeqSimilarity=0;PctSizeSimilarity=1;PctRecOverlap=1;SizeDiff=0;StartDistance=0;EndDistance=0	GT	0/1
chr19	24573555	HG3_Ill_MetaSV_2449	N	<DEL>	20	PASS	END=24574232;SVTYPE=DEL;SVLEN=677;SC=PAV,Dipcall;NumNeighbors=0;NumThresholdNeighbors=0;MatchId=956;TruScore=0.666667;PctSeqSimilarity=0;PctSizeSimilarity=1;PctRecOverlap=1;SizeDiff=0;StartDistance=0;EndDistance=0	GT	0/1
chr19	2805818	HG2_PB_HySA_32348	N	<DEL>	20	PASS	END=2805874;SVTYPE=DEL;SVLEN=56;SC=Dipcall;NumNeighbors=0;NumThresholdNeighbors=0	GT	0/1
chr19	37742663	HG4_Ill_GATKHC_28469	N	<INS>	20	PASS	END=37742663;SVTYPE=INS;SVLEN=55;SC=SVIM-asm;NumNeighbors=0;NumThresholdNeighbors=0	GT	0/1
chr19	6533708	HG2_PB_assemblyticsPBcR_11790	N	<INS>	10	PASS	END=6533708;SVTYPE=INS;SVLEN=51;SC=Dipcall;NumNeighbors=0;NumThresholdNeighbors=0	GT	0/1
chr19	544683	HG2_PB_SVrefine2Falcon1plusDovetail_5438	N	<INS>	10	PASS	END=544683;SVTYPE=INS;SVLEN=257;SC=Dipcall;NumNeighbors=0;NumThresholdNeighbors=0	GT	1/1
chr19	15740858	HG3_PB_SVrefine2Falcon1Dovetail_11137	N	<INS>	20	PASS	END=15740858;SVTYPE=INS;SVLEN=119;SC=Dipcall;NumNeighbors=0;NumThresholdNeighbors=0	GT	0/1
chr19	54322665	HG4_PB_SVrefine2Falcon1Dovetail_11356	N	<INS>	20	PASS	END=54322665;SVTYPE=INS;SVLEN=206;SC=Dipcall;NumNeighbors=0;NumThresholdNeighbors=0	GT	1/1
chr19	605748	HG2_PB_assemblyticsfalcon_12032	N	<INS>	20	PASS	END=605748;SVTYPE=INS;SVLEN=52;SC=Dipcall;NumNeighbors=0;NumThresholdNeighbors=0	GT	0/1
chr19	57083740	HG3_PB_assemblyticsfalcon_12863	N	<INS>	20	PASS	END=57083740;SVTYPE=INS;SVLEN=81;SC=Dipcall;NumNeighbors=0;NumThresholdNeighbors=0	GT	0/1
chr19	479505	HG3_PB_SVrefine2Falcon1Dovetail_11015	N	<INS>	10	PASS	END=479505;SVTYPE=INS;SVLEN=133;SC=Dipcall;NumNeighbors=0;NumThresholdNeighbors=0	GT	1/1
chr20	2823419	HG2_PB_SVrefine2Falcon1plusDovetail_6812	N	<INS>	20	PASS	END=2823419;SVTYPE=INS;SVLEN=312;SC=Dipcall;NumNeighbors=0;NumThresholdNeighbors=0	GT	1/1
chr20	23136216	HG2_Ill_MetaSV_2867	N	<INS>	20	PASS	END=23136216;SVTYPE=INS;SVLEN=200;SC=Dipcall;NumNeighbors=0;NumThresholdNeighbors=0	GT	1/1
chr20	12539455	HG3_PB_SVrefine2Falcon1Dovetail_11458	N	<INS>	20	PASS	END=12539455;SVTYPE=INS;SVLEN=133;SC=SVIM-asm,Dipcall;NumNeighbors=0;NumThresholdNeighbors=0;MatchId=994;TruScore=0.666667;PctSeqSimilarity=0;PctSizeSimilarity=1;PctRecOverlap=1;SizeDiff=0;StartDistance=0;EndDistance=0	GT	0/1
chr20	53657891	HG2_Ill_GATKHCSBGrefine_12222	N	<INS>	20	PASS	END=53657891;SVTYPE=INS;SVLEN=317;SC=Dipcall;NumNeighbors=0;NumThresholdNeighbors=0	GT	0/1
chr20	61347957	HG3_Ill_GATKHC_29380	N	<INS>	20	PASS	END=61347957;SVTYPE=INS;SVLEN=82;SC=Dipcall;NumNeighbors=0;NumThresholdNeighbors=0	GT	0/1
chr20	62722087	HG2_PB_SVrefine2Falcon1plusDovetail_7180	N	<DEL>	10	PASS	END=62722321;SVTYPE=DEL;SVLEN=234;SC=Dipcall;NumNeighbors=0;NumThresholdNeighbors=0	GT	1/1
chr20	60570624	HG2_Ill_GATKHCSBGrefine_12272	N	<DEL>	20	PASS	END=60570943;SVTYPE=DEL;SVLEN=319;SC=Dipcall;NumNeighbors=0;NumThresholdNeighbors=0	GT	0/1
chr20	17639589	HG2_PB_SVrefine2Falcon2Bionano_9105	N	<INS>	10	PASS	END=17639589;SVTYPE=INS;SVLEN=480;SC=Dipcall;NumNeighbors=0;NumThresholdNeighbors=0	GT	1/1
chr20	62202471	HG2_PB_SVrefine2PB10Xhap12_13838	N	<INS>	10	PASS	END=62202471;SVTYPE=INS;SVLEN=713;SC=SVIM,SVIM-asm,PAV,Dipcall;NumNeighbors=0;NumThresholdNeighbors=0;MatchId=1025;TruScore=0.666667;PctSeqSimilarity=0;PctSizeSimilarity=1;PctRecOverlap=1;SizeDiff=0;StartDistance=0;EndDistance=0	GT	1/1
chr20	16169503	HG3_PB_assemblyticsfalcon_15309	N	<INS>	20	PASS	END=16169503;SVTYPE=INS;SVLEN=144;SC=SVIM,Dipcall;NumNeighbors=0;NumThresholdNeighbors=0;MatchId=1026;TruScore=0.666667;PctSeqSimilarity=0;PctSizeSimilarity=1;PctRecOverlap=1;SizeDiff=0;StartDistance=0;EndDistance=0	GT	0/1
chr20	11281573	HG2_PB_SVrefine2Falcon2Bionano_9088	N	<INS>	20	PASS	END=11281573;SVTYPE=INS;SVLEN=132;SC=Dipcall;NumNeighbors=0;NumThresholdNeighbors=0	GT	1/1
chr20	4427308	HG2_PB_PB10Xdip_18331	N	<INS>	20	PASS	END=4427308;SVTYPE=INS;SVLEN=4805;SC=SVIM;NumNeighbors=0;NumThresholdNeighbors=0	GT	1/1
chr20	60845375	HG4_PB_SVrefine2PBcRDovetail_9502	N	<DEL>	10	PASS	END=60845580;SVTYPE=DEL;SVLEN=205;SC=SVIM-asm;NumNeighbors=0;NumThresholdNeighbors=0	GT	0/1
chr20	42324883	HG2_PB_SVrefine2Falcon2Bionano_9200	N	<INS>	20	PASS	END=42324883;SVTYPE=INS;SVLEN=490;SC=SVIM-asm,PAV;NumNeighbors=0;NumThresholdNeighbors=0;MatchId=1004;TruScore=0.666667;PctSeqSimilarity=0;PctSizeSimilarity=1;PctRecOverlap=1;SizeDiff=0;StartDistance=0;EndDistance=0	GT	1/1
chr20	57708323	HG3_PB_assemblyticsfalcon_15686	N	<INS>	20	PASS	END=57708323;SVTYPE=INS;SVLEN=195;SC=SVIM;NumNeighbors=0;NumThresholdNeighbors=0	GT	1/1
chr20	373683	HG4_Ill_manta_4136	N	<DEL>	20	PASS	END=373766;SVTYPE=DEL;SVLEN=83;SC=SVIM-asm,Dipcall;NumNeighbors=0;NumThresholdNeighbors=0;MatchId=1005;TruScore=0.666667;PctSeqSimilarity=0;PctSizeSimilarity=1;PctRecOverlap=1;SizeDiff=0;StartDistance=0;EndDistance=0	GT	0/1
chr20	61386405	HG2_PB_SVrefine2PB10Xhap12_13795	N	<INS>	10	PASS	END=61386405;SVTYPE=INS;SVLEN=446;SC=cuteSV,SVIM,SVIM-asm,PAV,Dipcall;NumNeighbors=0;NumThresholdNeighbors=0;MatchId=1262;TruScore=0.666667;PctSeqSimilarity=0;PctSizeSimilarity=1;PctRecOverlap=1;SizeDiff=0;StartDistance=0;EndDistance=0	GT	1/1
chr20	16875029	HG3_Ill_GATKHCSBGrefine_11917	N	<INS>	20	PASS	END=16875029;SVTYPE=INS;SVLEN=334;SC=Dipcall;NumNeighbors=0;NumThresholdNeighbors=0	GT	0/1
chr20	41724438	HG2_PB_SVrefine2PB10Xhap12_13633	N	<INS>	20	PASS	END=41724438;SVTYPE=INS;SVLEN=765;SC=Dipcall;NumNeighbors=0;NumThresholdNeighbors=0	GT	1/1
chr20	61190182	HG3_Ill_GATKHC_29376	N	<INS>	20	PASS	END=61190182;SVTYPE=INS;SVLEN=103;SC=Dipcall;NumNeighbors=0;NumThresholdNeighbors=0	GT	0/1
chr20	745181	HG2_Ill_250bpfermikitraw_23996	N	<INS>	20	PASS	END=745181;SVTYPE=INS;SVLEN=117;SC=Dipcall;NumNeighbors=0;NumThresholdNeighbors=0	GT	1/1
chr20	54161347	HG2_Ill_manta_4948	N	<INS>	20	PASS	END=54161347;SVTYPE=INS;SVLEN=134;SC=SVIM;NumNeighbors=0;NumThresholdNeighbors=0	GT	0/1
chr20	59776793	HG2_PB_SVrefine2PB10Xhap12_13744	N	<INS>	10	PASS	END=59776793;SVTYPE=INS;SVLEN=748;SC=SVIM,SVIM-asm,Dipcall;NumNeighbors=0;NumThresholdNeighbors=0;MatchId=1039;TruScore=0.666667;PctSeqSimilarity=0;PctSizeSimilarity=1;PctRecOverlap=1;SizeDiff=0;StartDistance=0;EndDistance=0	GT	1/1
chr20	46154614	HG3_Ill_GATKHCSBGrefine_12041	N	<INS>	20	PASS	END=46154614;SVTYPE=INS;SVLEN=148;SC=Dipcall;NumNeighbors=0;NumThresholdNeighbors=0	GT	1/1
chr20	44367497	HG2_PB_SVrefine2Falcon1plusDovetail_6995	N	<INS>	10	PASS	END=44367497;SVTYPE=INS;SVLEN=585;SC=SVIM,SVIM-asm,Dipcall;NumNeighbors=0;NumThresholdNeighbors=0;MatchId=1041;TruScore=0.666667;PctSeqSimilarity=0;PctSizeSimilarity=1;PctRecOverlap=1;SizeDiff=0;StartDistance=0;EndDistance=0	GT	0/1
chr20	5023088	HG2_PB_SVrefine2Falcon1plusDovetail_6829	N	<INS>	20	PASS	END=5023088;SVTYPE=INS;SVLEN=155;SC=SVIM-asm,Dipcall;NumNeighbors=0;NumThresholdNeighbors=0;MatchId=1017;TruScore=0.666667;PctSeqSimilarity=0;PctSizeSimilarity=1;PctRecOverlap=1;SizeDiff=0;StartDistance=0;EndDistance=0	GT	0/1
chr20	47487213	HG3_PB_SVrefine2Falcon1Dovetail_11615	N	<DEL>	20	PASS	END=47487819;SVTYPE=DEL;SVLEN=606;SC=Dipcall;NumNeighbors=0;NumThresholdNeighbors=0	GT	1/1
chr20	60526288	HG4_Ill_manta_4231	N	<DEL>	20	PASS	END=60526593;SVTYPE=DEL;SVLEN=305;SC=Dipcall;NumNeighbors=0;NumThresholdNeighbors=0	GT	0/1
chr20	5725259	HG2_PB_PB10Xdip_18439	N	<INS>	20	PASS	END=5725259;SVTYPE=INS;SVLEN=2960;SC=Dipcall;NumNeighbors=0;NumThresholdNeighbors=0	GT	0/1
chr20	42654166	HG2_PB_SVrefine2Falcon2Bionano_9201	N	<INS>	20	PASS	END=42654166;SVTYPE=INS;SVLEN=1777;SC=SVIM;NumNeighbors=0;NumThresholdNeighbors=0	GT	1/1
chr20	60924709	HG2_PB_SVrefine2Falcon2Bionano_9319	N	<INS>	10	PASS	END=60924709;SVTYPE=INS;SVLEN=700;SC=Dipcall;NumNeighbors=0;NumThresholdNeighbors=0	GT	1/1
chr21	47540039	HG4_Ill_GATKHC_30133	N	<INS>	20	PASS	END=47540039;SVTYPE=INS;SVLEN=57;SC=Dipcall;NumNeighbors=0;NumThresholdNeighbors=0	GT	0/1
chr21	36899247	HG2_PB_SVrefine2Falcon1plusDovetail_7332	N	<INS>	20	PASS	END=36899247;SVTYPE=INS;SVLEN=305;SC=SVIM-asm,Dipcall;NumNeighbors=0;NumThresholdNeighbors=0;MatchId=1025;TruScore=0.666667;PctSeqSimilarity=0;PctSizeSimilarity=1;PctRecOverlap=1;SizeDiff=0;StartDistance=0;EndDistance=0	GT	0/1
chr21	47313491	HG3_Ill_GATKHCSBGrefine_12376	N	<INS>	20	PASS	END=47313491;SVTYPE=INS;SVLEN=74;SC=Dipcall;NumNeighbors=0;NumThresholdNeighbors=0	GT	1/1
chr21	47504902	HG2_PB_SVrefine2Falcon2Bionano_9591	N	<INS>	10	PASS	END=47504902;SVTYPE=INS;SVLEN=256;SC=Dipcall;NumNeighbors=0;NumThresholdNeighbors=0	GT	1/1
chr21	47510633	HG2_PB_SVrefine2PBcRplusDovetail_6928	N	<INS>	10	PASS	END=47510633;SVTYPE=INS;SVLEN=726;SC=SVIM,SVIM-asm,Dipcall;NumNeighbors=0;NumThresholdNeighbors=0;MatchId=1053;TruScore=0.666667;PctSeqSimilarity=0;PctSizeSimilarity=1;PctRecOverlap=1;SizeDiff=0;StartDistance=0;EndDistance=0	GT	1/1
chr21	47217508	HG2_PB_SVrefine2Falcon2Bionano_9574	N	<INS>	20	PASS	END=47217508;SVTYPE=INS;SVLEN=3106;SC=SVIM;NumNeighbors=0;NumThresholdNeighbors=0	GT	1/1
chr21	46950926	HG2_PB_SVrefine2PB10Xhap12_14124	N	<INS>	10	PASS	END=46950926;SVTYPE=INS;SVLEN=659;SC=Dipcall;NumNeighbors=0;NumThresholdNeighbors=0	GT	1/1
chr21	46403857	HG2_PB_SVrefine2Falcon1plusDovetail_7409	N	<INS>	10	PASS	END=46403857;SVTYPE=INS;SVLEN=706;SC=SVIM-asm,Dipcall;NumNeighbors=0;NumThresholdNeighbors=0;MatchId=1031;TruScore=0.666667;PctSeqSimilarity=0;PctSizeSimilarity=1;PctRecOverlap=1;SizeDiff=0;StartDistance=0;EndDistance=0	GT	1/1
chr21	41280137	HG2_PB_SVrefine2Falcon2Bionano_9491	N	<INS>	10	PASS	END=41280137;SVTYPE=INS;SVLEN=2756;SC=SVIM;NumNeighbors=0;NumThresholdNeighbors=0	GT	0/1
chr21	46851310	HG2_PB_pbsv_19309	N	<INS>	10	PASS	END=46851310;SVTYPE=INS;SVLEN=185;SC=SVIM;NumNeighbors=0;NumThresholdNeighbors=0	GT	0/1
chr21	44035355	HG2_PB_SVrefine2PBcRplusDovetail_6845	N	<INS>	10	PASS	END=44035355;SVTYPE=INS;SVLEN=700;SC=SVIM-asm,Dipcall;NumNeighbors=0;NumThresholdNeighbors=0;MatchId=1032;TruScore=0.666667;PctSeqSimilarity=0;PctSizeSimilarity=1;PctRecOverlap=1;SizeDiff=0;StartDistance=0;EndDistance=0	GT	1/1
chr21	47322167	HG2_Ill_GATKHCSBGrefine_12549	N	<DEL>	20	PASS	END=47322227;SVTYPE=DEL;SVLEN=60;SC=Dipcall;NumNeighbors=0;NumThresholdNeighbors=0	GT	1/1
chr21	43234036	HG2_PB_SVrefine2PB10Xhap12_14037	N	<DEL>	10	PASS	END=43234371;SVTYPE=DEL;SVLEN=335;SC=Dipcall;NumNeighbors=0;NumThresholdNeighbors=0	GT	0/1
chr21	43264498	HG2_PB_SVrefine2Falcon2Bionano_9507	N	<DEL>	10	PASS	END=43265074;SVTYPE=DEL;SVLEN=576;SC=Dipcall;NumNeighbors=0;NumThresholdNeighbors=0	GT	0/1
chr21	47564275	HG3_PB_SVrefine2PBcRDovetail_9535	N	<INS>	10	PASS	END=47564275;SVTYPE=INS;SVLEN=682;SC=Dipcall;NumNeighbors=0;NumThresholdNeighbors=0	GT	1/1
chr21	47565638	HG2_PB_SVrefine2PB10Xhap12_14163	N	<INS>	10	PASS	END=47565638;SVTYPE=INS;SVLEN=271;SC=Dipcall;NumNeighbors=0;NumThresholdNeighbors=0	GT	1/1
chr21	23260155	HG2_PB_SVrefine2PBcRplusDovetail_6745	N	<INS>	20	PASS	END=23260155;SVTYPE=INS;SVLEN=1583;SC=SVIM;NumNeighbors=0;NumThresholdNeighbors=0	GT	1/1
chr21	44198613	HG2_PB_SVrefine2Falcon2Bionano_9518	N	<INS>	20	PASS	END=44198613;SVTYPE=INS;SVLEN=97;SC=SVIM;NumNeighbors=0;NumThresholdNeighbors=0	GT	0/1
chr21	44007969	HG3_Ill_MetaSV_3180	N	<DEL>	20	PASS	END=44010060;SVTYPE=DEL;SVLEN=2091;SC=Dipcall;NumNeighbors=0;NumThresholdNeighbors=0	GT	0/1
chr21	47417051	HG2_Ill_scalpel_17748	N	<DEL>	20	PASS	END=47417114;SVTYPE=DEL;SVLEN=63;SC=Dipcall;NumNeighbors=0;NumThresholdNeighbors=0	GT	0/1
chr21	46254179	HG4_Ill_GATKHC_30063	N	<DEL>	20	PASS	END=46254230;SVTYPE=DEL;SVLEN=51;SC=Dipcall;NumNeighbors=0;NumThresholdNeighbors=0	GT	0/1
chr21	46906123	HG2_Ill_SVrefine2DISCOVARplusDovetail_7951	N	<DEL>	20	PASS	END=46906192;SVTYPE=DEL;SVLEN=69;SC=Dipcall;NumNeighbors=0;NumThresholdNeighbors=0	GT	0/1
chr21	46894612	HG2_PB_SVrefine2PB10Xhap12_14119	N	<INS>	10	PASS	END=46894612;SVTYPE=INS;SVLEN=250;SC=Dipcall;NumNeighbors=0;NumThresholdNeighbors=0	GT	1/1
chr21	33396658	HG4_PB_SVrefine2Falcon1Dovetail_11928	N	<INS>	20	PASS	END=33396658;SVTYPE=INS;SVLEN=184;SC=Dipcall;NumNeighbors=0;NumThresholdNeighbors=0	GT	0/1
chr21	47474718	HG2_PB_SVrefine2PBcRplusDovetail_6925	N	<INS>	10	PASS	END=47474718;SVTYPE=INS;SVLEN=1189;SC=SVIM,Dipcall;NumNeighbors=0;NumThresholdNeighbors=0;MatchId=1071;TruScore=0.666667;PctSeqSimilarity=0;PctSizeSimilarity=1;PctRecOverlap=1;SizeDiff=0;StartDistance=0;EndDistance=0	GT	1/1
chr21	27395370	HG3_PB_HySA_28423	N	<INS>	10	PASS	END=27395370;SVTYPE=INS;SVLEN=73;SC=Dipcall;NumNeighbors=0;NumThresholdNeighbors=0	GT	0/1
chr22	28485965	HG3_PB_HySA_29009	N	<INS>	10	PASS	END=28485965;SVTYPE=INS;SVLEN=444;SC=Dipcall;NumNeighbors=0;NumThresholdNeighbors=0	GT	0/1
chr22	41696510	HG3_PB_SVrefine2PBcRDovetail_9654	N	<INS>	10	PASS	END=41696510;SVTYPE=INS;SVLEN=3502;SC=Dipcall;NumNeighbors=0;NumThresholdNeighbors=0	GT	0/1
chr22	18236649	HG2_PB_SVrefine2Falcon2Bionano_9617	N	<INS>	20	PASS	END=18236649;SVTYPE=INS;SVLEN=78;SC=SVIM-asm,Dipcall;NumNeighbors=0;NumThresholdNeighbors=0;MatchId=1050;TruScore=0.666667;PctSeqSimilarity=0;PctSizeSimilarity=1;PctRecOverlap=1;SizeDiff=0;StartDistance=0;EndDistance=0	GT	0/1
chr22	20239075	HG2_Ill_SVrefine2DISCOVARplusDovetail_8004	N	<INS>	20	PASS	END=20239075;SVTYPE=INS;SVLEN=1359;SC=Dipcall;NumNeighbors=0;NumThresholdNeighbors=0	GT	1/1
chr22	36069813	HG2_PB_PB10Xdip_19496	N	<INS>	10	PASS	END=36069813;SVTYPE=INS;SVLEN=296;SC=Dipcall;NumNeighbors=0;NumThresholdNeighbors=0	GT	0/1
chr22	17584529	HG2_PB_SVrefine2PB10Xhap12_14184	N	<INS>	10	PASS	END=17584529;SVTYPE=INS;SVLEN=242;SC=SVIM;NumNeighbors=0;NumThresholdNeighbors=0	GT	1/1
chr22	49352636	HG2_Ill_SVrefine2DISCOVARplusDovetail_8206	N	<INS>	20	PASS	END=49352636;SVTYPE=INS;SVLEN=219;SC=Dipcall;NumNeighbors=0;NumThresholdNeighbors=0	GT	1/1
chr22	45280247	HG3_Ill_GATKHC_30570	N	<DEL>	20	PASS	END=45280313;SVTYPE=DEL;SVLEN=66;SC=SVIM-asm;NumNeighbors=0;NumThresholdNeighbors=0	GT	1/1
chr22	28007178	HG2_Ill_250bpfermikitraw_25270	N	<INS>	20	PASS	END=28007178;SVTYPE=INS;SVLEN=96;SC=SVIM;NumNeighbors=0;NumThresholdNeighbors=0	GT	0/1
chr22	31019714	HG2_PB_SVrefine2Falcon1plusDovetail_7572	N	<INS>	20	PASS	END=31019714;SVTYPE=INS;SVLEN=386;SC=PAV,Dipcall;NumNeighbors=0;NumThresholdNeighbors=0;MatchId=1031;TruScore=0.666667;PctSeqSimilarity=0;PctSizeSimilarity=1;PctRecOverlap=1;SizeDiff=0;StartDistance=0;EndDistance=0	GT	1/1
chr22	49544116	HG4_PB_SVrefine2PBcRDovetail_9923	N	<DEL>	20	PASS	END=49544250;SVTYPE=DEL;SVLEN=134;SC=Dipcall;NumNeighbors=0;NumThresholdNeighbors=0	GT	0/1
chr22	49545313	HG4_Ill_GATKHC_30656	N	<INS>	20	PASS	END=49545313;SVTYPE=INS;SVLEN=52;SC=Dipcall;NumNeighbors=0;NumThresholdNeighbors=0	GT	0/1
chr22	22752585	HG2_10X_SVrefine210Xhap12_13555	N	<INS>	20	PASS	END=22752585;SVTYPE=INS;SVLEN=9100;SC=SVIM;NumNeighbors=0;NumThresholdNeighbors=0	GT	0/1
chr22	40897206	HG3_PB_SVrefine2Falcon1Dovetail_12186	N	<INS>	10	PASS	END=40897206;SVTYPE=INS;SVLEN=126;SC=SVIM-asm,Dipcall;NumNeighbors=0;NumThresholdNeighbors=0;MatchId=1062;TruScore=0.666667;PctSeqSimilarity=0;PctSizeSimilarity=1;PctRecOverlap=1;SizeDiff=0;StartDistance=0;EndDistance=0	GT	1/1
chr22	47566242	HG2_PB_SVrefine2Falcon1plusDovetail_7697	N	<INS>	10	PASS	END=47566242;SVTYPE=INS;SVLEN=615;SC=SVIM,SVIM-asm,PAV,Dipcall;NumNeighbors=0;NumThresholdNeighbors=0;MatchId=1089;TruScore=0.666667;PctSeqSimilarity=0;PctSizeSimilarity=1;PctRecOverlap=1;SizeDiff=0;StartDistance=0;EndDistance=0	GT	0/1
chr22	43828231	HG2_PB_SVrefine2PB10Xhap12_14355	N	<INS>	10	PASS	END=43828231;SVTYPE=INS;SVLEN=391;SC=SVIM,PAV;NumNeighbors=0;NumThresholdNeighbors=0;MatchId=1090;TruScore=0.666667;PctSeqSimilarity=0;PctSizeSimilarity=1;PctRecOverlap=1;SizeDiff=0;StartDistance=0;EndDistance=0	GT	1/1
chr22	49425456	HG2_PB_SVrefine2Falcon2Bionano_9804	N	<INS>	20	PASS	END=49425456;SVTYPE=INS;SVLEN=1802;SC=Dipcall;NumNeighbors=0;NumThresholdNeighbors=0	GT	0/1
chr22	46883554	HG2_PB_SVrefine2Falcon2Bionano_9760	N	<INS>	10	PASS	END=46883554;SVTYPE=INS;SVLEN=140;SC=SVIM-asm,Dipcall;NumNeighbors=0;NumThresholdNeighbors=0;MatchId=1067;TruScore=0.666667;PctSeqSimilarity=0;PctSizeSimilarity=1;PctRecOverlap=1;SizeDiff=0;StartDistance=0;EndDistance=0	GT	1/1
chr22	19210895	HG3_PB_SVrefine2Falcon1Dovetail_12097	N	<INS>	10	PASS	END=19210895;SVTYPE=INS;SVLEN=6044;SC=Dipcall;NumNeighbors=0;NumThresholdNeighbors=0	GT	0/1
chr22	45002748	HG4_Ill_GATKHC_30540	N	<INS>	20	PASS	END=45002748;SVTYPE=INS;SVLEN=100;SC=SVIM;NumNeighbors=0;NumThresholdNeighbors=0	GT	0/1
