# Supplementary material for: Tradeoffs in alignment and assembly-based methods for structural variant detection with long-read sequencing data
Source: Nat Commun. 2024 Mar 19;15:2447. doi: 10.1038/s41467-024-46614-z (PMC10951360; doi:10.1038/s41467-024-46614-z)
Supplement: Supplementary file 4 — Source Data [file 41467_2024_46614_MOESM4_ESM.zip › Source Data/Figure4/HG002_analysis/Data/VCFs/ONT_Promethion/overlap_fp_p0_all_ALNandASM/Multi_SV_Caller_Merged.vcf]

##fileformat=VCFv4.2
##FILTER=<ID=PASS,Description="All filters passed">
##source=DeBreak/MAMnet/Sniffles2/cuteSV/NanoVar/SVIM/Sniffles/Smartie-sv_aln/SVIM-asm/PAV/Dipcall
##contig=<ID=chr1,length=249250621>
##contig=<ID=chr2,length=243199373>
##contig=<ID=chr3,length=198022430>
##contig=<ID=chr4,length=191154276>
##contig=<ID=chr5,length=180915260>
##contig=<ID=chr6,length=171115067>
##contig=<ID=chr7,length=159138663>
##contig=<ID=chr8,length=146364022>
##contig=<ID=chr9,length=141213431>
##contig=<ID=chr10,length=135534747>
##contig=<ID=chr11,length=135006516>
##contig=<ID=chr12,length=133851895>
##contig=<ID=chr13,length=115169878>
##contig=<ID=chr14,length=107349540>
##contig=<ID=chr15,length=102531392>
##contig=<ID=chr16,length=90354753>
##contig=<ID=chr17,length=81195210>
##contig=<ID=chr18,length=78077248>
##contig=<ID=chr19,length=59128983>
##contig=<ID=chr20,length=63025520>
##contig=<ID=chr21,length=48129895>
##contig=<ID=chr22,length=51304566>
##contig=<ID=chrX,length=155270560>
##contig=<ID=chrY,length=59373566>
##contig=<ID=chrM,length=16571>
##contig=<ID=chr1_gl000191_random,length=106433>
##contig=<ID=chr1_gl000192_random,length=547496>
##contig=<ID=chr4_gl000193_random,length=189789>
##contig=<ID=chr4_gl000194_random,length=191469>
##contig=<ID=chr7_gl000195_random,length=182896>
##contig=<ID=chr8_gl000196_random,length=38914>
##contig=<ID=chr8_gl000197_random,length=37175>
##contig=<ID=chr9_gl000198_random,length=90085>
##contig=<ID=chr9_gl000199_random,length=169874>
##contig=<ID=chr9_gl000200_random,length=187035>
##contig=<ID=chr9_gl000201_random,length=36148>
##contig=<ID=chr11_gl000202_random,length=40103>
##contig=<ID=chr17_gl000203_random,length=37498>
##contig=<ID=chr17_gl000204_random,length=81310>
##contig=<ID=chr17_gl000205_random,length=174588>
##contig=<ID=chr17_gl000206_random,length=41001>
##contig=<ID=chr18_gl000207_random,length=4262>
##contig=<ID=chr19_gl000208_random,length=92689>
##contig=<ID=chr19_gl000209_random,length=159169>
##contig=<ID=chr21_gl000210_random,length=27682>
##contig=<ID=chrUn_gl000211,length=166566>
##contig=<ID=chrUn_gl000212,length=186858>
##contig=<ID=chrUn_gl000213,length=164239>
##contig=<ID=chrUn_gl000214,length=137718>
##contig=<ID=chrUn_gl000215,length=172545>
##contig=<ID=chrUn_gl000216,length=172294>
##contig=<ID=chrUn_gl000217,length=172149>
##contig=<ID=chrUn_gl000218,length=161147>
##contig=<ID=chrUn_gl000219,length=179198>
##contig=<ID=chrUn_gl000220,length=161802>
##contig=<ID=chrUn_gl000221,length=155397>
##contig=<ID=chrUn_gl000222,length=186861>
##contig=<ID=chrUn_gl000223,length=180455>
##contig=<ID=chrUn_gl000224,length=179693>
##contig=<ID=chrUn_gl000225,length=211173>
##contig=<ID=chrUn_gl000226,length=15008>
##contig=<ID=chrUn_gl000227,length=128374>
##contig=<ID=chrUn_gl000228,length=129120>
##contig=<ID=chrUn_gl000229,length=19913>
##contig=<ID=chrUn_gl000230,length=43691>
##contig=<ID=chrUn_gl000231,length=27386>
##contig=<ID=chrUn_gl000232,length=40652>
##contig=<ID=chrUn_gl000233,length=45941>
##contig=<ID=chrUn_gl000234,length=40531>
##contig=<ID=chrUn_gl000235,length=34474>
##contig=<ID=chrUn_gl000236,length=41934>
##contig=<ID=chrUn_gl000237,length=45867>
##contig=<ID=chrUn_gl000238,length=39939>
##contig=<ID=chrUn_gl000239,length=33824>
##contig=<ID=chrUn_gl000240,length=41933>
##contig=<ID=chrUn_gl000241,length=42152>
##contig=<ID=chrUn_gl000242,length=43523>
##contig=<ID=chrUn_gl000243,length=43341>
##contig=<ID=chrUn_gl000244,length=39929>
##contig=<ID=chrUn_gl000245,length=36651>
##contig=<ID=chrUn_gl000246,length=38154>
##contig=<ID=chrUn_gl000247,length=36422>
##contig=<ID=chrUn_gl000248,length=39786>
##contig=<ID=chrUn_gl000249,length=38502>
##contig=<ID=hs37d5,length=35477943>
##FILTER=<ID=GAP2,Description="None">
##FILTER=<ID=.,Description="None">
##FILTER=<ID=GAP1,Description="None">
##FILTER=<ID=HET2,Description="None">
##FILTER=<ID=HET1;HET2,Description="None">
##FILTER=<ID=HET1,Description="None">
##FILTER=<ID=GAP1;HET2,Description="None">
##FILTER=<ID=STRANDBIAS,Description="None">
##FILTER=<ID=UNRESOLVED,Description="None">
##FILTER=<ID=hom_ref,Description="None">
##FILTER=<ID=q5,Description="None">
##FILTER=<ID=GT,Description="None">
##INFO=<ID=SVTYPE,Number=1,Type=String,Description="Type of structural variant">
##INFO=<ID=END,Number=1,Type=Integer,Description="End position of the variant described in this record">
##INFO=<ID=SVLEN,Number=1,Type=Integer,Description="Difference in length between REF and ALT alleles">
##INFO=<ID=SC,Number=.,Type=String,Description="SV Caller(s) that supports this variant">
##FORMAT=<ID=GT,Number=1,Type=String,Description="Genotype">
##INFO=<ID=TruScore,Number=1,Type=Float,Description="Truvari score for similarity of match">
##INFO=<ID=PctSeqSimilarity,Number=1,Type=Float,Description="Pct sequence similarity between this variant and its closest match">
##INFO=<ID=PctSizeSimilarity,Number=1,Type=Float,Description="Pct size similarity between this variant and its closest match">
##INFO=<ID=PctRecOverlap,Number=1,Type=Float,Description="Percent reciprocal overlap percent of the two calls' coordinates">
##INFO=<ID=StartDistance,Number=1,Type=Integer,Description="Distance of this call's start from comparison call's start">
##INFO=<ID=EndDistance,Number=1,Type=Integer,Description="Distance of this call's start from comparison call's start">
##INFO=<ID=SizeDiff,Number=1,Type=Float,Description="Difference in size(basecall) and size(evalcall)">
##INFO=<ID=NumNeighbors,Number=1,Type=Integer,Description="Number of calls in B that were in the neighborhood (REFDIST) of this call">
##INFO=<ID=NumThresholdNeighbors,Number=1,Type=Integer,Description="Number of calls in B that are within threshold distances of this call">
##INFO=<ID=MatchId,Number=1,Type=Integer,Description="Truvari uid to help tie tp-base.vcf and tp-call.vcf entries together">
#CHROM	POS	ID	REF	ALT	QUAL	FILTER	INFO	FORMAT	Sample
chr6	371997	.	N	<INS>	30	HET1	END=371997;SVTYPE=INS;SVLEN=4917;SC=DeBreak,NanoVar,PAV,Dipcall;NumNeighbors=1;NumThresholdNeighbors=1;MatchId=12;TruScore=0.268066;PctSeqSimilarity=0;PctSizeSimilarity=0.803945;PctRecOverlap=0.000252908;SizeDiff=964;StartDistance=736;EndDistance=-3217	GT	./0
chr6	501566	.	N	<INS>	30	GAP2	END=501566;SVTYPE=INS;SVLEN=52;SC=DeBreak,MAMnet,Sniffles2,Sniffles,PAV,Dipcall;NumNeighbors=1;NumThresholdNeighbors=1;MatchId=19;TruScore=0.222222;PctSeqSimilarity=0;PctSizeSimilarity=0.666667;PctRecOverlap=0;SizeDiff=-26;StartDistance=363;EndDistance=362	GT	1/.
chr6	520649	.	N	<DEL>	.	.	END=520898;SVTYPE=DEL;SVLEN=-249;SC=DeBreak,Sniffles2,cuteSV,SVIM,Sniffles,Smartie-sv_aln;NumNeighbors=1;NumThresholdNeighbors=1;MatchId=23;TruScore=0.307407;PctSeqSimilarity=0;PctSizeSimilarity=0.922222;PctRecOverlap=0;SizeDiff=-21;StartDistance=311;EndDistance=290	GT	./.
chr6	739045	Sniffles2.DEL.4251S5	N	<DEL>	60	GT	END=739134;SVTYPE=DEL;SVLEN=-89;SC=DeBreak,Sniffles2;NumNeighbors=1;NumThresholdNeighbors=1;MatchId=28;TruScore=0.666667;PctSeqSimilarity=0;PctSizeSimilarity=1;PctRecOverlap=1;SizeDiff=0;StartDistance=0;EndDistance=0	GT	0/0
chr6	863277	svim.DEL.220813	N	<DEL>	13	PASS	END=863372;SVTYPE=DEL;SVLEN=95;SC=DeBreak,Sniffles2,cuteSV,SVIM;NumNeighbors=1;NumThresholdNeighbors=1;MatchId=39;TruScore=0.520833;PctSeqSimilarity=0;PctSizeSimilarity=1;PctRecOverlap=0.5625;SizeDiff=0;StartDistance=42;EndDistance=42	GT	0/1
chr6	1317183	chr6-1317184-INS-333	N	<INS>	.	.	END=1317183;SVTYPE=INS;SVLEN=333;SC=DeBreak,MAMnet,Sniffles2,cuteSV,NanoVar,SVIM,PAV;NumNeighbors=1;NumThresholdNeighbors=1;MatchId=67;TruScore=0.3003;PctSeqSimilarity=0;PctSizeSimilarity=0.900901;PctRecOverlap=0;SizeDiff=33;StartDistance=-176;EndDistance=-476	GT	1/1
chr6	1534980	.	N	<INS>	30	.	END=1534980;SVTYPE=INS;SVLEN=100;SC=DeBreak,MAMnet,Sniffles2,cuteSV,NanoVar,SVIM,Sniffles,Smartie-sv_aln,SVIM-asm,PAV,Dipcall;NumNeighbors=1;NumThresholdNeighbors=1;MatchId=76;TruScore=0.333333;PctSeqSimilarity=0;PctSizeSimilarity=1;PctRecOverlap=0;SizeDiff=0;StartDistance=-1;EndDistance=-2	GT	1/0
chr6	1542235	.	N	<INS>	30	.	END=1542235;SVTYPE=INS;SVLEN=98;SC=DeBreak,MAMnet,Sniffles2,cuteSV,NanoVar,SVIM,Sniffles,SVIM-asm,PAV,Dipcall;NumNeighbors=1;NumThresholdNeighbors=1;MatchId=77;TruScore=0.296348;PctSeqSimilarity=0;PctSizeSimilarity=0.877551;PctRecOverlap=0.0114943;SizeDiff=12;StartDistance=1;EndDistance=-85	GT	1/0
chr6	2982261	13806_1	N	<DEL>	.	PASS	END=2982325;SVTYPE=DEL;SVLEN=-64;SC=DeBreak,NanoVar,Sniffles;NumNeighbors=1;NumThresholdNeighbors=1;MatchId=88;TruScore=0.368814;PctSeqSimilarity=0;PctSizeSimilarity=0.876712;PctRecOverlap=0.22973;SizeDiff=-9;StartDistance=57;EndDistance=48	GT	0/0
chr6	3092235	.	N	<DEL>	30	.	END=3092421;SVTYPE=DEL;SVLEN=186;SC=DeBreak,cuteSV,SVIM-asm,PAV,Dipcall;NumNeighbors=1;NumThresholdNeighbors=1;MatchId=90;TruScore=0.329251;PctSeqSimilarity=0;PctSizeSimilarity=0.709677;PctRecOverlap=0.278075;SizeDiff=54;StartDistance=81;EndDistance=135	GT	1/0
chr6	4760114	.	N	<DEL>	.	.	END=4760170;SVTYPE=DEL;SVLEN=-56;SC=DeBreak,Sniffles,Smartie-sv_aln;NumNeighbors=1;NumThresholdNeighbors=1;MatchId=107;TruScore=0.649018;PctSeqSimilarity=0;PctSizeSimilarity=0.982143;PctRecOverlap=0.964912;SizeDiff=1;StartDistance=-2;EndDistance=-1	GT	./.
chr6	4895660	chr6-4895661-INS-98	N	<INS>	.	.	END=4895660;SVTYPE=INS;SVLEN=98;SC=DeBreak,Sniffles2,cuteSV,NanoVar,PAV;NumNeighbors=1;NumThresholdNeighbors=1;MatchId=109;TruScore=0.285714;PctSeqSimilarity=0;PctSizeSimilarity=0.857143;PctRecOverlap=0;SizeDiff=14;StartDistance=-55;EndDistance=-56	GT	0/1
chr6	5135279	.	N	<DEL>	30	.	END=5135336;SVTYPE=DEL;SVLEN=57;SC=DeBreak,Sniffles2,SVIM,Sniffles,SVIM-asm,PAV,Dipcall;NumNeighbors=1;NumThresholdNeighbors=1;MatchId=113;TruScore=0.333333;PctSeqSimilarity=0;PctSizeSimilarity=1;PctRecOverlap=0;SizeDiff=0;StartDistance=83;EndDistance=83	GT	1/0
chr6	6045986	chr6-6045987-INS-156	N	<INS>	.	.	END=6045986;SVTYPE=INS;SVLEN=156;SC=DeBreak,PAV;NumNeighbors=1;NumThresholdNeighbors=1;MatchId=116;TruScore=0.217949;PctSeqSimilarity=0;PctSizeSimilarity=0.653846;PctRecOverlap=0;SizeDiff=54;StartDistance=-154;EndDistance=-256	GT	1/1
chr6	6916643	svim.DEL.222181	N	<DEL>	12	hom_ref	END=6916697;SVTYPE=DEL;SVLEN=54;SC=DeBreak,SVIM;NumNeighbors=1;NumThresholdNeighbors=1;MatchId=124;TruScore=0.631881;PctSeqSimilarity=0;PctSizeSimilarity=0.947368;PctRecOverlap=0.948276;SizeDiff=-3;StartDistance=1;EndDistance=-2	GT	0/0
chr6	7273359	.	N	<DEL>	30	.	END=7273917;SVTYPE=DEL;SVLEN=558;SC=DeBreak,MAMnet,Sniffles2,cuteSV,SVIM,Sniffles,Smartie-sv_aln,SVIM-asm,PAV,Dipcall;NumNeighbors=1;NumThresholdNeighbors=1;MatchId=126;TruScore=0.66607;PctSeqSimilarity=0;PctSizeSimilarity=1;PctRecOverlap=0.998211;SizeDiff=0;StartDistance=-1;EndDistance=-1	GT	1/0
chr6	8254535	cuteSV.INS.13349	N	<INS>	314.9	PASS	END=8254535;SVTYPE=INS;SVLEN=196;SC=DeBreak,MAMnet,Sniffles2,cuteSV;NumNeighbors=1;NumThresholdNeighbors=1;MatchId=132;TruScore=0.183673;PctSeqSimilarity=0;PctSizeSimilarity=0.55102;PctRecOverlap=0;SizeDiff=88;StartDistance=-3;EndDistance=-111	GT	1/1
chr6	8827860	.	N	<DEL>	30	.	END=8827935;SVTYPE=DEL;SVLEN=75;SC=DeBreak,cuteSV,SVIM,Sniffles,Smartie-sv_aln,SVIM-asm,PAV,Dipcall;NumNeighbors=1;NumThresholdNeighbors=1;MatchId=136;TruScore=0.662281;PctSeqSimilarity=0;PctSizeSimilarity=1;PctRecOverlap=0.986842;SizeDiff=0;StartDistance=-1;EndDistance=-1	GT	1/0
chr6	8853901	13903_2	N	<DEL>	.	STRANDBIAS	END=8853955;SVTYPE=DEL;SVLEN=-54;SC=DeBreak,Sniffles2,cuteSV,NanoVar,SVIM,Sniffles;NumNeighbors=1;NumThresholdNeighbors=1;MatchId=138;TruScore=0.572173;PctSeqSimilarity=0;PctSizeSimilarity=0.857143;PctRecOverlap=0.859375;SizeDiff=-9;StartDistance=9;EndDistance=0	GT	0/0
chr6	10589163	cuteSV.DEL.23760	N	<DEL>	0	q5	END=10589310;SVTYPE=DEL;SVLEN=147;SC=DeBreak,Sniffles2,cuteSV;NumNeighbors=1;NumThresholdNeighbors=1;MatchId=147;TruScore=0.456302;PctSeqSimilarity=0;PctSizeSimilarity=0.683721;PctRecOverlap=0.685185;SizeDiff=-68;StartDistance=43;EndDistance=-25	GT	0/0
chr6	11967361	chr6-11967362-INS-62	N	<INS>	.	.	END=11967361;SVTYPE=INS;SVLEN=62;SC=DeBreak,MAMnet,Sniffles2,SVIM,Smartie-sv_aln,SVIM-asm,PAV;NumNeighbors=1;NumThresholdNeighbors=1;MatchId=153;TruScore=0.327957;PctSeqSimilarity=0;PctSizeSimilarity=0.983871;PctRecOverlap=0;SizeDiff=1;StartDistance=-1;EndDistance=-2	GT	1/1
chr6	12104627	13950_0	N	<DEL>	.	PASS	END=12104678;SVTYPE=DEL;SVLEN=-51;SC=DeBreak,Sniffles2,SVIM,Sniffles;NumNeighbors=1;NumThresholdNeighbors=1;MatchId=154;TruScore=0.653967;PctSeqSimilarity=0;PctSizeSimilarity=0.980769;PctRecOverlap=0.981132;SizeDiff=-1;StartDistance=0;EndDistance=-1	GT	0/0
chr6	15469603	.	N	<INS>	30	GAP2	END=15469603;SVTYPE=INS;SVLEN=133;SC=DeBreak,Sniffles2,cuteSV,Sniffles,SVIM-asm,PAV,Dipcall;NumNeighbors=2;NumThresholdNeighbors=1;MatchId=165;TruScore=0.303258;PctSeqSimilarity=0;PctSizeSimilarity=0.909774;PctRecOverlap=0;SizeDiff=12;StartDistance=-5;EndDistance=-126	GT	1/.
chr6	15726334	.	N	<INS>	30	.	END=15726334;SVTYPE=INS;SVLEN=120;SC=DeBreak,MAMnet,Sniffles2,cuteSV,SVIM,SVIM-asm,PAV,Dipcall;NumNeighbors=1;NumThresholdNeighbors=1;MatchId=166;TruScore=0.305556;PctSeqSimilarity=0;PctSizeSimilarity=0.916667;PctRecOverlap=0;SizeDiff=10;StartDistance=-61;EndDistance=-171	GT	0/1
chr6	15984091	.	N	<DEL>	30	.	END=15984173;SVTYPE=DEL;SVLEN=82;SC=DeBreak,Sniffles2,NanoVar,SVIM-asm,PAV,Dipcall;NumNeighbors=1;NumThresholdNeighbors=1;MatchId=167;TruScore=0.223577;PctSeqSimilarity=0;PctSizeSimilarity=0.670732;PctRecOverlap=0;SizeDiff=27;StartDistance=-232;EndDistance=-205	GT	1/0
chr6	17382927	nv_SV80991-A8FC1	N	<DEL>	11.6	PASS	END=17382981;SVTYPE=DEL;SVLEN=-54;SC=DeBreak,NanoVar;NumNeighbors=1;NumThresholdNeighbors=1;MatchId=174;TruScore=0.504759;PctSeqSimilarity=0;PctSizeSimilarity=0.885246;PctRecOverlap=0.629032;SizeDiff=-7;StartDistance=-16;EndDistance=-23	GT	0/1
chr6	18670984	.	N	<INS>	30	.	END=18670984;SVTYPE=INS;SVLEN=60;SC=DeBreak,NanoVar,SVIM,Sniffles,Smartie-sv_aln,Dipcall;NumNeighbors=1;NumThresholdNeighbors=1;MatchId=177;TruScore=0.311111;PctSeqSimilarity=0;PctSizeSimilarity=0.933333;PctRecOverlap=0;SizeDiff=4;StartDistance=-1;EndDistance=-2	GT	0/1
chr6	19345125	Sniffles2.DEL.502AS5	N	<DEL>	60	GT	END=19345199;SVTYPE=DEL;SVLEN=-74;SC=DeBreak,Sniffles2;NumNeighbors=1;NumThresholdNeighbors=1;MatchId=181;TruScore=0.626607;PctSeqSimilarity=0;PctSizeSimilarity=0.986486;PctRecOverlap=0.893333;SizeDiff=1;StartDistance=7;EndDistance=8	GT	0/0
chr6	19347396	.	N	<INS>	30	.	END=19347396;SVTYPE=INS;SVLEN=110;SC=DeBreak,MAMnet,Sniffles2,cuteSV,SVIM,Sniffles,SVIM-asm,PAV,Dipcall;NumNeighbors=1;NumThresholdNeighbors=1;MatchId=182;TruScore=0.233546;PctSeqSimilarity=0;PctSizeSimilarity=0.700637;PctRecOverlap=0;SizeDiff=-47;StartDistance=4;EndDistance=3	GT	1/0
chr6	19637097	.	N	<INS>	30	.	END=19637097;SVTYPE=INS;SVLEN=675;SC=DeBreak,MAMnet,Sniffles2,cuteSV,SVIM,Sniffles,SVIM-asm,PAV,Dipcall;NumNeighbors=1;NumThresholdNeighbors=1;MatchId=184;TruScore=0.331852;PctSeqSimilarity=0;PctSizeSimilarity=0.995556;PctRecOverlap=0;SizeDiff=3;StartDistance=-127;EndDistance=-128	GT	0/1
chr6	24927291	svim.INS.126621	N	<INS>	17	PASS	END=24927291;SVTYPE=INS;SVLEN=75;SC=DeBreak,cuteSV,SVIM;NumNeighbors=1;NumThresholdNeighbors=1;MatchId=207;TruScore=0.17232;PctSeqSimilarity=0;PctSizeSimilarity=0.510204;PctRecOverlap=0.00675676;SizeDiff=-72;StartDistance=19;EndDistance=-128	GT	0/1
chr6	25070761	.	N	<INS>	30	.	END=25070761;SVTYPE=INS;SVLEN=3436;SC=DeBreak,Sniffles2,cuteSV,SVIM-asm,PAV,Dipcall;NumNeighbors=1;NumThresholdNeighbors=1;MatchId=210;TruScore=0.323535;PctSeqSimilarity=0;PctSizeSimilarity=0.970605;PctRecOverlap=0;SizeDiff=101;StartDistance=27;EndDistance=26	GT	0/1
chr6	25451009	svim_asm.DEL.4178	N	<DEL>	.	PASS	END=25451067;SVTYPE=DEL;SVLEN=58;SC=DeBreak,SVIM-asm;NumNeighbors=1;NumThresholdNeighbors=1;MatchId=212;TruScore=0.593026;PctSeqSimilarity=0;PctSizeSimilarity=0.965517;PctRecOverlap=0.813559;SizeDiff=2;StartDistance=-11;EndDistance=-9	GT	0/1
chr6	26734282	chr6-26734283-INS-958	N	<INS>	.	.	END=26734282;SVTYPE=INS;SVLEN=958;SC=DeBreak,MAMnet,Sniffles2,cuteSV,SVIM,Sniffles,PAV;NumNeighbors=1;NumThresholdNeighbors=1;MatchId=219;TruScore=0.325678;PctSeqSimilarity=0;PctSizeSimilarity=0.977035;PctRecOverlap=0;SizeDiff=22;StartDistance=-3;EndDistance=-4	GT	1/0
chr6	26739133	chr6-26739134-INS-395	N	<INS>	.	.	END=26739133;SVTYPE=INS;SVLEN=395;SC=DeBreak,MAMnet,Sniffles2,cuteSV,SVIM,PAV;NumNeighbors=1;NumThresholdNeighbors=1;MatchId=220;TruScore=0.3173;PctSeqSimilarity=0;PctSizeSimilarity=0.951899;PctRecOverlap=0;SizeDiff=19;StartDistance=19;EndDistance=18	GT	1/0
chr6	26739867	chr6-26739868-DEL-64	N	<DEL>	.	.	END=26739931;SVTYPE=DEL;SVLEN=64;SC=DeBreak,SVIM,Sniffles,Smartie-sv_aln,PAV;NumNeighbors=1;NumThresholdNeighbors=1;MatchId=221;TruScore=0.65633;PctSeqSimilarity=0;PctSizeSimilarity=0.984375;PctRecOverlap=0.984615;SizeDiff=1;StartDistance=-1;EndDistance=0	GT	1/1
chr6	26743906	chr6-26743907-DEL-1264	N	<DEL>	.	.	END=26745170;SVTYPE=DEL;SVLEN=1264;SC=DeBreak,MAMnet,Sniffles2,cuteSV,NanoVar,SVIM,Sniffles,Smartie-sv_aln,SVIM-asm,PAV;NumNeighbors=1;NumThresholdNeighbors=1;MatchId=222;TruScore=0.660604;PctSeqSimilarity=0;PctSizeSimilarity=0.992089;PctRecOverlap=0.989723;SizeDiff=10;StartDistance=-13;EndDistance=-3	GT	1/1
chr6	26747893	svim.INS.126834	N	<INS>	16	PASS	END=26747893;SVTYPE=INS;SVLEN=316;SC=DeBreak,Sniffles2,cuteSV,SVIM;NumNeighbors=1;NumThresholdNeighbors=1;MatchId=225;TruScore=0.329114;PctSeqSimilarity=0;PctSizeSimilarity=0.987342;PctRecOverlap=0;SizeDiff=4;StartDistance=2;EndDistance=1	GT	0/1
chr6	26752028	svim.INS.126835	N	<INS>	18	PASS	END=26752028;SVTYPE=INS;SVLEN=1725;SC=DeBreak,MAMnet,Sniffles2,cuteSV,SVIM;NumNeighbors=1;NumThresholdNeighbors=1;MatchId=226;TruScore=0.329662;PctSeqSimilarity=0;PctSizeSimilarity=0.988985;PctRecOverlap=0;SizeDiff=19;StartDistance=-1;EndDistance=-2	GT	0/1
chr6	26753446	chr6-26753447-INS-170	N	<INS>	.	.	END=26753446;SVTYPE=INS;SVLEN=170;SC=DeBreak,MAMnet,Sniffles2,cuteSV,SVIM,Sniffles,SVIM-asm,PAV;NumNeighbors=2;NumThresholdNeighbors=1;MatchId=227;TruScore=0.3;PctSeqSimilarity=0;PctSizeSimilarity=0.9;PctRecOverlap=0;SizeDiff=17;StartDistance=-20;EndDistance=-21	GT	1/1
chr6	26753525	.	N	<DEL>	.	.	END=26753603;SVTYPE=DEL;SVLEN=-78;SC=DeBreak,Sniffles2,cuteSV,SVIM,Smartie-sv_aln;NumNeighbors=1;NumThresholdNeighbors=1;MatchId=228;TruScore=0.658174;PctSeqSimilarity=0;PctSizeSimilarity=0.987179;PctRecOverlap=0.987342;SizeDiff=1;StartDistance=-1;EndDistance=0	GT	./.
chr6	26948077	14166_0	N	<DEL>	.	STRANDBIAS	END=26948146;SVTYPE=DEL;SVLEN=-69;SC=DeBreak,Sniffles2,cuteSV,Sniffles;NumNeighbors=1;NumThresholdNeighbors=1;MatchId=239;TruScore=0.633126;PctSeqSimilarity=0;PctSizeSimilarity=0.956522;PctRecOverlap=0.942857;SizeDiff=3;StartDistance=1;EndDistance=4	GT	0/0
chr6	27389922	.	N	<DEL>	30	.	END=27389975;SVTYPE=DEL;SVLEN=53;SC=DeBreak,MAMnet,Sniffles2,cuteSV,NanoVar,SVIM,Sniffles,Smartie-sv_aln,SVIM-asm,PAV,Dipcall;NumNeighbors=1;NumThresholdNeighbors=1;MatchId=244;TruScore=0.660494;PctSeqSimilarity=0;PctSizeSimilarity=1;PctRecOverlap=0.981481;SizeDiff=0;StartDistance=-1;EndDistance=-1	GT	1/1
chr6	27883081	nv_SV81968-A04AC	N	<INS>	9.9	PASS	END=27883082;SVTYPE=INS;SVLEN=51;SC=DeBreak,NanoVar;NumNeighbors=1;NumThresholdNeighbors=1;MatchId=247;TruScore=0.326797;PctSeqSimilarity=0;PctSizeSimilarity=0.980392;PctRecOverlap=0;SizeDiff=1;StartDistance=3;EndDistance=3	GT	0/1
chr6	28745812	svim.DEL.227167	N	<DEL>	12	hom_ref	END=28745873;SVTYPE=DEL;SVLEN=61;SC=DeBreak,SVIM;NumNeighbors=1;NumThresholdNeighbors=1;MatchId=250;TruScore=0.585845;PctSeqSimilarity=0;PctSizeSimilarity=0.967213;PctRecOverlap=0.790323;SizeDiff=2;StartDistance=-13;EndDistance=-11	GT	0/0
chr6	29863577	.	N	<DEL>	30	GAP2	END=29863669;SVTYPE=DEL;SVLEN=92;SC=DeBreak,MAMnet,Sniffles2,cuteSV,NanoVar,SVIM,Sniffles,Smartie-sv_aln,SVIM-asm,PAV,Dipcall;NumNeighbors=1;NumThresholdNeighbors=1;MatchId=258;TruScore=0.508766;PctSeqSimilarity=0;PctSizeSimilarity=0.945652;PctRecOverlap=0.580645;SizeDiff=5;StartDistance=-39;EndDistance=-34	GT	1/.
chr6	30348380	14229_1	N	<DEL>	.	PASS	END=30348430;SVTYPE=DEL;SVLEN=-50;SC=DeBreak,Sniffles;NumNeighbors=1;NumThresholdNeighbors=1;MatchId=263;TruScore=0.575492;PctSeqSimilarity=0;PctSizeSimilarity=0.862069;PctRecOverlap=0.864407;SizeDiff=-8;StartDistance=0;EndDistance=-8	GT	0/1
chr6	30954354	chr6-30954355-INS-90	N	<INS>	.	.	END=30954354;SVTYPE=INS;SVLEN=90;SC=DeBreak,MAMnet,cuteSV,SVIM,Sniffles,SVIM-asm,PAV;NumNeighbors=1;NumThresholdNeighbors=1;MatchId=265;TruScore=0.32963;PctSeqSimilarity=0;PctSizeSimilarity=0.988889;PctRecOverlap=0;SizeDiff=1;StartDistance=-1;EndDistance=-2	GT	1/0
chr6	30954960	chr6-30954961-INS-89	N	<INS>	.	.	END=30954960;SVTYPE=INS;SVLEN=89;SC=DeBreak,cuteSV,SVIM,Sniffles,PAV;NumNeighbors=1;NumThresholdNeighbors=1;MatchId=266;TruScore=0.318352;PctSeqSimilarity=0;PctSizeSimilarity=0.955056;PctRecOverlap=0;SizeDiff=4;StartDistance=-79;EndDistance=-164	GT	1/0
chr6	31009468	cuteSV.INS.13486	N	<INS>	238.6	PASS	END=31009468;SVTYPE=INS;SVLEN=1447;SC=DeBreak,MAMnet,Sniffles2,cuteSV;NumNeighbors=1;NumThresholdNeighbors=1;MatchId=272;TruScore=0.196951;PctSeqSimilarity=0;PctSizeSimilarity=0.590853;PctRecOverlap=0;SizeDiff=-1002;StartDistance=194;EndDistance=193	GT	1/1
chr6	31204196	nv_SV82261-7F23	N	<DEL>	7	PASS	END=31204246;SVTYPE=DEL;SVLEN=-50;SC=DeBreak,NanoVar;NumNeighbors=1;NumThresholdNeighbors=1;MatchId=277;TruScore=0.653595;PctSeqSimilarity=0;PctSizeSimilarity=1;PctRecOverlap=0.960784;SizeDiff=0;StartDistance=2;EndDistance=2	GT	0/1
chr6	31357687	svim_asm.DEL.4221	N	<DEL>	.	PASS	END=31357742;SVTYPE=DEL;SVLEN=55;SC=DeBreak,MAMnet,cuteSV,NanoVar,SVIM,Smartie-sv_aln,SVIM-asm;NumNeighbors=1;NumThresholdNeighbors=1;MatchId=286;TruScore=0.611566;PctSeqSimilarity=0;PctSizeSimilarity=0.916667;PctRecOverlap=0.918033;SizeDiff=-5;StartDistance=3;EndDistance=-2	GT	0/1
chr6	31422289	chr6-31422290-INS-121	N	<INS>	.	.	END=31422289;SVTYPE=INS;SVLEN=121;SC=DeBreak,Sniffles2,cuteSV,NanoVar,SVIM,Sniffles,PAV;NumNeighbors=1;NumThresholdNeighbors=1;MatchId=301;TruScore=0.297852;PctSeqSimilarity=0;PctSizeSimilarity=0.884298;PctRecOverlap=0.00925926;SizeDiff=14;StartDistance=0;EndDistance=-107	GT	0/1
chr6	31899663	chr6-31899664-DEL-51	N	<DEL>	.	.	END=31899714;SVTYPE=DEL;SVLEN=51;SC=DeBreak,MAMnet,cuteSV,NanoVar,SVIM,Sniffles,Smartie-sv_aln,SVIM-asm,PAV;NumNeighbors=1;NumThresholdNeighbors=1;MatchId=304;TruScore=0.660256;PctSeqSimilarity=0;PctSizeSimilarity=1;PctRecOverlap=0.980769;SizeDiff=0;StartDistance=-1;EndDistance=-1	GT	1/1
chr6	32488562	Sniffles2.INS.D2AS5	N	<INS>	50	PASS	END=32488562;SVTYPE=INS;SVLEN=301;SC=DeBreak,Sniffles2;NumNeighbors=1;NumThresholdNeighbors=1;MatchId=363;TruScore=0.5;PctSeqSimilarity=0;PctSizeSimilarity=1;PctRecOverlap=0.5;SizeDiff=0;StartDistance=0;EndDistance=-1	GT	0/1
chr6	32489150	.	N	<DEL>	.	.	END=32489204;SVTYPE=DEL;SVLEN=-53;SC=DeBreak,Smartie-sv_aln;NumNeighbors=1;NumThresholdNeighbors=1;MatchId=364;TruScore=0.642312;PctSeqSimilarity=0;PctSizeSimilarity=0.981481;PctRecOverlap=0.945455;SizeDiff=-1;StartDistance=-3;EndDistance=-3	GT	./.
chr6	32490007	14301_0	N	<DEL>	.	PASS	END=32490059;SVTYPE=DEL;SVLEN=-52;SC=DeBreak,MAMnet,cuteSV,Sniffles;NumNeighbors=1;NumThresholdNeighbors=1;MatchId=366;TruScore=0.613617;PctSeqSimilarity=0;PctSizeSimilarity=0.928571;PctRecOverlap=0.912281;SizeDiff=-4;StartDistance=-1;EndDistance=-5	GT	0/0
chr6	32490953	Sniffles2.INS.D2DS5	N	<INS>	44	GT	END=32490953;SVTYPE=INS;SVLEN=530;SC=DeBreak,Sniffles2;NumNeighbors=1;NumThresholdNeighbors=1;MatchId=367;TruScore=0.314914;PctSeqSimilarity=0;PctSizeSimilarity=0.944742;PctRecOverlap=0;SizeDiff=-31;StartDistance=4;EndDistance=3	GT	0/0
chr6	32491658	14301_1	N	<INS>	.	PASS	END=32491658;SVTYPE=INS;SVLEN=296;SC=DeBreak,Sniffles2,cuteSV,SVIM,Sniffles;NumNeighbors=1;NumThresholdNeighbors=1;MatchId=369;TruScore=0.498874;PctSeqSimilarity=0;PctSizeSimilarity=0.996622;PctRecOverlap=0.5;SizeDiff=1;StartDistance=0;EndDistance=-1	GT	0/0
chr6	32492826	14301_2	N	<INS>	.	PASS	END=32492826;SVTYPE=INS;SVLEN=307;SC=DeBreak,Sniffles2,cuteSV,SVIM,Sniffles;NumNeighbors=1;NumThresholdNeighbors=1;MatchId=371;TruScore=0.494658;PctSeqSimilarity=0;PctSizeSimilarity=0.983974;PctRecOverlap=0.5;SizeDiff=-5;StartDistance=0;EndDistance=-1	GT	0/0
chr6	32494294	nv_SV82466-3128	N	<DEL>	5.3	PASS	END=32495316;SVTYPE=DEL;SVLEN=-1022;SC=DeBreak,MAMnet,Sniffles2,NanoVar;NumNeighbors=1;NumThresholdNeighbors=1;MatchId=374;TruScore=0.41304;PctSeqSimilarity=0;PctSizeSimilarity=0.619374;PctRecOverlap=0.619746;SizeDiff=389;StartDistance=-1;EndDistance=388	GT	0/1
chr6	32497219	cuteSV.INS.13511	N	<INS>	59.1	PASS	END=32497219;SVTYPE=INS;SVLEN=207;SC=DeBreak,cuteSV;NumNeighbors=1;NumThresholdNeighbors=1;MatchId=384;TruScore=0.254613;PctSeqSimilarity=0;PctSizeSimilarity=0.763838;PctRecOverlap=0;SizeDiff=-64;StartDistance=9;EndDistance=8	GT	0/1
chr6	32523549	svim.DEL.228246	N	<DEL>	14	PASS	END=32523987;SVTYPE=DEL;SVLEN=438;SC=DeBreak,Sniffles2,cuteSV,SVIM;NumNeighbors=1;NumThresholdNeighbors=1;MatchId=390;TruScore=0.390229;PctSeqSimilarity=0;PctSizeSimilarity=0.600823;PctRecOverlap=0.569863;SizeDiff=-291;StartDistance=-23;EndDistance=-314	GT	0/1
chr6	32525566	Sniffles2.INS.D54S5	N	<INS>	60	GT	END=32525566;SVTYPE=INS;SVLEN=479;SC=DeBreak,Sniffles2;NumNeighbors=1;NumThresholdNeighbors=1;MatchId=394;TruScore=0.325678;PctSeqSimilarity=0;PctSizeSimilarity=0.977035;PctRecOverlap=0;SizeDiff=11;StartDistance=3;EndDistance=2	GT	0/0
chr6	32538413	chr6-32538414-INS-4390	N	<INS>	.	.	END=32538413;SVTYPE=INS;SVLEN=4390;SC=DeBreak,MAMnet,PAV;NumNeighbors=1;NumThresholdNeighbors=1;MatchId=396;TruScore=0.269172;PctSeqSimilarity=0;PctSizeSimilarity=0.807517;PctRecOverlap=0;SizeDiff=845;StartDistance=-1;EndDistance=-2	GT	1/1
chr6	32539901	svim.INS.127719	N	<INS>	18	PASS	END=32539901;SVTYPE=INS;SVLEN=115;SC=DeBreak,Sniffles2,cuteSV,SVIM;NumNeighbors=2;NumThresholdNeighbors=1;MatchId=401;TruScore=0.313043;PctSeqSimilarity=0;PctSizeSimilarity=0.93913;PctRecOverlap=0;SizeDiff=7;StartDistance=-1;EndDistance=-2	GT	0/1
chr6	32540144	.	N	<DEL>	.	.	END=32540221;SVTYPE=DEL;SVLEN=-76;SC=DeBreak,cuteSV,SVIM,Smartie-sv_aln;NumNeighbors=1;NumThresholdNeighbors=1;MatchId=403;TruScore=0.632366;PctSeqSimilarity=0;PctSizeSimilarity=0.986842;PctRecOverlap=0.910256;SizeDiff=1;StartDistance=-7;EndDistance=-5	GT	./.
chr6	32540781	cuteSV.INS.13521	N	<INS>	102.7	PASS	END=32540781;SVTYPE=INS;SVLEN=298;SC=DeBreak,Sniffles2,cuteSV;NumNeighbors=2;NumThresholdNeighbors=1;MatchId=405;TruScore=0.330011;PctSeqSimilarity=0;PctSizeSimilarity=0.990033;PctRecOverlap=0;SizeDiff=-3;StartDistance=2;EndDistance=1	GT	0/1
chr6	32541165	.	N	<DEL>	.	.	END=32541672;SVTYPE=DEL;SVLEN=-507;SC=DeBreak,MAMnet,Sniffles2,cuteSV,SVIM,Smartie-sv_aln;NumNeighbors=1;NumThresholdNeighbors=1;MatchId=406;TruScore=0.665353;PctSeqSimilarity=0;PctSizeSimilarity=0.998028;PctRecOverlap=0.998031;SizeDiff=1;StartDistance=0;EndDistance=1	GT	./.
chr6	32544568	14316_1	N	<INS>	.	PASS	END=32544733;SVTYPE=INS;SVLEN=291;SC=DeBreak,Sniffles2,cuteSV,SVIM,Sniffles;NumNeighbors=3;NumThresholdNeighbors=1;MatchId=408;TruScore=0.333913;PctSeqSimilarity=0;PctSizeSimilarity=0.989691;PctRecOverlap=0.0120482;SizeDiff=3;StartDistance=-101;EndDistance=63	GT	0/0
chr6	32544956	.	N	<DEL>	.	.	END=32545032;SVTYPE=DEL;SVLEN=-75;SC=DeBreak,Sniffles2,cuteSV,SVIM,Sniffles,Smartie-sv_aln;NumNeighbors=2;NumThresholdNeighbors=1;MatchId=410;TruScore=0.65368;PctSeqSimilarity=0;PctSizeSimilarity=1;PctRecOverlap=0.961039;SizeDiff=0;StartDistance=-3;EndDistance=-2	GT	./.
chr6	32545050	svim.DEL.228261	N	<DEL>	12	hom_ref	END=32545298;SVTYPE=DEL;SVLEN=248;SC=DeBreak,Sniffles2,cuteSV,SVIM;NumNeighbors=1;NumThresholdNeighbors=1;MatchId=412;TruScore=0.658714;PctSeqSimilarity=0;PctSizeSimilarity=0.988048;PctRecOverlap=0.988095;SizeDiff=-3;StartDistance=0;EndDistance=-3	GT	0/0
chr6	32551096	14317_4	N	<INS>	.	PASS	END=32551096;SVTYPE=INS;SVLEN=1172;SC=DeBreak,Sniffles2,cuteSV,Sniffles;NumNeighbors=1;NumThresholdNeighbors=1;MatchId=416;TruScore=0.33248;PctSeqSimilarity=0;PctSizeSimilarity=0.99744;PctRecOverlap=0;SizeDiff=3;StartDistance=-7;EndDistance=-8	GT	0/0
chr6	32552203	.	N	<DEL>	.	.	END=32552258;SVTYPE=DEL;SVLEN=-54;SC=DeBreak,Sniffles2,cuteSV,SVIM,Sniffles,Smartie-sv_aln;NumNeighbors=2;NumThresholdNeighbors=1;MatchId=418;TruScore=0.654762;PctSeqSimilarity=0;PctSizeSimilarity=1;PctRecOverlap=0.964286;SizeDiff=0;StartDistance=-2;EndDistance=-1	GT	./.
chr6	32552751	chr6-32552752-INS-2005	N	<INS>	.	.	END=32552751;SVTYPE=INS;SVLEN=2005;SC=DeBreak,MAMnet,Sniffles2,cuteSV,SVIM,Sniffles,PAV;NumNeighbors=1;NumThresholdNeighbors=1;MatchId=419;TruScore=0.311432;PctSeqSimilarity=0;PctSizeSimilarity=0.934296;PctRecOverlap=0;SizeDiff=-141;StartDistance=-6;EndDistance=-7	GT	1/1
chr6	32558499	14328_0	N	<INS>	.	PASS	END=32558503;SVTYPE=INS;SVLEN=1073;SC=DeBreak,MAMnet,Sniffles2,cuteSV,SVIM,Sniffles;NumNeighbors=3;NumThresholdNeighbors=1;MatchId=422;TruScore=0.465113;PctSeqSimilarity=0;PctSizeSimilarity=0.99534;PctRecOverlap=0.4;SizeDiff=5;StartDistance=-1;EndDistance=2	GT	0/0
chr6	32558642	Sniffles2.DEL.5B80S5	N	<DEL>	43	GT	END=32558948;SVTYPE=DEL;SVLEN=-306;SC=DeBreak,Sniffles2;NumNeighbors=2;NumThresholdNeighbors=1;MatchId=424;TruScore=0.661266;PctSeqSimilarity=0;PctSizeSimilarity=0.993506;PctRecOverlap=0.990291;SizeDiff=-2;StartDistance=3;EndDistance=1	GT	0/0
chr6	32594481	chr6-32594482-INS-133	N	<INS>	.	.	END=32594481;SVTYPE=INS;SVLEN=133;SC=DeBreak,Sniffles2,cuteSV,NanoVar,SVIM,Sniffles,Smartie-sv_aln,PAV;NumNeighbors=1;NumThresholdNeighbors=1;MatchId=427;TruScore=0.323308;PctSeqSimilarity=0;PctSizeSimilarity=0.969925;PctRecOverlap=0;SizeDiff=4;StartDistance=-6;EndDistance=-7	GT	1/1
chr6	32613443	14317_17	N	<INS>	.	PASS	END=32613443;SVTYPE=INS;SVLEN=1828;SC=DeBreak,MAMnet,Sniffles2,cuteSV,SVIM,Sniffles;NumNeighbors=1;NumThresholdNeighbors=1;MatchId=428;TruScore=0.494089;PctSeqSimilarity=0;PctSizeSimilarity=0.982268;PctRecOverlap=0.5;SizeDiff=-33;StartDistance=0;EndDistance=-1	GT	0/1
chr6	32635665	14317_25	N	<INS>	.	PASS	END=32635668;SVTYPE=INS;SVLEN=979;SC=DeBreak,MAMnet,Sniffles2,cuteSV,SVIM,Sniffles;NumNeighbors=1;NumThresholdNeighbors=1;MatchId=430;TruScore=0.49464;PctSeqSimilarity=0;PctSizeSimilarity=0.98392;PctRecOverlap=0.5;SizeDiff=-16;StartDistance=0;EndDistance=2	GT	0/1
chr6	32648042	14342_7	N	<INS>	.	PASS	END=32648042;SVTYPE=INS;SVLEN=949;SC=DeBreak,MAMnet,Sniffles2,cuteSV,SVIM,Sniffles;NumNeighbors=1;NumThresholdNeighbors=1;MatchId=431;TruScore=0.496181;PctSeqSimilarity=0;PctSizeSimilarity=0.988542;PctRecOverlap=0.5;SizeDiff=-11;StartDistance=0;EndDistance=-1	GT	0/1
chr6	32667686	svim_asm.DEL.4232	N	<DEL>	.	PASS	END=32667739;SVTYPE=DEL;SVLEN=53;SC=DeBreak,SVIM,Sniffles,Smartie-sv_aln,SVIM-asm;NumNeighbors=1;NumThresholdNeighbors=1;MatchId=432;TruScore=0.654433;PctSeqSimilarity=0;PctSizeSimilarity=0.981481;PctRecOverlap=0.981818;SizeDiff=-1;StartDistance=0;EndDistance=-1	GT	0/1
chr6	33212056	.	N	<DEL>	.	.	END=33212109;SVTYPE=DEL;SVLEN=-52;SC=DeBreak,Sniffles2,Sniffles,Smartie-sv_aln;NumNeighbors=1;NumThresholdNeighbors=1;MatchId=435;TruScore=0.63658;PctSeqSimilarity=0;PctSizeSimilarity=0.945455;PctRecOverlap=0.964286;SizeDiff=-3;StartDistance=2;EndDistance=0	GT	./.
chr6	37475704	chr6-37475705-INS-262	N	<INS>	.	.	END=37475704;SVTYPE=INS;SVLEN=262;SC=DeBreak,Sniffles2,cuteSV,SVIM,Sniffles,SVIM-asm,PAV;NumNeighbors=1;NumThresholdNeighbors=1;MatchId=453;TruScore=0.311793;PctSeqSimilarity=0;PctSizeSimilarity=0.931298;PctRecOverlap=0.00408163;SizeDiff=18;StartDistance=16;EndDistance=-228	GT	1/0
chr6	37665942	14427_1	N	<DEL>	.	STRANDBIAS	END=37666032;SVTYPE=DEL;SVLEN=-90;SC=DeBreak,cuteSV,NanoVar,Sniffles;NumNeighbors=1;NumThresholdNeighbors=1;MatchId=454;TruScore=0.303704;PctSeqSimilarity=0;PctSizeSimilarity=0.911111;PctRecOverlap=0;SizeDiff=8;StartDistance=-103;EndDistance=-95	GT	0/0
chr6	38342081	.	N	<INS>	30	.	END=38342081;SVTYPE=INS;SVLEN=72;SC=DeBreak,MAMnet,Sniffles2,cuteSV,SVIM,Sniffles,Smartie-sv_aln,SVIM-asm,PAV,Dipcall;NumNeighbors=1;NumThresholdNeighbors=1;MatchId=458;TruScore=0.277778;PctSeqSimilarity=0;PctSizeSimilarity=0.833333;PctRecOverlap=0;SizeDiff=12;StartDistance=31;EndDistance=30	GT	0/1
chr6	40604741	.	N	<INS>	30	.	END=40604741;SVTYPE=INS;SVLEN=82;SC=DeBreak,MAMnet,Sniffles2,cuteSV,NanoVar,SVIM,Sniffles,SVIM-asm,PAV,Dipcall;NumNeighbors=1;NumThresholdNeighbors=1;MatchId=472;TruScore=0.333333;PctSeqSimilarity=0;PctSizeSimilarity=1;PctRecOverlap=0;SizeDiff=0;StartDistance=-1;EndDistance=-2	GT	1/0
chr6	41076821	14463_0	N	<DEL>	.	STRANDBIAS	END=41076887;SVTYPE=DEL;SVLEN=-66;SC=DeBreak,Sniffles2,cuteSV,SVIM,Sniffles;NumNeighbors=1;NumThresholdNeighbors=1;MatchId=473;TruScore=0.576436;PctSeqSimilarity=0;PctSizeSimilarity=0.863636;PctRecOverlap=0.865672;SizeDiff=9;StartDistance=-3;EndDistance=6	GT	0/0
chr6	42492064	.	N	<INS>	30	.	END=42492064;SVTYPE=INS;SVLEN=102;SC=DeBreak,Sniffles2,cuteSV,NanoVar,SVIM,SVIM-asm,PAV,Dipcall;NumNeighbors=1;NumThresholdNeighbors=1;MatchId=475;TruScore=0.333333;PctSeqSimilarity=0;PctSizeSimilarity=1;PctRecOverlap=0;SizeDiff=0;StartDistance=-1;EndDistance=-2	GT	0/1
chr6	44150022	.	N	<INS>	30	.	END=44150022;SVTYPE=INS;SVLEN=291;SC=DeBreak,Sniffles,SVIM-asm,Dipcall;NumNeighbors=1;NumThresholdNeighbors=1;MatchId=485;TruScore=0.311649;PctSeqSimilarity=0;PctSizeSimilarity=0.931271;PctRecOverlap=0.00367647;SizeDiff=20;StartDistance=263;EndDistance=-8	GT	1/0
chr6	44437437	14511_1	N	<DEL>	.	PASS	END=44437489;SVTYPE=DEL;SVLEN=-52;SC=DeBreak,Sniffles2,Sniffles;NumNeighbors=1;NumThresholdNeighbors=1;MatchId=489;TruScore=0.619465;PctSeqSimilarity=0;PctSizeSimilarity=0.928571;PctRecOverlap=0.929825;SizeDiff=-4;StartDistance=4;EndDistance=0	GT	0/0
chr6	45180216	.	N	<DEL>	.	.	END=45180270;SVTYPE=DEL;SVLEN=-54;SC=DeBreak,NanoVar,Smartie-sv_aln;NumNeighbors=1;NumThresholdNeighbors=1;MatchId=491;TruScore=0.617733;PctSeqSimilarity=0;PctSizeSimilarity=0.925926;PctRecOverlap=0.927273;SizeDiff=4;StartDistance=-1;EndDistance=3	GT	./.
chr6	45256302	chr6-45256303-DEL-50	N	<DEL>	.	.	END=45256352;SVTYPE=DEL;SVLEN=50;SC=DeBreak,NanoVar,Smartie-sv_aln,PAV;NumNeighbors=1;NumThresholdNeighbors=1;MatchId=492;TruScore=0.557567;PctSeqSimilarity=0;PctSizeSimilarity=0.980392;PctRecOverlap=0.692308;SizeDiff=-1;StartDistance=16;EndDistance=15	GT	1/1
chr6	45733221	Sniffles2.DEL.66BES5	N	<DEL>	60	GT	END=45733335;SVTYPE=DEL;SVLEN=-114;SC=DeBreak,Sniffles2;NumNeighbors=1;NumThresholdNeighbors=1;MatchId=494;TruScore=0.576099;PctSeqSimilarity=0;PctSizeSimilarity=0.863636;PctRecOverlap=0.864662;SizeDiff=-18;StartDistance=17;EndDistance=-1	GT	0/0
chr6	46702159	14535_0	N	<DEL>	.	PASS	END=46702216;SVTYPE=DEL;SVLEN=-57;SC=DeBreak,Sniffles;NumNeighbors=1;NumThresholdNeighbors=1;MatchId=498;TruScore=0.580258;PctSeqSimilarity=0;PctSizeSimilarity=0.964912;PctRecOverlap=0.775862;SizeDiff=2;StartDistance=-13;EndDistance=-11	GT	0/0
chr6	48671692	.	N	<DEL>	.	.	END=48671766;SVTYPE=DEL;SVLEN=-74;SC=DeBreak,MAMnet,Sniffles2,cuteSV,NanoVar,SVIM,Sniffles,Smartie-sv_aln;NumNeighbors=1;NumThresholdNeighbors=1;MatchId=504;TruScore=0.65345;PctSeqSimilarity=0;PctSizeSimilarity=0.986667;PctRecOverlap=0.973684;SizeDiff=-1;StartDistance=-1;EndDistance=-2	GT	./.
chr6	49669319	.	N	<INS>	30	.	END=49669319;SVTYPE=INS;SVLEN=101;SC=DeBreak,MAMnet,Sniffles2,cuteSV,NanoVar,SVIM,Sniffles,SVIM-asm,PAV,Dipcall;NumNeighbors=1;NumThresholdNeighbors=1;MatchId=512;TruScore=0.333333;PctSeqSimilarity=0;PctSizeSimilarity=1;PctRecOverlap=0;SizeDiff=0;StartDistance=-1;EndDistance=-2	GT	1/0
chr6	53171007	chr6-53171008-DEL-55	N	<DEL>	.	.	END=53171062;SVTYPE=DEL;SVLEN=55;SC=DeBreak,MAMnet,Sniffles2,cuteSV,NanoVar,SVIM,Sniffles,PAV;NumNeighbors=1;NumThresholdNeighbors=1;MatchId=525;TruScore=0.421846;PctSeqSimilarity=0;PctSizeSimilarity=0.932203;PctRecOverlap=0.333333;SizeDiff=-4;StartDistance=-36;EndDistance=-40	GT	0/1
chr6	56190123	chr6-56190124-INS-252	N	<INS>	.	.	END=56190123;SVTYPE=INS;SVLEN=252;SC=DeBreak,MAMnet,Sniffles2,PAV;NumNeighbors=1;NumThresholdNeighbors=1;MatchId=541;TruScore=0.232044;PctSeqSimilarity=0;PctSizeSimilarity=0.696133;PctRecOverlap=0;SizeDiff=-110;StartDistance=-7;EndDistance=-8	GT	0/1
chr6	57297184	.	N	<DEL>	.	.	END=57301242;SVTYPE=DEL;SVLEN=-4058;SC=DeBreak,Sniffles2,cuteSV,SVIM,Sniffles,Smartie-sv_aln;NumNeighbors=1;NumThresholdNeighbors=1;MatchId=546;TruScore=0.642046;PctSeqSimilarity=0;PctSizeSimilarity=0.963895;PctRecOverlap=0.962242;SizeDiff=-152;StartDistance=-7;EndDistance=-159	GT	./.
chr6	57331685	chr6-57331686-INS-66	N	<INS>	.	.	END=57331685;SVTYPE=INS;SVLEN=66;SC=DeBreak,MAMnet,Sniffles2,cuteSV,SVIM,Sniffles,Smartie-sv_aln,SVIM-asm,PAV;NumNeighbors=1;NumThresholdNeighbors=1;MatchId=549;TruScore=0.333333;PctSeqSimilarity=0;PctSizeSimilarity=1;PctRecOverlap=0;SizeDiff=0;StartDistance=-1;EndDistance=-2	GT	0/1
chr6	57335234	chr6-57335235-INS-103	N	<INS>	.	.	END=57335234;SVTYPE=INS;SVLEN=103;SC=DeBreak,MAMnet,Sniffles2,cuteSV,SVIM,Sniffles,PAV;NumNeighbors=1;NumThresholdNeighbors=1;MatchId=550;TruScore=0.2589;PctSeqSimilarity=0;PctSizeSimilarity=0.776699;PctRecOverlap=0;SizeDiff=23;StartDistance=62;EndDistance=61	GT	0/1
chr6	57403541	.	N	<INS>	30	.	END=57403541;SVTYPE=INS;SVLEN=290;SC=DeBreak,MAMnet,Sniffles2,cuteSV,SVIM,Sniffles,SVIM-asm,PAV,Dipcall;NumNeighbors=1;NumThresholdNeighbors=1;MatchId=551;TruScore=0.322989;PctSeqSimilarity=0;PctSizeSimilarity=0.968966;PctRecOverlap=0;SizeDiff=9;StartDistance=2;EndDistance=1	GT	1/.
chr6	57509296	chr6-57509297-INS-297	N	<INS>	.	.	END=57509296;SVTYPE=INS;SVLEN=297;SC=DeBreak,MAMnet,Sniffles2,cuteSV,SVIM,Sniffles,SVIM-asm,PAV;NumNeighbors=1;NumThresholdNeighbors=1;MatchId=553;TruScore=0.324355;PctSeqSimilarity=0;PctSizeSimilarity=0.973064;PctRecOverlap=0;SizeDiff=8;StartDistance=-5;EndDistance=-6	GT	1/0
chr6	57533108	.	N	<INS>	.	.	END=57533108;SVTYPE=INS;SVLEN=143;SC=DeBreak,Sniffles2,cuteSV,NanoVar,SVIM,Sniffles,Smartie-sv_aln;NumNeighbors=2;NumThresholdNeighbors=1;MatchId=555;TruScore=0.293706;PctSeqSimilarity=0;PctSizeSimilarity=0.881119;PctRecOverlap=0;SizeDiff=17;StartDistance=-14;EndDistance=-140	GT	./.
chr6	57533185	cuteSV.DEL.24336	N	<DEL>	0	q5	END=57533534;SVTYPE=DEL;SVLEN=349;SC=DeBreak,Sniffles2,cuteSV;NumNeighbors=1;NumThresholdNeighbors=1;MatchId=556;TruScore=0.368696;PctSeqSimilarity=0;PctSizeSimilarity=0.59253;PctRecOverlap=0.513559;SizeDiff=-240;StartDistance=-47;EndDistance=-287	GT	0/0
chr6	57540697	chr6-57540698-DEL-59	N	<DEL>	.	.	END=57540756;SVTYPE=DEL;SVLEN=59;SC=DeBreak,Sniffles2,Smartie-sv_aln,SVIM-asm,PAV;NumNeighbors=1;NumThresholdNeighbors=1;MatchId=563;TruScore=0.597628;PctSeqSimilarity=0;PctSizeSimilarity=0.951613;PctRecOverlap=0.84127;SizeDiff=-3;StartDistance=-7;EndDistance=-10	GT	1/0
chr6	57546311	svim_asm.DEL.4329	N	<DEL>	.	PASS	END=57546426;SVTYPE=DEL;SVLEN=115;SC=DeBreak,MAMnet,Sniffles2,cuteSV,SVIM,Sniffles,Smartie-sv_aln,SVIM-asm;NumNeighbors=1;NumThresholdNeighbors=1;MatchId=564;TruScore=0.663793;PctSeqSimilarity=0;PctSizeSimilarity=1;PctRecOverlap=0.991379;SizeDiff=0;StartDistance=-1;EndDistance=-1	GT	1/0
chr6	57573880	svim_asm.INS.5191	N	<INS>	.	PASS	END=57573880;SVTYPE=INS;SVLEN=89;SC=DeBreak,MAMnet,SVIM-asm;NumNeighbors=1;NumThresholdNeighbors=1;MatchId=568;TruScore=0.299625;PctSeqSimilarity=0;PctSizeSimilarity=0.898876;PctRecOverlap=0;SizeDiff=9;StartDistance=-35;EndDistance=-36	GT	1/0
chr6	57901599	.	N	<INS>	30	GAP1;HET2	END=57901599;SVTYPE=INS;SVLEN=188;SC=DeBreak,cuteSV,SVIM,SVIM-asm,PAV,Dipcall;NumNeighbors=1;NumThresholdNeighbors=1;MatchId=579;TruScore=0.319149;PctSeqSimilarity=0;PctSizeSimilarity=0.957447;PctRecOverlap=0;SizeDiff=8;StartDistance=185;EndDistance=5	GT	./.
chr6	58140851	Sniffles2.DEL.6F4AS5	N	<DEL>	60	PASS	END=58141055;SVTYPE=DEL;SVLEN=-204;SC=DeBreak,MAMnet,Sniffles2;NumNeighbors=1;NumThresholdNeighbors=1;MatchId=582;TruScore=0.498476;PctSeqSimilarity=0;PctSizeSimilarity=0.747253;PctRecOverlap=0.748175;SizeDiff=-69;StartDistance=67;EndDistance=-2	GT	0/1
chr6	58142553	Sniffles2.INS.175BS5	N	<INS>	60	PASS	END=58142553;SVTYPE=INS;SVLEN=1724;SC=DeBreak,MAMnet,Sniffles2;NumNeighbors=1;NumThresholdNeighbors=1;MatchId=584;TruScore=0.33256;PctSeqSimilarity=0;PctSizeSimilarity=0.99768;PctRecOverlap=0;SizeDiff=4;StartDistance=3;EndDistance=2	GT	0/1
chr6	58146658	14689_3	N	<INS>	.	PASS	END=58146662;SVTYPE=INS;SVLEN=313;SC=DeBreak,MAMnet,Sniffles2,cuteSV,SVIM,Sniffles;NumNeighbors=1;NumThresholdNeighbors=1;MatchId=585;TruScore=0.454359;PctSeqSimilarity=0;PctSizeSimilarity=0.963077;PctRecOverlap=0.4;SizeDiff=-12;StartDistance=0;EndDistance=3	GT	0/1
chr6	58149363	.	N	<INS>	.	.	END=58149363;SVTYPE=INS;SVLEN=78;SC=DeBreak,MAMnet,Sniffles2,cuteSV,SVIM,Sniffles,Smartie-sv_aln;NumNeighbors=1;NumThresholdNeighbors=1;MatchId=587;TruScore=0.316239;PctSeqSimilarity=0;PctSizeSimilarity=0.948718;PctRecOverlap=0;SizeDiff=4;StartDistance=-4;EndDistance=-5	GT	./.
chr6	58191778	14692_0	N	<DEL>	.	PASS	END=58191841;SVTYPE=DEL;SVLEN=-63;SC=DeBreak,MAMnet,Sniffles2,cuteSV,SVIM,Sniffles;NumNeighbors=1;NumThresholdNeighbors=1;MatchId=589;TruScore=0.574279;PctSeqSimilarity=0;PctSizeSimilarity=0.984375;PctRecOverlap=0.738462;SizeDiff=-1;StartDistance=17;EndDistance=16	GT	0/0
chr6	58208631	svim_asm.INS.5202	N	<INS>	.	PASS	END=58208631;SVTYPE=INS;SVLEN=157;SC=DeBreak,MAMnet,Sniffles2,cuteSV,SVIM,Sniffles,SVIM-asm;NumNeighbors=1;NumThresholdNeighbors=1;MatchId=591;TruScore=0.318471;PctSeqSimilarity=0;PctSizeSimilarity=0.955414;PctRecOverlap=0;SizeDiff=7;StartDistance=-1;EndDistance=-2	GT	1/0
chr6	58209448	svim_asm.INS.5203	N	<INS>	.	PASS	END=58209448;SVTYPE=INS;SVLEN=503;SC=DeBreak,MAMnet,Sniffles2,cuteSV,SVIM,Sniffles,SVIM-asm;NumNeighbors=1;NumThresholdNeighbors=1;MatchId=592;TruScore=0.328694;PctSeqSimilarity=0;PctSizeSimilarity=0.986084;PctRecOverlap=0;SizeDiff=7;StartDistance=-4;EndDistance=-5	GT	1/0
chr6	58229172	Sniffles2.INS.176AS5	N	<INS>	60	GT	END=58229172;SVTYPE=INS;SVLEN=841;SC=DeBreak,MAMnet,Sniffles2;NumNeighbors=1;NumThresholdNeighbors=1;MatchId=594;TruScore=0.497248;PctSeqSimilarity=0;PctSizeSimilarity=0.991745;PctRecOverlap=0.5;SizeDiff=-7;StartDistance=0;EndDistance=-1	GT	0/0
chr6	58669690	.	N	<DEL>	.	.	END=58670654;SVTYPE=DEL;SVLEN=-964;SC=DeBreak,MAMnet,Sniffles2,cuteSV,SVIM,Smartie-sv_aln;NumNeighbors=1;NumThresholdNeighbors=1;MatchId=597;TruScore=0.665631;PctSeqSimilarity=0;PctSizeSimilarity=0.998964;PctRecOverlap=0.99793;SizeDiff=-1;StartDistance=-1;EndDistance=-2	GT	./.
chr6	61884757	svim_asm.DEL.4339	N	<DEL>	.	PASS	END=61885100;SVTYPE=DEL;SVLEN=343;SC=DeBreak,MAMnet,Sniffles2,cuteSV,SVIM,SVIM-asm;NumNeighbors=1;NumThresholdNeighbors=1;MatchId=619;TruScore=0.636712;PctSeqSimilarity=0;PctSizeSimilarity=0.997093;PctRecOverlap=0.913043;SizeDiff=-1;StartDistance=-29;EndDistance=-30	GT	1/0
chr6	64647233	.	N	<DEL>	30	.	END=64647285;SVTYPE=DEL;SVLEN=52;SC=DeBreak,MAMnet,Sniffles2,cuteSV,NanoVar,SVIM,Sniffles,Smartie-sv_aln,SVIM-asm,Dipcall;NumNeighbors=1;NumThresholdNeighbors=1;MatchId=631;TruScore=0.653967;PctSeqSimilarity=0;PctSizeSimilarity=0.980769;PctRecOverlap=0.981132;SizeDiff=1;StartDistance=-1;EndDistance=0	GT	0/1
chr6	65005403	chr6-65005404-INS-5153	N	<INS>	.	.	END=65005403;SVTYPE=INS;SVLEN=5153;SC=DeBreak,cuteSV,PAV;NumNeighbors=1;NumThresholdNeighbors=1;MatchId=633;TruScore=0.330131;PctSeqSimilarity=0;PctSizeSimilarity=0.9902;PctRecOverlap=0.000192123;SizeDiff=-51;StartDistance=140;EndDistance=-5064	GT	1/0
chr6	66081602	cuteSV.DEL.24395	N	<DEL>	3.2	q5	END=66081661;SVTYPE=DEL;SVLEN=59;SC=DeBreak,Sniffles2,cuteSV;NumNeighbors=1;NumThresholdNeighbors=1;MatchId=640;TruScore=0.614984;PctSeqSimilarity=0;PctSizeSimilarity=0.921875;PctRecOverlap=0.923077;SizeDiff=-5;StartDistance=1;EndDistance=-4	GT	0/1
chr6	67684325	chr6-67684326-INS-58	N	<INS>	.	.	END=67684325;SVTYPE=INS;SVLEN=58;SC=DeBreak,MAMnet,Sniffles2,cuteSV,NanoVar,SVIM,Sniffles,Smartie-sv_aln,SVIM-asm,PAV;NumNeighbors=1;NumThresholdNeighbors=1;MatchId=650;TruScore=0.333333;PctSeqSimilarity=0;PctSizeSimilarity=1;PctRecOverlap=0;SizeDiff=0;StartDistance=-1;EndDistance=-2	GT	1/0
chr6	68411886	chr6-68411887-INS-93	N	<INS>	.	.	END=68411886;SVTYPE=INS;SVLEN=93;SC=DeBreak,Sniffles2,cuteSV,NanoVar,SVIM,PAV;NumNeighbors=1;NumThresholdNeighbors=1;MatchId=657;TruScore=0.322917;PctSeqSimilarity=0;PctSizeSimilarity=0.96875;PctRecOverlap=0;SizeDiff=-3;StartDistance=-1;EndDistance=-2	GT	1/1
chr6	68761250	nv_SV85090-14FB2	N	<INS>	1.5	PASS	END=68761251;SVTYPE=INS;SVLEN=66;SC=DeBreak,NanoVar;NumNeighbors=1;NumThresholdNeighbors=1;MatchId=659;TruScore=0.292929;PctSeqSimilarity=0;PctSizeSimilarity=0.878788;PctRecOverlap=0;SizeDiff=8;StartDistance=-7;EndDistance=-7	GT	./.
chr6	69740866	14797_1	N	<DEL>	.	PASS	END=69740968;SVTYPE=DEL;SVLEN=-102;SC=DeBreak,Sniffles2,Sniffles;NumNeighbors=1;NumThresholdNeighbors=1;MatchId=662;TruScore=0.403484;PctSeqSimilarity=0;PctSizeSimilarity=0.676471;PctRecOverlap=0.533981;SizeDiff=33;StartDistance=15;EndDistance=48	GT	0/0
chr6	70631303	.	N	<INS>	30	.	END=70631303;SVTYPE=INS;SVLEN=115;SC=DeBreak,Sniffles2,cuteSV,SVIM,Sniffles,SVIM-asm,PAV,Dipcall;NumNeighbors=1;NumThresholdNeighbors=1;MatchId=666;TruScore=0.27381;PctSeqSimilarity=0;PctSizeSimilarity=0.821429;PctRecOverlap=0;SizeDiff=-25;StartDistance=-40;EndDistance=-41	GT	0/1
chr6	73209934	chr6-73209935-DEL-84	N	<DEL>	.	.	END=73210018;SVTYPE=DEL;SVLEN=84;SC=DeBreak,MAMnet,Sniffles2,cuteSV,NanoVar,Sniffles,PAV;NumNeighbors=1;NumThresholdNeighbors=1;MatchId=673;TruScore=0.635107;PctSeqSimilarity=0;PctSizeSimilarity=0.952381;PctRecOverlap=0.952941;SizeDiff=4;StartDistance=-1;EndDistance=3	GT	1/0
chr6	74234585	chr6-74234586-DEL-52	N	<DEL>	.	.	END=74234637;SVTYPE=DEL;SVLEN=52;SC=DeBreak,MAMnet,Sniffles2,cuteSV,NanoVar,SVIM,Sniffles,Smartie-sv_aln,PAV;NumNeighbors=1;NumThresholdNeighbors=1;MatchId=677;TruScore=0.660377;PctSeqSimilarity=0;PctSizeSimilarity=1;PctRecOverlap=0.981132;SizeDiff=0;StartDistance=1;EndDistance=1	GT	1/1
chr6	74273290	chr6-74273291-DEL-116	N	<DEL>	.	.	END=74273406;SVTYPE=DEL;SVLEN=116;SC=DeBreak,Sniffles2,cuteSV,SVIM,Sniffles,Smartie-sv_aln,PAV;NumNeighbors=1;NumThresholdNeighbors=1;MatchId=678;TruScore=0.578004;PctSeqSimilarity=0;PctSizeSimilarity=0.87931;PctRecOverlap=0.854701;SizeDiff=14;StartDistance=-17;EndDistance=-3	GT	1/0
chr6	76082403	14889_5	N	<DEL>	.	PASS	END=76082488;SVTYPE=DEL;SVLEN=-85;SC=DeBreak,Sniffles2,cuteSV,NanoVar,Sniffles;NumNeighbors=1;NumThresholdNeighbors=1;MatchId=690;TruScore=0.578678;PctSeqSimilarity=0;PctSizeSimilarity=0.867347;PctRecOverlap=0.868687;SizeDiff=-13;StartDistance=9;EndDistance=-4	GT	0/0
chr6	80701115	cuteSV.DEL.24530	N	<DEL>	0.4	q5	END=80701165;SVTYPE=DEL;SVLEN=50;SC=DeBreak,Sniffles2,cuteSV;NumNeighbors=1;NumThresholdNeighbors=1;MatchId=700;TruScore=0.498756;PctSeqSimilarity=0;PctSizeSimilarity=0.746269;PctRecOverlap=0.75;SizeDiff=-17;StartDistance=15;EndDistance=-2	GT	0/0
chr6	81331241	chr6-81331242-INS-213	N	<INS>	.	.	END=81331241;SVTYPE=INS;SVLEN=213;SC=DeBreak,Sniffles2,PAV;NumNeighbors=1;NumThresholdNeighbors=1;MatchId=702;TruScore=0.316119;PctSeqSimilarity=0;PctSizeSimilarity=0.948357;PctRecOverlap=0;SizeDiff=11;StartDistance=-105;EndDistance=-307	GT	0/1
chr6	86952085	.	N	<DEL>	30	.	END=86952159;SVTYPE=DEL;SVLEN=74;SC=DeBreak,MAMnet,Sniffles2,SVIM,Sniffles,Smartie-sv_aln,SVIM-asm,Dipcall;NumNeighbors=1;NumThresholdNeighbors=1;MatchId=715;TruScore=0.662222;PctSeqSimilarity=0;PctSizeSimilarity=1;PctRecOverlap=0.986667;SizeDiff=0;StartDistance=-1;EndDistance=-1	GT	1/0
chr6	87837961	.	N	<INS>	30	.	END=87837961;SVTYPE=INS;SVLEN=101;SC=DeBreak,SVIM,PAV,Dipcall;NumNeighbors=1;NumThresholdNeighbors=1;MatchId=718;TruScore=0.225951;PctSeqSimilarity=0;PctSizeSimilarity=0.677852;PctRecOverlap=0;SizeDiff=-48;StartDistance=228;EndDistance=79	GT	1/0
chr6	88554402	.	N	<DEL>	.	.	END=88554460;SVTYPE=DEL;SVLEN=-57;SC=DeBreak,Smartie-sv_aln;NumNeighbors=1;NumThresholdNeighbors=1;MatchId=722;TruScore=0.541171;PctSeqSimilarity=0;PctSizeSimilarity=0.904762;PctRecOverlap=0.71875;SizeDiff=-6;StartDistance=-13;EndDistance=-18	GT	./.
chr6	93390222	.	N	<INS>	30	.	END=93390222;SVTYPE=INS;SVLEN=284;SC=DeBreak,MAMnet,Sniffles2,cuteSV,NanoVar,SVIM,Sniffles,SVIM-asm,PAV,Dipcall;NumNeighbors=1;NumThresholdNeighbors=1;MatchId=739;TruScore=0.33216;PctSeqSimilarity=0;PctSizeSimilarity=0.996479;PctRecOverlap=0;SizeDiff=1;StartDistance=-2;EndDistance=-3	GT	0/1
chr6	94799241	15058_2	N	<DEL>	.	PASS	END=94799291;SVTYPE=DEL;SVLEN=-50;SC=DeBreak,Sniffles2,Sniffles;NumNeighbors=1;NumThresholdNeighbors=1;MatchId=747;TruScore=0.579754;PctSeqSimilarity=0;PctSizeSimilarity=0.877193;PctRecOverlap=0.862069;SizeDiff=-7;StartDistance=-1;EndDistance=-8	GT	0/0
chr6	95667689	chr6-95667690-INS-265	N	<INS>	.	.	END=95667689;SVTYPE=INS;SVLEN=265;SC=DeBreak,Sniffles2,cuteSV,SVIM,Sniffles,SVIM-asm,PAV;NumNeighbors=1;NumThresholdNeighbors=1;MatchId=751;TruScore=0.296855;PctSeqSimilarity=0;PctSizeSimilarity=0.890566;PctRecOverlap=0;SizeDiff=29;StartDistance=-14;EndDistance=-15	GT	1/1
chr6	97103168	.	N	<DEL>	.	.	END=97103219;SVTYPE=DEL;SVLEN=-51;SC=DeBreak,MAMnet,Sniffles2,cuteSV,NanoVar,SVIM,Sniffles,Smartie-sv_aln;NumNeighbors=1;NumThresholdNeighbors=1;MatchId=759;TruScore=0.653846;PctSeqSimilarity=0;PctSizeSimilarity=1;PctRecOverlap=0.961538;SizeDiff=0;StartDistance=-2;EndDistance=-2	GT	./.
chr6	97431218	.	N	<INS>	30	.	END=97431218;SVTYPE=INS;SVLEN=1606;SC=DeBreak,MAMnet,Sniffles2,cuteSV,SVIM,Sniffles,SVIM-asm,PAV,Dipcall;NumNeighbors=1;NumThresholdNeighbors=1;MatchId=760;TruScore=0.325031;PctSeqSimilarity=0;PctSizeSimilarity=0.975093;PctRecOverlap=0;SizeDiff=40;StartDistance=-219;EndDistance=-1785	GT	1/.
chr6	98846139	chr6-98846140-INS-50	N	<INS>	.	.	END=98846139;SVTYPE=INS;SVLEN=50;SC=DeBreak,Sniffles2,Smartie-sv_aln,SVIM-asm,PAV;NumNeighbors=1;NumThresholdNeighbors=1;MatchId=762;TruScore=0.333333;PctSeqSimilarity=0;PctSizeSimilarity=1;PctRecOverlap=0;SizeDiff=0;StartDistance=-1;EndDistance=-2	GT	1/0
chr6	98890377	15095_5	N	<DEL>	.	PASS	END=98890481;SVTYPE=DEL;SVLEN=-104;SC=DeBreak,MAMnet,Sniffles2,cuteSV,SVIM,Sniffles;NumNeighbors=1;NumThresholdNeighbors=1;MatchId=763;TruScore=0.418101;PctSeqSimilarity=0;PctSizeSimilarity=0.701923;PctRecOverlap=0.552381;SizeDiff=31;StartDistance=-47;EndDistance=-16	GT	0/0
chr6	99983789	.	N	<DEL>	30	.	END=99983853;SVTYPE=DEL;SVLEN=64;SC=DeBreak,MAMnet,Sniffles2,cuteSV,NanoVar,SVIM,Sniffles,Smartie-sv_aln,SVIM-asm,PAV,Dipcall;NumNeighbors=1;NumThresholdNeighbors=1;MatchId=768;TruScore=0.640865;PctSeqSimilarity=0;PctSizeSimilarity=0.96875;PctRecOverlap=0.953846;SizeDiff=2;StartDistance=-3;EndDistance=-1	GT	0/1
chr6	100860471	.	N	<DEL>	30	.	END=100860531;SVTYPE=DEL;SVLEN=60;SC=DeBreak,MAMnet,Sniffles2,cuteSV,NanoVar,SVIM,Sniffles,SVIM-asm,PAV,Dipcall;NumNeighbors=1;NumThresholdNeighbors=1;MatchId=772;TruScore=0.62532;PctSeqSimilarity=0;PctSizeSimilarity=0.9375;PctRecOverlap=0.938462;SizeDiff=-4;StartDistance=1;EndDistance=-3	GT	1/0
chr6	102912086	.	N	<INS>	30	.	END=102912086;SVTYPE=INS;SVLEN=70;SC=DeBreak,Sniffles2,PAV,Dipcall;NumNeighbors=1;NumThresholdNeighbors=1;MatchId=775;TruScore=0.309524;PctSeqSimilarity=0;PctSizeSimilarity=0.928571;PctRecOverlap=0;SizeDiff=5;StartDistance=-83;EndDistance=-84	GT	1/0
chr6	103040376	svim.INS.135299	N	<INS>	16	PASS	END=103040376;SVTYPE=INS;SVLEN=81;SC=DeBreak,Sniffles2,cuteSV,NanoVar,SVIM;NumNeighbors=1;NumThresholdNeighbors=1;MatchId=777;TruScore=0.271605;PctSeqSimilarity=0;PctSizeSimilarity=0.814815;PctRecOverlap=0;SizeDiff=15;StartDistance=-2;EndDistance=-3	GT	0/1
chr6	107037111	svim.INS.135708	N	<INS>	23	PASS	END=107037111;SVTYPE=INS;SVLEN=184;SC=DeBreak,Sniffles2,NanoVar,SVIM;NumNeighbors=1;NumThresholdNeighbors=1;MatchId=798;TruScore=0.257246;PctSeqSimilarity=0;PctSizeSimilarity=0.771739;PctRecOverlap=0;SizeDiff=42;StartDistance=-15;EndDistance=-16	GT	0/1
chr6	108160513	15196_3	N	<DEL>	.	STRANDBIAS	END=108160593;SVTYPE=DEL;SVLEN=-80;SC=DeBreak,Sniffles2,cuteSV,Sniffles;NumNeighbors=1;NumThresholdNeighbors=1;MatchId=807;TruScore=0.501286;PctSeqSimilarity=0;PctSizeSimilarity=0.8125;PctRecOverlap=0.691358;SizeDiff=15;StartDistance=-25;EndDistance=-10	GT	0/0
chr6	108614372	svim.DEL.243187	N	<DEL>	18	PASS	END=108614422;SVTYPE=DEL;SVLEN=50;SC=DeBreak,SVIM;NumNeighbors=1;NumThresholdNeighbors=1;MatchId=812;TruScore=0.506257;PctSeqSimilarity=0;PctSizeSimilarity=0.757576;PctRecOverlap=0.761194;SizeDiff=-16;StartDistance=0;EndDistance=-16	GT	1/1
chr6	110237211	.	N	<INS>	30	.	END=110237211;SVTYPE=INS;SVLEN=69;SC=DeBreak,MAMnet,Sniffles2,cuteSV,SVIM,Sniffles,SVIM-asm,PAV,Dipcall;NumNeighbors=1;NumThresholdNeighbors=1;MatchId=816;TruScore=0.255556;PctSeqSimilarity=0;PctSizeSimilarity=0.766667;PctRecOverlap=0;SizeDiff=-21;StartDistance=20;EndDistance=19	GT	0/1
chr6	110445425	15226_2	N	<DEL>	.	STRANDBIAS	END=110445485;SVTYPE=DEL;SVLEN=-60;SC=DeBreak,MAMnet,Sniffles2,cuteSV,Sniffles;NumNeighbors=1;NumThresholdNeighbors=1;MatchId=817;TruScore=0.615773;PctSeqSimilarity=0;PctSizeSimilarity=0.923077;PctRecOverlap=0.924242;SizeDiff=-5;StartDistance=4;EndDistance=-1	GT	0/0
chr6	111237860	.	N	<DEL>	.	.	END=111237914;SVTYPE=DEL;SVLEN=-53;SC=DeBreak,Smartie-sv_aln;NumNeighbors=1;NumThresholdNeighbors=1;MatchId=818;TruScore=0.623556;PctSeqSimilarity=0;PctSizeSimilarity=0.943396;PctRecOverlap=0.927273;SizeDiff=3;StartDistance=-2;EndDistance=2	GT	./.
chr6	112849495	chr6-112849496-DEL-51	N	<DEL>	.	.	END=112849546;SVTYPE=DEL;SVLEN=51;SC=DeBreak,MAMnet,Sniffles2,cuteSV,NanoVar,SVIM,Smartie-sv_aln,SVIM-asm,PAV;NumNeighbors=1;NumThresholdNeighbors=1;MatchId=822;TruScore=0.660256;PctSeqSimilarity=0;PctSizeSimilarity=1;PctRecOverlap=0.980769;SizeDiff=0;StartDistance=-1;EndDistance=-1	GT	1/1
chr6	113942985	.	N	<DEL>	30	.	END=113943035;SVTYPE=DEL;SVLEN=50;SC=DeBreak,cuteSV,Sniffles,SVIM-asm,PAV,Dipcall;NumNeighbors=1;NumThresholdNeighbors=1;MatchId=828;TruScore=0.641268;PctSeqSimilarity=0;PctSizeSimilarity=0.961538;PctRecOverlap=0.962264;SizeDiff=-2;StartDistance=1;EndDistance=-1	GT	1/0
chr6	113958420	nv_SV87955-406A6	N	<DEL>	13.4	PASS	END=113958474;SVTYPE=DEL;SVLEN=-54;SC=DeBreak,NanoVar;NumNeighbors=1;NumThresholdNeighbors=1;MatchId=829;TruScore=0.457225;PctSeqSimilarity=0;PctSizeSimilarity=0.760563;PctRecOverlap=0.611111;SizeDiff=-17;StartDistance=-11;EndDistance=-28	GT	1/1
chr6	114251869	15272_4	N	<DEL>	.	STRANDBIAS	END=114251955;SVTYPE=DEL;SVLEN=-86;SC=DeBreak,Sniffles2,cuteSV,NanoVar,Sniffles;NumNeighbors=1;NumThresholdNeighbors=1;MatchId=831;TruScore=0.53874;PctSeqSimilarity=0;PctSizeSimilarity=0.924731;PctRecOverlap=0.691489;SizeDiff=-7;StartDistance=29;EndDistance=22	GT	0/0
chr6	121634252	15336_1	N	<DEL>	.	STRANDBIAS	END=121634306;SVTYPE=DEL;SVLEN=-54;SC=DeBreak,Sniffles2,SVIM,Sniffles;NumNeighbors=1;NumThresholdNeighbors=1;MatchId=847;TruScore=0.563301;PctSeqSimilarity=0;PctSizeSimilarity=0.84375;PctRecOverlap=0.846154;SizeDiff=-10;StartDistance=9;EndDistance=-1	GT	0/0
chr6	123170050	.	N	<DEL>	30	GAP1	END=123170102;SVTYPE=DEL;SVLEN=52;SC=DeBreak,Sniffles2,cuteSV,SVIM,Sniffles,Smartie-sv_aln,SVIM-asm,PAV,Dipcall;NumNeighbors=1;NumThresholdNeighbors=1;MatchId=854;TruScore=0.648032;PctSeqSimilarity=0;PctSizeSimilarity=0.981132;PctRecOverlap=0.962963;SizeDiff=-1;StartDistance=-1;EndDistance=-2	GT	./1
chr6	123872348	.	N	<INS>	30	.	END=123872348;SVTYPE=INS;SVLEN=90;SC=DeBreak,Sniffles2,NanoVar,Sniffles,Smartie-sv_aln,SVIM-asm,Dipcall;NumNeighbors=1;NumThresholdNeighbors=1;MatchId=855;TruScore=0.185185;PctSeqSimilarity=0;PctSizeSimilarity=0.555556;PctRecOverlap=0;SizeDiff=40;StartDistance=-1;EndDistance=-2	GT	./1
chr6	125582119	15375_0	N	<DEL>	.	PASS	END=125582171;SVTYPE=DEL;SVLEN=-52;SC=DeBreak,NanoVar,SVIM,Sniffles;NumNeighbors=1;NumThresholdNeighbors=1;MatchId=863;TruScore=0.666667;PctSeqSimilarity=0;PctSizeSimilarity=1;PctRecOverlap=1;SizeDiff=0;StartDistance=0;EndDistance=0	GT	0/1
chr6	125711247	.	N	<INS>	30	.	END=125711247;SVTYPE=INS;SVLEN=56;SC=DeBreak,MAMnet,Sniffles2,SVIM,SVIM-asm,PAV,Dipcall;NumNeighbors=1;NumThresholdNeighbors=1;MatchId=866;TruScore=0.321429;PctSeqSimilarity=0;PctSizeSimilarity=0.964286;PctRecOverlap=0;SizeDiff=2;StartDistance=-47;EndDistance=-48	GT	0/1
chr6	125770514	.	N	<INS>	30	.	END=125770514;SVTYPE=INS;SVLEN=364;SC=DeBreak,MAMnet,Sniffles2,cuteSV,SVIM,Sniffles,SVIM-asm,PAV,Dipcall;NumNeighbors=1;NumThresholdNeighbors=1;MatchId=868;TruScore=0.311355;PctSeqSimilarity=0;PctSizeSimilarity=0.934066;PctRecOverlap=0;SizeDiff=24;StartDistance=-33;EndDistance=-373	GT	1/0
chr6	125957682	.	N	<DEL>	.	.	END=125957736;SVTYPE=DEL;SVLEN=-54;SC=DeBreak,cuteSV,NanoVar,Smartie-sv_aln;NumNeighbors=1;NumThresholdNeighbors=1;MatchId=870;TruScore=0.660606;PctSeqSimilarity=0;PctSizeSimilarity=1;PctRecOverlap=0.981818;SizeDiff=0;StartDistance=-1;EndDistance=-1	GT	./.
chr6	128051432	15393_2	N	<DEL>	.	PASS	END=128051515;SVTYPE=DEL;SVLEN=-83;SC=DeBreak,MAMnet,Sniffles2,cuteSV,Sniffles;NumNeighbors=1;NumThresholdNeighbors=1;MatchId=872;TruScore=0.636189;PctSeqSimilarity=0;PctSizeSimilarity=0.954023;PctRecOverlap=0.954545;SizeDiff=-4;StartDistance=4;EndDistance=0	GT	0/0
chr6	129946624	.	N	<INS>	30	.	END=129946624;SVTYPE=INS;SVLEN=134;SC=DeBreak,MAMnet,Sniffles2,cuteSV,SVIM,Sniffles,SVIM-asm,PAV,Dipcall;NumNeighbors=1;NumThresholdNeighbors=1;MatchId=875;TruScore=0.330846;PctSeqSimilarity=0;PctSizeSimilarity=0.992537;PctRecOverlap=0;SizeDiff=1;StartDistance=-1;EndDistance=-2	GT	1/0
chr6	132358723	15434_8	N	<DEL>	.	PASS	END=132358780;SVTYPE=DEL;SVLEN=-57;SC=DeBreak,Sniffles;NumNeighbors=1;NumThresholdNeighbors=1;MatchId=887;TruScore=0.585237;PctSeqSimilarity=0;PctSizeSimilarity=0.876923;PctRecOverlap=0.878788;SizeDiff=-8;StartDistance=3;EndDistance=-5	GT	0/0
chr6	137939916	15494_2	N	<DEL>	.	STRANDBIAS	END=137939980;SVTYPE=DEL;SVLEN=-64;SC=DeBreak,Sniffles2,cuteSV,Sniffles;NumNeighbors=1;NumThresholdNeighbors=1;MatchId=902;TruScore=0.594311;PctSeqSimilarity=0;PctSizeSimilarity=0.890625;PctRecOverlap=0.892308;SizeDiff=7;StartDistance=-3;EndDistance=4	GT	0/0
chr6	138286581	chr6-138286582-INS-56	N	<INS>	.	.	END=138286581;SVTYPE=INS;SVLEN=56;SC=DeBreak,NanoVar,SVIM,PAV;NumNeighbors=1;NumThresholdNeighbors=1;MatchId=903;TruScore=0.333333;PctSeqSimilarity=0;PctSizeSimilarity=1;PctRecOverlap=0;SizeDiff=0;StartDistance=-1;EndDistance=-2	GT	0/1
chr6	138810958	nv_SV89596-E3633	N	<DEL>	11.7	PASS	END=138811030;SVTYPE=DEL;SVLEN=-72;SC=DeBreak,Sniffles2,cuteSV,NanoVar;NumNeighbors=1;NumThresholdNeighbors=1;MatchId=904;TruScore=0.303797;PctSeqSimilarity=0;PctSizeSimilarity=0.911392;PctRecOverlap=0;SizeDiff=-7;StartDistance=-80;EndDistance=-87	GT	0/1
chr6	139715317	Sniffles2.DEL.A40FS5	N	<DEL>	60	GT	END=139715388;SVTYPE=DEL;SVLEN=-71;SC=DeBreak,Sniffles2;NumNeighbors=1;NumThresholdNeighbors=1;MatchId=905;TruScore=0.597958;PctSeqSimilarity=0;PctSizeSimilarity=0.922078;PctRecOverlap=0.871795;SizeDiff=-6;StartDistance=-4;EndDistance=-10	GT	0/0
chr6	140883880	15522_2	N	<DEL>	.	PASS	END=140883937;SVTYPE=DEL;SVLEN=-57;SC=DeBreak,cuteSV,NanoVar,Sniffles;NumNeighbors=1;NumThresholdNeighbors=1;MatchId=907;TruScore=0.520255;PctSeqSimilarity=0;PctSizeSimilarity=0.814286;PctRecOverlap=0.746479;SizeDiff=-13;StartDistance=-5;EndDistance=-18	GT	0/1
chr6	143139830	Sniffles2.DEL.A63DS5	N	<DEL>	60	GT	END=143139912;SVTYPE=DEL;SVLEN=-82;SC=DeBreak,Sniffles2;NumNeighbors=1;NumThresholdNeighbors=1;MatchId=916;TruScore=0.594593;PctSeqSimilarity=0;PctSizeSimilarity=0.891304;PctRecOverlap=0.892473;SizeDiff=-10;StartDistance=2;EndDistance=-8	GT	0/0
chr6	144092278	.	N	<DEL>	.	.	END=144092329;SVTYPE=DEL;SVLEN=-51;SC=DeBreak,MAMnet,cuteSV,NanoVar,SVIM,Sniffles,Smartie-sv_aln;NumNeighbors=1;NumThresholdNeighbors=1;MatchId=920;TruScore=0.65372;PctSeqSimilarity=0;PctSizeSimilarity=0.980392;PctRecOverlap=0.980769;SizeDiff=1;StartDistance=0;EndDistance=1	GT	./.
chr6	144451614	cuteSV.DEL.25035	N	<DEL>	31.4	PASS	END=144451675;SVTYPE=DEL;SVLEN=61;SC=DeBreak,Sniffles2,cuteSV;NumNeighbors=1;NumThresholdNeighbors=1;MatchId=921;TruScore=0.400979;PctSeqSimilarity=0;PctSizeSimilarity=0.67033;PctRecOverlap=0.532609;SizeDiff=-30;StartDistance=43;EndDistance=13	GT	0/1
chr6	147693536	.	N	<DEL>	.	.	END=147693588;SVTYPE=DEL;SVLEN=-52;SC=DeBreak,Smartie-sv_aln;NumNeighbors=1;NumThresholdNeighbors=1;MatchId=925;TruScore=0.641268;PctSeqSimilarity=0;PctSizeSimilarity=0.961538;PctRecOverlap=0.962264;SizeDiff=2;StartDistance=-2;EndDistance=0	GT	./.
chr6	150107409	chr6-150107410-INS-50	N	<INS>	.	.	END=150107409;SVTYPE=INS;SVLEN=50;SC=DeBreak,NanoVar,PAV;NumNeighbors=1;NumThresholdNeighbors=1;MatchId=933;TruScore=0.326797;PctSeqSimilarity=0;PctSizeSimilarity=0.980392;PctRecOverlap=0;SizeDiff=-1;StartDistance=28;EndDistance=27	GT	1/1
chr6	150995762	svim.DEL.251651	N	<DEL>	13	PASS	END=150995816;SVTYPE=DEL;SVLEN=54;SC=DeBreak,Sniffles2,SVIM;NumNeighbors=1;NumThresholdNeighbors=1;MatchId=936;TruScore=0.56064;PctSeqSimilarity=0;PctSizeSimilarity=0.915254;PctRecOverlap=0.766667;SizeDiff=-5;StartDistance=-9;EndDistance=-14	GT	0/1
chr6	154235636	15657_0	N	<DEL>	.	STRANDBIAS	END=154235687;SVTYPE=DEL;SVLEN=-51;SC=DeBreak,Sniffles2,cuteSV,Sniffles;NumNeighbors=1;NumThresholdNeighbors=1;MatchId=948;TruScore=0.326981;PctSeqSimilarity=0;PctSizeSimilarity=0.894737;PctRecOverlap=0.0862069;SizeDiff=-6;StartDistance=-47;EndDistance=-53	GT	0/0
chr6	154284257	chr6-154284258-DEL-57	N	<DEL>	.	.	END=154284314;SVTYPE=DEL;SVLEN=57;SC=DeBreak,MAMnet,Sniffles2,cuteSV,NanoVar,SVIM,Smartie-sv_aln,PAV;NumNeighbors=1;NumThresholdNeighbors=1;MatchId=949;TruScore=0.597096;PctSeqSimilarity=0;PctSizeSimilarity=0.894737;PctRecOverlap=0.896552;SizeDiff=6;StartDistance=-4;EndDistance=2	GT	1/0
chr6	154678789	chr6-154678790-INS-99	N	<INS>	.	.	END=154678789;SVTYPE=INS;SVLEN=99;SC=DeBreak,Sniffles2,cuteSV,SVIM,Sniffles,PAV;NumNeighbors=1;NumThresholdNeighbors=1;MatchId=955;TruScore=0.259259;PctSeqSimilarity=0;PctSizeSimilarity=0.777778;PctRecOverlap=0;SizeDiff=22;StartDistance=-5;EndDistance=-82	GT	0/1
chr6	156155864	.	N	<DEL>	.	.	END=156155930;SVTYPE=DEL;SVLEN=-65;SC=DeBreak,Sniffles2,cuteSV,NanoVar,SVIM,Sniffles,Smartie-sv_aln;NumNeighbors=1;NumThresholdNeighbors=1;MatchId=968;TruScore=0.656716;PctSeqSimilarity=0;PctSizeSimilarity=1;PctRecOverlap=0.970149;SizeDiff=0;StartDistance=-2;EndDistance=-1	GT	./.
chr6	156491506	.	N	<DEL>	.	.	END=156491557;SVTYPE=DEL;SVLEN=-51;SC=DeBreak,Sniffles,Smartie-sv_aln;NumNeighbors=1;NumThresholdNeighbors=1;MatchId=970;TruScore=0.628079;PctSeqSimilarity=0;PctSizeSimilarity=0.980392;PctRecOverlap=0.903846;SizeDiff=1;StartDistance=-5;EndDistance=-4	GT	./.
chr6	157704257	chr6-157704258-INS-277	N	<INS>	.	.	END=157704257;SVTYPE=INS;SVLEN=277;SC=DeBreak,Sniffles2,cuteSV,SVIM-asm,PAV;NumNeighbors=1;NumThresholdNeighbors=1;MatchId=979;TruScore=0.28181;PctSeqSimilarity=0;PctSizeSimilarity=0.841155;PctRecOverlap=0.0042735;SizeDiff=44;StartDistance=112;EndDistance=-121	GT	./1
chr6	157704811	chr6-157704812-INS-119	N	<INS>	.	.	END=157704811;SVTYPE=INS;SVLEN=119;SC=DeBreak,Sniffles2,cuteSV,SVIM-asm,PAV;NumNeighbors=1;NumThresholdNeighbors=1;MatchId=980;TruScore=0.183642;PctSeqSimilarity=0;PctSizeSimilarity=0.550926;PctRecOverlap=0;SizeDiff=-97;StartDistance=-10;EndDistance=-226	GT	./1
chr6	157734416	.	N	<INS>	30	GAP2	END=157734416;SVTYPE=INS;SVLEN=3168;SC=DeBreak,Sniffles2,SVIM-asm,PAV,Dipcall;NumNeighbors=1;NumThresholdNeighbors=1;MatchId=991;TruScore=0.317976;PctSeqSimilarity=0;PctSizeSimilarity=0.953598;PctRecOverlap=0.000330907;SizeDiff=147;StartDistance=64;EndDistance=-2957	GT	1/.
chr6	158590692	.	N	<INS>	30	.	END=158590692;SVTYPE=INS;SVLEN=97;SC=DeBreak,MAMnet,Sniffles2,cuteSV,SVIM,SVIM-asm,PAV,Dipcall;NumNeighbors=1;NumThresholdNeighbors=1;MatchId=996;TruScore=0.310897;PctSeqSimilarity=0;PctSizeSimilarity=0.932692;PctRecOverlap=0;SizeDiff=-7;StartDistance=-48;EndDistance=-49	GT	0/1
chr6	158660671	cuteSV.INS.14073	N	<INS>	0.2	q5	END=158660671;SVTYPE=INS;SVLEN=354;SC=DeBreak,Sniffles2,cuteSV;NumNeighbors=1;NumThresholdNeighbors=1;MatchId=1001;TruScore=0.315496;PctSeqSimilarity=0;PctSizeSimilarity=0.943503;PctRecOverlap=0.00298507;SizeDiff=20;StartDistance=6;EndDistance=-328	GT	0/0
chr6	158758078	chr6-158758079-DEL-52	N	<DEL>	.	.	END=158758130;SVTYPE=DEL;SVLEN=52;SC=DeBreak,PAV;NumNeighbors=1;NumThresholdNeighbors=1;MatchId=1006;TruScore=0.491751;PctSeqSimilarity=0;PctSizeSimilarity=0.742857;PctRecOverlap=0.732394;SizeDiff=-18;StartDistance=-1;EndDistance=-19	GT	1/1
chr6	159972489	Sniffles2.DEL.B33AS5	N	<DEL>	55	GT	END=159972550;SVTYPE=DEL;SVLEN=-61;SC=DeBreak,Sniffles2;NumNeighbors=1;NumThresholdNeighbors=1;MatchId=1022;TruScore=0.585162;PctSeqSimilarity=0;PctSizeSimilarity=0.884058;PctRecOverlap=0.871429;SizeDiff=-8;StartDistance=-1;EndDistance=-9	GT	0/1
chr6	160051377	15780_2	N	<DEL>	.	PASS	END=160051459;SVTYPE=DEL;SVLEN=-82;SC=DeBreak,MAMnet,Sniffles2,cuteSV,Sniffles;NumNeighbors=1;NumThresholdNeighbors=1;MatchId=1023;TruScore=0.513126;PctSeqSimilarity=0;PctSizeSimilarity=0.768293;PctRecOverlap=0.771084;SizeDiff=19;StartDistance=-18;EndDistance=1	GT	0/0
chr6	160073021	.	N	<INS>	30	GAP2	END=160073021;SVTYPE=INS;SVLEN=80;SC=DeBreak,cuteSV,SVIM-asm,PAV,Dipcall;NumNeighbors=1;NumThresholdNeighbors=1;MatchId=1024;TruScore=0.196078;PctSeqSimilarity=0;PctSizeSimilarity=0.588235;PctRecOverlap=0;SizeDiff=-56;StartDistance=-1;EndDistance=-2	GT	1/.
chr6	160132582	15784_1	N	<DEL>	.	PASS	END=160132685;SVTYPE=DEL;SVLEN=-103;SC=DeBreak,Sniffles2,cuteSV,SVIM,Sniffles;NumNeighbors=2;NumThresholdNeighbors=1;MatchId=1029;TruScore=0.225877;PctSeqSimilarity=0;PctSizeSimilarity=0.677632;PctRecOverlap=0;SizeDiff=-49;StartDistance=251;EndDistance=202	GT	0/0
chr6	160132749	.	N	<DEL>	30	.	END=160133154;SVTYPE=DEL;SVLEN=405;SC=DeBreak,MAMnet,Sniffles2,cuteSV,NanoVar,SVIM,Sniffles,SVIM-asm,PAV,Dipcall;NumNeighbors=1;NumThresholdNeighbors=1;MatchId=1030;TruScore=0.560755;PctSeqSimilarity=0;PctSizeSimilarity=1;PctRecOverlap=0.682266;SizeDiff=0;StartDistance=-129;EndDistance=-129	GT	0/1
chr6	160521755	.	N	<DEL>	30	.	END=160521834;SVTYPE=DEL;SVLEN=79;SC=DeBreak,MAMnet,Sniffles2,cuteSV,NanoVar,SVIM,Sniffles,Smartie-sv_aln,SVIM-asm,PAV,Dipcall;NumNeighbors=1;NumThresholdNeighbors=1;MatchId=1036;TruScore=0.658281;PctSeqSimilarity=0;PctSizeSimilarity=0.987342;PctRecOverlap=0.9875;SizeDiff=1;StartDistance=-1;EndDistance=0	GT	1/1
chr6	161075014	.	N	<DEL>	30	.	END=161075067;SVTYPE=DEL;SVLEN=53;SC=DeBreak,SVIM-asm,PAV,Dipcall;NumNeighbors=2;NumThresholdNeighbors=1;MatchId=1045;TruScore=0.524691;PctSeqSimilarity=0;PctSizeSimilarity=1;PctRecOverlap=0.574074;SizeDiff=0;StartDistance=-23;EndDistance=-23	GT	1/0
chr6	161075092	.	N	<INS>	30	.	END=161075092;SVTYPE=INS;SVLEN=107;SC=DeBreak,MAMnet,Sniffles2,cuteSV,SVIM,Sniffles,SVIM-asm,PAV,Dipcall;NumNeighbors=1;NumThresholdNeighbors=1;MatchId=1046;TruScore=0.271028;PctSeqSimilarity=0;PctSizeSimilarity=0.813084;PctRecOverlap=0;SizeDiff=20;StartDistance=71;EndDistance=70	GT	0/1
chr6	161274615	.	N	<INS>	30	.	END=161274615;SVTYPE=INS;SVLEN=214;SC=DeBreak,MAMnet,Sniffles2,cuteSV,Sniffles,SVIM-asm,PAV,Dipcall;NumNeighbors=1;NumThresholdNeighbors=1;MatchId=1050;TruScore=0.30389;PctSeqSimilarity=0;PctSizeSimilarity=0.906542;PctRecOverlap=0.00512821;SizeDiff=20;StartDistance=15;EndDistance=-179	GT	0/1
chr6	161277028	.	N	<INS>	30	.	END=161277028;SVTYPE=INS;SVLEN=113;SC=DeBreak,MAMnet,Sniffles2,cuteSV,SVIM,Sniffles,SVIM-asm,PAV,Dipcall;NumNeighbors=1;NumThresholdNeighbors=1;MatchId=1051;TruScore=0.327434;PctSeqSimilarity=0;PctSizeSimilarity=0.982301;PctRecOverlap=0;SizeDiff=2;StartDistance=-19;EndDistance=-20	GT	0/1
chr6	161278530	.	N	<INS>	30	.	END=161278530;SVTYPE=INS;SVLEN=227;SC=DeBreak,MAMnet,Sniffles2,cuteSV,Sniffles,SVIM-asm,PAV,Dipcall;NumNeighbors=1;NumThresholdNeighbors=1;MatchId=1052;TruScore=0.331865;PctSeqSimilarity=0;PctSizeSimilarity=0.995595;PctRecOverlap=0;SizeDiff=1;StartDistance=17;EndDistance=16	GT	0/1
chr6	161686169	.	N	<INS>	30	.	END=161686169;SVTYPE=INS;SVLEN=88;SC=DeBreak,MAMnet,Sniffles2,cuteSV,SVIM-asm,PAV,Dipcall;NumNeighbors=1;NumThresholdNeighbors=1;MatchId=1055;TruScore=0.325758;PctSeqSimilarity=0;PctSizeSimilarity=0.977273;PctRecOverlap=0;SizeDiff=2;StartDistance=-1;EndDistance=-2	GT	0/1
chr6	161771746	.	N	<DEL>	30	.	END=161771860;SVTYPE=DEL;SVLEN=114;SC=DeBreak,MAMnet,Sniffles2,cuteSV,NanoVar,SVIM,Sniffles,Smartie-sv_aln,SVIM-asm,PAV,Dipcall;NumNeighbors=1;NumThresholdNeighbors=1;MatchId=1059;TruScore=0.663768;PctSeqSimilarity=0;PctSizeSimilarity=1;PctRecOverlap=0.991304;SizeDiff=0;StartDistance=-1;EndDistance=-1	GT	1/0
chr6	161994756	chr6-161994757-DEL-51	N	<DEL>	.	.	END=161994807;SVTYPE=DEL;SVLEN=51;SC=DeBreak,Sniffles2,SVIM,Sniffles,Smartie-sv_aln,SVIM-asm,PAV;NumNeighbors=1;NumThresholdNeighbors=1;MatchId=1061;TruScore=0.653967;PctSeqSimilarity=0;PctSizeSimilarity=0.980769;PctRecOverlap=0.981132;SizeDiff=-1;StartDistance=0;EndDistance=-1	GT	1/0
chr6	162431548	15843_0	N	<INS>	.	PASS	END=162431550;SVTYPE=INS;SVLEN=55;SC=DeBreak,MAMnet,cuteSV,SVIM,Sniffles;NumNeighbors=1;NumThresholdNeighbors=1;MatchId=1065;TruScore=0.305556;PctSeqSimilarity=0;PctSizeSimilarity=0.916667;PctRecOverlap=0;SizeDiff=-5;StartDistance=2;EndDistance=3	GT	0/0
chr6	162760516	15848_3	N	<DEL>	.	PASS	END=162760573;SVTYPE=DEL;SVLEN=-57;SC=DeBreak,MAMnet,Sniffles2,NanoVar,SVIM,Sniffles;NumNeighbors=1;NumThresholdNeighbors=1;MatchId=1068;TruScore=0.591349;PctSeqSimilarity=0;PctSizeSimilarity=0.894737;PctRecOverlap=0.87931;SizeDiff=6;StartDistance=1;EndDistance=7	GT	0/1
chr6	162919425	chr6-162919426-DEL-58	N	<DEL>	.	.	END=162919483;SVTYPE=DEL;SVLEN=58;SC=DeBreak,Sniffles2,cuteSV,NanoVar,Sniffles,SVIM-asm,PAV;NumNeighbors=1;NumThresholdNeighbors=1;MatchId=1070;TruScore=0.618706;PctSeqSimilarity=0;PctSizeSimilarity=0.935484;PctRecOverlap=0.920635;SizeDiff=-4;StartDistance=-1;EndDistance=-5	GT	0/1
chr6	165196110	15886_6	N	<INS>	.	PASS	END=165196110;SVTYPE=INS;SVLEN=7409;SC=DeBreak,MAMnet,Sniffles2,cuteSV,SVIM,Sniffles;NumNeighbors=1;NumThresholdNeighbors=1;MatchId=1078;TruScore=0.331588;PctSeqSimilarity=0;PctSizeSimilarity=0.994764;PctRecOverlap=0;SizeDiff=-39;StartDistance=6;EndDistance=5	GT	0/0
chr6	165352961	15891_1	N	<DEL>	.	PASS	END=165353031;SVTYPE=DEL;SVLEN=-70;SC=DeBreak,Sniffles2,cuteSV,Sniffles;NumNeighbors=1;NumThresholdNeighbors=1;MatchId=1080;TruScore=0.398541;PctSeqSimilarity=0;PctSizeSimilarity=0.823529;PctRecOverlap=0.372093;SizeDiff=-15;StartDistance=-39;EndDistance=-54	GT	0/0
chr6	166702188	chr6-166702189-INS-4424	N	<INS>	.	.	END=166702188;SVTYPE=INS;SVLEN=4424;SC=DeBreak,MAMnet,cuteSV,Sniffles,SVIM-asm,PAV;NumNeighbors=1;NumThresholdNeighbors=1;MatchId=1092;TruScore=0.312235;PctSeqSimilarity=0;PctSizeSimilarity=0.936494;PctRecOverlap=0.00021164;SizeDiff=-300;StartDistance=212;EndDistance=-4512	GT	1/0
chr6	166995478	nv_SV91881-775B1	N	<INS>	1.6	PASS	END=166995479;SVTYPE=INS;SVLEN=415;SC=DeBreak,MAMnet,Sniffles2,cuteSV,NanoVar;NumNeighbors=1;NumThresholdNeighbors=1;MatchId=1098;TruScore=0.302179;PctSeqSimilarity=0;PctSizeSimilarity=0.901205;PctRecOverlap=0.00533333;SizeDiff=41;StartDistance=22;EndDistance=-351	GT	./.
chr6	167368719	chr6-167368720-DEL-82	N	<DEL>	.	.	END=167368801;SVTYPE=DEL;SVLEN=82;SC=DeBreak,MAMnet,Sniffles2,cuteSV,Sniffles,PAV;NumNeighbors=1;NumThresholdNeighbors=1;MatchId=1105;TruScore=0.249562;PctSeqSimilarity=0;PctSizeSimilarity=0.554054;PctRecOverlap=0.194631;SizeDiff=-66;StartDistance=-54;EndDistance=-120	GT	0/1
chr6	167617586	chr6-167617587-INS-84	N	<INS>	.	.	END=167617586;SVTYPE=INS;SVLEN=84;SC=DeBreak,MAMnet,Sniffles2,cuteSV,SVIM,Sniffles,PAV;NumNeighbors=1;NumThresholdNeighbors=1;MatchId=1108;TruScore=0.210317;PctSeqSimilarity=0;PctSizeSimilarity=0.630952;PctRecOverlap=0;SizeDiff=31;StartDistance=-30;EndDistance=-31	GT	0/1
chr6	167801290	cuteSV.DEL.25314	N	<DEL>	6.9	PASS	END=167801343;SVTYPE=DEL;SVLEN=53;SC=DeBreak,cuteSV;NumNeighbors=1;NumThresholdNeighbors=1;MatchId=1120;TruScore=0.242009;PctSeqSimilarity=0;PctSizeSimilarity=0.726027;PctRecOverlap=0;SizeDiff=-20;StartDistance=-148;EndDistance=-168	GT	0/1
chr6	167802370	chr6-167802371-DEL-290	N	<DEL>	.	.	END=167802660;SVTYPE=DEL;SVLEN=290;SC=DeBreak,PAV;NumNeighbors=1;NumThresholdNeighbors=1;MatchId=1125;TruScore=0.264766;PctSeqSimilarity=0;PctSizeSimilarity=0.589431;PctRecOverlap=0.204868;SizeDiff=-202;StartDistance=392;EndDistance=190	GT	1/0
chr6	167836104	cuteSV.INS.14175	N	<INS>	26.4	PASS	END=167836104;SVTYPE=INS;SVLEN=103;SC=DeBreak,cuteSV;NumNeighbors=1;NumThresholdNeighbors=1;MatchId=1127;TruScore=0.298551;PctSeqSimilarity=0;PctSizeSimilarity=0.895652;PctRecOverlap=0;SizeDiff=-12;StartDistance=-102;EndDistance=-103	GT	0/1
chr6	167837006	.	N	<INS>	30	GAP2	END=167837006;SVTYPE=INS;SVLEN=149;SC=DeBreak,cuteSV,SVIM-asm,PAV,Dipcall;NumNeighbors=1;NumThresholdNeighbors=1;MatchId=1128;TruScore=0.286353;PctSeqSimilarity=0;PctSizeSimilarity=0.85906;PctRecOverlap=0;SizeDiff=21;StartDistance=-122;EndDistance=-250	GT	1/.
chr6	168093272	.	N	<DEL>	.	.	END=168093325;SVTYPE=DEL;SVLEN=-53;SC=DeBreak,Smartie-sv_aln;NumNeighbors=1;NumThresholdNeighbors=1;MatchId=1136;TruScore=0.623107;PctSeqSimilarity=0;PctSizeSimilarity=0.943396;PctRecOverlap=0.925926;SizeDiff=3;StartDistance=-4;EndDistance=-1	GT	./.
chr6	168377037	chr6-168377038-INS-82	N	<INS>	.	.	END=168377037;SVTYPE=INS;SVLEN=82;SC=DeBreak,Sniffles2,cuteSV,PAV;NumNeighbors=1;NumThresholdNeighbors=1;MatchId=1143;TruScore=0.233618;PctSeqSimilarity=0;PctSizeSimilarity=0.700855;PctRecOverlap=0;SizeDiff=-35;StartDistance=-127;EndDistance=-128	GT	0/1
chr6	168479288	.	N	<INS>	30	.	END=168479288;SVTYPE=INS;SVLEN=54;SC=DeBreak,SVIM,Sniffles,SVIM-asm,PAV,Dipcall;NumNeighbors=1;NumThresholdNeighbors=1;MatchId=1154;TruScore=0.327161;PctSeqSimilarity=0;PctSizeSimilarity=0.981481;PctRecOverlap=0;SizeDiff=1;StartDistance=-16;EndDistance=-17	GT	1/0
chr6	168537227	.	N	<INS>	30	.	END=168537227;SVTYPE=INS;SVLEN=92;SC=DeBreak,Sniffles2,cuteSV,SVIM,Sniffles,SVIM-asm,PAV,Dipcall;NumNeighbors=1;NumThresholdNeighbors=1;MatchId=1155;TruScore=0.259887;PctSeqSimilarity=0;PctSizeSimilarity=0.779661;PctRecOverlap=0;SizeDiff=-26;StartDistance=-44;EndDistance=-162	GT	0/1
chr6	168630196	.	N	<INS>	30	.	END=168630196;SVTYPE=INS;SVLEN=514;SC=DeBreak,MAMnet,Sniffles2,cuteSV,NanoVar,SVIM,Sniffles,SVIM-asm,PAV,Dipcall;NumNeighbors=1;NumThresholdNeighbors=1;MatchId=1156;TruScore=0.312624;PctSeqSimilarity=0;PctSizeSimilarity=0.935798;PctRecOverlap=0.00207469;SizeDiff=33;StartDistance=108;EndDistance=-373	GT	./1
chr6	168635603	chr6-168635604-INS-92	N	<INS>	.	.	END=168635603;SVTYPE=INS;SVLEN=92;SC=DeBreak,Sniffles,PAV;NumNeighbors=2;NumThresholdNeighbors=1;MatchId=1162;TruScore=0.278788;PctSeqSimilarity=0;PctSizeSimilarity=0.836364;PctRecOverlap=0;SizeDiff=-18;StartDistance=-490;EndDistance=-491	GT	1/0
chr6	168637055	chr6-168637056-INS-188	N	<INS>	.	.	END=168637055;SVTYPE=INS;SVLEN=188;SC=DeBreak,cuteSV,Sniffles,PAV;NumNeighbors=2;NumThresholdNeighbors=1;MatchId=1166;TruScore=0.189325;PctSeqSimilarity=0;PctSizeSimilarity=0.567976;PctRecOverlap=0;SizeDiff=-143;StartDistance=-213;EndDistance=-544	GT	0/1
chr6	168722526	chr6-168722527-DEL-56	N	<DEL>	.	.	END=168722582;SVTYPE=DEL;SVLEN=56;SC=DeBreak,Sniffles2,cuteSV,Sniffles,PAV;NumNeighbors=1;NumThresholdNeighbors=1;MatchId=1179;TruScore=0.479114;PctSeqSimilarity=0;PctSizeSimilarity=0.928571;PctRecOverlap=0.508772;SizeDiff=4;StartDistance=-28;EndDistance=-24	GT	1/0
chr6	168792443	.	N	<INS>	30	.	END=168792443;SVTYPE=INS;SVLEN=164;SC=DeBreak,MAMnet,cuteSV,NanoVar,SVIM,SVIM-asm,PAV,Dipcall;NumNeighbors=1;NumThresholdNeighbors=1;MatchId=1185;TruScore=0.252287;PctSeqSimilarity=0;PctSizeSimilarity=0.752294;PctRecOverlap=0.00456621;SizeDiff=-54;StartDistance=33;EndDistance=-185	GT	0/1
chr6	168793091	chr6-168793092-INS-109	N	<INS>	.	.	END=168793091;SVTYPE=INS;SVLEN=109;SC=DeBreak,cuteSV,Sniffles,SVIM-asm,PAV;NumNeighbors=1;NumThresholdNeighbors=1;MatchId=1186;TruScore=0.277354;PctSeqSimilarity=0;PctSizeSimilarity=0.832061;PctRecOverlap=0;SizeDiff=-22;StartDistance=-34;EndDistance=-35	GT	1/0
chr6	168961252	.	N	<DEL>	30	GAP1	END=168961408;SVTYPE=DEL;SVLEN=156;SC=DeBreak,Sniffles2,cuteSV,SVIM,Sniffles,SVIM-asm,PAV,Dipcall;NumNeighbors=2;NumThresholdNeighbors=1;MatchId=1188;TruScore=0.664544;PctSeqSimilarity=0;PctSizeSimilarity=1;PctRecOverlap=0.993631;SizeDiff=0;StartDistance=-1;EndDistance=-1	GT	./1
chr6	168961342	nv_SV92166-AC4FE	N	<INS>	6.7	PASS	END=168961343;SVTYPE=INS;SVLEN=2277;SC=DeBreak,MAMnet,NanoVar;NumNeighbors=1;NumThresholdNeighbors=1;MatchId=1190;TruScore=0.303791;PctSeqSimilarity=0;PctSizeSimilarity=0.910408;PctRecOverlap=0.00096432;SizeDiff=204;StartDistance=123;EndDistance=-1949	GT	0/1
chr6	168962682	.	N	<DEL>	30	GAP1	END=168962838;SVTYPE=DEL;SVLEN=156;SC=DeBreak,Sniffles2,cuteSV,NanoVar,SVIM,Sniffles,SVIM-asm,PAV,Dipcall;NumNeighbors=1;NumThresholdNeighbors=1;MatchId=1201;TruScore=0.199234;PctSeqSimilarity=0;PctSizeSimilarity=0.597701;PctRecOverlap=0;SizeDiff=-105;StartDistance=571;EndDistance=466	GT	./1
chr6	168973419	cuteSV.DEL.25354	N	<DEL>	0.4	q5	END=168973479;SVTYPE=DEL;SVLEN=60;SC=DeBreak,cuteSV;NumNeighbors=1;NumThresholdNeighbors=1;MatchId=1206;TruScore=0.333333;PctSeqSimilarity=0;PctSizeSimilarity=1;PctRecOverlap=0;SizeDiff=0;StartDistance=-317;EndDistance=-317	GT	0/0
chr6	168994004	16021_5	N	<DEL>	.	PASS	END=168994709;SVTYPE=DEL;SVLEN=-705;SC=DeBreak,Sniffles2,Sniffles;NumNeighbors=3;NumThresholdNeighbors=1;MatchId=1218;TruScore=0.292199;PctSeqSimilarity=0;PctSizeSimilarity=0.876596;PctRecOverlap=0;SizeDiff=87;StartDistance=851;EndDistance=938	GT	0/0
chr6	168996899	cuteSV.INS.14217	N	<INS>	439	PASS	END=168996899;SVTYPE=INS;SVLEN=337;SC=DeBreak,cuteSV;NumNeighbors=1;NumThresholdNeighbors=1;MatchId=1229;TruScore=0.3215;PctSeqSimilarity=0;PctSizeSimilarity=0.961424;PctRecOverlap=0.00307692;SizeDiff=13;StartDistance=126;EndDistance=-198	GT	1/1
chr6	169015027	.	N	<INS>	30	.	END=169015027;SVTYPE=INS;SVLEN=1033;SC=DeBreak,MAMnet,cuteSV,SVIM-asm,Dipcall;NumNeighbors=2;NumThresholdNeighbors=1;MatchId=1232;TruScore=0.201559;PctSeqSimilarity=0;PctSizeSimilarity=0.604094;PctRecOverlap=0.000584454;SizeDiff=-677;StartDistance=543;EndDistance=-1167	GT	1/0
chr6	169015282	.	N	<INS>	30	.	END=169015282;SVTYPE=INS;SVLEN=54;SC=DeBreak,cuteSV,SVIM,Sniffles,SVIM-asm,PAV,Dipcall;NumNeighbors=1;NumThresholdNeighbors=1;MatchId=1233;TruScore=0.333333;PctSeqSimilarity=0;PctSizeSimilarity=1;PctRecOverlap=0;SizeDiff=0;StartDistance=-1;EndDistance=-2	GT	0/1
chr6	169015554	chr6-169015555-INS-144	N	<INS>	.	.	END=169015554;SVTYPE=INS;SVLEN=144;SC=DeBreak,SVIM-asm,PAV;NumNeighbors=1;NumThresholdNeighbors=1;MatchId=1235;TruScore=0.292683;PctSeqSimilarity=0;PctSizeSimilarity=0.878049;PctRecOverlap=0;SizeDiff=-20;StartDistance=-277;EndDistance=-441	GT	1/0
chr6	169055194	.	N	<INS>	30	.	END=169055194;SVTYPE=INS;SVLEN=205;SC=DeBreak,SVIM-asm,PAV,Dipcall;NumNeighbors=1;NumThresholdNeighbors=1;MatchId=1241;TruScore=0.265041;PctSeqSimilarity=0;PctSizeSimilarity=0.795122;PctRecOverlap=0;SizeDiff=42;StartDistance=-301;EndDistance=-302	GT	1/0
chr6	169196062	svim.DEL.255977	N	<DEL>	17	PASS	END=169196113;SVTYPE=DEL;SVLEN=51;SC=DeBreak,MAMnet,Sniffles2,cuteSV,NanoVar,SVIM;NumNeighbors=1;NumThresholdNeighbors=1;MatchId=1247;TruScore=0.320755;PctSeqSimilarity=0;PctSizeSimilarity=0.962264;PctRecOverlap=0;SizeDiff=-2;StartDistance=88;EndDistance=86	GT	0/1
chr6	169247389	chr6-169247390-INS-176	N	<INS>	.	.	END=169247389;SVTYPE=INS;SVLEN=176;SC=DeBreak,SVIM-asm,PAV;NumNeighbors=1;NumThresholdNeighbors=1;MatchId=1253;TruScore=0.313726;PctSeqSimilarity=0;PctSizeSimilarity=0.941176;PctRecOverlap=0;SizeDiff=-11;StartDistance=-475;EndDistance=-662	GT	1/0
chr6	169332672	.	N	<INS>	30	.	END=169332672;SVTYPE=INS;SVLEN=244;SC=DeBreak,MAMnet,NanoVar,SVIM-asm,PAV,Dipcall;NumNeighbors=1;NumThresholdNeighbors=1;MatchId=1264;TruScore=0.327869;PctSeqSimilarity=0;PctSizeSimilarity=0.983607;PctRecOverlap=0;SizeDiff=4;StartDistance=-75;EndDistance=-76	GT	1/0
chr6	169526325	16078_1	N	<DEL>	.	PASS	END=169526427;SVTYPE=DEL;SVLEN=-102;SC=DeBreak,cuteSV,SVIM,Sniffles;NumNeighbors=2;NumThresholdNeighbors=1;MatchId=1272;TruScore=0.236111;PctSeqSimilarity=0;PctSizeSimilarity=0.708333;PctRecOverlap=0;SizeDiff=-42;StartDistance=-420;EndDistance=-462	GT	0/0
chr6	169526590	svim_asm.INS.5741	N	<INS>	.	PASS	END=169526590;SVTYPE=INS;SVLEN=497;SC=DeBreak,SVIM-asm;NumNeighbors=1;NumThresholdNeighbors=1;MatchId=1274;TruScore=0.182428;PctSeqSimilarity=0;PctSizeSimilarity=0.547284;PctRecOverlap=0;SizeDiff=225;StartDistance=-168;EndDistance=-440	GT	1/0
chr6	169528359	16079_3	N	<DEL>	.	PASS	END=169528469;SVTYPE=DEL;SVLEN=-110;SC=DeBreak,cuteSV,SVIM,Sniffles;NumNeighbors=1;NumThresholdNeighbors=1;MatchId=1280;TruScore=0.25463;PctSeqSimilarity=0;PctSizeSimilarity=0.763889;PctRecOverlap=0;SizeDiff=-34;StartDistance=246;EndDistance=212	GT	0/1
chr6	169825422	.	N	<INS>	30	GAP1	END=169825422;SVTYPE=INS;SVLEN=66;SC=DeBreak,SVIM-asm,Dipcall;NumNeighbors=1;NumThresholdNeighbors=1;MatchId=1290;TruScore=0.271605;PctSeqSimilarity=0;PctSizeSimilarity=0.814815;PctRecOverlap=0;SizeDiff=-15;StartDistance=-487;EndDistance=-488	GT	./1
chr6	170380302	chr6-170380303-INS-289	N	<INS>	.	.	END=170380302;SVTYPE=INS;SVLEN=289;SC=DeBreak,PAV;NumNeighbors=1;NumThresholdNeighbors=1;MatchId=1305;TruScore=0.198028;PctSeqSimilarity=0;PctSizeSimilarity=0.588235;PctRecOverlap=0.00584795;SizeDiff=119;StartDistance=108;EndDistance=-62	GT	1/1
chr6	170381192	chr6-170381193-INS-362	N	<INS>	.	.	END=170381192;SVTYPE=INS;SVLEN=362;SC=DeBreak,MAMnet,SVIM-asm,PAV;NumNeighbors=1;NumThresholdNeighbors=1;MatchId=1307;TruScore=0.2542;PctSeqSimilarity=0;PctSizeSimilarity=0.760504;PctRecOverlap=0.00209644;SizeDiff=-114;StartDistance=250;EndDistance=-226	GT	1/1
chr6	170529520	nv_SV92474-C84B2	N	<INS>	10.4	PASS	END=170529521;SVTYPE=INS;SVLEN=2552;SC=DeBreak,MAMnet,NanoVar;NumNeighbors=2;NumThresholdNeighbors=2;MatchId=1325;TruScore=0.30721;PctSeqSimilarity=0;PctSizeSimilarity=0.92163;PctRecOverlap=0;SizeDiff=200;StartDistance=-305;EndDistance=-2656	GT	0/1
chr6	170530366	chr6-170530367-INS-1218	N	<INS>	.	.	END=170530366;SVTYPE=INS;SVLEN=1218;SC=DeBreak,cuteSV,NanoVar,SVIM-asm,PAV;NumNeighbors=1;NumThresholdNeighbors=1;MatchId=1327;TruScore=0.21764;PctSeqSimilarity=0;PctSizeSimilarity=0.652384;PctRecOverlap=0.000535332;SizeDiff=-649;StartDistance=821;EndDistance=-1046	GT	1/1
chr6	170804137	chr6-170804138-DEL-122	N	<DEL>	.	.	END=170804259;SVTYPE=DEL;SVLEN=122;SC=DeBreak,cuteSV,SVIM,Sniffles,PAV;NumNeighbors=1;NumThresholdNeighbors=1;MatchId=1375;TruScore=0.663957;PctSeqSimilarity=0;PctSizeSimilarity=1;PctRecOverlap=0.99187;SizeDiff=0;StartDistance=-1;EndDistance=-1	GT	1/1
chr6	170805526	svim.DEL.256496	N	<DEL>	15	PASS	END=170805602;SVTYPE=DEL;SVLEN=76;SC=DeBreak,Sniffles2,cuteSV,SVIM;NumNeighbors=2;NumThresholdNeighbors=2;MatchId=1376;TruScore=0.541069;PctSeqSimilarity=0;PctSizeSimilarity=0.986842;PctRecOverlap=0.636364;SizeDiff=1;StartDistance=27;EndDistance=28	GT	0/1
chr2	11095	svim.INS.28649	N	<INS>	13	hom_ref	END=11095;SVTYPE=INS;SVLEN=225;SC=DeBreak,MAMnet,SVIM;NumNeighbors=1;NumThresholdNeighbors=1;MatchId=1406;TruScore=0.222877;PctSeqSimilarity=0;PctSizeSimilarity=0.66568;PctRecOverlap=0.00294985;SizeDiff=-113;StartDistance=166;EndDistance=-172	GT	0/0
chr2	197729	chr2-197730-INS-144	N	<INS>	.	.	END=197729;SVTYPE=INS;SVLEN=144;SC=DeBreak,PAV;NumNeighbors=1;NumThresholdNeighbors=1;MatchId=1410;TruScore=0.32;PctSeqSimilarity=0;PctSizeSimilarity=0.96;PctRecOverlap=0;SizeDiff=-6;StartDistance=-367;EndDistance=-517	GT	0/1
chr2	207343	cuteSV.INS.7802	N	<INS>	26	PASS	END=207343;SVTYPE=INS;SVLEN=3901;SC=DeBreak,cuteSV;NumNeighbors=1;NumThresholdNeighbors=1;MatchId=1413;TruScore=0.222946;PctSeqSimilarity=0;PctSizeSimilarity=0.668666;PctRecOverlap=0.00017138;SizeDiff=-1933;StartDistance=150;EndDistance=-5684	GT	0/1
chr2	420301	.	N	<DEL>	30	.	END=420357;SVTYPE=DEL;SVLEN=56;SC=DeBreak,MAMnet,Sniffles2,cuteSV,SVIM,Sniffles,SVIM-asm,PAV,Dipcall;NumNeighbors=2;NumThresholdNeighbors=1;MatchId=1423;TruScore=0.333333;PctSeqSimilarity=0;PctSizeSimilarity=1;PctRecOverlap=0;SizeDiff=0;StartDistance=-74;EndDistance=-74	GT	0/1
chr2	420805	chr2-420806-INS-54	N	<INS>	.	.	END=420805;SVTYPE=INS;SVLEN=54;SC=DeBreak,NanoVar,SVIM-asm,PAV;NumNeighbors=1;NumThresholdNeighbors=1;MatchId=1425;TruScore=0.314815;PctSeqSimilarity=0;PctSizeSimilarity=0.944444;PctRecOverlap=0;SizeDiff=3;StartDistance=255;EndDistance=254	GT	1/0
chr2	671858	.	N	<INS>	30	.	END=671858;SVTYPE=INS;SVLEN=106;SC=DeBreak,SVIM-asm,PAV,Dipcall;NumNeighbors=1;NumThresholdNeighbors=1;MatchId=1433;TruScore=0.333333;PctSeqSimilarity=0;PctSizeSimilarity=1;PctRecOverlap=0;SizeDiff=0;StartDistance=-1;EndDistance=-2	GT	1/1
chr2	842474	chr2-842475-DEL-60	N	<DEL>	.	.	END=842534;SVTYPE=DEL;SVLEN=60;SC=DeBreak,Sniffles2,cuteSV,SVIM,PAV;NumNeighbors=2;NumThresholdNeighbors=1;MatchId=1437;TruScore=0.505288;PctSeqSimilarity=0;PctSizeSimilarity=0.983607;PctRecOverlap=0.532258;SizeDiff=-1;StartDistance=29;EndDistance=28	GT	0/1
chr2	843283	.	N	<INS>	30	GAP2	END=843283;SVTYPE=INS;SVLEN=304;SC=DeBreak,SVIM-asm,PAV,Dipcall;NumNeighbors=2;NumThresholdNeighbors=1;MatchId=1439;TruScore=0.175439;PctSeqSimilarity=0;PctSizeSimilarity=0.526316;PctRecOverlap=0;SizeDiff=144;StartDistance=551;EndDistance=391	GT	1/.
chr2	874779	.	N	<INS>	30	.	END=874779;SVTYPE=INS;SVLEN=91;SC=DeBreak,Sniffles2,cuteSV,SVIM,Sniffles,SVIM-asm,PAV,Dipcall;NumNeighbors=1;NumThresholdNeighbors=1;MatchId=1445;TruScore=0.212454;PctSeqSimilarity=0;PctSizeSimilarity=0.637363;PctRecOverlap=0;SizeDiff=33;StartDistance=-14;EndDistance=-15	GT	1/0
chr2	909291	cuteSV.INS.7824	N	<INS>	46.8	PASS	END=909291;SVTYPE=INS;SVLEN=65;SC=DeBreak,Sniffles2,cuteSV;NumNeighbors=1;NumThresholdNeighbors=1;MatchId=1456;TruScore=0.251938;PctSeqSimilarity=0;PctSizeSimilarity=0.755814;PctRecOverlap=0;SizeDiff=-21;StartDistance=-7;EndDistance=-8	GT	0/1
chr2	1009596	chr2-1009597-DEL-333	N	<DEL>	.	.	END=1009929;SVTYPE=DEL;SVLEN=333;SC=DeBreak,NanoVar,PAV;NumNeighbors=2;NumThresholdNeighbors=1;MatchId=1468;TruScore=0.26813;PctSeqSimilarity=0;PctSizeSimilarity=0.666667;PctRecOverlap=0.137725;SizeDiff=111;StartDistance=-288;EndDistance=-177	GT	0/1
chr2	1009816	.	N	<DEL>	.	.	END=1009926;SVTYPE=DEL;SVLEN=-110;SC=DeBreak,Sniffles2,cuteSV,SVIM,Smartie-sv_aln;NumNeighbors=1;NumThresholdNeighbors=1;MatchId=1469;TruScore=0.651759;PctSeqSimilarity=0;PctSizeSimilarity=0.990991;PctRecOverlap=0.964286;SizeDiff=-1;StartDistance=-3;EndDistance=-4	GT	./.
chr2	1102939	.	N	<DEL>	30	.	END=1103249;SVTYPE=DEL;SVLEN=310;SC=DeBreak,cuteSV,Sniffles,SVIM-asm,Dipcall;NumNeighbors=2;NumThresholdNeighbors=2;MatchId=1478;TruScore=0.361572;PctSeqSimilarity=0;PctSizeSimilarity=0.541958;PctRecOverlap=0.542757;SizeDiff=-262;StartDistance=146;EndDistance=-116	GT	./1
chr2	1107474	.	N	<INS>	30	.	END=1107474;SVTYPE=INS;SVLEN=329;SC=DeBreak,MAMnet,Sniffles2,cuteSV,SVIM,Sniffles,SVIM-asm,PAV,Dipcall;NumNeighbors=1;NumThresholdNeighbors=1;MatchId=1484;TruScore=0.298007;PctSeqSimilarity=0;PctSizeSimilarity=0.894022;PctRecOverlap=0;SizeDiff=-39;StartDistance=-49;EndDistance=-417	GT	0/1
chr2	1163634	chr2-1163635-INS-566	N	<INS>	.	.	END=1163634;SVTYPE=INS;SVLEN=566;SC=DeBreak,MAMnet,cuteSV,SVIM-asm,PAV;NumNeighbors=2;NumThresholdNeighbors=2;MatchId=1490;TruScore=0.309821;PctSeqSimilarity=0;PctSizeSimilarity=0.927562;PctRecOverlap=0.00190114;SizeDiff=41;StartDistance=7;EndDistance=-518	GT	1/0
chr2	1217378	chr2-1217379-DEL-356	N	<DEL>	.	.	END=1217734;SVTYPE=DEL;SVLEN=356;SC=DeBreak,Sniffles2,cuteSV,PAV;NumNeighbors=1;NumThresholdNeighbors=1;MatchId=1491;TruScore=0.665733;PctSeqSimilarity=0;PctSizeSimilarity=1;PctRecOverlap=0.997199;SizeDiff=0;StartDistance=-1;EndDistance=-1	GT	1/0
chr2	1218353	.	N	<INS>	30	GAP1	END=1218353;SVTYPE=INS;SVLEN=79;SC=DeBreak,cuteSV,SVIM,Sniffles,SVIM-asm,PAV,Dipcall;NumNeighbors=1;NumThresholdNeighbors=1;MatchId=1494;TruScore=0.214092;PctSeqSimilarity=0;PctSizeSimilarity=0.642276;PctRecOverlap=0;SizeDiff=-44;StartDistance=-25;EndDistance=-148	GT	./1
chr2	1222647	.	N	<DEL>	30	GAP1	END=1222858;SVTYPE=DEL;SVLEN=211;SC=DeBreak,SVIM-asm,Dipcall;NumNeighbors=2;NumThresholdNeighbors=1;MatchId=1502;TruScore=0.411346;PctSeqSimilarity=0;PctSizeSimilarity=0.616114;PctRecOverlap=0.617925;SizeDiff=81;StartDistance=-28;EndDistance=53	GT	./1
chr2	1346384	3302_0	N	<DEL>	.	PASS	END=1346907;SVTYPE=DEL;SVLEN=-523;SC=DeBreak,Sniffles2,cuteSV,Sniffles;NumNeighbors=1;NumThresholdNeighbors=1;MatchId=1516;TruScore=0.195666;PctSeqSimilarity=0;PctSizeSimilarity=0.586998;PctRecOverlap=0;SizeDiff=216;StartDistance=-579;EndDistance=-363	GT	0/1
chr2	1349693	cuteSV.DEL.13628	N	<DEL>	0.5	q5	END=1349919;SVTYPE=DEL;SVLEN=226;SC=DeBreak,Sniffles2,cuteSV;NumNeighbors=1;NumThresholdNeighbors=1;MatchId=1522;TruScore=0.47978;PctSeqSimilarity=0;PctSizeSimilarity=0.730088;PctRecOverlap=0.709251;SizeDiff=61;StartDistance=-66;EndDistance=-5	GT	0/0
chr2	1448145	.	N	<DEL>	30	GAP2	END=1448744;SVTYPE=DEL;SVLEN=599;SC=DeBreak,Sniffles2,cuteSV,NanoVar,SVIM,Sniffles,SVIM-asm,PAV,Dipcall;NumNeighbors=1;NumThresholdNeighbors=1;MatchId=1529;TruScore=0.446648;PctSeqSimilarity=0;PctSizeSimilarity=0.966611;PctRecOverlap=0.373333;SizeDiff=20;StartDistance=-376;EndDistance=-356	GT	1/.
chr2	1529432	chr2-1529433-INS-2904	N	<INS>	.	.	END=1529432;SVTYPE=INS;SVLEN=2904;SC=DeBreak,MAMnet,Sniffles2,cuteSV,NanoVar,PAV;NumNeighbors=1;NumThresholdNeighbors=1;MatchId=1536;TruScore=0.313024;PctSeqSimilarity=0;PctSizeSimilarity=0.938705;PctRecOverlap=0.000366703;SizeDiff=178;StartDistance=58;EndDistance=-2668	GT	1/1
chr2	1533394	chr2-1533395-DEL-82	N	<DEL>	.	.	END=1533476;SVTYPE=DEL;SVLEN=82;SC=DeBreak,MAMnet,cuteSV,SVIM,Sniffles,Smartie-sv_aln,PAV;NumNeighbors=1;NumThresholdNeighbors=1;MatchId=1539;TruScore=0.53012;PctSeqSimilarity=0;PctSizeSimilarity=1;PctRecOverlap=0.590361;SizeDiff=0;StartDistance=-34;EndDistance=-34	GT	1/1
chr2	1534598	chr2-1534599-DEL-569	N	<DEL>	.	.	END=1535167;SVTYPE=DEL;SVLEN=569;SC=DeBreak,cuteSV,PAV;NumNeighbors=1;NumThresholdNeighbors=1;MatchId=1540;TruScore=0.633562;PctSeqSimilarity=0;PctSizeSimilarity=0.993019;PctRecOverlap=0.907665;SizeDiff=-4;StartDistance=53;EndDistance=49	GT	1/1
chr2	1540818	chr2-1540819-INS-162	N	<INS>	.	.	END=1540818;SVTYPE=INS;SVLEN=162;SC=DeBreak,MAMnet,Sniffles2,cuteSV,NanoVar,SVIM,Sniffles,PAV;NumNeighbors=1;NumThresholdNeighbors=1;MatchId=1545;TruScore=0.168724;PctSeqSimilarity=0;PctSizeSimilarity=0.506173;PctRecOverlap=0;SizeDiff=80;StartDistance=116;EndDistance=115	GT	0/1
chr2	1784084	.	N	<INS>	30	.	END=1784084;SVTYPE=INS;SVLEN=56;SC=DeBreak,MAMnet,Sniffles2,cuteSV,NanoVar,SVIM,Sniffles,SVIM-asm,PAV,Dipcall;NumNeighbors=1;NumThresholdNeighbors=1;MatchId=1556;TruScore=0.333333;PctSeqSimilarity=0;PctSizeSimilarity=1;PctRecOverlap=0;SizeDiff=0;StartDistance=-1;EndDistance=-2	GT	0/1
chr2	1838714	.	N	<INS>	30	.	END=1838714;SVTYPE=INS;SVLEN=66;SC=DeBreak,Sniffles2,cuteSV,SVIM-asm,Dipcall;NumNeighbors=1;NumThresholdNeighbors=1;MatchId=1557;TruScore=0.328283;PctSeqSimilarity=0;PctSizeSimilarity=0.984848;PctRecOverlap=0;SizeDiff=1;StartDistance=20;EndDistance=19	GT	1/0
chr2	2648895	.	N	<INS>	30	.	END=2648895;SVTYPE=INS;SVLEN=89;SC=DeBreak,Sniffles2,cuteSV,NanoVar,SVIM-asm,PAV,Dipcall;NumNeighbors=1;NumThresholdNeighbors=1;MatchId=1568;TruScore=0.229974;PctSeqSimilarity=0;PctSizeSimilarity=0.689922;PctRecOverlap=0;SizeDiff=-40;StartDistance=123;EndDistance=122	GT	0/1
chr2	2772775	chr2-2772776-INS-337	N	<INS>	.	.	END=2772775;SVTYPE=INS;SVLEN=337;SC=DeBreak,MAMnet,Sniffles2,cuteSV,NanoVar,SVIM-asm,PAV;NumNeighbors=1;NumThresholdNeighbors=1;MatchId=1572;TruScore=0.299814;PctSeqSimilarity=0;PctSizeSimilarity=0.896142;PctRecOverlap=0.00330033;SizeDiff=35;StartDistance=48;EndDistance=-254	GT	1/0
chr2	2869130	.	N	<INS>	30	.	END=2869130;SVTYPE=INS;SVLEN=54;SC=DeBreak,MAMnet,Sniffles2,NanoVar,Sniffles,SVIM-asm,PAV,Dipcall;NumNeighbors=1;NumThresholdNeighbors=1;MatchId=1575;TruScore=0.333333;PctSeqSimilarity=0;PctSizeSimilarity=1;PctRecOverlap=0;SizeDiff=0;StartDistance=-1;EndDistance=-2	GT	1/0
chr2	3144930	.	N	<INS>	30	.	END=3144930;SVTYPE=INS;SVLEN=510;SC=DeBreak,MAMnet,Sniffles2,cuteSV,NanoVar,SVIM,Sniffles,SVIM-asm,PAV,Dipcall;NumNeighbors=1;NumThresholdNeighbors=1;MatchId=1582;TruScore=0.304575;PctSeqSimilarity=0;PctSizeSimilarity=0.913725;PctRecOverlap=0;SizeDiff=44;StartDistance=-34;EndDistance=-500	GT	./1
chr2	3319596	cuteSV.INS.7895	N	<INS>	276.7	PASS	END=3319596;SVTYPE=INS;SVLEN=319;SC=DeBreak,cuteSV;NumNeighbors=1;NumThresholdNeighbors=1;MatchId=1603;TruScore=0.292125;PctSeqSimilarity=0;PctSizeSimilarity=0.876374;PctRecOverlap=0;SizeDiff=-45;StartDistance=-108;EndDistance=-472	GT	1/1
chr2	3369723	.	N	<DEL>	30	.	END=3369774;SVTYPE=DEL;SVLEN=51;SC=DeBreak,MAMnet,cuteSV,NanoVar,SVIM,Smartie-sv_aln,SVIM-asm,PAV,Dipcall;NumNeighbors=1;NumThresholdNeighbors=1;MatchId=1606;TruScore=0.660256;PctSeqSimilarity=0;PctSizeSimilarity=1;PctRecOverlap=0.980769;SizeDiff=0;StartDistance=-1;EndDistance=-1	GT	1/0
chr2	3441828	nv_SV19796-E49F5	N	<INS>	12.5	PASS	END=3441829;SVTYPE=INS;SVLEN=1103;SC=DeBreak,NanoVar;NumNeighbors=1;NumThresholdNeighbors=1;MatchId=1611;TruScore=0.272725;PctSeqSimilarity=0;PctSizeSimilarity=0.815956;PctRecOverlap=0.00221976;SizeDiff=203;StartDistance=736;EndDistance=-163	GT	0/1
chr2	3638665	chr2-3638666-INS-123	N	<INS>	.	.	END=3638665;SVTYPE=INS;SVLEN=123;SC=DeBreak,cuteSV,SVIM,Sniffles,SVIM-asm,PAV;NumNeighbors=1;NumThresholdNeighbors=1;MatchId=1614;TruScore=0.271626;PctSeqSimilarity=0;PctSizeSimilarity=0.804878;PctRecOverlap=0.01;SizeDiff=24;StartDistance=26;EndDistance=-73	GT	0/1
chr2	3663430	3407_2	N	<DEL>	.	PASS	END=3663480;SVTYPE=DEL;SVLEN=-50;SC=DeBreak,NanoVar,Sniffles;NumNeighbors=1;NumThresholdNeighbors=1;MatchId=1616;TruScore=0.65372;PctSeqSimilarity=0;PctSizeSimilarity=0.980392;PctRecOverlap=0.980769;SizeDiff=-1;StartDistance=0;EndDistance=-1	GT	0/1
chr2	3698901	3406_5	N	<DEL>	.	STRANDBIAS	END=3698981;SVTYPE=DEL;SVLEN=-80;SC=DeBreak,Sniffles2,cuteSV,NanoVar,Sniffles;NumNeighbors=1;NumThresholdNeighbors=1;MatchId=1620;TruScore=0.381966;PctSeqSimilarity=0;PctSizeSimilarity=0.571429;PctRecOverlap=0.574468;SizeDiff=-60;StartDistance=17;EndDistance=-43	GT	0/1
chr2	3737941	3411_1	N	<DEL>	.	PASS	END=3738006;SVTYPE=DEL;SVLEN=-65;SC=DeBreak,Sniffles2,cuteSV,NanoVar,Sniffles;NumNeighbors=1;NumThresholdNeighbors=1;MatchId=1621;TruScore=0.520095;PctSeqSimilarity=0;PctSizeSimilarity=0.822785;PctRecOverlap=0.7375;SizeDiff=-14;StartDistance=21;EndDistance=7	GT	0/0
chr2	3977816	.	N	<INS>	30	.	END=3977816;SVTYPE=INS;SVLEN=95;SC=DeBreak,Sniffles2,cuteSV,SVIM,Sniffles,SVIM-asm,PAV,Dipcall;NumNeighbors=1;NumThresholdNeighbors=1;MatchId=1625;TruScore=0.322807;PctSeqSimilarity=0;PctSizeSimilarity=0.968421;PctRecOverlap=0;SizeDiff=3;StartDistance=-25;EndDistance=-26	GT	1/.
chr2	5845595	.	N	<INS>	30	.	END=5845595;SVTYPE=INS;SVLEN=65;SC=DeBreak,Sniffles2,cuteSV,NanoVar,SVIM,Sniffles,Smartie-sv_aln,SVIM-asm,PAV,Dipcall;NumNeighbors=1;NumThresholdNeighbors=1;MatchId=1636;TruScore=0.333333;PctSeqSimilarity=0;PctSizeSimilarity=1;PctRecOverlap=0;SizeDiff=0;StartDistance=66;EndDistance=65	GT	0/1
chr2	6660513	.	N	<DEL>	.	.	END=6660572;SVTYPE=DEL;SVLEN=-59;SC=DeBreak,MAMnet,Sniffles2,cuteSV,NanoVar,SVIM,Sniffles,Smartie-sv_aln;NumNeighbors=1;NumThresholdNeighbors=1;MatchId=1644;TruScore=0.365415;PctSeqSimilarity=0;PctSizeSimilarity=0.967213;PctRecOverlap=0.129032;SizeDiff=-2;StartDistance=-52;EndDistance=-54	GT	./.
chr2	6797334	.	N	<INS>	30	.	END=6797334;SVTYPE=INS;SVLEN=60;SC=DeBreak,Sniffles2,Sniffles,Smartie-sv_aln,SVIM-asm,PAV,Dipcall;NumNeighbors=1;NumThresholdNeighbors=1;MatchId=1646;TruScore=0.277778;PctSeqSimilarity=0;PctSizeSimilarity=0.833333;PctRecOverlap=0;SizeDiff=10;StartDistance=-2;EndDistance=-3	GT	1/1
chr2	7273692	.	N	<INS>	30	.	END=7273692;SVTYPE=INS;SVLEN=71;SC=DeBreak,MAMnet,Sniffles2,cuteSV,NanoVar,SVIM,Sniffles,SVIM-asm,Dipcall;NumNeighbors=1;NumThresholdNeighbors=1;MatchId=1652;TruScore=0.323944;PctSeqSimilarity=0;PctSizeSimilarity=0.971831;PctRecOverlap=0;SizeDiff=2;StartDistance=-44;EndDistance=-45	GT	1/0
chr2	8729829	.	N	<DEL>	30	.	END=8729896;SVTYPE=DEL;SVLEN=67;SC=DeBreak,Sniffles,SVIM-asm,Dipcall;NumNeighbors=1;NumThresholdNeighbors=1;MatchId=1663;TruScore=0.406076;PctSeqSimilarity=0;PctSizeSimilarity=0.930556;PctRecOverlap=0.287671;SizeDiff=-5;StartDistance=-47;EndDistance=-52	GT	1/0
chr2	9284341	3500_0	N	<DEL>	.	STRANDBIAS	END=9284394;SVTYPE=DEL;SVLEN=-53;SC=DeBreak,MAMnet,Sniffles2,cuteSV,Sniffles;NumNeighbors=1;NumThresholdNeighbors=1;MatchId=1665;TruScore=0.551403;PctSeqSimilarity=0;PctSizeSimilarity=0.981481;PctRecOverlap=0.672727;SizeDiff=-1;StartDistance=-17;EndDistance=-18	GT	0/0
chr2	9540334	.	N	<INS>	30	.	END=9540334;SVTYPE=INS;SVLEN=1068;SC=DeBreak,MAMnet,Sniffles2,cuteSV,NanoVar,SVIM,Sniffles,SVIM-asm,PAV,Dipcall;NumNeighbors=1;NumThresholdNeighbors=1;MatchId=1669;TruScore=0.325114;PctSeqSimilarity=0;PctSizeSimilarity=0.975342;PctRecOverlap=0;SizeDiff=-27;StartDistance=-12;EndDistance=-1107	GT	./1
chr2	9877729	chr2-9877730-INS-6363	N	<INS>	.	.	END=9877729;SVTYPE=INS;SVLEN=6363;SC=DeBreak,Sniffles2,cuteSV,PAV;NumNeighbors=2;NumThresholdNeighbors=2;MatchId=1673;TruScore=0.328481;PctSeqSimilarity=0;PctSizeSimilarity=0.985442;PctRecOverlap=0;SizeDiff=-94;StartDistance=-81;EndDistance=-6538	GT	1/0
chr2	11436114	3559_2	N	<DEL>	.	STRANDBIAS	END=11436168;SVTYPE=DEL;SVLEN=-54;SC=DeBreak,cuteSV,Sniffles;NumNeighbors=1;NumThresholdNeighbors=1;MatchId=1692;TruScore=0.489819;PctSeqSimilarity=0;PctSizeSimilarity=0.739726;PctRecOverlap=0.72973;SizeDiff=-19;StartDistance=20;EndDistance=1	GT	0/0
chr2	11514176	3561_5	N	<DEL>	.	PASS	END=11514255;SVTYPE=DEL;SVLEN=-79;SC=DeBreak,Sniffles2,cuteSV,NanoVar,Sniffles;NumNeighbors=1;NumThresholdNeighbors=1;MatchId=1693;TruScore=0.299242;PctSeqSimilarity=0;PctSizeSimilarity=0.897727;PctRecOverlap=0;SizeDiff=-9;StartDistance=-115;EndDistance=-124	GT	0/0
chr2	11777199	.	N	<INS>	30	.	END=11777199;SVTYPE=INS;SVLEN=679;SC=DeBreak,MAMnet,Sniffles2,cuteSV,NanoVar,SVIM,Sniffles,SVIM-asm,PAV,Dipcall;NumNeighbors=1;NumThresholdNeighbors=1;MatchId=1698;TruScore=0.302456;PctSeqSimilarity=0;PctSizeSimilarity=0.905744;PctRecOverlap=0.00162338;SizeDiff=64;StartDistance=125;EndDistance=-490	GT	0/1
chr2	12293509	.	N	<DEL>	30	.	END=12293580;SVTYPE=DEL;SVLEN=71;SC=DeBreak,MAMnet,Sniffles2,cuteSV,NanoVar,SVIM,Sniffles,Smartie-sv_aln,SVIM-asm,PAV,Dipcall;NumNeighbors=1;NumThresholdNeighbors=1;MatchId=1701;TruScore=0.462767;PctSeqSimilarity=0;PctSizeSimilarity=0.957747;PctRecOverlap=0.430556;SizeDiff=3;StartDistance=38;EndDistance=41	GT	./1
chr2	15238081	.	N	<INS>	30	.	END=15238081;SVTYPE=INS;SVLEN=84;SC=DeBreak,MAMnet,Sniffles2,cuteSV,NanoVar,SVIM,SVIM-asm,PAV,Dipcall;NumNeighbors=1;NumThresholdNeighbors=1;MatchId=1711;TruScore=0.17284;PctSeqSimilarity=0;PctSizeSimilarity=0.518519;PctRecOverlap=0;SizeDiff=-78;StartDistance=-121;EndDistance=-283	GT	1/0
chr2	18145458	Sniffles2.INS.7D0S1	N	<INS>	60	GT	END=18145458;SVTYPE=INS;SVLEN=118;SC=DeBreak,Sniffles2;NumNeighbors=1;NumThresholdNeighbors=1;MatchId=1725;TruScore=0.481333;PctSeqSimilarity=0;PctSizeSimilarity=0.944;PctRecOverlap=0.5;SizeDiff=-7;StartDistance=0;EndDistance=-1	GT	0/0
chr2	21415303	.	N	<DEL>	30	.	END=21415354;SVTYPE=DEL;SVLEN=51;SC=DeBreak,cuteSV,NanoVar,SVIM,Sniffles,Smartie-sv_aln,SVIM-asm,Dipcall;NumNeighbors=1;NumThresholdNeighbors=1;MatchId=1737;TruScore=0.618615;PctSeqSimilarity=0;PctSizeSimilarity=0.927273;PctRecOverlap=0.928571;SizeDiff=-4;StartDistance=1;EndDistance=-3	GT	0/1
chr2	25075873	.	N	<DEL>	.	.	END=25075926;SVTYPE=DEL;SVLEN=-52;SC=DeBreak,Sniffles2,Smartie-sv_aln;NumNeighbors=1;NumThresholdNeighbors=1;MatchId=1755;TruScore=0.566834;PctSeqSimilarity=0;PctSizeSimilarity=0.928571;PctRecOverlap=0.77193;SizeDiff=-4;StartDistance=-10;EndDistance=-13	GT	./.
chr2	25157257	.	N	<DEL>	.	.	END=25157318;SVTYPE=DEL;SVLEN=-61;SC=DeBreak,Sniffles2,cuteSV,SVIM,Sniffles,Smartie-sv_aln;NumNeighbors=1;NumThresholdNeighbors=1;MatchId=1757;TruScore=0.634144;PctSeqSimilarity=0;PctSizeSimilarity=0.95082;PctRecOverlap=0.951613;SizeDiff=3;StartDistance=-3;EndDistance=0	GT	./.
chr2	25927984	.	N	<INS>	30	.	END=25927984;SVTYPE=INS;SVLEN=68;SC=DeBreak,MAMnet,Sniffles2,cuteSV,SVIM,Sniffles,SVIM-asm,PAV,Dipcall;NumNeighbors=1;NumThresholdNeighbors=1;MatchId=1762;TruScore=0.333333;PctSeqSimilarity=0;PctSizeSimilarity=1;PctRecOverlap=0;SizeDiff=0;StartDistance=-1;EndDistance=-2	GT	0/1
chr2	26171475	cuteSV.DEL.13892	N	<DEL>	0.2	q5	END=26171526;SVTYPE=DEL;SVLEN=51;SC=DeBreak,MAMnet,Sniffles2,cuteSV;NumNeighbors=1;NumThresholdNeighbors=1;MatchId=1763;TruScore=0.581239;PctSeqSimilarity=0;PctSizeSimilarity=0.87931;PctRecOverlap=0.864407;SizeDiff=-7;StartDistance=8;EndDistance=1	GT	0/0
chr2	26220134	3709_1	N	<DEL>	.	PASS	END=26220192;SVTYPE=DEL;SVLEN=-58;SC=DeBreak,Sniffles2,Sniffles;NumNeighbors=1;NumThresholdNeighbors=1;MatchId=1764;TruScore=0.655367;PctSeqSimilarity=0;PctSizeSimilarity=1;PctRecOverlap=0.966102;SizeDiff=0;StartDistance=2;EndDistance=2	GT	0/0
chr2	26221023	cuteSV.DEL.13894	N	<DEL>	0.1	q5	END=26221094;SVTYPE=DEL;SVLEN=71;SC=DeBreak,Sniffles2,cuteSV;NumNeighbors=1;NumThresholdNeighbors=1;MatchId=1765;TruScore=0.571553;PctSeqSimilarity=0;PctSizeSimilarity=0.8875;PctRecOverlap=0.82716;SizeDiff=-9;StartDistance=14;EndDistance=5	GT	0/0
chr2	26593789	.	N	<DEL>	.	.	END=26593840;SVTYPE=DEL;SVLEN=-51;SC=DeBreak,MAMnet,Sniffles2,cuteSV,NanoVar,SVIM,Smartie-sv_aln;NumNeighbors=1;NumThresholdNeighbors=1;MatchId=1766;TruScore=0.578495;PctSeqSimilarity=0;PctSizeSimilarity=0.980769;PctRecOverlap=0.754717;SizeDiff=-1;StartDistance=-12;EndDistance=-13	GT	./.
chr2	26699397	.	N	<INS>	30	GAP2	END=26699397;SVTYPE=INS;SVLEN=246;SC=DeBreak,MAMnet,Sniffles2,cuteSV,NanoVar,Sniffles,SVIM-asm,PAV,Dipcall;NumNeighbors=1;NumThresholdNeighbors=1;MatchId=1768;TruScore=0.244776;PctSeqSimilarity=0;PctSizeSimilarity=0.734328;PctRecOverlap=0;SizeDiff=-89;StartDistance=-38;EndDistance=-373	GT	1/.
chr2	27762734	svim.INS.32704	N	<INS>	18	PASS	END=27762734;SVTYPE=INS;SVLEN=90;SC=DeBreak,MAMnet,Sniffles2,SVIM;NumNeighbors=1;NumThresholdNeighbors=1;MatchId=1770;TruScore=0.309489;PctSeqSimilarity=0;PctSizeSimilarity=0.918367;PctRecOverlap=0.010101;SizeDiff=-8;StartDistance=0;EndDistance=-98	GT	0/1
chr2	27780722	.	N	<DEL>	30	GAP2	END=27780784;SVTYPE=DEL;SVLEN=62;SC=DeBreak,Sniffles2,cuteSV,SVIM,Sniffles,Smartie-sv_aln,SVIM-asm,PAV,Dipcall;NumNeighbors=1;NumThresholdNeighbors=1;MatchId=1773;TruScore=0.655999;PctSeqSimilarity=0;PctSizeSimilarity=0.983871;PctRecOverlap=0.984127;SizeDiff=1;StartDistance=0;EndDistance=1	GT	1/.
chr2	28929658	svim.DEL.58199	N	<DEL>	20	PASS	END=28929709;SVTYPE=DEL;SVLEN=51;SC=DeBreak,SVIM;NumNeighbors=1;NumThresholdNeighbors=1;MatchId=1781;TruScore=0.611785;PctSeqSimilarity=0;PctSizeSimilarity=0.944444;PctRecOverlap=0.890909;SizeDiff=-3;StartDistance=-3;EndDistance=-6	GT	0/1
chr2	29042690	.	N	<DEL>	30	.	END=29042751;SVTYPE=DEL;SVLEN=61;SC=DeBreak,MAMnet,Sniffles2,cuteSV,NanoVar,SVIM,Smartie-sv_aln,Dipcall;NumNeighbors=1;NumThresholdNeighbors=1;MatchId=1782;TruScore=0.66129;PctSeqSimilarity=0;PctSizeSimilarity=1;PctRecOverlap=0.983871;SizeDiff=0;StartDistance=-1;EndDistance=-1	GT	0/1
chr2	29308788	.	N	<DEL>	30	.	END=29308849;SVTYPE=DEL;SVLEN=61;SC=DeBreak,MAMnet,Sniffles2,cuteSV,NanoVar,SVIM,Sniffles,Smartie-sv_aln,SVIM-asm,PAV,Dipcall;NumNeighbors=1;NumThresholdNeighbors=1;MatchId=1787;TruScore=0.66129;PctSeqSimilarity=0;PctSizeSimilarity=1;PctRecOverlap=0.983871;SizeDiff=0;StartDistance=-1;EndDistance=-1	GT	1/1
chr2	30112554	3756_5	N	<DEL>	.	STRANDBIAS	END=30112606;SVTYPE=DEL;SVLEN=-52;SC=DeBreak,Sniffles;NumNeighbors=1;NumThresholdNeighbors=1;MatchId=1790;TruScore=0.591074;PctSeqSimilarity=0;PctSizeSimilarity=0.980769;PctRecOverlap=0.792453;SizeDiff=1;StartDistance=-11;EndDistance=-10	GT	0/0
chr2	32194636	Sniffles2.DEL.73ADS1	N	<DEL>	58	GT	END=32194686;SVTYPE=DEL;SVLEN=-50;SC=DeBreak,Sniffles2;NumNeighbors=1;NumThresholdNeighbors=1;MatchId=1796;TruScore=0.588745;PctSeqSimilarity=0;PctSizeSimilarity=0.909091;PctRecOverlap=0.857143;SizeDiff=-5;StartDistance=-3;EndDistance=-8	GT	0/0
chr2	33765601	cuteSV.DEL.13983	N	<DEL>	6.9	PASS	END=33765651;SVTYPE=DEL;SVLEN=50;SC=DeBreak,cuteSV;NumNeighbors=1;NumThresholdNeighbors=1;MatchId=1807;TruScore=0.617733;PctSeqSimilarity=0;PctSizeSimilarity=0.925926;PctRecOverlap=0.927273;SizeDiff=-4;StartDistance=3;EndDistance=-1	GT	0/1
chr2	34704356	chr2-34704357-DEL-50	N	<DEL>	.	.	END=34704406;SVTYPE=DEL;SVLEN=50;SC=DeBreak,MAMnet,Sniffles2,cuteSV,NanoVar,SVIM,Sniffles,Smartie-sv_aln,PAV;NumNeighbors=1;NumThresholdNeighbors=1;MatchId=1811;TruScore=0.660131;PctSeqSimilarity=0;PctSizeSimilarity=1;PctRecOverlap=0.980392;SizeDiff=0;StartDistance=-1;EndDistance=-1	GT	1/1
chr2	35038937	.	N	<DEL>	.	.	END=35038989;SVTYPE=DEL;SVLEN=-52;SC=DeBreak,Sniffles,Smartie-sv_aln;NumNeighbors=1;NumThresholdNeighbors=1;MatchId=1813;TruScore=0.628689;PctSeqSimilarity=0;PctSizeSimilarity=0.961538;PctRecOverlap=0.924528;SizeDiff=2;StartDistance=-4;EndDistance=-2	GT	./.
chr2	36180943	chr2-36180944-DEL-143	N	<DEL>	.	.	END=36181086;SVTYPE=DEL;SVLEN=143;SC=DeBreak,MAMnet,Sniffles2,cuteSV,NanoVar,SVIM,Smartie-sv_aln,PAV;NumNeighbors=2;NumThresholdNeighbors=1;MatchId=1817;TruScore=0.346245;PctSeqSimilarity=0;PctSizeSimilarity=0.817143;PctRecOverlap=0.221591;SizeDiff=-32;StartDistance=-105;EndDistance=-137	GT	0/1
chr2	36181076	nv_SV22309-8DCD3	N	<INS>	10.8	PASS	END=36181077;SVTYPE=INS;SVLEN=379;SC=DeBreak,cuteSV,NanoVar;NumNeighbors=1;NumThresholdNeighbors=1;MatchId=1818;TruScore=0.306948;PctSeqSimilarity=0;PctSizeSimilarity=0.920844;PctRecOverlap=0;SizeDiff=30;StartDistance=-13;EndDistance=-361	GT	1/1
chr2	36182571	.	N	<DEL>	30	.	END=36182676;SVTYPE=DEL;SVLEN=105;SC=DeBreak,MAMnet,Sniffles2,cuteSV,SVIM,Sniffles,Smartie-sv_aln,SVIM-asm,PAV,Dipcall;NumNeighbors=1;NumThresholdNeighbors=1;MatchId=1821;TruScore=0.498227;PctSeqSimilarity=0;PctSizeSimilarity=0.75;PctRecOverlap=0.744681;SizeDiff=-35;StartDistance=-1;EndDistance=-36	GT	0/1
chr2	36944478	3855_1	N	<DEL>	.	STRANDBIAS	END=36944535;SVTYPE=DEL;SVLEN=-57;SC=DeBreak,Sniffles;NumNeighbors=1;NumThresholdNeighbors=1;MatchId=1827;TruScore=0.655072;PctSeqSimilarity=0;PctSizeSimilarity=0.982456;PctRecOverlap=0.982759;SizeDiff=1;StartDistance=0;EndDistance=1	GT	0/0
chr2	37264288	.	N	<INS>	30	.	END=37264288;SVTYPE=INS;SVLEN=92;SC=DeBreak,MAMnet,Sniffles2,NanoVar,SVIM,Smartie-sv_aln,SVIM-asm,Dipcall;NumNeighbors=1;NumThresholdNeighbors=1;MatchId=1832;TruScore=0.210145;PctSeqSimilarity=0;PctSizeSimilarity=0.630435;PctRecOverlap=0;SizeDiff=34;StartDistance=-1;EndDistance=-2	GT	./1
chr2	37429789	.	N	<DEL>	.	.	END=37429847;SVTYPE=DEL;SVLEN=-58;SC=DeBreak,Sniffles2,cuteSV,NanoVar,SVIM,Sniffles,Smartie-sv_aln;NumNeighbors=1;NumThresholdNeighbors=1;MatchId=1834;TruScore=0.655367;PctSeqSimilarity=0;PctSizeSimilarity=1;PctRecOverlap=0.966102;SizeDiff=0;StartDistance=-2;EndDistance=-2	GT	./.
chr2	37574298	.	N	<INS>	30	.	END=37574298;SVTYPE=INS;SVLEN=71;SC=DeBreak,MAMnet,Sniffles2,cuteSV,SVIM,Sniffles,SVIM-asm,PAV,Dipcall;NumNeighbors=1;NumThresholdNeighbors=1;MatchId=1836;TruScore=0.262911;PctSeqSimilarity=0;PctSizeSimilarity=0.788732;PctRecOverlap=0;SizeDiff=15;StartDistance=-29;EndDistance=-30	GT	1/0
chr2	38315962	svim.DEL.60241	N	<DEL>	39	PASS	END=38316013;SVTYPE=DEL;SVLEN=51;SC=DeBreak,cuteSV,NanoVar,SVIM;NumNeighbors=1;NumThresholdNeighbors=1;MatchId=1840;TruScore=0.462595;PctSeqSimilarity=0;PctSizeSimilarity=0.87931;PctRecOverlap=0.508475;SizeDiff=-7;StartDistance=-22;EndDistance=-29	GT	0/1
chr2	38552816	3881_0	N	<DEL>	.	STRANDBIAS	END=38552904;SVTYPE=DEL;SVLEN=-88;SC=DeBreak,Sniffles2,cuteSV,Sniffles;NumNeighbors=1;NumThresholdNeighbors=1;MatchId=1841;TruScore=0.509149;PctSeqSimilarity=0;PctSizeSimilarity=0.854369;PctRecOverlap=0.673077;SizeDiff=-15;StartDistance=34;EndDistance=19	GT	0/0
chr2	43475304	svim.DEL.61431	N	<DEL>	15	PASS	END=43475359;SVTYPE=DEL;SVLEN=55;SC=DeBreak,SVIM;NumNeighbors=1;NumThresholdNeighbors=1;MatchId=1859;TruScore=0.573638;PctSeqSimilarity=0;PctSizeSimilarity=0.859375;PctRecOverlap=0.861538;SizeDiff=-9;StartDistance=6;EndDistance=-3	GT	0/1
chr2	43905045	.	N	<DEL>	.	.	END=43905096;SVTYPE=DEL;SVLEN=-50;SC=DeBreak,NanoVar,Smartie-sv_aln;NumNeighbors=1;NumThresholdNeighbors=1;MatchId=1861;TruScore=0.653846;PctSeqSimilarity=0;PctSizeSimilarity=1;PctRecOverlap=0.961538;SizeDiff=0;StartDistance=1;EndDistance=2	GT	./.
chr2	44815412	svim.INS.34533	N	<INS>	14	PASS	END=44815412;SVTYPE=INS;SVLEN=69;SC=DeBreak,MAMnet,Sniffles2,cuteSV,SVIM;NumNeighbors=1;NumThresholdNeighbors=1;MatchId=1864;TruScore=0.315068;PctSeqSimilarity=0;PctSizeSimilarity=0.945205;PctRecOverlap=0;SizeDiff=-4;StartDistance=19;EndDistance=18	GT	0/1
chr2	44816131	chr2-44816132-INS-248	N	<INS>	.	.	END=44816131;SVTYPE=INS;SVLEN=248;SC=DeBreak,Sniffles2,cuteSV,NanoVar,SVIM,PAV;NumNeighbors=1;NumThresholdNeighbors=1;MatchId=1866;TruScore=0.326641;PctSeqSimilarity=0;PctSizeSimilarity=0.975806;PctRecOverlap=0.00411523;SizeDiff=6;StartDistance=61;EndDistance=-181	GT	0/1
chr2	45524960	3959_0	N	<DEL>	.	STRANDBIAS	END=45525012;SVTYPE=DEL;SVLEN=-52;SC=DeBreak,Sniffles;NumNeighbors=1;NumThresholdNeighbors=1;MatchId=1869;TruScore=0.559993;PctSeqSimilarity=0;PctSizeSimilarity=0.83871;PctRecOverlap=0.84127;SizeDiff=-10;StartDistance=6;EndDistance=-4	GT	0/0
chr2	45641920	nv_SV23101-E6B6A	N	<DEL>	12.3	PASS	END=45642146;SVTYPE=DEL;SVLEN=-226;SC=DeBreak,NanoVar;NumNeighbors=1;NumThresholdNeighbors=1;MatchId=1870;TruScore=0.297441;PctSeqSimilarity=0;PctSizeSimilarity=0.557522;PctRecOverlap=0.334802;SizeDiff=100;StartDistance=-151;EndDistance=-51	GT	1/1
chr2	45971590	nv_SV23132-BC0EC	N	<DEL>	10.3	PASS	END=45971652;SVTYPE=DEL;SVLEN=-62;SC=DeBreak,cuteSV,NanoVar;NumNeighbors=1;NumThresholdNeighbors=1;MatchId=1872;TruScore=0.550179;PctSeqSimilarity=0;PctSizeSimilarity=0.983871;PctRecOverlap=0.666667;SizeDiff=1;StartDistance=20;EndDistance=21	GT	0/1
chr2	46773608	.	N	<DEL>	30	.	END=46773658;SVTYPE=DEL;SVLEN=50;SC=DeBreak,NanoVar,Smartie-sv_aln,SVIM-asm,PAV,Dipcall;NumNeighbors=1;NumThresholdNeighbors=1;MatchId=1873;TruScore=0.660131;PctSeqSimilarity=0;PctSizeSimilarity=1;PctRecOverlap=0.980392;SizeDiff=0;StartDistance=-1;EndDistance=-1	GT	1/0
chr2	47505647	Sniffles2.DEL.7FC6S1	N	<DEL>	60	GT	END=47505703;SVTYPE=DEL;SVLEN=-56;SC=DeBreak,Sniffles2;NumNeighbors=1;NumThresholdNeighbors=1;MatchId=1890;TruScore=0.428209;PctSeqSimilarity=0;PctSizeSimilarity=0.777778;PctRecOverlap=0.506849;SizeDiff=-16;StartDistance=-20;EndDistance=-36	GT	0/0
chr2	47904337	3995_3	N	<DEL>	.	STRANDBIAS	END=47904390;SVTYPE=DEL;SVLEN=-53;SC=DeBreak,Sniffles2,cuteSV,SVIM,Sniffles;NumNeighbors=1;NumThresholdNeighbors=1;MatchId=1891;TruScore=0.648373;PctSeqSimilarity=0;PctSizeSimilarity=0.981481;PctRecOverlap=0.963636;SizeDiff=-1;StartDistance=-1;EndDistance=-2	GT	0/0
chr2	48783055	chr2-48783056-DEL-63	N	<DEL>	.	.	END=48783118;SVTYPE=DEL;SVLEN=63;SC=DeBreak,MAMnet,Sniffles2,cuteSV,NanoVar,SVIM,Smartie-sv_aln,PAV;NumNeighbors=2;NumThresholdNeighbors=2;MatchId=1894;TruScore=0.635169;PctSeqSimilarity=0;PctSizeSimilarity=0.952381;PctRecOverlap=0.953125;SizeDiff=3;StartDistance=-1;EndDistance=2	GT	0/1
chr2	48791620	.	N	<DEL>	30	.	END=48791747;SVTYPE=DEL;SVLEN=127;SC=DeBreak,SVIM,Sniffles,PAV,Dipcall;NumNeighbors=1;NumThresholdNeighbors=1;MatchId=1895;TruScore=0.635294;PctSeqSimilarity=0;PctSizeSimilarity=0.952756;PctRecOverlap=0.953125;SizeDiff=6;StartDistance=-1;EndDistance=5	GT	1/0
chr2	48842693	.	N	<INS>	30	.	END=48842693;SVTYPE=INS;SVLEN=55;SC=DeBreak,MAMnet,Sniffles2,cuteSV,SVIM,SVIM-asm,PAV,Dipcall;NumNeighbors=1;NumThresholdNeighbors=1;MatchId=1896;TruScore=0.327381;PctSeqSimilarity=0;PctSizeSimilarity=0.982143;PctRecOverlap=0;SizeDiff=-1;StartDistance=-1;EndDistance=-2	GT	1/0
chr2	50089571	4027_0	N	<DEL>	.	PASS	END=50089657;SVTYPE=DEL;SVLEN=-86;SC=DeBreak,Sniffles2,cuteSV,Sniffles;NumNeighbors=1;NumThresholdNeighbors=1;MatchId=1902;TruScore=0.635882;PctSeqSimilarity=0;PctSizeSimilarity=0.965116;PctRecOverlap=0.942529;SizeDiff=3;StartDistance=-5;EndDistance=-2	GT	0/0
chr2	50626925	.	N	<DEL>	.	.	END=50626983;SVTYPE=DEL;SVLEN=-57;SC=DeBreak,MAMnet,Sniffles2,cuteSV,NanoVar,SVIM,Sniffles,Smartie-sv_aln;NumNeighbors=1;NumThresholdNeighbors=1;MatchId=1904;TruScore=0.64397;PctSeqSimilarity=0;PctSizeSimilarity=0.982759;PctRecOverlap=0.949153;SizeDiff=-1;StartDistance=-3;EndDistance=-3	GT	./.
chr2	51776530	.	N	<INS>	30	.	END=51776530;SVTYPE=INS;SVLEN=269;SC=DeBreak,MAMnet,Sniffles2,cuteSV,NanoVar,SVIM,Sniffles,SVIM-asm,PAV,Dipcall;NumNeighbors=1;NumThresholdNeighbors=1;MatchId=1906;TruScore=0.244114;PctSeqSimilarity=0;PctSizeSimilarity=0.732342;PctRecOverlap=0;SizeDiff=72;StartDistance=-51;EndDistance=-52	GT	1/0
chr2	52163136	.	N	<DEL>	30	.	END=52163212;SVTYPE=DEL;SVLEN=76;SC=DeBreak,Sniffles2,cuteSV,NanoVar,SVIM,Sniffles,Smartie-sv_aln,Dipcall;NumNeighbors=1;NumThresholdNeighbors=1;MatchId=1911;TruScore=0.645461;PctSeqSimilarity=0;PctSizeSimilarity=0.974359;PctRecOverlap=0.962025;SizeDiff=-2;StartDistance=-1;EndDistance=-3	GT	./1
chr2	55699439	.	N	<DEL>	.	.	END=55699491;SVTYPE=DEL;SVLEN=-51;SC=DeBreak,Sniffles,Smartie-sv_aln;NumNeighbors=1;NumThresholdNeighbors=1;MatchId=1913;TruScore=0.660377;PctSeqSimilarity=0;PctSizeSimilarity=1;PctRecOverlap=0.981132;SizeDiff=0;StartDistance=-1;EndDistance=0	GT	./.
chr2	57971684	4096_1	N	<DEL>	.	PASS	END=57971750;SVTYPE=DEL;SVLEN=-66;SC=DeBreak,Sniffles2,cuteSV,Sniffles;NumNeighbors=1;NumThresholdNeighbors=1;MatchId=1922;TruScore=0.537369;PctSeqSimilarity=0;PctSizeSimilarity=0.804878;PctRecOverlap=0.807229;SizeDiff=-16;StartDistance=4;EndDistance=-12	GT	0/0
chr2	57982246	chr2-57982247-DEL-56	N	<DEL>	.	.	END=57982302;SVTYPE=DEL;SVLEN=56;SC=DeBreak,MAMnet,cuteSV,NanoVar,PAV;NumNeighbors=1;NumThresholdNeighbors=1;MatchId=1923;TruScore=0.484489;PctSeqSimilarity=0;PctSizeSimilarity=0.835821;PctRecOverlap=0.617647;SizeDiff=-11;StartDistance=26;EndDistance=15	GT	1/0
chr2	59453521	.	N	<INS>	30	.	END=59453521;SVTYPE=INS;SVLEN=61;SC=DeBreak,Sniffles2,cuteSV,NanoVar,SVIM,Sniffles,SVIM-asm,Dipcall;NumNeighbors=1;NumThresholdNeighbors=1;MatchId=1924;TruScore=0.31694;PctSeqSimilarity=0;PctSizeSimilarity=0.95082;PctRecOverlap=0;SizeDiff=3;StartDistance=-15;EndDistance=-16	GT	1/0
chr2	62075999	.	N	<INS>	30	.	END=62075999;SVTYPE=INS;SVLEN=98;SC=DeBreak,Sniffles2,cuteSV,NanoVar,Sniffles,SVIM-asm,PAV,Dipcall;NumNeighbors=1;NumThresholdNeighbors=1;MatchId=1933;TruScore=0.234694;PctSeqSimilarity=0;PctSizeSimilarity=0.704082;PctRecOverlap=0;SizeDiff=29;StartDistance=-137;EndDistance=-206	GT	1/0
chr2	62892326	4137_0	N	<DEL>	.	PASS	END=62892382;SVTYPE=DEL;SVLEN=-56;SC=DeBreak,cuteSV,NanoVar,Sniffles;NumNeighbors=1;NumThresholdNeighbors=1;MatchId=1935;TruScore=0.51815;PctSeqSimilarity=0;PctSizeSimilarity=0.811594;PctRecOverlap=0.742857;SizeDiff=-13;StartDistance=18;EndDistance=5	GT	0/0
chr2	64436782	4153_1	N	<DEL>	.	PASS	END=64436911;SVTYPE=DEL;SVLEN=-129;SC=DeBreak,Sniffles;NumNeighbors=1;NumThresholdNeighbors=1;MatchId=1937;TruScore=0.532836;PctSeqSimilarity=0;PctSizeSimilarity=0.806202;PctRecOverlap=0.792308;SizeDiff=25;StartDistance=-27;EndDistance=-2	GT	0/0
chr2	64602888	.	N	<INS>	30	.	END=64602888;SVTYPE=INS;SVLEN=233;SC=DeBreak,Sniffles,SVIM-asm,PAV,Dipcall;NumNeighbors=1;NumThresholdNeighbors=1;MatchId=1940;TruScore=0.188055;PctSeqSimilarity=0;PctSizeSimilarity=0.564165;PctRecOverlap=0;SizeDiff=-180;StartDistance=-307;EndDistance=-720	GT	0/1
chr2	65827859	chr2-65827860-INS-1269	N	<INS>	.	.	END=65827859;SVTYPE=INS;SVLEN=1269;SC=DeBreak,MAMnet,Sniffles2,cuteSV,NanoVar,Sniffles,PAV;NumNeighbors=1;NumThresholdNeighbors=1;MatchId=1947;TruScore=0.332026;PctSeqSimilarity=0;PctSizeSimilarity=0.995294;PctRecOverlap=0.000783699;SizeDiff=-6;StartDistance=111;EndDistance=-1164	GT	1/1
chr2	65939406	chr2-65939407-DEL-50	N	<DEL>	.	.	END=65939456;SVTYPE=DEL;SVLEN=50;SC=DeBreak,MAMnet,Sniffles2,cuteSV,NanoVar,SVIM,Sniffles,Smartie-sv_aln,SVIM-asm,PAV;NumNeighbors=1;NumThresholdNeighbors=1;MatchId=1949;TruScore=0.544746;PctSeqSimilarity=0;PctSizeSimilarity=0.980392;PctRecOverlap=0.653846;SizeDiff=-1;StartDistance=-17;EndDistance=-18	GT	0/1
chr2	70662006	.	N	<INS>	30	GAP2	END=70662006;SVTYPE=INS;SVLEN=384;SC=DeBreak,NanoVar,SVIM-asm,PAV,Dipcall;NumNeighbors=1;NumThresholdNeighbors=1;MatchId=1970;TruScore=0.227944;PctSeqSimilarity=0;PctSizeSimilarity=0.68206;PctRecOverlap=0.00177305;SizeDiff=-179;StartDistance=279;EndDistance=-284	GT	1/.
chr2	72858581	svim.DEL.67837	N	<DEL>	26	PASS	END=72858634;SVTYPE=DEL;SVLEN=53;SC=DeBreak,SVIM;NumNeighbors=1;NumThresholdNeighbors=1;MatchId=1982;TruScore=0.654433;PctSeqSimilarity=0;PctSizeSimilarity=0.981481;PctRecOverlap=0.981818;SizeDiff=-1;StartDistance=0;EndDistance=-1	GT	0/1
chr2	74029242	.	N	<DEL>	30	.	END=74034143;SVTYPE=DEL;SVLEN=4901;SC=DeBreak,Sniffles2,Sniffles,SVIM-asm,PAV,Dipcall;NumNeighbors=2;NumThresholdNeighbors=2;MatchId=1986;TruScore=0.632871;PctSeqSimilarity=0;PctSizeSimilarity=0.99898;PctRecOverlap=0.899633;SizeDiff=5;StartDistance=-492;EndDistance=-487	GT	1/1
chr2	74128660	.	N	<DEL>	30	.	END=74128711;SVTYPE=DEL;SVLEN=51;SC=DeBreak,MAMnet,Sniffles2,cuteSV,NanoVar,SVIM,Sniffles,Smartie-sv_aln,SVIM-asm,Dipcall;NumNeighbors=1;NumThresholdNeighbors=1;MatchId=1987;TruScore=0.628079;PctSeqSimilarity=0;PctSizeSimilarity=0.980392;PctRecOverlap=0.903846;SizeDiff=1;StartDistance=-5;EndDistance=-4	GT	0/1
chr2	74288375	chr2-74288376-INS-332	N	<INS>	.	.	END=74288375;SVTYPE=INS;SVLEN=332;SC=DeBreak,MAMnet,Sniffles2,cuteSV,NanoVar,Sniffles,PAV;NumNeighbors=1;NumThresholdNeighbors=1;MatchId=1989;TruScore=0.302209;PctSeqSimilarity=0;PctSizeSimilarity=0.906627;PctRecOverlap=0;SizeDiff=31;StartDistance=-87;EndDistance=-388	GT	1/0
chr2	75023237	chr2-75023238-DEL-51	N	<DEL>	.	.	END=75023288;SVTYPE=DEL;SVLEN=51;SC=DeBreak,MAMnet,Sniffles2,cuteSV,NanoVar,SVIM,Sniffles,Smartie-sv_aln,PAV;NumNeighbors=1;NumThresholdNeighbors=1;MatchId=1996;TruScore=0.62881;PctSeqSimilarity=0;PctSizeSimilarity=0.980769;PctRecOverlap=0.90566;SizeDiff=-1;StartDistance=-4;EndDistance=-5	GT	1/0
chr2	75381557	nv_SV25309-CA02E	N	<DEL>	11.4	PASS	END=75381626;SVTYPE=DEL;SVLEN=-69;SC=DeBreak,Sniffles2,NanoVar;NumNeighbors=1;NumThresholdNeighbors=1;MatchId=1997;TruScore=0.657143;PctSeqSimilarity=0;PctSizeSimilarity=1;PctRecOverlap=0.971429;SizeDiff=0;StartDistance=2;EndDistance=2	GT	0/1
chr2	76298782	chr2-76298783-INS-94	N	<INS>	.	.	END=76298782;SVTYPE=INS;SVLEN=94;SC=DeBreak,SVIM-asm,PAV;NumNeighbors=1;NumThresholdNeighbors=1;MatchId=2006;TruScore=0.235589;PctSeqSimilarity=0;PctSizeSimilarity=0.706767;PctRecOverlap=0;SizeDiff=-39;StartDistance=185;EndDistance=52	GT	0/1
chr2	76755054	chr2-76755055-INS-84	N	<INS>	.	.	END=76755054;SVTYPE=INS;SVLEN=84;SC=DeBreak,MAMnet,Sniffles2,cuteSV,NanoVar,SVIM,SVIM-asm,PAV;NumNeighbors=1;NumThresholdNeighbors=1;MatchId=2009;TruScore=0.325581;PctSeqSimilarity=0;PctSizeSimilarity=0.976744;PctRecOverlap=0;SizeDiff=-2;StartDistance=-1;EndDistance=-2	GT	1/1
chr2	77534773	.	N	<DEL>	30	.	END=77534843;SVTYPE=DEL;SVLEN=70;SC=DeBreak,cuteSV,SVIM,Sniffles,SVIM-asm,Dipcall;NumNeighbors=1;NumThresholdNeighbors=1;MatchId=2012;TruScore=0.511603;PctSeqSimilarity=0;PctSizeSimilarity=0.971429;PctRecOverlap=0.56338;SizeDiff=2;StartDistance=-31;EndDistance=-29	GT	0/1
chr2	77830534	.	N	<DEL>	30	.	END=77830584;SVTYPE=DEL;SVLEN=50;SC=DeBreak,SVIM,Smartie-sv_aln,SVIM-asm,Dipcall;NumNeighbors=1;NumThresholdNeighbors=1;MatchId=2013;TruScore=0.606602;PctSeqSimilarity=0;PctSizeSimilarity=0.909091;PctRecOverlap=0.910714;SizeDiff=-5;StartDistance=1;EndDistance=-4	GT	0/1
chr2	78890782	.	N	<DEL>	.	.	END=78890835;SVTYPE=DEL;SVLEN=-52;SC=DeBreak,NanoVar,SVIM,Sniffles,Smartie-sv_aln;NumNeighbors=1;NumThresholdNeighbors=1;MatchId=2016;TruScore=0.648148;PctSeqSimilarity=0;PctSizeSimilarity=1;PctRecOverlap=0.944444;SizeDiff=0;StartDistance=-3;EndDistance=-2	GT	./.
chr2	84424369	.	N	<INS>	30	.	END=84424369;SVTYPE=INS;SVLEN=138;SC=DeBreak,cuteSV,SVIM,SVIM-asm,PAV,Dipcall;NumNeighbors=1;NumThresholdNeighbors=1;MatchId=2030;TruScore=0.333333;PctSeqSimilarity=0;PctSizeSimilarity=1;PctRecOverlap=0;SizeDiff=0;StartDistance=-17;EndDistance=-18	GT	1/0
chr2	84479019	4356_0	N	<DEL>	.	PASS	END=84479100;SVTYPE=DEL;SVLEN=-81;SC=DeBreak,Sniffles2,Sniffles;NumNeighbors=1;NumThresholdNeighbors=1;MatchId=2032;TruScore=0.555127;PctSeqSimilarity=0;PctSizeSimilarity=0.880435;PctRecOverlap=0.784946;SizeDiff=-11;StartDistance=20;EndDistance=9	GT	0/0
chr2	85724460	4372_1	N	<DEL>	.	STRANDBIAS	END=85724520;SVTYPE=DEL;SVLEN=-60;SC=DeBreak,Sniffles;NumNeighbors=1;NumThresholdNeighbors=1;MatchId=2039;TruScore=0.573315;PctSeqSimilarity=0;PctSizeSimilarity=0.916667;PctRecOverlap=0.803279;SizeDiff=5;StartDistance=7;EndDistance=12	GT	0/0
chr2	87333106	svim.DEL.70843	N	<DEL>	15	PASS	END=87333166;SVTYPE=DEL;SVLEN=60;SC=DeBreak,SVIM;NumNeighbors=1;NumThresholdNeighbors=1;MatchId=2046;TruScore=0.592422;PctSeqSimilarity=0;PctSizeSimilarity=0.967742;PctRecOverlap=0.809524;SizeDiff=-2;StartDistance=12;EndDistance=10	GT	0/1
chr2	87412027	.	N	<DEL>	30	.	END=87412178;SVTYPE=DEL;SVLEN=151;SC=DeBreak,Sniffles2,cuteSV,NanoVar,SVIM,Sniffles,SVIM-asm,PAV,Dipcall;NumNeighbors=2;NumThresholdNeighbors=2;MatchId=2050;TruScore=0.331126;PctSeqSimilarity=0;PctSizeSimilarity=0.993378;PctRecOverlap=0;SizeDiff=1;StartDistance=445;EndDistance=446	GT	0/1
chr2	87628859	svim.INS.39193	N	<INS>	16	PASS	END=87628859;SVTYPE=INS;SVLEN=1095;SC=DeBreak,MAMnet,Sniffles2,cuteSV,SVIM;NumNeighbors=1;NumThresholdNeighbors=1;MatchId=2090;TruScore=0.327555;PctSeqSimilarity=0;PctSizeSimilarity=0.981735;PctRecOverlap=0.000929368;SizeDiff=20;StartDistance=21;EndDistance=-1054	GT	0/1
chr2	87636850	cuteSV.DEL.14484	N	<DEL>	12.5	PASS	END=87636968;SVTYPE=DEL;SVLEN=118;SC=DeBreak,cuteSV;NumNeighbors=1;NumThresholdNeighbors=1;MatchId=2104;TruScore=0.210339;PctSeqSimilarity=0;PctSizeSimilarity=0.631016;PctRecOverlap=0;SizeDiff=-69;StartDistance=-472;EndDistance=-541	GT	0/1
chr2	87638628	cuteSV.INS.8256	N	<INS>	62.5	PASS	END=87638628;SVTYPE=INS;SVLEN=142;SC=DeBreak,cuteSV;NumNeighbors=1;NumThresholdNeighbors=1;MatchId=2107;TruScore=0.265918;PctSeqSimilarity=0;PctSizeSimilarity=0.797753;PctRecOverlap=0;SizeDiff=-36;StartDistance=61;EndDistance=60	GT	0/1
chr2	87639878	cuteSV.DEL.14488	N	<DEL>	56.8	PASS	END=87639959;SVTYPE=DEL;SVLEN=81;SC=DeBreak,cuteSV;NumNeighbors=1;NumThresholdNeighbors=1;MatchId=2108;TruScore=0.304527;PctSeqSimilarity=0;PctSizeSimilarity=0.91358;PctRecOverlap=0;SizeDiff=7;StartDistance=-139;EndDistance=-132	GT	0/1
chr2	87644094	.	N	<DEL>	.	.	END=87644781;SVTYPE=DEL;SVLEN=-687;SC=DeBreak,cuteSV,Smartie-sv_aln;NumNeighbors=1;NumThresholdNeighbors=1;MatchId=2117;TruScore=0.58232;PctSeqSimilarity=0;PctSizeSimilarity=0.908297;PctRecOverlap=0.838663;SizeDiff=63;StartDistance=-111;EndDistance=-48	GT	./.
chr2	87645795	.	N	<DEL>	.	.	END=87645937;SVTYPE=DEL;SVLEN=-141;SC=DeBreak,Sniffles2,cuteSV,Sniffles,Smartie-sv_aln;NumNeighbors=1;NumThresholdNeighbors=1;MatchId=2120;TruScore=0.613054;PctSeqSimilarity=0;PctSizeSimilarity=1;PctRecOverlap=0.839161;SizeDiff=0;StartDistance=-23;EndDistance=-22	GT	./.
chr2	87646685	.	N	<DEL>	.	.	END=87646866;SVTYPE=DEL;SVLEN=-181;SC=DeBreak,MAMnet,Sniffles2,cuteSV,Sniffles,Smartie-sv_aln;NumNeighbors=1;NumThresholdNeighbors=1;MatchId=2121;TruScore=0.638522;PctSeqSimilarity=0;PctSizeSimilarity=0.957672;PctRecOverlap=0.957895;SizeDiff=-8;StartDistance=4;EndDistance=-4	GT	./.
chr2	87647758	.	N	<DEL>	.	.	END=87647809;SVTYPE=DEL;SVLEN=-51;SC=DeBreak,MAMnet,Sniffles2,cuteSV,Sniffles,Smartie-sv_aln;NumNeighbors=2;NumThresholdNeighbors=1;MatchId=2122;TruScore=0.634615;PctSeqSimilarity=0;PctSizeSimilarity=1;PctRecOverlap=0.903846;SizeDiff=0;StartDistance=-5;EndDistance=-5	GT	./.
chr2	87648176	.	N	<INS>	.	.	END=87648176;SVTYPE=INS;SVLEN=74;SC=DeBreak,cuteSV,Sniffles,Smartie-sv_aln;NumNeighbors=1;NumThresholdNeighbors=1;MatchId=2123;TruScore=0.324324;PctSeqSimilarity=0;PctSizeSimilarity=0.972973;PctRecOverlap=0;SizeDiff=2;StartDistance=-42;EndDistance=-43	GT	./.
chr2	87650461	cuteSV.INS.8267	N	<INS>	81.7	PASS	END=87650461;SVTYPE=INS;SVLEN=158;SC=DeBreak,cuteSV;NumNeighbors=1;NumThresholdNeighbors=1;MatchId=2127;TruScore=0.274262;PctSeqSimilarity=0;PctSizeSimilarity=0.822785;PctRecOverlap=0;SizeDiff=28;StartDistance=-71;EndDistance=-201	GT	0/1
chr2	87651530	cuteSV.INS.8268	N	<INS>	15.7	PASS	END=87651530;SVTYPE=INS;SVLEN=61;SC=DeBreak,cuteSV;NumNeighbors=1;NumThresholdNeighbors=1;MatchId=2129;TruScore=0.278539;PctSeqSimilarity=0;PctSizeSimilarity=0.835616;PctRecOverlap=0;SizeDiff=-12;StartDistance=62;EndDistance=61	GT	0/1
chr2	87655077	cuteSV.INS.8270	N	<INS>	161.3	PASS	END=87655077;SVTYPE=INS;SVLEN=344;SC=DeBreak,cuteSV;NumNeighbors=1;NumThresholdNeighbors=1;MatchId=2132;TruScore=0.200466;PctSeqSimilarity=0;PctSizeSimilarity=0.601399;PctRecOverlap=0;SizeDiff=-228;StartDistance=161;EndDistance=160	GT	0/1
chr2	87722731	.	N	<DEL>	.	.	END=87722783;SVTYPE=DEL;SVLEN=-52;SC=DeBreak,Sniffles2,cuteSV,SVIM,Sniffles,Smartie-sv_aln;NumNeighbors=1;NumThresholdNeighbors=1;MatchId=2137;TruScore=0.635686;PctSeqSimilarity=0;PctSizeSimilarity=0.981132;PctRecOverlap=0.925926;SizeDiff=-1;StartDistance=-3;EndDistance=-4	GT	./.
chr2	87729218	nv_SV26267-29648	N	<INS>	6	PASS	END=87729219;SVTYPE=INS;SVLEN=739;SC=DeBreak,Sniffles2,NanoVar;NumNeighbors=1;NumThresholdNeighbors=1;MatchId=2140;TruScore=0.26905;PctSeqSimilarity=0;PctSizeSimilarity=0.803789;PctRecOverlap=0.00336134;SizeDiff=145;StartDistance=396;EndDistance=-197	GT	0/1
chr2	87945092	svim.DEL.71182	N	<DEL>	13	PASS	END=87945150;SVTYPE=DEL;SVLEN=58;SC=DeBreak,SVIM;NumNeighbors=1;NumThresholdNeighbors=1;MatchId=2145;TruScore=0.580381;PctSeqSimilarity=0;PctSizeSimilarity=0.95082;PctRecOverlap=0.790323;SizeDiff=-3;StartDistance=13;EndDistance=10	GT	0/1
chr2	89564080	4439_2	N	<INS>	.	PASS	END=89564095;SVTYPE=INS;SVLEN=135;SC=DeBreak,MAMnet,Sniffles2,cuteSV,NanoVar,SVIM,Sniffles;NumNeighbors=1;NumThresholdNeighbors=1;MatchId=2163;TruScore=0.267797;PctSeqSimilarity=0;PctSizeSimilarity=0.678392;PctRecOverlap=0.125;SizeDiff=-64;StartDistance=0;EndDistance=14	GT	0/1
chr2	89834861	svim_asm.INS.1605	N	<INS>	.	PASS	END=89834861;SVTYPE=INS;SVLEN=4807;SC=DeBreak,MAMnet,Sniffles2,cuteSV,SVIM,SVIM-asm;NumNeighbors=1;NumThresholdNeighbors=1;MatchId=2169;TruScore=0.328826;PctSeqSimilarity=0;PctSizeSimilarity=0.986478;PctRecOverlap=0;SizeDiff=65;StartDistance=-7;EndDistance=-4749	GT	1/1
chr2	89836758	chr2-89836759-INS-538	N	<INS>	.	.	END=89836758;SVTYPE=INS;SVLEN=538;SC=DeBreak,MAMnet,Sniffles2,cuteSV,NanoVar,SVIM,Sniffles,SVIM-asm,PAV;NumNeighbors=1;NumThresholdNeighbors=1;MatchId=2170;TruScore=0.324659;PctSeqSimilarity=0;PctSizeSimilarity=0.973978;PctRecOverlap=0;SizeDiff=14;StartDistance=-7;EndDistance=-8	GT	1/1
chr2	89913165	.	N	<INS>	30	.	END=89913165;SVTYPE=INS;SVLEN=136;SC=DeBreak,MAMnet,Sniffles2,cuteSV,SVIM,Sniffles,SVIM-asm,PAV,Dipcall;NumNeighbors=1;NumThresholdNeighbors=1;MatchId=2180;TruScore=0.318741;PctSeqSimilarity=0;PctSizeSimilarity=0.948529;PctRecOverlap=0.00769231;SizeDiff=7;StartDistance=42;EndDistance=-87	GT	1/0
chr2	89956993	4449_4	N	<INS>	.	PASS	END=89956996;SVTYPE=INS;SVLEN=262;SC=DeBreak,MAMnet,Sniffles2,cuteSV,NanoVar,SVIM,Sniffles;NumNeighbors=1;NumThresholdNeighbors=1;MatchId=2183;TruScore=0.329517;PctSeqSimilarity=0;PctSizeSimilarity=0.98855;PctRecOverlap=0;SizeDiff=3;StartDistance=-5;EndDistance=-261	GT	0/1
chr2	90317010	.	N	<INS>	30	GAP1	END=90317010;SVTYPE=INS;SVLEN=158;SC=DeBreak,MAMnet,Sniffles2,SVIM-asm,PAV,Dipcall;NumNeighbors=1;NumThresholdNeighbors=1;MatchId=2190;TruScore=0.322854;PctSeqSimilarity=0;PctSizeSimilarity=0.962025;PctRecOverlap=0.00653595;SizeDiff=6;StartDistance=3;EndDistance=-149	GT	./1
chr2	92269993	svim_asm.INS.1653	N	<INS>	.	PASS	END=92269993;SVTYPE=INS;SVLEN=24301;SC=DeBreak,MAMnet,Sniffles2,cuteSV,SVIM-asm;NumNeighbors=1;NumThresholdNeighbors=1;MatchId=2495;TruScore=0.328162;PctSeqSimilarity=0;PctSizeSimilarity=0.984486;PctRecOverlap=0;SizeDiff=377;StartDistance=-8;EndDistance=-23932	GT	1/1
chr2	92276698	svim_asm.INS.1654	N	<INS>	.	PASS	END=92276698;SVTYPE=INS;SVLEN=3400;SC=DeBreak,SVIM-asm;NumNeighbors=1;NumThresholdNeighbors=1;MatchId=2496;TruScore=0.320294;PctSeqSimilarity=0;PctSizeSimilarity=0.960882;PctRecOverlap=0;SizeDiff=133;StartDistance=-32;EndDistance=-3299	GT	1/1
chr2	92278070	4574_0	N	<INS>	.	PASS	END=92278070;SVTYPE=INS;SVLEN=3212;SC=DeBreak,Sniffles2,Sniffles;NumNeighbors=2;NumThresholdNeighbors=2;MatchId=2497;TruScore=0.326124;PctSeqSimilarity=0;PctSizeSimilarity=0.978373;PctRecOverlap=0;SizeDiff=-71;StartDistance=-42;EndDistance=-3325	GT	0/0
chr2	92285250	chr2-92285251-INS-1703	N	<INS>	.	.	END=92285250;SVTYPE=INS;SVLEN=1703;SC=DeBreak,MAMnet,Sniffles2,cuteSV,NanoVar,SVIM,Sniffles,SVIM-asm,PAV;NumNeighbors=1;NumThresholdNeighbors=1;MatchId=2499;TruScore=0.323351;PctSeqSimilarity=0;PctSizeSimilarity=0.970053;PctRecOverlap=0;SizeDiff=51;StartDistance=-69;EndDistance=-1721	GT	1/1
chr2	92301365	chr2-92301366-INS-670	N	<INS>	.	.	END=92301365;SVTYPE=INS;SVLEN=670;SC=DeBreak,MAMnet,Sniffles2,cuteSV,SVIM,Sniffles,PAV;NumNeighbors=1;NumThresholdNeighbors=1;MatchId=2503;TruScore=0.322886;PctSeqSimilarity=0;PctSizeSimilarity=0.968657;PctRecOverlap=0;SizeDiff=21;StartDistance=233;EndDistance=232	GT	1/0
chr2	95712639	Sniffles2.DEL.A1FBS1	N	<DEL>	56	GT	END=95712712;SVTYPE=DEL;SVLEN=-73;SC=DeBreak,Sniffles2;NumNeighbors=1;NumThresholdNeighbors=1;MatchId=2554;TruScore=0.504319;PctSeqSimilarity=0;PctSizeSimilarity=0.958904;PctRecOverlap=0.554054;SizeDiff=3;StartDistance=30;EndDistance=33	GT	0/0
chr2	97325099	.	N	<DEL>	30	.	END=97325155;SVTYPE=DEL;SVLEN=56;SC=DeBreak,Sniffles2,cuteSV,SVIM,Smartie-sv_aln,SVIM-asm,PAV,Dipcall;NumNeighbors=2;NumThresholdNeighbors=1;MatchId=2561;TruScore=0.321839;PctSeqSimilarity=0;PctSizeSimilarity=0.965517;PctRecOverlap=0;SizeDiff=-2;StartDistance=-92;EndDistance=-94	GT	0/1
chr2	97325100	.	N	<INS>	30	.	END=97325100;SVTYPE=INS;SVLEN=166;SC=DeBreak,Sniffles2,cuteSV,Sniffles,SVIM-asm,PAV,Dipcall;NumNeighbors=1;NumThresholdNeighbors=1;MatchId=2562;TruScore=0.291165;PctSeqSimilarity=0;PctSizeSimilarity=0.873494;PctRecOverlap=0;SizeDiff=21;StartDistance=-59;EndDistance=-60	GT	1/.
chr2	97854293	4611_0	N	<DEL>	.	PASS	END=97856180;SVTYPE=DEL;SVLEN=-1887;SC=DeBreak,MAMnet,Sniffles2,cuteSV,NanoVar,SVIM,Sniffles;NumNeighbors=1;NumThresholdNeighbors=1;MatchId=2567;TruScore=0.662784;PctSeqSimilarity=0;PctSizeSimilarity=0.99947;PctRecOverlap=0.988883;SizeDiff=-1;StartDistance=-20;EndDistance=-21	GT	0/0
chr2	97870096	4612_0	N	<DEL>	.	PASS	END=97873827;SVTYPE=DEL;SVLEN=-3731;SC=DeBreak,MAMnet,Sniffles2,cuteSV,SVIM,Sniffles;NumNeighbors=1;NumThresholdNeighbors=1;MatchId=2569;TruScore=0.662747;PctSeqSimilarity=0;PctSizeSimilarity=0.997327;PctRecOverlap=0.990914;SizeDiff=-10;StartDistance=-24;EndDistance=-34	GT	0/0
chr2	98080706	nv_SV27099-2DF08	N	<INS>	10.2	PASS	END=98080707;SVTYPE=INS;SVLEN=268;SC=DeBreak,Sniffles2,NanoVar;NumNeighbors=1;NumThresholdNeighbors=1;MatchId=2577;TruScore=0.272959;PctSeqSimilarity=0;PctSizeSimilarity=0.809702;PctRecOverlap=0.00917431;SizeDiff=51;StartDistance=29;EndDistance=-187	GT	0/1
chr2	98107168	4617_1	N	<INS>	.	PASS	END=98107168;SVTYPE=INS;SVLEN=98;SC=DeBreak,MAMnet,Sniffles2,cuteSV,SVIM,Sniffles;NumNeighbors=1;NumThresholdNeighbors=1;MatchId=2580;TruScore=0.323432;PctSeqSimilarity=0;PctSizeSimilarity=0.970297;PctRecOverlap=0;SizeDiff=-3;StartDistance=35;EndDistance=34	GT	0/1
chr2	98154880	chr2-98154881-DEL-1866	N	<DEL>	.	.	END=98156746;SVTYPE=DEL;SVLEN=1866;SC=DeBreak,MAMnet,Sniffles2,SVIM-asm,PAV;NumNeighbors=1;NumThresholdNeighbors=1;MatchId=2583;TruScore=0.665595;PctSeqSimilarity=0;PctSizeSimilarity=0.998392;PctRecOverlap=0.998393;SizeDiff=3;StartDistance=-1;EndDistance=2	GT	1/1
chr2	98162389	chr2-98162390-INS-13044	N	<INS>	.	.	END=98162389;SVTYPE=INS;SVLEN=13044;SC=DeBreak,Sniffles2,SVIM-asm,PAV;NumNeighbors=1;NumThresholdNeighbors=1;MatchId=2584;TruScore=0.321808;PctSeqSimilarity=0;PctSizeSimilarity=0.965425;PctRecOverlap=0;SizeDiff=451;StartDistance=-81;EndDistance=-12674	GT	1/1
chr2	98237044	.	N	<INS>	30	.	END=98237044;SVTYPE=INS;SVLEN=187;SC=DeBreak,MAMnet,Sniffles2,cuteSV,SVIM,Sniffles,SVIM-asm,PAV,Dipcall;NumNeighbors=1;NumThresholdNeighbors=1;MatchId=2585;TruScore=0.322638;PctSeqSimilarity=0;PctSizeSimilarity=0.967914;PctRecOverlap=0;SizeDiff=6;StartDistance=-2;EndDistance=-183	GT	0/1
chr2	99777720	.	N	<DEL>	30	.	END=99777770;SVTYPE=DEL;SVLEN=50;SC=DeBreak,Sniffles2,cuteSV,NanoVar,SVIM,Sniffles,Smartie-sv_aln,SVIM-asm,PAV,Dipcall;NumNeighbors=1;NumThresholdNeighbors=1;MatchId=2590;TruScore=0.634978;PctSeqSimilarity=0;PctSizeSimilarity=0.961538;PctRecOverlap=0.943396;SizeDiff=-2;StartDistance=-1;EndDistance=-3	GT	1/0
chr2	102085453	.	N	<DEL>	30	.	END=102085503;SVTYPE=DEL;SVLEN=50;SC=DeBreak,MAMnet,Sniffles2,cuteSV,NanoVar,SVIM,Sniffles,Smartie-sv_aln,SVIM-asm,Dipcall;NumNeighbors=1;NumThresholdNeighbors=1;MatchId=2595;TruScore=0.660131;PctSeqSimilarity=0;PctSizeSimilarity=1;PctRecOverlap=0.980392;SizeDiff=0;StartDistance=-1;EndDistance=-1	GT	0/1
chr2	102619837	.	N	<DEL>	30	.	END=102619933;SVTYPE=DEL;SVLEN=96;SC=DeBreak,MAMnet,Sniffles2,cuteSV,NanoVar,SVIM,Sniffles,SVIM-asm,PAV,Dipcall;NumNeighbors=1;NumThresholdNeighbors=1;MatchId=2599;TruScore=0.66323;PctSeqSimilarity=0;PctSizeSimilarity=1;PctRecOverlap=0.989691;SizeDiff=0;StartDistance=-1;EndDistance=-1	GT	1/0
chr2	102969274	chr2-102969275-INS-1086	N	<INS>	.	.	END=102969274;SVTYPE=INS;SVLEN=1086;SC=DeBreak,MAMnet,Sniffles2,cuteSV,NanoVar,SVIM,Sniffles,PAV;NumNeighbors=1;NumThresholdNeighbors=1;MatchId=2601;TruScore=0.316145;PctSeqSimilarity=0;PctSizeSimilarity=0.948435;PctRecOverlap=0;SizeDiff=56;StartDistance=36;EndDistance=35	GT	0/1
chr2	105671921	nv_SV27614-FB65B	N	<INS>	9.8	PASS	END=105671922;SVTYPE=INS;SVLEN=145;SC=DeBreak,NanoVar;NumNeighbors=1;NumThresholdNeighbors=1;MatchId=2615;TruScore=0.236782;PctSeqSimilarity=0;PctSizeSimilarity=0.710345;PctRecOverlap=0;SizeDiff=42;StartDistance=-58;EndDistance=-58	GT	0/1
chr2	107083739	chr2-107083740-INS-377	N	<INS>	.	.	END=107083739;SVTYPE=INS;SVLEN=377;SC=DeBreak,Sniffles2,NanoVar,PAV;NumNeighbors=1;NumThresholdNeighbors=1;MatchId=2628;TruScore=0.209999;PctSeqSimilarity=0;PctSizeSimilarity=0.628333;PctRecOverlap=0.00166389;SizeDiff=-223;StartDistance=78;EndDistance=-522	GT	0/1
chr2	108444056	.	N	<DEL>	30	.	END=108444146;SVTYPE=DEL;SVLEN=90;SC=DeBreak,MAMnet,Sniffles2,cuteSV,NanoVar,SVIM,Sniffles,SVIM-asm,PAV,Dipcall;NumNeighbors=1;NumThresholdNeighbors=1;MatchId=2631;TruScore=0.663004;PctSeqSimilarity=0;PctSizeSimilarity=1;PctRecOverlap=0.989011;SizeDiff=0;StartDistance=-1;EndDistance=-1	GT	1/0
chr2	108444842	svim.INS.41882	N	<INS>	15	PASS	END=108444842;SVTYPE=INS;SVLEN=81;SC=DeBreak,MAMnet,Sniffles2,cuteSV,SVIM;NumNeighbors=1;NumThresholdNeighbors=1;MatchId=2632;TruScore=0.313953;PctSeqSimilarity=0;PctSizeSimilarity=0.94186;PctRecOverlap=0;SizeDiff=-5;StartDistance=-32;EndDistance=-33	GT	0/1
chr2	109786663	4714_0	N	<DEL>	.	STRANDBIAS	END=109786717;SVTYPE=DEL;SVLEN=-54;SC=DeBreak,Sniffles;NumNeighbors=1;NumThresholdNeighbors=1;MatchId=2635;TruScore=0.488418;PctSeqSimilarity=0;PctSizeSimilarity=0.915254;PctRecOverlap=0.55;SizeDiff=-5;StartDistance=-22;EndDistance=-27	GT	0/0
chr2	110848753	chr2-110848754-INS-96	N	<INS>	.	.	END=110848753;SVTYPE=INS;SVLEN=96;SC=DeBreak,MAMnet,Sniffles2,cuteSV,SVIM,Sniffles,Smartie-sv_aln,SVIM-asm,PAV;NumNeighbors=1;NumThresholdNeighbors=1;MatchId=2644;TruScore=0.319444;PctSeqSimilarity=0;PctSizeSimilarity=0.958333;PctRecOverlap=0;SizeDiff=4;StartDistance=-6;EndDistance=-7	GT	1/0
chr2	111102385	nv_SV28001-0EA59	N	<INS>	11.2	PASS	END=111102386;SVTYPE=INS;SVLEN=55;SC=DeBreak,NanoVar;NumNeighbors=1;NumThresholdNeighbors=1;MatchId=2646;TruScore=0.30303;PctSeqSimilarity=0;PctSizeSimilarity=0.909091;PctRecOverlap=0;SizeDiff=5;StartDistance=-31;EndDistance=-31	GT	1/1
chr2	111334469	.	N	<INS>	30	.	END=111334469;SVTYPE=INS;SVLEN=409;SC=DeBreak,MAMnet,Sniffles2,cuteSV,SVIM-asm,PAV,Dipcall;NumNeighbors=1;NumThresholdNeighbors=1;MatchId=2647;TruScore=0.290139;PctSeqSimilarity=0;PctSizeSimilarity=0.870416;PctRecOverlap=0;SizeDiff=53;StartDistance=-1;EndDistance=-357	GT	1/0
chr2	111569308	4731_3	N	<DEL>	.	STRANDBIAS	END=111569366;SVTYPE=DEL;SVLEN=-58;SC=DeBreak,SVIM,Sniffles;NumNeighbors=1;NumThresholdNeighbors=1;MatchId=2648;TruScore=0.621177;PctSeqSimilarity=0;PctSizeSimilarity=0.948276;PctRecOverlap=0.915254;SizeDiff=3;StartDistance=-5;EndDistance=-2	GT	0/0
chr2	112538438	.	N	<INS>	30	.	END=112538438;SVTYPE=INS;SVLEN=154;SC=DeBreak,MAMnet,Sniffles2,cuteSV,SVIM,Sniffles,SVIM-asm,PAV,Dipcall;NumNeighbors=1;NumThresholdNeighbors=1;MatchId=2655;TruScore=0.322511;PctSeqSimilarity=0;PctSizeSimilarity=0.967532;PctRecOverlap=0;SizeDiff=5;StartDistance=-44;EndDistance=-193	GT	0/1
chr2	112872213	.	N	<DEL>	30	.	END=112872553;SVTYPE=DEL;SVLEN=340;SC=DeBreak,Sniffles2,cuteSV,SVIM,Sniffles,SVIM-asm,PAV,Dipcall;NumNeighbors=1;NumThresholdNeighbors=1;MatchId=2658;TruScore=0.596583;PctSeqSimilarity=0;PctSizeSimilarity=0.894737;PctRecOverlap=0.895013;SizeDiff=-40;StartDistance=37;EndDistance=-3	GT	./1
chr2	114105021	Sniffles2.DEL.AED1S1	N	<DEL>	59	PASS	END=114105071;SVTYPE=DEL;SVLEN=-50;SC=DeBreak,Sniffles2;NumNeighbors=1;NumThresholdNeighbors=1;MatchId=2671;TruScore=0.575492;PctSeqSimilarity=0;PctSizeSimilarity=0.862069;PctRecOverlap=0.864407;SizeDiff=-8;StartDistance=3;EndDistance=-5	GT	0/1
chr2	114842175	.	N	<INS>	30	.	END=114842175;SVTYPE=INS;SVLEN=198;SC=DeBreak,MAMnet,Sniffles2,cuteSV,SVIM,SVIM-asm,PAV,Dipcall;NumNeighbors=1;NumThresholdNeighbors=1;MatchId=2694;TruScore=0.262182;PctSeqSimilarity=0;PctSizeSimilarity=0.782609;PctRecOverlap=0.00393701;SizeDiff=-55;StartDistance=32;EndDistance=-221	GT	1/0
chr2	114842327	.	N	<INS>	30	.	END=114842327;SVTYPE=INS;SVLEN=104;SC=DeBreak,MAMnet,Sniffles2,SVIM,SVIM-asm,PAV,Dipcall;NumNeighbors=1;NumThresholdNeighbors=1;MatchId=2695;TruScore=0.272436;PctSeqSimilarity=0;PctSizeSimilarity=0.817308;PctRecOverlap=0;SizeDiff=19;StartDistance=-450;EndDistance=-451	GT	1/1
chr2	117815358	chr2-117815359-INS-53	N	<INS>	.	.	END=117815358;SVTYPE=INS;SVLEN=53;SC=DeBreak,Sniffles2,PAV;NumNeighbors=1;NumThresholdNeighbors=1;MatchId=2704;TruScore=0.333333;PctSeqSimilarity=0;PctSizeSimilarity=1;PctRecOverlap=0;SizeDiff=0;StartDistance=-1;EndDistance=-2	GT	0/1
chr2	118851008	.	N	<DEL>	.	.	END=118851085;SVTYPE=DEL;SVLEN=-77;SC=DeBreak,MAMnet,Sniffles2,cuteSV,SVIM,Sniffles,Smartie-sv_aln;NumNeighbors=1;NumThresholdNeighbors=1;MatchId=2713;TruScore=0.653791;PctSeqSimilarity=0;PctSizeSimilarity=0.987013;PctRecOverlap=0.974359;SizeDiff=1;StartDistance=-2;EndDistance=-1	GT	./.
chr2	119830922	.	N	<INS>	30	.	END=119830922;SVTYPE=INS;SVLEN=153;SC=DeBreak,MAMnet,Sniffles2,cuteSV,NanoVar,SVIM,Sniffles,SVIM-asm,PAV,Dipcall;NumNeighbors=1;NumThresholdNeighbors=1;MatchId=2723;TruScore=0.30719;PctSeqSimilarity=0;PctSizeSimilarity=0.921569;PctRecOverlap=0;SizeDiff=12;StartDistance=-48;EndDistance=-189	GT	1/0
chr2	119949849	Sniffles2.DEL.B320S1	N	<DEL>	58	PASS	END=119949899;SVTYPE=DEL;SVLEN=-50;SC=DeBreak,Sniffles2;NumNeighbors=1;NumThresholdNeighbors=1;MatchId=2727;TruScore=0.416965;PctSeqSimilarity=0;PctSizeSimilarity=0.806452;PctRecOverlap=0.444444;SizeDiff=-12;StartDistance=35;EndDistance=23	GT	0/1
chr2	119953050	4849_1	N	<DEL>	.	PASS	END=119953167;SVTYPE=DEL;SVLEN=-117;SC=DeBreak,Sniffles2,cuteSV,Sniffles;NumNeighbors=1;NumThresholdNeighbors=1;MatchId=2728;TruScore=0.658168;PctSeqSimilarity=0;PctSizeSimilarity=0.991453;PctRecOverlap=0.983051;SizeDiff=1;StartDistance=1;EndDistance=2	GT	0/0
chr2	121438087	.	N	<DEL>	.	.	END=121438147;SVTYPE=DEL;SVLEN=-60;SC=DeBreak,Sniffles2,cuteSV,Sniffles,Smartie-sv_aln;NumNeighbors=1;NumThresholdNeighbors=1;MatchId=2734;TruScore=0.655738;PctSeqSimilarity=0;PctSizeSimilarity=1;PctRecOverlap=0.967213;SizeDiff=0;StartDistance=2;EndDistance=2	GT	./.
chr2	121782234	chr2-121782235-INS-336	N	<INS>	.	.	END=121782234;SVTYPE=INS;SVLEN=336;SC=DeBreak,MAMnet,Sniffles2,cuteSV,NanoVar,PAV;NumNeighbors=1;NumThresholdNeighbors=1;MatchId=2737;TruScore=0.321429;PctSeqSimilarity=0;PctSizeSimilarity=0.964286;PctRecOverlap=0;SizeDiff=12;StartDistance=-15;EndDistance=-339	GT	1/0
chr2	122236218	.	N	<DEL>	13	PASS	END=122236636;SVTYPE=DEL;SVLEN=-418;SC=DeBreak,MAMnet;NumNeighbors=1;NumThresholdNeighbors=1;MatchId=2741;TruScore=0.550378;PctSeqSimilarity=0;PctSizeSimilarity=0.825359;PctRecOverlap=0.825776;SizeDiff=73;StartDistance=0;EndDistance=73	GT	0/1
chr2	123031634	.	N	<INS>	30	.	END=123031634;SVTYPE=INS;SVLEN=134;SC=DeBreak,MAMnet,Sniffles2,cuteSV,NanoVar,SVIM,Sniffles,SVIM-asm,PAV,Dipcall;NumNeighbors=1;NumThresholdNeighbors=1;MatchId=2746;TruScore=0.328431;PctSeqSimilarity=0;PctSizeSimilarity=0.985294;PctRecOverlap=0;SizeDiff=-2;StartDistance=29;EndDistance=28	GT	1/.
chr2	124114480	cuteSV.INS.8500	N	<INS>	0.1	q5	END=124114480;SVTYPE=INS;SVLEN=531;SC=DeBreak,cuteSV;NumNeighbors=1;NumThresholdNeighbors=1;MatchId=2754;TruScore=0.169492;PctSeqSimilarity=0;PctSizeSimilarity=0.508475;PctRecOverlap=0;SizeDiff=261;StartDistance=-97;EndDistance=-98	GT	0/0
chr2	125267878	chr2-125267879-INS-54	N	<INS>	.	.	END=125267878;SVTYPE=INS;SVLEN=54;SC=DeBreak,NanoVar,PAV;NumNeighbors=1;NumThresholdNeighbors=1;MatchId=2762;TruScore=0.333333;PctSeqSimilarity=0;PctSizeSimilarity=1;PctRecOverlap=0;SizeDiff=0;StartDistance=-1;EndDistance=-2	GT	1/1
chr2	126009276	chr2-126009277-INS-105	N	<INS>	.	.	END=126009276;SVTYPE=INS;SVLEN=105;SC=DeBreak,cuteSV,SVIM,SVIM-asm,PAV;NumNeighbors=1;NumThresholdNeighbors=1;MatchId=2766;TruScore=0.219048;PctSeqSimilarity=0;PctSizeSimilarity=0.657143;PctRecOverlap=0;SizeDiff=36;StartDistance=-1;EndDistance=-2	GT	1/1
chr2	126492225	.	N	<INS>	30	.	END=126492225;SVTYPE=INS;SVLEN=140;SC=DeBreak,MAMnet,Sniffles2,cuteSV,SVIM,Sniffles,SVIM-asm,PAV,Dipcall;NumNeighbors=1;NumThresholdNeighbors=1;MatchId=2773;TruScore=0.285714;PctSeqSimilarity=0;PctSizeSimilarity=0.857143;PctRecOverlap=0;SizeDiff=20;StartDistance=-92;EndDistance=-212	GT	1/1
chr2	126651113	.	N	<INS>	30	GAP1	END=126651113;SVTYPE=INS;SVLEN=212;SC=DeBreak,Sniffles2,cuteSV,Sniffles,SVIM-asm,Dipcall;NumNeighbors=1;NumThresholdNeighbors=1;MatchId=2776;TruScore=0.266913;PctSeqSimilarity=0;PctSizeSimilarity=0.796992;PctRecOverlap=0.00374532;SizeDiff=-54;StartDistance=118;EndDistance=-148	GT	./1
chr2	127877114	chr2-127877115-INS-259	N	<INS>	.	.	END=127877114;SVTYPE=INS;SVLEN=259;SC=DeBreak,Sniffles2,cuteSV,SVIM,PAV;NumNeighbors=1;NumThresholdNeighbors=1;MatchId=2782;TruScore=0.284929;PctSeqSimilarity=0;PctSizeSimilarity=0.854786;PctRecOverlap=0;SizeDiff=-44;StartDistance=-238;EndDistance=-541	GT	1/0
chr2	128406541	.	N	<INS>	30	.	END=128406541;SVTYPE=INS;SVLEN=57;SC=DeBreak,SVIM-asm,PAV,Dipcall;NumNeighbors=1;NumThresholdNeighbors=1;MatchId=2784;TruScore=0.309942;PctSeqSimilarity=0;PctSizeSimilarity=0.929825;PctRecOverlap=0;SizeDiff=4;StartDistance=-11;EndDistance=-12	GT	1/0
chr2	130821369	4978_3	N	<INS>	.	PASS	END=130821371;SVTYPE=INS;SVLEN=1938;SC=DeBreak,Sniffles2,cuteSV,SVIM,Sniffles;NumNeighbors=1;NumThresholdNeighbors=1;MatchId=2802;TruScore=0.333333;PctSeqSimilarity=0;PctSizeSimilarity=1;PctRecOverlap=0;SizeDiff=0;StartDistance=-6;EndDistance=-1942	GT	0/0
chr2	131425925	.	N	<INS>	30	GAP2	END=131425925;SVTYPE=INS;SVLEN=143;SC=DeBreak,Sniffles2,cuteSV,SVIM,Sniffles,Smartie-sv_aln,SVIM-asm,PAV,Dipcall;NumNeighbors=1;NumThresholdNeighbors=1;MatchId=2813;TruScore=0.214715;PctSeqSimilarity=0;PctSizeSimilarity=0.644144;PctRecOverlap=0;SizeDiff=-79;StartDistance=-5;EndDistance=-6	GT	1/.
chr2	132031965	nv_SV29727-B3545	N	<INS>	9.7	PASS	END=132031966;SVTYPE=INS;SVLEN=2894;SC=DeBreak,NanoVar;NumNeighbors=2;NumThresholdNeighbors=1;MatchId=2820;TruScore=0.280969;PctSeqSimilarity=0;PctSizeSimilarity=0.842087;PctRecOverlap=0.000820345;SizeDiff=457;StartDistance=1449;EndDistance=-987	GT	0/1
chr2	132032018	.	N	<INS>	30	GAP2	END=132032018;SVTYPE=INS;SVLEN=533;SC=DeBreak,MAMnet,Sniffles2,cuteSV,SVIM,Sniffles,SVIM-asm,PAV,Dipcall;NumNeighbors=1;NumThresholdNeighbors=1;MatchId=2821;TruScore=0.332708;PctSeqSimilarity=0;PctSizeSimilarity=0.998124;PctRecOverlap=0;SizeDiff=1;StartDistance=102;EndDistance=101	GT	1/.
chr2	132522416	chr2-132522417-INS-714	N	<INS>	.	.	END=132522416;SVTYPE=INS;SVLEN=714;SC=DeBreak,MAMnet,Sniffles2,cuteSV,NanoVar,SVIM,Sniffles,SVIM-asm,PAV;NumNeighbors=1;NumThresholdNeighbors=1;MatchId=2827;TruScore=0.329132;PctSeqSimilarity=0;PctSizeSimilarity=0.987395;PctRecOverlap=0;SizeDiff=9;StartDistance=431;EndDistance=430	GT	1/1
chr2	132523484	.	N	<INS>	30	.	END=132523484;SVTYPE=INS;SVLEN=259;SC=DeBreak,MAMnet,Sniffles2,cuteSV,SVIM,Sniffles,Smartie-sv_aln,SVIM-asm,PAV,Dipcall;NumNeighbors=1;NumThresholdNeighbors=1;MatchId=2829;TruScore=0.319176;PctSeqSimilarity=0;PctSizeSimilarity=0.957529;PctRecOverlap=0;SizeDiff=11;StartDistance=-2;EndDistance=-3	GT	1/0
chr2	132528833	svim.INS.44643	N	<INS>	13	PASS	END=132528833;SVTYPE=INS;SVLEN=63;SC=DeBreak,MAMnet,Sniffles2,cuteSV,SVIM;NumNeighbors=1;NumThresholdNeighbors=1;MatchId=2831;TruScore=0.376667;PctSeqSimilarity=0;PctSizeSimilarity=0.63;PctRecOverlap=0.5;SizeDiff=-37;StartDistance=1;EndDistance=0	GT	0/1
chr2	132548791	chr2-132548792-INS-128	N	<INS>	.	.	END=132548791;SVTYPE=INS;SVLEN=128;SC=DeBreak,MAMnet,Sniffles2,cuteSV,SVIM,Sniffles,SVIM-asm,PAV;NumNeighbors=1;NumThresholdNeighbors=1;MatchId=2833;TruScore=0.304688;PctSeqSimilarity=0;PctSizeSimilarity=0.914063;PctRecOverlap=0;SizeDiff=11;StartDistance=-1;EndDistance=-2	GT	1/1
chr2	135326139	Sniffles2.DEL.BE3CS1	N	<DEL>	60	GT	END=135326202;SVTYPE=DEL;SVLEN=-63;SC=DeBreak,Sniffles2;NumNeighbors=1;NumThresholdNeighbors=1;MatchId=2872;TruScore=0.525874;PctSeqSimilarity=0;PctSizeSimilarity=0.7875;PctRecOverlap=0.790123;SizeDiff=-17;StartDistance=3;EndDistance=-14	GT	0/0
chr2	135364800	.	N	<INS>	30	.	END=135364800;SVTYPE=INS;SVLEN=93;SC=DeBreak,PAV,Dipcall;NumNeighbors=2;NumThresholdNeighbors=1;MatchId=2873;TruScore=0.181287;PctSeqSimilarity=0;PctSizeSimilarity=0.54386;PctRecOverlap=0;SizeDiff=-78;StartDistance=-128;EndDistance=-129	GT	0/1
chr2	135365029	chr2-135365030-INS-449	N	<INS>	.	.	END=135365029;SVTYPE=INS;SVLEN=449;SC=DeBreak,PAV;NumNeighbors=1;NumThresholdNeighbors=1;MatchId=2876;TruScore=0.286718;PctSeqSimilarity=0;PctSizeSimilarity=0.860153;PctRecOverlap=0;SizeDiff=-73;StartDistance=-156;EndDistance=-157	GT	0/1
chr2	135365813	.	N	<INS>	30	.	END=135365813;SVTYPE=INS;SVLEN=92;SC=DeBreak,Dipcall;NumNeighbors=1;NumThresholdNeighbors=1;MatchId=2881;TruScore=0.207207;PctSeqSimilarity=0;PctSizeSimilarity=0.621622;PctRecOverlap=0;SizeDiff=-56;StartDistance=-39;EndDistance=-40	GT	1/0
chr2	135366068	cuteSV.INS.8569	N	<INS>	372.2	PASS	END=135366068;SVTYPE=INS;SVLEN=193;SC=DeBreak,cuteSV;NumNeighbors=1;NumThresholdNeighbors=1;MatchId=2884;TruScore=0.230585;PctSeqSimilarity=0;PctSizeSimilarity=0.691756;PctRecOverlap=0;SizeDiff=-86;StartDistance=-500;EndDistance=-779	GT	1/1
chr2	136184405	.	N	<DEL>	30	.	END=136184463;SVTYPE=DEL;SVLEN=58;SC=DeBreak,Sniffles2,cuteSV,NanoVar,SVIM,Sniffles,Smartie-sv_aln,SVIM-asm,PAV,Dipcall;NumNeighbors=1;NumThresholdNeighbors=1;MatchId=2889;TruScore=0.661017;PctSeqSimilarity=0;PctSizeSimilarity=1;PctRecOverlap=0.983051;SizeDiff=0;StartDistance=-1;EndDistance=-1	GT	0/1
chr2	136788704	5031_2	N	<DEL>	.	STRANDBIAS	END=136788758;SVTYPE=DEL;SVLEN=-54;SC=DeBreak,Sniffles2,cuteSV,SVIM,Sniffles;NumNeighbors=1;NumThresholdNeighbors=1;MatchId=2891;TruScore=0.621079;PctSeqSimilarity=0;PctSizeSimilarity=0.931035;PctRecOverlap=0.932203;SizeDiff=-4;StartDistance=2;EndDistance=-2	GT	0/0
chr2	137103387	chr2-137103388-INS-379	N	<INS>	.	.	END=137103387;SVTYPE=INS;SVLEN=379;SC=DeBreak,MAMnet,NanoVar,PAV;NumNeighbors=1;NumThresholdNeighbors=1;MatchId=2894;TruScore=0.32807;PctSeqSimilarity=0;PctSizeSimilarity=0.98153;PctRecOverlap=0.00268097;SizeDiff=7;StartDistance=33;EndDistance=-339	GT	1/1
chr2	137103738	chr2-137103739-INS-166	N	<INS>	.	.	END=137103738;SVTYPE=INS;SVLEN=166;SC=DeBreak,PAV;NumNeighbors=1;NumThresholdNeighbors=1;MatchId=2895;TruScore=0.285141;PctSeqSimilarity=0;PctSizeSimilarity=0.855422;PctRecOverlap=0;SizeDiff=24;StartDistance=-380;EndDistance=-522	GT	1/1
chr2	137647920	.	N	<DEL>	30	.	END=137647977;SVTYPE=DEL;SVLEN=57;SC=DeBreak,SVIM,Smartie-sv_aln,SVIM-asm,PAV,Dipcall;NumNeighbors=1;NumThresholdNeighbors=1;MatchId=2901;TruScore=0.633607;PctSeqSimilarity=0;PctSizeSimilarity=0.95;PctRecOverlap=0.95082;SizeDiff=-3;StartDistance=2;EndDistance=-1	GT	1/1
chr2	139629958	chr2-139629959-INS-81	N	<INS>	.	.	END=139629958;SVTYPE=INS;SVLEN=81;SC=DeBreak,Sniffles2,cuteSV,SVIM,Sniffles,SVIM-asm,PAV;NumNeighbors=1;NumThresholdNeighbors=1;MatchId=2908;TruScore=0.308642;PctSeqSimilarity=0;PctSizeSimilarity=0.925926;PctRecOverlap=0;SizeDiff=6;StartDistance=-68;EndDistance=-69	GT	0/1
chr2	139987635	.	N	<DEL>	30	.	END=139987694;SVTYPE=DEL;SVLEN=59;SC=DeBreak,MAMnet,Smartie-sv_aln,Dipcall;NumNeighbors=1;NumThresholdNeighbors=1;MatchId=2909;TruScore=0.661111;PctSeqSimilarity=0;PctSizeSimilarity=1;PctRecOverlap=0.983333;SizeDiff=0;StartDistance=-1;EndDistance=-1	GT	1/0
chr2	141506397	.	N	<INS>	30	.	END=141506397;SVTYPE=INS;SVLEN=68;SC=DeBreak,MAMnet,Sniffles2,cuteSV,NanoVar,SVIM,Sniffles,Smartie-sv_aln,SVIM-asm,PAV,Dipcall;NumNeighbors=1;NumThresholdNeighbors=1;MatchId=2912;TruScore=0.303922;PctSeqSimilarity=0;PctSizeSimilarity=0.911765;PctRecOverlap=0;SizeDiff=6;StartDistance=35;EndDistance=34	GT	1/0
chr2	142873113	chr2-142873114-DEL-60	N	<DEL>	.	.	END=142873173;SVTYPE=DEL;SVLEN=60;SC=DeBreak,MAMnet,cuteSV,NanoVar,SVIM,Smartie-sv_aln,PAV;NumNeighbors=2;NumThresholdNeighbors=2;MatchId=2918;TruScore=0.529872;PctSeqSimilarity=0;PctSizeSimilarity=0.966667;PctRecOverlap=0.622951;SizeDiff=2;StartDistance=21;EndDistance=23	GT	1/1
chr2	142910323	cuteSV.DEL.15035	N	<DEL>	0.8	q5	END=142910394;SVTYPE=DEL;SVLEN=71;SC=DeBreak,Sniffles2,cuteSV;NumNeighbors=1;NumThresholdNeighbors=1;MatchId=2920;TruScore=0.55073;PctSeqSimilarity=0;PctSizeSimilarity=0.957747;PctRecOverlap=0.694444;SizeDiff=3;StartDistance=-22;EndDistance=-19	GT	0/0
chr2	145704969	.	N	<INS>	30	.	END=145704969;SVTYPE=INS;SVLEN=97;SC=DeBreak,Sniffles2,cuteSV,Sniffles,SVIM-asm,PAV,Dipcall;NumNeighbors=1;NumThresholdNeighbors=1;MatchId=2925;TruScore=0.250859;PctSeqSimilarity=0;PctSizeSimilarity=0.752577;PctRecOverlap=0;SizeDiff=24;StartDistance=-45;EndDistance=-46	GT	0/1
chr2	147009700	nv_SV30785-4556	N	<DEL>	13	PASS	END=147009750;SVTYPE=DEL;SVLEN=-50;SC=DeBreak,NanoVar;NumNeighbors=1;NumThresholdNeighbors=1;MatchId=2929;TruScore=0.623107;PctSeqSimilarity=0;PctSizeSimilarity=0.943396;PctRecOverlap=0.925926;SizeDiff=-3;StartDistance=4;EndDistance=1	GT	1/1
chr2	149563186	.	N	<DEL>	30	.	END=149563236;SVTYPE=DEL;SVLEN=50;SC=DeBreak,SVIM-asm,Dipcall;NumNeighbors=1;NumThresholdNeighbors=1;MatchId=2932;TruScore=0.64731;PctSeqSimilarity=0;PctSizeSimilarity=0.980392;PctRecOverlap=0.961538;SizeDiff=-1;StartDistance=-1;EndDistance=-2	GT	1/.
chr2	150324651	svim.DEL.83871	N	<DEL>	14	PASS	END=150324702;SVTYPE=DEL;SVLEN=51;SC=DeBreak,Sniffles2,SVIM;NumNeighbors=1;NumThresholdNeighbors=1;MatchId=2933;TruScore=0.618615;PctSeqSimilarity=0;PctSizeSimilarity=0.927273;PctRecOverlap=0.928571;SizeDiff=-4;StartDistance=2;EndDistance=-2	GT	0/1
chr2	150881292	.	N	<INS>	30	.	END=150881292;SVTYPE=INS;SVLEN=172;SC=DeBreak,NanoVar,SVIM,SVIM-asm,PAV,Dipcall;NumNeighbors=1;NumThresholdNeighbors=1;MatchId=2934;TruScore=0.170543;PctSeqSimilarity=0;PctSizeSimilarity=0.511628;PctRecOverlap=0;SizeDiff=84;StartDistance=-1;EndDistance=-2	GT	1/.
chr2	151988962	5190_1	N	<DEL>	.	PASS	END=151989054;SVTYPE=DEL;SVLEN=-92;SC=DeBreak,Sniffles2,cuteSV,Sniffles;NumNeighbors=1;NumThresholdNeighbors=1;MatchId=2936;TruScore=0.565763;PctSeqSimilarity=0;PctSizeSimilarity=0.847826;PctRecOverlap=0.849462;SizeDiff=14;StartDistance=-13;EndDistance=1	GT	0/0
chr2	152931240	.	N	<INS>	30	.	END=152931240;SVTYPE=INS;SVLEN=103;SC=DeBreak,Sniffles2,cuteSV,SVIM,SVIM-asm,PAV,Dipcall;NumNeighbors=1;NumThresholdNeighbors=1;MatchId=2940;TruScore=0.288535;PctSeqSimilarity=0;PctSizeSimilarity=0.854369;PctRecOverlap=0.011236;SizeDiff=15;StartDistance=50;EndDistance=-38	GT	1/0
chr2	154491917	.	N	<INS>	30	.	END=154491917;SVTYPE=INS;SVLEN=70;SC=DeBreak,MAMnet,Sniffles2,cuteSV,SVIM,Sniffles,SVIM-asm,PAV,Dipcall;NumNeighbors=1;NumThresholdNeighbors=1;MatchId=2948;TruScore=0.324074;PctSeqSimilarity=0;PctSizeSimilarity=0.972222;PctRecOverlap=0;SizeDiff=-2;StartDistance=-1;EndDistance=-2	GT	1/0
chr2	154966821	svim.DEL.84739	N	<DEL>	17	PASS	END=154966899;SVTYPE=DEL;SVLEN=78;SC=DeBreak,cuteSV,NanoVar,SVIM;NumNeighbors=1;NumThresholdNeighbors=1;MatchId=2949;TruScore=0.607216;PctSeqSimilarity=0;PctSizeSimilarity=0.910256;PctRecOverlap=0.911392;SizeDiff=7;StartDistance=0;EndDistance=7	GT	0/1
chr2	155155121	.	N	<INS>	30	GAP1	END=155155121;SVTYPE=INS;SVLEN=119;SC=DeBreak,MAMnet,Sniffles2,cuteSV,NanoVar,SVIM,SVIM-asm,PAV,Dipcall;NumNeighbors=1;NumThresholdNeighbors=1;MatchId=2950;TruScore=0.22037;PctSeqSimilarity=0;PctSizeSimilarity=0.661111;PctRecOverlap=0;SizeDiff=-61;StartDistance=-129;EndDistance=-309	GT	./1
chr2	155374482	5224_0	N	<DEL>	.	PASS	END=155374552;SVTYPE=DEL;SVLEN=-70;SC=DeBreak,Sniffles2,cuteSV,Sniffles;NumNeighbors=1;NumThresholdNeighbors=1;MatchId=2952;TruScore=0.614956;PctSeqSimilarity=0;PctSizeSimilarity=0.985714;PctRecOverlap=0.859155;SizeDiff=1;StartDistance=9;EndDistance=10	GT	0/0
chr2	155433667	5224_1	N	<DEL>	.	STRANDBIAS	END=155433730;SVTYPE=DEL;SVLEN=-63;SC=DeBreak,MAMnet,Sniffles2,cuteSV,SVIM,Sniffles;NumNeighbors=1;NumThresholdNeighbors=1;MatchId=2953;TruScore=0.636208;PctSeqSimilarity=0;PctSizeSimilarity=0.969231;PctRecOverlap=0.939394;SizeDiff=-2;StartDistance=4;EndDistance=2	GT	0/1
chr2	156066311	cuteSV.DEL.15157	N	<DEL>	0.2	q5	END=156066400;SVTYPE=DEL;SVLEN=89;SC=DeBreak,Sniffles2,cuteSV;NumNeighbors=1;NumThresholdNeighbors=1;MatchId=2958;TruScore=0.544899;PctSeqSimilarity=0;PctSizeSimilarity=0.816514;PctRecOverlap=0.818182;SizeDiff=-20;StartDistance=17;EndDistance=-3	GT	0/0
chr2	156190542	5231_6	N	<DEL>	.	PASS	END=156190612;SVTYPE=DEL;SVLEN=-70;SC=DeBreak,cuteSV,NanoVar,Sniffles;NumNeighbors=1;NumThresholdNeighbors=1;MatchId=2959;TruScore=0.610262;PctSeqSimilarity=0;PctSizeSimilarity=0.985714;PctRecOverlap=0.84507;SizeDiff=1;StartDistance=10;EndDistance=11	GT	0/0
chr2	156527827	.	N	<INS>	30	.	END=156527827;SVTYPE=INS;SVLEN=6068;SC=DeBreak,MAMnet,Sniffles2,cuteSV,SVIM,Sniffles,SVIM-asm,PAV,Dipcall;NumNeighbors=1;NumThresholdNeighbors=1;MatchId=2960;TruScore=0.328225;PctSeqSimilarity=0;PctSizeSimilarity=0.984674;PctRecOverlap=0;SizeDiff=93;StartDistance=-8;EndDistance=-9	GT	1/0
chr2	157789705	chr2-157789706-DEL-54	N	<DEL>	.	.	END=157789759;SVTYPE=DEL;SVLEN=54;SC=DeBreak,NanoVar,SVIM,Smartie-sv_aln,PAV;NumNeighbors=1;NumThresholdNeighbors=1;MatchId=2968;TruScore=0.636251;PctSeqSimilarity=0;PctSizeSimilarity=0.981481;PctRecOverlap=0.927273;SizeDiff=1;StartDistance=3;EndDistance=4	GT	1/1
chr2	160181564	.	N	<DEL>	30	.	END=160181628;SVTYPE=DEL;SVLEN=64;SC=DeBreak,Sniffles2,SVIM,Sniffles,Smartie-sv_aln,Dipcall;NumNeighbors=1;NumThresholdNeighbors=1;MatchId=2980;TruScore=0.172043;PctSeqSimilarity=0;PctSizeSimilarity=0.516129;PctRecOverlap=0;SizeDiff=-60;StartDistance=421;EndDistance=361	GT	1/0
chr2	160357716	chr2-160357717-INS-305	N	<INS>	.	.	END=160357716;SVTYPE=INS;SVLEN=305;SC=DeBreak,MAMnet,Sniffles2,cuteSV,NanoVar,SVIM,Sniffles,SVIM-asm,PAV;NumNeighbors=1;NumThresholdNeighbors=1;MatchId=2981;TruScore=0.322404;PctSeqSimilarity=0;PctSizeSimilarity=0.967213;PctRecOverlap=0;SizeDiff=10;StartDistance=-9;EndDistance=-304	GT	0/1
chr2	162693072	Sniffles2.DEL.D179S1	N	<DEL>	60	GT	END=162693128;SVTYPE=DEL;SVLEN=-56;SC=DeBreak,Sniffles2;NumNeighbors=1;NumThresholdNeighbors=1;MatchId=3000;TruScore=0.349262;PctSeqSimilarity=0;PctSizeSimilarity=0.727273;PctRecOverlap=0.320513;SizeDiff=-21;StartDistance=53;EndDistance=32	GT	0/0
chr2	163793516	.	N	<INS>	30	GAP1	END=163793516;SVTYPE=INS;SVLEN=425;SC=DeBreak,Sniffles2,cuteSV,NanoVar,SVIM-asm,PAV,Dipcall;NumNeighbors=1;NumThresholdNeighbors=1;MatchId=3004;TruScore=0.297619;PctSeqSimilarity=0;PctSizeSimilarity=0.892857;PctRecOverlap=0;SizeDiff=-51;StartDistance=-1;EndDistance=-477	GT	./1
chr2	166783769	.	N	<DEL>	30	.	END=166783835;SVTYPE=DEL;SVLEN=66;SC=DeBreak,cuteSV,SVIM,SVIM-asm,PAV,Dipcall;NumNeighbors=1;NumThresholdNeighbors=1;MatchId=3013;TruScore=0.252525;PctSeqSimilarity=0;PctSizeSimilarity=0.757576;PctRecOverlap=0;SizeDiff=16;StartDistance=136;EndDistance=152	GT	0/1
chr2	167019238	chr2-167019239-INS-60	N	<INS>	.	.	END=167019238;SVTYPE=INS;SVLEN=60;SC=DeBreak,PAV;NumNeighbors=1;NumThresholdNeighbors=1;MatchId=3014;TruScore=0.288889;PctSeqSimilarity=0;PctSizeSimilarity=0.866667;PctRecOverlap=0;SizeDiff=8;StartDistance=-1;EndDistance=-2	GT	0/1
chr2	167270613	chr2-167270614-INS-69	N	<INS>	.	.	END=167270613;SVTYPE=INS;SVLEN=69;SC=DeBreak,SVIM,PAV;NumNeighbors=1;NumThresholdNeighbors=1;MatchId=3015;TruScore=0.294686;PctSeqSimilarity=0;PctSizeSimilarity=0.884058;PctRecOverlap=0;SizeDiff=8;StartDistance=-1;EndDistance=-2	GT	0/1
chr2	167681033	.	N	<INS>	30	.	END=167681033;SVTYPE=INS;SVLEN=177;SC=DeBreak,MAMnet,cuteSV,NanoVar,SVIM,Sniffles,SVIM-asm,PAV,Dipcall;NumNeighbors=1;NumThresholdNeighbors=1;MatchId=3016;TruScore=0.322034;PctSeqSimilarity=0;PctSizeSimilarity=0.966102;PctRecOverlap=0;SizeDiff=6;StartDistance=-1;EndDistance=-2	GT	./1
chr2	167681873	chr2-167681874-INS-235	N	<INS>	.	.	END=167681873;SVTYPE=INS;SVLEN=235;SC=DeBreak,MAMnet,Sniffles2,cuteSV,Sniffles,SVIM-asm,PAV;NumNeighbors=2;NumThresholdNeighbors=1;MatchId=3018;TruScore=0.189101;PctSeqSimilarity=0;PctSizeSimilarity=0.564904;PctRecOverlap=0.00239808;SizeDiff=-181;StartDistance=18;EndDistance=-398	GT	0/1
chr2	167682074	.	N	<DEL>	30	.	END=167682153;SVTYPE=DEL;SVLEN=79;SC=DeBreak,Sniffles2,cuteSV,SVIM,Sniffles,SVIM-asm,PAV,Dipcall;NumNeighbors=1;NumThresholdNeighbors=1;MatchId=3020;TruScore=0.6625;PctSeqSimilarity=0;PctSizeSimilarity=1;PctRecOverlap=0.9875;SizeDiff=0;StartDistance=-1;EndDistance=-1	GT	1/0
chr2	169724360	.	N	<INS>	30	.	END=169724360;SVTYPE=INS;SVLEN=16857;SC=DeBreak,Sniffles2,Sniffles,SVIM-asm,PAV,Dipcall;NumNeighbors=1;NumThresholdNeighbors=1;MatchId=3029;TruScore=0.325799;PctSeqSimilarity=0;PctSizeSimilarity=0.977398;PctRecOverlap=0;SizeDiff=381;StartDistance=-14;EndDistance=-16490	GT	1/0
chr2	170322629	.	N	<INS>	30	GAP2	END=170322629;SVTYPE=INS;SVLEN=115;SC=DeBreak,cuteSV,SVIM-asm,PAV,Dipcall;NumNeighbors=1;NumThresholdNeighbors=1;MatchId=3036;TruScore=0.292754;PctSeqSimilarity=0;PctSizeSimilarity=0.878261;PctRecOverlap=0;SizeDiff=14;StartDistance=94;EndDistance=93	GT	1/.
chr2	170323494	.	N	<INS>	30	GAP2	END=170323494;SVTYPE=INS;SVLEN=170;SC=DeBreak,SVIM-asm,PAV,Dipcall;NumNeighbors=1;NumThresholdNeighbors=1;MatchId=3038;TruScore=0.226185;PctSeqSimilarity=0;PctSizeSimilarity=0.674603;PctRecOverlap=0.00395257;SizeDiff=-82;StartDistance=73;EndDistance=-179	GT	1/.
chr2	170362468	.	N	<DEL>	30	.	END=170362518;SVTYPE=DEL;SVLEN=50;SC=DeBreak,MAMnet,cuteSV,NanoVar,SVIM,Sniffles,Smartie-sv_aln,SVIM-asm,PAV,Dipcall;NumNeighbors=1;NumThresholdNeighbors=1;MatchId=3042;TruScore=0.65372;PctSeqSimilarity=0;PctSizeSimilarity=0.980392;PctRecOverlap=0.980769;SizeDiff=-1;StartDistance=0;EndDistance=-1	GT	0/1
chr2	172794537	5403_3	N	<DEL>	.	STRANDBIAS	END=172794589;SVTYPE=DEL;SVLEN=-52;SC=DeBreak,Sniffles;NumNeighbors=1;NumThresholdNeighbors=1;MatchId=3055;TruScore=0.641268;PctSeqSimilarity=0;PctSizeSimilarity=0.961538;PctRecOverlap=0.962264;SizeDiff=2;StartDistance=0;EndDistance=2	GT	0/0
chr2	173722609	.	N	<DEL>	30	.	END=173722660;SVTYPE=DEL;SVLEN=51;SC=DeBreak,Sniffles2,cuteSV,NanoVar,SVIM,Sniffles,Smartie-sv_aln,SVIM-asm,PAV,Dipcall;NumNeighbors=1;NumThresholdNeighbors=1;MatchId=3057;TruScore=0.660256;PctSeqSimilarity=0;PctSizeSimilarity=1;PctRecOverlap=0.980769;SizeDiff=0;StartDistance=-1;EndDistance=-1	GT	1/1
chr2	177403076	.	N	<DEL>	.	.	END=177403130;SVTYPE=DEL;SVLEN=-53;SC=DeBreak,SVIM,Smartie-sv_aln;NumNeighbors=1;NumThresholdNeighbors=1;MatchId=3072;TruScore=0.648593;PctSeqSimilarity=0;PctSizeSimilarity=0.963636;PctRecOverlap=0.982143;SizeDiff=-2;StartDistance=0;EndDistance=-1	GT	./.
chr2	178440996	.	N	<DEL>	30	.	END=178441048;SVTYPE=DEL;SVLEN=52;SC=DeBreak,SVIM,Smartie-sv_aln,SVIM-asm,Dipcall;NumNeighbors=1;NumThresholdNeighbors=1;MatchId=3076;TruScore=0.559627;PctSeqSimilarity=0;PctSizeSimilarity=0.980769;PctRecOverlap=0.698113;SizeDiff=1;StartDistance=-16;EndDistance=-15	GT	0/1
chr2	180184314	.	N	<DEL>	30	.	END=180184365;SVTYPE=DEL;SVLEN=51;SC=DeBreak,MAMnet,Sniffles2,cuteSV,SVIM,Sniffles,Smartie-sv_aln,SVIM-asm,PAV,Dipcall;NumNeighbors=1;NumThresholdNeighbors=1;MatchId=3082;TruScore=0.647678;PctSeqSimilarity=0;PctSizeSimilarity=0.980769;PctRecOverlap=0.962264;SizeDiff=-1;StartDistance=-1;EndDistance=-2	GT	1/1
chr2	185078371	cuteSV.DEL.15411	N	<DEL>	0.4	q5	END=185078451;SVTYPE=DEL;SVLEN=80;SC=DeBreak,cuteSV;NumNeighbors=1;NumThresholdNeighbors=1;MatchId=3094;TruScore=0.405916;PctSeqSimilarity=0;PctSizeSimilarity=0.6375;PctRecOverlap=0.580247;SizeDiff=29;StartDistance=5;EndDistance=34	GT	0/0
chr2	187143190	.	N	<INS>	30	.	END=187143190;SVTYPE=INS;SVLEN=66;SC=DeBreak,MAMnet,Sniffles2,cuteSV,SVIM,Sniffles,SVIM-asm,PAV,Dipcall;NumNeighbors=1;NumThresholdNeighbors=1;MatchId=3100;TruScore=0.323232;PctSeqSimilarity=0;PctSizeSimilarity=0.969697;PctRecOverlap=0;SizeDiff=2;StartDistance=94;EndDistance=93	GT	1/0
chr2	188082940	svim.DEL.91278	N	<DEL>	14	PASS	END=188082993;SVTYPE=DEL;SVLEN=53;SC=DeBreak,SVIM;NumNeighbors=1;NumThresholdNeighbors=1;MatchId=3103;TruScore=0.620286;PctSeqSimilarity=0;PctSizeSimilarity=0.929825;PctRecOverlap=0.931035;SizeDiff=-4;StartDistance=4;EndDistance=0	GT	0/1
chr2	190607587	5569_2	N	<DEL>	.	PASS	END=190607676;SVTYPE=DEL;SVLEN=-89;SC=DeBreak,Sniffles2,cuteSV,NanoVar,SVIM,Sniffles;NumNeighbors=1;NumThresholdNeighbors=1;MatchId=3110;TruScore=0.61487;PctSeqSimilarity=0;PctSizeSimilarity=0.927083;PctRecOverlap=0.917526;SizeDiff=-7;StartDistance=-1;EndDistance=-8	GT	0/1
chr2	192606775	5600_0	N	<INS>	.	PASS	END=192606780;SVTYPE=INS;SVLEN=112;SC=DeBreak,Sniffles2,cuteSV,NanoVar,SVIM,Sniffles;NumNeighbors=1;NumThresholdNeighbors=1;MatchId=3120;TruScore=0.311111;PctSeqSimilarity=0;PctSizeSimilarity=0.933333;PctRecOverlap=0;SizeDiff=-8;StartDistance=8;EndDistance=12	GT	0/0
chr2	192995918	chr2-192995919-INS-361	N	<INS>	.	.	END=192995918;SVTYPE=INS;SVLEN=361;SC=DeBreak,MAMnet,Sniffles2,PAV;NumNeighbors=1;NumThresholdNeighbors=1;MatchId=3124;TruScore=0.294674;PctSeqSimilarity=0;PctSizeSimilarity=0.880886;PctRecOverlap=0.0031348;SizeDiff=43;StartDistance=88;EndDistance=-230	GT	1/0
chr2	193323828	5609_1	N	<DEL>	.	STRANDBIAS	END=193323888;SVTYPE=DEL;SVLEN=-60;SC=DeBreak,SVIM,Sniffles;NumNeighbors=1;NumThresholdNeighbors=1;MatchId=3125;TruScore=0.633698;PctSeqSimilarity=0;PctSizeSimilarity=0.966667;PctRecOverlap=0.934426;SizeDiff=2;StartDistance=2;EndDistance=4	GT	0/0
chr2	194773314	.	N	<DEL>	.	.	END=194773367;SVTYPE=DEL;SVLEN=-52;SC=DeBreak,Sniffles2,cuteSV,NanoVar,SVIM,Sniffles,Smartie-sv_aln;NumNeighbors=1;NumThresholdNeighbors=1;MatchId=3127;TruScore=0.648032;PctSeqSimilarity=0;PctSizeSimilarity=0.981132;PctRecOverlap=0.962963;SizeDiff=-1;StartDistance=-2;EndDistance=-2	GT	./.
chr2	194971579	.	N	<INS>	30	GAP1	END=194971579;SVTYPE=INS;SVLEN=95;SC=DeBreak,MAMnet,Sniffles2,cuteSV,SVIM,SVIM-asm,PAV,Dipcall;NumNeighbors=1;NumThresholdNeighbors=1;MatchId=3130;TruScore=0.333333;PctSeqSimilarity=0;PctSizeSimilarity=1;PctRecOverlap=0;SizeDiff=0;StartDistance=-1;EndDistance=-2	GT	./1
chr2	196433224	chr2-196433225-DEL-52	N	<DEL>	.	.	END=196433276;SVTYPE=DEL;SVLEN=52;SC=DeBreak,MAMnet,Sniffles2,cuteSV,NanoVar,SVIM,Sniffles,Smartie-sv_aln,PAV;NumNeighbors=1;NumThresholdNeighbors=1;MatchId=3135;TruScore=0.660377;PctSeqSimilarity=0;PctSizeSimilarity=1;PctRecOverlap=0.981132;SizeDiff=0;StartDistance=-1;EndDistance=-1	GT	1/0
chr2	197463100	chr2-197463101-DEL-51	N	<DEL>	.	.	END=197463151;SVTYPE=DEL;SVLEN=51;SC=DeBreak,MAMnet,cuteSV,NanoVar,SVIM-asm,PAV;NumNeighbors=1;NumThresholdNeighbors=1;MatchId=3137;TruScore=0.177083;PctSeqSimilarity=0;PctSizeSimilarity=0.53125;PctRecOverlap=0;SizeDiff=-45;StartDistance=114;EndDistance=69	GT	1/0
chr2	197586082	.	N	<INS>	.	.	END=197586082;SVTYPE=INS;SVLEN=59;SC=DeBreak,SVIM,Smartie-sv_aln;NumNeighbors=1;NumThresholdNeighbors=1;MatchId=3138;TruScore=0.333333;PctSeqSimilarity=0;PctSizeSimilarity=1;PctRecOverlap=0;SizeDiff=0;StartDistance=-4;EndDistance=-5	GT	./.
chr2	198238786	5660_3	N	<DEL>	.	STRANDBIAS	END=198238858;SVTYPE=DEL;SVLEN=-72;SC=DeBreak,Sniffles2,cuteSV,NanoVar,SVIM,Sniffles;NumNeighbors=1;NumThresholdNeighbors=1;MatchId=3141;TruScore=0.520358;PctSeqSimilarity=0;PctSizeSimilarity=0.958333;PctRecOverlap=0.60274;SizeDiff=3;StartDistance=26;EndDistance=29	GT	0/1
chr2	198787384	svim.INS.51640	N	<INS>	26	PASS	END=198787384;SVTYPE=INS;SVLEN=123;SC=DeBreak,Sniffles2,cuteSV,SVIM;NumNeighbors=1;NumThresholdNeighbors=1;MatchId=3145;TruScore=0.311653;PctSeqSimilarity=0;PctSizeSimilarity=0.934959;PctRecOverlap=0;SizeDiff=8;StartDistance=4;EndDistance=3	GT	0/1
chr2	199142350	5674_1	N	<DEL>	.	STRANDBIAS	END=199142409;SVTYPE=DEL;SVLEN=-59;SC=DeBreak,SVIM,Sniffles;NumNeighbors=1;NumThresholdNeighbors=1;MatchId=3146;TruScore=0.555179;PctSeqSimilarity=0;PctSizeSimilarity=0.932203;PctRecOverlap=0.733333;SizeDiff=4;StartDistance=-16;EndDistance=-12	GT	0/1
chr2	199713540	.	N	<INS>	30	.	END=199713540;SVTYPE=INS;SVLEN=62;SC=DeBreak,Sniffles2,cuteSV,NanoVar,SVIM,SVIM-asm,PAV,Dipcall;NumNeighbors=1;NumThresholdNeighbors=1;MatchId=3148;TruScore=0.317204;PctSeqSimilarity=0;PctSizeSimilarity=0.951613;PctRecOverlap=0;SizeDiff=3;StartDistance=-37;EndDistance=-38	GT	0/1
chr2	201345058	.	N	<DEL>	30	.	END=201345114;SVTYPE=DEL;SVLEN=56;SC=DeBreak,MAMnet,Sniffles2,cuteSV,NanoVar,SVIM,Sniffles,Smartie-sv_aln,SVIM-asm,PAV,Dipcall;NumNeighbors=1;NumThresholdNeighbors=1;MatchId=3155;TruScore=0.637427;PctSeqSimilarity=0;PctSizeSimilarity=1;PctRecOverlap=0.912281;SizeDiff=0;StartDistance=-5;EndDistance=-5	GT	0/1
chr2	205513375	.	N	<INS>	30	.	END=205513375;SVTYPE=INS;SVLEN=62;SC=DeBreak,MAMnet,Sniffles2,cuteSV,SVIM,Sniffles,SVIM-asm,PAV,Dipcall;NumNeighbors=1;NumThresholdNeighbors=1;MatchId=3169;TruScore=0.333333;PctSeqSimilarity=0;PctSizeSimilarity=1;PctRecOverlap=0;SizeDiff=0;StartDistance=-1;EndDistance=-2	GT	0/1
chr2	206935981	.	N	<DEL>	30	.	END=206936036;SVTYPE=DEL;SVLEN=55;SC=DeBreak,MAMnet,Sniffles2,cuteSV,NanoVar,SVIM,Sniffles,Smartie-sv_aln,SVIM-asm,PAV,Dipcall;NumNeighbors=1;NumThresholdNeighbors=1;MatchId=3174;TruScore=0.660714;PctSeqSimilarity=0;PctSizeSimilarity=1;PctRecOverlap=0.982143;SizeDiff=0;StartDistance=-1;EndDistance=-1	GT	1/1
chr2	207221579	chr2-207221580-DEL-50	N	<DEL>	.	.	END=207221629;SVTYPE=DEL;SVLEN=50;SC=DeBreak,MAMnet,Sniffles2,NanoVar,SVIM,Sniffles,Smartie-sv_aln,PAV;NumNeighbors=1;NumThresholdNeighbors=1;MatchId=3178;TruScore=0.64731;PctSeqSimilarity=0;PctSizeSimilarity=0.980392;PctRecOverlap=0.961538;SizeDiff=-1;StartDistance=-1;EndDistance=-2	GT	0/1
chr2	210073716	5781_2	N	<DEL>	.	STRANDBIAS	END=210073766;SVTYPE=DEL;SVLEN=-50;SC=DeBreak,Sniffles;NumNeighbors=1;NumThresholdNeighbors=1;MatchId=3187;TruScore=0.603532;PctSeqSimilarity=0;PctSizeSimilarity=0.961538;PctRecOverlap=0.849057;SizeDiff=-2;StartDistance=-6;EndDistance=-8	GT	0/0
chr2	210731226	5787_0	N	<DEL>	.	STRANDBIAS	END=210731280;SVTYPE=DEL;SVLEN=-54;SC=DeBreak,Sniffles2,cuteSV,NanoVar,SVIM,Sniffles;NumNeighbors=1;NumThresholdNeighbors=1;MatchId=3188;TruScore=0.621079;PctSeqSimilarity=0;PctSizeSimilarity=0.931035;PctRecOverlap=0.932203;SizeDiff=-4;StartDistance=4;EndDistance=0	GT	0/0
chr2	210934513	chr2-210934514-DEL-50	N	<DEL>	.	.	END=210934563;SVTYPE=DEL;SVLEN=50;SC=DeBreak,Sniffles2,cuteSV,NanoVar,SVIM,Sniffles,Smartie-sv_aln,PAV;NumNeighbors=1;NumThresholdNeighbors=1;MatchId=3189;TruScore=0.64731;PctSeqSimilarity=0;PctSizeSimilarity=0.980392;PctRecOverlap=0.961538;SizeDiff=-1;StartDistance=-1;EndDistance=-2	GT	1/1
chr2	211377692	.	N	<DEL>	30	.	END=211377743;SVTYPE=DEL;SVLEN=51;SC=DeBreak,Sniffles2,cuteSV,SVIM,Sniffles,SVIM-asm,PAV,Dipcall;NumNeighbors=1;NumThresholdNeighbors=1;MatchId=3191;TruScore=0.261538;PctSeqSimilarity=0;PctSizeSimilarity=0.784615;PctRecOverlap=0;SizeDiff=-14;StartDistance=95;EndDistance=81	GT	1/0
chr2	212879758	.	N	<DEL>	30	.	END=212879814;SVTYPE=DEL;SVLEN=56;SC=DeBreak,MAMnet,Sniffles2,NanoVar,SVIM,Sniffles,Smartie-sv_aln,SVIM-asm,Dipcall;NumNeighbors=1;NumThresholdNeighbors=1;MatchId=3200;TruScore=0.655072;PctSeqSimilarity=0;PctSizeSimilarity=0.982456;PctRecOverlap=0.982759;SizeDiff=-1;StartDistance=0;EndDistance=-1	GT	0/1
chr2	213052932	5810_6	N	<DEL>	.	PASS	END=213052987;SVTYPE=DEL;SVLEN=-55;SC=DeBreak,Sniffles2,cuteSV,NanoVar,SVIM,Sniffles;NumNeighbors=1;NumThresholdNeighbors=1;MatchId=3201;TruScore=0.605179;PctSeqSimilarity=0;PctSizeSimilarity=0.932203;PctRecOverlap=0.883333;SizeDiff=-4;StartDistance=7;EndDistance=3	GT	0/0
chr2	213413770	.	N	<INS>	30	.	END=213413770;SVTYPE=INS;SVLEN=114;SC=DeBreak,SVIM,Dipcall;NumNeighbors=1;NumThresholdNeighbors=1;MatchId=3202;TruScore=0.222222;PctSeqSimilarity=0;PctSizeSimilarity=0.666667;PctRecOverlap=0;SizeDiff=38;StartDistance=128;EndDistance=127	GT	0/1
chr2	216734514	.	N	<DEL>	.	.	END=216734568;SVTYPE=DEL;SVLEN=-53;SC=DeBreak,Sniffles,Smartie-sv_aln;NumNeighbors=1;NumThresholdNeighbors=1;MatchId=3220;TruScore=0.555242;PctSeqSimilarity=0;PctSizeSimilarity=0.946429;PctRecOverlap=0.719298;SizeDiff=-3;StartDistance=-14;EndDistance=-16	GT	./.
chr2	217128205	5863_3	N	<DEL>	.	STRANDBIAS	END=217128257;SVTYPE=DEL;SVLEN=-52;SC=DeBreak,MAMnet,Sniffles2,cuteSV,NanoVar,Sniffles;NumNeighbors=1;NumThresholdNeighbors=1;MatchId=3223;TruScore=0.555439;PctSeqSimilarity=0;PctSizeSimilarity=0.981132;PctRecOverlap=0.685185;SizeDiff=-1;StartDistance=17;EndDistance=16	GT	0/0
chr2	217945198	.	N	<DEL>	.	.	END=217945250;SVTYPE=DEL;SVLEN=-52;SC=DeBreak,Sniffles2,Sniffles,Smartie-sv_aln;NumNeighbors=1;NumThresholdNeighbors=1;MatchId=3230;TruScore=0.647678;PctSeqSimilarity=0;PctSizeSimilarity=0.980769;PctRecOverlap=0.962264;SizeDiff=1;StartDistance=-2;EndDistance=-1	GT	./.
chr2	218240094	.	N	<DEL>	.	.	END=218240147;SVTYPE=DEL;SVLEN=-52;SC=DeBreak,SVIM,Smartie-sv_aln;NumNeighbors=1;NumThresholdNeighbors=1;MatchId=3232;TruScore=0.635565;PctSeqSimilarity=0;PctSizeSimilarity=0.980769;PctRecOverlap=0.925926;SizeDiff=1;StartDistance=-4;EndDistance=-2	GT	./.
chr2	218673809	nv_SV35592-04D4	N	<DEL>	8.3	PASS	END=218673939;SVTYPE=DEL;SVLEN=-130;SC=DeBreak,NanoVar;NumNeighbors=1;NumThresholdNeighbors=1;MatchId=3237;TruScore=0.174359;PctSeqSimilarity=0;PctSizeSimilarity=0.523077;PctRecOverlap=0;SizeDiff=62;StartDistance=-431;EndDistance=-369	GT	0/1
chr2	219280648	.	N	<DEL>	.	.	END=219280701;SVTYPE=DEL;SVLEN=-53;SC=DeBreak,Smartie-sv_aln;NumNeighbors=1;NumThresholdNeighbors=1;MatchId=3240;TruScore=0.641742;PctSeqSimilarity=0;PctSizeSimilarity=0.962264;PctRecOverlap=0.962963;SizeDiff=2;StartDistance=-2;EndDistance=0	GT	./.
chr2	219447941	5893_4	N	<DEL>	.	PASS	END=219447991;SVTYPE=DEL;SVLEN=-50;SC=DeBreak,Sniffles2,SVIM,Sniffles;NumNeighbors=1;NumThresholdNeighbors=1;MatchId=3242;TruScore=0.556466;PctSeqSimilarity=0;PctSizeSimilarity=0.833333;PctRecOverlap=0.836066;SizeDiff=-10;StartDistance=8;EndDistance=-2	GT	0/1
chr2	220985992	5908_7	N	<DEL>	.	PASS	END=220986062;SVTYPE=DEL;SVLEN=-70;SC=DeBreak,Sniffles2,cuteSV,NanoVar,Sniffles;NumNeighbors=1;NumThresholdNeighbors=1;MatchId=3250;TruScore=0.555315;PctSeqSimilarity=0;PctSizeSimilarity=0.945946;PctRecOverlap=0.72;SizeDiff=-4;StartDistance=-17;EndDistance=-21	GT	0/0
chr2	221688354	.	N	<INS>	30	.	END=221688354;SVTYPE=INS;SVLEN=134;SC=DeBreak,Sniffles2,cuteSV,NanoVar,Sniffles,SVIM-asm,PAV,Dipcall;NumNeighbors=1;NumThresholdNeighbors=1;MatchId=3255;TruScore=0.263682;PctSeqSimilarity=0;PctSizeSimilarity=0.791045;PctRecOverlap=0;SizeDiff=28;StartDistance=-64;EndDistance=-170	GT	0/1
chr2	222230337	chr2-222230338-DEL-261	N	<DEL>	.	.	END=222230598;SVTYPE=DEL;SVLEN=261;SC=DeBreak,cuteSV,Sniffles,Smartie-sv_aln,PAV;NumNeighbors=1;NumThresholdNeighbors=1;MatchId=3258;TruScore=0.350445;PctSeqSimilarity=0;PctSizeSimilarity=0.9631;PctRecOverlap=0.0882353;SizeDiff=-10;StartDistance=-238;EndDistance=-248	GT	1/0
chr2	222231338	nv_SV35890-6833A	N	<INS>	9.5	PASS	END=222231339;SVTYPE=INS;SVLEN=130;SC=DeBreak,Sniffles2,cuteSV,NanoVar;NumNeighbors=1;NumThresholdNeighbors=1;MatchId=3260;TruScore=0.24359;PctSeqSimilarity=0;PctSizeSimilarity=0.730769;PctRecOverlap=0;SizeDiff=35;StartDistance=49;EndDistance=49	GT	0/1
chr2	223197505	5943_1	N	<DEL>	.	STRANDBIAS	END=223197555;SVTYPE=DEL;SVLEN=-50;SC=DeBreak,Sniffles2,cuteSV,NanoVar,Sniffles;NumNeighbors=1;NumThresholdNeighbors=1;MatchId=3266;TruScore=0.541594;PctSeqSimilarity=0;PctSizeSimilarity=0.862069;PctRecOverlap=0.762712;SizeDiff=-8;StartDistance=14;EndDistance=6	GT	0/0
chr2	223421401	.	N	<INS>	30	.	END=223421401;SVTYPE=INS;SVLEN=109;SC=DeBreak,MAMnet,Sniffles2,cuteSV,NanoVar,SVIM,Sniffles,SVIM-asm,PAV,Dipcall;NumNeighbors=1;NumThresholdNeighbors=1;MatchId=3267;TruScore=0.250765;PctSeqSimilarity=0;PctSizeSimilarity=0.752294;PctRecOverlap=0;SizeDiff=27;StartDistance=-89;EndDistance=-171	GT	0/1
chr2	224391350	.	N	<INS>	30	.	END=224391350;SVTYPE=INS;SVLEN=121;SC=DeBreak,MAMnet,Sniffles2,cuteSV,NanoVar,SVIM,Sniffles,Smartie-sv_aln,SVIM-asm,PAV,Dipcall;NumNeighbors=1;NumThresholdNeighbors=1;MatchId=3274;TruScore=0.330579;PctSeqSimilarity=0;PctSizeSimilarity=0.991736;PctRecOverlap=0;SizeDiff=1;StartDistance=-1;EndDistance=-2	GT	1/0
chr2	226852417	.	N	<DEL>	30	.	END=226852478;SVTYPE=DEL;SVLEN=61;SC=DeBreak,Sniffles2,cuteSV,SVIM,Sniffles,Smartie-sv_aln,SVIM-asm,PAV,Dipcall;NumNeighbors=1;NumThresholdNeighbors=1;MatchId=3284;TruScore=0.66129;PctSeqSimilarity=0;PctSizeSimilarity=1;PctRecOverlap=0.983871;SizeDiff=0;StartDistance=-1;EndDistance=-1	GT	1/1
chr2	228067518	chr2-228067519-INS-125	N	<INS>	.	.	END=228067518;SVTYPE=INS;SVLEN=125;SC=DeBreak,cuteSV,PAV;NumNeighbors=2;NumThresholdNeighbors=1;MatchId=3295;TruScore=0.231481;PctSeqSimilarity=0;PctSizeSimilarity=0.694444;PctRecOverlap=0;SizeDiff=-55;StartDistance=-5;EndDistance=-6	GT	1/0
chr2	228068121	chr2-228068122-INS-585	N	<INS>	.	.	END=228068121;SVTYPE=INS;SVLEN=585;SC=DeBreak,NanoVar,PAV;NumNeighbors=1;NumThresholdNeighbors=1;MatchId=3297;TruScore=0.220804;PctSeqSimilarity=0;PctSizeSimilarity=0.659829;PctRecOverlap=0.00258398;SizeDiff=199;StartDistance=202;EndDistance=-184	GT	1/0
chr2	230607891	chr2-230607892-DEL-50	N	<DEL>	.	.	END=230607941;SVTYPE=DEL;SVLEN=50;SC=DeBreak,MAMnet,Sniffles2,SVIM,Smartie-sv_aln,PAV;NumNeighbors=1;NumThresholdNeighbors=1;MatchId=3306;TruScore=0.660131;PctSeqSimilarity=0;PctSizeSimilarity=1;PctRecOverlap=0.980392;SizeDiff=0;StartDistance=-1;EndDistance=-1	GT	1/1
chr2	231375183	.	N	<DEL>	.	.	END=231375241;SVTYPE=DEL;SVLEN=-58;SC=DeBreak,Sniffles2,cuteSV,NanoVar,SVIM,Sniffles,Smartie-sv_aln;NumNeighbors=1;NumThresholdNeighbors=1;MatchId=3313;TruScore=0.60978;PctSeqSimilarity=0;PctSizeSimilarity=0.931035;PctRecOverlap=0.898305;SizeDiff=4;StartDistance=-6;EndDistance=-2	GT	./.
chr2	231592088	6054_2	N	<DEL>	.	STRANDBIAS	END=231592139;SVTYPE=DEL;SVLEN=-51;SC=DeBreak,SVIM,Sniffles;NumNeighbors=1;NumThresholdNeighbors=1;MatchId=3315;TruScore=0.597096;PctSeqSimilarity=0;PctSizeSimilarity=0.894737;PctRecOverlap=0.896552;SizeDiff=-6;StartDistance=4;EndDistance=-2	GT	0/0
chr2	231870260	.	N	<INS>	30	.	END=231870260;SVTYPE=INS;SVLEN=1235;SC=DeBreak,Sniffles2,cuteSV,NanoVar,SVIM,Sniffles,SVIM-asm,PAV,Dipcall;NumNeighbors=1;NumThresholdNeighbors=1;MatchId=3317;TruScore=0.308524;PctSeqSimilarity=0;PctSizeSimilarity=0.924696;PctRecOverlap=0.000874891;SizeDiff=93;StartDistance=8;EndDistance=-1134	GT	0/1
chr2	232443685	cuteSV.INS.8901	N	<INS>	105.8	PASS	END=232443685;SVTYPE=INS;SVLEN=51;SC=DeBreak,cuteSV;NumNeighbors=1;NumThresholdNeighbors=1;MatchId=3323;TruScore=0.326923;PctSeqSimilarity=0;PctSizeSimilarity=0.980769;PctRecOverlap=0;SizeDiff=-1;StartDistance=-8;EndDistance=-9	GT	0/1
chr2	232688094	.	N	<DEL>	.	.	END=232688223;SVTYPE=DEL;SVLEN=-129;SC=DeBreak,Sniffles2,cuteSV,Sniffles,Smartie-sv_aln;NumNeighbors=1;NumThresholdNeighbors=1;MatchId=3327;TruScore=0.486384;PctSeqSimilarity=0;PctSizeSimilarity=0.728814;PctRecOverlap=0.730337;SizeDiff=-48;StartDistance=2;EndDistance=-46	GT	./.
chr2	232689594	6079_2	N	<DEL>	.	PASS	END=232692318;SVTYPE=DEL;SVLEN=-2724;SC=DeBreak,Sniffles2,cuteSV,NanoVar,Sniffles;NumNeighbors=2;NumThresholdNeighbors=1;MatchId=3330;TruScore=0.517843;PctSeqSimilarity=0;PctSizeSimilarity=0.776732;PctRecOverlap=0.776796;SizeDiff=-783;StartDistance=117;EndDistance=-666	GT	0/0
chr2	232693577	cuteSV.DEL.15873	N	<DEL>	5.1	PASS	END=232693754;SVTYPE=DEL;SVLEN=177;SC=DeBreak,cuteSV;NumNeighbors=1;NumThresholdNeighbors=1;MatchId=3343;TruScore=0.256121;PctSeqSimilarity=0;PctSizeSimilarity=0.768362;PctRecOverlap=0;SizeDiff=41;StartDistance=267;EndDistance=308	GT	0/1
chr2	232695623	svim_asm.DEL.1715	N	<DEL>	.	PASS	END=232695841;SVTYPE=DEL;SVLEN=218;SC=DeBreak,Sniffles,Smartie-sv_aln,SVIM-asm;NumNeighbors=1;NumThresholdNeighbors=1;MatchId=3350;TruScore=0.284967;PctSeqSimilarity=0;PctSizeSimilarity=0.854902;PctRecOverlap=0;SizeDiff=-37;StartDistance=-330;EndDistance=-367	GT	1/1
chr2	232706212	cuteSV.DEL.15900	N	<DEL>	32.2	PASS	END=232706294;SVTYPE=DEL;SVLEN=82;SC=DeBreak,Sniffles2,cuteSV;NumNeighbors=1;NumThresholdNeighbors=1;MatchId=3377;TruScore=0.192488;PctSeqSimilarity=0;PctSizeSimilarity=0.577465;PctRecOverlap=0;SizeDiff=-60;StartDistance=-93;EndDistance=-153	GT	0/1
chr2	232708694	cuteSV.DEL.15904	N	<DEL>	210	PASS	END=232708765;SVTYPE=DEL;SVLEN=71;SC=DeBreak,cuteSV;NumNeighbors=1;NumThresholdNeighbors=1;MatchId=3379;TruScore=0.319249;PctSeqSimilarity=0;PctSizeSimilarity=0.957747;PctRecOverlap=0;SizeDiff=3;StartDistance=344;EndDistance=347	GT	1/1
chr2	232709587	.	N	<DEL>	.	.	END=232709640;SVTYPE=DEL;SVLEN=-52;SC=DeBreak,Sniffles,Smartie-sv_aln;NumNeighbors=1;NumThresholdNeighbors=1;MatchId=3380;TruScore=0.320513;PctSeqSimilarity=0;PctSizeSimilarity=0.961538;PctRecOverlap=0;SizeDiff=2;StartDistance=-96;EndDistance=-93	GT	./.
chr2	232819538	6111_0	N	<DEL>	.	PASS	END=232819633;SVTYPE=DEL;SVLEN=-95;SC=DeBreak,Sniffles2,NanoVar,Sniffles;NumNeighbors=1;NumThresholdNeighbors=1;MatchId=3388;TruScore=0.42595;PctSeqSimilarity=0;PctSizeSimilarity=0.673684;PctRecOverlap=0.604167;SizeDiff=31;StartDistance=7;EndDistance=38	GT	0/0
chr2	233765101	chr2-233765102-INS-86	N	<INS>	.	.	END=233765101;SVTYPE=INS;SVLEN=86;SC=DeBreak,cuteSV,SVIM,PAV;NumNeighbors=1;NumThresholdNeighbors=1;MatchId=3394;TruScore=0.329457;PctSeqSimilarity=0;PctSizeSimilarity=0.988372;PctRecOverlap=0;SizeDiff=1;StartDistance=-34;EndDistance=-35	GT	1/0
chr2	233860099	chr2-233860100-INS-307	N	<INS>	.	.	END=233860099;SVTYPE=INS;SVLEN=307;SC=DeBreak,MAMnet,Sniffles2,cuteSV,NanoVar,PAV;NumNeighbors=1;NumThresholdNeighbors=1;MatchId=3402;TruScore=0.279743;PctSeqSimilarity=0;PctSizeSimilarity=0.836512;PctRecOverlap=0.00271739;SizeDiff=-60;StartDistance=197;EndDistance=-170	GT	1/0
chr2	234095330	chr2-234095331-DEL-50	N	<DEL>	.	.	END=234095380;SVTYPE=DEL;SVLEN=50;SC=DeBreak,Sniffles2,cuteSV,NanoVar,SVIM,Sniffles,Smartie-sv_aln,PAV;NumNeighbors=1;NumThresholdNeighbors=1;MatchId=3406;TruScore=0.660131;PctSeqSimilarity=0;PctSizeSimilarity=1;PctRecOverlap=0.980392;SizeDiff=0;StartDistance=-1;EndDistance=-1	GT	1/1
chr2	236413060	.	N	<INS>	30	.	END=236413060;SVTYPE=INS;SVLEN=67;SC=DeBreak,MAMnet,Sniffles2,cuteSV,NanoVar,SVIM,Sniffles,SVIM-asm,PAV,Dipcall;NumNeighbors=1;NumThresholdNeighbors=1;MatchId=3432;TruScore=0.323383;PctSeqSimilarity=0;PctSizeSimilarity=0.970149;PctRecOverlap=0;SizeDiff=2;StartDistance=-35;EndDistance=-36	GT	1/.
chr2	237819069	.	N	<DEL>	.	.	END=237819120;SVTYPE=DEL;SVLEN=-50;SC=DeBreak,MAMnet,Smartie-sv_aln;NumNeighbors=1;NumThresholdNeighbors=1;MatchId=3446;TruScore=0.185185;PctSeqSimilarity=0;PctSizeSimilarity=0.555556;PctRecOverlap=0;SizeDiff=-40;StartDistance=-86;EndDistance=-125	GT	./.
chr2	237939757	chr2-237939758-DEL-91	N	<DEL>	.	.	END=237939848;SVTYPE=DEL;SVLEN=91;SC=DeBreak,NanoVar,PAV;NumNeighbors=1;NumThresholdNeighbors=1;MatchId=3448;TruScore=0.60928;PctSeqSimilarity=0;PctSizeSimilarity=0.98913;PctRecOverlap=0.83871;SizeDiff=-1;StartDistance=15;EndDistance=14	GT	0/1
chr2	238252157	.	N	<DEL>	30	.	END=238252211;SVTYPE=DEL;SVLEN=54;SC=DeBreak,Sniffles2,cuteSV,NanoVar,SVIM,Sniffles,Smartie-sv_aln,SVIM-asm,PAV,Dipcall;NumNeighbors=1;NumThresholdNeighbors=1;MatchId=3451;TruScore=0.648701;PctSeqSimilarity=0;PctSizeSimilarity=0.981818;PctRecOverlap=0.964286;SizeDiff=-1;StartDistance=-1;EndDistance=-2	GT	1/1
chr2	238373396	cuteSV.DEL.15985	N	<DEL>	0.7	q5	END=238373617;SVTYPE=DEL;SVLEN=221;SC=DeBreak,MAMnet,Sniffles2,cuteSV;NumNeighbors=1;NumThresholdNeighbors=1;MatchId=3453;TruScore=0.583623;PctSeqSimilarity=0;PctSizeSimilarity=0.952586;PctRecOverlap=0.798283;SizeDiff=-11;StartDistance=47;EndDistance=36	GT	0/0
chr2	238506813	.	N	<INS>	30	.	END=238506813;SVTYPE=INS;SVLEN=90;SC=DeBreak,PAV,Dipcall;NumNeighbors=1;NumThresholdNeighbors=1;MatchId=3460;TruScore=0.2;PctSeqSimilarity=0;PctSizeSimilarity=0.6;PctRecOverlap=0;SizeDiff=36;StartDistance=-43;EndDistance=-44	GT	1/0
chr2	238832588	6220_0	N	<DEL>	.	PASS	END=238832641;SVTYPE=DEL;SVLEN=-53;SC=DeBreak,Sniffles;NumNeighbors=1;NumThresholdNeighbors=1;MatchId=3461;TruScore=0.599435;PctSeqSimilarity=0;PctSizeSimilarity=0.898305;PctRecOverlap=0.9;SizeDiff=-6;StartDistance=6;EndDistance=0	GT	0/1
chr2	239026972	chr2-239026973-INS-177	N	<INS>	.	.	END=239026972;SVTYPE=INS;SVLEN=177;SC=DeBreak,MAMnet,Sniffles2,cuteSV,NanoVar,SVIM,Sniffles,SVIM-asm,PAV;NumNeighbors=1;NumThresholdNeighbors=1;MatchId=3462;TruScore=0.295669;PctSeqSimilarity=0;PctSizeSimilarity=0.887006;PctRecOverlap=0;SizeDiff=20;StartDistance=-55;EndDistance=-212	GT	1/1
chr2	239676226	chr2-239676227-INS-400	N	<INS>	.	.	END=239676226;SVTYPE=INS;SVLEN=400;SC=DeBreak,MAMnet,Sniffles2,SVIM,Sniffles,Smartie-sv_aln,SVIM-asm,PAV;NumNeighbors=1;NumThresholdNeighbors=1;MatchId=3470;TruScore=0.320035;PctSeqSimilarity=0;PctSizeSimilarity=0.9575;PctRecOverlap=0.00260417;SizeDiff=17;StartDistance=10;EndDistance=-373	GT	1/1
chr2	239779788	chr2-239779789-INS-1363	N	<INS>	.	.	END=239779788;SVTYPE=INS;SVLEN=1363;SC=DeBreak,Sniffles2,cuteSV,SVIM-asm,PAV;NumNeighbors=1;NumThresholdNeighbors=1;MatchId=3480;TruScore=0.209234;PctSeqSimilarity=0;PctSizeSimilarity=0.627243;PctRecOverlap=0.000459982;SizeDiff=-810;StartDistance=967;EndDistance=-1206	GT	1/1
chr2	239990544	chr2-239990545-DEL-98	N	<DEL>	.	.	END=239990642;SVTYPE=DEL;SVLEN=98;SC=DeBreak,MAMnet,Sniffles2,cuteSV,SVIM,Sniffles,PAV;NumNeighbors=3;NumThresholdNeighbors=3;MatchId=3485;TruScore=0.626633;PctSeqSimilarity=0;PctSizeSimilarity=0.989899;PctRecOverlap=0.89;SizeDiff=-1;StartDistance=-10;EndDistance=-11	GT	1/1
chr2	239991343	6235_3	N	<DEL>	.	PASS	END=239991408;SVTYPE=DEL;SVLEN=-65;SC=DeBreak,NanoVar,Sniffles;NumNeighbors=1;NumThresholdNeighbors=1;MatchId=3486;TruScore=0.206349;PctSeqSimilarity=0;PctSizeSimilarity=0.619048;PctRecOverlap=0;SizeDiff=-40;StartDistance=366;EndDistance=326	GT	0/1
chr2	240449142	.	N	<INS>	30	.	END=240449142;SVTYPE=INS;SVLEN=124;SC=DeBreak,Sniffles2,SVIM,Sniffles,SVIM-asm,Dipcall;NumNeighbors=1;NumThresholdNeighbors=1;MatchId=3495;TruScore=0.285057;PctSeqSimilarity=0;PctSizeSimilarity=0.855172;PctRecOverlap=0;SizeDiff=-21;StartDistance=-473;EndDistance=-474	GT	0/1
chr2	240641561	.	N	<INS>	30	.	END=240641561;SVTYPE=INS;SVLEN=144;SC=DeBreak,MAMnet,Sniffles2,cuteSV,NanoVar,SVIM,Sniffles,SVIM-asm,PAV,Dipcall;NumNeighbors=1;NumThresholdNeighbors=1;MatchId=3501;TruScore=0.3;PctSeqSimilarity=0;PctSizeSimilarity=0.9;PctRecOverlap=0;SizeDiff=-16;StartDistance=-41;EndDistance=-42	GT	1/0
chr2	240738068	.	N	<INS>	30	.	END=240738068;SVTYPE=INS;SVLEN=110;SC=DeBreak,cuteSV,SVIM,Sniffles,SVIM-asm,PAV,Dipcall;NumNeighbors=1;NumThresholdNeighbors=1;MatchId=3507;TruScore=0.284848;PctSeqSimilarity=0;PctSizeSimilarity=0.854545;PctRecOverlap=0;SizeDiff=16;StartDistance=366;EndDistance=365	GT	1/.
chr2	241047711	.	N	<INS>	30	.	END=241047711;SVTYPE=INS;SVLEN=56;SC=DeBreak,MAMnet,Sniffles2,cuteSV,SVIM,SVIM-asm,PAV,Dipcall;NumNeighbors=1;NumThresholdNeighbors=1;MatchId=3514;TruScore=0.309524;PctSeqSimilarity=0;PctSizeSimilarity=0.928571;PctRecOverlap=0;SizeDiff=4;StartDistance=-111;EndDistance=-112	GT	1/0
chr2	241248637	chr2-241248638-INS-820	N	<INS>	.	.	END=241248637;SVTYPE=INS;SVLEN=820;SC=DeBreak,MAMnet,Sniffles2,cuteSV,NanoVar,SVIM,Sniffles,SVIM-asm,PAV;NumNeighbors=1;NumThresholdNeighbors=1;MatchId=3525;TruScore=0.320732;PctSeqSimilarity=0;PctSizeSimilarity=0.962195;PctRecOverlap=0;SizeDiff=31;StartDistance=-64;EndDistance=-853	GT	1/1
chr2	241324800	.	N	<DEL>	.	.	END=241324874;SVTYPE=DEL;SVLEN=-74;SC=DeBreak,Sniffles2,cuteSV,NanoVar,SVIM,Sniffles,Smartie-sv_aln;NumNeighbors=1;NumThresholdNeighbors=1;MatchId=3534;TruScore=0.412167;PctSeqSimilarity=0;PctSizeSimilarity=0.616667;PctRecOverlap=0.619835;SizeDiff=-46;StartDistance=11;EndDistance=-35	GT	./.
chr2	241467180	chr2-241467181-INS-525	N	<INS>	.	.	END=241467180;SVTYPE=INS;SVLEN=525;SC=DeBreak,MAMnet,Sniffles2,cuteSV,NanoVar,SVIM,Sniffles,SVIM-asm,PAV;NumNeighbors=1;NumThresholdNeighbors=1;MatchId=3540;TruScore=0.328264;PctSeqSimilarity=0;PctSizeSimilarity=0.982857;PctRecOverlap=0.00193424;SizeDiff=9;StartDistance=4;EndDistance=-512	GT	1/1
chr2	241579488	nv_SV37686-E2175	N	<INS>	9.9	PASS	END=241579489;SVTYPE=INS;SVLEN=2574;SC=DeBreak,NanoVar;NumNeighbors=1;NumThresholdNeighbors=1;MatchId=3549;TruScore=0.319347;PctSeqSimilarity=0;PctSizeSimilarity=0.958042;PctRecOverlap=0;SizeDiff=108;StartDistance=-80;EndDistance=-2545	GT	0/1
chr2	241720197	.	N	<INS>	12	PASS	END=241720198;SVTYPE=INS;SVLEN=1058;SC=DeBreak,MAMnet;NumNeighbors=1;NumThresholdNeighbors=1;MatchId=3564;TruScore=0.328607;PctSeqSimilarity=0;PctSizeSimilarity=0.985822;PctRecOverlap=0;SizeDiff=15;StartDistance=-12;EndDistance=-1054	GT	0/1
chr2	241730988	.	N	<INS>	30	.	END=241730988;SVTYPE=INS;SVLEN=84;SC=DeBreak,MAMnet,Sniffles2,cuteSV,SVIM,Sniffles,SVIM-asm,PAV,Dipcall;NumNeighbors=1;NumThresholdNeighbors=1;MatchId=3568;TruScore=0.325397;PctSeqSimilarity=0;PctSizeSimilarity=0.97619;PctRecOverlap=0;SizeDiff=2;StartDistance=4;EndDistance=3	GT	0/1
chr2	241848211	chr2-241848212-DEL-200	N	<DEL>	.	.	END=241848411;SVTYPE=DEL;SVLEN=200;SC=DeBreak,SVIM,Smartie-sv_aln,PAV;NumNeighbors=1;NumThresholdNeighbors=1;MatchId=3580;TruScore=0.308642;PctSeqSimilarity=0;PctSizeSimilarity=0.925926;PctRecOverlap=0;SizeDiff=-16;StartDistance=304;EndDistance=288	GT	0/1
chr2	241918263	cuteSV.INS.9010	N	<INS>	129.3	PASS	END=241918263;SVTYPE=INS;SVLEN=166;SC=DeBreak,cuteSV;NumNeighbors=3;NumThresholdNeighbors=2;MatchId=3588;TruScore=0.299099;PctSeqSimilarity=0;PctSizeSimilarity=0.897297;PctRecOverlap=0;SizeDiff=-19;StartDistance=511;EndDistance=326	GT	0/1
chr2	241918606	.	N	<DEL>	30	GAP2	END=241918696;SVTYPE=DEL;SVLEN=90;SC=DeBreak,cuteSV,SVIM,Sniffles,SVIM-asm,Dipcall;NumNeighbors=2;NumThresholdNeighbors=1;MatchId=3589;TruScore=0.245902;PctSeqSimilarity=0;PctSizeSimilarity=0.737705;PctRecOverlap=0;SizeDiff=-32;StartDistance=458;EndDistance=426	GT	1/.
chr2	241924215	chr2-241924216-DEL-97	N	<DEL>	.	.	END=241924312;SVTYPE=DEL;SVLEN=97;SC=DeBreak,cuteSV,NanoVar,SVIM,Sniffles,PAV;NumNeighbors=1;NumThresholdNeighbors=1;MatchId=3591;TruScore=0.241294;PctSeqSimilarity=0;PctSizeSimilarity=0.723881;PctRecOverlap=0;SizeDiff=-37;StartDistance=153;EndDistance=116	GT	1/1
chr2	241924986	6331_3	N	<DEL>	.	PASS	END=241925089;SVTYPE=DEL;SVLEN=-103;SC=DeBreak,Sniffles;NumNeighbors=1;NumThresholdNeighbors=1;MatchId=3592;TruScore=0.544281;PctSeqSimilarity=0;PctSizeSimilarity=0.815534;PctRecOverlap=0.817308;SizeDiff=19;StartDistance=-9;EndDistance=10	GT	0/0
chr2	242055319	svim.INS.56978	N	<INS>	13	PASS	END=242055319;SVTYPE=INS;SVLEN=54;SC=DeBreak,Sniffles2,cuteSV,NanoVar,SVIM;NumNeighbors=1;NumThresholdNeighbors=1;MatchId=3596;TruScore=0.181818;PctSeqSimilarity=0;PctSizeSimilarity=0.545455;PctRecOverlap=0;SizeDiff=-45;StartDistance=-62;EndDistance=-63	GT	0/1
chr2	242530368	.	N	<INS>	30	.	END=242530368;SVTYPE=INS;SVLEN=3041;SC=DeBreak,MAMnet,NanoVar,SVIM-asm,PAV,Dipcall;NumNeighbors=2;NumThresholdNeighbors=2;MatchId=3602;TruScore=0.238847;PctSeqSimilarity=0;PctSizeSimilarity=0.716541;PctRecOverlap=0;SizeDiff=862;StartDistance=-1;EndDistance=-2	GT	1/.
chr2	242746275	6366_2	N	<DEL>	.	PASS	END=242746539;SVTYPE=DEL;SVLEN=-264;SC=DeBreak,cuteSV,Sniffles;NumNeighbors=1;NumThresholdNeighbors=1;MatchId=3615;TruScore=0.1841;PctSeqSimilarity=0;PctSizeSimilarity=0.552301;PctRecOverlap=0;SizeDiff=-214;StartDistance=-500;EndDistance=-714	GT	0/0
chr2	242760735	nv_SV37881-9BD4F	N	<DEL>	11	PASS	END=242761472;SVTYPE=DEL;SVLEN=-737;SC=DeBreak,NanoVar;NumNeighbors=1;NumThresholdNeighbors=1;MatchId=3622;TruScore=0.316901;PctSeqSimilarity=0;PctSizeSimilarity=0.618725;PctRecOverlap=0.331978;SizeDiff=281;StartDistance=-493;EndDistance=-212	GT	0/1
chr2	242790694	6383_1	N	<INS>	.	PASS	END=242790717;SVTYPE=INS;SVLEN=188;SC=DeBreak,Sniffles2,cuteSV,Sniffles;NumNeighbors=1;NumThresholdNeighbors=1;MatchId=3634;TruScore=0.252279;PctSeqSimilarity=0;PctSizeSimilarity=0.671429;PctRecOverlap=0.0854093;SizeDiff=-92;StartDistance=56;EndDistance=-201	GT	0/0
chr2	242817184	chr2-242817185-DEL-52	N	<DEL>	.	.	END=242817236;SVTYPE=DEL;SVLEN=52;SC=DeBreak,MAMnet,Sniffles2,cuteSV,NanoVar,SVIM,Smartie-sv_aln,PAV;NumNeighbors=1;NumThresholdNeighbors=1;MatchId=3635;TruScore=0.660377;PctSeqSimilarity=0;PctSizeSimilarity=1;PctRecOverlap=0.981132;SizeDiff=0;StartDistance=-1;EndDistance=-1	GT	1/0
chr2	242830065	svim_asm.INS.2252	N	<INS>	.	PASS	END=242830065;SVTYPE=INS;SVLEN=2305;SC=DeBreak,SVIM,SVIM-asm;NumNeighbors=1;NumThresholdNeighbors=1;MatchId=3637;TruScore=0.313811;PctSeqSimilarity=0;PctSizeSimilarity=0.941432;PctRecOverlap=0;SizeDiff=135;StartDistance=-1;EndDistance=-2	GT	0/1
chr2	242853414	6393_0	N	<DEL>	.	PASS	END=242853514;SVTYPE=DEL;SVLEN=-100;SC=DeBreak,Sniffles2,cuteSV,Sniffles;NumNeighbors=1;NumThresholdNeighbors=1;MatchId=3642;TruScore=0.626931;PctSeqSimilarity=0;PctSizeSimilarity=0.96;PctRecOverlap=0.920792;SizeDiff=4;StartDistance=4;EndDistance=8	GT	0/0
chr2	242864039	chr2-242864040-INS-159	N	<INS>	.	.	END=242864039;SVTYPE=INS;SVLEN=159;SC=DeBreak,Sniffles2,cuteSV,PAV;NumNeighbors=2;NumThresholdNeighbors=2;MatchId=3643;TruScore=0.32914;PctSeqSimilarity=0;PctSizeSimilarity=0.987421;PctRecOverlap=0;SizeDiff=2;StartDistance=39;EndDistance=38	GT	1/0
chr2	242870778	chr2-242870779-INS-163	N	<INS>	.	.	END=242870778;SVTYPE=INS;SVLEN=163;SC=DeBreak,MAMnet,Sniffles2,cuteSV,Sniffles,PAV;NumNeighbors=1;NumThresholdNeighbors=1;MatchId=3644;TruScore=0.173589;PctSeqSimilarity=0;PctSizeSimilarity=0.520767;PctRecOverlap=0;SizeDiff=-150;StartDistance=-162;EndDistance=-475	GT	1/0
chr2	242911194	.	N	<INS>	30	.	END=242911194;SVTYPE=INS;SVLEN=151;SC=DeBreak,MAMnet,Sniffles2,cuteSV,SVIM-asm,PAV,Dipcall;NumNeighbors=2;NumThresholdNeighbors=2;MatchId=3646;TruScore=0.275938;PctSeqSimilarity=0;PctSizeSimilarity=0.827815;PctRecOverlap=0;SizeDiff=26;StartDistance=-6;EndDistance=-131	GT	1/0
chr2	242948933	Sniffles2.INS.5B05S1	N	<INS>	60	PASS	END=242948933;SVTYPE=INS;SVLEN=6819;SC=DeBreak,Sniffles2;NumNeighbors=1;NumThresholdNeighbors=1;MatchId=3653;TruScore=0.289265;PctSeqSimilarity=0;PctSizeSimilarity=0.867668;PctRecOverlap=0.000127226;SizeDiff=-1040;StartDistance=157;EndDistance=-7702	GT	./.
chr2	242952321	6405_6	N	<INS>	.	PASS	END=242952348;SVTYPE=INS;SVLEN=67;SC=DeBreak,Sniffles;NumNeighbors=1;NumThresholdNeighbors=1;MatchId=3665;TruScore=0.27572;PctSeqSimilarity=0;PctSizeSimilarity=0.82716;PctRecOverlap=0;SizeDiff=-14;StartDistance=-411;EndDistance=-385	GT	0/1
chr2	242987566	chr2-242987567-DEL-198	N	<DEL>	.	.	END=242987764;SVTYPE=DEL;SVLEN=198;SC=DeBreak,Sniffles2,cuteSV,NanoVar,SVIM,Sniffles,Smartie-sv_aln,PAV;NumNeighbors=1;NumThresholdNeighbors=1;MatchId=3669;TruScore=0.664992;PctSeqSimilarity=0;PctSizeSimilarity=1;PctRecOverlap=0.994975;SizeDiff=0;StartDistance=-1;EndDistance=-1	GT	0/1
chr2	242989020	chr2-242989021-INS-74	N	<INS>	.	.	END=242989020;SVTYPE=INS;SVLEN=74;SC=DeBreak,cuteSV,PAV;NumNeighbors=1;NumThresholdNeighbors=1;MatchId=3671;TruScore=0.23053;PctSeqSimilarity=0;PctSizeSimilarity=0.691589;PctRecOverlap=0;SizeDiff=-33;StartDistance=-151;EndDistance=-152	GT	1/0
chr2	243025312	.	N	<INS>	30	.	END=243025312;SVTYPE=INS;SVLEN=491;SC=DeBreak,MAMnet,NanoVar,SVIM-asm,PAV,Dipcall;NumNeighbors=1;NumThresholdNeighbors=1;MatchId=3674;TruScore=0.298789;PctSeqSimilarity=0;PctSizeSimilarity=0.894094;PctRecOverlap=0.00227273;SizeDiff=52;StartDistance=19;EndDistance=-420	GT	1/.
chr2	243098652	6423_4	N	<INS>	.	PASS	END=243098652;SVTYPE=INS;SVLEN=99;SC=DeBreak,MAMnet,Sniffles2,cuteSV,SVIM,Sniffles;NumNeighbors=1;NumThresholdNeighbors=1;MatchId=3681;TruScore=0.472222;PctSeqSimilarity=0;PctSizeSimilarity=0.916667;PctRecOverlap=0.5;SizeDiff=-9;StartDistance=0;EndDistance=-1	GT	0/1
chr2	243179492	svim_asm.DEL.1857	N	<DEL>	.	PASS	END=243179600;SVTYPE=DEL;SVLEN=108;SC=DeBreak,MAMnet,Sniffles2,cuteSV,NanoVar,SVIM,Sniffles,Smartie-sv_aln,SVIM-asm;NumNeighbors=1;NumThresholdNeighbors=1;MatchId=3699;TruScore=0.663609;PctSeqSimilarity=0;PctSizeSimilarity=1;PctRecOverlap=0.990826;SizeDiff=0;StartDistance=-1;EndDistance=-1	GT	0/1
chr18	105312	chr18-105313-DEL-56	N	<DEL>	.	.	END=105368;SVTYPE=DEL;SVLEN=56;SC=DeBreak,MAMnet,Sniffles2,cuteSV,SVIM,Sniffles,Smartie-sv_aln,PAV;NumNeighbors=1;NumThresholdNeighbors=1;MatchId=3711;TruScore=0.590017;PctSeqSimilarity=0;PctSizeSimilarity=0.892857;PctRecOverlap=0.877193;SizeDiff=6;StartDistance=-7;EndDistance=-1	GT	1/0
chr18	1747130	35399_0	N	<DEL>	.	PASS	END=1747255;SVTYPE=DEL;SVLEN=125;SC=DeBreak,Sniffles2,NanoVar,Sniffles;NumNeighbors=1;NumThresholdNeighbors=1;MatchId=3738;TruScore=0.544487;PctSeqSimilarity=0;PctSizeSimilarity=0.816;PctRecOverlap=0.81746;SizeDiff=23;StartDistance=-22;EndDistance=1	GT	0/0
chr18	3445722	35419_1	N	<DEL>	.	PASS	END=3445788;SVTYPE=DEL;SVLEN=-66;SC=DeBreak,Sniffles;NumNeighbors=1;NumThresholdNeighbors=1;MatchId=3745;TruScore=0.536334;PctSeqSimilarity=0;PctSizeSimilarity=0.80303;PctRecOverlap=0.80597;SizeDiff=13;StartDistance=-13;EndDistance=0	GT	0/0
chr18	3592843	35423_0	N	<DEL>	.	PASS	END=3592906;SVTYPE=DEL;SVLEN=-63;SC=DeBreak,Sniffles2,cuteSV,NanoVar,Sniffles;NumNeighbors=1;NumThresholdNeighbors=1;MatchId=3747;TruScore=0.599586;PctSeqSimilarity=0;PctSizeSimilarity=0.913043;PctRecOverlap=0.885714;SizeDiff=-6;StartDistance=-2;EndDistance=-8	GT	0/0
chr18	3741020	.	N	<INS>	30	.	END=3741020;SVTYPE=INS;SVLEN=164;SC=DeBreak,MAMnet,Sniffles2,cuteSV,NanoVar,SVIM,SVIM-asm,PAV,Dipcall;NumNeighbors=1;NumThresholdNeighbors=1;MatchId=3751;TruScore=0.319106;PctSeqSimilarity=0;PctSizeSimilarity=0.957317;PctRecOverlap=0;SizeDiff=7;StartDistance=-26;EndDistance=-183	GT	1/0
chr18	4265627	.	N	<INS>	30	.	END=4265627;SVTYPE=INS;SVLEN=107;SC=DeBreak,MAMnet,Sniffles2,cuteSV,SVIM,Sniffles,SVIM-asm,PAV,Dipcall;NumNeighbors=1;NumThresholdNeighbors=1;MatchId=3755;TruScore=0.211838;PctSeqSimilarity=0;PctSizeSimilarity=0.635514;PctRecOverlap=0;SizeDiff=39;StartDistance=154;EndDistance=153	GT	1/0
chr18	6272632	.	N	<INS>	30	.	END=6272632;SVTYPE=INS;SVLEN=307;SC=DeBreak,Sniffles2,cuteSV,NanoVar,SVIM-asm,PAV,Dipcall;NumNeighbors=1;NumThresholdNeighbors=1;MatchId=3765;TruScore=0.326961;PctSeqSimilarity=0;PctSizeSimilarity=0.977707;PctRecOverlap=0.0031746;SizeDiff=-7;StartDistance=106;EndDistance=-208	GT	1/0
chr18	8726492	Sniffles2.DEL.23A8S11	N	<DEL>	60	GT	END=8726543;SVTYPE=DEL;SVLEN=-51;SC=DeBreak,Sniffles2;NumNeighbors=1;NumThresholdNeighbors=1;MatchId=3772;TruScore=0.65372;PctSeqSimilarity=0;PctSizeSimilarity=0.980392;PctRecOverlap=0.980769;SizeDiff=1;StartDistance=-1;EndDistance=0	GT	0/0
chr18	11633411	chr18-11633412-INS-76	N	<INS>	.	.	END=11633411;SVTYPE=INS;SVLEN=76;SC=DeBreak,MAMnet,Sniffles2,cuteSV,SVIM,Sniffles,Smartie-sv_aln,SVIM-asm,PAV;NumNeighbors=1;NumThresholdNeighbors=1;MatchId=3787;TruScore=0.328947;PctSeqSimilarity=0;PctSizeSimilarity=0.986842;PctRecOverlap=0;SizeDiff=1;StartDistance=-1;EndDistance=-2	GT	1/1
chr18	13675403	chr18-13675404-INS-134	N	<INS>	.	.	END=13675403;SVTYPE=INS;SVLEN=134;SC=DeBreak,PAV;NumNeighbors=1;NumThresholdNeighbors=1;MatchId=3804;TruScore=0.318408;PctSeqSimilarity=0;PctSizeSimilarity=0.955224;PctRecOverlap=0;SizeDiff=6;StartDistance=-252;EndDistance=-253	GT	1/1
chr18	14650992	.	N	<DEL>	30	.	END=14651064;SVTYPE=DEL;SVLEN=72;SC=DeBreak,Sniffles2,cuteSV,NanoVar,SVIM,Smartie-sv_aln,SVIM-asm,PAV,Dipcall;NumNeighbors=1;NumThresholdNeighbors=1;MatchId=3824;TruScore=0.6621;PctSeqSimilarity=0;PctSizeSimilarity=1;PctRecOverlap=0.986301;SizeDiff=0;StartDistance=-1;EndDistance=-1	GT	0/1
chr18	15366955	chr18-15366956-DEL-3978	N	<DEL>	.	.	END=15370933;SVTYPE=DEL;SVLEN=3978;SC=DeBreak,MAMnet,Sniffles2,cuteSV,SVIM,Sniffles,Smartie-sv_aln,PAV;NumNeighbors=1;NumThresholdNeighbors=1;MatchId=3864;TruScore=0.665997;PctSeqSimilarity=0;PctSizeSimilarity=0.998995;PctRecOverlap=0.998996;SizeDiff=-4;StartDistance=3;EndDistance=-1	GT	0/1
chr18	15383260	cuteSV.DEL.11961	N	<DEL>	0	q5	END=15384810;SVTYPE=DEL;SVLEN=1550;SC=DeBreak,cuteSV;NumNeighbors=1;NumThresholdNeighbors=1;MatchId=3871;TruScore=0.470213;PctSeqSimilarity=0;PctSizeSimilarity=0.82403;PctRecOverlap=0.58661;SizeDiff=-331;StartDistance=778;EndDistance=447	GT	0/0
chr18	15386774	.	N	<INS>	.	.	END=15386774;SVTYPE=INS;SVLEN=170;SC=DeBreak,MAMnet,Sniffles2,cuteSV,SVIM,Sniffles,Smartie-sv_aln;NumNeighbors=1;NumThresholdNeighbors=1;MatchId=3873;TruScore=0.319608;PctSeqSimilarity=0;PctSizeSimilarity=0.958824;PctRecOverlap=0;SizeDiff=7;StartDistance=-6;EndDistance=-7	GT	./.
chr18	15388427	.	N	<DEL>	.	.	END=15389962;SVTYPE=DEL;SVLEN=-1534;SC=DeBreak,Sniffles2,cuteSV,SVIM,Sniffles,Smartie-sv_aln;NumNeighbors=1;NumThresholdNeighbors=1;MatchId=3874;TruScore=0.664713;PctSeqSimilarity=0;PctSizeSimilarity=0.999349;PctRecOverlap=0.994792;SizeDiff=-1;StartDistance=-8;EndDistance=-8	GT	./.
chr18	15392225	35591_62	N	<INS>	.	PASS	END=15392226;SVTYPE=INS;SVLEN=165;SC=DeBreak,MAMnet,Sniffles2,cuteSV,SVIM,Sniffles;NumNeighbors=1;NumThresholdNeighbors=1;MatchId=3875;TruScore=0.331313;PctSeqSimilarity=0;PctSizeSimilarity=0.993939;PctRecOverlap=0;SizeDiff=1;StartDistance=13;EndDistance=13	GT	0/0
chr18	15401135	Sniffles2.DEL.2940S11	N	<DEL>	57	GT	END=15401303;SVTYPE=DEL;SVLEN=-168;SC=DeBreak,Sniffles2;NumNeighbors=1;NumThresholdNeighbors=1;MatchId=3878;TruScore=0.65286;PctSeqSimilarity=0;PctSizeSimilarity=1;PctRecOverlap=0.95858;SizeDiff=0;StartDistance=-7;EndDistance=-7	GT	0/0
chr18	19318767	chr18-19318768-DEL-53	N	<DEL>	.	.	END=19318820;SVTYPE=DEL;SVLEN=53;SC=DeBreak,Sniffles2,cuteSV,NanoVar,SVIM,Sniffles,Smartie-sv_aln,SVIM-asm,PAV;NumNeighbors=1;NumThresholdNeighbors=1;MatchId=3879;TruScore=0.654205;PctSeqSimilarity=0;PctSizeSimilarity=0.981132;PctRecOverlap=0.981481;SizeDiff=1;StartDistance=-1;EndDistance=0	GT	1/1
chr18	20602614	chr18-20602615-INS-52	N	<INS>	.	.	END=20602614;SVTYPE=INS;SVLEN=52;SC=DeBreak,Smartie-sv_aln,SVIM-asm,PAV;NumNeighbors=1;NumThresholdNeighbors=1;MatchId=3889;TruScore=0.320988;PctSeqSimilarity=0;PctSizeSimilarity=0.962963;PctRecOverlap=0;SizeDiff=-2;StartDistance=-4;EndDistance=-58	GT	1/1
chr18	20619936	nv_SV198415-22A5	N	<DEL>	9.1	PASS	END=20619995;SVTYPE=DEL;SVLEN=-59;SC=DeBreak,NanoVar;NumNeighbors=1;NumThresholdNeighbors=1;MatchId=3891;TruScore=0.332674;PctSeqSimilarity=0;PctSizeSimilarity=0.881356;PctRecOverlap=0.116667;SizeDiff=7;StartDistance=-53;EndDistance=-46	GT	0/1
chr18	20798496	.	N	<DEL>	30	.	END=20798567;SVTYPE=DEL;SVLEN=71;SC=DeBreak,Sniffles2,cuteSV,SVIM,SVIM-asm,PAV,Dipcall;NumNeighbors=1;NumThresholdNeighbors=1;MatchId=3892;TruScore=0.374366;PctSeqSimilarity=0;PctSizeSimilarity=0.986111;PctRecOverlap=0.136986;SizeDiff=-1;StartDistance=63;EndDistance=62	GT	0/1
chr18	23973393	.	N	<DEL>	.	.	END=23973444;SVTYPE=DEL;SVLEN=-51;SC=DeBreak,Sniffles2,NanoVar,Sniffles,Smartie-sv_aln;NumNeighbors=1;NumThresholdNeighbors=1;MatchId=3905;TruScore=0.64731;PctSeqSimilarity=0;PctSizeSimilarity=0.980392;PctRecOverlap=0.961538;SizeDiff=1;StartDistance=-2;EndDistance=-1	GT	./.
chr18	25435591	chr18-25435592-INS-698	N	<INS>	.	.	END=25435591;SVTYPE=INS;SVLEN=698;SC=DeBreak,MAMnet,Sniffles2,cuteSV,SVIM,Sniffles,PAV;NumNeighbors=1;NumThresholdNeighbors=1;MatchId=3909;TruScore=0.295606;PctSeqSimilarity=0;PctSizeSimilarity=0.886819;PctRecOverlap=0;SizeDiff=79;StartDistance=352;EndDistance=351	GT	0/1
chr18	25436118	chr18-25436119-INS-99	N	<INS>	.	.	END=25436118;SVTYPE=INS;SVLEN=99;SC=DeBreak,cuteSV,PAV;NumNeighbors=1;NumThresholdNeighbors=1;MatchId=3910;TruScore=0.176471;PctSeqSimilarity=0;PctSizeSimilarity=0.529412;PctRecOverlap=0;SizeDiff=-88;StartDistance=-285;EndDistance=-472	GT	0/1
chr18	26508564	35681_4	N	<DEL>	.	STRANDBIAS	END=26508623;SVTYPE=DEL;SVLEN=-59;SC=DeBreak,Sniffles2,cuteSV,SVIM,Sniffles;NumNeighbors=1;NumThresholdNeighbors=1;MatchId=3914;TruScore=0.634665;PctSeqSimilarity=0;PctSizeSimilarity=0.951613;PctRecOverlap=0.952381;SizeDiff=-3;StartDistance=1;EndDistance=-2	GT	0/0
chr18	27175913	.	N	<INS>	30	.	END=27175913;SVTYPE=INS;SVLEN=219;SC=DeBreak,Sniffles2,cuteSV,NanoVar,SVIM,Smartie-sv_aln,SVIM-asm,PAV,Dipcall;NumNeighbors=1;NumThresholdNeighbors=1;MatchId=3915;TruScore=0.331818;PctSeqSimilarity=0;PctSizeSimilarity=0.995455;PctRecOverlap=0;SizeDiff=-1;StartDistance=-1;EndDistance=-2	GT	0/1
chr18	28070776	nv_SV198927-E1D0B	N	<INS>	1.5	PASS	END=28070777;SVTYPE=INS;SVLEN=1280;SC=DeBreak,Sniffles2,NanoVar;NumNeighbors=1;NumThresholdNeighbors=1;MatchId=3917;TruScore=0.306816;PctSeqSimilarity=0;PctSizeSimilarity=0.91875;PctRecOverlap=0.00169924;SizeDiff=104;StartDistance=177;EndDistance=-998	GT	./.
chr18	28136549	.	N	<DEL>	30	GAP2	END=28136599;SVTYPE=DEL;SVLEN=50;SC=DeBreak,NanoVar,SVIM-asm,Dipcall;NumNeighbors=1;NumThresholdNeighbors=1;MatchId=3921;TruScore=0.621669;PctSeqSimilarity=0;PctSizeSimilarity=0.980392;PctRecOverlap=0.884615;SizeDiff=-1;StartDistance=-5;EndDistance=-6	GT	1/.
chr18	40111914	Sniffles2.DEL.3953S11	N	<DEL>	60	GT	END=40111970;SVTYPE=DEL;SVLEN=-56;SC=DeBreak,Sniffles2;NumNeighbors=1;NumThresholdNeighbors=1;MatchId=3957;TruScore=0.580204;PctSeqSimilarity=0;PctSizeSimilarity=0.918033;PctRecOverlap=0.822581;SizeDiff=-5;StartDistance=11;EndDistance=6	GT	0/0
chr18	42124802	.	N	<INS>	30	.	END=42124802;SVTYPE=INS;SVLEN=112;SC=DeBreak,Sniffles2,cuteSV,NanoVar,Sniffles,SVIM-asm,PAV,Dipcall;NumNeighbors=1;NumThresholdNeighbors=1;MatchId=3964;TruScore=0.235119;PctSeqSimilarity=0;PctSizeSimilarity=0.705357;PctRecOverlap=0;SizeDiff=33;StartDistance=-85;EndDistance=-86	GT	1/.
chr18	42353772	35834_1	N	<DEL>	.	PASS	END=42353822;SVTYPE=DEL;SVLEN=-50;SC=DeBreak,MAMnet,Sniffles;NumNeighbors=1;NumThresholdNeighbors=1;MatchId=3966;TruScore=0.628689;PctSeqSimilarity=0;PctSizeSimilarity=0.961538;PctRecOverlap=0.924528;SizeDiff=-2;StartDistance=-2;EndDistance=-4	GT	0/0
chr18	42448653	.	N	<DEL>	17	PASS	END=42448705;SVTYPE=DEL;SVLEN=-52;SC=DeBreak,MAMnet;NumNeighbors=1;NumThresholdNeighbors=1;MatchId=3967;TruScore=0.647799;PctSeqSimilarity=0;PctSizeSimilarity=1;PctRecOverlap=0.943396;SizeDiff=0;StartDistance=3;EndDistance=3	GT	1/1
chr18	44290347	cuteSV.DEL.12174	N	<DEL>	0.6	q5	END=44290405;SVTYPE=DEL;SVLEN=58;SC=DeBreak,Sniffles2,cuteSV;NumNeighbors=1;NumThresholdNeighbors=1;MatchId=3971;TruScore=0.466325;PctSeqSimilarity=0;PctSizeSimilarity=0.716049;PctRecOverlap=0.682927;SizeDiff=-23;StartDistance=-3;EndDistance=-26	GT	0/0
chr18	45211270	chr18-45211271-INS-77	N	<INS>	.	.	END=45211270;SVTYPE=INS;SVLEN=77;SC=DeBreak,MAMnet,Sniffles2,NanoVar,SVIM,Sniffles,PAV;NumNeighbors=1;NumThresholdNeighbors=1;MatchId=3986;TruScore=0.246753;PctSeqSimilarity=0;PctSizeSimilarity=0.74026;PctRecOverlap=0;SizeDiff=20;StartDistance=-1;EndDistance=-2	GT	1/1
chr18	45509048	chr18-45509049-DEL-50	N	<DEL>	.	.	END=45509098;SVTYPE=DEL;SVLEN=50;SC=DeBreak,Sniffles2,cuteSV,NanoVar,SVIM,Sniffles,PAV;NumNeighbors=1;NumThresholdNeighbors=1;MatchId=3987;TruScore=0.572085;PctSeqSimilarity=0;PctSizeSimilarity=0.961538;PctRecOverlap=0.754717;SizeDiff=-2;StartDistance=13;EndDistance=11	GT	1/1
chr18	45915579	35890_0	N	<DEL>	.	STRANDBIAS	END=45915631;SVTYPE=DEL;SVLEN=-52;SC=DeBreak,Sniffles2,cuteSV,Sniffles;NumNeighbors=1;NumThresholdNeighbors=1;MatchId=3988;TruScore=0.660377;PctSeqSimilarity=0;PctSizeSimilarity=1;PctRecOverlap=0.981132;SizeDiff=0;StartDistance=1;EndDistance=1	GT	0/0
chr18	46037557	.	N	<INS>	30	.	END=46037557;SVTYPE=INS;SVLEN=448;SC=DeBreak,NanoVar,SVIM-asm,PAV,Dipcall;NumNeighbors=1;NumThresholdNeighbors=1;MatchId=3992;TruScore=0.262849;PctSeqSimilarity=0;PctSizeSimilarity=0.785714;PctRecOverlap=0.00283286;SizeDiff=96;StartDistance=8;EndDistance=-344	GT	1/1
chr18	46785189	35908_2	N	<DEL>	.	STRANDBIAS	END=46785241;SVTYPE=DEL;SVLEN=-52;SC=DeBreak,cuteSV,NanoVar,Sniffles;NumNeighbors=1;NumThresholdNeighbors=1;MatchId=4005;TruScore=0.608691;PctSeqSimilarity=0;PctSizeSimilarity=0.912281;PctRecOverlap=0.913793;SizeDiff=-5;StartDistance=0;EndDistance=-5	GT	0/1
chr18	46967195	Sniffles2.INS.1056S11	N	<INS>	59	PASS	END=46967195;SVTYPE=INS;SVLEN=148;SC=DeBreak,Sniffles2;NumNeighbors=1;NumThresholdNeighbors=1;MatchId=4008;TruScore=0.328889;PctSeqSimilarity=0;PctSizeSimilarity=0.986667;PctRecOverlap=0;SizeDiff=-2;StartDistance=387;EndDistance=386	GT	1/1
chr18	47104025	.	N	<DEL>	30	GAP1	END=47104076;SVTYPE=DEL;SVLEN=51;SC=DeBreak,MAMnet,Sniffles2,cuteSV,NanoVar,SVIM,Sniffles,SVIM-asm,PAV,Dipcall;NumNeighbors=1;NumThresholdNeighbors=1;MatchId=4009;TruScore=0.660256;PctSeqSimilarity=0;PctSizeSimilarity=1;PctRecOverlap=0.980769;SizeDiff=0;StartDistance=-1;EndDistance=-1	GT	./1
chr18	48061557	35925_3	N	<DEL>	.	STRANDBIAS	END=48061636;SVTYPE=DEL;SVLEN=-79;SC=DeBreak,Sniffles2,cuteSV,Sniffles;NumNeighbors=1;NumThresholdNeighbors=1;MatchId=4018;TruScore=0.474947;PctSeqSimilarity=0;PctSizeSimilarity=0.987342;PctRecOverlap=0.4375;SizeDiff=1;StartDistance=-45;EndDistance=-44	GT	0/0
chr18	48657320	chr18-48657321-INS-116	N	<INS>	.	.	END=48657320;SVTYPE=INS;SVLEN=116;SC=DeBreak,Sniffles2,cuteSV,Sniffles,PAV;NumNeighbors=1;NumThresholdNeighbors=1;MatchId=4021;TruScore=0.304598;PctSeqSimilarity=0;PctSizeSimilarity=0.913793;PctRecOverlap=0;SizeDiff=10;StartDistance=22;EndDistance=21	GT	0/1
chr18	50827342	.	N	<INS>	30	.	END=50827342;SVTYPE=INS;SVLEN=53;SC=DeBreak,NanoVar,SVIM,Smartie-sv_aln,SVIM-asm,Dipcall;NumNeighbors=1;NumThresholdNeighbors=1;MatchId=4026;TruScore=0.327044;PctSeqSimilarity=0;PctSizeSimilarity=0.981132;PctRecOverlap=0;SizeDiff=1;StartDistance=-19;EndDistance=-20	GT	0/1
chr18	51650930	svim.DEL.544493	N	<DEL>	18	PASS	END=51650984;SVTYPE=DEL;SVLEN=54;SC=DeBreak,SVIM;NumNeighbors=1;NumThresholdNeighbors=1;MatchId=4030;TruScore=0.654433;PctSeqSimilarity=0;PctSizeSimilarity=0.981481;PctRecOverlap=0.981818;SizeDiff=1;StartDistance=-1;EndDistance=0	GT	0/1
chr18	52689027	.	N	<DEL>	.	.	END=52689079;SVTYPE=DEL;SVLEN=-51;SC=DeBreak,Smartie-sv_aln;NumNeighbors=1;NumThresholdNeighbors=1;MatchId=4035;TruScore=0.647552;PctSeqSimilarity=0;PctSizeSimilarity=0.980392;PctRecOverlap=0.962264;SizeDiff=1;StartDistance=-1;EndDistance=1	GT	./.
chr18	52873993	.	N	<DEL>	.	.	END=52874054;SVTYPE=DEL;SVLEN=-60;SC=DeBreak,SVIM,Smartie-sv_aln;NumNeighbors=1;NumThresholdNeighbors=1;MatchId=4037;TruScore=0.584767;PctSeqSimilarity=0;PctSizeSimilarity=0.883333;PctRecOverlap=0.870968;SizeDiff=7;StartDistance=-8;EndDistance=0	GT	./.
chr18	53029570	.	N	<INS>	30	.	END=53029570;SVTYPE=INS;SVLEN=92;SC=DeBreak,MAMnet,cuteSV,SVIM-asm,PAV,Dipcall;NumNeighbors=1;NumThresholdNeighbors=1;MatchId=4038;TruScore=0.282609;PctSeqSimilarity=0;PctSizeSimilarity=0.847826;PctRecOverlap=0;SizeDiff=14;StartDistance=3;EndDistance=2	GT	1/.
chr18	54691904	.	N	<INS>	30	.	END=54691904;SVTYPE=INS;SVLEN=138;SC=DeBreak,MAMnet,Sniffles2,cuteSV,SVIM,Sniffles,SVIM-asm,PAV,Dipcall;NumNeighbors=1;NumThresholdNeighbors=1;MatchId=4044;TruScore=0.238823;PctSeqSimilarity=0;PctSizeSimilarity=0.71134;PctRecOverlap=0.00512821;SizeDiff=-56;StartDistance=116;EndDistance=-78	GT	1/0
chr18	56556108	chr18-56556109-INS-102	N	<INS>	.	.	END=56556108;SVTYPE=INS;SVLEN=102;SC=DeBreak,Sniffles2,cuteSV,NanoVar,SVIM,Sniffles,PAV;NumNeighbors=1;NumThresholdNeighbors=1;MatchId=4056;TruScore=0.212418;PctSeqSimilarity=0;PctSizeSimilarity=0.637255;PctRecOverlap=0;SizeDiff=37;StartDistance=7;EndDistance=6	GT	1/0
chr18	56769782	cuteSV.DEL.12320	N	<DEL>	128.8	PASS	END=56769832;SVTYPE=DEL;SVLEN=50;SC=DeBreak,MAMnet,cuteSV;NumNeighbors=1;NumThresholdNeighbors=1;MatchId=4061;TruScore=0.352916;PctSeqSimilarity=0;PctSizeSimilarity=0.641026;PctRecOverlap=0.417722;SizeDiff=-28;StartDistance=46;EndDistance=18	GT	0/1
chr18	57218232	svim.DEL.545682	N	<DEL>	14	PASS	END=57218289;SVTYPE=DEL;SVLEN=57;SC=DeBreak,SVIM;NumNeighbors=1;NumThresholdNeighbors=1;MatchId=4070;TruScore=0.594256;PctSeqSimilarity=0;PctSizeSimilarity=0.966102;PctRecOverlap=0.816667;SizeDiff=-2;StartDistance=-9;EndDistance=-11	GT	0/1
chr18	58690716	nv_SV201106-17250	N	<INS>	12.4	PASS	END=58690717;SVTYPE=INS;SVLEN=280;SC=DeBreak,MAMnet,Sniffles2,cuteSV,NanoVar;NumNeighbors=1;NumThresholdNeighbors=1;MatchId=4072;TruScore=0.277381;PctSeqSimilarity=0;PctSizeSimilarity=0.832143;PctRecOverlap=0;SizeDiff=47;StartDistance=-49;EndDistance=-281	GT	0/1
chr18	59730661	.	N	<DEL>	.	.	END=59730716;SVTYPE=DEL;SVLEN=-54;SC=DeBreak,Smartie-sv_aln;NumNeighbors=1;NumThresholdNeighbors=1;MatchId=4081;TruScore=0.315789;PctSeqSimilarity=0;PctSizeSimilarity=0.947368;PctRecOverlap=0;SizeDiff=-3;StartDistance=135;EndDistance=133	GT	./.
chr18	60730919	.	N	<DEL>	.	.	END=60730973;SVTYPE=DEL;SVLEN=-54;SC=DeBreak,MAMnet,cuteSV,NanoVar,SVIM,Sniffles,Smartie-sv_aln;NumNeighbors=1;NumThresholdNeighbors=1;MatchId=4089;TruScore=0.660606;PctSeqSimilarity=0;PctSizeSimilarity=1;PctRecOverlap=0.981818;SizeDiff=0;StartDistance=-1;EndDistance=-1	GT	./.
chr18	60759048	chr18-60759049-INS-293	N	<INS>	.	.	END=60759048;SVTYPE=INS;SVLEN=293;SC=DeBreak,MAMnet,Sniffles2,cuteSV,NanoVar,SVIM,Sniffles,SVIM-asm,PAV;NumNeighbors=1;NumThresholdNeighbors=1;MatchId=4090;TruScore=0.3322;PctSeqSimilarity=0;PctSizeSimilarity=0.996599;PctRecOverlap=0;SizeDiff=-1;StartDistance=-77;EndDistance=-371	GT	1/0
chr18	63449148	cuteSV.DEL.12384	N	<DEL>	0.6	q5	END=63449208;SVTYPE=DEL;SVLEN=60;SC=DeBreak,Sniffles2,cuteSV;NumNeighbors=1;NumThresholdNeighbors=1;MatchId=4107;TruScore=0.337995;PctSeqSimilarity=0;PctSizeSimilarity=0.923077;PctRecOverlap=0.0909091;SizeDiff=-5;StartDistance=60;EndDistance=55	GT	0/0
chr18	66063888	.	N	<DEL>	30	.	END=66063939;SVTYPE=DEL;SVLEN=51;SC=DeBreak,Sniffles,Smartie-sv_aln,SVIM-asm,PAV,Dipcall;NumNeighbors=1;NumThresholdNeighbors=1;MatchId=4124;TruScore=0.628079;PctSeqSimilarity=0;PctSizeSimilarity=0.980392;PctRecOverlap=0.903846;SizeDiff=1;StartDistance=4;EndDistance=5	GT	1/0
chr18	70021637	36197_1	N	<DEL>	.	STRANDBIAS	END=70021710;SVTYPE=DEL;SVLEN=-73;SC=DeBreak,Sniffles2,cuteSV,NanoVar,Sniffles;NumNeighbors=1;NumThresholdNeighbors=1;MatchId=4136;TruScore=0.55994;PctSeqSimilarity=0;PctSizeSimilarity=0.986486;PctRecOverlap=0.693333;SizeDiff=-1;StartDistance=23;EndDistance=22	GT	0/0
chr18	70639559	.	N	<INS>	30	.	END=70639559;SVTYPE=INS;SVLEN=12757;SC=DeBreak,MAMnet,Sniffles2,cuteSV,SVIM,Sniffles,SVIM-asm,PAV,Dipcall;NumNeighbors=1;NumThresholdNeighbors=1;MatchId=4138;TruScore=0.326514;PctSeqSimilarity=0;PctSizeSimilarity=0.979541;PctRecOverlap=0;SizeDiff=261;StartDistance=-108;EndDistance=-12604	GT	1/0
chr18	72181858	.	N	<INS>	30	.	END=72181858;SVTYPE=INS;SVLEN=68;SC=DeBreak,Sniffles2,cuteSV,SVIM,SVIM-asm,PAV,Dipcall;NumNeighbors=1;NumThresholdNeighbors=1;MatchId=4153;TruScore=0.306306;PctSeqSimilarity=0;PctSizeSimilarity=0.918919;PctRecOverlap=0;SizeDiff=-6;StartDistance=103;EndDistance=102	GT	1/0
chr18	74451056	.	N	<INS>	30	.	END=74451056;SVTYPE=INS;SVLEN=140;SC=DeBreak,Sniffles2,cuteSV,PAV,Dipcall;NumNeighbors=1;NumThresholdNeighbors=1;MatchId=4175;TruScore=0.283333;PctSeqSimilarity=0;PctSizeSimilarity=0.85;PctRecOverlap=0;SizeDiff=21;StartDistance=-38;EndDistance=-157	GT	1/0
chr18	74687110	chr18-74687111-INS-62	N	<INS>	.	.	END=74687110;SVTYPE=INS;SVLEN=62;SC=DeBreak,SVIM,SVIM-asm,PAV;NumNeighbors=1;NumThresholdNeighbors=1;MatchId=4182;TruScore=0.290323;PctSeqSimilarity=0;PctSizeSimilarity=0.870968;PctRecOverlap=0;SizeDiff=8;StartDistance=-6;EndDistance=-7	GT	1/1
chr18	74970558	.	N	<INS>	30	.	END=74970558;SVTYPE=INS;SVLEN=198;SC=DeBreak,MAMnet,Sniffles2,cuteSV,NanoVar,SVIM-asm,PAV,Dipcall;NumNeighbors=1;NumThresholdNeighbors=1;MatchId=4187;TruScore=0.291246;PctSeqSimilarity=0;PctSizeSimilarity=0.873737;PctRecOverlap=0;SizeDiff=25;StartDistance=-35;EndDistance=-208	GT	0/1
chr18	75402426	.	N	<DEL>	.	.	END=75402478;SVTYPE=DEL;SVLEN=-51;SC=DeBreak,NanoVar,Smartie-sv_aln;NumNeighbors=1;NumThresholdNeighbors=1;MatchId=4192;TruScore=0.326923;PctSeqSimilarity=0;PctSizeSimilarity=0.980769;PctRecOverlap=0;SizeDiff=-1;StartDistance=96;EndDistance=96	GT	./.
chr18	76036441	.	N	<INS>	30	.	END=76036441;SVTYPE=INS;SVLEN=158;SC=DeBreak,PAV,Dipcall;NumNeighbors=1;NumThresholdNeighbors=1;MatchId=4207;TruScore=0.287796;PctSeqSimilarity=0;PctSizeSimilarity=0.863388;PctRecOverlap=0;SizeDiff=-25;StartDistance=379;EndDistance=196	GT	0/1
chr18	76197748	cuteSV.INS.7107	N	<INS>	127.6	PASS	END=76197748;SVTYPE=INS;SVLEN=143;SC=DeBreak,cuteSV;NumNeighbors=1;NumThresholdNeighbors=1;MatchId=4217;TruScore=0.277132;PctSeqSimilarity=0;PctSizeSimilarity=0.831395;PctRecOverlap=0;SizeDiff=-29;StartDistance=65;EndDistance=64	GT	0/1
chr18	76273859	.	N	<INS>	17	PASS	END=76273860;SVTYPE=INS;SVLEN=2045;SC=DeBreak,MAMnet;NumNeighbors=1;NumThresholdNeighbors=1;MatchId=4224;TruScore=0.321935;PctSeqSimilarity=0;PctSizeSimilarity=0.964792;PctRecOverlap=0.00101317;SizeDiff=72;StartDistance=59;EndDistance=-1913	GT	1/1
chr18	76274255	.	N	<INS>	30	.	END=76274255;SVTYPE=INS;SVLEN=817;SC=DeBreak,SVIM-asm,PAV,Dipcall;NumNeighbors=1;NumThresholdNeighbors=1;MatchId=4226;TruScore=0.180335;PctSeqSimilarity=0;PctSizeSimilarity=0.541004;PctRecOverlap=0;SizeDiff=375;StartDistance=-228;EndDistance=-670	GT	0/1
chr18	76366256	cuteSV.DEL.12530	N	<DEL>	0.3	q5	END=76366456;SVTYPE=DEL;SVLEN=200;SC=DeBreak,Sniffles2,cuteSV;NumNeighbors=1;NumThresholdNeighbors=1;MatchId=4235;TruScore=0.397485;PctSeqSimilarity=0;PctSizeSimilarity=0.732601;PctRecOverlap=0.459854;SizeDiff=-73;StartDistance=-75;EndDistance=-148	GT	0/0
chr18	76393818	36350_1	N	<DEL>	.	PASS	END=76393898;SVTYPE=DEL;SVLEN=-80;SC=DeBreak,Sniffles2,cuteSV,Sniffles;NumNeighbors=1;NumThresholdNeighbors=1;MatchId=4240;TruScore=0.552726;PctSeqSimilarity=0;PctSizeSimilarity=0.91954;PctRecOverlap=0.738636;SizeDiff=-7;StartDistance=23;EndDistance=16	GT	0/0
chr18	76412830	chr18-76412831-INS-154	N	<INS>	.	.	END=76412830;SVTYPE=INS;SVLEN=154;SC=DeBreak,PAV;NumNeighbors=1;NumThresholdNeighbors=1;MatchId=4243;TruScore=0.242424;PctSeqSimilarity=0;PctSizeSimilarity=0.727273;PctRecOverlap=0;SizeDiff=42;StartDistance=-1;EndDistance=-2	GT	1/0
chr18	76413944	chr18-76413945-INS-221	N	<INS>	.	.	END=76413944;SVTYPE=INS;SVLEN=221;SC=DeBreak,cuteSV,PAV;NumNeighbors=1;NumThresholdNeighbors=1;MatchId=4245;TruScore=0.22528;PctSeqSimilarity=0;PctSizeSimilarity=0.675841;PctRecOverlap=0;SizeDiff=-106;StartDistance=-296;EndDistance=-623	GT	0/1
chr18	76774400	.	N	<INS>	15	PASS	END=76774401;SVTYPE=INS;SVLEN=9682;SC=DeBreak,MAMnet;NumNeighbors=2;NumThresholdNeighbors=1;MatchId=4255;TruScore=0.319046;PctSeqSimilarity=0;PctSizeSimilarity=0.957137;PctRecOverlap=0;SizeDiff=415;StartDistance=-38;EndDistance=-9304	GT	1/1
chr18	76774665	chr18-76774666-INS-470	N	<INS>	.	.	END=76774665;SVTYPE=INS;SVLEN=470;SC=DeBreak,PAV;NumNeighbors=1;NumThresholdNeighbors=1;MatchId=4256;TruScore=0.168782;PctSeqSimilarity=0;PctSizeSimilarity=0.502128;PctRecOverlap=0.00421941;SizeDiff=234;StartDistance=208;EndDistance=-28	GT	1/1
chr18	76793280	chr18-76793281-INS-74	N	<INS>	.	.	END=76793280;SVTYPE=INS;SVLEN=74;SC=DeBreak,Sniffles,PAV;NumNeighbors=1;NumThresholdNeighbors=1;MatchId=4272;TruScore=0.328829;PctSeqSimilarity=0;PctSizeSimilarity=0.986486;PctRecOverlap=0;SizeDiff=1;StartDistance=-454;EndDistance=-455	GT	1/0
chr18	76795860	.	N	<INS>	30	.	END=76795860;SVTYPE=INS;SVLEN=148;SC=DeBreak,PAV,Dipcall;NumNeighbors=1;NumThresholdNeighbors=1;MatchId=4280;TruScore=0.173423;PctSeqSimilarity=0;PctSizeSimilarity=0.52027;PctRecOverlap=0;SizeDiff=71;StartDistance=-477;EndDistance=-478	GT	1/0
chr18	76799237	.	N	<INS>	30	.	END=76799237;SVTYPE=INS;SVLEN=1342;SC=DeBreak,MAMnet,cuteSV,NanoVar,SVIM-asm,PAV,Dipcall;NumNeighbors=1;NumThresholdNeighbors=1;MatchId=4283;TruScore=0.311493;PctSeqSimilarity=0;PctSizeSimilarity=0.933681;PctRecOverlap=0.000797448;SizeDiff=89;StartDistance=64;EndDistance=-1189	GT	1/0
chr18	76932328	.	N	<DEL>	30	.	END=76932391;SVTYPE=DEL;SVLEN=63;SC=DeBreak,NanoVar,SVIM,Dipcall;NumNeighbors=1;NumThresholdNeighbors=1;MatchId=4289;TruScore=0.384535;PctSeqSimilarity=0;PctSizeSimilarity=0.984375;PctRecOverlap=0.169231;SizeDiff=-1;StartDistance=54;EndDistance=53	GT	0/1
chr18	77117494	.	N	<INS>	30	.	END=77117494;SVTYPE=INS;SVLEN=248;SC=DeBreak,cuteSV,SVIM-asm,PAV,Dipcall;NumNeighbors=1;NumThresholdNeighbors=1;MatchId=4302;TruScore=0.294355;PctSeqSimilarity=0;PctSizeSimilarity=0.883065;PctRecOverlap=0;SizeDiff=29;StartDistance=125;EndDistance=124	GT	0/1
chr18	77118341	.	N	<INS>	30	.	END=77118341;SVTYPE=INS;SVLEN=585;SC=DeBreak,Dipcall;NumNeighbors=1;NumThresholdNeighbors=1;MatchId=4307;TruScore=0.177208;PctSeqSimilarity=0;PctSizeSimilarity=0.531624;PctRecOverlap=0;SizeDiff=274;StartDistance=-249;EndDistance=-560	GT	0/1
chr18	77145401	chr18-77145402-INS-52	N	<INS>	.	.	END=77145401;SVTYPE=INS;SVLEN=52;SC=DeBreak,NanoVar,SVIM,PAV;NumNeighbors=1;NumThresholdNeighbors=1;MatchId=4310;TruScore=0.333333;PctSeqSimilarity=0;PctSizeSimilarity=1;PctRecOverlap=0;SizeDiff=0;StartDistance=-11;EndDistance=-12	GT	1/1
chr18	77265662	chr18-77265663-INS-287	N	<INS>	.	.	END=77265662;SVTYPE=INS;SVLEN=287;SC=DeBreak,Sniffles2,cuteSV,SVIM,SVIM-asm,PAV;NumNeighbors=1;NumThresholdNeighbors=1;MatchId=4316;TruScore=0.237035;PctSeqSimilarity=0;PctSizeSimilarity=0.708642;PctRecOverlap=0.00246305;SizeDiff=-118;StartDistance=180;EndDistance=-225	GT	1/0
chr18	77316570	chr18-77316571-INS-114	N	<INS>	.	.	END=77316570;SVTYPE=INS;SVLEN=114;SC=DeBreak,Sniffles2,Sniffles,PAV;NumNeighbors=1;NumThresholdNeighbors=1;MatchId=4325;TruScore=0.251462;PctSeqSimilarity=0;PctSizeSimilarity=0.754386;PctRecOverlap=0;SizeDiff=28;StartDistance=-2;EndDistance=-3	GT	1/0
chr18	77379246	chr18-77379247-INS-64	N	<INS>	.	.	END=77379246;SVTYPE=INS;SVLEN=64;SC=DeBreak,SVIM-asm,PAV;NumNeighbors=2;NumThresholdNeighbors=1;MatchId=4330;TruScore=0.286458;PctSeqSimilarity=0;PctSizeSimilarity=0.859375;PctRecOverlap=0;SizeDiff=9;StartDistance=-121;EndDistance=-122	GT	1/0
chr18	77379924	cuteSV.INS.7156	N	<INS>	0	q5	END=77379924;SVTYPE=INS;SVLEN=354;SC=DeBreak,cuteSV;NumNeighbors=1;NumThresholdNeighbors=1;MatchId=4331;TruScore=0.246014;PctSeqSimilarity=0;PctSizeSimilarity=0.735967;PctRecOverlap=0.00207469;SizeDiff=-127;StartDistance=300;EndDistance=-181	GT	0/0
chr18	77568258	.	N	<DEL>	30	.	END=77568739;SVTYPE=DEL;SVLEN=481;SC=DeBreak,cuteSV,NanoVar,Dipcall;NumNeighbors=1;NumThresholdNeighbors=1;MatchId=4355;TruScore=0.2079;PctSeqSimilarity=0;PctSizeSimilarity=0.623701;PctRecOverlap=0;SizeDiff=181;StartDistance=-850;EndDistance=-669	GT	1/0
chr18	77591232	.	N	<INS>	30	.	END=77591232;SVTYPE=INS;SVLEN=63;SC=DeBreak,Sniffles2,cuteSV,SVIM-asm,PAV,Dipcall;NumNeighbors=1;NumThresholdNeighbors=1;MatchId=4361;TruScore=0.235955;PctSeqSimilarity=0;PctSizeSimilarity=0.707865;PctRecOverlap=0;SizeDiff=-26;StartDistance=-223;EndDistance=-224	GT	1/0
chr18	77645898	.	N	<INS>	13	PASS	END=77645899;SVTYPE=INS;SVLEN=873;SC=DeBreak,MAMnet;NumNeighbors=1;NumThresholdNeighbors=1;MatchId=4366;TruScore=0.266362;PctSeqSimilarity=0;PctSizeSimilarity=0.79726;PctRecOverlap=0.00182482;SizeDiff=-222;StartDistance=19;EndDistance=-1075	GT	1/1
chr18	77679758	36454_8	N	<DEL>	.	PASS	END=77679923;SVTYPE=DEL;SVLEN=-165;SC=DeBreak,cuteSV,Sniffles;NumNeighbors=2;NumThresholdNeighbors=1;MatchId=4375;TruScore=0.492118;PctSeqSimilarity=0;PctSizeSimilarity=0.841837;PctRecOverlap=0.634518;SizeDiff=-31;StartDistance=72;EndDistance=41	GT	0/0
chr18	77680334	svim.INS.311334	N	<INS>	11	hom_ref	END=77680334;SVTYPE=INS;SVLEN=66;SC=DeBreak,cuteSV,SVIM;NumNeighbors=1;NumThresholdNeighbors=1;MatchId=4377;TruScore=0.323232;PctSeqSimilarity=0;PctSizeSimilarity=0.969697;PctRecOverlap=0;SizeDiff=2;StartDistance=142;EndDistance=141	GT	0/0
chr18	77681656	chr18-77681657-DEL-234	N	<DEL>	.	.	END=77681890;SVTYPE=DEL;SVLEN=234;SC=DeBreak,cuteSV,PAV;NumNeighbors=1;NumThresholdNeighbors=1;MatchId=4380;TruScore=0.444917;PctSeqSimilarity=0;PctSizeSimilarity=0.666667;PctRecOverlap=0.668085;SizeDiff=78;StartDistance=-59;EndDistance=19	GT	0/1
chr14	19012747	chr14-19012748-INS-1021	N	<INS>	.	.	END=19012747;SVTYPE=INS;SVLEN=1021;SC=DeBreak,MAMnet,Sniffles2,cuteSV,NanoVar,SVIM,Sniffles,SVIM-asm,PAV;NumNeighbors=2;NumThresholdNeighbors=1;MatchId=4396;TruScore=0.322233;PctSeqSimilarity=0;PctSizeSimilarity=0.966699;PctRecOverlap=0;SizeDiff=34;StartDistance=-33;EndDistance=-1020	GT	1/1
chr14	19012943	28485_6	N	<DEL>	.	PASS	END=19014136;SVTYPE=DEL;SVLEN=-1193;SC=DeBreak,MAMnet,Sniffles2,cuteSV,SVIM,Sniffles;NumNeighbors=1;NumThresholdNeighbors=1;MatchId=4398;TruScore=0.66555;PctSeqSimilarity=0;PctSizeSimilarity=0.999162;PctRecOverlap=0.997487;SizeDiff=1;StartDistance=-3;EndDistance=-2	GT	0/0
chr14	19285941	.	N	<DEL>	.	.	END=19286037;SVTYPE=DEL;SVLEN=-96;SC=DeBreak,MAMnet,Sniffles2,cuteSV,SVIM,Sniffles,Smartie-sv_aln;NumNeighbors=1;NumThresholdNeighbors=1;MatchId=4407;TruScore=0.618557;PctSeqSimilarity=0;PctSizeSimilarity=1;PctRecOverlap=0.85567;SizeDiff=0;StartDistance=14;EndDistance=14	GT	./.
chr14	19314792	29826_1	N	<INS>	.	PASS	END=19314794;SVTYPE=INS;SVLEN=91;SC=DeBreak,MAMnet,Sniffles2,cuteSV,SVIM,Sniffles;NumNeighbors=1;NumThresholdNeighbors=1;MatchId=4411;TruScore=0.538194;PctSeqSimilarity=0;PctSizeSimilarity=0.947917;PctRecOverlap=0.666667;SizeDiff=-5;StartDistance=0;EndDistance=1	GT	0/1
chr14	19315773	.	N	<INS>	.	.	END=19315773;SVTYPE=INS;SVLEN=88;SC=DeBreak,MAMnet,Sniffles2,cuteSV,NanoVar,SVIM,Sniffles,Smartie-sv_aln;NumNeighbors=1;NumThresholdNeighbors=1;MatchId=4412;TruScore=0.318841;PctSeqSimilarity=0;PctSizeSimilarity=0.956522;PctRecOverlap=0;SizeDiff=-4;StartDistance=8;EndDistance=7	GT	./.
chr14	20217901	29859_0	N	<DEL>	.	PASS	END=20217960;SVTYPE=DEL;SVLEN=-59;SC=DeBreak,SVIM,Sniffles;NumNeighbors=1;NumThresholdNeighbors=1;MatchId=4465;TruScore=0.228682;PctSeqSimilarity=0;PctSizeSimilarity=0.686047;PctRecOverlap=0;SizeDiff=-27;StartDistance=-105;EndDistance=-132	GT	1/1
chr14	20705100	chr14-20705101-INS-170	N	<INS>	.	.	END=20705100;SVTYPE=INS;SVLEN=170;SC=DeBreak,MAMnet,cuteSV,NanoVar,Sniffles,PAV;NumNeighbors=1;NumThresholdNeighbors=1;MatchId=4472;TruScore=0.292157;PctSeqSimilarity=0;PctSizeSimilarity=0.876471;PctRecOverlap=0;SizeDiff=21;StartDistance=-25;EndDistance=-174	GT	1/1
chr14	20706343	chr14-20706344-INS-112	N	<INS>	.	.	END=20706343;SVTYPE=INS;SVLEN=112;SC=DeBreak,Sniffles2,cuteSV,Sniffles,SVIM-asm,PAV;NumNeighbors=1;NumThresholdNeighbors=1;MatchId=4473;TruScore=0.199405;PctSeqSimilarity=0;PctSizeSimilarity=0.598214;PctRecOverlap=0;SizeDiff=45;StartDistance=-59;EndDistance=-60	GT	1/1
chr14	20778760	chr14-20778761-DEL-51	N	<DEL>	.	.	END=20778811;SVTYPE=DEL;SVLEN=51;SC=DeBreak,Sniffles2,cuteSV,SVIM,Sniffles,Smartie-sv_aln,SVIM-asm,PAV;NumNeighbors=1;NumThresholdNeighbors=1;MatchId=4478;TruScore=0.660256;PctSeqSimilarity=0;PctSizeSimilarity=1;PctRecOverlap=0.980769;SizeDiff=0;StartDistance=-1;EndDistance=-1	GT	1/0
chr14	21745427	.	N	<DEL>	.	.	END=21745593;SVTYPE=DEL;SVLEN=-165;SC=DeBreak,Sniffles2,cuteSV,SVIM,Smartie-sv_aln;NumNeighbors=1;NumThresholdNeighbors=1;MatchId=4482;TruScore=0.662663;PctSeqSimilarity=0;PctSizeSimilarity=0.993976;PctRecOverlap=0.994012;SizeDiff=-1;StartDistance=-1;EndDistance=-1	GT	./.
chr14	22629738	chr14-22629739-INS-72	N	<INS>	.	.	END=22629738;SVTYPE=INS;SVLEN=72;SC=DeBreak,cuteSV,SVIM,SVIM-asm,PAV;NumNeighbors=1;NumThresholdNeighbors=1;MatchId=4486;TruScore=0.319646;PctSeqSimilarity=0;PctSizeSimilarity=0.944444;PctRecOverlap=0.0144928;SizeDiff=4;StartDistance=20;EndDistance=-48	GT	0/1
chr14	23112940	29913_2	N	<DEL>	.	STRANDBIAS	END=23112990;SVTYPE=DEL;SVLEN=-50;SC=DeBreak,Sniffles2,cuteSV,NanoVar,Sniffles;NumNeighbors=1;NumThresholdNeighbors=1;MatchId=4487;TruScore=0.477532;PctSeqSimilarity=0;PctSizeSimilarity=0.714286;PctRecOverlap=0.71831;SizeDiff=-20;StartDistance=12;EndDistance=-8	GT	0/0
chr14	24360090	28567_1	N	<DEL>	.	PASS	END=24360163;SVTYPE=DEL;SVLEN=-73;SC=DeBreak,cuteSV,Sniffles;NumNeighbors=1;NumThresholdNeighbors=1;MatchId=4489;TruScore=0.467234;PctSeqSimilarity=0;PctSizeSimilarity=0.726027;PctRecOverlap=0.675676;SizeDiff=20;StartDistance=4;EndDistance=24	GT	0/0
chr14	26336312	.	N	<DEL>	30	.	END=26336432;SVTYPE=DEL;SVLEN=120;SC=DeBreak,SVIM-asm,Dipcall;NumNeighbors=1;NumThresholdNeighbors=1;MatchId=4497;TruScore=0.53719;PctSeqSimilarity=0;PctSizeSimilarity=1;PctRecOverlap=0.61157;SizeDiff=0;StartDistance=-47;EndDistance=-47	GT	1/0
chr14	27375649	svim.INS.260193	N	<INS>	11	PASS	END=27375649;SVTYPE=INS;SVLEN=55;SC=DeBreak,SVIM;NumNeighbors=1;NumThresholdNeighbors=1;MatchId=4500;TruScore=0.309091;PctSeqSimilarity=0;PctSizeSimilarity=0.927273;PctRecOverlap=0;SizeDiff=4;StartDistance=3;EndDistance=2	GT	0/1
chr14	27770730	29955_3	N	<DEL>	.	PASS	END=27770780;SVTYPE=DEL;SVLEN=-50;SC=DeBreak,cuteSV,Sniffles;NumNeighbors=1;NumThresholdNeighbors=1;MatchId=4502;TruScore=0.606602;PctSeqSimilarity=0;PctSizeSimilarity=0.909091;PctRecOverlap=0.910714;SizeDiff=-5;StartDistance=0;EndDistance=-5	GT	0/1
chr14	29487199	.	N	<INS>	30	.	END=29487199;SVTYPE=INS;SVLEN=116;SC=DeBreak,SVIM-asm,PAV,Dipcall;NumNeighbors=1;NumThresholdNeighbors=1;MatchId=4515;TruScore=0.16954;PctSeqSimilarity=0;PctSizeSimilarity=0.508621;PctRecOverlap=0;SizeDiff=57;StartDistance=-125;EndDistance=-126	GT	0/1
chr14	31906230	.	N	<DEL>	.	.	END=31906282;SVTYPE=DEL;SVLEN=-51;SC=DeBreak,MAMnet,Sniffles2,cuteSV,NanoVar,SVIM,Sniffles,Smartie-sv_aln;NumNeighbors=1;NumThresholdNeighbors=1;MatchId=4528;TruScore=0.540634;PctSeqSimilarity=0;PctSizeSimilarity=0.980392;PctRecOverlap=0.641509;SizeDiff=1;StartDistance=-19;EndDistance=-17	GT	./.
chr14	32525632	nv_SV167875-3F942	N	<DEL>	10.9	PASS	END=32525684;SVTYPE=DEL;SVLEN=-52;SC=DeBreak,NanoVar;NumNeighbors=1;NumThresholdNeighbors=1;MatchId=4532;TruScore=0.434774;PctSeqSimilarity=0;PctSizeSimilarity=0.65;PctRecOverlap=0.654321;SizeDiff=-28;StartDistance=7;EndDistance=-21	GT	0/1
chr14	33968144	30041_0	N	<DEL>	.	STRANDBIAS	END=33968198;SVTYPE=DEL;SVLEN=-54;SC=DeBreak,Sniffles2,SVIM,Sniffles;NumNeighbors=1;NumThresholdNeighbors=1;MatchId=4535;TruScore=0.545006;PctSeqSimilarity=0;PctSizeSimilarity=0.925926;PctRecOverlap=0.709091;SizeDiff=4;StartDistance=-16;EndDistance=-12	GT	0/0
chr14	34496458	chr14-34496459-INS-79	N	<INS>	.	.	END=34496458;SVTYPE=INS;SVLEN=79;SC=DeBreak,MAMnet,Sniffles2,cuteSV,PAV;NumNeighbors=1;NumThresholdNeighbors=1;MatchId=4537;TruScore=0.299578;PctSeqSimilarity=0;PctSizeSimilarity=0.898734;PctRecOverlap=0;SizeDiff=8;StartDistance=-24;EndDistance=-95	GT	1/1
chr14	34666202	svim.DEL.458523	N	<DEL>	28	PASS	END=34666253;SVTYPE=DEL;SVLEN=51;SC=DeBreak,SVIM;NumNeighbors=1;NumThresholdNeighbors=1;MatchId=4538;TruScore=0.586889;PctSeqSimilarity=0;PctSizeSimilarity=0.87931;PctRecOverlap=0.881356;SizeDiff=-7;StartDistance=2;EndDistance=-5	GT	0/1
chr14	38569983	.	N	<INS>	30	GAP2	END=38569983;SVTYPE=INS;SVLEN=85;SC=DeBreak,MAMnet,Sniffles2,cuteSV,SVIM,SVIM-asm,Dipcall;NumNeighbors=2;NumThresholdNeighbors=1;MatchId=4564;TruScore=0.23224;PctSeqSimilarity=0;PctSizeSimilarity=0.696721;PctRecOverlap=0;SizeDiff=-37;StartDistance=-349;EndDistance=-350	GT	1/.
chr14	38570394	.	N	<INS>	30	GAP2	END=38570394;SVTYPE=INS;SVLEN=198;SC=DeBreak,NanoVar,Sniffles,SVIM-asm,PAV,Dipcall;NumNeighbors=1;NumThresholdNeighbors=1;MatchId=4566;TruScore=0.311417;PctSeqSimilarity=0;PctSizeSimilarity=0.929577;PctRecOverlap=0.0046729;SizeDiff=-15;StartDistance=64;EndDistance=-149	GT	1/.
chr14	41531645	chr14-41531646-INS-104	N	<INS>	.	.	END=41531645;SVTYPE=INS;SVLEN=104;SC=DeBreak,MAMnet,Sniffles2,cuteSV,Sniffles,SVIM-asm,PAV;NumNeighbors=1;NumThresholdNeighbors=1;MatchId=4572;TruScore=0.291667;PctSeqSimilarity=0;PctSizeSimilarity=0.875;PctRecOverlap=0;SizeDiff=13;StartDistance=43;EndDistance=42	GT	0/1
chr14	41889912	.	N	<DEL>	30	.	END=41889962;SVTYPE=DEL;SVLEN=50;SC=DeBreak,Sniffles,Smartie-sv_aln,SVIM-asm,PAV,Dipcall;NumNeighbors=1;NumThresholdNeighbors=1;MatchId=4573;TruScore=0.660131;PctSeqSimilarity=0;PctSizeSimilarity=1;PctRecOverlap=0.980392;SizeDiff=0;StartDistance=-1;EndDistance=-1	GT	1/0
chr14	42008648	.	N	<INS>	30	.	END=42008648;SVTYPE=INS;SVLEN=100;SC=DeBreak,Sniffles2,cuteSV,NanoVar,Sniffles,SVIM-asm,PAV,Dipcall;NumNeighbors=1;NumThresholdNeighbors=1;MatchId=4575;TruScore=0.333333;PctSeqSimilarity=0;PctSizeSimilarity=1;PctRecOverlap=0;SizeDiff=0;StartDistance=-1;EndDistance=-2	GT	1/0
chr14	42296088	.	N	<INS>	30	.	END=42296088;SVTYPE=INS;SVLEN=101;SC=DeBreak,MAMnet,Sniffles2,cuteSV,Sniffles,SVIM-asm,PAV,Dipcall;NumNeighbors=1;NumThresholdNeighbors=1;MatchId=4577;TruScore=0.330033;PctSeqSimilarity=0;PctSizeSimilarity=0.990099;PctRecOverlap=0;SizeDiff=1;StartDistance=36;EndDistance=35	GT	1/0
chr14	45146808	cuteSV.DEL.7995	N	<DEL>	0.9	q5	END=45146918;SVTYPE=DEL;SVLEN=110;SC=DeBreak,cuteSV;NumNeighbors=1;NumThresholdNeighbors=1;MatchId=4582;TruScore=0.46208;PctSeqSimilarity=0;PctSizeSimilarity=0.872727;PctRecOverlap=0.513514;SizeDiff=14;StartDistance=-54;EndDistance=-40	GT	0/0
chr14	49179999	.	N	<INS>	30	.	END=49179999;SVTYPE=INS;SVLEN=284;SC=DeBreak,MAMnet,Sniffles2,cuteSV,SVIM,Sniffles,SVIM-asm,PAV,Dipcall;NumNeighbors=1;NumThresholdNeighbors=1;MatchId=4594;TruScore=0.302935;PctSeqSimilarity=0;PctSizeSimilarity=0.90493;PctRecOverlap=0.00387597;SizeDiff=27;StartDistance=73;EndDistance=-184	GT	0/1
chr14	50180523	.	N	<DEL>	.	.	END=50180580;SVTYPE=DEL;SVLEN=-57;SC=DeBreak,Sniffles2,cuteSV,SVIM,Sniffles,Smartie-sv_aln;NumNeighbors=1;NumThresholdNeighbors=1;MatchId=4599;TruScore=0.649324;PctSeqSimilarity=0;PctSizeSimilarity=0.982456;PctRecOverlap=0.965517;SizeDiff=1;StartDistance=-2;EndDistance=-1	GT	./.
chr14	52996212	.	N	<INS>	30	.	END=52996212;SVTYPE=INS;SVLEN=53;SC=DeBreak,Sniffles2,cuteSV,NanoVar,SVIM-asm,PAV,Dipcall;NumNeighbors=1;NumThresholdNeighbors=1;MatchId=4606;TruScore=0.229437;PctSeqSimilarity=0;PctSizeSimilarity=0.688312;PctRecOverlap=0;SizeDiff=-24;StartDistance=-1;EndDistance=-2	GT	1/0
chr14	53672124	.	N	<DEL>	.	.	END=53672183;SVTYPE=DEL;SVLEN=-58;SC=DeBreak,MAMnet,Sniffles2,cuteSV,NanoVar,SVIM,Sniffles,Smartie-sv_aln;NumNeighbors=1;NumThresholdNeighbors=1;MatchId=4611;TruScore=0.65;PctSeqSimilarity=0;PctSizeSimilarity=1;PctRecOverlap=0.95;SizeDiff=0;StartDistance=-3;EndDistance=-2	GT	./.
chr14	54790414	chr14-54790415-DEL-72	N	<DEL>	.	.	END=54790486;SVTYPE=DEL;SVLEN=72;SC=DeBreak,MAMnet,Sniffles2,cuteSV,NanoVar,SVIM,Sniffles,Smartie-sv_aln,PAV;NumNeighbors=1;NumThresholdNeighbors=1;MatchId=4617;TruScore=0.644324;PctSeqSimilarity=0;PctSizeSimilarity=0.972973;PctRecOverlap=0.96;SizeDiff=-2;StartDistance=-1;EndDistance=-3	GT	1/1
chr14	59854595	30308_0	N	<DEL>	.	STRANDBIAS	END=59854646;SVTYPE=DEL;SVLEN=-51;SC=DeBreak,MAMnet,Sniffles2,NanoVar,Sniffles;NumNeighbors=1;NumThresholdNeighbors=1;MatchId=4631;TruScore=0.508633;PctSeqSimilarity=0;PctSizeSimilarity=0.761194;PctRecOverlap=0.764706;SizeDiff=-16;StartDistance=3;EndDistance=-13	GT	0/0
chr14	59883921	.	N	<DEL>	30	.	END=59883975;SVTYPE=DEL;SVLEN=54;SC=DeBreak,MAMnet,cuteSV,NanoVar,SVIM,SVIM-asm,Dipcall;NumNeighbors=1;NumThresholdNeighbors=1;MatchId=4632;TruScore=0.600546;PctSeqSimilarity=0;PctSizeSimilarity=0.9;PctRecOverlap=0.901639;SizeDiff=-6;StartDistance=0;EndDistance=-6	GT	0/1
chr14	60217271	.	N	<INS>	30	GAP2	END=60217271;SVTYPE=INS;SVLEN=354;SC=DeBreak,Sniffles2,cuteSV,NanoVar,SVIM,Sniffles,SVIM-asm,PAV,Dipcall;NumNeighbors=1;NumThresholdNeighbors=1;MatchId=4634;TruScore=0.277125;PctSeqSimilarity=0;PctSizeSimilarity=0.82904;PctRecOverlap=0.00233645;SizeDiff=-73;StartDistance=312;EndDistance=-115	GT	1/.
chr14	60900515	chr14-60900516-INS-81	N	<INS>	.	.	END=60900515;SVTYPE=INS;SVLEN=81;SC=DeBreak,Sniffles2,cuteSV,NanoVar,SVIM,SVIM-asm,PAV;NumNeighbors=1;NumThresholdNeighbors=1;MatchId=4639;TruScore=0.333333;PctSeqSimilarity=0;PctSizeSimilarity=1;PctRecOverlap=0;SizeDiff=0;StartDistance=-1;EndDistance=-2	GT	0/1
chr14	63320176	svim_asm.INS.11453	N	<INS>	.	PASS	END=63320176;SVTYPE=INS;SVLEN=60;SC=DeBreak,MAMnet,Sniffles2,SVIM,Sniffles,SVIM-asm;NumNeighbors=1;NumThresholdNeighbors=1;MatchId=4643;TruScore=0.333333;PctSeqSimilarity=0;PctSizeSimilarity=1;PctRecOverlap=0;SizeDiff=0;StartDistance=-1;EndDistance=-2	GT	0/1
chr14	63621649	.	N	<INS>	30	.	END=63621649;SVTYPE=INS;SVLEN=86;SC=DeBreak,Sniffles2,cuteSV,NanoVar,SVIM-asm,PAV,Dipcall;NumNeighbors=1;NumThresholdNeighbors=1;MatchId=4645;TruScore=0.325581;PctSeqSimilarity=0;PctSizeSimilarity=0.976744;PctRecOverlap=0;SizeDiff=2;StartDistance=-157;EndDistance=-241	GT	./1
chr14	64415524	.	N	<INS>	30	.	END=64415524;SVTYPE=INS;SVLEN=70;SC=DeBreak,NanoVar,SVIM-asm,PAV,Dipcall;NumNeighbors=1;NumThresholdNeighbors=1;MatchId=4647;TruScore=0.257143;PctSeqSimilarity=0;PctSizeSimilarity=0.771429;PctRecOverlap=0;SizeDiff=16;StartDistance=-3;EndDistance=-4	GT	1/0
chr14	65183170	30365_0	N	<DEL>	.	STRANDBIAS	END=65183238;SVTYPE=DEL;SVLEN=-68;SC=DeBreak,MAMnet,Sniffles2,cuteSV,SVIM,Sniffles;NumNeighbors=1;NumThresholdNeighbors=1;MatchId=4649;TruScore=0.611618;PctSeqSimilarity=0;PctSizeSimilarity=0.944444;PctRecOverlap=0.890411;SizeDiff=-4;StartDistance=8;EndDistance=4	GT	0/0
chr14	65733822	Sniffles2.DEL.4499SD	N	<DEL>	60	PASS	END=65733875;SVTYPE=DEL;SVLEN=-53;SC=DeBreak,Sniffles2;NumNeighbors=1;NumThresholdNeighbors=1;MatchId=4654;TruScore=0.389791;PctSeqSimilarity=0;PctSizeSimilarity=0.582418;PctRecOverlap=0.586957;SizeDiff=-38;StartDistance=32;EndDistance=-6	GT	0/1
chr14	68823408	svim.INS.264605	N	<INS>	17	PASS	END=68823408;SVTYPE=INS;SVLEN=529;SC=DeBreak,cuteSV,SVIM;NumNeighbors=1;NumThresholdNeighbors=1;MatchId=4659;TruScore=0.31506;PctSeqSimilarity=0;PctSizeSimilarity=0.94518;PctRecOverlap=0;SizeDiff=29;StartDistance=505;EndDistance=5	GT	0/1
chr14	69789665	nv_SV170478-12BD	N	<DEL>	11	PASS	END=69789716;SVTYPE=DEL;SVLEN=-51;SC=DeBreak,NanoVar;NumNeighbors=1;NumThresholdNeighbors=1;MatchId=4661;TruScore=0.635099;PctSeqSimilarity=0;PctSizeSimilarity=0.980769;PctRecOverlap=0.924528;SizeDiff=-1;StartDistance=-3;EndDistance=-4	GT	0/1
chr14	70891465	chr14-70891466-DEL-89	N	<DEL>	.	.	END=70891554;SVTYPE=DEL;SVLEN=89;SC=DeBreak,cuteSV,PAV;NumNeighbors=1;NumThresholdNeighbors=1;MatchId=4667;TruScore=0.284644;PctSeqSimilarity=0;PctSizeSimilarity=0.853933;PctRecOverlap=0;SizeDiff=13;StartDistance=-335;EndDistance=-322	GT	1/0
chr14	73669144	.	N	<DEL>	30	.	END=73669194;SVTYPE=DEL;SVLEN=50;SC=DeBreak,Sniffles2,cuteSV,NanoVar,SVIM,Sniffles,Smartie-sv_aln,SVIM-asm,PAV,Dipcall;NumNeighbors=1;NumThresholdNeighbors=1;MatchId=4678;TruScore=0.634978;PctSeqSimilarity=0;PctSizeSimilarity=0.961538;PctRecOverlap=0.943396;SizeDiff=-2;StartDistance=-1;EndDistance=-3	GT	0/1
chr14	74023799	.	N	<INS>	30	.	END=74023799;SVTYPE=INS;SVLEN=299;SC=DeBreak,MAMnet,Sniffles2,Smartie-sv_aln,SVIM-asm,PAV,Dipcall;NumNeighbors=1;NumThresholdNeighbors=1;MatchId=4687;TruScore=0.328874;PctSeqSimilarity=0;PctSizeSimilarity=0.986622;PctRecOverlap=0;SizeDiff=4;StartDistance=-8;EndDistance=-9	GT	./1
chr14	75952982	cuteSV.DEL.8262	N	<DEL>	0.5	q5	END=75953040;SVTYPE=DEL;SVLEN=58;SC=DeBreak,cuteSV;NumNeighbors=1;NumThresholdNeighbors=1;MatchId=4693;TruScore=0.477076;PctSeqSimilarity=0;PctSizeSimilarity=0.773333;PctRecOverlap=0.657895;SizeDiff=-17;StartDistance=26;EndDistance=9	GT	0/0
chr14	76240267	30510_1	N	<DEL>	.	STRANDBIAS	END=76240321;SVTYPE=DEL;SVLEN=-54;SC=DeBreak,Sniffles;NumNeighbors=1;NumThresholdNeighbors=1;MatchId=4694;TruScore=0.538418;PctSeqSimilarity=0;PctSizeSimilarity=0.915254;PctRecOverlap=0.7;SizeDiff=-5;StartDistance=-13;EndDistance=-18	GT	0/1
chr14	76766042	chr14-76766043-INS-69	N	<INS>	.	.	END=76766042;SVTYPE=INS;SVLEN=69;SC=DeBreak,Sniffles2,cuteSV,SVIM-asm,PAV;NumNeighbors=1;NumThresholdNeighbors=1;MatchId=4699;TruScore=0.251208;PctSeqSimilarity=0;PctSizeSimilarity=0.753623;PctRecOverlap=0;SizeDiff=17;StartDistance=-2;EndDistance=-3	GT	1/0
chr14	77031068	.	N	<DEL>	30	.	END=77031126;SVTYPE=DEL;SVLEN=58;SC=DeBreak,MAMnet,Sniffles2,cuteSV,NanoVar,Sniffles,SVIM-asm,PAV,Dipcall;NumNeighbors=1;NumThresholdNeighbors=1;MatchId=4702;TruScore=0.321839;PctSeqSimilarity=0;PctSizeSimilarity=0.965517;PctRecOverlap=0;SizeDiff=2;StartDistance=-68;EndDistance=-66	GT	0/1
chr14	77333421	cuteSV.DEL.8282	N	<DEL>	0.3	q5	END=77333502;SVTYPE=DEL;SVLEN=81;SC=DeBreak,Sniffles2,cuteSV;NumNeighbors=1;NumThresholdNeighbors=1;MatchId=4706;TruScore=0.240282;PctSeqSimilarity=0;PctSizeSimilarity=0.663934;PctRecOverlap=0.0569106;SizeDiff=-41;StartDistance=-75;EndDistance=-116	GT	0/0
chr14	77687264	chr14-77687265-INS-293	N	<INS>	.	.	END=77687264;SVTYPE=INS;SVLEN=293;SC=DeBreak,MAMnet,Sniffles2,cuteSV,PAV;NumNeighbors=1;NumThresholdNeighbors=1;MatchId=4708;TruScore=0.23322;PctSeqSimilarity=0;PctSizeSimilarity=0.699659;PctRecOverlap=0;SizeDiff=88;StartDistance=-22;EndDistance=-227	GT	1/0
chr14	77701889	cuteSV.DEL.8296	N	<DEL>	0.7	q5	END=77701946;SVTYPE=DEL;SVLEN=57;SC=DeBreak,cuteSV;NumNeighbors=1;NumThresholdNeighbors=1;MatchId=4711;TruScore=0.405636;PctSeqSimilarity=0;PctSizeSimilarity=0.606383;PctRecOverlap=0.610526;SizeDiff=-37;StartDistance=20;EndDistance=-17	GT	0/0
chr14	77702333	chr14-77702334-INS-103	N	<INS>	.	.	END=77702333;SVTYPE=INS;SVLEN=103;SC=DeBreak,cuteSV,PAV;NumNeighbors=1;NumThresholdNeighbors=1;MatchId=4713;TruScore=0.229773;PctSeqSimilarity=0;PctSizeSimilarity=0.68932;PctRecOverlap=0;SizeDiff=32;StartDistance=-402;EndDistance=-403	GT	1/0
chr14	79515368	.	N	<DEL>	.	.	END=79515419;SVTYPE=DEL;SVLEN=-51;SC=DeBreak,Sniffles2,Sniffles,Smartie-sv_aln;NumNeighbors=1;NumThresholdNeighbors=1;MatchId=4720;TruScore=0.647436;PctSeqSimilarity=0;PctSizeSimilarity=1;PctRecOverlap=0.942308;SizeDiff=0;StartDistance=-3;EndDistance=-3	GT	./.
chr14	82048490	.	N	<DEL>	30	.	END=82048552;SVTYPE=DEL;SVLEN=62;SC=DeBreak,cuteSV,NanoVar,SVIM,Sniffles,Smartie-sv_aln,PAV,Dipcall;NumNeighbors=1;NumThresholdNeighbors=1;MatchId=4728;TruScore=0.650708;PctSeqSimilarity=0;PctSizeSimilarity=0.983871;PctRecOverlap=0.968254;SizeDiff=1;StartDistance=-2;EndDistance=-1	GT	1/0
chr14	83181809	30615_1	N	<DEL>	.	PASS	END=83181865;SVTYPE=DEL;SVLEN=-56;SC=DeBreak,MAMnet,Sniffles2,cuteSV,NanoVar,SVIM,Sniffles;NumNeighbors=1;NumThresholdNeighbors=1;MatchId=4733;TruScore=0.593171;PctSeqSimilarity=0;PctSizeSimilarity=0.888889;PctRecOverlap=0.890625;SizeDiff=-7;StartDistance=3;EndDistance=-4	GT	0/1
chr14	86313097	chr14-86313098-DEL-170	N	<DEL>	.	.	END=86313267;SVTYPE=DEL;SVLEN=170;SC=DeBreak,MAMnet,Sniffles2,cuteSV,SVIM,Sniffles,SVIM-asm,PAV;NumNeighbors=1;NumThresholdNeighbors=1;MatchId=4743;TruScore=0.664717;PctSeqSimilarity=0;PctSizeSimilarity=1;PctRecOverlap=0.994152;SizeDiff=0;StartDistance=-1;EndDistance=-1	GT	1/0
chr14	86652441	Sniffles2.DEL.547DSD	N	<DEL>	54	GT	END=86652514;SVTYPE=DEL;SVLEN=-73;SC=DeBreak,Sniffles2;NumNeighbors=1;NumThresholdNeighbors=1;MatchId=4745;TruScore=0.601225;PctSeqSimilarity=0;PctSizeSimilarity=0.901235;PctRecOverlap=0.902439;SizeDiff=-8;StartDistance=5;EndDistance=-3	GT	0/0
chr14	89754999	30693_1	N	<DEL>	.	STRANDBIAS	END=89755068;SVTYPE=DEL;SVLEN=-69;SC=DeBreak,SVIM,Sniffles;NumNeighbors=1;NumThresholdNeighbors=1;MatchId=4762;TruScore=0.570738;PctSeqSimilarity=0;PctSizeSimilarity=0.855072;PctRecOverlap=0.857143;SizeDiff=10;StartDistance=0;EndDistance=10	GT	0/1
chr14	90964763	.	N	<INS>	30	.	END=90964763;SVTYPE=INS;SVLEN=190;SC=DeBreak,MAMnet,Sniffles2,cuteSV,NanoVar,SVIM,Sniffles,SVIM-asm,PAV,Dipcall;NumNeighbors=1;NumThresholdNeighbors=1;MatchId=4776;TruScore=0.282772;PctSeqSimilarity=0;PctSizeSimilarity=0.842105;PctRecOverlap=0.00621118;SizeDiff=30;StartDistance=13;EndDistance=-147	GT	0/1
chr14	93377681	chr14-93377682-INS-150	N	<INS>	.	.	END=93377681;SVTYPE=INS;SVLEN=150;SC=DeBreak,MAMnet,Sniffles2,cuteSV,SVIM,Sniffles,PAV;NumNeighbors=1;NumThresholdNeighbors=1;MatchId=4796;TruScore=0.286667;PctSeqSimilarity=0;PctSizeSimilarity=0.86;PctRecOverlap=0;SizeDiff=21;StartDistance=-28;EndDistance=-157	GT	0/1
chr14	94610725	chr14-94610726-DEL-64	N	<DEL>	.	.	END=94610789;SVTYPE=DEL;SVLEN=64;SC=DeBreak,MAMnet,Sniffles2,cuteSV,NanoVar,SVIM,Sniffles,Smartie-sv_aln,PAV;NumNeighbors=1;NumThresholdNeighbors=1;MatchId=4803;TruScore=0.656488;PctSeqSimilarity=0;PctSizeSimilarity=0.984615;PctRecOverlap=0.984848;SizeDiff=-1;StartDistance=0;EndDistance=-1	GT	1/1
chr14	94812436	svim.INS.267682	N	<INS>	12	hom_ref	END=94812436;SVTYPE=INS;SVLEN=101;SC=DeBreak,SVIM;NumNeighbors=1;NumThresholdNeighbors=1;MatchId=4805;TruScore=0.174917;PctSeqSimilarity=0;PctSizeSimilarity=0.524752;PctRecOverlap=0;SizeDiff=48;StartDistance=-297;EndDistance=-298	GT	0/0
chr14	94955522	Sniffles2.DEL.5AB1SD	N	<DEL>	59	GT	END=94955609;SVTYPE=DEL;SVLEN=-87;SC=DeBreak,Sniffles2;NumNeighbors=1;NumThresholdNeighbors=1;MatchId=4807;TruScore=0.584035;PctSeqSimilarity=0;PctSizeSimilarity=0.945652;PctRecOverlap=0.806452;SizeDiff=-5;StartDistance=18;EndDistance=13	GT	0/0
chr14	94986010	.	N	<INS>	30	.	END=94986010;SVTYPE=INS;SVLEN=299;SC=DeBreak,MAMnet,Sniffles2,cuteSV,NanoVar,SVIM,PAV,Dipcall;NumNeighbors=1;NumThresholdNeighbors=1;MatchId=4808;TruScore=0.268673;PctSeqSimilarity=0;PctSizeSimilarity=0.80602;PctRecOverlap=0;SizeDiff=58;StartDistance=-64;EndDistance=-305	GT	./1
chr14	95117490	.	N	<INS>	30	.	END=95117490;SVTYPE=INS;SVLEN=150;SC=DeBreak,MAMnet,Sniffles2,cuteSV,NanoVar,SVIM,Sniffles,SVIM-asm,PAV,Dipcall;NumNeighbors=1;NumThresholdNeighbors=1;MatchId=4809;TruScore=0.3;PctSeqSimilarity=0;PctSizeSimilarity=0.9;PctRecOverlap=0;SizeDiff=15;StartDistance=-59;EndDistance=-194	GT	0/1
chr14	95759533	.	N	<INS>	30	.	END=95759533;SVTYPE=INS;SVLEN=234;SC=DeBreak,MAMnet,Sniffles2,cuteSV,NanoVar,SVIM,Sniffles,SVIM-asm,PAV,Dipcall;NumNeighbors=1;NumThresholdNeighbors=1;MatchId=4811;TruScore=0.277778;PctSeqSimilarity=0;PctSizeSimilarity=0.833333;PctRecOverlap=0;SizeDiff=39;StartDistance=-97;EndDistance=-292	GT	0/1
chr14	95890029	chr14-95890030-INS-103	N	<INS>	.	.	END=95890029;SVTYPE=INS;SVLEN=103;SC=DeBreak,MAMnet,Sniffles2,cuteSV,NanoVar,SVIM,Sniffles,SVIM-asm,PAV;NumNeighbors=1;NumThresholdNeighbors=1;MatchId=4815;TruScore=0.270813;PctSeqSimilarity=0;PctSizeSimilarity=0.804688;PctRecOverlap=0.00775194;SizeDiff=-25;StartDistance=106;EndDistance=-22	GT	0/1
chr14	96203972	30791_0	N	<DEL>	.	PASS	END=96204038;SVTYPE=DEL;SVLEN=-66;SC=DeBreak,Sniffles2,cuteSV,Sniffles;NumNeighbors=1;NumThresholdNeighbors=1;MatchId=4820;TruScore=0.616689;PctSeqSimilarity=0;PctSizeSimilarity=0.954545;PctRecOverlap=0.895522;SizeDiff=3;StartDistance=4;EndDistance=7	GT	0/0
chr14	96774581	.	N	<DEL>	30	.	END=96774631;SVTYPE=DEL;SVLEN=50;SC=DeBreak,Sniffles2,SVIM,Smartie-sv_aln,SVIM-asm,PAV,Dipcall;NumNeighbors=1;NumThresholdNeighbors=1;MatchId=4822;TruScore=0.647059;PctSeqSimilarity=0;PctSizeSimilarity=1;PctRecOverlap=0.941176;SizeDiff=0;StartDistance=-3;EndDistance=-3	GT	1/0
chr14	97175176	chr14-97175177-INS-735	N	<INS>	.	.	END=97175176;SVTYPE=INS;SVLEN=735;SC=DeBreak,MAMnet,cuteSV,NanoVar,SVIM-asm,PAV;NumNeighbors=1;NumThresholdNeighbors=1;MatchId=4823;TruScore=0.325365;PctSeqSimilarity=0;PctSizeSimilarity=0.976096;PctRecOverlap=0;SizeDiff=-18;StartDistance=-127;EndDistance=-880	GT	1/0
chr14	98254731	.	N	<INS>	30	.	END=98254731;SVTYPE=INS;SVLEN=520;SC=DeBreak,SVIM,Sniffles,SVIM-asm,PAV,Dipcall;NumNeighbors=1;NumThresholdNeighbors=1;MatchId=4833;TruScore=0.238717;PctSeqSimilarity=0;PctSizeSimilarity=0.713462;PctRecOverlap=0.00268817;SizeDiff=149;StartDistance=109;EndDistance=-262	GT	1/0
chr14	99665994	.	N	<DEL>	.	.	END=99666053;SVTYPE=DEL;SVLEN=-58;SC=DeBreak,SVIM,Smartie-sv_aln;NumNeighbors=1;NumThresholdNeighbors=1;MatchId=4837;TruScore=0.639162;PctSeqSimilarity=0;PctSizeSimilarity=0.966667;PctRecOverlap=0.95082;SizeDiff=-2;StartDistance=3;EndDistance=2	GT	./.
chr14	101151936	nv_SV172969-FFC5C	N	<INS>	9.6	PASS	END=101151937;SVTYPE=INS;SVLEN=1777;SC=DeBreak,NanoVar;NumNeighbors=1;NumThresholdNeighbors=1;MatchId=4846;TruScore=0.283249;PctSeqSimilarity=0;PctSizeSimilarity=0.849747;PctRecOverlap=0;SizeDiff=267;StartDistance=-45;EndDistance=-1554	GT	0/1
chr14	101504666	.	N	<DEL>	30	.	END=101504720;SVTYPE=DEL;SVLEN=54;SC=DeBreak,cuteSV,SVIM-asm,Dipcall;NumNeighbors=1;NumThresholdNeighbors=1;MatchId=4857;TruScore=0.211765;PctSeqSimilarity=0;PctSizeSimilarity=0.635294;PctRecOverlap=0;SizeDiff=-31;StartDistance=-152;EndDistance=-183	GT	0/1
chr14	101712592	.	N	<INS>	30	.	END=101712592;SVTYPE=INS;SVLEN=234;SC=DeBreak,MAMnet,Sniffles2,cuteSV,NanoVar,SVIM,Sniffles,SVIM-asm,PAV,Dipcall;NumNeighbors=1;NumThresholdNeighbors=1;MatchId=4865;TruScore=0.331915;PctSeqSimilarity=0;PctSizeSimilarity=0.995745;PctRecOverlap=0;SizeDiff=-1;StartDistance=-156;EndDistance=-391	GT	0/1
chr14	102384881	.	N	<DEL>	30	GAP1	END=102384951;SVTYPE=DEL;SVLEN=70;SC=DeBreak,MAMnet,Sniffles2,cuteSV,SVIM,Sniffles,Smartie-sv_aln,SVIM-asm,PAV,Dipcall;NumNeighbors=2;NumThresholdNeighbors=1;MatchId=4872;TruScore=0.652713;PctSeqSimilarity=0;PctSizeSimilarity=0.985915;PctRecOverlap=0.972222;SizeDiff=-1;StartDistance=-1;EndDistance=-2	GT	./1
chr14	102384883	chr14-102384884-INS-184	N	<INS>	.	.	END=102384883;SVTYPE=INS;SVLEN=184;SC=DeBreak,Sniffles2,cuteSV,PAV;NumNeighbors=1;NumThresholdNeighbors=1;MatchId=4873;TruScore=0.24343;PctSeqSimilarity=0;PctSizeSimilarity=0.722826;PctRecOverlap=0.00746269;SizeDiff=51;StartDistance=28;EndDistance=-105	GT	1/0
chr14	103099064	Sniffles2.DEL.6200SD	N	<DEL>	60	GT	END=103099119;SVTYPE=DEL;SVLEN=-55;SC=DeBreak,Sniffles2;NumNeighbors=1;NumThresholdNeighbors=1;MatchId=4878;TruScore=0.47397;PctSeqSimilarity=0;PctSizeSimilarity=0.846154;PctRecOverlap=0.575758;SizeDiff=-10;StartDistance=28;EndDistance=18	GT	0/0
chr14	103386037	.	N	<INS>	30	.	END=103386037;SVTYPE=INS;SVLEN=126;SC=DeBreak,Sniffles2,cuteSV,NanoVar,SVIM,SVIM-asm,PAV,Dipcall;NumNeighbors=1;NumThresholdNeighbors=1;MatchId=4879;TruScore=0.309524;PctSeqSimilarity=0;PctSizeSimilarity=0.928571;PctRecOverlap=0;SizeDiff=9;StartDistance=-15;EndDistance=-132	GT	0/1
chr14	103439025	chr14-103439026-DEL-50	N	<DEL>	.	.	END=103439075;SVTYPE=DEL;SVLEN=50;SC=DeBreak,MAMnet,Sniffles2,cuteSV,NanoVar,SVIM,Smartie-sv_aln,PAV;NumNeighbors=1;NumThresholdNeighbors=1;MatchId=4881;TruScore=0.660131;PctSeqSimilarity=0;PctSizeSimilarity=1;PctRecOverlap=0.980392;SizeDiff=0;StartDistance=-1;EndDistance=-1	GT	1/1
chr14	103737706	30905_1	N	<DEL>	.	STRANDBIAS	END=103737772;SVTYPE=DEL;SVLEN=-66;SC=DeBreak,Sniffles2,Sniffles;NumNeighbors=1;NumThresholdNeighbors=1;MatchId=4884;TruScore=0.556762;PctSeqSimilarity=0;PctSizeSimilarity=0.909091;PctRecOverlap=0.761194;SizeDiff=6;StartDistance=10;EndDistance=16	GT	0/0
chr14	104325298	.	N	<DEL>	30	.	END=104325355;SVTYPE=DEL;SVLEN=57;SC=DeBreak,NanoVar,SVIM,Smartie-sv_aln,SVIM-asm,PAV,Dipcall;NumNeighbors=1;NumThresholdNeighbors=1;MatchId=4887;TruScore=0.66092;PctSeqSimilarity=0;PctSizeSimilarity=1;PctRecOverlap=0.982759;SizeDiff=0;StartDistance=-1;EndDistance=-1	GT	1/0
chr14	104674890	.	N	<INS>	30	.	END=104674890;SVTYPE=INS;SVLEN=221;SC=DeBreak,cuteSV,SVIM-asm,PAV,Dipcall;NumNeighbors=1;NumThresholdNeighbors=1;MatchId=4894;TruScore=0.231247;PctSeqSimilarity=0;PctSizeSimilarity=0.690625;PctRecOverlap=0.00311526;SizeDiff=-99;StartDistance=111;EndDistance=-209	GT	0/1
chr14	104675471	.	N	<INS>	30	.	END=104675471;SVTYPE=INS;SVLEN=67;SC=DeBreak,SVIM,SVIM-asm,Dipcall;NumNeighbors=1;NumThresholdNeighbors=1;MatchId=4895;TruScore=0.16792;PctSeqSimilarity=0;PctSizeSimilarity=0.503759;PctRecOverlap=0;SizeDiff=-66;StartDistance=-37;EndDistance=-38	GT	0/1
chr14	104681833	.	N	<INS>	30	.	END=104681833;SVTYPE=INS;SVLEN=832;SC=DeBreak,MAMnet,Sniffles2,cuteSV,NanoVar,Sniffles,SVIM-asm,PAV,Dipcall;NumNeighbors=1;NumThresholdNeighbors=1;MatchId=4898;TruScore=0.294524;PctSeqSimilarity=0;PctSizeSimilarity=0.882212;PctRecOverlap=0.00136054;SizeDiff=98;StartDistance=82;EndDistance=-652	GT	1/0
chr14	104683320	chr14-104683321-INS-149	N	<INS>	.	.	END=104683320;SVTYPE=INS;SVLEN=149;SC=DeBreak,MAMnet,Sniffles2,cuteSV,SVIM,Sniffles,SVIM-asm,PAV;NumNeighbors=1;NumThresholdNeighbors=1;MatchId=4900;TruScore=0.189567;PctSeqSimilarity=0;PctSizeSimilarity=0.568702;PctRecOverlap=0;SizeDiff=-113;StartDistance=-185;EndDistance=-447	GT	0/1
chr14	104767287	chr14-104767288-INS-303	N	<INS>	.	.	END=104767287;SVTYPE=INS;SVLEN=303;SC=DeBreak,MAMnet,Sniffles2,cuteSV,SVIM,Sniffles,PAV;NumNeighbors=1;NumThresholdNeighbors=1;MatchId=4908;TruScore=0.30363;PctSeqSimilarity=0;PctSizeSimilarity=0.910891;PctRecOverlap=0;SizeDiff=27;StartDistance=8;EndDistance=7	GT	1/0
chr14	104791544	.	N	<DEL>	30	.	END=104791632;SVTYPE=DEL;SVLEN=88;SC=DeBreak,MAMnet,Sniffles2,cuteSV,NanoVar,SVIM,Sniffles,SVIM-asm,PAV,Dipcall;NumNeighbors=1;NumThresholdNeighbors=1;MatchId=4909;TruScore=0.662921;PctSeqSimilarity=0;PctSizeSimilarity=1;PctRecOverlap=0.988764;SizeDiff=0;StartDistance=-1;EndDistance=-1	GT	0/1
chr14	105350926	chr14-105350927-INS-172	N	<INS>	.	.	END=105350926;SVTYPE=INS;SVLEN=172;SC=DeBreak,MAMnet,Sniffles2,cuteSV,Sniffles,SVIM-asm,PAV;NumNeighbors=2;NumThresholdNeighbors=1;MatchId=4922;TruScore=0.253876;PctSeqSimilarity=0;PctSizeSimilarity=0.761628;PctRecOverlap=0;SizeDiff=41;StartDistance=-111;EndDistance=-242	GT	1/0
chr14	105351129	.	N	<DEL>	30	GAP1	END=105351183;SVTYPE=DEL;SVLEN=54;SC=DeBreak,Sniffles2,cuteSV,SVIM,SVIM-asm,PAV,Dipcall;NumNeighbors=1;NumThresholdNeighbors=1;MatchId=4923;TruScore=0.327161;PctSeqSimilarity=0;PctSizeSimilarity=0.981481;PctRecOverlap=0;SizeDiff=1;StartDistance=101;EndDistance=102	GT	./1
chr14	105372114	.	N	<DEL>	30	.	END=105372329;SVTYPE=DEL;SVLEN=215;SC=DeBreak,MAMnet,Sniffles2,cuteSV,NanoVar,SVIM,Sniffles,SVIM-asm,Dipcall;NumNeighbors=2;NumThresholdNeighbors=2;MatchId=4925;TruScore=0.333333;PctSeqSimilarity=0;PctSizeSimilarity=1;PctRecOverlap=0;SizeDiff=0;StartDistance=567;EndDistance=567	GT	0/1
chr14	105372895	.	N	<DEL>	30	.	END=105373287;SVTYPE=DEL;SVLEN=392;SC=DeBreak,Sniffles2,cuteSV,NanoVar,SVIM-asm,PAV,Dipcall;NumNeighbors=1;NumThresholdNeighbors=1;MatchId=4928;TruScore=0.337278;PctSeqSimilarity=0;PctSizeSimilarity=0.65051;PctRecOverlap=0.361323;SizeDiff=137;StartDistance=114;EndDistance=251	GT	0/1
chr14	105680838	.	N	<INS>	30	.	END=105680838;SVTYPE=INS;SVLEN=66;SC=DeBreak,MAMnet,Sniffles2,cuteSV,SVIM,SVIM-asm,PAV,Dipcall;NumNeighbors=1;NumThresholdNeighbors=1;MatchId=4932;TruScore=0.328283;PctSeqSimilarity=0;PctSizeSimilarity=0.984848;PctRecOverlap=0;SizeDiff=1;StartDistance=-1;EndDistance=-2	GT	0/1
chr14	105695962	.	N	<INS>	30	.	END=105695962;SVTYPE=INS;SVLEN=99;SC=DeBreak,MAMnet,Sniffles,PAV,Dipcall;NumNeighbors=1;NumThresholdNeighbors=1;MatchId=4933;TruScore=0.268293;PctSeqSimilarity=0;PctSizeSimilarity=0.804878;PctRecOverlap=0;SizeDiff=-24;StartDistance=-225;EndDistance=-348	GT	0/1
chr14	105701585	.	N	<INS>	30	.	END=105701585;SVTYPE=INS;SVLEN=103;SC=DeBreak,Sniffles,PAV,Dipcall;NumNeighbors=1;NumThresholdNeighbors=1;MatchId=4949;TruScore=0.252451;PctSeqSimilarity=0;PctSizeSimilarity=0.757353;PctRecOverlap=0;SizeDiff=-33;StartDistance=-197;EndDistance=-198	GT	./1
chr14	105704134	.	N	<INS>	30	.	END=105704134;SVTYPE=INS;SVLEN=302;SC=DeBreak,PAV,Dipcall;NumNeighbors=2;NumThresholdNeighbors=2;MatchId=4959;TruScore=0.330055;PctSeqSimilarity=0;PctSizeSimilarity=0.990164;PctRecOverlap=0;SizeDiff=-3;StartDistance=-455;EndDistance=-760	GT	1/.
chr14	105705512	30977_10	N	<INS>	.	PASS	END=105705518;SVTYPE=INS;SVLEN=94;SC=DeBreak,Sniffles;NumNeighbors=1;NumThresholdNeighbors=1;MatchId=4964;TruScore=0.272464;PctSeqSimilarity=0;PctSizeSimilarity=0.817391;PctRecOverlap=0;SizeDiff=-21;StartDistance=-146;EndDistance=-255	GT	0/1
chr14	105706685	30977_11	N	<INS>	.	PASS	END=105706790;SVTYPE=INS;SVLEN=94;SC=DeBreak,Sniffles;NumNeighbors=1;NumThresholdNeighbors=1;MatchId=4968;TruScore=0.241026;PctSeqSimilarity=0;PctSizeSimilarity=0.723077;PctRecOverlap=0;SizeDiff=-36;StartDistance=44;EndDistance=148	GT	0/0
chr14	105743494	chr14-105743495-DEL-159	N	<DEL>	.	.	END=105743653;SVTYPE=DEL;SVLEN=159;SC=DeBreak,Sniffles2,SVIM-asm,PAV;NumNeighbors=1;NumThresholdNeighbors=1;MatchId=4971;TruScore=0.209236;PctSeqSimilarity=0;PctSizeSimilarity=0.597744;PctRecOverlap=0.0299625;SizeDiff=-107;StartDistance=259;EndDistance=152	GT	0/1
chr14	106094425	chr14-106094426-INS-158	N	<INS>	.	.	END=106094425;SVTYPE=INS;SVLEN=158;SC=DeBreak,MAMnet,Sniffles2,cuteSV,SVIM,Sniffles,Smartie-sv_aln,SVIM-asm,PAV;NumNeighbors=1;NumThresholdNeighbors=1;MatchId=5003;TruScore=0.308017;PctSeqSimilarity=0;PctSizeSimilarity=0.924051;PctRecOverlap=0;SizeDiff=12;StartDistance=-20;EndDistance=-166	GT	1/1
chr14	106103209	svim.INS.269495	N	<INS>	15	PASS	END=106103209;SVTYPE=INS;SVLEN=82;SC=DeBreak,Sniffles2,cuteSV,SVIM;NumNeighbors=1;NumThresholdNeighbors=1;MatchId=5007;TruScore=0.241888;PctSeqSimilarity=0;PctSizeSimilarity=0.725664;PctRecOverlap=0;SizeDiff=-31;StartDistance=-16;EndDistance=-17	GT	0/1
chr14	106105091	31002_9	N	<INS>	.	PASS	END=106105091;SVTYPE=INS;SVLEN=188;SC=DeBreak,MAMnet,Sniffles2,cuteSV,SVIM,Sniffles;NumNeighbors=1;NumThresholdNeighbors=1;MatchId=5010;TruScore=0.493056;PctSeqSimilarity=0;PctSizeSimilarity=0.979167;PctRecOverlap=0.5;SizeDiff=-4;StartDistance=0;EndDistance=-1	GT	0/0
chr14	106107689	cuteSV.INS.5061	N	<INS>	0.2	q5	END=106107689;SVTYPE=INS;SVLEN=142;SC=DeBreak,Sniffles2,cuteSV;NumNeighbors=1;NumThresholdNeighbors=1;MatchId=5011;TruScore=0.257246;PctSeqSimilarity=0;PctSizeSimilarity=0.771739;PctRecOverlap=0;SizeDiff=-42;StartDistance=-129;EndDistance=-130	GT	0/0
chr14	106117044	chr14-106117045-DEL-63	N	<DEL>	.	.	END=106117107;SVTYPE=DEL;SVLEN=63;SC=DeBreak,MAMnet,Sniffles2,cuteSV,NanoVar,SVIM,Smartie-sv_aln,PAV;NumNeighbors=1;NumThresholdNeighbors=1;MatchId=5015;TruScore=0.661458;PctSeqSimilarity=0;PctSizeSimilarity=1;PctRecOverlap=0.984375;SizeDiff=0;StartDistance=-1;EndDistance=-1	GT	1/1
chr14	106164706	.	N	<INS>	30	GAP2	END=106164706;SVTYPE=INS;SVLEN=56;SC=DeBreak,Sniffles2,cuteSV,SVIM-asm,Dipcall;NumNeighbors=1;NumThresholdNeighbors=1;MatchId=5026;TruScore=0.196491;PctSeqSimilarity=0;PctSizeSimilarity=0.589474;PctRecOverlap=0;SizeDiff=-39;StartDistance=-55;EndDistance=-150	GT	1/.
chr14	106180783	.	N	<INS>	30	GAP2	END=106180783;SVTYPE=INS;SVLEN=65;SC=DeBreak,MAMnet,Sniffles2,cuteSV,NanoVar,SVIM,SVIM-asm,PAV,Dipcall;NumNeighbors=1;NumThresholdNeighbors=1;MatchId=5028;TruScore=0.307692;PctSeqSimilarity=0;PctSizeSimilarity=0.923077;PctRecOverlap=0;SizeDiff=5;StartDistance=-109;EndDistance=-110	GT	1/.
chr14	106211083	.	N	<INS>	30	GAP2	END=106211083;SVTYPE=INS;SVLEN=157;SC=DeBreak,Sniffles2,SVIM,SVIM-asm,PAV,Dipcall;NumNeighbors=1;NumThresholdNeighbors=1;MatchId=5032;TruScore=0.256536;PctSeqSimilarity=0;PctSizeSimilarity=0.769608;PctRecOverlap=0;SizeDiff=-47;StartDistance=-122;EndDistance=-326	GT	1/.
chr14	106465633	chr14-106465634-DEL-60	N	<DEL>	.	.	END=106465693;SVTYPE=DEL;SVLEN=60;SC=DeBreak,MAMnet,Sniffles2,cuteSV,NanoVar,SVIM,Sniffles,Smartie-sv_aln,PAV;NumNeighbors=1;NumThresholdNeighbors=1;MatchId=5039;TruScore=0.661202;PctSeqSimilarity=0;PctSizeSimilarity=1;PctRecOverlap=0.983607;SizeDiff=0;StartDistance=-1;EndDistance=-1	GT	1/1
chr14	106466720	chr14-106466721-DEL-59	N	<DEL>	.	.	END=106466779;SVTYPE=DEL;SVLEN=59;SC=DeBreak,Sniffles2,Smartie-sv_aln,PAV;NumNeighbors=1;NumThresholdNeighbors=1;MatchId=5041;TruScore=0.661111;PctSeqSimilarity=0;PctSizeSimilarity=1;PctRecOverlap=0.983333;SizeDiff=0;StartDistance=-1;EndDistance=-1	GT	1/0
chr14	106813928	.	N	<DEL>	.	.	END=106814759;SVTYPE=DEL;SVLEN=-830;SC=DeBreak,MAMnet,Sniffles2,cuteSV,SVIM,Sniffles,Smartie-sv_aln;NumNeighbors=1;NumThresholdNeighbors=1;MatchId=5051;TruScore=0.665065;PctSeqSimilarity=0;PctSizeSimilarity=0.997596;PctRecOverlap=0.997599;SizeDiff=-2;StartDistance=-1;EndDistance=-2	GT	./.
chr1	912598	chr1-912599-INS-652	N	<INS>	.	.	END=912598;SVTYPE=INS;SVLEN=652;SC=DeBreak,PAV;NumNeighbors=1;NumThresholdNeighbors=1;MatchId=5133;TruScore=0.18865;PctSeqSimilarity=0;PctSizeSimilarity=0.565951;PctRecOverlap=0;SizeDiff=283;StartDistance=-495;EndDistance=-864	GT	1/1
chr1	1011750	chr1-1011751-DEL-149	N	<DEL>	.	.	END=1011899;SVTYPE=DEL;SVLEN=149;SC=DeBreak,MAMnet,Sniffles2,cuteSV,Sniffles,PAV;NumNeighbors=1;NumThresholdNeighbors=1;MatchId=5145;TruScore=0.357474;PctSeqSimilarity=0;PctSizeSimilarity=0.553903;PctRecOverlap=0.518519;SizeDiff=-120;StartDistance=130;EndDistance=10	GT	1/0
chr1	1044265	chr1-1044266-INS-93	N	<INS>	.	.	END=1044265;SVTYPE=INS;SVLEN=93;SC=DeBreak,MAMnet,Sniffles2,cuteSV,NanoVar,SVIM,Sniffles,Smartie-sv_aln,SVIM-asm,PAV;NumNeighbors=1;NumThresholdNeighbors=1;MatchId=5157;TruScore=0.329749;PctSeqSimilarity=0;PctSizeSimilarity=0.989247;PctRecOverlap=0;SizeDiff=1;StartDistance=-70;EndDistance=-71	GT	0/1
chr1	1076743	.	N	<INS>	30	.	END=1076743;SVTYPE=INS;SVLEN=59;SC=DeBreak,Sniffles2,cuteSV,SVIM,Sniffles,PAV,Dipcall;NumNeighbors=1;NumThresholdNeighbors=1;MatchId=5162;TruScore=0.327778;PctSeqSimilarity=0;PctSizeSimilarity=0.983333;PctRecOverlap=0;SizeDiff=-1;StartDistance=-25;EndDistance=-26	GT	0/1
chr1	1184421	.	N	<INS>	30	.	END=1184421;SVTYPE=INS;SVLEN=201;SC=DeBreak,MAMnet,Sniffles2,cuteSV,SVIM-asm,PAV,Dipcall;NumNeighbors=2;NumThresholdNeighbors=2;MatchId=5167;TruScore=0.209107;PctSeqSimilarity=0;PctSizeSimilarity=0.624224;PctRecOverlap=0.00309598;SizeDiff=-121;StartDistance=10;EndDistance=-312	GT	./1
chr1	1184619	.	N	<INS>	30	.	END=1184619;SVTYPE=INS;SVLEN=325;SC=DeBreak,NanoVar,Dipcall;NumNeighbors=1;NumThresholdNeighbors=1;MatchId=5168;TruScore=0.314922;PctSeqSimilarity=0;PctSizeSimilarity=0.944767;PctRecOverlap=0;SizeDiff=-19;StartDistance=-215;EndDistance=-559	GT	1/.
chr1	1219559	chr1-1219560-INS-166	N	<INS>	.	.	END=1219559;SVTYPE=INS;SVLEN=166;SC=DeBreak,MAMnet,Sniffles2,cuteSV,SVIM,Sniffles,PAV;NumNeighbors=1;NumThresholdNeighbors=1;MatchId=5172;TruScore=0.251004;PctSeqSimilarity=0;PctSizeSimilarity=0.753012;PctRecOverlap=0;SizeDiff=41;StartDistance=61;EndDistance=60	GT	0/1
chr1	1223697	nv_SV320-B01B1	N	<INS>	10.6	PASS	END=1223698;SVTYPE=INS;SVLEN=2230;SC=DeBreak,NanoVar;NumNeighbors=1;NumThresholdNeighbors=1;MatchId=5174;TruScore=0.304961;PctSeqSimilarity=0;PctSizeSimilarity=0.913901;PctRecOverlap=0.000980873;SizeDiff=192;StartDistance=25;EndDistance=-2012	GT	0/1
chr1	1259553	49_3	N	<INS>	.	PASS	END=1259553;SVTYPE=INS;SVLEN=54;SC=DeBreak,MAMnet,Sniffles2,cuteSV,NanoVar,SVIM,Sniffles;NumNeighbors=1;NumThresholdNeighbors=1;MatchId=5186;TruScore=0.427536;PctSeqSimilarity=0;PctSizeSimilarity=0.782609;PctRecOverlap=0.5;SizeDiff=-15;StartDistance=0;EndDistance=-1	GT	0/1
chr1	1613429	.	N	<DEL>	.	.	END=1613479;SVTYPE=DEL;SVLEN=-50;SC=DeBreak,Smartie-sv_aln;NumNeighbors=1;NumThresholdNeighbors=1;MatchId=5202;TruScore=0.628079;PctSeqSimilarity=0;PctSizeSimilarity=0.980392;PctRecOverlap=0.903846;SizeDiff=-1;StartDistance=-4;EndDistance=-5	GT	./.
chr1	2053916	.	N	<INS>	30	GAP2	END=2053916;SVTYPE=INS;SVLEN=321;SC=DeBreak,SVIM-asm,Dipcall;NumNeighbors=1;NumThresholdNeighbors=1;MatchId=5209;TruScore=0.183801;PctSeqSimilarity=0;PctSizeSimilarity=0.551402;PctRecOverlap=0;SizeDiff=144;StartDistance=390;EndDistance=213	GT	1/.
chr1	2212167	96_2	N	<DEL>	.	PASS	END=2212249;SVTYPE=DEL;SVLEN=-82;SC=DeBreak,cuteSV,SVIM,Sniffles;NumNeighbors=2;NumThresholdNeighbors=1;MatchId=5217;TruScore=0.614524;PctSeqSimilarity=0;PctSizeSimilarity=0.921348;PctRecOverlap=0.922222;SizeDiff=-7;StartDistance=0;EndDistance=-7	GT	0/0
chr1	2212227	chr1-2212228-INS-336	N	<INS>	.	.	END=2212227;SVTYPE=INS;SVLEN=336;SC=DeBreak,MAMnet,PAV;NumNeighbors=1;NumThresholdNeighbors=1;MatchId=5219;TruScore=0.227183;PctSeqSimilarity=0;PctSizeSimilarity=0.681548;PctRecOverlap=0;SizeDiff=107;StartDistance=205;EndDistance=204	GT	0/1
chr1	2213208	chr1-2213209-DEL-149	N	<DEL>	.	.	END=2213357;SVTYPE=DEL;SVLEN=149;SC=DeBreak,Sniffles2,cuteSV,Sniffles,PAV;NumNeighbors=3;NumThresholdNeighbors=1;MatchId=5220;TruScore=0.28876;PctSeqSimilarity=0;PctSizeSimilarity=0.866279;PctRecOverlap=0;SizeDiff=-23;StartDistance=373;EndDistance=350	GT	1/0
chr1	2213228	.	N	<INS>	30	GAP1	END=2213228;SVTYPE=INS;SVLEN=314;SC=DeBreak,cuteSV,SVIM-asm,PAV,Dipcall;NumNeighbors=2;NumThresholdNeighbors=2;MatchId=5221;TruScore=0.315261;PctSeqSimilarity=0;PctSizeSimilarity=0.945783;PctRecOverlap=0;SizeDiff=-18;StartDistance=-305;EndDistance=-637	GT	./1
chr1	2566483	.	N	<INS>	30	.	END=2566483;SVTYPE=INS;SVLEN=68;SC=DeBreak,MAMnet,Sniffles2,cuteSV,NanoVar,SVIM,Sniffles,Smartie-sv_aln,SVIM-asm,PAV,Dipcall;NumNeighbors=1;NumThresholdNeighbors=1;MatchId=5230;TruScore=0.313726;PctSeqSimilarity=0;PctSizeSimilarity=0.941176;PctRecOverlap=0;SizeDiff=4;StartDistance=-1;EndDistance=-2	GT	./1
chr1	2632498	chr1-2632499-INS-160	N	<INS>	.	.	END=2632498;SVTYPE=INS;SVLEN=160;SC=DeBreak,cuteSV,SVIM-asm,PAV;NumNeighbors=1;NumThresholdNeighbors=1;MatchId=5347;TruScore=0.329167;PctSeqSimilarity=0;PctSizeSimilarity=0.9875;PctRecOverlap=0;SizeDiff=2;StartDistance=-118;EndDistance=-276	GT	0/1
chr1	3808849	chr1-3808850-DEL-186	N	<DEL>	.	.	END=3809035;SVTYPE=DEL;SVLEN=186;SC=DeBreak,MAMnet,Sniffles2,cuteSV,NanoVar,SVIM,Sniffles,PAV;NumNeighbors=1;NumThresholdNeighbors=1;MatchId=5413;TruScore=0.268398;PctSeqSimilarity=0;PctSizeSimilarity=0.805195;PctRecOverlap=0;SizeDiff=-45;StartDistance=329;EndDistance=284	GT	1/0
chr1	4033596	.	N	<INS>	30	.	END=4033596;SVTYPE=INS;SVLEN=128;SC=DeBreak,MAMnet,Sniffles2,cuteSV,SVIM,Sniffles,SVIM-asm,PAV,Dipcall;NumNeighbors=1;NumThresholdNeighbors=1;MatchId=5414;TruScore=0.255208;PctSeqSimilarity=0;PctSizeSimilarity=0.765625;PctRecOverlap=0;SizeDiff=30;StartDistance=-63;EndDistance=-161	GT	0/1
chr1	4160178	chr1-4160179-INS-141	N	<INS>	.	.	END=4160178;SVTYPE=INS;SVLEN=141;SC=DeBreak,Sniffles2,cuteSV,NanoVar,SVIM,PAV;NumNeighbors=1;NumThresholdNeighbors=1;MatchId=5428;TruScore=0.326241;PctSeqSimilarity=0;PctSizeSimilarity=0.978723;PctRecOverlap=0;SizeDiff=3;StartDistance=-57;EndDistance=-58	GT	1/0
chr1	4391892	chr1-4391893-INS-181	N	<INS>	.	.	END=4391892;SVTYPE=INS;SVLEN=181;SC=DeBreak,MAMnet,cuteSV,Sniffles,SVIM-asm,PAV;NumNeighbors=1;NumThresholdNeighbors=1;MatchId=5432;TruScore=0.252441;PctSeqSimilarity=0;PctSizeSimilarity=0.757322;PctRecOverlap=0;SizeDiff=-58;StartDistance=-30;EndDistance=-269	GT	1/0
chr1	4692941	chr1-4692942-INS-269	N	<INS>	.	.	END=4692941;SVTYPE=INS;SVLEN=269;SC=DeBreak,NanoVar,PAV;NumNeighbors=1;NumThresholdNeighbors=1;MatchId=5444;TruScore=0.248616;PctSeqSimilarity=0;PctSizeSimilarity=0.743094;PctRecOverlap=0.00275482;SizeDiff=-93;StartDistance=157;EndDistance=-205	GT	1/0
chr1	5877361	chr1-5877362-INS-233	N	<INS>	.	.	END=5877361;SVTYPE=INS;SVLEN=233;SC=DeBreak,MAMnet,Sniffles2,cuteSV,NanoVar,PAV;NumNeighbors=1;NumThresholdNeighbors=1;MatchId=5459;TruScore=0.280401;PctSeqSimilarity=0;PctSizeSimilarity=0.841202;PctRecOverlap=0;SizeDiff=37;StartDistance=223;EndDistance=27	GT	0/1
chr1	5944640	chr1-5944641-DEL-50	N	<DEL>	.	.	END=5944690;SVTYPE=DEL;SVLEN=50;SC=DeBreak,SVIM-asm,PAV;NumNeighbors=1;NumThresholdNeighbors=1;MatchId=5463;TruScore=0.333333;PctSeqSimilarity=0;PctSizeSimilarity=1;PctRecOverlap=0;SizeDiff=0;StartDistance=97;EndDistance=97	GT	1/0
chr1	6065495	chr1-6065496-INS-79	N	<INS>	.	.	END=6065495;SVTYPE=INS;SVLEN=79;SC=DeBreak,cuteSV,PAV;NumNeighbors=1;NumThresholdNeighbors=1;MatchId=5466;TruScore=0.308017;PctSeqSimilarity=0;PctSizeSimilarity=0.924051;PctRecOverlap=0;SizeDiff=6;StartDistance=2;EndDistance=1	GT	1/0
chr1	6065984	chr1-6065985-INS-466	N	<INS>	.	.	END=6065984;SVTYPE=INS;SVLEN=466;SC=DeBreak,cuteSV,PAV;NumNeighbors=1;NumThresholdNeighbors=1;MatchId=5467;TruScore=0.323319;PctSeqSimilarity=0;PctSizeSimilarity=0.969957;PctRecOverlap=0;SizeDiff=14;StartDistance=-40;EndDistance=-492	GT	0/1
chr1	7174872	nv_SV1151-9E0EB	N	<INS>	8	PASS	END=7174873;SVTYPE=INS;SVLEN=141;SC=DeBreak,MAMnet,Sniffles2,cuteSV,NanoVar;NumNeighbors=1;NumThresholdNeighbors=1;MatchId=5480;TruScore=0.321918;PctSeqSimilarity=0;PctSizeSimilarity=0.965753;PctRecOverlap=0;SizeDiff=-5;StartDistance=57;EndDistance=57	GT	0/1
chr1	8904122	nv_SV1339-6FE76	N	<DEL>	9	PASS	END=8904175;SVTYPE=DEL;SVLEN=-53;SC=DeBreak,NanoVar;NumNeighbors=1;NumThresholdNeighbors=1;MatchId=5497;TruScore=0.411942;PctSeqSimilarity=0;PctSizeSimilarity=0.913793;PctRecOverlap=0.322034;SizeDiff=-5;StartDistance=-35;EndDistance=-40	GT	0/1
chr1	9583592	.	N	<DEL>	30	.	END=9583644;SVTYPE=DEL;SVLEN=52;SC=DeBreak,Sniffles2,SVIM,Sniffles,Smartie-sv_aln,SVIM-asm,PAV,Dipcall;NumNeighbors=1;NumThresholdNeighbors=1;MatchId=5500;TruScore=0.630628;PctSeqSimilarity=0;PctSizeSimilarity=0.945455;PctRecOverlap=0.946429;SizeDiff=-3;StartDistance=1;EndDistance=-2	GT	1/0
chr1	10637603	.	N	<DEL>	30	.	END=10637662;SVTYPE=DEL;SVLEN=59;SC=DeBreak,cuteSV,NanoVar,SVIM,Smartie-sv_aln,SVIM-asm,Dipcall;NumNeighbors=1;NumThresholdNeighbors=1;MatchId=5502;TruScore=0.661111;PctSeqSimilarity=0;PctSizeSimilarity=1;PctRecOverlap=0.983333;SizeDiff=0;StartDistance=-1;EndDistance=-1	GT	0/1
chr1	10884692	.	N	<DEL>	.	.	END=10884743;SVTYPE=DEL;SVLEN=-51;SC=DeBreak,Smartie-sv_aln;NumNeighbors=1;NumThresholdNeighbors=1;MatchId=5503;TruScore=0.617845;PctSeqSimilarity=0;PctSizeSimilarity=0.944444;PctRecOverlap=0.909091;SizeDiff=-3;StartDistance=-2;EndDistance=-5	GT	./.
chr1	12927532	chr1-12927533-DEL-91	N	<DEL>	.	.	END=12927623;SVTYPE=DEL;SVLEN=91;SC=DeBreak,MAMnet,Sniffles2,cuteSV,SVIM,Sniffles,PAV;NumNeighbors=1;NumThresholdNeighbors=1;MatchId=5512;TruScore=0.644808;PctSeqSimilarity=0;PctSizeSimilarity=0.967033;PctRecOverlap=0.967391;SizeDiff=3;StartDistance=-1;EndDistance=2	GT	0/1
chr1	13340924	nv_SV1797-3E7FA	N	<DEL>	8.9	PASS	END=13346315;SVTYPE=DEL;SVLEN=-5391;SC=DeBreak,Sniffles2,NanoVar;NumNeighbors=1;NumThresholdNeighbors=1;MatchId=5517;TruScore=0.665802;PctSeqSimilarity=0;PctSizeSimilarity=0.998888;PctRecOverlap=0.998518;SizeDiff=-6;StartDistance=-2;EndDistance=-8	GT	0/1
chr1	13915461	.	N	<INS>	.	.	END=13915461;SVTYPE=INS;SVLEN=214;SC=DeBreak,MAMnet,Sniffles2,cuteSV,SVIM,Sniffles,Smartie-sv_aln;NumNeighbors=1;NumThresholdNeighbors=1;MatchId=5550;TruScore=0.318452;PctSeqSimilarity=0;PctSizeSimilarity=0.955357;PctRecOverlap=0;SizeDiff=-10;StartDistance=-15;EndDistance=-16	GT	./.
chr1	14459862	.	N	<DEL>	.	.	END=14459913;SVTYPE=DEL;SVLEN=-51;SC=DeBreak,Sniffles,Smartie-sv_aln;NumNeighbors=1;NumThresholdNeighbors=1;MatchId=5553;TruScore=0.65372;PctSeqSimilarity=0;PctSizeSimilarity=0.980392;PctRecOverlap=0.980769;SizeDiff=1;StartDistance=-1;EndDistance=0	GT	./.
chr1	15008126	.	N	<DEL>	.	.	END=15008184;SVTYPE=DEL;SVLEN=-58;SC=DeBreak,MAMnet,Sniffles2,cuteSV,SVIM,Sniffles,Smartie-sv_aln;NumNeighbors=1;NumThresholdNeighbors=1;MatchId=5556;TruScore=0.604033;PctSeqSimilarity=0;PctSizeSimilarity=0.913793;PctRecOverlap=0.898305;SizeDiff=5;StartDistance=-6;EndDistance=-1	GT	./.
chr1	16843394	chr1-16843395-DEL-11346	N	<DEL>	.	.	END=16854740;SVTYPE=DEL;SVLEN=11346;SC=DeBreak,Sniffles2,cuteSV,SVIM,Smartie-sv_aln,SVIM-asm,PAV;NumNeighbors=1;NumThresholdNeighbors=1;MatchId=5565;TruScore=0.666667;PctSeqSimilarity=0;PctSizeSimilarity=1;PctRecOverlap=1;SizeDiff=0;StartDistance=0;EndDistance=0	GT	1/0
chr1	17000917	.	N	<DEL>	.	.	END=17001229;SVTYPE=DEL;SVLEN=-311;SC=DeBreak,MAMnet,Sniffles2,cuteSV,SVIM,Sniffles,Smartie-sv_aln;NumNeighbors=1;NumThresholdNeighbors=1;MatchId=5585;TruScore=0.665602;PctSeqSimilarity=0;PctSizeSimilarity=1;PctRecOverlap=0.996805;SizeDiff=0;StartDistance=-1;EndDistance=0	GT	./.
chr1	17002914	440_4	N	<INS>	.	PASS	END=17002914;SVTYPE=INS;SVLEN=2093;SC=DeBreak,MAMnet,Sniffles2,cuteSV,SVIM,Sniffles;NumNeighbors=1;NumThresholdNeighbors=1;MatchId=5586;TruScore=0.499044;PctSeqSimilarity=0;PctSizeSimilarity=0.997133;PctRecOverlap=0.5;SizeDiff=6;StartDistance=0;EndDistance=-1	GT	0/0
chr1	17009558	.	N	<DEL>	.	.	END=17012749;SVTYPE=DEL;SVLEN=-3191;SC=DeBreak,MAMnet,Sniffles2,cuteSV,SVIM,Smartie-sv_aln;NumNeighbors=1;NumThresholdNeighbors=1;MatchId=5587;TruScore=0.666562;PctSeqSimilarity=0;PctSizeSimilarity=1;PctRecOverlap=0.999687;SizeDiff=0;StartDistance=1;EndDistance=1	GT	./.
chr1	17276579	chr1-17276580-DEL-295	N	<DEL>	.	.	END=17276874;SVTYPE=DEL;SVLEN=295;SC=DeBreak,MAMnet,Sniffles2,cuteSV,SVIM,Sniffles,Smartie-sv_aln,PAV;NumNeighbors=1;NumThresholdNeighbors=1;MatchId=5599;TruScore=0.502226;PctSeqSimilarity=0;PctSizeSimilarity=0.976271;PctRecOverlap=0.530405;SizeDiff=7;StartDistance=-139;EndDistance=-132	GT	0/1
chr1	17278379	chr1-17278380-DEL-258	N	<DEL>	.	.	END=17278637;SVTYPE=DEL;SVLEN=258;SC=DeBreak,MAMnet,Sniffles2,cuteSV,SVIM,Sniffles,Smartie-sv_aln,PAV;NumNeighbors=1;NumThresholdNeighbors=1;MatchId=5600;TruScore=0.66538;PctSeqSimilarity=0;PctSizeSimilarity=1;PctRecOverlap=0.996139;SizeDiff=0;StartDistance=-1;EndDistance=-1	GT	0/1
chr1	17518401	.	N	<INS>	30	GAP2	END=17518401;SVTYPE=INS;SVLEN=75;SC=DeBreak,MAMnet,SVIM,SVIM-asm,PAV,Dipcall;NumNeighbors=1;NumThresholdNeighbors=1;MatchId=5601;TruScore=0.257778;PctSeqSimilarity=0;PctSizeSimilarity=0.773333;PctRecOverlap=0;SizeDiff=17;StartDistance=8;EndDistance=7	GT	1/.
chr1	18829358	492_3	N	<DEL>	.	STRANDBIAS	END=18829460;SVTYPE=DEL;SVLEN=-102;SC=DeBreak,Sniffles2,cuteSV,NanoVar,Sniffles;NumNeighbors=1;NumThresholdNeighbors=1;MatchId=5610;TruScore=0.59512;PctSeqSimilarity=0;PctSizeSimilarity=0.892157;PctRecOverlap=0.893204;SizeDiff=11;StartDistance=-2;EndDistance=9	GT	0/0
chr1	18931227	.	N	<DEL>	.	.	END=18931283;SVTYPE=DEL;SVLEN=-56;SC=DeBreak,MAMnet,Sniffles2,cuteSV,NanoVar,SVIM,Smartie-sv_aln;NumNeighbors=2;NumThresholdNeighbors=2;MatchId=5613;TruScore=0.626336;PctSeqSimilarity=0;PctSizeSimilarity=0.982456;PctRecOverlap=0.896552;SizeDiff=-1;StartDistance=-5;EndDistance=-6	GT	./.
chr1	18931435	chr1-18931436-DEL-77	N	<DEL>	.	.	END=18931512;SVTYPE=DEL;SVLEN=77;SC=DeBreak,Sniffles2,SVIM,Smartie-sv_aln,SVIM-asm,PAV;NumNeighbors=1;NumThresholdNeighbors=1;MatchId=5614;TruScore=0.346154;PctSeqSimilarity=0;PctSizeSimilarity=1;PctRecOverlap=0.0384615;SizeDiff=0;StartDistance=75;EndDistance=75	GT	1/0
chr1	19386710	svim_asm.INS.244	N	<INS>	.	PASS	END=19386710;SVTYPE=INS;SVLEN=117;SC=DeBreak,Sniffles2,cuteSV,SVIM,Sniffles,SVIM-asm;NumNeighbors=1;NumThresholdNeighbors=1;MatchId=5616;TruScore=0.330484;PctSeqSimilarity=0;PctSizeSimilarity=0.991453;PctRecOverlap=0;SizeDiff=1;StartDistance=-115;EndDistance=-116	GT	1/1
chr1	20886198	svim.DEL.5519	N	<DEL>	13	PASS	END=20886249;SVTYPE=DEL;SVLEN=51;SC=DeBreak,SVIM;NumNeighbors=1;NumThresholdNeighbors=1;MatchId=5624;TruScore=0.607665;PctSeqSimilarity=0;PctSizeSimilarity=0.910714;PctRecOverlap=0.912281;SizeDiff=-5;StartDistance=3;EndDistance=-2	GT	0/1
chr1	21270464	527_0	N	<DEL>	.	STRANDBIAS	END=21270514;SVTYPE=DEL;SVLEN=-50;SC=DeBreak,Sniffles2,Sniffles;NumNeighbors=1;NumThresholdNeighbors=1;MatchId=5625;TruScore=0.617733;PctSeqSimilarity=0;PctSizeSimilarity=0.925926;PctRecOverlap=0.927273;SizeDiff=-4;StartDistance=0;EndDistance=-4	GT	0/0
chr1	21690725	.	N	<DEL>	30	.	END=21690781;SVTYPE=DEL;SVLEN=56;SC=DeBreak,Sniffles2,cuteSV,NanoVar,SVIM,Sniffles,Smartie-sv_aln,SVIM-asm,PAV,Dipcall;NumNeighbors=1;NumThresholdNeighbors=1;MatchId=5627;TruScore=0.654866;PctSeqSimilarity=0;PctSizeSimilarity=0.982143;PctRecOverlap=0.982456;SizeDiff=1;StartDistance=-1;EndDistance=0	GT	1/0
chr1	21745022	.	N	<INS>	30	.	END=21745022;SVTYPE=INS;SVLEN=74;SC=DeBreak,Sniffles2,NanoVar,Sniffles,SVIM-asm,PAV,Dipcall;NumNeighbors=1;NumThresholdNeighbors=1;MatchId=5633;TruScore=0.22973;PctSeqSimilarity=0;PctSizeSimilarity=0.689189;PctRecOverlap=0;SizeDiff=23;StartDistance=-1;EndDistance=-2	GT	1/.
chr1	22381406	.	N	<DEL>	30	.	END=22381456;SVTYPE=DEL;SVLEN=50;SC=DeBreak,MAMnet,Sniffles2,cuteSV,NanoVar,SVIM,Sniffles,Smartie-sv_aln,SVIM-asm,PAV,Dipcall;NumNeighbors=1;NumThresholdNeighbors=1;MatchId=5635;TruScore=0.634978;PctSeqSimilarity=0;PctSizeSimilarity=0.961538;PctRecOverlap=0.943396;SizeDiff=-2;StartDistance=-1;EndDistance=-3	GT	1/0
chr1	24163978	chr1-24163979-INS-112	N	<INS>	.	.	END=24163978;SVTYPE=INS;SVLEN=112;SC=DeBreak,cuteSV,PAV;NumNeighbors=1;NumThresholdNeighbors=1;MatchId=5641;TruScore=0.309524;PctSeqSimilarity=0;PctSizeSimilarity=0.928571;PctRecOverlap=0;SizeDiff=8;StartDistance=198;EndDistance=94	GT	0/1
chr1	24262300	.	N	<DEL>	30	GAP1	END=24262350;SVTYPE=DEL;SVLEN=50;SC=DeBreak,Sniffles2,Sniffles,SVIM-asm,PAV,Dipcall;NumNeighbors=1;NumThresholdNeighbors=1;MatchId=5643;TruScore=0.64731;PctSeqSimilarity=0;PctSizeSimilarity=0.980392;PctRecOverlap=0.961538;SizeDiff=-1;StartDistance=-1;EndDistance=-2	GT	./1
chr1	24319827	nv_SV2946-D475D	N	<DEL>	8.2	PASS	END=24320320;SVTYPE=DEL;SVLEN=-493;SC=DeBreak,MAMnet,Sniffles2,cuteSV,NanoVar;NumNeighbors=1;NumThresholdNeighbors=1;MatchId=5644;TruScore=0.3993;PctSeqSimilarity=0;PctSizeSimilarity=0.762677;PctRecOverlap=0.435223;SizeDiff=117;StartDistance=-279;EndDistance=-162	GT	0/1
chr1	24337502	chr1-24337503-INS-108	N	<INS>	.	.	END=24337502;SVTYPE=INS;SVLEN=108;SC=DeBreak,MAMnet,Sniffles2,cuteSV,Sniffles,SVIM-asm,PAV;NumNeighbors=1;NumThresholdNeighbors=1;MatchId=5647;TruScore=0.287037;PctSeqSimilarity=0;PctSizeSimilarity=0.861111;PctRecOverlap=0;SizeDiff=15;StartDistance=-22;EndDistance=-23	GT	1/1
chr1	24489204	592_0	N	<DEL>	.	PASS	END=24489295;SVTYPE=DEL;SVLEN=-91;SC=DeBreak,Sniffles;NumNeighbors=1;NumThresholdNeighbors=1;MatchId=5649;TruScore=0.390229;PctSeqSimilarity=0;PctSizeSimilarity=0.703297;PctRecOverlap=0.467391;SizeDiff=27;StartDistance=-49;EndDistance=-22	GT	0/0
chr1	24538833	.	N	<INS>	30	.	END=24538833;SVTYPE=INS;SVLEN=444;SC=DeBreak,MAMnet,Sniffles2,NanoVar,SVIM,SVIM-asm,PAV,Dipcall;NumNeighbors=1;NumThresholdNeighbors=1;MatchId=5651;TruScore=0.215465;PctSeqSimilarity=0;PctSizeSimilarity=0.646396;PctRecOverlap=0;SizeDiff=157;StartDistance=-18;EndDistance=-305	GT	0/1
chr1	25493462	.	N	<INS>	30	.	END=25493462;SVTYPE=INS;SVLEN=73;SC=DeBreak,Sniffles2,cuteSV,NanoVar,SVIM,Sniffles,SVIM-asm,PAV,Dipcall;NumNeighbors=1;NumThresholdNeighbors=1;MatchId=5660;TruScore=0.292237;PctSeqSimilarity=0;PctSizeSimilarity=0.876712;PctRecOverlap=0;SizeDiff=9;StartDistance=83;EndDistance=82	GT	0/1
chr1	27194739	635_1	N	<DEL>	.	STRANDBIAS	END=27194800;SVTYPE=DEL;SVLEN=-61;SC=DeBreak,cuteSV,NanoVar,Sniffles;NumNeighbors=1;NumThresholdNeighbors=1;MatchId=5681;TruScore=0.44783;PctSeqSimilarity=0;PctSizeSimilarity=0.792208;PctRecOverlap=0.551282;SizeDiff=-16;StartDistance=-19;EndDistance=-35	GT	0/0
chr1	28860349	.	N	<DEL>	.	.	END=28860401;SVTYPE=DEL;SVLEN=-51;SC=DeBreak,Smartie-sv_aln;NumNeighbors=1;NumThresholdNeighbors=1;MatchId=5689;TruScore=0.634973;PctSeqSimilarity=0;PctSizeSimilarity=0.980392;PctRecOverlap=0.924528;SizeDiff=1;StartDistance=-4;EndDistance=-2	GT	./.
chr1	30151031	670_0	N	<DEL>	.	PASS	END=30151090;SVTYPE=DEL;SVLEN=-59;SC=DeBreak,Sniffles2,cuteSV,Sniffles;NumNeighbors=1;NumThresholdNeighbors=1;MatchId=5691;TruScore=0.60821;PctSeqSimilarity=0;PctSizeSimilarity=0.951613;PctRecOverlap=0.873016;SizeDiff=-3;StartDistance=8;EndDistance=5	GT	0/0
chr1	30200184	chr1-30200185-INS-1660	N	<INS>	.	.	END=30200184;SVTYPE=INS;SVLEN=1660;SC=DeBreak,MAMnet,Sniffles2,cuteSV,NanoVar,PAV;NumNeighbors=1;NumThresholdNeighbors=1;MatchId=5694;TruScore=0.330924;PctSeqSimilarity=0;PctSizeSimilarity=0.992771;PctRecOverlap=0;SizeDiff=12;StartDistance=115;EndDistance=114	GT	0/1
chr1	31067151	.	N	<DEL>	30	.	END=31067209;SVTYPE=DEL;SVLEN=58;SC=DeBreak,NanoVar,SVIM-asm,PAV,Dipcall;NumNeighbors=1;NumThresholdNeighbors=1;MatchId=5702;TruScore=0.661017;PctSeqSimilarity=0;PctSizeSimilarity=1;PctRecOverlap=0.983051;SizeDiff=0;StartDistance=-1;EndDistance=-1	GT	0/1
chr1	31124634	.	N	<INS>	30	.	END=31124634;SVTYPE=INS;SVLEN=57;SC=DeBreak,Sniffles2,cuteSV,NanoVar,SVIM,Sniffles,SVIM-asm,PAV,Dipcall;NumNeighbors=1;NumThresholdNeighbors=1;MatchId=5703;TruScore=0.333333;PctSeqSimilarity=0;PctSizeSimilarity=1;PctRecOverlap=0;SizeDiff=0;StartDistance=-1;EndDistance=-2	GT	1/0
chr1	31246019	.	N	<INS>	30	.	END=31246019;SVTYPE=INS;SVLEN=75;SC=DeBreak,MAMnet,Sniffles2,cuteSV,SVIM,SVIM-asm,PAV,Dipcall;NumNeighbors=1;NumThresholdNeighbors=1;MatchId=5709;TruScore=0.324444;PctSeqSimilarity=0;PctSizeSimilarity=0.973333;PctRecOverlap=0;SizeDiff=2;StartDistance=-186;EndDistance=-187	GT	0/1
chr1	31553493	.	N	<DEL>	30	.	END=31553546;SVTYPE=DEL;SVLEN=53;SC=DeBreak,Smartie-sv_aln,SVIM-asm,PAV,Dipcall;NumNeighbors=1;NumThresholdNeighbors=1;MatchId=5713;TruScore=0.641859;PctSeqSimilarity=0;PctSizeSimilarity=0.981132;PctRecOverlap=0.944444;SizeDiff=1;StartDistance=-3;EndDistance=-2	GT	1/0
chr1	36170619	760_3	N	<DEL>	.	STRANDBIAS	END=36170682;SVTYPE=DEL;SVLEN=-63;SC=DeBreak,Sniffles2,cuteSV,NanoVar,Sniffles;NumNeighbors=1;NumThresholdNeighbors=1;MatchId=5731;TruScore=0.605048;PctSeqSimilarity=0;PctSizeSimilarity=0.984375;PctRecOverlap=0.830769;SizeDiff=-1;StartDistance=11;EndDistance=10	GT	0/0
chr1	36194525	760_4	N	<DEL>	.	STRANDBIAS	END=36194576;SVTYPE=DEL;SVLEN=-51;SC=DeBreak,Sniffles;NumNeighbors=1;NumThresholdNeighbors=1;MatchId=5732;TruScore=0.587542;PctSeqSimilarity=0;PctSizeSimilarity=0.944444;PctRecOverlap=0.818182;SizeDiff=-3;StartDistance=-7;EndDistance=-10	GT	0/0
chr1	37098153	.	N	<DEL>	.	.	END=37098216;SVTYPE=DEL;SVLEN=-62;SC=DeBreak,MAMnet,Sniffles2,cuteSV,NanoVar,SVIM,Sniffles,Smartie-sv_aln;NumNeighbors=1;NumThresholdNeighbors=1;MatchId=5736;TruScore=0.635081;PctSeqSimilarity=0;PctSizeSimilarity=0.967742;PctRecOverlap=0.9375;SizeDiff=2;StartDistance=-4;EndDistance=-1	GT	./.
chr1	38690858	Sniffles2.DEL.7DD3S0	N	<DEL>	60	GT	END=38690908;SVTYPE=DEL;SVLEN=-50;SC=DeBreak,Sniffles2;NumNeighbors=1;NumThresholdNeighbors=1;MatchId=5742;TruScore=0.584169;PctSeqSimilarity=0;PctSizeSimilarity=0.892857;PctRecOverlap=0.859649;SizeDiff=-6;StartDistance=8;EndDistance=2	GT	0/0
chr1	38996128	.	N	<INS>	30	.	END=38996128;SVTYPE=INS;SVLEN=85;SC=DeBreak,MAMnet,Sniffles2,cuteSV,NanoVar,SVIM,Sniffles,Smartie-sv_aln,SVIM-asm,PAV,Dipcall;NumNeighbors=1;NumThresholdNeighbors=1;MatchId=5744;TruScore=0.321569;PctSeqSimilarity=0;PctSizeSimilarity=0.964706;PctRecOverlap=0;SizeDiff=3;StartDistance=-58;EndDistance=-140	GT	0/1
chr1	39970374	817_2	N	<INS>	.	PASS	END=39970381;SVTYPE=INS;SVLEN=451;SC=DeBreak,MAMnet,Sniffles2,Sniffles;NumNeighbors=1;NumThresholdNeighbors=1;MatchId=5748;TruScore=0.326681;PctSeqSimilarity=0;PctSizeSimilarity=0.980044;PctRecOverlap=0;SizeDiff=9;StartDistance=-147;EndDistance=-582	GT	0/0
chr1	43174787	.	N	<DEL>	30	.	END=43174838;SVTYPE=DEL;SVLEN=51;SC=DeBreak,NanoVar,SVIM,Sniffles,Smartie-sv_aln,SVIM-asm,PAV,Dipcall;NumNeighbors=1;NumThresholdNeighbors=1;MatchId=5762;TruScore=0.653967;PctSeqSimilarity=0;PctSizeSimilarity=0.980769;PctRecOverlap=0.981132;SizeDiff=-1;StartDistance=1;EndDistance=0	GT	1/0
chr1	44371267	.	N	<INS>	30	.	END=44371267;SVTYPE=INS;SVLEN=143;SC=DeBreak,MAMnet,SVIM,Sniffles,SVIM-asm,Dipcall;NumNeighbors=1;NumThresholdNeighbors=1;MatchId=5766;TruScore=0.183903;PctSeqSimilarity=0;PctSizeSimilarity=0.547893;PctRecOverlap=0.00381679;SizeDiff=-118;StartDistance=28;EndDistance=-233	GT	1/0
chr1	44568239	cuteSV.DEL.572	N	<DEL>	12	PASS	END=44568289;SVTYPE=DEL;SVLEN=50;SC=DeBreak,cuteSV;NumNeighbors=1;NumThresholdNeighbors=1;MatchId=5769;TruScore=0.56826;PctSeqSimilarity=0;PctSizeSimilarity=0.877193;PctRecOverlap=0.827586;SizeDiff=-7;StartDistance=-3;EndDistance=-10	GT	0/1
chr1	45261383	.	N	<INS>	.	.	END=45261383;SVTYPE=INS;SVLEN=54;SC=DeBreak,NanoVar,SVIM,Smartie-sv_aln;NumNeighbors=1;NumThresholdNeighbors=1;MatchId=5772;TruScore=0.327161;PctSeqSimilarity=0;PctSizeSimilarity=0.981481;PctRecOverlap=0;SizeDiff=1;StartDistance=-8;EndDistance=-9	GT	./.
chr1	45688772	.	N	<INS>	30	.	END=45688772;SVTYPE=INS;SVLEN=205;SC=DeBreak,MAMnet,Sniffles2,cuteSV,SVIM,Sniffles,SVIM-asm,PAV,Dipcall;NumNeighbors=1;NumThresholdNeighbors=1;MatchId=5773;TruScore=0.253659;PctSeqSimilarity=0;PctSizeSimilarity=0.760976;PctRecOverlap=0;SizeDiff=49;StartDistance=-34;EndDistance=-190	GT	./1
chr1	46051919	889_3	N	<DEL>	.	STRANDBIAS	END=46051984;SVTYPE=DEL;SVLEN=-65;SC=DeBreak,Sniffles2,cuteSV,Sniffles;NumNeighbors=1;NumThresholdNeighbors=1;MatchId=5776;TruScore=0.580587;PctSeqSimilarity=0;PctSizeSimilarity=0.890411;PctRecOverlap=0.851351;SizeDiff=-8;StartDistance=11;EndDistance=3	GT	0/1
chr1	47242029	.	N	<INS>	30	.	END=47242029;SVTYPE=INS;SVLEN=178;SC=DeBreak,MAMnet,SVIM-asm,PAV,Dipcall;NumNeighbors=1;NumThresholdNeighbors=1;MatchId=5782;TruScore=0.333333;PctSeqSimilarity=0;PctSizeSimilarity=1;PctRecOverlap=0;SizeDiff=0;StartDistance=-1;EndDistance=-2	GT	1/0
chr1	47657070	svim.DEL.12297	N	<DEL>	19	PASS	END=47657124;SVTYPE=DEL;SVLEN=54;SC=DeBreak,MAMnet,SVIM;NumNeighbors=1;NumThresholdNeighbors=1;MatchId=5788;TruScore=0.600546;PctSeqSimilarity=0;PctSizeSimilarity=0.9;PctRecOverlap=0.901639;SizeDiff=-6;StartDistance=2;EndDistance=-4	GT	0/1
chr1	48850030	.	N	<INS>	30	.	END=48850030;SVTYPE=INS;SVLEN=399;SC=DeBreak,MAMnet,Sniffles2,cuteSV,Sniffles,SVIM-asm,PAV,Dipcall;NumNeighbors=1;NumThresholdNeighbors=1;MatchId=5792;TruScore=0.315166;PctSeqSimilarity=0;PctSizeSimilarity=0.945498;PctRecOverlap=0;SizeDiff=-23;StartDistance=-52;EndDistance=-53	GT	1/.
chr1	50847620	svim.INS.7445	N	<INS>	15	PASS	END=50847620;SVTYPE=INS;SVLEN=114;SC=DeBreak,cuteSV,SVIM;NumNeighbors=1;NumThresholdNeighbors=1;MatchId=5797;TruScore=0.201058;PctSeqSimilarity=0;PctSizeSimilarity=0.603175;PctRecOverlap=0;SizeDiff=-75;StartDistance=343;EndDistance=342	GT	0/1
chr1	51211936	.	N	<DEL>	.	.	END=51211987;SVTYPE=DEL;SVLEN=-51;SC=DeBreak,Sniffles,Smartie-sv_aln;NumNeighbors=1;NumThresholdNeighbors=1;MatchId=5799;TruScore=0.660256;PctSeqSimilarity=0;PctSizeSimilarity=1;PctRecOverlap=0.980769;SizeDiff=0;StartDistance=-1;EndDistance=-1	GT	./.
chr1	51973887	938_2	N	<DEL>	.	STRANDBIAS	END=51973946;SVTYPE=DEL;SVLEN=-59;SC=DeBreak,Sniffles2,cuteSV,NanoVar,Sniffles;NumNeighbors=1;NumThresholdNeighbors=1;MatchId=5801;TruScore=0.512222;PctSeqSimilarity=0;PctSizeSimilarity=0.786667;PctRecOverlap=0.75;SizeDiff=-16;StartDistance=19;EndDistance=3	GT	0/0
chr1	52372541	.	N	<INS>	30	.	END=52372541;SVTYPE=INS;SVLEN=5505;SC=DeBreak,Sniffles2,cuteSV,SVIM,Sniffles,SVIM-asm,PAV,Dipcall;NumNeighbors=1;NumThresholdNeighbors=1;MatchId=5804;TruScore=0.313174;PctSeqSimilarity=0;PctSizeSimilarity=0.939328;PctRecOverlap=0.000193349;SizeDiff=334;StartDistance=4;EndDistance=-5167	GT	0/1
chr1	53180394	950_1	N	<DEL>	.	STRANDBIAS	END=53180445;SVTYPE=DEL;SVLEN=-51;SC=DeBreak,Sniffles2,Sniffles;NumNeighbors=1;NumThresholdNeighbors=1;MatchId=5805;TruScore=0.589744;PctSeqSimilarity=0;PctSizeSimilarity=1;PctRecOverlap=0.769231;SizeDiff=0;StartDistance=12;EndDistance=12	GT	0/0
chr1	53749608	.	N	<INS>	30	.	END=53749608;SVTYPE=INS;SVLEN=100;SC=DeBreak,MAMnet,Sniffles,PAV,Dipcall;NumNeighbors=1;NumThresholdNeighbors=1;MatchId=5815;TruScore=0.194932;PctSeqSimilarity=0;PctSizeSimilarity=0.584795;PctRecOverlap=0;SizeDiff=-71;StartDistance=-278;EndDistance=-279	GT	1/0
chr1	54596405	975_1	N	<DEL>	.	PASS	END=54596459;SVTYPE=DEL;SVLEN=-54;SC=DeBreak,cuteSV,Sniffles;NumNeighbors=1;NumThresholdNeighbors=1;MatchId=5825;TruScore=0.501142;PctSeqSimilarity=0;PctSizeSimilarity=0.75;PctRecOverlap=0.753425;SizeDiff=-18;StartDistance=2;EndDistance=-16	GT	0/0
chr1	54976289	.	N	<INS>	30	.	END=54976289;SVTYPE=INS;SVLEN=281;SC=DeBreak,MAMnet,Sniffles2,cuteSV,SVIM,Sniffles,SVIM-asm,PAV,Dipcall;NumNeighbors=1;NumThresholdNeighbors=1;MatchId=5828;TruScore=0.326216;PctSeqSimilarity=0;PctSizeSimilarity=0.978648;PctRecOverlap=0;SizeDiff=6;StartDistance=-1;EndDistance=-2	GT	1/.
chr1	55064823	.	N	<DEL>	.	.	END=55064880;SVTYPE=DEL;SVLEN=-57;SC=DeBreak,Sniffles2,NanoVar,SVIM,Sniffles,Smartie-sv_aln;NumNeighbors=1;NumThresholdNeighbors=1;MatchId=5829;TruScore=0.66092;PctSeqSimilarity=0;PctSizeSimilarity=1;PctRecOverlap=0.982759;SizeDiff=0;StartDistance=-1;EndDistance=-1	GT	./.
chr1	55201853	nv_SV5758-24804	N	<DEL>	9.2	PASS	END=55201904;SVTYPE=DEL;SVLEN=-51;SC=DeBreak,MAMnet,Sniffles2,cuteSV,NanoVar;NumNeighbors=1;NumThresholdNeighbors=1;MatchId=5830;TruScore=0.401173;PctSeqSimilarity=0;PctSizeSimilarity=0.671053;PctRecOverlap=0.532468;SizeDiff=-25;StartDistance=36;EndDistance=11	GT	0/1
chr1	55392277	svim.DEL.14125	N	<DEL>	16	PASS	END=55392340;SVTYPE=DEL;SVLEN=63;SC=DeBreak,Sniffles2,cuteSV,NanoVar,SVIM;NumNeighbors=1;NumThresholdNeighbors=1;MatchId=5831;TruScore=0.557044;PctSeqSimilarity=0;PctSizeSimilarity=0.952381;PctRecOverlap=0.71875;SizeDiff=3;StartDistance=15;EndDistance=18	GT	0/1
chr1	56128213	.	N	<INS>	30	.	END=56128213;SVTYPE=INS;SVLEN=150;SC=DeBreak,Sniffles2,cuteSV,SVIM,SVIM-asm,PAV,Dipcall;NumNeighbors=1;NumThresholdNeighbors=1;MatchId=5832;TruScore=0.26;PctSeqSimilarity=0;PctSizeSimilarity=0.78;PctRecOverlap=0;SizeDiff=33;StartDistance=-62;EndDistance=-179	GT	0/1
chr1	59114227	.	N	<DEL>	.	.	END=59114279;SVTYPE=DEL;SVLEN=-52;SC=DeBreak,Smartie-sv_aln;NumNeighbors=1;NumThresholdNeighbors=1;MatchId=5839;TruScore=0.608691;PctSeqSimilarity=0;PctSizeSimilarity=0.912281;PctRecOverlap=0.913793;SizeDiff=-5;StartDistance=1;EndDistance=-4	GT	./.
chr1	62054681	Sniffles2.DEL.8FEDS0	N	<DEL>	60	GT	END=62054736;SVTYPE=DEL;SVLEN=-55;SC=DeBreak,Sniffles2;NumNeighbors=1;NumThresholdNeighbors=1;MatchId=5847;TruScore=0.541459;PctSeqSimilarity=0;PctSizeSimilarity=0.833333;PctRecOverlap=0.791045;SizeDiff=-11;StartDistance=14;EndDistance=3	GT	0/0
chr1	63865953	chr1-63865954-DEL-58	N	<DEL>	.	.	END=63866011;SVTYPE=DEL;SVLEN=58;SC=DeBreak,MAMnet,cuteSV,NanoVar,SVIM,Smartie-sv_aln,PAV;NumNeighbors=1;NumThresholdNeighbors=1;MatchId=5860;TruScore=0.366452;PctSeqSimilarity=0;PctSizeSimilarity=0.862069;PctRecOverlap=0.237288;SizeDiff=8;StartDistance=37;EndDistance=45	GT	1/1
chr1	64667201	.	N	<INS>	30	GAP2	END=64667201;SVTYPE=INS;SVLEN=219;SC=DeBreak,Sniffles2,cuteSV,NanoVar,SVIM,SVIM-asm,PAV,Dipcall;NumNeighbors=1;NumThresholdNeighbors=1;MatchId=5862;TruScore=0.295282;PctSeqSimilarity=0;PctSizeSimilarity=0.885845;PctRecOverlap=0;SizeDiff=25;StartDistance=-50;EndDistance=-244	GT	1/.
chr1	65984563	Sniffles2.DEL.92E9S0	N	<DEL>	60	GT	END=65984625;SVTYPE=DEL;SVLEN=-62;SC=DeBreak,Sniffles2;NumNeighbors=1;NumThresholdNeighbors=1;MatchId=5870;TruScore=0.511242;PctSeqSimilarity=0;PctSizeSimilarity=0.765432;PctRecOverlap=0.768293;SizeDiff=-19;StartDistance=19;EndDistance=0	GT	0/0
chr1	67097343	svim.DEL.16494	N	<DEL>	18	PASS	END=67097393;SVTYPE=DEL;SVLEN=50;SC=DeBreak,SVIM;NumNeighbors=1;NumThresholdNeighbors=1;MatchId=5874;TruScore=0.6409;PctSeqSimilarity=0;PctSizeSimilarity=0.980392;PctRecOverlap=0.942308;SizeDiff=-1;StartDistance=3;EndDistance=2	GT	0/1
chr1	68097150	1123_0	N	<DEL>	.	PASS	END=68097260;SVTYPE=DEL;SVLEN=-110;SC=DeBreak,Sniffles2,cuteSV,Sniffles;NumNeighbors=1;NumThresholdNeighbors=1;MatchId=5882;TruScore=0.334971;PctSeqSimilarity=0;PctSizeSimilarity=0.545455;PctRecOverlap=0.459459;SizeDiff=50;StartDistance=10;EndDistance=60	GT	0/0
chr1	70027623	.	N	<DEL>	27	PASS	END=70027675;SVTYPE=DEL;SVLEN=-52;SC=DeBreak,MAMnet;NumNeighbors=1;NumThresholdNeighbors=1;MatchId=5884;TruScore=0.624018;PctSeqSimilarity=0;PctSizeSimilarity=0.962963;PctRecOverlap=0.909091;SizeDiff=-2;StartDistance=-3;EndDistance=-5	GT	1/1
chr1	71113283	1154_4	N	<DEL>	.	PASS	END=71113416;SVTYPE=DEL;SVLEN=-133;SC=DeBreak,cuteSV,Sniffles;NumNeighbors=1;NumThresholdNeighbors=1;MatchId=5893;TruScore=0.318771;PctSeqSimilarity=0;PctSizeSimilarity=0.558824;PctRecOverlap=0.39749;SizeDiff=-105;StartDistance=144;EndDistance=39	GT	0/0
chr1	72364590	chr1-72364591-DEL-65	N	<DEL>	.	.	END=72364655;SVTYPE=DEL;SVLEN=65;SC=DeBreak,MAMnet,Sniffles2,cuteSV,NanoVar,SVIM,PAV;NumNeighbors=1;NumThresholdNeighbors=1;MatchId=5896;TruScore=0.382673;PctSeqSimilarity=0;PctSizeSimilarity=0.769231;PctRecOverlap=0.378788;SizeDiff=15;StartDistance=-41;EndDistance=-26	GT	0/1
chr1	73022581	.	N	<DEL>	30	.	END=73022645;SVTYPE=DEL;SVLEN=64;SC=DeBreak,MAMnet,Sniffles2,cuteSV,NanoVar,SVIM,Sniffles,Smartie-sv_aln,SVIM-asm,PAV,Dipcall;NumNeighbors=1;NumThresholdNeighbors=1;MatchId=5899;TruScore=0.573638;PctSeqSimilarity=0;PctSizeSimilarity=0.859375;PctRecOverlap=0.861538;SizeDiff=9;StartDistance=-9;EndDistance=0	GT	1/0
chr1	74966287	.	N	<DEL>	.	.	END=74966338;SVTYPE=DEL;SVLEN=-51;SC=DeBreak,Sniffles2,NanoVar,Sniffles,Smartie-sv_aln;NumNeighbors=1;NumThresholdNeighbors=1;MatchId=5906;TruScore=0.660256;PctSeqSimilarity=0;PctSizeSimilarity=1;PctRecOverlap=0.980769;SizeDiff=0;StartDistance=-1;EndDistance=-1	GT	./.
chr1	75795808	svim.DEL.18256	N	<DEL>	24	PASS	END=75795859;SVTYPE=DEL;SVLEN=51;SC=DeBreak,cuteSV,NanoVar,SVIM;NumNeighbors=1;NumThresholdNeighbors=1;MatchId=5911;TruScore=0.64731;PctSeqSimilarity=0;PctSizeSimilarity=0.980392;PctRecOverlap=0.961538;SizeDiff=1;StartDistance=-2;EndDistance=-1	GT	0/1
chr1	76352062	.	N	<INS>	30	.	END=76352062;SVTYPE=INS;SVLEN=105;SC=DeBreak,cuteSV,SVIM-asm,PAV,Dipcall;NumNeighbors=1;NumThresholdNeighbors=1;MatchId=5914;TruScore=0.206349;PctSeqSimilarity=0;PctSizeSimilarity=0.619048;PctRecOverlap=0;SizeDiff=40;StartDistance=89;EndDistance=88	GT	1/1
chr1	76428354	.	N	<DEL>	30	.	END=76428416;SVTYPE=DEL;SVLEN=62;SC=DeBreak,MAMnet,Sniffles2,cuteSV,NanoVar,SVIM,Sniffles,Smartie-sv_aln,SVIM-asm,PAV,Dipcall;NumNeighbors=1;NumThresholdNeighbors=1;MatchId=5916;TruScore=0.661376;PctSeqSimilarity=0;PctSizeSimilarity=1;PctRecOverlap=0.984127;SizeDiff=0;StartDistance=-1;EndDistance=-1	GT	1/1
chr1	77481984	.	N	<INS>	30	.	END=77481984;SVTYPE=INS;SVLEN=282;SC=DeBreak,MAMnet,Sniffles2,SVIM-asm,PAV,Dipcall;NumNeighbors=1;NumThresholdNeighbors=1;MatchId=5921;TruScore=0.282719;PctSeqSimilarity=0;PctSizeSimilarity=0.843972;PctRecOverlap=0.0041841;SizeDiff=44;StartDistance=133;EndDistance=-105	GT	./1
chr1	79773420	1259_1	N	<DEL>	.	PASS	END=79773520;SVTYPE=DEL;SVLEN=-100;SC=DeBreak,Sniffles;NumNeighbors=1;NumThresholdNeighbors=1;MatchId=5928;TruScore=0.47429;PctSeqSimilarity=0;PctSizeSimilarity=0.71;PctRecOverlap=0.712871;SizeDiff=29;StartDistance=-13;EndDistance=16	GT	0/1
chr1	80973845	.	N	<DEL>	.	.	END=80973896;SVTYPE=DEL;SVLEN=-50;SC=DeBreak,Smartie-sv_aln;NumNeighbors=1;NumThresholdNeighbors=1;MatchId=5933;TruScore=0.660256;PctSeqSimilarity=0;PctSizeSimilarity=1;PctRecOverlap=0.980769;SizeDiff=0;StartDistance=-1;EndDistance=0	GT	./.
chr1	82721396	Sniffles2.INS.2167S0	N	<INS>	60	PASS	END=82721396;SVTYPE=INS;SVLEN=2998;SC=DeBreak,MAMnet,Sniffles2;NumNeighbors=1;NumThresholdNeighbors=1;MatchId=5941;TruScore=0.323409;PctSeqSimilarity=0;PctSizeSimilarity=0.970227;PctRecOverlap=0;SizeDiff=-92;StartDistance=-315;EndDistance=-316	GT	./.
chr1	83042669	chr1-83042670-INS-214	N	<INS>	.	.	END=83042669;SVTYPE=INS;SVLEN=214;SC=DeBreak,MAMnet,Sniffles2,cuteSV,SVIM,Sniffles,PAV;NumNeighbors=1;NumThresholdNeighbors=1;MatchId=5944;TruScore=0.300623;PctSeqSimilarity=0;PctSizeSimilarity=0.901869;PctRecOverlap=0;SizeDiff=21;StartDistance=-10;EndDistance=-11	GT	0/1
chr1	85165440	.	N	<DEL>	.	.	END=85165495;SVTYPE=DEL;SVLEN=-54;SC=DeBreak,Sniffles,Smartie-sv_aln;NumNeighbors=1;NumThresholdNeighbors=1;MatchId=5962;TruScore=0.643066;PctSeqSimilarity=0;PctSizeSimilarity=0.964286;PctRecOverlap=0.964912;SizeDiff=-2;StartDistance=-1;EndDistance=-2	GT	./.
chr1	85983488	svim_asm.INS.541	N	<INS>	.	PASS	END=85983488;SVTYPE=INS;SVLEN=455;SC=DeBreak,Sniffles2,cuteSV,SVIM,Sniffles,SVIM-asm;NumNeighbors=1;NumThresholdNeighbors=1;MatchId=5964;TruScore=0.32967;PctSeqSimilarity=0;PctSizeSimilarity=0.989011;PctRecOverlap=0;SizeDiff=5;StartDistance=-289;EndDistance=-290	GT	0/1
chr1	87451138	chr1-87451139-DEL-56	N	<DEL>	.	.	END=87451194;SVTYPE=DEL;SVLEN=56;SC=DeBreak,MAMnet,Sniffles2,cuteSV,NanoVar,SVIM,Sniffles,PAV;NumNeighbors=1;NumThresholdNeighbors=1;MatchId=5972;TruScore=0.660819;PctSeqSimilarity=0;PctSizeSimilarity=1;PctRecOverlap=0.982456;SizeDiff=0;StartDistance=-1;EndDistance=-1	GT	1/1
chr1	90707207	svim.DEL.21024	N	<DEL>	13	PASS	END=90707265;SVTYPE=DEL;SVLEN=58;SC=DeBreak,SVIM;NumNeighbors=1;NumThresholdNeighbors=1;MatchId=5977;TruScore=0.628233;PctSeqSimilarity=0;PctSizeSimilarity=0.966667;PctRecOverlap=0.918033;SizeDiff=-2;StartDistance=5;EndDistance=3	GT	0/1
chr1	91682025	.	N	<INS>	30	.	END=91682025;SVTYPE=INS;SVLEN=296;SC=DeBreak,MAMnet,Sniffles2,cuteSV,NanoVar,SVIM,Sniffles,SVIM-asm,PAV,Dipcall;NumNeighbors=1;NumThresholdNeighbors=1;MatchId=5986;TruScore=0.332207;PctSeqSimilarity=0;PctSizeSimilarity=0.996622;PctRecOverlap=0;SizeDiff=1;StartDistance=-1;EndDistance=-2	GT	0/1
chr1	92134392	.	N	<DEL>	30	.	END=92134569;SVTYPE=DEL;SVLEN=177;SC=DeBreak,MAMnet,Sniffles2,cuteSV,NanoVar,SVIM,SVIM-asm,PAV,Dipcall;NumNeighbors=1;NumThresholdNeighbors=1;MatchId=5987;TruScore=0.325967;PctSeqSimilarity=0;PctSizeSimilarity=0.977901;PctRecOverlap=0;SizeDiff=-4;StartDistance=211;EndDistance=207	GT	./1
chr1	95155240	.	N	<DEL>	.	.	END=95155291;SVTYPE=DEL;SVLEN=-51;SC=DeBreak,MAMnet,Sniffles2,NanoVar,SVIM,Sniffles,Smartie-sv_aln;NumNeighbors=1;NumThresholdNeighbors=1;MatchId=6001;TruScore=0.63449;PctSeqSimilarity=0;PctSizeSimilarity=0.980392;PctRecOverlap=0.923077;SizeDiff=1;StartDistance=-4;EndDistance=-3	GT	./.
chr1	97599557	.	N	<DEL>	.	.	END=97599608;SVTYPE=DEL;SVLEN=-50;SC=DeBreak,Sniffles,Smartie-sv_aln;NumNeighbors=1;NumThresholdNeighbors=1;MatchId=6008;TruScore=0.653846;PctSeqSimilarity=0;PctSizeSimilarity=1;PctRecOverlap=0.961538;SizeDiff=0;StartDistance=-2;EndDistance=-1	GT	./.
chr1	100292540	.	N	<INS>	30	.	END=100292540;SVTYPE=INS;SVLEN=100;SC=DeBreak,MAMnet,Sniffles2,cuteSV,NanoVar,SVIM,Sniffles,SVIM-asm,PAV,Dipcall;NumNeighbors=1;NumThresholdNeighbors=1;MatchId=6017;TruScore=0.333333;PctSeqSimilarity=0;PctSizeSimilarity=1;PctRecOverlap=0;SizeDiff=0;StartDistance=-1;EndDistance=-2	GT	0/1
chr1	100657297	.	N	<DEL>	.	.	END=100657350;SVTYPE=DEL;SVLEN=-53;SC=DeBreak,SVIM,Smartie-sv_aln;NumNeighbors=1;NumThresholdNeighbors=1;MatchId=6019;TruScore=0.62928;PctSeqSimilarity=0;PctSizeSimilarity=0.943396;PctRecOverlap=0.944444;SizeDiff=3;StartDistance=-3;EndDistance=0	GT	./.
chr1	101689262	1470_0	N	<DEL>	.	PASS	END=101689322;SVTYPE=DEL;SVLEN=-60;SC=DeBreak,Sniffles2,cuteSV,NanoVar,SVIM,Sniffles;NumNeighbors=1;NumThresholdNeighbors=1;MatchId=6021;TruScore=0.622951;PctSeqSimilarity=0;PctSizeSimilarity=1;PctRecOverlap=0.868852;SizeDiff=0;StartDistance=-8;EndDistance=-8	GT	0/1
chr1	101907280	1477_7	N	<DEL>	.	PASS	END=101907360;SVTYPE=DEL;SVLEN=-80;SC=DeBreak,NanoVar,Sniffles;NumNeighbors=1;NumThresholdNeighbors=1;MatchId=6027;TruScore=0.484465;PctSeqSimilarity=0;PctSizeSimilarity=0.725;PctRecOverlap=0.728395;SizeDiff=22;StartDistance=0;EndDistance=22	GT	0/1
chr1	102018617	.	N	<INS>	30	GAP1	END=102018617;SVTYPE=INS;SVLEN=122;SC=DeBreak,MAMnet,Sniffles2,cuteSV,SVIM,Sniffles,SVIM-asm,PAV,Dipcall;NumNeighbors=1;NumThresholdNeighbors=1;MatchId=6028;TruScore=0.317708;PctSeqSimilarity=0;PctSizeSimilarity=0.953125;PctRecOverlap=0;SizeDiff=-6;StartDistance=38;EndDistance=37	GT	./1
chr1	105050602	chr1-105050603-INS-340	N	<INS>	.	.	END=105050602;SVTYPE=INS;SVLEN=340;SC=DeBreak,MAMnet,Sniffles2,cuteSV,Sniffles,SVIM-asm,PAV;NumNeighbors=2;NumThresholdNeighbors=1;MatchId=6043;TruScore=0.303843;PctSeqSimilarity=0;PctSizeSimilarity=0.911528;PctRecOverlap=0;SizeDiff=-33;StartDistance=-81;EndDistance=-82	GT	0/1
chr1	105050602	cuteSV.DEL.1084	N	<DEL>	2.3	q5	END=105050656;SVTYPE=DEL;SVLEN=54;SC=DeBreak,Sniffles2,cuteSV;NumNeighbors=1;NumThresholdNeighbors=1;MatchId=6044;TruScore=0.621079;PctSeqSimilarity=0;PctSizeSimilarity=0.931035;PctRecOverlap=0.932203;SizeDiff=-4;StartDistance=1;EndDistance=-3	GT	0/0
chr1	106302540	.	N	<INS>	30	.	END=106302540;SVTYPE=INS;SVLEN=55;SC=DeBreak,Sniffles2,SVIM,Sniffles,Smartie-sv_aln,SVIM-asm,PAV,Dipcall;NumNeighbors=1;NumThresholdNeighbors=1;MatchId=6049;TruScore=0.333333;PctSeqSimilarity=0;PctSizeSimilarity=1;PctRecOverlap=0;SizeDiff=0;StartDistance=-1;EndDistance=-2	GT	0/1
chr1	106353355	1538_1	N	<DEL>	.	STRANDBIAS	END=106353406;SVTYPE=DEL;SVLEN=-51;SC=DeBreak,SVIM,Sniffles;NumNeighbors=1;NumThresholdNeighbors=1;MatchId=6051;TruScore=0.629966;PctSeqSimilarity=0;PctSizeSimilarity=0.944444;PctRecOverlap=0.945455;SizeDiff=-3;StartDistance=0;EndDistance=-3	GT	0/1
chr1	108565793	.	N	<INS>	30	GAP1	END=108565793;SVTYPE=INS;SVLEN=54;SC=DeBreak,MAMnet,Sniffles2,cuteSV,SVIM,Sniffles,Smartie-sv_aln,SVIM-asm,PAV,Dipcall;NumNeighbors=1;NumThresholdNeighbors=1;MatchId=6058;TruScore=0.236842;PctSeqSimilarity=0;PctSizeSimilarity=0.710526;PctRecOverlap=0;SizeDiff=-22;StartDistance=-1;EndDistance=-2	GT	./1
chr1	108971320	.	N	<INS>	30	HET1;HET2	END=108971320;SVTYPE=INS;SVLEN=297;SC=DeBreak,MAMnet,Sniffles2,SVIM-asm,PAV,Dipcall;NumNeighbors=1;NumThresholdNeighbors=1;MatchId=6064;TruScore=0.331089;PctSeqSimilarity=0;PctSizeSimilarity=0.993266;PctRecOverlap=0;SizeDiff=2;StartDistance=-1;EndDistance=-2	GT	./.
chr1	109314481	1576_1	N	<INS>	.	PASS	END=109314506;SVTYPE=INS;SVLEN=56;SC=DeBreak,Sniffles2,cuteSV,Sniffles;NumNeighbors=1;NumThresholdNeighbors=1;MatchId=6068;TruScore=0.321429;PctSeqSimilarity=0;PctSizeSimilarity=0.964286;PctRecOverlap=0;SizeDiff=2;StartDistance=34;EndDistance=58	GT	0/0
chr1	110053865	.	N	<DEL>	.	.	END=110053917;SVTYPE=DEL;SVLEN=-52;SC=DeBreak,SVIM,Smartie-sv_aln;NumNeighbors=1;NumThresholdNeighbors=1;MatchId=6077;TruScore=0.647678;PctSeqSimilarity=0;PctSizeSimilarity=0.980769;PctRecOverlap=0.962264;SizeDiff=1;StartDistance=-2;EndDistance=-1	GT	./.
chr1	110652169	1591_0	N	<DEL>	.	PASS	END=110652221;SVTYPE=DEL;SVLEN=-52;SC=DeBreak,Sniffles;NumNeighbors=1;NumThresholdNeighbors=1;MatchId=6079;TruScore=0.654205;PctSeqSimilarity=0;PctSizeSimilarity=0.981132;PctRecOverlap=0.981481;SizeDiff=-1;StartDistance=0;EndDistance=-1	GT	0/0
chr1	111000661	chr1-111000662-DEL-51	N	<DEL>	.	.	END=111000712;SVTYPE=DEL;SVLEN=51;SC=DeBreak,MAMnet,Sniffles2,cuteSV,NanoVar,SVIM,Sniffles,Smartie-sv_aln,SVIM-asm,PAV;NumNeighbors=1;NumThresholdNeighbors=1;MatchId=6082;TruScore=0.660256;PctSeqSimilarity=0;PctSizeSimilarity=1;PctRecOverlap=0.980769;SizeDiff=0;StartDistance=-1;EndDistance=-1	GT	1/1
chr1	112627378	1610_2	N	<DEL>	.	PASS	END=112627450;SVTYPE=DEL;SVLEN=-72;SC=DeBreak,Sniffles;NumNeighbors=1;NumThresholdNeighbors=1;MatchId=6093;TruScore=0.459792;PctSeqSimilarity=0;PctSizeSimilarity=0.694444;PctRecOverlap=0.684932;SizeDiff=22;StartDistance=-23;EndDistance=-1	GT	0/1
chr1	113249044	.	N	<DEL>	30	.	END=113249103;SVTYPE=DEL;SVLEN=59;SC=DeBreak,MAMnet,Sniffles2,cuteSV,NanoVar,SVIM,Sniffles,SVIM-asm,PAV,Dipcall;NumNeighbors=1;NumThresholdNeighbors=1;MatchId=6096;TruScore=0.571469;PctSeqSimilarity=0;PctSizeSimilarity=0.864407;PctRecOverlap=0.85;SizeDiff=8;StartDistance=-9;EndDistance=-1	GT	0/1
chr1	113316773	1619_2	N	<INS>	.	PASS	END=113316774;SVTYPE=INS;SVLEN=148;SC=DeBreak,MAMnet,Sniffles2,cuteSV,NanoVar,SVIM,Sniffles;NumNeighbors=1;NumThresholdNeighbors=1;MatchId=6097;TruScore=0.31982;PctSeqSimilarity=0;PctSizeSimilarity=0.959459;PctRecOverlap=0;SizeDiff=6;StartDistance=-37;EndDistance=-178	GT	0/1
chr1	113565203	.	N	<DEL>	30	.	END=113565258;SVTYPE=DEL;SVLEN=55;SC=DeBreak,Sniffles2,cuteSV,SVIM,Sniffles,Smartie-sv_aln,SVIM-asm,PAV,Dipcall;NumNeighbors=1;NumThresholdNeighbors=1;MatchId=6100;TruScore=0.642641;PctSeqSimilarity=0;PctSizeSimilarity=0.963636;PctRecOverlap=0.964286;SizeDiff=2;StartDistance=-1;EndDistance=1	GT	0/1
chr1	114747868	chr1-114747869-INS-175	N	<INS>	.	.	END=114747868;SVTYPE=INS;SVLEN=175;SC=DeBreak,MAMnet,Sniffles2,cuteSV,PAV;NumNeighbors=1;NumThresholdNeighbors=1;MatchId=6104;TruScore=0.268571;PctSeqSimilarity=0;PctSizeSimilarity=0.805714;PctRecOverlap=0;SizeDiff=34;StartDistance=-43;EndDistance=-184	GT	0/1
chr1	117571843	.	N	<INS>	30	.	END=117571843;SVTYPE=INS;SVLEN=50;SC=DeBreak,MAMnet,Sniffles2,NanoVar,SVIM,Sniffles,SVIM-asm,PAV,Dipcall;NumNeighbors=1;NumThresholdNeighbors=1;MatchId=6111;TruScore=0.308642;PctSeqSimilarity=0;PctSizeSimilarity=0.925926;PctRecOverlap=0;SizeDiff=-4;StartDistance=53;EndDistance=52	GT	0/1
chr1	118944006	.	N	<DEL>	.	.	END=118944059;SVTYPE=DEL;SVLEN=-52;SC=DeBreak,MAMnet,cuteSV,NanoVar,SVIM,Smartie-sv_aln;NumNeighbors=1;NumThresholdNeighbors=1;MatchId=6118;TruScore=0.413105;PctSeqSimilarity=0;PctSizeSimilarity=0.961538;PctRecOverlap=0.277778;SizeDiff=2;StartDistance=-39;EndDistance=-36	GT	./.
chr1	120887658	Sniffles2.INS.2FD8S0	N	<INS>	56	GT	END=120887658;SVTYPE=INS;SVLEN=296;SC=DeBreak,MAMnet,Sniffles2;NumNeighbors=1;NumThresholdNeighbors=1;MatchId=6132;TruScore=0.493377;PctSeqSimilarity=0;PctSizeSimilarity=0.980132;PctRecOverlap=0.5;SizeDiff=-6;StartDistance=0;EndDistance=-1	GT	0/0
chr1	144813170	chr1-144813171-INS-61	N	<INS>	.	.	END=144813170;SVTYPE=INS;SVLEN=61;SC=DeBreak,Sniffles2,cuteSV,Smartie-sv_aln,SVIM-asm,PAV;NumNeighbors=1;NumThresholdNeighbors=1;MatchId=6363;TruScore=0.311475;PctSeqSimilarity=0;PctSizeSimilarity=0.934426;PctRecOverlap=0;SizeDiff=4;StartDistance=-5;EndDistance=-6	GT	1/1
chr1	144860730	svim.INS.16016	N	<INS>	19	hom_ref	END=144860730;SVTYPE=INS;SVLEN=176;SC=DeBreak,MAMnet,Sniffles2,cuteSV,SVIM;NumNeighbors=1;NumThresholdNeighbors=1;MatchId=6368;TruScore=0.282051;PctSeqSimilarity=0;PctSizeSimilarity=0.846154;PctRecOverlap=0;SizeDiff=-32;StartDistance=131;EndDistance=130	GT	0/0
chr1	146380218	.	N	<INS>	.	.	END=146380218;SVTYPE=INS;SVLEN=114;SC=DeBreak,MAMnet,Sniffles2,cuteSV,SVIM,Sniffles,Smartie-sv_aln;NumNeighbors=1;NumThresholdNeighbors=1;MatchId=6424;TruScore=0.309942;PctSeqSimilarity=0;PctSizeSimilarity=0.929825;PctRecOverlap=0;SizeDiff=8;StartDistance=-12;EndDistance=-118	GT	./.
chr1	146385932	.	N	<DEL>	.	.	END=146385990;SVTYPE=DEL;SVLEN=-58;SC=DeBreak,MAMnet,Sniffles2,Smartie-sv_aln;NumNeighbors=1;NumThresholdNeighbors=1;MatchId=6425;TruScore=0.65527;PctSeqSimilarity=0;PctSizeSimilarity=0.982759;PctRecOverlap=0.983051;SizeDiff=1;StartDistance=-1;EndDistance=0	GT	./.
chr1	146440546	1864_3	N	<DEL>	.	PASS	END=146442082;SVTYPE=DEL;SVLEN=-1536;SC=DeBreak,Sniffles2,Sniffles;NumNeighbors=1;NumThresholdNeighbors=1;MatchId=6431;TruScore=0.623074;PctSeqSimilarity=0;PctSizeSimilarity=0.996094;PctRecOverlap=0.873129;SizeDiff=6;StartDistance=189;EndDistance=195	GT	0/0
chr1	146446194	nv_SV10847-9834E	N	<DEL>	1.1	PASS	END=146451610;SVTYPE=DEL;SVLEN=-5416;SC=DeBreak,Sniffles2,cuteSV,NanoVar;NumNeighbors=2;NumThresholdNeighbors=1;MatchId=6433;TruScore=0.396074;PctSeqSimilarity=0;PctSizeSimilarity=0.594904;PctRecOverlap=0.593317;SizeDiff=2194;StartDistance=-2203;EndDistance=-9	GT	./.
chr1	146446198	cuteSV.INS.891	N	<INS>	1	q5	END=146446198;SVTYPE=INS;SVLEN=51;SC=DeBreak,Sniffles2,cuteSV;NumNeighbors=1;NumThresholdNeighbors=1;MatchId=6434;TruScore=0.487421;PctSeqSimilarity=0;PctSizeSimilarity=0.962264;PctRecOverlap=0.5;SizeDiff=-2;StartDistance=1;EndDistance=0	GT	0/0
chr1	147390160	.	N	<DEL>	.	.	END=147390467;SVTYPE=DEL;SVLEN=-307;SC=DeBreak,MAMnet,Sniffles2,cuteSV,SVIM,Smartie-sv_aln;NumNeighbors=1;NumThresholdNeighbors=1;MatchId=6440;TruScore=0.665584;PctSeqSimilarity=0;PctSizeSimilarity=1;PctRecOverlap=0.996753;SizeDiff=0;StartDistance=-1;EndDistance=-1	GT	./.
chr1	147752125	1880_6	N	<DEL>	.	STRANDBIAS	END=147752184;SVTYPE=DEL;SVLEN=59;SC=DeBreak,Sniffles2,cuteSV,Sniffles;NumNeighbors=1;NumThresholdNeighbors=1;MatchId=6452;TruScore=0.614984;PctSeqSimilarity=0;PctSizeSimilarity=0.921875;PctRecOverlap=0.923077;SizeDiff=-5;StartDistance=0;EndDistance=-5	GT	0/0
chr1	148353248	1891_19	N	<INS>	.	PASS	END=148353249;SVTYPE=INS;SVLEN=1523;SC=DeBreak,MAMnet,Sniffles2,cuteSV,SVIM,Sniffles;NumNeighbors=1;NumThresholdNeighbors=1;MatchId=6495;TruScore=0.662508;PctSeqSimilarity=0;PctSizeSimilarity=0.987525;PctRecOverlap=1;SizeDiff=19;StartDistance=0;EndDistance=0	GT	0/1
chr1	149208705	.	N	<DEL>	.	.	END=149208765;SVTYPE=DEL;SVLEN=-60;SC=DeBreak,Sniffles2,cuteSV,SVIM,Smartie-sv_aln;NumNeighbors=1;NumThresholdNeighbors=1;MatchId=6544;TruScore=0.65045;PctSeqSimilarity=0;PctSizeSimilarity=0.983607;PctRecOverlap=0.967742;SizeDiff=-1;StartDistance=-1;EndDistance=-2	GT	./.
chr1	149218121	svim.INS.16646	N	<INS>	39	PASS	END=149218121;SVTYPE=INS;SVLEN=305;SC=DeBreak,Sniffles2,cuteSV,SVIM;NumNeighbors=2;NumThresholdNeighbors=1;MatchId=6553;TruScore=0.496753;PctSeqSimilarity=0;PctSizeSimilarity=0.99026;PctRecOverlap=0.5;SizeDiff=-3;StartDistance=0;EndDistance=-1	GT	0/1
chr1	149219918	svim.INS.16649	N	<INS>	18	PASS	END=149219918;SVTYPE=INS;SVLEN=838;SC=DeBreak,Sniffles2,cuteSV,SVIM;NumNeighbors=1;NumThresholdNeighbors=1;MatchId=6558;TruScore=0.300358;PctSeqSimilarity=0;PctSizeSimilarity=0.901075;PctRecOverlap=0;SizeDiff=-92;StartDistance=-3;EndDistance=-4	GT	0/1
chr1	149246462	.	N	<DEL>	.	.	END=149248260;SVTYPE=DEL;SVLEN=-1798;SC=DeBreak,MAMnet,Sniffles2,Smartie-sv_aln;NumNeighbors=1;NumThresholdNeighbors=1;MatchId=6560;TruScore=0.665925;PctSeqSimilarity=0;PctSizeSimilarity=0.999444;PctRecOverlap=0.998332;SizeDiff=1;StartDistance=-3;EndDistance=-2	GT	./.
chr1	149417836	.	N	<DEL>	.	.	END=149418161;SVTYPE=DEL;SVLEN=-324;SC=DeBreak,MAMnet,Sniffles2,Smartie-sv_aln;NumNeighbors=1;NumThresholdNeighbors=1;MatchId=6568;TruScore=0.663593;PctSeqSimilarity=0;PctSizeSimilarity=0.996914;PctRecOverlap=0.993865;SizeDiff=1;StartDistance=-2;EndDistance=0	GT	./.
chr1	150753870	.	N	<INS>	30	.	END=150753870;SVTYPE=INS;SVLEN=160;SC=DeBreak,MAMnet,Sniffles2,cuteSV,NanoVar,SVIM,SVIM-asm,PAV,Dipcall;NumNeighbors=2;NumThresholdNeighbors=1;MatchId=6589;TruScore=0.26875;PctSeqSimilarity=0;PctSizeSimilarity=0.80625;PctRecOverlap=0;SizeDiff=31;StartDistance=-42;EndDistance=-171	GT	./1
chr1	150754270	chr1-150754271-DEL-88	N	<DEL>	.	.	END=150754358;SVTYPE=DEL;SVLEN=88;SC=DeBreak,Sniffles2,cuteSV,NanoVar,SVIM,Sniffles,Smartie-sv_aln,SVIM-asm,PAV;NumNeighbors=1;NumThresholdNeighbors=1;MatchId=6591;TruScore=0.655514;PctSeqSimilarity=0;PctSizeSimilarity=0.988764;PctRecOverlap=0.977778;SizeDiff=-1;StartDistance=-1;EndDistance=-2	GT	1/0
chr1	151573267	.	N	<DEL>	.	.	END=151573318;SVTYPE=DEL;SVLEN=-51;SC=DeBreak,Sniffles2,cuteSV,NanoVar,SVIM,Sniffles,Smartie-sv_aln;NumNeighbors=1;NumThresholdNeighbors=1;MatchId=6593;TruScore=0.591074;PctSeqSimilarity=0;PctSizeSimilarity=0.980769;PctRecOverlap=0.792453;SizeDiff=-1;StartDistance=-10;EndDistance=-11	GT	./.
chr1	151809217	1973_1	N	<DEL>	.	STRANDBIAS	END=151809271;SVTYPE=DEL;SVLEN=-54;SC=DeBreak,Sniffles2,cuteSV,SVIM,Sniffles;NumNeighbors=1;NumThresholdNeighbors=1;MatchId=6595;TruScore=0.526265;PctSeqSimilarity=0;PctSizeSimilarity=0.885246;PctRecOverlap=0.693548;SizeDiff=-7;StartDistance=19;EndDistance=12	GT	0/0
chr1	152186422	chr1-152186423-INS-4229	N	<INS>	.	.	END=152186422;SVTYPE=INS;SVLEN=4229;SC=DeBreak,PAV;NumNeighbors=1;NumThresholdNeighbors=1;MatchId=6597;TruScore=0.26021;PctSeqSimilarity=0;PctSizeSimilarity=0.780326;PctRecOverlap=0.000302939;SizeDiff=929;StartDistance=146;EndDistance=-3154	GT	1/1
chr1	152187636	.	N	<INS>	30	.	END=152187636;SVTYPE=INS;SVLEN=1406;SC=DeBreak,cuteSV,Dipcall;NumNeighbors=1;NumThresholdNeighbors=1;MatchId=6600;TruScore=0.194548;PctSeqSimilarity=0;PctSizeSimilarity=0.583645;PctRecOverlap=0;SizeDiff=-1003;StartDistance=-365;EndDistance=-2774	GT	0/1
chr1	152188423	1981_1	N	<INS>	.	PASS	END=152188423;SVTYPE=INS;SVLEN=1383;SC=DeBreak,Sniffles;NumNeighbors=1;NumThresholdNeighbors=1;MatchId=6602;TruScore=0.245782;PctSeqSimilarity=0;PctSizeSimilarity=0.736814;PctRecOverlap=0.000532481;SizeDiff=-494;StartDistance=80;EndDistance=-1797	GT	0/0
chr1	152278434	.	N	<INS>	30	.	END=152278434;SVTYPE=INS;SVLEN=970;SC=DeBreak,Sniffles2,cuteSV,Sniffles,SVIM-asm,Dipcall;NumNeighbors=2;NumThresholdNeighbors=2;MatchId=6608;TruScore=0.325438;PctSeqSimilarity=0;PctSizeSimilarity=0.975258;PctRecOverlap=0.00105597;SizeDiff=24;StartDistance=695;EndDistance=-251	GT	0/1
chr1	152279174	.	N	<INS>	30	.	END=152279174;SVTYPE=INS;SVLEN=971;SC=DeBreak,Sniffles,PAV,Dipcall;NumNeighbors=1;NumThresholdNeighbors=1;MatchId=6609;TruScore=0.32476;PctSeqSimilarity=0;PctSizeSimilarity=0.973224;PctRecOverlap=0.00105708;SizeDiff=26;StartDistance=541;EndDistance=-404	GT	1/.
chr1	152917088	1996_0	N	<DEL>	.	STRANDBIAS	END=152917141;SVTYPE=DEL;SVLEN=-53;SC=DeBreak,Sniffles;NumNeighbors=1;NumThresholdNeighbors=1;MatchId=6611;TruScore=0.584062;PctSeqSimilarity=0;PctSizeSimilarity=0.883333;PctRecOverlap=0.868852;SizeDiff=-7;StartDistance=-1;EndDistance=-8	GT	0/0
chr1	153215802	.	N	<INS>	30	.	END=153215802;SVTYPE=INS;SVLEN=91;SC=DeBreak,Sniffles2,cuteSV,SVIM,SVIM-asm,PAV,Dipcall;NumNeighbors=1;NumThresholdNeighbors=1;MatchId=6612;TruScore=0.32967;PctSeqSimilarity=0;PctSizeSimilarity=0.989011;PctRecOverlap=0;SizeDiff=1;StartDistance=-97;EndDistance=-187	GT	1/0
chr1	153477702	2002_0	N	<DEL>	.	PASS	END=153477767;SVTYPE=DEL;SVLEN=-65;SC=DeBreak,Sniffles2,Sniffles;NumNeighbors=1;NumThresholdNeighbors=1;MatchId=6617;TruScore=0.388143;PctSeqSimilarity=0;PctSizeSimilarity=0.580357;PctRecOverlap=0.584071;SizeDiff=-47;StartDistance=40;EndDistance=-7	GT	0/0
chr1	155670696	svim.INS.17503	N	<INS>	14	PASS	END=155670696;SVTYPE=INS;SVLEN=208;SC=DeBreak,Sniffles2,SVIM;NumNeighbors=1;NumThresholdNeighbors=1;MatchId=6633;TruScore=0.298077;PctSeqSimilarity=0;PctSizeSimilarity=0.894231;PctRecOverlap=0;SizeDiff=22;StartDistance=272;EndDistance=271	GT	0/1
chr1	155897599	.	N	<DEL>	.	.	END=155897653;SVTYPE=DEL;SVLEN=-53;SC=DeBreak,Smartie-sv_aln;NumNeighbors=1;NumThresholdNeighbors=1;MatchId=6635;TruScore=0.648373;PctSeqSimilarity=0;PctSizeSimilarity=0.981481;PctRecOverlap=0.963636;SizeDiff=-1;StartDistance=-2;EndDistance=-2	GT	./.
chr1	161025653	chr1-161025654-DEL-72	N	<DEL>	.	.	END=161025725;SVTYPE=DEL;SVLEN=72;SC=DeBreak,MAMnet,Sniffles2,cuteSV,NanoVar,SVIM,Sniffles,PAV;NumNeighbors=1;NumThresholdNeighbors=1;MatchId=6651;TruScore=0.6621;PctSeqSimilarity=0;PctSizeSimilarity=1;PctRecOverlap=0.986301;SizeDiff=0;StartDistance=-1;EndDistance=-1	GT	0/1
chr1	161067493	2078_0	N	<DEL>	.	STRANDBIAS	END=161067545;SVTYPE=DEL;SVLEN=-52;SC=DeBreak,Sniffles;NumNeighbors=1;NumThresholdNeighbors=1;MatchId=6653;TruScore=0.534343;PctSeqSimilarity=0;PctSizeSimilarity=0.8;PctRecOverlap=0.80303;SizeDiff=-13;StartDistance=3;EndDistance=-10	GT	0/0
chr1	167404258	chr1-167404259-INS-65	N	<INS>	.	.	END=167404258;SVTYPE=INS;SVLEN=65;SC=DeBreak,cuteSV,PAV;NumNeighbors=1;NumThresholdNeighbors=1;MatchId=6691;TruScore=0.296804;PctSeqSimilarity=0;PctSizeSimilarity=0.890411;PctRecOverlap=0;SizeDiff=-8;StartDistance=-50;EndDistance=-51	GT	0/1
chr1	168440880	chr1-168440881-DEL-282	N	<DEL>	.	.	END=168441162;SVTYPE=DEL;SVLEN=282;SC=DeBreak,Sniffles2,PAV;NumNeighbors=1;NumThresholdNeighbors=1;MatchId=6692;TruScore=0.39292;PctSeqSimilarity=0;PctSizeSimilarity=0.588652;PctRecOverlap=0.590106;SizeDiff=116;StartDistance=-80;EndDistance=36	GT	0/1
chr1	168911982	Sniffles2.DEL.CF53S0	N	<DEL>	60	GT	END=168912037;SVTYPE=DEL;SVLEN=-55;SC=DeBreak,Sniffles2;NumNeighbors=1;NumThresholdNeighbors=1;MatchId=6696;TruScore=0.642857;PctSeqSimilarity=0;PctSizeSimilarity=1;PctRecOverlap=0.928571;SizeDiff=0;StartDistance=-4;EndDistance=-4	GT	0/0
chr1	168998103	.	N	<DEL>	30	.	END=168998155;SVTYPE=DEL;SVLEN=52;SC=DeBreak,MAMnet,Sniffles2,cuteSV,NanoVar,SVIM,Sniffles,Smartie-sv_aln,SVIM-asm,PAV,Dipcall;NumNeighbors=1;NumThresholdNeighbors=1;MatchId=6697;TruScore=0.58013;PctSeqSimilarity=0;PctSizeSimilarity=0.981132;PctRecOverlap=0.759259;SizeDiff=-1;StartDistance=-12;EndDistance=-13	GT	1/0
chr1	169226047	chr1-169226048-INS-128	N	<INS>	.	.	END=169226047;SVTYPE=INS;SVLEN=128;SC=DeBreak,MAMnet,Sniffles2,cuteSV,SVIM,Sniffles,PAV;NumNeighbors=1;NumThresholdNeighbors=1;MatchId=6699;TruScore=0.330729;PctSeqSimilarity=0;PctSizeSimilarity=0.992188;PctRecOverlap=0;SizeDiff=1;StartDistance=-4;EndDistance=-5	GT	1/0
chr1	175449548	Sniffles2.DEL.D3CCS0	N	<DEL>	60	GT	END=175449602;SVTYPE=DEL;SVLEN=-54;SC=DeBreak,Sniffles2;NumNeighbors=1;NumThresholdNeighbors=1;MatchId=6719;TruScore=0.445938;PctSeqSimilarity=0;PctSizeSimilarity=0.931035;PctRecOverlap=0.40678;SizeDiff=-4;StartDistance=35;EndDistance=31	GT	0/0
chr1	177368286	chr1-177368287-DEL-74	N	<DEL>	.	.	END=177368360;SVTYPE=DEL;SVLEN=74;SC=DeBreak,MAMnet,Sniffles2,cuteSV,NanoVar,SVIM,Sniffles,PAV;NumNeighbors=1;NumThresholdNeighbors=1;MatchId=6725;TruScore=0.541562;PctSeqSimilarity=0;PctSizeSimilarity=0.851351;PctRecOverlap=0.773333;SizeDiff=11;StartDistance=6;EndDistance=17	GT	0/1
chr1	177519125	.	N	<DEL>	.	.	END=177519184;SVTYPE=DEL;SVLEN=-58;SC=DeBreak,MAMnet,Sniffles2,cuteSV,NanoVar,SVIM,Sniffles,Smartie-sv_aln;NumNeighbors=1;NumThresholdNeighbors=1;MatchId=6727;TruScore=0.638697;PctSeqSimilarity=0;PctSizeSimilarity=0.982759;PctRecOverlap=0.933333;SizeDiff=1;StartDistance=-4;EndDistance=-2	GT	./.
chr1	178627771	2261_0	N	<DEL>	.	PASS	END=178627823;SVTYPE=DEL;SVLEN=-52;SC=DeBreak,Sniffles2,cuteSV,Sniffles;NumNeighbors=1;NumThresholdNeighbors=1;MatchId=6731;TruScore=0.511382;PctSeqSimilarity=0;PctSizeSimilarity=0.787879;PctRecOverlap=0.746269;SizeDiff=-14;StartDistance=17;EndDistance=3	GT	0/0
chr1	179009800	2265_3	N	<DEL>	.	PASS	END=179009872;SVTYPE=DEL;SVLEN=-72;SC=DeBreak,NanoVar,Sniffles;NumNeighbors=1;NumThresholdNeighbors=1;MatchId=6735;TruScore=0.459792;PctSeqSimilarity=0;PctSizeSimilarity=0.694444;PctRecOverlap=0.684932;SizeDiff=22;StartDistance=-23;EndDistance=-1	GT	0/1
chr1	179457775	2272_1	N	<DEL>	.	PASS	END=179457844;SVTYPE=DEL;SVLEN=-69;SC=DeBreak,cuteSV,Sniffles;NumNeighbors=1;NumThresholdNeighbors=1;MatchId=6736;TruScore=0.523536;PctSeqSimilarity=0;PctSizeSimilarity=0.784091;PctRecOverlap=0.786517;SizeDiff=-19;StartDistance=18;EndDistance=-1	GT	0/0
chr1	180992228	2285_0	N	<DEL>	.	PASS	END=180992289;SVTYPE=DEL;SVLEN=-61;SC=DeBreak,Sniffles2,Sniffles;NumNeighbors=1;NumThresholdNeighbors=1;MatchId=6746;TruScore=0.573422;PctSeqSimilarity=0;PctSizeSimilarity=0.859155;PctRecOverlap=0.861111;SizeDiff=-10;StartDistance=10;EndDistance=0	GT	0/1
chr1	183118588	chr1-183118589-INS-280	N	<INS>	.	.	END=183118588;SVTYPE=INS;SVLEN=280;SC=DeBreak,MAMnet,Sniffles2,NanoVar,PAV;NumNeighbors=2;NumThresholdNeighbors=1;MatchId=6752;TruScore=0.310151;PctSeqSimilarity=0;PctSizeSimilarity=0.927152;PctRecOverlap=0.00330033;SizeDiff=-22;StartDistance=25;EndDistance=-277	GT	1/0
chr1	183118674	2313_0	N	<INS>	.	PASS	END=183118707;SVTYPE=INS;SVLEN=71;SC=DeBreak,cuteSV,SVIM,Sniffles;NumNeighbors=1;NumThresholdNeighbors=1;MatchId=6753;TruScore=0.2723;PctSeqSimilarity=0;PctSizeSimilarity=0.816901;PctRecOverlap=0;SizeDiff=13;StartDistance=-404;EndDistance=-372	GT	0/1
chr1	189531307	cuteSV.INS.1079	N	<INS>	122.5	PASS	END=189531307;SVTYPE=INS;SVLEN=65;SC=DeBreak,cuteSV;NumNeighbors=1;NumThresholdNeighbors=1;MatchId=6774;TruScore=0.166667;PctSeqSimilarity=0;PctSizeSimilarity=0.5;PctRecOverlap=0;SizeDiff=-65;StartDistance=-13;EndDistance=-14	GT	0/1
chr1	190511478	svim.DEL.37994	N	<DEL>	17	PASS	END=190511539;SVTYPE=DEL;SVLEN=61;SC=DeBreak,SVIM;NumNeighbors=1;NumThresholdNeighbors=1;MatchId=6778;TruScore=0.612463;PctSeqSimilarity=0;PctSizeSimilarity=0.918033;PctRecOverlap=0.919355;SizeDiff=5;StartDistance=-3;EndDistance=2	GT	0/1
chr1	191203774	.	N	<INS>	30	.	END=191203774;SVTYPE=INS;SVLEN=73;SC=DeBreak,Sniffles,PAV,Dipcall;NumNeighbors=1;NumThresholdNeighbors=1;MatchId=6780;TruScore=0.232877;PctSeqSimilarity=0;PctSizeSimilarity=0.69863;PctRecOverlap=0;SizeDiff=22;StartDistance=-42;EndDistance=-43	GT	1/0
chr1	193131012	cuteSV.INS.1098	N	<INS>	1.5	q5	END=193131012;SVTYPE=INS;SVLEN=77;SC=DeBreak,Sniffles2,cuteSV;NumNeighbors=1;NumThresholdNeighbors=1;MatchId=6783;TruScore=0.198454;PctSeqSimilarity=0;PctSizeSimilarity=0.587786;PctRecOverlap=0.00757576;SizeDiff=-54;StartDistance=47;EndDistance=-84	GT	0/0
chr1	194450483	.	N	<INS>	30	.	END=194450483;SVTYPE=INS;SVLEN=64;SC=DeBreak,Sniffles2,cuteSV,NanoVar,SVIM,Sniffles,SVIM-asm,PAV,Dipcall;NumNeighbors=2;NumThresholdNeighbors=1;MatchId=6789;TruScore=0.322917;PctSeqSimilarity=0;PctSizeSimilarity=0.96875;PctRecOverlap=0;SizeDiff=2;StartDistance=55;EndDistance=54	GT	1/0
chr1	194451036	.	N	<INS>	30	GAP1	END=194451036;SVTYPE=INS;SVLEN=244;SC=DeBreak,Sniffles2,cuteSV,NanoVar,SVIM,Sniffles,SVIM-asm,PAV,Dipcall;NumNeighbors=1;NumThresholdNeighbors=1;MatchId=6790;TruScore=0.293761;PctSeqSimilarity=0;PctSizeSimilarity=0.877698;PctRecOverlap=0.00358423;SizeDiff=-34;StartDistance=92;EndDistance=-186	GT	./1
chr1	195880243	.	N	<INS>	30	.	END=195880243;SVTYPE=INS;SVLEN=56;SC=DeBreak,MAMnet,Sniffles2,SVIM,Smartie-sv_aln,SVIM-asm,PAV,Dipcall;NumNeighbors=1;NumThresholdNeighbors=1;MatchId=6795;TruScore=0.321429;PctSeqSimilarity=0;PctSizeSimilarity=0.964286;PctRecOverlap=0;SizeDiff=2;StartDistance=-5;EndDistance=-6	GT	1/0
chr1	196547327	.	N	<DEL>	30	.	END=196547377;SVTYPE=DEL;SVLEN=50;SC=DeBreak,MAMnet,Sniffles,Smartie-sv_aln,SVIM-asm,PAV,Dipcall;NumNeighbors=1;NumThresholdNeighbors=1;MatchId=6798;TruScore=0.634978;PctSeqSimilarity=0;PctSizeSimilarity=0.961538;PctRecOverlap=0.943396;SizeDiff=-2;StartDistance=-1;EndDistance=-3	GT	1/1
chr1	201178896	.	N	<DEL>	30	.	END=201179005;SVTYPE=DEL;SVLEN=109;SC=DeBreak,Sniffles2,Smartie-sv_aln,SVIM-asm,PAV,Dipcall;NumNeighbors=2;NumThresholdNeighbors=1;MatchId=6809;TruScore=0.512121;PctSeqSimilarity=0;PctSizeSimilarity=1;PctRecOverlap=0.536364;SizeDiff=0;StartDistance=-51;EndDistance=-51	GT	0/1
chr1	201178907	svim.INS.22572	N	<INS>	12	PASS	END=201178907;SVTYPE=INS;SVLEN=104;SC=DeBreak,MAMnet,Sniffles2,cuteSV,SVIM;NumNeighbors=1;NumThresholdNeighbors=1;MatchId=6810;TruScore=0.306785;PctSeqSimilarity=0;PctSizeSimilarity=0.920354;PctRecOverlap=0;SizeDiff=-9;StartDistance=9;EndDistance=8	GT	0/1
chr1	201227027	chr1-201227028-INS-516	N	<INS>	.	.	END=201227027;SVTYPE=INS;SVLEN=516;SC=DeBreak,MAMnet,cuteSV,NanoVar,SVIM,SVIM-asm,PAV;NumNeighbors=2;NumThresholdNeighbors=2;MatchId=6812;TruScore=0.294574;PctSeqSimilarity=0;PctSizeSimilarity=0.883721;PctRecOverlap=0;SizeDiff=60;StartDistance=-40;EndDistance=-496	GT	1/1
chr1	201227143	2491_0	N	<INS>	.	PASS	END=201227160;SVTYPE=INS;SVLEN=240;SC=DeBreak,Sniffles2,Sniffles;NumNeighbors=1;NumThresholdNeighbors=1;MatchId=6815;TruScore=0.29304;PctSeqSimilarity=0;PctSizeSimilarity=0.879121;PctRecOverlap=0;SizeDiff=-33;StartDistance=526;EndDistance=270	GT	0/1
chr1	201285237	.	N	<INS>	30	.	END=201285237;SVTYPE=INS;SVLEN=57;SC=DeBreak,MAMnet,Sniffles2,cuteSV,SVIM,Smartie-sv_aln,SVIM-asm,Dipcall;NumNeighbors=1;NumThresholdNeighbors=1;MatchId=6816;TruScore=0.333333;PctSeqSimilarity=0;PctSizeSimilarity=1;PctRecOverlap=0;SizeDiff=0;StartDistance=-17;EndDistance=-18	GT	1/0
chr1	202141805	.	N	<INS>	30	GAP2	END=202141805;SVTYPE=INS;SVLEN=57;SC=DeBreak,MAMnet,cuteSV,NanoVar,SVIM,Sniffles,SVIM-asm,PAV,Dipcall;NumNeighbors=1;NumThresholdNeighbors=1;MatchId=6823;TruScore=0.327586;PctSeqSimilarity=0;PctSizeSimilarity=0.982759;PctRecOverlap=0;SizeDiff=-1;StartDistance=35;EndDistance=34	GT	1/.
chr1	204440665	2530_1	N	<DEL>	.	PASS	END=204440772;SVTYPE=DEL;SVLEN=-107;SC=DeBreak,Sniffles;NumNeighbors=1;NumThresholdNeighbors=1;MatchId=6843;TruScore=0.417879;PctSeqSimilarity=0;PctSizeSimilarity=0.625731;PctRecOverlap=0.627907;SizeDiff=-64;StartDistance=36;EndDistance=-28	GT	0/1
chr1	205178642	cuteSV.DEL.1886	N	<DEL>	49.9	PASS	END=205178698;SVTYPE=DEL;SVLEN=56;SC=DeBreak,Sniffles2,cuteSV;NumNeighbors=1;NumThresholdNeighbors=1;MatchId=6846;TruScore=0.609095;PctSeqSimilarity=0;PctSizeSimilarity=0.982456;PctRecOverlap=0.844828;SizeDiff=-1;StartDistance=9;EndDistance=8	GT	0/1
chr1	206217861	.	N	<INS>	30	.	END=206217861;SVTYPE=INS;SVLEN=156;SC=DeBreak,MAMnet,Sniffles2,cuteSV,NanoVar,SVIM,Sniffles,SVIM-asm,PAV,Dipcall;NumNeighbors=1;NumThresholdNeighbors=1;MatchId=6849;TruScore=0.32906;PctSeqSimilarity=0;PctSizeSimilarity=0.987179;PctRecOverlap=0;SizeDiff=2;StartDistance=-1;EndDistance=-2	GT	./1
chr1	206285885	chr1-206285886-INS-11727	N	<INS>	.	.	END=206285885;SVTYPE=INS;SVLEN=11727;SC=DeBreak,PAV;NumNeighbors=1;NumThresholdNeighbors=1;MatchId=6850;TruScore=0.168585;PctSeqSimilarity=0;PctSizeSimilarity=0.505585;PctRecOverlap=0.000168634;SizeDiff=5798;StartDistance=3426;EndDistance=-2503	GT	1/0
chr1	206791878	.	N	<DEL>	.	.	END=206791930;SVTYPE=DEL;SVLEN=-52;SC=DeBreak,MAMnet,Sniffles2,NanoVar,SVIM,Sniffles,Smartie-sv_aln;NumNeighbors=1;NumThresholdNeighbors=1;MatchId=6854;TruScore=0.641268;PctSeqSimilarity=0;PctSizeSimilarity=0.961538;PctRecOverlap=0.962264;SizeDiff=2;StartDistance=-2;EndDistance=0	GT	./.
chr1	206955315	.	N	<INS>	30	.	END=206955315;SVTYPE=INS;SVLEN=107;SC=DeBreak,MAMnet,Sniffles2,cuteSV,SVIM-asm,PAV,Dipcall;NumNeighbors=1;NumThresholdNeighbors=1;MatchId=6856;TruScore=0.280962;PctSeqSimilarity=0;PctSizeSimilarity=0.831776;PctRecOverlap=0.0111111;SizeDiff=18;StartDistance=35;EndDistance=-54	GT	1/.
chr1	207790943	.	N	<DEL>	.	.	END=207790995;SVTYPE=DEL;SVLEN=-51;SC=DeBreak,Smartie-sv_aln;NumNeighbors=1;NumThresholdNeighbors=1;MatchId=6867;TruScore=0.647552;PctSeqSimilarity=0;PctSizeSimilarity=0.980392;PctRecOverlap=0.962264;SizeDiff=1;StartDistance=-1;EndDistance=1	GT	./.
chr1	209990112	svim.DEL.42200	N	<DEL>	22	PASS	END=209990162;SVTYPE=DEL;SVLEN=50;SC=DeBreak,SVIM;NumNeighbors=1;NumThresholdNeighbors=1;MatchId=6869;TruScore=0.566625;PctSeqSimilarity=0;PctSizeSimilarity=0.892857;PctRecOverlap=0.807018;SizeDiff=-6;StartDistance=-5;EndDistance=-11	GT	0/1
chr1	212617850	2617_0	N	<DEL>	.	STRANDBIAS	END=212617902;SVTYPE=DEL;SVLEN=-52;SC=DeBreak,Sniffles;NumNeighbors=1;NumThresholdNeighbors=1;MatchId=6881;TruScore=0.602944;PctSeqSimilarity=0;PctSizeSimilarity=0.912281;PctRecOverlap=0.896552;SizeDiff=-5;StartDistance=6;EndDistance=1	GT	0/0
chr1	213292765	.	N	<DEL>	.	.	END=213292817;SVTYPE=DEL;SVLEN=-51;SC=DeBreak,NanoVar,Sniffles,Smartie-sv_aln;NumNeighbors=1;NumThresholdNeighbors=1;MatchId=6886;TruScore=0.641263;PctSeqSimilarity=0;PctSizeSimilarity=0.980392;PctRecOverlap=0.943396;SizeDiff=1;StartDistance=-3;EndDistance=-1	GT	./.
chr1	214610133	.	N	<DEL>	30	.	END=214610185;SVTYPE=DEL;SVLEN=52;SC=DeBreak,MAMnet,Sniffles2,cuteSV,NanoVar,SVIM,Sniffles,Smartie-sv_aln,SVIM-asm,PAV,Dipcall;NumNeighbors=1;NumThresholdNeighbors=1;MatchId=6891;TruScore=0.654205;PctSeqSimilarity=0;PctSizeSimilarity=0.981132;PctRecOverlap=0.981481;SizeDiff=-1;StartDistance=0;EndDistance=-1	GT	0/1
chr1	214884936	2642_2	N	<DEL>	.	STRANDBIAS	END=214884989;SVTYPE=DEL;SVLEN=-53;SC=DeBreak,Sniffles2,cuteSV,NanoVar,SVIM,Sniffles;NumNeighbors=1;NumThresholdNeighbors=1;MatchId=6894;TruScore=0.631266;PctSeqSimilarity=0;PctSizeSimilarity=0.946429;PctRecOverlap=0.947368;SizeDiff=-3;StartDistance=1;EndDistance=-2	GT	0/0
chr1	216009840	chr1-216009841-INS-73	N	<INS>	.	.	END=216009840;SVTYPE=INS;SVLEN=73;SC=DeBreak,Sniffles2,cuteSV,SVIM,Sniffles,SVIM-asm,PAV;NumNeighbors=1;NumThresholdNeighbors=1;MatchId=6900;TruScore=0.283105;PctSeqSimilarity=0;PctSizeSimilarity=0.849315;PctRecOverlap=0;SizeDiff=11;StartDistance=-69;EndDistance=-70	GT	1/0
chr1	216203811	.	N	<INS>	30	.	END=216203811;SVTYPE=INS;SVLEN=59;SC=DeBreak,Sniffles2,cuteSV,SVIM,Sniffles,SVIM-asm,PAV,Dipcall;NumNeighbors=1;NumThresholdNeighbors=1;MatchId=6902;TruScore=0.185535;PctSeqSimilarity=0;PctSizeSimilarity=0.556604;PctRecOverlap=0;SizeDiff=-47;StartDistance=-61;EndDistance=-167	GT	1/0
chr1	217697236	chr1-217697237-DEL-50	N	<DEL>	.	.	END=217697286;SVTYPE=DEL;SVLEN=50;SC=DeBreak,MAMnet,cuteSV,SVIM,Sniffles,SVIM-asm,PAV;NumNeighbors=1;NumThresholdNeighbors=1;MatchId=6905;TruScore=0.647059;PctSeqSimilarity=0;PctSizeSimilarity=1;PctRecOverlap=0.941176;SizeDiff=0;StartDistance=3;EndDistance=3	GT	1/0
chr1	219648965	.	N	<INS>	30	.	END=219648965;SVTYPE=INS;SVLEN=72;SC=DeBreak,Sniffles2,cuteSV,SVIM,Smartie-sv_aln,SVIM-asm,Dipcall;NumNeighbors=1;NumThresholdNeighbors=1;MatchId=6916;TruScore=0.314815;PctSeqSimilarity=0;PctSizeSimilarity=0.944444;PctRecOverlap=0;SizeDiff=4;StartDistance=-1;EndDistance=-2	GT	0/1
chr1	220095509	.	N	<DEL>	.	.	END=220095567;SVTYPE=DEL;SVLEN=-57;SC=DeBreak,Sniffles2,SVIM,Sniffles,Smartie-sv_aln;NumNeighbors=1;NumThresholdNeighbors=1;MatchId=6918;TruScore=0.615224;PctSeqSimilarity=0;PctSizeSimilarity=0.947368;PctRecOverlap=0.898305;SizeDiff=3;StartDistance=-6;EndDistance=-2	GT	./.
chr1	220640019	.	N	<INS>	30	.	END=220640019;SVTYPE=INS;SVLEN=198;SC=DeBreak,MAMnet,Sniffles2,SVIM,SVIM-asm,Dipcall;NumNeighbors=1;NumThresholdNeighbors=1;MatchId=6927;TruScore=0.262182;PctSeqSimilarity=0;PctSizeSimilarity=0.782609;PctRecOverlap=0.00393701;SizeDiff=-55;StartDistance=76;EndDistance=-177	GT	1/0
chr1	221627843	2714_1	N	<DEL>	.	PASS	END=221627897;SVTYPE=DEL;SVLEN=-54;SC=DeBreak,Sniffles;NumNeighbors=1;NumThresholdNeighbors=1;MatchId=6929;TruScore=0.546359;PctSeqSimilarity=0;PctSizeSimilarity=0.818182;PctRecOverlap=0.820895;SizeDiff=-12;StartDistance=6;EndDistance=-6	GT	0/0
chr1	221700149	cuteSV.DEL.2023	N	<DEL>	0.1	q5	END=221700204;SVTYPE=DEL;SVLEN=55;SC=DeBreak,Sniffles2,cuteSV;NumNeighbors=1;NumThresholdNeighbors=1;MatchId=6931;TruScore=0.4134;PctSeqSimilarity=0;PctSizeSimilarity=0.617977;PctRecOverlap=0.622222;SizeDiff=-34;StartDistance=15;EndDistance=-19	GT	0/0
chr1	222661692	chr1-222661693-DEL-176	N	<DEL>	.	.	END=222661868;SVTYPE=DEL;SVLEN=176;SC=DeBreak,MAMnet,Sniffles2,cuteSV,NanoVar,SVIM,Sniffles,Smartie-sv_aln,PAV;NumNeighbors=1;NumThresholdNeighbors=1;MatchId=6935;TruScore=0.461383;PctSeqSimilarity=0;PctSizeSimilarity=0.994318;PctRecOverlap=0.38983;SizeDiff=1;StartDistance=-108;EndDistance=-107	GT	1/1
chr1	222941830	.	N	<DEL>	.	.	END=222941883;SVTYPE=DEL;SVLEN=-53;SC=DeBreak,Smartie-sv_aln;NumNeighbors=1;NumThresholdNeighbors=1;MatchId=6938;TruScore=0.631266;PctSeqSimilarity=0;PctSizeSimilarity=0.946429;PctRecOverlap=0.947368;SizeDiff=-3;StartDistance=0;EndDistance=-3	GT	./.
chr1	223823636	.	N	<INS>	30	.	END=223823636;SVTYPE=INS;SVLEN=91;SC=DeBreak,MAMnet,Sniffles2,cuteSV,SVIM,Sniffles,SVIM-asm,Dipcall;NumNeighbors=1;NumThresholdNeighbors=1;MatchId=6942;TruScore=0.326007;PctSeqSimilarity=0;PctSizeSimilarity=0.978022;PctRecOverlap=0;SizeDiff=2;StartDistance=-1;EndDistance=-2	GT	1/0
chr1	227132429	.	N	<DEL>	30	.	END=227132479;SVTYPE=DEL;SVLEN=50;SC=DeBreak,MAMnet,Sniffles2,cuteSV,NanoVar,Sniffles,Smartie-sv_aln,SVIM-asm,PAV,Dipcall;NumNeighbors=1;NumThresholdNeighbors=1;MatchId=6960;TruScore=0.617733;PctSeqSimilarity=0;PctSizeSimilarity=0.925926;PctRecOverlap=0.927273;SizeDiff=-4;StartDistance=3;EndDistance=-1	GT	1/0
chr1	231181651	nv_SV17462-FFC4F	N	<DEL>	11.8	PASS	END=231181702;SVTYPE=DEL;SVLEN=-51;SC=DeBreak,NanoVar;NumNeighbors=1;NumThresholdNeighbors=1;MatchId=6979;TruScore=0.408813;PctSeqSimilarity=0;PctSizeSimilarity=0.662338;PctRecOverlap=0.564103;SizeDiff=-26;StartDistance=34;EndDistance=8	GT	1/1
chr1	232468064	.	N	<DEL>	30	GAP2	END=232468115;SVTYPE=DEL;SVLEN=51;SC=DeBreak,cuteSV,NanoVar,SVIM,SVIM-asm,PAV,Dipcall;NumNeighbors=1;NumThresholdNeighbors=1;MatchId=6988;TruScore=0.358974;PctSeqSimilarity=0;PctSizeSimilarity=1;PctRecOverlap=0.0769231;SizeDiff=0;StartDistance=48;EndDistance=48	GT	1/.
chr1	234533548	chr1-234533549-INS-187	N	<INS>	.	.	END=234533548;SVTYPE=INS;SVLEN=187;SC=DeBreak,MAMnet,Sniffles2,cuteSV,SVIM,Sniffles,PAV;NumNeighbors=1;NumThresholdNeighbors=1;MatchId=6994;TruScore=0.264284;PctSeqSimilarity=0;PctSizeSimilarity=0.786096;PctRecOverlap=0.00675676;SizeDiff=40;StartDistance=23;EndDistance=-124	GT	1/1
chr1	235131478	.	N	<INS>	30	.	END=235131478;SVTYPE=INS;SVLEN=74;SC=DeBreak,MAMnet,Sniffles2,cuteSV,NanoVar,SVIM,Sniffles,Smartie-sv_aln,SVIM-asm,PAV,Dipcall;NumNeighbors=1;NumThresholdNeighbors=1;MatchId=6996;TruScore=0.243243;PctSeqSimilarity=0;PctSizeSimilarity=0.72973;PctRecOverlap=0;SizeDiff=20;StartDistance=51;EndDistance=50	GT	1/0
chr1	236550675	chr1-236550676-INS-254	N	<INS>	.	.	END=236550675;SVTYPE=INS;SVLEN=254;SC=DeBreak,Sniffles2,cuteSV,PAV;NumNeighbors=1;NumThresholdNeighbors=1;MatchId=7009;TruScore=0.287402;PctSeqSimilarity=0;PctSizeSimilarity=0.862205;PctRecOverlap=0;SizeDiff=35;StartDistance=340;EndDistance=121	GT	1/0
chr1	236877100	nv_SV17979-AFDA1	N	<INS>	8.8	PASS	END=236877101;SVTYPE=INS;SVLEN=5807;SC=DeBreak,NanoVar;NumNeighbors=1;NumThresholdNeighbors=1;MatchId=7014;TruScore=0.321168;PctSeqSimilarity=0;PctSizeSimilarity=0.963148;PctRecOverlap=0.000357526;SizeDiff=214;StartDistance=139;EndDistance=-5453	GT	0/1
chr1	237728446	2946_0	N	<DEL>	.	STRANDBIAS	END=237728529;SVTYPE=DEL;SVLEN=-83;SC=DeBreak,Sniffles2,cuteSV,Sniffles;NumNeighbors=1;NumThresholdNeighbors=1;MatchId=7027;TruScore=0.435275;PctSeqSimilarity=0;PctSizeSimilarity=0.805825;PctRecOverlap=0.5;SizeDiff=-20;StartDistance=52;EndDistance=32	GT	0/0
chr1	238046931	.	N	<DEL>	30	.	END=238046984;SVTYPE=DEL;SVLEN=53;SC=DeBreak,cuteSV,NanoVar,SVIM,Sniffles,Dipcall;NumNeighbors=1;NumThresholdNeighbors=1;MatchId=7029;TruScore=0.321212;PctSeqSimilarity=0;PctSizeSimilarity=0.963636;PctRecOverlap=0;SizeDiff=-2;StartDistance=-336;EndDistance=-338	GT	0/1
chr1	239133366	.	N	<DEL>	30	.	END=239133432;SVTYPE=DEL;SVLEN=66;SC=DeBreak,Sniffles2,cuteSV,NanoVar,SVIM,Sniffles,PAV,Dipcall;NumNeighbors=1;NumThresholdNeighbors=1;MatchId=7035;TruScore=0.332881;PctSeqSimilarity=0;PctSizeSimilarity=0.909091;PctRecOverlap=0.0895522;SizeDiff=6;StartDistance=-61;EndDistance=-55	GT	1/.
chr1	239895627	.	N	<INS>	30	.	END=239895627;SVTYPE=INS;SVLEN=104;SC=DeBreak,MAMnet,Sniffles2,SVIM,Sniffles,SVIM-asm,Dipcall;NumNeighbors=2;NumThresholdNeighbors=1;MatchId=7037;TruScore=0.298851;PctSeqSimilarity=0;PctSizeSimilarity=0.896552;PctRecOverlap=0;SizeDiff=-12;StartDistance=-284;EndDistance=-285	GT	1/0
chr1	239896103	.	N	<INS>	30	.	END=239896103;SVTYPE=INS;SVLEN=339;SC=DeBreak,NanoVar,PAV,Dipcall;NumNeighbors=1;NumThresholdNeighbors=1;MatchId=7039;TruScore=0.280236;PctSeqSimilarity=0;PctSizeSimilarity=0.840708;PctRecOverlap=0;SizeDiff=54;StartDistance=-1;EndDistance=-2	GT	1/.
chr1	240371203	.	N	<INS>	30	.	END=240371203;SVTYPE=INS;SVLEN=129;SC=DeBreak,Sniffles2,cuteSV,NanoVar,SVIM,Sniffles,SVIM-asm,PAV,Dipcall;NumNeighbors=1;NumThresholdNeighbors=1;MatchId=7044;TruScore=0.302326;PctSeqSimilarity=0;PctSizeSimilarity=0.906977;PctRecOverlap=0;SizeDiff=12;StartDistance=-52;EndDistance=-169	GT	./1
chr1	240391603	.	N	<DEL>	.	.	END=240391654;SVTYPE=DEL;SVLEN=-51;SC=DeBreak,Smartie-sv_aln;NumNeighbors=1;NumThresholdNeighbors=1;MatchId=7046;TruScore=0.6409;PctSeqSimilarity=0;PctSizeSimilarity=0.980392;PctRecOverlap=0.942308;SizeDiff=1;StartDistance=-3;EndDistance=-2	GT	./.
chr1	241838379	svim.INS.27371	N	<INS>	14	PASS	END=241838379;SVTYPE=INS;SVLEN=112;SC=DeBreak,Sniffles2,cuteSV,SVIM;NumNeighbors=1;NumThresholdNeighbors=1;MatchId=7054;TruScore=0.324487;PctSeqSimilarity=0;PctSizeSimilarity=0.964286;PctRecOverlap=0.00917431;SizeDiff=4;StartDistance=24;EndDistance=-84	GT	0/1
chr1	242858456	svim.INS.27482	N	<INS>	20	PASS	END=242858456;SVTYPE=INS;SVLEN=54;SC=DeBreak,Sniffles2,cuteSV,NanoVar,SVIM;NumNeighbors=1;NumThresholdNeighbors=1;MatchId=7062;TruScore=0.285714;PctSeqSimilarity=0;PctSizeSimilarity=0.857143;PctRecOverlap=0;SizeDiff=-9;StartDistance=2;EndDistance=1	GT	0/1
chr1	243119889	.	N	<INS>	30	.	END=243119889;SVTYPE=INS;SVLEN=755;SC=DeBreak,MAMnet,Sniffles2,cuteSV,SVIM-asm,PAV,Dipcall;NumNeighbors=1;NumThresholdNeighbors=1;MatchId=7064;TruScore=0.308204;PctSeqSimilarity=0;PctSizeSimilarity=0.923179;PctRecOverlap=0.00143266;SizeDiff=58;StartDistance=77;EndDistance=-620	GT	1/0
chr1	243691198	3038_3	N	<DEL>	.	STRANDBIAS	END=243691253;SVTYPE=DEL;SVLEN=-55;SC=DeBreak,MAMnet,Sniffles2,cuteSV,NanoVar,SVIM,Sniffles;NumNeighbors=1;NumThresholdNeighbors=1;MatchId=7074;TruScore=0.632476;PctSeqSimilarity=0;PctSizeSimilarity=0.948276;PctRecOverlap=0.949153;SizeDiff=-3;StartDistance=1;EndDistance=-2	GT	0/0
chr1	244353963	.	N	<DEL>	30	.	END=244354013;SVTYPE=DEL;SVLEN=50;SC=DeBreak,NanoVar,Sniffles,SVIM-asm,PAV,Dipcall;NumNeighbors=1;NumThresholdNeighbors=1;MatchId=7080;TruScore=0.660131;PctSeqSimilarity=0;PctSizeSimilarity=1;PctRecOverlap=0.980392;SizeDiff=0;StartDistance=-1;EndDistance=-1	GT	0/1
chr1	245606112	nv_SV18758-CEB66	N	<DEL>	10.5	PASS	END=245606170;SVTYPE=DEL;SVLEN=-58;SC=DeBreak,NanoVar;NumNeighbors=1;NumThresholdNeighbors=1;MatchId=7092;TruScore=0.417787;PctSeqSimilarity=0;PctSizeSimilarity=0.948276;PctRecOverlap=0.305085;SizeDiff=3;StartDistance=-41;EndDistance=-38	GT	0/1
chr1	245782467	.	N	<INS>	30	.	END=245782467;SVTYPE=INS;SVLEN=318;SC=DeBreak,MAMnet,cuteSV,Sniffles,SVIM-asm,PAV,Dipcall;NumNeighbors=1;NumThresholdNeighbors=1;MatchId=7096;TruScore=0.222222;PctSeqSimilarity=0;PctSizeSimilarity=0.666667;PctRecOverlap=0;SizeDiff=-159;StartDistance=493;EndDistance=16	GT	0/1
chr1	245803445	.	N	<INS>	30	.	END=245803445;SVTYPE=INS;SVLEN=94;SC=DeBreak,Sniffles2,SVIM,SVIM-asm,PAV,Dipcall;NumNeighbors=1;NumThresholdNeighbors=1;MatchId=7097;TruScore=0.202128;PctSeqSimilarity=0;PctSizeSimilarity=0.606383;PctRecOverlap=0;SizeDiff=37;StartDistance=-1;EndDistance=-2	GT	1/.
chr1	246552886	nv_SV18881-E696	N	<DEL>	9.7	PASS	END=246553118;SVTYPE=DEL;SVLEN=-232;SC=DeBreak,cuteSV,NanoVar;NumNeighbors=2;NumThresholdNeighbors=1;MatchId=7123;TruScore=0.232759;PctSeqSimilarity=0;PctSizeSimilarity=0.698276;PctRecOverlap=0;SizeDiff=70;StartDistance=309;EndDistance=379	GT	0/1
chr1	246552931	.	N	<DEL>	30	.	END=246552993;SVTYPE=DEL;SVLEN=62;SC=DeBreak,cuteSV,SVIM,Sniffles,Smartie-sv_aln,SVIM-asm,PAV,Dipcall;NumNeighbors=1;NumThresholdNeighbors=1;MatchId=7124;TruScore=0.308458;PctSeqSimilarity=0;PctSizeSimilarity=0.925373;PctRecOverlap=0;SizeDiff=-5;StartDistance=-88;EndDistance=-93	GT	0/1
chr1	246685014	.	N	<DEL>	.	.	END=246685068;SVTYPE=DEL;SVLEN=-54;SC=DeBreak,SVIM,Sniffles,Smartie-sv_aln;NumNeighbors=1;NumThresholdNeighbors=1;MatchId=7135;TruScore=0.666667;PctSeqSimilarity=0;PctSizeSimilarity=1;PctRecOverlap=1;SizeDiff=0;StartDistance=0;EndDistance=0	GT	./.
chr1	246783400	nv_SV18927-49479	N	<DEL>	9.3	PASS	END=246783513;SVTYPE=DEL;SVLEN=-113;SC=DeBreak,cuteSV,NanoVar;NumNeighbors=1;NumThresholdNeighbors=1;MatchId=7140;TruScore=0.309735;PctSeqSimilarity=0;PctSizeSimilarity=0.929204;PctRecOverlap=0;SizeDiff=8;StartDistance=-240;EndDistance=-232	GT	0/1
chr1	246860044	3133_3	N	<DEL>	.	STRANDBIAS	END=246860103;SVTYPE=DEL;SVLEN=-59;SC=DeBreak,MAMnet,Sniffles2,cuteSV,Sniffles;NumNeighbors=1;NumThresholdNeighbors=1;MatchId=7146;TruScore=0.583003;PctSeqSimilarity=0;PctSizeSimilarity=0.936508;PctRecOverlap=0.8125;SizeDiff=-4;StartDistance=-8;EndDistance=-12	GT	0/0
chr1	246876654	.	N	<INS>	30	.	END=246876654;SVTYPE=INS;SVLEN=222;SC=DeBreak,MAMnet,Sniffles2,cuteSV,SVIM-asm,PAV,Dipcall;NumNeighbors=1;NumThresholdNeighbors=1;MatchId=7147;TruScore=0.243243;PctSeqSimilarity=0;PctSizeSimilarity=0.72973;PctRecOverlap=0;SizeDiff=60;StartDistance=-41;EndDistance=-203	GT	0/1
chr1	247279359	cuteSV.DEL.2351	N	<DEL>	0.1	q5	END=247279988;SVTYPE=DEL;SVLEN=629;SC=DeBreak,Sniffles2,cuteSV;NumNeighbors=1;NumThresholdNeighbors=1;MatchId=7161;TruScore=0.245363;PctSeqSimilarity=0;PctSizeSimilarity=0.736089;PctRecOverlap=0;SizeDiff=166;StartDistance=-864;EndDistance=-698	GT	0/0
chr1	247282630	chr1-247282631-INS-124	N	<INS>	.	.	END=247282630;SVTYPE=INS;SVLEN=124;SC=DeBreak,Sniffles2,cuteSV,SVIM,Sniffles,SVIM-asm,PAV;NumNeighbors=1;NumThresholdNeighbors=1;MatchId=7165;TruScore=0.317204;PctSeqSimilarity=0;PctSizeSimilarity=0.951613;PctRecOverlap=0;SizeDiff=6;StartDistance=-38;EndDistance=-156	GT	0/1
chr1	248266343	.	N	<INS>	.	.	END=248266343;SVTYPE=INS;SVLEN=65;SC=DeBreak,Sniffles2,cuteSV,SVIM,Smartie-sv_aln;NumNeighbors=1;NumThresholdNeighbors=1;MatchId=7187;TruScore=0.494949;PctSeqSimilarity=0;PctSizeSimilarity=0.984848;PctRecOverlap=0.5;SizeDiff=-1;StartDistance=0;EndDistance=-1	GT	./.
chr1	248572273	.	N	<DEL>	.	.	END=248572326;SVTYPE=DEL;SVLEN=-53;SC=DeBreak,Sniffles2,cuteSV,SVIM,Smartie-sv_aln;NumNeighbors=1;NumThresholdNeighbors=1;MatchId=7191;TruScore=0.630191;PctSeqSimilarity=0;PctSizeSimilarity=0.981481;PctRecOverlap=0.909091;SizeDiff=-1;StartDistance=-4;EndDistance=-5	GT	./.
chr1	248617561	.	N	<DEL>	34	PASS	END=248617821;SVTYPE=DEL;SVLEN=-260;SC=DeBreak,MAMnet;NumNeighbors=1;NumThresholdNeighbors=1;MatchId=7192;TruScore=0.593821;PctSeqSimilarity=0;PctSizeSimilarity=0.961538;PctRecOverlap=0.819923;SizeDiff=10;StartDistance=37;EndDistance=47	GT	0/1
chr1	248810474	3195_1	N	<INS>	.	PASS	END=248810478;SVTYPE=INS;SVLEN=56;SC=DeBreak,Sniffles2,cuteSV,SVIM,Sniffles;NumNeighbors=1;NumThresholdNeighbors=1;MatchId=7196;TruScore=0.306011;PctSeqSimilarity=0;PctSizeSimilarity=0.918033;PctRecOverlap=0;SizeDiff=-5;StartDistance=7;EndDistance=10	GT	0/0
chr1	248828107	chr1-248828108-INS-173	N	<INS>	.	.	END=248828107;SVTYPE=INS;SVLEN=173;SC=DeBreak,MAMnet,Sniffles2,SVIM-asm,PAV;NumNeighbors=1;NumThresholdNeighbors=1;MatchId=7197;TruScore=0.258189;PctSeqSimilarity=0;PctSizeSimilarity=0.774566;PctRecOverlap=0;SizeDiff=39;StartDistance=187;EndDistance=53	GT	1/0
chr1	248838953	chr1-248838954-DEL-244	N	<DEL>	.	.	END=248839197;SVTYPE=DEL;SVLEN=244;SC=DeBreak,Sniffles2,cuteSV,NanoVar,SVIM,Sniffles,SVIM-asm,PAV;NumNeighbors=1;NumThresholdNeighbors=1;MatchId=7200;TruScore=0.642171;PctSeqSimilarity=0;PctSizeSimilarity=0.995902;PctRecOverlap=0.930612;SizeDiff=1;StartDistance=-17;EndDistance=-16	GT	0/1
chr1	249097551	nv_SV19185-42358	N	<INS>	12.9	PASS	END=249097552;SVTYPE=INS;SVLEN=432;SC=DeBreak,NanoVar;NumNeighbors=1;NumThresholdNeighbors=1;MatchId=7204;TruScore=0.3125;PctSeqSimilarity=0;PctSizeSimilarity=0.9375;PctRecOverlap=0;SizeDiff=27;StartDistance=411;EndDistance=7	GT	0/1
chr19	300171	.	N	<DEL>	30	GAP2	END=300499;SVTYPE=DEL;SVLEN=328;SC=DeBreak,MAMnet,Sniffles2,cuteSV,SVIM,Sniffles,Smartie-sv_aln,SVIM-asm,PAV,Dipcall;NumNeighbors=1;NumThresholdNeighbors=1;MatchId=7235;TruScore=0.665653;PctSeqSimilarity=0;PctSizeSimilarity=1;PctRecOverlap=0.99696;SizeDiff=0;StartDistance=-1;EndDistance=-1	GT	1/.
chr19	312899	chr19-312900-INS-67	N	<INS>	.	.	END=312899;SVTYPE=INS;SVLEN=67;SC=DeBreak,MAMnet,Sniffles2,cuteSV,SVIM-asm,PAV;NumNeighbors=2;NumThresholdNeighbors=2;MatchId=7236;TruScore=0.178667;PctSeqSimilarity=0;PctSizeSimilarity=0.536;PctRecOverlap=0;SizeDiff=-58;StartDistance=232;EndDistance=107	GT	0/1
chr19	313044	.	N	<INS>	30	GAP2	END=313044;SVTYPE=INS;SVLEN=137;SC=DeBreak,Sniffles2,cuteSV,PAV,Dipcall;NumNeighbors=1;NumThresholdNeighbors=1;MatchId=7237;TruScore=0.311436;PctSeqSimilarity=0;PctSizeSimilarity=0.934307;PctRecOverlap=0;SizeDiff=9;StartDistance=384;EndDistance=383	GT	1/.
chr19	351658	nv_SV202895-F5550	N	<INS>	6.5	PASS	END=351659;SVTYPE=INS;SVLEN=1542;SC=DeBreak,Sniffles2,cuteSV,NanoVar;NumNeighbors=1;NumThresholdNeighbors=1;MatchId=7246;TruScore=0.30484;PctSeqSimilarity=0;PctSizeSimilarity=0.9131;PctRecOverlap=0.00141945;SizeDiff=134;StartDistance=216;EndDistance=-1191	GT	0/1
chr19	360809	chr19-360810-INS-192	N	<INS>	.	.	END=360809;SVTYPE=INS;SVLEN=192;SC=DeBreak,Sniffles2,cuteSV,NanoVar,SVIM,Sniffles,PAV;NumNeighbors=1;NumThresholdNeighbors=1;MatchId=7248;TruScore=0.307292;PctSeqSimilarity=0;PctSizeSimilarity=0.921875;PctRecOverlap=0;SizeDiff=15;StartDistance=-104;EndDistance=-281	GT	0/1
chr19	361587	chr19-361588-DEL-318	N	<DEL>	.	.	END=361905;SVTYPE=DEL;SVLEN=318;SC=DeBreak,MAMnet,Sniffles2,cuteSV,NanoVar,SVIM,Sniffles,SVIM-asm,PAV;NumNeighbors=1;NumThresholdNeighbors=1;MatchId=7250;TruScore=0.592476;PctSeqSimilarity=0;PctSizeSimilarity=1;PctRecOverlap=0.777429;SizeDiff=0;StartDistance=71;EndDistance=71	GT	1/0
chr19	376973	chr19-376974-INS-1262	N	<INS>	.	.	END=376973;SVTYPE=INS;SVLEN=1262;SC=DeBreak,MAMnet,PAV;NumNeighbors=1;NumThresholdNeighbors=1;MatchId=7253;TruScore=0.296916;PctSeqSimilarity=0;PctSizeSimilarity=0.889857;PctRecOverlap=0.00088968;SizeDiff=139;StartDistance=150;EndDistance=-973	GT	1/1
chr19	381327	chr19-381328-INS-2261	N	<INS>	.	.	END=381327;SVTYPE=INS;SVLEN=2261;SC=DeBreak,cuteSV,PAV;NumNeighbors=1;NumThresholdNeighbors=1;MatchId=7258;TruScore=0.180512;PctSeqSimilarity=0;PctSizeSimilarity=0.541298;PctRecOverlap=0.000239349;SizeDiff=-1916;StartDistance=121;EndDistance=-4056	GT	1/0
chr19	432297	chr19-432298-DEL-430	N	<DEL>	.	.	END=432727;SVTYPE=DEL;SVLEN=430;SC=DeBreak,MAMnet,Sniffles2,cuteSV,NanoVar,SVIM,Sniffles,SVIM-asm,PAV;NumNeighbors=1;NumThresholdNeighbors=1;MatchId=7270;TruScore=0.62114;PctSeqSimilarity=0;PctSizeSimilarity=0.99768;PctRecOverlap=0.865741;SizeDiff=-1;StartDistance=-57;EndDistance=-58	GT	1/1
chr19	473748	.	N	<DEL>	.	.	END=473833;SVTYPE=DEL;SVLEN=-84;SC=DeBreak,cuteSV,SVIM,Smartie-sv_aln;NumNeighbors=2;NumThresholdNeighbors=1;MatchId=7276;TruScore=0.651117;PctSeqSimilarity=0;PctSizeSimilarity=0.988235;PctRecOverlap=0.965116;SizeDiff=-1;StartDistance=-3;EndDistance=-3	GT	./.
chr19	473919	chr19-473920-INS-80	N	<INS>	.	.	END=473919;SVTYPE=INS;SVLEN=80;SC=DeBreak,Sniffles2,cuteSV,Sniffles,SVIM-asm,PAV;NumNeighbors=1;NumThresholdNeighbors=1;MatchId=7278;TruScore=0.329167;PctSeqSimilarity=0;PctSizeSimilarity=0.9875;PctRecOverlap=0;SizeDiff=1;StartDistance=-36;EndDistance=-37	GT	1/1
chr19	524766	chr19-524767-INS-1046	N	<INS>	.	.	END=524766;SVTYPE=INS;SVLEN=1046;SC=DeBreak,MAMnet,cuteSV,SVIM-asm,PAV;NumNeighbors=1;NumThresholdNeighbors=1;MatchId=7283;TruScore=0.294815;PctSeqSimilarity=0;PctSizeSimilarity=0.883365;PctRecOverlap=0.00108108;SizeDiff=122;StartDistance=1;EndDistance=-923	GT	1/0
chr19	540606	cuteSV.INS.7225	N	<INS>	0.3	q5	END=540606;SVTYPE=INS;SVLEN=65;SC=DeBreak,Sniffles2,cuteSV;NumNeighbors=1;NumThresholdNeighbors=1;MatchId=7288;TruScore=0.26749;PctSeqSimilarity=0;PctSizeSimilarity=0.802469;PctRecOverlap=0;SizeDiff=-16;StartDistance=13;EndDistance=12	GT	0/0
chr19	564906	svim.INS.311867	N	<INS>	15	PASS	END=564906;SVTYPE=INS;SVLEN=55;SC=DeBreak,SVIM;NumNeighbors=2;NumThresholdNeighbors=1;MatchId=7291;TruScore=0.232068;PctSeqSimilarity=0;PctSizeSimilarity=0.696203;PctRecOverlap=0;SizeDiff=-24;StartDistance=75;EndDistance=74	GT	0/1
chr19	667300	36547_5	N	<DEL>	.	PASS	END=667376;SVTYPE=DEL;SVLEN=-76;SC=DeBreak,Sniffles;NumNeighbors=1;NumThresholdNeighbors=1;MatchId=7306;TruScore=0.427147;PctSeqSimilarity=0;PctSizeSimilarity=0.671053;PctRecOverlap=0.61039;SizeDiff=25;StartDistance=-30;EndDistance=-5	GT	0/1
chr19	816328	.	N	<INS>	30	.	END=816328;SVTYPE=INS;SVLEN=243;SC=DeBreak,MAMnet,Sniffles2,cuteSV,SVIM,Sniffles,Smartie-sv_aln,SVIM-asm,PAV,Dipcall;NumNeighbors=1;NumThresholdNeighbors=1;MatchId=7310;TruScore=0.318309;PctSeqSimilarity=0;PctSizeSimilarity=0.950617;PctRecOverlap=0.00431034;SizeDiff=12;StartDistance=8;EndDistance=-223	GT	0/1
chr19	871891	.	N	<INS>	30	GAP2	END=871891;SVTYPE=INS;SVLEN=2864;SC=DeBreak,MAMnet,Sniffles2,cuteSV,Sniffles,SVIM-asm,PAV,Dipcall;NumNeighbors=1;NumThresholdNeighbors=1;MatchId=7316;TruScore=0.290985;PctSeqSimilarity=0;PctSizeSimilarity=0.872556;PctRecOverlap=0.0004;SizeDiff=365;StartDistance=63;EndDistance=-2436	GT	1/.
chr19	877690	.	N	<INS>	30	.	END=877690;SVTYPE=INS;SVLEN=282;SC=DeBreak,MAMnet,SVIM-asm,PAV,Dipcall;NumNeighbors=2;NumThresholdNeighbors=1;MatchId=7318;TruScore=0.306189;PctSeqSimilarity=0;PctSizeSimilarity=0.918567;PctRecOverlap=0;SizeDiff=-25;StartDistance=-39;EndDistance=-346	GT	./1
chr19	877964	36568_0	N	<INS>	.	PASS	END=877964;SVTYPE=INS;SVLEN=98;SC=DeBreak,Sniffles;NumNeighbors=2;NumThresholdNeighbors=1;MatchId=7319;TruScore=0.227891;PctSeqSimilarity=0;PctSizeSimilarity=0.683673;PctRecOverlap=0;SizeDiff=31;StartDistance=-380;EndDistance=-381	GT	0/1
chr19	878794	.	N	<INS>	30	.	END=878794;SVTYPE=INS;SVLEN=4837;SC=DeBreak,SVIM-asm,Dipcall;NumNeighbors=1;NumThresholdNeighbors=1;MatchId=7322;TruScore=0.167081;PctSeqSimilarity=0;PctSizeSimilarity=0.50114;PctRecOverlap=0.000103595;SizeDiff=-4815;StartDistance=1007;EndDistance=-8645	GT	0/1
chr19	879005	35464_3	N	<INS>	.	PASS	END=879024;SVTYPE=INS;SVLEN=182;SC=DeBreak,Sniffles2,Sniffles;NumNeighbors=1;NumThresholdNeighbors=1;MatchId=7324;TruScore=0.198257;PctSeqSimilarity=0;PctSizeSimilarity=0.594771;PctRecOverlap=0;SizeDiff=-124;StartDistance=-367;EndDistance=-654	GT	0/0
chr19	950198	.	N	<INS>	30	GAP1	END=950198;SVTYPE=INS;SVLEN=57;SC=DeBreak,MAMnet,Sniffles2,cuteSV,SVIM,Sniffles,SVIM-asm,PAV,Dipcall;NumNeighbors=2;NumThresholdNeighbors=1;MatchId=7329;TruScore=0.22619;PctSeqSimilarity=0;PctSizeSimilarity=0.678571;PctRecOverlap=0;SizeDiff=-27;StartDistance=-1;EndDistance=-2	GT	./1
chr19	950336	.	N	<DEL>	.	.	END=950395;SVTYPE=DEL;SVLEN=-59;SC=DeBreak,Sniffles2,cuteSV,SVIM,Sniffles,Smartie-sv_aln;NumNeighbors=1;NumThresholdNeighbors=1;MatchId=7330;TruScore=0.605461;PctSeqSimilarity=0;PctSizeSimilarity=0.983051;PctRecOverlap=0.833333;SizeDiff=1;StartDistance=9;EndDistance=10	GT	./.
chr19	1049471	chr19-1049472-INS-1478	N	<INS>	.	.	END=1049471;SVTYPE=INS;SVLEN=1478;SC=DeBreak,MAMnet,Sniffles2,cuteSV,NanoVar,Sniffles,SVIM-asm,PAV;NumNeighbors=1;NumThresholdNeighbors=1;MatchId=7334;TruScore=0.194193;PctSeqSimilarity=0;PctSizeSimilarity=0.582578;PctRecOverlap=0;SizeDiff=-1059;StartDistance=-20;EndDistance=-2557	GT	0/1
chr19	1052624	chr19-1052625-INS-380	N	<INS>	.	.	END=1052624;SVTYPE=INS;SVLEN=380;SC=DeBreak,MAMnet,Sniffles2,cuteSV,NanoVar,SVIM,Sniffles,SVIM-asm,PAV;NumNeighbors=1;NumThresholdNeighbors=1;MatchId=7342;TruScore=0.297475;PctSeqSimilarity=0;PctSizeSimilarity=0.889474;PctRecOverlap=0.00294985;SizeDiff=42;StartDistance=38;EndDistance=-300	GT	1/1
chr19	1148813	.	N	<INS>	30	.	END=1148813;SVTYPE=INS;SVLEN=106;SC=DeBreak,Sniffles,SVIM-asm,Dipcall;NumNeighbors=1;NumThresholdNeighbors=1;MatchId=7347;TruScore=0.172956;PctSeqSimilarity=0;PctSizeSimilarity=0.518868;PctRecOverlap=0;SizeDiff=51;StartDistance=183;EndDistance=182	GT	1/0
chr19	1195586	cuteSV.INS.7255	N	<INS>	0	q5	END=1195586;SVTYPE=INS;SVLEN=69;SC=DeBreak,Sniffles2,cuteSV;NumNeighbors=1;NumThresholdNeighbors=1;MatchId=7354;TruScore=0.328571;PctSeqSimilarity=0;PctSizeSimilarity=0.985714;PctRecOverlap=0;SizeDiff=-1;StartDistance=-23;EndDistance=-24	GT	0/0
chr19	1628119	.	N	<INS>	30	.	END=1628119;SVTYPE=INS;SVLEN=242;SC=DeBreak,MAMnet,cuteSV,NanoVar,SVIM-asm,PAV,Dipcall;NumNeighbors=3;NumThresholdNeighbors=3;MatchId=7366;TruScore=0.274572;PctSeqSimilarity=0;PctSizeSimilarity=0.820339;PctRecOverlap=0.00337838;SizeDiff=-53;StartDistance=267;EndDistance=-28	GT	./1
chr19	1628460	chr19-1628461-INS-138	N	<INS>	.	.	END=1628460;SVTYPE=INS;SVLEN=138;SC=DeBreak,NanoVar,SVIM-asm,PAV;NumNeighbors=2;NumThresholdNeighbors=1;MatchId=7368;TruScore=0.318841;PctSeqSimilarity=0;PctSizeSimilarity=0.956522;PctRecOverlap=0;SizeDiff=6;StartDistance=-33;EndDistance=-34	GT	0/1
chr19	1702499	nv_SV203223-F33EF	N	<DEL>	11.3	PASS	END=1702551;SVTYPE=DEL;SVLEN=-52;SC=DeBreak,NanoVar;NumNeighbors=1;NumThresholdNeighbors=1;MatchId=7371;TruScore=0.445743;PctSeqSimilarity=0;PctSizeSimilarity=0.896552;PctRecOverlap=0.440678;SizeDiff=-6;StartDistance=-27;EndDistance=-33	GT	0/1
chr19	1795785	svim.DEL.551188	N	<DEL>	12	hom_ref	END=1795837;SVTYPE=DEL;SVLEN=52;SC=DeBreak,SVIM;NumNeighbors=1;NumThresholdNeighbors=1;MatchId=7373;TruScore=0.591074;PctSeqSimilarity=0;PctSizeSimilarity=0.980769;PctRecOverlap=0.792453;SizeDiff=1;StartDistance=-11;EndDistance=-10	GT	0/0
chr19	1967675	svim.INS.312360	N	<INS>	17	PASS	END=1967675;SVTYPE=INS;SVLEN=105;SC=DeBreak,cuteSV,NanoVar,SVIM;NumNeighbors=1;NumThresholdNeighbors=1;MatchId=7376;TruScore=0.333333;PctSeqSimilarity=0;PctSizeSimilarity=1;PctRecOverlap=0;SizeDiff=0;StartDistance=-8;EndDistance=-113	GT	0/1
chr19	1968198	.	N	<INS>	30	.	END=1968198;SVTYPE=INS;SVLEN=93;SC=DeBreak,Dipcall;NumNeighbors=1;NumThresholdNeighbors=1;MatchId=7378;TruScore=0.182796;PctSeqSimilarity=0;PctSizeSimilarity=0.548387;PctRecOverlap=0;SizeDiff=42;StartDistance=-169;EndDistance=-170	GT	1/0
chr19	2335338	.	N	<DEL>	30	.	END=2335399;SVTYPE=DEL;SVLEN=61;SC=DeBreak,MAMnet,Sniffles2,cuteSV,SVIM,Sniffles,Smartie-sv_aln,SVIM-asm,PAV,Dipcall;NumNeighbors=1;NumThresholdNeighbors=1;MatchId=7382;TruScore=0.640126;PctSeqSimilarity=0;PctSizeSimilarity=0.983871;PctRecOverlap=0.936508;SizeDiff=-1;StartDistance=4;EndDistance=3	GT	0/1
chr19	2432931	.	N	<INS>	30	.	END=2432931;SVTYPE=INS;SVLEN=105;SC=DeBreak,MAMnet,Sniffles2,cuteSV,SVIM,SVIM-asm,PAV,Dipcall;NumNeighbors=3;NumThresholdNeighbors=3;MatchId=7391;TruScore=0.314286;PctSeqSimilarity=0;PctSizeSimilarity=0.942857;PctRecOverlap=0;SizeDiff=6;StartDistance=-338;EndDistance=-339	GT	1/0
chr19	2433538	.	N	<INS>	30	.	END=2433538;SVTYPE=INS;SVLEN=97;SC=DeBreak,Sniffles2,SVIM-asm,PAV,Dipcall;NumNeighbors=2;NumThresholdNeighbors=2;MatchId=7392;TruScore=0.168376;PctSeqSimilarity=0;PctSizeSimilarity=0.5;PctRecOverlap=0.00512821;SizeDiff=-97;StartDistance=187;EndDistance=-7	GT	1/0
chr19	2696221	Sniffles2.DEL.1E09S12	N	<DEL>	60	GT	END=2696317;SVTYPE=DEL;SVLEN=-96;SC=DeBreak,Sniffles2;NumNeighbors=1;NumThresholdNeighbors=1;MatchId=7394;TruScore=0.539161;PctSeqSimilarity=0;PctSizeSimilarity=0.895833;PctRecOverlap=0.721649;SizeDiff=10;StartDistance=17;EndDistance=27	GT	0/0
chr19	3310955	36665_7	N	<INS>	.	PASS	END=3310962;SVTYPE=INS;SVLEN=402;SC=DeBreak,Sniffles2,cuteSV,NanoVar,Sniffles;NumNeighbors=1;NumThresholdNeighbors=1;MatchId=7408;TruScore=0.273469;PctSeqSimilarity=0;PctSizeSimilarity=0.820408;PctRecOverlap=0;SizeDiff=-88;StartDistance=-74;EndDistance=-557	GT	0/0
chr19	3649465	36678_2	N	<DEL>	.	PASS	END=3649520;SVTYPE=DEL;SVLEN=55;SC=DeBreak,Sniffles2,cuteSV,Sniffles;NumNeighbors=1;NumThresholdNeighbors=1;MatchId=7415;TruScore=0.553463;PctSeqSimilarity=0;PctSizeSimilarity=0.981818;PctRecOverlap=0.678571;SizeDiff=1;StartDistance=-18;EndDistance=-17	GT	0/0
chr19	4011723	nv_SV203617-7A78	N	<DEL>	11.6	PASS	END=4011862;SVTYPE=DEL;SVLEN=-139;SC=DeBreak,NanoVar;NumNeighbors=1;NumThresholdNeighbors=1;MatchId=7421;TruScore=0.318448;PctSeqSimilarity=0;PctSizeSimilarity=0.748201;PctRecOverlap=0.207143;SizeDiff=35;StartDistance=-111;EndDistance=-76	GT	0/1
chr19	4618799	.	N	<INS>	30	.	END=4618799;SVTYPE=INS;SVLEN=192;SC=DeBreak,Sniffles2,cuteSV,NanoVar,Sniffles,SVIM-asm,PAV,Dipcall;NumNeighbors=1;NumThresholdNeighbors=1;MatchId=7430;TruScore=0.295364;PctSeqSimilarity=0;PctSizeSimilarity=0.880208;PctRecOverlap=0.00588235;SizeDiff=23;StartDistance=87;EndDistance=-82	GT	1/.
chr19	4663564	.	N	<INS>	30	.	END=4663564;SVTYPE=INS;SVLEN=941;SC=DeBreak,MAMnet,Sniffles2,cuteSV,NanoVar,SVIM-asm,PAV,Dipcall;NumNeighbors=1;NumThresholdNeighbors=1;MatchId=7431;TruScore=0.329795;PctSeqSimilarity=0;PctSizeSimilarity=0.98831;PctRecOverlap=0.00107411;SizeDiff=11;StartDistance=43;EndDistance=-887	GT	0/1
chr19	5796140	.	N	<INS>	30	.	END=5796140;SVTYPE=INS;SVLEN=94;SC=DeBreak,Sniffles2,cuteSV,SVIM,Sniffles,SVIM-asm,PAV,Dipcall;NumNeighbors=1;NumThresholdNeighbors=1;MatchId=7442;TruScore=0.234043;PctSeqSimilarity=0;PctSizeSimilarity=0.702128;PctRecOverlap=0;SizeDiff=28;StartDistance=-92;EndDistance=-158	GT	0/1
chr19	6355399	chr19-6355400-INS-76	N	<INS>	.	.	END=6355399;SVTYPE=INS;SVLEN=76;SC=DeBreak,MAMnet,Sniffles2,cuteSV,NanoVar,SVIM,Sniffles,Smartie-sv_aln,PAV;NumNeighbors=1;NumThresholdNeighbors=1;MatchId=7450;TruScore=0.324561;PctSeqSimilarity=0;PctSizeSimilarity=0.973684;PctRecOverlap=0;SizeDiff=2;StartDistance=-1;EndDistance=-2	GT	1/0
chr19	6497012	chr19-6497013-DEL-51	N	<DEL>	.	.	END=6497063;SVTYPE=DEL;SVLEN=51;SC=DeBreak,MAMnet,Sniffles2,cuteSV,NanoVar,SVIM,Sniffles,Smartie-sv_aln,SVIM-asm,PAV;NumNeighbors=1;NumThresholdNeighbors=1;MatchId=7454;TruScore=0.653967;PctSeqSimilarity=0;PctSizeSimilarity=0.980769;PctRecOverlap=0.981132;SizeDiff=-1;StartDistance=0;EndDistance=-1	GT	1/0
chr19	6700571	.	N	<INS>	30	GAP1	END=6700571;SVTYPE=INS;SVLEN=111;SC=DeBreak,Sniffles2,cuteSV,SVIM,Sniffles,SVIM-asm,PAV,Dipcall;NumNeighbors=1;NumThresholdNeighbors=1;MatchId=7455;TruScore=0.261261;PctSeqSimilarity=0;PctSizeSimilarity=0.783784;PctRecOverlap=0;SizeDiff=24;StartDistance=-39;EndDistance=-126	GT	./1
chr19	7040528	.	N	<DEL>	.	.	END=7040674;SVTYPE=DEL;SVLEN=-146;SC=DeBreak,Sniffles2,cuteSV,Smartie-sv_aln;NumNeighbors=1;NumThresholdNeighbors=1;MatchId=7463;TruScore=0.664399;PctSeqSimilarity=0;PctSizeSimilarity=1;PctRecOverlap=0.993197;SizeDiff=0;StartDistance=-1;EndDistance=-1	GT	./.
chr19	7124555	.	N	<DEL>	30	.	END=7124617;SVTYPE=DEL;SVLEN=62;SC=DeBreak,MAMnet,Sniffles2,cuteSV,NanoVar,SVIM,Sniffles,Smartie-sv_aln,SVIM-asm,PAV,Dipcall;NumNeighbors=1;NumThresholdNeighbors=1;MatchId=7468;TruScore=0.634665;PctSeqSimilarity=0;PctSizeSimilarity=0.951613;PctRecOverlap=0.952381;SizeDiff=3;StartDistance=-2;EndDistance=1	GT	0/1
chr19	7450799	36779_3	N	<DEL>	.	STRANDBIAS	END=7450855;SVTYPE=DEL;SVLEN=-56;SC=DeBreak,cuteSV,Sniffles;NumNeighbors=1;NumThresholdNeighbors=1;MatchId=7472;TruScore=0.637322;PctSeqSimilarity=0;PctSizeSimilarity=0.982143;PctRecOverlap=0.929825;SizeDiff=1;StartDistance=-4;EndDistance=-3	GT	0/0
chr19	7664281	.	N	<INS>	30	.	END=7664281;SVTYPE=INS;SVLEN=154;SC=DeBreak,MAMnet,Sniffles2,cuteSV,NanoVar,SVIM,Sniffles,SVIM-asm,PAV,Dipcall;NumNeighbors=1;NumThresholdNeighbors=1;MatchId=7477;TruScore=0.296805;PctSeqSimilarity=0;PctSizeSimilarity=0.883117;PctRecOverlap=0.00729927;SizeDiff=18;StartDistance=3;EndDistance=-133	GT	1/0
chr19	7708899	.	N	<INS>	30	.	END=7708899;SVTYPE=INS;SVLEN=66;SC=DeBreak,MAMnet,Sniffles2,cuteSV,NanoVar,SVIM,Sniffles,SVIM-asm,PAV,Dipcall;NumNeighbors=1;NumThresholdNeighbors=1;MatchId=7478;TruScore=0.323232;PctSeqSimilarity=0;PctSizeSimilarity=0.969697;PctRecOverlap=0;SizeDiff=2;StartDistance=-1;EndDistance=-2	GT	0/1
chr19	7945405	.	N	<INS>	30	.	END=7945405;SVTYPE=INS;SVLEN=64;SC=DeBreak,MAMnet,Sniffles2,cuteSV,SVIM,Sniffles,SVIM-asm,PAV,Dipcall;NumNeighbors=1;NumThresholdNeighbors=1;MatchId=7480;TruScore=0.333333;PctSeqSimilarity=0;PctSizeSimilarity=1;PctRecOverlap=0;SizeDiff=0;StartDistance=-1;EndDistance=-2	GT	0/1
chr19	8022273	.	N	<INS>	30	.	END=8022273;SVTYPE=INS;SVLEN=94;SC=DeBreak,NanoVar,Smartie-sv_aln,SVIM-asm,Dipcall;NumNeighbors=1;NumThresholdNeighbors=1;MatchId=7481;TruScore=0.184397;PctSeqSimilarity=0;PctSizeSimilarity=0.553191;PctRecOverlap=0;SizeDiff=42;StartDistance=-1;EndDistance=-53	GT	./1
chr19	8248958	.	N	<DEL>	30	GAP1	END=8249014;SVTYPE=DEL;SVLEN=56;SC=DeBreak,MAMnet,Sniffles2,cuteSV,NanoVar,SVIM,Sniffles,Smartie-sv_aln,SVIM-asm,PAV,Dipcall;NumNeighbors=1;NumThresholdNeighbors=1;MatchId=7486;TruScore=0.660819;PctSeqSimilarity=0;PctSizeSimilarity=1;PctRecOverlap=0.982456;SizeDiff=0;StartDistance=-1;EndDistance=-1	GT	./1
chr19	8608884	chr19-8608885-INS-93	N	<INS>	.	.	END=8608884;SVTYPE=INS;SVLEN=93;SC=DeBreak,Sniffles2,PAV;NumNeighbors=1;NumThresholdNeighbors=1;MatchId=7494;TruScore=0.193548;PctSeqSimilarity=0;PctSizeSimilarity=0.580645;PctRecOverlap=0;SizeDiff=39;StartDistance=180;EndDistance=179	GT	1/0
chr19	8765821	chr19-8765822-INS-159	N	<INS>	.	.	END=8765821;SVTYPE=INS;SVLEN=159;SC=DeBreak,MAMnet,Sniffles2,cuteSV,SVIM,Sniffles,SVIM-asm,PAV;NumNeighbors=1;NumThresholdNeighbors=1;MatchId=7497;TruScore=0.327161;PctSeqSimilarity=0;PctSizeSimilarity=0.981481;PctRecOverlap=0;SizeDiff=-3;StartDistance=-72;EndDistance=-234	GT	1/1
chr19	9007256	36831_5	N	<INS>	.	PASS	END=9007256;SVTYPE=INS;SVLEN=260;SC=DeBreak,Sniffles2,cuteSV,Sniffles;NumNeighbors=1;NumThresholdNeighbors=1;MatchId=7514;TruScore=0.492481;PctSeqSimilarity=0;PctSizeSimilarity=0.977444;PctRecOverlap=0.5;SizeDiff=-6;StartDistance=0;EndDistance=-1	GT	0/0
chr19	10080871	chr19-10080872-INS-171	N	<INS>	.	.	END=10080871;SVTYPE=INS;SVLEN=171;SC=DeBreak,MAMnet,Sniffles2,cuteSV,Sniffles,SVIM-asm,PAV;NumNeighbors=1;NumThresholdNeighbors=1;MatchId=7520;TruScore=0.297055;PctSeqSimilarity=0;PctSizeSimilarity=0.88601;PctRecOverlap=0.00515464;SizeDiff=-22;StartDistance=65;EndDistance=-128	GT	0/1
chr19	10094227	36852_6	N	<DEL>	.	PASS	END=10094283;SVTYPE=DEL;SVLEN=-56;SC=DeBreak,MAMnet,SVIM,Sniffles;NumNeighbors=1;NumThresholdNeighbors=1;MatchId=7522;TruScore=0.625627;PctSeqSimilarity=0;PctSizeSimilarity=0.982143;PctRecOverlap=0.894737;SizeDiff=1;StartDistance=5;EndDistance=6	GT	0/1
chr19	11536131	svim_asm.DEL.10778	N	<DEL>	.	PASS	END=11536193;SVTYPE=DEL;SVLEN=62;SC=DeBreak,NanoVar,SVIM,Sniffles,SVIM-asm;NumNeighbors=1;NumThresholdNeighbors=1;MatchId=7530;TruScore=0.523212;PctSeqSimilarity=0;PctSizeSimilarity=0.887097;PctRecOverlap=0.68254;SizeDiff=7;StartDistance=-20;EndDistance=-13	GT	0/1
chr19	13608309	chr19-13608310-DEL-50	N	<DEL>	.	.	END=13608359;SVTYPE=DEL;SVLEN=50;SC=DeBreak,Smartie-sv_aln,PAV;NumNeighbors=1;NumThresholdNeighbors=1;MatchId=7538;TruScore=0.62928;PctSeqSimilarity=0;PctSizeSimilarity=0.943396;PctRecOverlap=0.944444;SizeDiff=-3;StartDistance=0;EndDistance=-3	GT	1/1
chr19	14385644	36919_1	N	<DEL>	.	STRANDBIAS	END=14385710;SVTYPE=DEL;SVLEN=-66;SC=DeBreak,Sniffles2,cuteSV,NanoVar,Sniffles;NumNeighbors=1;NumThresholdNeighbors=1;MatchId=7547;TruScore=0.490702;PctSeqSimilarity=0;PctSizeSimilarity=0.88;PctRecOverlap=0.592105;SizeDiff=-9;StartDistance=-22;EndDistance=-31	GT	0/1
chr19	14646322	.	N	<DEL>	30	.	END=14646381;SVTYPE=DEL;SVLEN=59;SC=DeBreak,MAMnet,Sniffles2,cuteSV,NanoVar,SVIM,Sniffles,Smartie-sv_aln,SVIM-asm,PAV,Dipcall;NumNeighbors=1;NumThresholdNeighbors=1;MatchId=7549;TruScore=0.621846;PctSeqSimilarity=0;PctSizeSimilarity=0.932203;PctRecOverlap=0.933333;SizeDiff=4;StartDistance=-1;EndDistance=3	GT	1/0
chr19	15788303	.	N	<DEL>	.	.	END=15788393;SVTYPE=DEL;SVLEN=-89;SC=DeBreak,cuteSV,SVIM,Sniffles,Smartie-sv_aln;NumNeighbors=3;NumThresholdNeighbors=1;MatchId=7566;TruScore=0.292135;PctSeqSimilarity=0;PctSizeSimilarity=0.876405;PctRecOverlap=0;SizeDiff=11;StartDistance=-284;EndDistance=-272	GT	./.
chr19	15788755	.	N	<INS>	30	.	END=15788755;SVTYPE=INS;SVLEN=76;SC=DeBreak,Sniffles2,cuteSV,SVIM-asm,PAV,Dipcall;NumNeighbors=2;NumThresholdNeighbors=1;MatchId=7568;TruScore=0.22807;PctSeqSimilarity=0;PctSizeSimilarity=0.684211;PctRecOverlap=0;SizeDiff=24;StartDistance=-54;EndDistance=-55	GT	1/1
chr19	15889488	nv_SV205261-2EE01	N	<INS>	11.7	PASS	END=15889489;SVTYPE=INS;SVLEN=625;SC=DeBreak,NanoVar;NumNeighbors=2;NumThresholdNeighbors=1;MatchId=7569;TruScore=0.2672;PctSeqSimilarity=0;PctSizeSimilarity=0.8016;PctRecOverlap=0;SizeDiff=124;StartDistance=-95;EndDistance=-595	GT	0/1
chr19	15925275	.	N	<DEL>	.	.	END=15925327;SVTYPE=DEL;SVLEN=-52;SC=DeBreak,Smartie-sv_aln;NumNeighbors=1;NumThresholdNeighbors=1;MatchId=7576;TruScore=0.641388;PctSeqSimilarity=0;PctSizeSimilarity=0.980769;PctRecOverlap=0.943396;SizeDiff=1;StartDistance=2;EndDistance=3	GT	./.
chr19	16044812	.	N	<INS>	30	.	END=16044812;SVTYPE=INS;SVLEN=139;SC=DeBreak,Sniffles,SVIM-asm,Dipcall;NumNeighbors=2;NumThresholdNeighbors=1;MatchId=7585;TruScore=0.22542;PctSeqSimilarity=0;PctSizeSimilarity=0.676259;PctRecOverlap=0;SizeDiff=45;StartDistance=-12;EndDistance=-13	GT	1/0
chr19	16044854	nv_SV205301-19E32	N	<INS>	9.4	PASS	END=16044855;SVTYPE=INS;SVLEN=3594;SC=DeBreak,NanoVar;NumNeighbors=1;NumThresholdNeighbors=1;MatchId=7587;TruScore=0.291068;PctSeqSimilarity=0;PctSizeSimilarity=0.872565;PctRecOverlap=0.000637552;SizeDiff=458;StartDistance=2312;EndDistance=-823	GT	0/1
chr19	18620402	37018_8	N	<DEL>	.	STRANDBIAS	END=18620452;SVTYPE=DEL;SVLEN=-50;SC=DeBreak,Sniffles2,SVIM,Sniffles;NumNeighbors=1;NumThresholdNeighbors=1;MatchId=7604;TruScore=0.575492;PctSeqSimilarity=0;PctSizeSimilarity=0.862069;PctRecOverlap=0.864407;SizeDiff=-8;StartDistance=4;EndDistance=-4	GT	0/0
chr19	19798928	.	N	<DEL>	30	.	END=19798988;SVTYPE=DEL;SVLEN=60;SC=DeBreak,MAMnet,Sniffles2,cuteSV,SVIM,SVIM-asm,PAV,Dipcall;NumNeighbors=1;NumThresholdNeighbors=1;MatchId=7607;TruScore=0.360565;PctSeqSimilarity=0;PctSizeSimilarity=0.983333;PctRecOverlap=0.0983607;SizeDiff=1;StartDistance=-55;EndDistance=-54	GT	1/0
chr19	19854964	chr19-19854965-INS-99	N	<INS>	.	.	END=19854964;SVTYPE=INS;SVLEN=99;SC=DeBreak,MAMnet,Sniffles2,cuteSV,SVIM,Sniffles,SVIM-asm,PAV;NumNeighbors=1;NumThresholdNeighbors=1;MatchId=7608;TruScore=0.26936;PctSeqSimilarity=0;PctSizeSimilarity=0.808081;PctRecOverlap=0;SizeDiff=19;StartDistance=-52;EndDistance=-132	GT	0/1
chr19	20260405	chr19-20260406-INS-93	N	<INS>	.	.	END=20260405;SVTYPE=INS;SVLEN=93;SC=DeBreak,cuteSV,PAV;NumNeighbors=1;NumThresholdNeighbors=1;MatchId=7611;TruScore=0.279736;PctSeqSimilarity=0;PctSizeSimilarity=0.830357;PctRecOverlap=0.00884956;SizeDiff=-19;StartDistance=21;EndDistance=-91	GT	1/0
chr19	20360445	cuteSV.DEL.12982	N	<DEL>	0.1	q5	END=20360496;SVTYPE=DEL;SVLEN=51;SC=DeBreak,Sniffles2,cuteSV;NumNeighbors=1;NumThresholdNeighbors=1;MatchId=7612;TruScore=0.426492;PctSeqSimilarity=0;PctSizeSimilarity=0.6375;PctRecOverlap=0.641975;SizeDiff=-29;StartDistance=14;EndDistance=-15	GT	0/0
chr19	20585156	.	N	<DEL>	.	.	END=20588008;SVTYPE=DEL;SVLEN=-2852;SC=DeBreak,MAMnet,Sniffles2,cuteSV,SVIM,Sniffles,Smartie-sv_aln;NumNeighbors=1;NumThresholdNeighbors=1;MatchId=7613;TruScore=0.666199;PctSeqSimilarity=0;PctSizeSimilarity=0.999649;PctRecOverlap=0.998948;SizeDiff=1;StartDistance=-3;EndDistance=-2	GT	./.
chr19	21202613	chr19-21202614-INS-72	N	<INS>	.	.	END=21202613;SVTYPE=INS;SVLEN=72;SC=DeBreak,MAMnet,Sniffles2,cuteSV,SVIM,Sniffles,Smartie-sv_aln,PAV;NumNeighbors=1;NumThresholdNeighbors=1;MatchId=7615;TruScore=0.259259;PctSeqSimilarity=0;PctSizeSimilarity=0.777778;PctRecOverlap=0;SizeDiff=16;StartDistance=17;EndDistance=16	GT	1/1
chr19	21718187	Sniffles2.DEL.31CCS12	N	<DEL>	55	GT	END=21718277;SVTYPE=DEL;SVLEN=-90;SC=DeBreak,Sniffles2;NumNeighbors=1;NumThresholdNeighbors=1;MatchId=7616;TruScore=0.588616;PctSeqSimilarity=0;PctSizeSimilarity=0.882353;PctRecOverlap=0.883495;SizeDiff=-12;StartDistance=9;EndDistance=-3	GT	0/0
chr19	21752478	37075_0	N	<INS>	.	PASS	END=21752483;SVTYPE=INS;SVLEN=407;SC=DeBreak,MAMnet,Sniffles2,cuteSV,SVIM,Sniffles;NumNeighbors=1;NumThresholdNeighbors=1;MatchId=7620;TruScore=0.443627;PctSeqSimilarity=0;PctSizeSimilarity=0.997549;PctRecOverlap=0.333333;SizeDiff=-1;StartDistance=0;EndDistance=4	GT	0/0
chr19	22097011	.	N	<INS>	30	.	END=22097011;SVTYPE=INS;SVLEN=110;SC=DeBreak,Sniffles2,cuteSV,SVIM-asm,PAV,Dipcall;NumNeighbors=1;NumThresholdNeighbors=1;MatchId=7632;TruScore=0.284848;PctSeqSimilarity=0;PctSizeSimilarity=0.854545;PctRecOverlap=0;SizeDiff=16;StartDistance=-75;EndDistance=-76	GT	0/1
chr19	23110749	chr19-23110750-INS-236	N	<INS>	.	.	END=23110749;SVTYPE=INS;SVLEN=236;SC=DeBreak,SVIM-asm,PAV;NumNeighbors=1;NumThresholdNeighbors=1;MatchId=7637;TruScore=0.247667;PctSeqSimilarity=0;PctSizeSimilarity=0.737288;PctRecOverlap=0.00571429;SizeDiff=62;StartDistance=49;EndDistance=-125	GT	0/1
chr19	23835057	37124_3	N	<DEL>	.	PASS	END=23835107;SVTYPE=DEL;SVLEN=-50;SC=DeBreak,Sniffles2,NanoVar,SVIM,Sniffles;NumNeighbors=1;NumThresholdNeighbors=1;MatchId=7647;TruScore=0.547418;PctSeqSimilarity=0;PctSizeSimilarity=0.819672;PctRecOverlap=0.822581;SizeDiff=-11;StartDistance=1;EndDistance=-10	GT	0/1
chr19	24597770	.	N	<DEL>	.	.	END=24597828;SVTYPE=DEL;SVLEN=-58;SC=DeBreak,Sniffles2,cuteSV,SVIM,Sniffles,Smartie-sv_aln;NumNeighbors=1;NumThresholdNeighbors=1;MatchId=7652;TruScore=0.655367;PctSeqSimilarity=0;PctSizeSimilarity=1;PctRecOverlap=0.966102;SizeDiff=0;StartDistance=-2;EndDistance=-2	GT	./.
chr19	27736559	svim_asm.INS.13919	N	<INS>	.	PASS	END=27736559;SVTYPE=INS;SVLEN=338;SC=DeBreak,MAMnet,Sniffles2,cuteSV,SVIM,Sniffles,SVIM-asm;NumNeighbors=1;NumThresholdNeighbors=1;MatchId=7666;TruScore=0.313609;PctSeqSimilarity=0;PctSizeSimilarity=0.940828;PctRecOverlap=0;SizeDiff=20;StartDistance=-160;EndDistance=-478	GT	1/1
chr19	27801438	chr19-27801439-INS-341	N	<INS>	.	.	END=27801438;SVTYPE=INS;SVLEN=341;SC=DeBreak,MAMnet,Sniffles2,cuteSV,NanoVar,SVIM,Sniffles,SVIM-asm,PAV;NumNeighbors=1;NumThresholdNeighbors=1;MatchId=7667;TruScore=0.329423;PctSeqSimilarity=0;PctSizeSimilarity=0.98827;PctRecOverlap=0;SizeDiff=4;StartDistance=-7;EndDistance=-8	GT	1/0
chr19	27860972	cuteSV.INS.7502	N	<INS>	0.3	q5	END=27860972;SVTYPE=INS;SVLEN=4023;SC=DeBreak,MAMnet,Sniffles2,cuteSV;NumNeighbors=1;NumThresholdNeighbors=1;MatchId=7669;TruScore=0.331676;PctSeqSimilarity=0;PctSizeSimilarity=0.995029;PctRecOverlap=0;SizeDiff=20;StartDistance=-7;EndDistance=-4010	GT	0/0
chr19	27864246	37158_7	N	<INS>	.	PASS	END=27864354;SVTYPE=INS;SVLEN=1180;SC=DeBreak,MAMnet,Sniffles2,cuteSV,Sniffles;NumNeighbors=1;NumThresholdNeighbors=1;MatchId=7670;TruScore=0.287386;PctSeqSimilarity=0;PctSizeSimilarity=0.789298;PctRecOverlap=0.072861;SizeDiff=-315;StartDistance=97;EndDistance=-1290	GT	0/0
chr19	27868662	37160_1	N	<INS>	.	PASS	END=27868669;SVTYPE=INS;SVLEN=249;SC=DeBreak,Sniffles2,cuteSV,SVIM,Sniffles;NumNeighbors=2;NumThresholdNeighbors=2;MatchId=7673;TruScore=0.258567;PctSeqSimilarity=0;PctSizeSimilarity=0.775701;PctRecOverlap=0;SizeDiff=-72;StartDistance=579;EndDistance=265	GT	0/0
chr19	27871573	cuteSV.DEL.13045	N	<DEL>	0	q5	END=27873619;SVTYPE=DEL;SVLEN=2046;SC=DeBreak,MAMnet,Sniffles2,cuteSV;NumNeighbors=1;NumThresholdNeighbors=1;MatchId=7675;TruScore=0.558524;PctSeqSimilarity=0;PctSizeSimilarity=0.893939;PctRecOverlap=0.781632;SizeDiff=217;StartDistance=230;EndDistance=447	GT	0/0
chr19	27880193	.	N	<DEL>	.	.	END=27880704;SVTYPE=DEL;SVLEN=-511;SC=DeBreak,Sniffles2,cuteSV,SVIM,Sniffles,Smartie-sv_aln;NumNeighbors=1;NumThresholdNeighbors=1;MatchId=7681;TruScore=0.663417;PctSeqSimilarity=0;PctSizeSimilarity=0.998047;PctRecOverlap=0.992203;SizeDiff=-1;StartDistance=-3;EndDistance=-4	GT	./.
chr19	27881747	.	N	<DEL>	.	.	END=27882428;SVTYPE=DEL;SVLEN=-681;SC=DeBreak,Sniffles2,cuteSV,SVIM,Sniffles,Smartie-sv_aln;NumNeighbors=1;NumThresholdNeighbors=1;MatchId=7682;TruScore=0.6652;PctSeqSimilarity=0;PctSizeSimilarity=0.998532;PctRecOverlap=0.997067;SizeDiff=1;StartDistance=1;EndDistance=2	GT	./.
chr19	27886981	svim.INS.316102	N	<INS>	17	PASS	END=27886981;SVTYPE=INS;SVLEN=338;SC=DeBreak,MAMnet,Sniffles2,cuteSV,SVIM;NumNeighbors=1;NumThresholdNeighbors=1;MatchId=7684;TruScore=0.231348;PctSeqSimilarity=0;PctSizeSimilarity=0.694045;PctRecOverlap=0;SizeDiff=-149;StartDistance=-14;EndDistance=-501	GT	0/1
chr19	29938382	37190_0	N	<DEL>	.	STRANDBIAS	END=29938447;SVTYPE=DEL;SVLEN=-65;SC=DeBreak,Sniffles2,cuteSV,NanoVar,Sniffles;NumNeighbors=1;NumThresholdNeighbors=1;MatchId=7689;TruScore=0.605594;PctSeqSimilarity=0;PctSizeSimilarity=0.907692;PctRecOverlap=0.909091;SizeDiff=6;StartDistance=0;EndDistance=6	GT	0/1
chr19	29987738	.	N	<DEL>	.	.	END=29987791;SVTYPE=DEL;SVLEN=-53;SC=DeBreak,MAMnet,Sniffles2,NanoVar,SVIM,Sniffles,Smartie-sv_aln;NumNeighbors=1;NumThresholdNeighbors=1;MatchId=7694;TruScore=0.654205;PctSeqSimilarity=0;PctSizeSimilarity=0.981132;PctRecOverlap=0.981481;SizeDiff=1;StartDistance=0;EndDistance=1	GT	./.
chr19	30004636	chr19-30004637-INS-2115	N	<INS>	.	.	END=30004636;SVTYPE=INS;SVLEN=2115;SC=DeBreak,MAMnet,Sniffles2,cuteSV,NanoVar,SVIM,PAV;NumNeighbors=1;NumThresholdNeighbors=1;MatchId=7696;TruScore=0.32971;PctSeqSimilarity=0;PctSizeSimilarity=0.988652;PctRecOverlap=0.000478011;SizeDiff=24;StartDistance=119;EndDistance=-1972	GT	1/1
chr19	30476026	.	N	<DEL>	30	.	END=30476078;SVTYPE=DEL;SVLEN=52;SC=DeBreak,MAMnet,Sniffles2,cuteSV,NanoVar,SVIM,Sniffles,Smartie-sv_aln,SVIM-asm,PAV,Dipcall;NumNeighbors=1;NumThresholdNeighbors=1;MatchId=7709;TruScore=0.648032;PctSeqSimilarity=0;PctSizeSimilarity=0.981132;PctRecOverlap=0.962963;SizeDiff=-1;StartDistance=-1;EndDistance=-2	GT	0/1
chr19	30607337	chr19-30607338-INS-100	N	<INS>	.	.	END=30607337;SVTYPE=INS;SVLEN=100;SC=DeBreak,MAMnet,Sniffles2,cuteSV,NanoVar,SVIM,Sniffles,SVIM-asm,PAV;NumNeighbors=1;NumThresholdNeighbors=1;MatchId=7712;TruScore=0.32;PctSeqSimilarity=0;PctSizeSimilarity=0.96;PctRecOverlap=0;SizeDiff=4;StartDistance=-73;EndDistance=-74	GT	0/1
chr19	30874549	svim.DEL.559009	N	<DEL>	15	PASS	END=30874601;SVTYPE=DEL;SVLEN=52;SC=DeBreak,SVIM;NumNeighbors=1;NumThresholdNeighbors=1;MatchId=7715;TruScore=0.547438;PctSeqSimilarity=0;PctSizeSimilarity=0.896552;PctRecOverlap=0.745763;SizeDiff=-6;StartDistance=-9;EndDistance=-15	GT	0/1
chr19	31998336	.	N	<INS>	30	.	END=31998336;SVTYPE=INS;SVLEN=64;SC=DeBreak,MAMnet,Sniffles2,cuteSV,SVIM,SVIM-asm,PAV,Dipcall;NumNeighbors=1;NumThresholdNeighbors=1;MatchId=7722;TruScore=0.328125;PctSeqSimilarity=0;PctSizeSimilarity=0.984375;PctRecOverlap=0;SizeDiff=1;StartDistance=131;EndDistance=130	GT	1/0
chr19	32619177	svim.DEL.559379	N	<DEL>	19	PASS	END=32619230;SVTYPE=DEL;SVLEN=53;SC=DeBreak,cuteSV,NanoVar,SVIM;NumNeighbors=1;NumThresholdNeighbors=1;MatchId=7726;TruScore=0.635686;PctSeqSimilarity=0;PctSizeSimilarity=0.981132;PctRecOverlap=0.925926;SizeDiff=1;StartDistance=3;EndDistance=4	GT	0/1
chr19	33087458	svim.INS.316746	N	<INS>	12	PASS	END=33087458;SVTYPE=INS;SVLEN=456;SC=DeBreak,SVIM;NumNeighbors=1;NumThresholdNeighbors=1;MatchId=7731;TruScore=0.328957;PctSeqSimilarity=0;PctSizeSimilarity=0.984649;PctRecOverlap=0.00222222;SizeDiff=7;StartDistance=0;EndDistance=-449	GT	0/1
chr19	33220695	Sniffles2.INS.EBES12	N	<INS>	59	GT	END=33220695;SVTYPE=INS;SVLEN=505;SC=DeBreak,MAMnet,Sniffles2;NumNeighbors=1;NumThresholdNeighbors=1;MatchId=7733;TruScore=0.329419;PctSeqSimilarity=0;PctSizeSimilarity=0.988258;PctRecOverlap=0;SizeDiff=-6;StartDistance=-16;EndDistance=-527	GT	0/0
chr19	34057150	.	N	<DEL>	30	.	END=34057207;SVTYPE=DEL;SVLEN=57;SC=DeBreak,MAMnet,Sniffles2,cuteSV,NanoVar,SVIM,Sniffles,Smartie-sv_aln,SVIM-asm,PAV,Dipcall;NumNeighbors=1;NumThresholdNeighbors=1;MatchId=7739;TruScore=0.66092;PctSeqSimilarity=0;PctSizeSimilarity=1;PctRecOverlap=0.982759;SizeDiff=0;StartDistance=-1;EndDistance=-1	GT	1/0
chr19	34109324	cuteSV.DEL.13123	N	<DEL>	2.2	q5	END=34109374;SVTYPE=DEL;SVLEN=50;SC=DeBreak,cuteSV;NumNeighbors=1;NumThresholdNeighbors=1;MatchId=7740;TruScore=0.484754;PctSeqSimilarity=0;PctSizeSimilarity=0.892857;PctRecOverlap=0.561404;SizeDiff=-6;StartDistance=25;EndDistance=19	GT	0/0
chr19	34244376	.	N	<INS>	30	.	END=34244376;SVTYPE=INS;SVLEN=118;SC=DeBreak,MAMnet,Sniffles2,cuteSV,NanoVar,SVIM,Sniffles,Smartie-sv_aln,SVIM-asm,PAV,Dipcall;NumNeighbors=1;NumThresholdNeighbors=1;MatchId=7742;TruScore=0.313737;PctSeqSimilarity=0;PctSizeSimilarity=0.932203;PctRecOverlap=0.00900901;SizeDiff=8;StartDistance=0;EndDistance=-110	GT	1/0
chr19	35062359	.	N	<INS>	30	.	END=35062359;SVTYPE=INS;SVLEN=105;SC=DeBreak,Sniffles2,Smartie-sv_aln,SVIM-asm,PAV,Dipcall;NumNeighbors=1;NumThresholdNeighbors=1;MatchId=7746;TruScore=0.187302;PctSeqSimilarity=0;PctSizeSimilarity=0.561905;PctRecOverlap=0;SizeDiff=46;StartDistance=-1;EndDistance=-2	GT	1/.
chr19	36528146	Sniffles2.DEL.3BB7S12	N	<DEL>	60	GT	END=36528228;SVTYPE=DEL;SVLEN=-82;SC=DeBreak,Sniffles2;NumNeighbors=1;NumThresholdNeighbors=1;MatchId=7753;TruScore=0.541875;PctSeqSimilarity=0;PctSizeSimilarity=0.926829;PctRecOverlap=0.698795;SizeDiff=6;StartDistance=-25;EndDistance=-19	GT	0/0
chr19	36662686	.	N	<DEL>	.	.	END=36662985;SVTYPE=DEL;SVLEN=-298;SC=DeBreak,NanoVar,Smartie-sv_aln;NumNeighbors=1;NumThresholdNeighbors=1;MatchId=7756;TruScore=0.654551;PctSeqSimilarity=0;PctSizeSimilarity=0.986755;PctRecOverlap=0.976898;SizeDiff=-4;StartDistance=-4;EndDistance=-7	GT	./.
chr19	36711210	.	N	<DEL>	30	.	END=36711279;SVTYPE=DEL;SVLEN=69;SC=DeBreak,MAMnet,Sniffles2,cuteSV,NanoVar,SVIM,Sniffles,Smartie-sv_aln,SVIM-asm,PAV,Dipcall;NumNeighbors=1;NumThresholdNeighbors=1;MatchId=7760;TruScore=0.652312;PctSeqSimilarity=0;PctSizeSimilarity=0.985507;PctRecOverlap=0.971429;SizeDiff=1;StartDistance=-2;EndDistance=-1	GT	0/1
chr19	37219814	svim.INS.317334	N	<INS>	14	PASS	END=37219814;SVTYPE=INS;SVLEN=57;SC=DeBreak,Sniffles2,cuteSV,NanoVar,SVIM;NumNeighbors=1;NumThresholdNeighbors=1;MatchId=7770;TruScore=0.327485;PctSeqSimilarity=0;PctSizeSimilarity=0.982456;PctRecOverlap=0;SizeDiff=1;StartDistance=288;EndDistance=287	GT	0/1
chr19	39031163	.	N	<DEL>	30	.	END=39031221;SVTYPE=DEL;SVLEN=58;SC=DeBreak,MAMnet,Sniffles2,cuteSV,SVIM,Sniffles,SVIM-asm,PAV,Dipcall;NumNeighbors=2;NumThresholdNeighbors=2;MatchId=7780;TruScore=0.661017;PctSeqSimilarity=0;PctSizeSimilarity=1;PctRecOverlap=0.983051;SizeDiff=0;StartDistance=-1;EndDistance=-1	GT	1/0
chr19	39031438	svim.DEL.561160	N	<DEL>	20	PASS	END=39031494;SVTYPE=DEL;SVLEN=56;SC=DeBreak,SVIM;NumNeighbors=1;NumThresholdNeighbors=1;MatchId=7781;TruScore=0.427495;PctSeqSimilarity=0;PctSizeSimilarity=0.949153;PctRecOverlap=0.333333;SizeDiff=-3;StartDistance=40;EndDistance=37	GT	0/1
chr19	39278051	chr19-39278052-DEL-614	N	<DEL>	.	.	END=39278665;SVTYPE=DEL;SVLEN=614;SC=DeBreak,MAMnet,Sniffles2,cuteSV,SVIM,Smartie-sv_aln,PAV;NumNeighbors=1;NumThresholdNeighbors=1;MatchId=7785;TruScore=0.666125;PctSeqSimilarity=0;PctSizeSimilarity=1;PctRecOverlap=0.998374;SizeDiff=0;StartDistance=-1;EndDistance=-1	GT	0/1
chr19	39346241	chr19-39346242-DEL-51	N	<DEL>	.	.	END=39346292;SVTYPE=DEL;SVLEN=51;SC=DeBreak,NanoVar,SVIM,Sniffles,SVIM-asm,PAV;NumNeighbors=1;NumThresholdNeighbors=1;MatchId=7787;TruScore=0.647678;PctSeqSimilarity=0;PctSizeSimilarity=0.980769;PctRecOverlap=0.962264;SizeDiff=-1;StartDistance=-1;EndDistance=-2	GT	0/1
chr19	39883690	.	N	<DEL>	.	.	END=39883748;SVTYPE=DEL;SVLEN=-57;SC=DeBreak,Smartie-sv_aln;NumNeighbors=1;NumThresholdNeighbors=1;MatchId=7791;TruScore=0.655367;PctSeqSimilarity=0;PctSizeSimilarity=1;PctRecOverlap=0.966102;SizeDiff=0;StartDistance=-2;EndDistance=-1	GT	./.
chr19	41354874	37377_1	N	<DEL>	.	STRANDBIAS	END=41354958;SVTYPE=DEL;SVLEN=-84;SC=DeBreak,MAMnet,Sniffles2,cuteSV,NanoVar,SVIM,Sniffles;NumNeighbors=1;NumThresholdNeighbors=1;MatchId=7799;TruScore=0.658869;PctSeqSimilarity=0;PctSizeSimilarity=0.988235;PctRecOverlap=0.988372;SizeDiff=-1;StartDistance=1;EndDistance=0	GT	0/0
chr19	41473431	chr19-41473432-INS-125	N	<INS>	.	.	END=41473431;SVTYPE=INS;SVLEN=125;SC=DeBreak,MAMnet,Sniffles2,cuteSV,SVIM,Sniffles,PAV;NumNeighbors=1;NumThresholdNeighbors=1;MatchId=7801;TruScore=0.296;PctSeqSimilarity=0;PctSizeSimilarity=0.888;PctRecOverlap=0;SizeDiff=14;StartDistance=95;EndDistance=94	GT	0/1
chr19	41711288	37386_2	N	<DEL>	.	PASS	END=41711353;SVTYPE=DEL;SVLEN=-65;SC=DeBreak,Sniffles2,cuteSV,Sniffles;NumNeighbors=1;NumThresholdNeighbors=1;MatchId=7806;TruScore=0.555478;PctSeqSimilarity=0;PctSizeSimilarity=0.984615;PctRecOverlap=0.681818;SizeDiff=1;StartDistance=-21;EndDistance=-20	GT	0/0
chr19	42293769	37391_1	N	<DEL>	.	PASS	END=42293851;SVTYPE=DEL;SVLEN=-82;SC=DeBreak,Sniffles2,Sniffles;NumNeighbors=1;NumThresholdNeighbors=1;MatchId=7809;TruScore=0.432364;PctSeqSimilarity=0;PctSizeSimilarity=0.658537;PctRecOverlap=0.638554;SizeDiff=28;StartDistance=2;EndDistance=30	GT	0/0
chr19	42340345	.	N	<DEL>	.	.	END=42340396;SVTYPE=DEL;SVLEN=-50;SC=DeBreak,MAMnet,Sniffles2,NanoVar,Sniffles,Smartie-sv_aln;NumNeighbors=1;NumThresholdNeighbors=1;MatchId=7811;TruScore=0.653846;PctSeqSimilarity=0;PctSizeSimilarity=1;PctRecOverlap=0.961538;SizeDiff=0;StartDistance=-2;EndDistance=-1	GT	./.
chr19	42418721	.	N	<INS>	30	GAP2	END=42418721;SVTYPE=INS;SVLEN=404;SC=DeBreak,MAMnet,cuteSV,NanoVar,SVIM-asm,PAV,Dipcall;NumNeighbors=1;NumThresholdNeighbors=1;MatchId=7813;TruScore=0.260982;PctSeqSimilarity=0;PctSizeSimilarity=0.782946;PctRecOverlap=0;SizeDiff=-112;StartDistance=-13;EndDistance=-529	GT	1/.
chr19	44011552	.	N	<INS>	30	.	END=44011552;SVTYPE=INS;SVLEN=96;SC=DeBreak,MAMnet,Sniffles2,NanoVar,Smartie-sv_aln,SVIM-asm,PAV,Dipcall;NumNeighbors=1;NumThresholdNeighbors=1;MatchId=7820;TruScore=0.201389;PctSeqSimilarity=0;PctSizeSimilarity=0.604167;PctRecOverlap=0;SizeDiff=38;StartDistance=-1;EndDistance=-2	GT	1/0
chr19	45036547	37423_2	N	<DEL>	.	PASS	END=45036630;SVTYPE=DEL;SVLEN=-83;SC=DeBreak,Sniffles2,cuteSV,Sniffles;NumNeighbors=1;NumThresholdNeighbors=1;MatchId=7827;TruScore=0.642762;PctSeqSimilarity=0;PctSizeSimilarity=0.975904;PctRecOverlap=0.952381;SizeDiff=2;StartDistance=-4;EndDistance=-2	GT	0/0
chr19	45148437	.	N	<INS>	30	.	END=45148437;SVTYPE=INS;SVLEN=77;SC=DeBreak,MAMnet,Sniffles2,cuteSV,NanoVar,SVIM,Sniffles,Smartie-sv_aln,SVIM-asm,PAV,Dipcall;NumNeighbors=1;NumThresholdNeighbors=1;MatchId=7829;TruScore=0.329004;PctSeqSimilarity=0;PctSizeSimilarity=0.987013;PctRecOverlap=0;SizeDiff=1;StartDistance=-1;EndDistance=-2	GT	1/0
chr19	45515016	.	N	<DEL>	.	.	END=45515071;SVTYPE=DEL;SVLEN=-54;SC=DeBreak,Sniffles2,SVIM,Smartie-sv_aln;NumNeighbors=1;NumThresholdNeighbors=1;MatchId=7832;TruScore=0.60413;PctSeqSimilarity=0;PctSizeSimilarity=0.931035;PctRecOverlap=0.881356;SizeDiff=-4;StartDistance=-4;EndDistance=-7	GT	./.
chr19	46652426	37454_0	N	<DEL>	.	PASS	END=46652483;SVTYPE=DEL;SVLEN=-57;SC=DeBreak,Sniffles2,cuteSV,NanoVar,Sniffles;NumNeighbors=1;NumThresholdNeighbors=1;MatchId=7844;TruScore=0.538701;PctSeqSimilarity=0;PctSizeSimilarity=0.966102;PctRecOverlap=0.65;SizeDiff=-2;StartDistance=21;EndDistance=19	GT	0/0
chr19	47138910	svim.INS.318624	N	<INS>	13	PASS	END=47138910;SVTYPE=INS;SVLEN=85;SC=DeBreak,cuteSV,NanoVar,SVIM;NumNeighbors=1;NumThresholdNeighbors=1;MatchId=7848;TruScore=0.27451;PctSeqSimilarity=0;PctSizeSimilarity=0.823529;PctRecOverlap=0;SizeDiff=15;StartDistance=-104;EndDistance=-105	GT	0/1
chr19	49172500	.	N	<INS>	.	.	END=49172500;SVTYPE=INS;SVLEN=54;SC=DeBreak,Sniffles2,cuteSV,Smartie-sv_aln;NumNeighbors=1;NumThresholdNeighbors=1;MatchId=7866;TruScore=0.26087;PctSeqSimilarity=0;PctSizeSimilarity=0.782609;PctRecOverlap=0;SizeDiff=-15;StartDistance=-301;EndDistance=-302	GT	./.
chr19	49917991	37526_1	N	<INS>	.	PASS	END=49918013;SVTYPE=INS;SVLEN=52;SC=DeBreak,MAMnet,Sniffles2,cuteSV,SVIM,Sniffles;NumNeighbors=1;NumThresholdNeighbors=1;MatchId=7875;TruScore=0.320988;PctSeqSimilarity=0;PctSizeSimilarity=0.962963;PctRecOverlap=0;SizeDiff=-2;StartDistance=58;EndDistance=79	GT	0/0
chr19	49964798	chr19-49964799-INS-3114	N	<INS>	.	.	END=49964798;SVTYPE=INS;SVLEN=3114;SC=DeBreak,Sniffles2,cuteSV,PAV;NumNeighbors=1;NumThresholdNeighbors=1;MatchId=7878;TruScore=0.330765;PctSeqSimilarity=0;PctSizeSimilarity=0.991972;PctRecOverlap=0.000323625;SizeDiff=25;StartDistance=369;EndDistance=-2720	GT	0/1
chr19	50204212	.	N	<INS>	30	.	END=50204212;SVTYPE=INS;SVLEN=88;SC=DeBreak,Sniffles2,cuteSV,SVIM,SVIM-asm,PAV,Dipcall;NumNeighbors=1;NumThresholdNeighbors=1;MatchId=7883;TruScore=0.306818;PctSeqSimilarity=0;PctSizeSimilarity=0.920455;PctRecOverlap=0;SizeDiff=7;StartDistance=-39;EndDistance=-120	GT	1/0
chr19	50205124	svim.INS.319065	N	<INS>	17	PASS	END=50205124;SVTYPE=INS;SVLEN=191;SC=DeBreak,cuteSV,NanoVar,SVIM;NumNeighbors=1;NumThresholdNeighbors=1;MatchId=7885;TruScore=0.187132;PctSeqSimilarity=0;PctSizeSimilarity=0.55848;PctRecOverlap=0.00291545;SizeDiff=-151;StartDistance=4;EndDistance=-338	GT	0/1
chr19	51002473	.	N	<DEL>	30	.	END=51002553;SVTYPE=DEL;SVLEN=80;SC=DeBreak,MAMnet,Sniffles2,cuteSV,SVIM,Sniffles,SVIM-asm,PAV,Dipcall;NumNeighbors=1;NumThresholdNeighbors=1;MatchId=7904;TruScore=0.460545;PctSeqSimilarity=0;PctSizeSimilarity=0.9125;PctRecOverlap=0.469136;SizeDiff=7;StartDistance=-43;EndDistance=-36	GT	1/0
chr19	51123157	.	N	<DEL>	30	.	END=51123209;SVTYPE=DEL;SVLEN=52;SC=DeBreak,MAMnet,Sniffles2,cuteSV,SVIM,Sniffles,Smartie-sv_aln,SVIM-asm,PAV,Dipcall;NumNeighbors=1;NumThresholdNeighbors=1;MatchId=7906;TruScore=0.630079;PctSeqSimilarity=0;PctSizeSimilarity=0.962963;PctRecOverlap=0.927273;SizeDiff=-2;StartDistance=-2;EndDistance=-4	GT	1/0
chr19	51484622	chr19-51484623-INS-526	N	<INS>	.	.	END=51484622;SVTYPE=INS;SVLEN=526;SC=DeBreak,Sniffles2,cuteSV,SVIM-asm,PAV;NumNeighbors=1;NumThresholdNeighbors=1;MatchId=7916;TruScore=0.31052;PctSeqSimilarity=0;PctSizeSimilarity=0.931559;PctRecOverlap=0;SizeDiff=36;StartDistance=-54;EndDistance=-544	GT	0/1
chr19	51486231	svim.DEL.564705	N	<DEL>	11	PASS	END=51486304;SVTYPE=DEL;SVLEN=73;SC=DeBreak,SVIM;NumNeighbors=1;NumThresholdNeighbors=1;MatchId=7917;TruScore=0.612551;PctSeqSimilarity=0;PctSizeSimilarity=0.986301;PctRecOverlap=0.851351;SizeDiff=1;StartDistance=10;EndDistance=11	GT	0/1
chr19	52159787	Sniffles2.DEL.4A95S12	N	<DEL>	56	GT	END=52159855;SVTYPE=DEL;SVLEN=-68;SC=DeBreak,Sniffles2;NumNeighbors=1;NumThresholdNeighbors=1;MatchId=7925;TruScore=0.661836;PctSeqSimilarity=0;PctSizeSimilarity=1;PctRecOverlap=0.985507;SizeDiff=0;StartDistance=-1;EndDistance=-1	GT	0/0
chr19	53190855	.	N	<DEL>	.	.	END=53190912;SVTYPE=DEL;SVLEN=-57;SC=DeBreak,Sniffles2,cuteSV,NanoVar,SVIM,Smartie-sv_aln;NumNeighbors=1;NumThresholdNeighbors=1;MatchId=7928;TruScore=0.643577;PctSeqSimilarity=0;PctSizeSimilarity=0.982456;PctRecOverlap=0.948276;SizeDiff=1;StartDistance=2;EndDistance=3	GT	./.
chr19	53422201	chr19-53422202-DEL-112	N	<DEL>	.	.	END=53422313;SVTYPE=DEL;SVLEN=112;SC=DeBreak,Sniffles2,cuteSV,NanoVar,SVIM,Sniffles,PAV;NumNeighbors=1;NumThresholdNeighbors=1;MatchId=7929;TruScore=0.595554;PctSeqSimilarity=0;PctSizeSimilarity=0.892857;PctRecOverlap=0.893805;SizeDiff=12;StartDistance=-1;EndDistance=11	GT	0/1
chr19	53730557	.	N	<DEL>	.	.	END=53730609;SVTYPE=DEL;SVLEN=-51;SC=DeBreak,Sniffles,Smartie-sv_aln;NumNeighbors=1;NumThresholdNeighbors=1;MatchId=7949;TruScore=0.641263;PctSeqSimilarity=0;PctSizeSimilarity=0.980392;PctRecOverlap=0.943396;SizeDiff=1;StartDistance=-3;EndDistance=-1	GT	./.
chr19	54009666	svim.DEL.565357	N	<DEL>	11	PASS	END=54009718;SVTYPE=DEL;SVLEN=52;SC=DeBreak,SVIM;NumNeighbors=1;NumThresholdNeighbors=1;MatchId=7950;TruScore=0.542217;PctSeqSimilarity=0;PctSizeSimilarity=0.852459;PctRecOverlap=0.774194;SizeDiff=-9;StartDistance=-5;EndDistance=-14	GT	0/1
chr19	54425127	cuteSV.DEL.13417	N	<DEL>	1.1	q5	END=54425445;SVTYPE=DEL;SVLEN=318;SC=DeBreak,cuteSV;NumNeighbors=1;NumThresholdNeighbors=1;MatchId=7957;TruScore=0.402854;PctSeqSimilarity=0;PctSizeSimilarity=0.617476;PctRecOverlap=0.591085;SizeDiff=-197;StartDistance=211;EndDistance=14	GT	0/0
chr19	54426655	37642_9	N	<DEL>	.	PASS	END=54426860;SVTYPE=DEL;SVLEN=-205;SC=DeBreak,Sniffles2,cuteSV,Sniffles;NumNeighbors=1;NumThresholdNeighbors=1;MatchId=7962;TruScore=0.500401;PctSeqSimilarity=0;PctSizeSimilarity=0.807087;PctRecOverlap=0.694118;SizeDiff=-49;StartDistance=78;EndDistance=29	GT	0/0
chr19	54493785	chr19-54493786-INS-146	N	<INS>	.	.	END=54493785;SVTYPE=INS;SVLEN=146;SC=DeBreak,MAMnet,Sniffles2,cuteSV,SVIM,PAV;NumNeighbors=2;NumThresholdNeighbors=1;MatchId=7966;TruScore=0.264493;PctSeqSimilarity=0;PctSizeSimilarity=0.793478;PctRecOverlap=0;SizeDiff=-38;StartDistance=-468;EndDistance=-652	GT	1/0
chr19	54493826	nv_SV209193-9A9AD	N	<INS>	12	PASS	END=54493827;SVTYPE=INS;SVLEN=466;SC=DeBreak,cuteSV,NanoVar;NumNeighbors=1;NumThresholdNeighbors=1;MatchId=7968;TruScore=0.260068;PctSeqSimilarity=0;PctSizeSimilarity=0.774678;PctRecOverlap=0.00552486;SizeDiff=105;StartDistance=25;EndDistance=-335	GT	0/1
chr19	54637430	Sniffles2.INS.1852S12	N	<INS>	60	PASS	END=54637430;SVTYPE=INS;SVLEN=16950;SC=DeBreak,MAMnet,Sniffles2;NumNeighbors=2;NumThresholdNeighbors=1;MatchId=7973;TruScore=0.328457;PctSeqSimilarity=0;PctSizeSimilarity=0.98531;PctRecOverlap=5.98731e-05;SizeDiff=249;StartDistance=214;EndDistance=-16487	GT	0/1
chr19	54637790	chr19-54637791-INS-150	N	<INS>	.	.	END=54637790;SVTYPE=INS;SVLEN=150;SC=DeBreak,MAMnet,Sniffles2,cuteSV,SVIM,Sniffles,PAV;NumNeighbors=1;NumThresholdNeighbors=1;MatchId=7976;TruScore=0.306667;PctSeqSimilarity=0;PctSizeSimilarity=0.92;PctRecOverlap=0;SizeDiff=12;StartDistance=2;EndDistance=1	GT	1/1
chr19	54920241	.	N	<INS>	30	.	END=54920241;SVTYPE=INS;SVLEN=1434;SC=DeBreak,MAMnet,Sniffles2,cuteSV,SVIM,Sniffles,SVIM-asm,Dipcall;NumNeighbors=2;NumThresholdNeighbors=1;MatchId=7984;TruScore=0.269904;PctSeqSimilarity=0;PctSizeSimilarity=0.809712;PctRecOverlap=0;SizeDiff=-337;StartDistance=-15;EndDistance=-16	GT	0/1
chr19	54920352	.	N	<INS>	30	.	END=54920352;SVTYPE=INS;SVLEN=3969;SC=DeBreak,Sniffles2,NanoVar,SVIM-asm,PAV,Dipcall;NumNeighbors=1;NumThresholdNeighbors=1;MatchId=7988;TruScore=0.32628;PctSeqSimilarity=0;PctSizeSimilarity=0.978584;PctRecOverlap=0.0002574;SizeDiff=85;StartDistance=105;EndDistance=-3779	GT	1/0
chr19	54983093	.	N	<INS>	30	.	END=54983093;SVTYPE=INS;SVLEN=72;SC=DeBreak,MAMnet,Sniffles2,cuteSV,SVIM,Sniffles,SVIM-asm,PAV,Dipcall;NumNeighbors=1;NumThresholdNeighbors=1;MatchId=7992;TruScore=0.333333;PctSeqSimilarity=0;PctSizeSimilarity=1;PctRecOverlap=0;SizeDiff=0;StartDistance=-1;EndDistance=-2	GT	0/1
chr19	55250336	.	N	<DEL>	30	.	END=55250395;SVTYPE=DEL;SVLEN=59;SC=DeBreak,Sniffles2,cuteSV,NanoVar,SVIM,Sniffles,Smartie-sv_aln,SVIM-asm,PAV,Dipcall;NumNeighbors=1;NumThresholdNeighbors=1;MatchId=7995;TruScore=0.572128;PctSeqSimilarity=0;PctSizeSimilarity=0.983051;PctRecOverlap=0.733333;SizeDiff=1;StartDistance=15;EndDistance=16	GT	1/0
chr19	55305724	chr19-55305725-INS-299	N	<INS>	.	.	END=55305724;SVTYPE=INS;SVLEN=299;SC=DeBreak,MAMnet,Sniffles2,NanoVar,SVIM-asm,PAV;NumNeighbors=1;NumThresholdNeighbors=1;MatchId=7996;TruScore=0.332222;PctSeqSimilarity=0;PctSizeSimilarity=0.996667;PctRecOverlap=0;SizeDiff=-1;StartDistance=-1;EndDistance=-2	GT	1/0
chr19	55330809	.	N	<INS>	30	GAP1	END=55330809;SVTYPE=INS;SVLEN=351;SC=DeBreak,MAMnet,Sniffles2,SVIM-asm,PAV,Dipcall;NumNeighbors=1;NumThresholdNeighbors=1;MatchId=7998;TruScore=0.329535;PctSeqSimilarity=0;PctSizeSimilarity=0.988604;PctRecOverlap=0;SizeDiff=4;StartDistance=-1;EndDistance=-2	GT	./1
chr19	55344523	nv_SV209326-EE0BD	N	<DEL>	9.7	PASS	END=55346119;SVTYPE=DEL;SVLEN=-1596;SC=DeBreak,MAMnet,NanoVar;NumNeighbors=1;NumThresholdNeighbors=1;MatchId=8000;TruScore=0.506746;PctSeqSimilarity=0;PctSizeSimilarity=0.817669;PctRecOverlap=0.702567;SizeDiff=291;StartDistance=184;EndDistance=475	GT	1/1
chr19	55589627	chr19-55589628-INS-184	N	<INS>	.	.	END=55589627;SVTYPE=INS;SVLEN=184;SC=DeBreak,Sniffles2,cuteSV,SVIM-asm,PAV;NumNeighbors=1;NumThresholdNeighbors=1;MatchId=8013;TruScore=0.182984;PctSeqSimilarity=0;PctSizeSimilarity=0.545994;PctRecOverlap=0.00295858;SizeDiff=-153;StartDistance=18;EndDistance=-319	GT	0/1
chr19	55648924	.	N	<INS>	30	.	END=55648924;SVTYPE=INS;SVLEN=168;SC=DeBreak,MAMnet,Sniffles2,cuteSV,Sniffles,SVIM-asm,PAV,Dipcall;NumNeighbors=1;NumThresholdNeighbors=1;MatchId=8020;TruScore=0.22091;PctSeqSimilarity=0;PctSizeSimilarity=0.658824;PctRecOverlap=0.00390625;SizeDiff=-87;StartDistance=90;EndDistance=-165	GT	1/0
chr19	55907856	.	N	<INS>	30	GAP2	END=55907856;SVTYPE=INS;SVLEN=81;SC=DeBreak,MAMnet,Sniffles2,cuteSV,SVIM,Sniffles,SVIM-asm,PAV,Dipcall;NumNeighbors=1;NumThresholdNeighbors=1;MatchId=8028;TruScore=0.316872;PctSeqSimilarity=0;PctSizeSimilarity=0.950617;PctRecOverlap=0;SizeDiff=4;StartDistance=-59;EndDistance=-136	GT	1/.
chr19	56224319	.	N	<INS>	30	GAP1	END=56224319;SVTYPE=INS;SVLEN=1636;SC=DeBreak,MAMnet,Sniffles2,cuteSV,NanoVar,SVIM,SVIM-asm,PAV,Dipcall;NumNeighbors=1;NumThresholdNeighbors=1;MatchId=8038;TruScore=0.30542;PctSeqSimilarity=0;PctSizeSimilarity=0.916259;PctRecOverlap=0;SizeDiff=137;StartDistance=-1;EndDistance=-2	GT	./1
chr19	56225063	.	N	<INS>	30	GAP1	END=56225063;SVTYPE=INS;SVLEN=175;SC=DeBreak,Sniffles2,cuteSV,SVIM,SVIM-asm,PAV,Dipcall;NumNeighbors=1;NumThresholdNeighbors=1;MatchId=8040;TruScore=0.284142;PctSeqSimilarity=0;PctSizeSimilarity=0.845714;PctRecOverlap=0.00671141;SizeDiff=27;StartDistance=8;EndDistance=-140	GT	./1
chr19	56361944	.	N	<DEL>	30	.	END=56362105;SVTYPE=DEL;SVLEN=161;SC=DeBreak,cuteSV,Sniffles,SVIM-asm,PAV,Dipcall;NumNeighbors=1;NumThresholdNeighbors=1;MatchId=8042;TruScore=0.427971;PctSeqSimilarity=0;PctSizeSimilarity=0.993789;PctRecOverlap=0.290123;SizeDiff=1;StartDistance=-115;EndDistance=-114	GT	0/1
chr19	56373847	.	N	<DEL>	30	.	END=56373898;SVTYPE=DEL;SVLEN=51;SC=DeBreak,cuteSV,SVIM,Sniffles,SVIM-asm,Dipcall;NumNeighbors=1;NumThresholdNeighbors=1;MatchId=8044;TruScore=0.326923;PctSeqSimilarity=0;PctSizeSimilarity=0.980769;PctRecOverlap=0;SizeDiff=-1;StartDistance=277;EndDistance=276	GT	1/0
chr19	56662419	.	N	<INS>	30	.	END=56662419;SVTYPE=INS;SVLEN=79;SC=DeBreak,MAMnet,Sniffles2,cuteSV,SVIM,Sniffles,SVIM-asm,PAV,Dipcall;NumNeighbors=1;NumThresholdNeighbors=1;MatchId=8054;TruScore=0.320675;PctSeqSimilarity=0;PctSizeSimilarity=0.962025;PctRecOverlap=0;SizeDiff=3;StartDistance=-79;EndDistance=-80	GT	1/.
chr19	56746405	.	N	<INS>	30	.	END=56746405;SVTYPE=INS;SVLEN=311;SC=DeBreak,MAMnet,Sniffles2,cuteSV,NanoVar,SVIM-asm,PAV,Dipcall;NumNeighbors=1;NumThresholdNeighbors=1;MatchId=8055;TruScore=0.289389;PctSeqSimilarity=0;PctSizeSimilarity=0.868167;PctRecOverlap=0;SizeDiff=41;StartDistance=-88;EndDistance=-358	GT	1/0
chr19	56813950	.	N	<INS>	30	.	END=56813950;SVTYPE=INS;SVLEN=91;SC=DeBreak,MAMnet,Sniffles2,cuteSV,NanoVar,SVIM,Sniffles,SVIM-asm,PAV,Dipcall;NumNeighbors=1;NumThresholdNeighbors=1;MatchId=8057;TruScore=0.271904;PctSeqSimilarity=0;PctSizeSimilarity=0.802198;PctRecOverlap=0.0135135;SizeDiff=18;StartDistance=14;EndDistance=-59	GT	1/.
chr19	56956088	svim.INS.320293	N	<INS>	14	PASS	END=56956088;SVTYPE=INS;SVLEN=83;SC=DeBreak,MAMnet,Sniffles2,SVIM;NumNeighbors=1;NumThresholdNeighbors=1;MatchId=8061;TruScore=0.185682;PctSeqSimilarity=0;PctSizeSimilarity=0.557047;PctRecOverlap=0;SizeDiff=-66;StartDistance=-366;EndDistance=-515	GT	0/1
chr19	57256902	svim.INS.320354	N	<INS>	11	hom_ref	END=57256902;SVTYPE=INS;SVLEN=56;SC=DeBreak,SVIM;NumNeighbors=1;NumThresholdNeighbors=1;MatchId=8070;TruScore=0.301075;PctSeqSimilarity=0;PctSizeSimilarity=0.903226;PctRecOverlap=0;SizeDiff=-6;StartDistance=-226;EndDistance=-227	GT	0/0
chr19	57529220	.	N	<INS>	30	GAP2	END=57529220;SVTYPE=INS;SVLEN=325;SC=DeBreak,MAMnet,Sniffles2,cuteSV,NanoVar,SVIM,Sniffles,SVIM-asm,PAV,Dipcall;NumNeighbors=1;NumThresholdNeighbors=1;MatchId=8076;TruScore=0.279347;PctSeqSimilarity=0;PctSizeSimilarity=0.835476;PctRecOverlap=0.0025641;SizeDiff=-64;StartDistance=137;EndDistance=-252	GT	1/.
chr19	59005009	.	N	<DEL>	.	.	END=59005069;SVTYPE=DEL;SVLEN=-59;SC=DeBreak,Sniffles2,cuteSV,NanoVar,SVIM,Sniffles,Smartie-sv_aln;NumNeighbors=1;NumThresholdNeighbors=1;MatchId=8086;TruScore=0.611281;PctSeqSimilarity=0;PctSizeSimilarity=0.932203;PctRecOverlap=0.901639;SizeDiff=4;StartDistance=-6;EndDistance=-1	GT	./.
chr19	59052825	chr19-59052826-INS-377	N	<INS>	.	.	END=59052825;SVTYPE=INS;SVLEN=377;SC=DeBreak,cuteSV,NanoVar,SVIM-asm,PAV;NumNeighbors=1;NumThresholdNeighbors=1;MatchId=8092;TruScore=0.277808;PctSeqSimilarity=0;PctSizeSimilarity=0.830239;PctRecOverlap=0.00318471;SizeDiff=64;StartDistance=109;EndDistance=-204	GT	1/1
chr3	154876	Sniffles2.DEL.4993S2	N	<DEL>	60	GT	END=154931;SVTYPE=DEL;SVLEN=-55;SC=DeBreak,Sniffles2;NumNeighbors=1;NumThresholdNeighbors=1;MatchId=8105;TruScore=0.64317;PctSeqSimilarity=0;PctSizeSimilarity=0.982143;PctRecOverlap=0.947368;SizeDiff=-1;StartDistance=3;EndDistance=2	GT	0/0
chr3	1003073	.	N	<INS>	30	.	END=1003073;SVTYPE=INS;SVLEN=104;SC=DeBreak,Sniffles2,cuteSV,SVIM-asm,Dipcall;NumNeighbors=1;NumThresholdNeighbors=1;MatchId=8122;TruScore=0.254902;PctSeqSimilarity=0;PctSizeSimilarity=0.764706;PctRecOverlap=0;SizeDiff=-32;StartDistance=346;EndDistance=345	GT	1/0
chr3	1286988	chr3-1286989-INS-65	N	<INS>	.	.	END=1286988;SVTYPE=INS;SVLEN=65;SC=DeBreak,MAMnet,Sniffles2,cuteSV,SVIM,Sniffles,PAV;NumNeighbors=1;NumThresholdNeighbors=1;MatchId=8127;TruScore=0.307692;PctSeqSimilarity=0;PctSizeSimilarity=0.923077;PctRecOverlap=0;SizeDiff=5;StartDistance=26;EndDistance=25	GT	1/0
chr3	1805662	.	N	<INS>	30	.	END=1805662;SVTYPE=INS;SVLEN=112;SC=DeBreak,MAMnet,Sniffles2,cuteSV,SVIM,Sniffles,SVIM-asm,PAV,Dipcall;NumNeighbors=1;NumThresholdNeighbors=1;MatchId=8132;TruScore=0.318452;PctSeqSimilarity=0;PctSizeSimilarity=0.955357;PctRecOverlap=0;SizeDiff=5;StartDistance=-51;EndDistance=-158	GT	1/0
chr3	2162047	chr3-2162048-DEL-51	N	<DEL>	.	.	END=2162098;SVTYPE=DEL;SVLEN=51;SC=DeBreak,NanoVar,Smartie-sv_aln,PAV;NumNeighbors=1;NumThresholdNeighbors=1;MatchId=8135;TruScore=0.635099;PctSeqSimilarity=0;PctSizeSimilarity=0.980769;PctRecOverlap=0.924528;SizeDiff=-1;StartDistance=-3;EndDistance=-4	GT	1/1
chr3	3326483	6489_0	N	<DEL>	.	PASS	END=3326539;SVTYPE=DEL;SVLEN=-56;SC=DeBreak,Sniffles2,cuteSV,Sniffles;NumNeighbors=1;NumThresholdNeighbors=1;MatchId=8140;TruScore=0.412381;PctSeqSimilarity=0;PctSizeSimilarity=0.682927;PctRecOverlap=0.554217;SizeDiff=-26;StartDistance=-11;EndDistance=-37	GT	1/1
chr3	6430197	.	N	<INS>	30	.	END=6430197;SVTYPE=INS;SVLEN=84;SC=DeBreak,MAMnet,Sniffles2,cuteSV,SVIM,Sniffles,SVIM-asm,PAV,Dipcall;NumNeighbors=1;NumThresholdNeighbors=1;MatchId=8150;TruScore=0.285714;PctSeqSimilarity=0;PctSizeSimilarity=0.857143;PctRecOverlap=0;SizeDiff=12;StartDistance=-1;EndDistance=-2	GT	1/0
chr3	10648578	svim.DEL.105956	N	<DEL>	16	PASS	END=10648661;SVTYPE=DEL;SVLEN=83;SC=DeBreak,cuteSV,NanoVar,SVIM;NumNeighbors=1;NumThresholdNeighbors=1;MatchId=8175;TruScore=0.626745;PctSeqSimilarity=0;PctSizeSimilarity=0.939759;PctRecOverlap=0.940476;SizeDiff=5;StartDistance=-2;EndDistance=3	GT	0/1
chr3	11770996	.	N	<DEL>	.	.	END=11771047;SVTYPE=DEL;SVLEN=-51;SC=DeBreak,Sniffles,Smartie-sv_aln;NumNeighbors=1;NumThresholdNeighbors=1;MatchId=8181;TruScore=0.666667;PctSeqSimilarity=0;PctSizeSimilarity=1;PctRecOverlap=1;SizeDiff=0;StartDistance=0;EndDistance=0	GT	./.
chr3	11984260	.	N	<INS>	30	GAP1	END=11984260;SVTYPE=INS;SVLEN=85;SC=DeBreak,Sniffles2,cuteSV,Sniffles,SVIM-asm,PAV,Dipcall;NumNeighbors=2;NumThresholdNeighbors=1;MatchId=8182;TruScore=0.203922;PctSeqSimilarity=0;PctSizeSimilarity=0.611765;PctRecOverlap=0;SizeDiff=33;StartDistance=454;EndDistance=453	GT	./1
chr3	11984520	.	N	<INS>	30	GAP1	END=11984520;SVTYPE=INS;SVLEN=171;SC=DeBreak,MAMnet,NanoVar,SVIM-asm,PAV,Dipcall;NumNeighbors=1;NumThresholdNeighbors=1;MatchId=8183;TruScore=0.298602;PctSeqSimilarity=0;PctSizeSimilarity=0.890625;PctRecOverlap=0.00518135;SizeDiff=-21;StartDistance=7;EndDistance=-185	GT	./1
chr3	12045258	Sniffles2.DEL.51D1S2	N	<DEL>	60	PASS	END=12045308;SVTYPE=DEL;SVLEN=-50;SC=DeBreak,Sniffles2;NumNeighbors=1;NumThresholdNeighbors=1;MatchId=8185;TruScore=0.499031;PctSeqSimilarity=0;PctSizeSimilarity=0.819672;PctRecOverlap=0.677419;SizeDiff=-11;StartDistance=-9;EndDistance=-20	GT	0/1
chr3	15634072	.	N	<INS>	30	.	END=15634072;SVTYPE=INS;SVLEN=93;SC=DeBreak,Sniffles2,cuteSV,NanoVar,SVIM-asm,PAV,Dipcall;NumNeighbors=1;NumThresholdNeighbors=1;MatchId=8194;TruScore=0.227941;PctSeqSimilarity=0;PctSizeSimilarity=0.683824;PctRecOverlap=0;SizeDiff=-43;StartDistance=-143;EndDistance=-144	GT	./1
chr3	15819364	svim.DEL.107054	N	<DEL>	14	PASS	END=15819417;SVTYPE=DEL;SVLEN=53;SC=DeBreak,Sniffles2,cuteSV,SVIM;NumNeighbors=1;NumThresholdNeighbors=1;MatchId=8200;TruScore=0.654433;PctSeqSimilarity=0;PctSizeSimilarity=0.981481;PctRecOverlap=0.981818;SizeDiff=-1;StartDistance=0;EndDistance=-1	GT	0/1
chr3	18638208	.	N	<INS>	30	.	END=18638208;SVTYPE=INS;SVLEN=234;SC=DeBreak,MAMnet,Smartie-sv_aln,SVIM-asm,PAV,Dipcall;NumNeighbors=1;NumThresholdNeighbors=1;MatchId=8210;TruScore=0.223647;PctSeqSimilarity=0;PctSizeSimilarity=0.67094;PctRecOverlap=0;SizeDiff=77;StartDistance=-1;EndDistance=-2	GT	1/.
chr3	19350171	svim.DEL.107700	N	<DEL>	15	PASS	END=19350227;SVTYPE=DEL;SVLEN=56;SC=DeBreak,Sniffles2,cuteSV,NanoVar,SVIM;NumNeighbors=1;NumThresholdNeighbors=1;MatchId=8216;TruScore=0.637427;PctSeqSimilarity=0;PctSizeSimilarity=1;PctRecOverlap=0.912281;SizeDiff=0;StartDistance=5;EndDistance=5	GT	0/1
chr3	20148481	.	N	<DEL>	30	.	END=20148533;SVTYPE=DEL;SVLEN=52;SC=DeBreak,Sniffles2,SVIM,Sniffles,Smartie-sv_aln,SVIM-asm,PAV,Dipcall;NumNeighbors=1;NumThresholdNeighbors=1;MatchId=8217;TruScore=0.635686;PctSeqSimilarity=0;PctSizeSimilarity=0.981132;PctRecOverlap=0.925926;SizeDiff=-1;StartDistance=-3;EndDistance=-4	GT	1/0
chr3	21725870	6703_0	N	<DEL>	.	PASS	END=21725926;SVTYPE=DEL;SVLEN=-56;SC=DeBreak,MAMnet,SVIM,Sniffles;NumNeighbors=1;NumThresholdNeighbors=1;MatchId=8230;TruScore=0.64317;PctSeqSimilarity=0;PctSizeSimilarity=0.982143;PctRecOverlap=0.947368;SizeDiff=1;StartDistance=-3;EndDistance=-2	GT	1/1
chr3	25802351	.	N	<DEL>	30	.	END=25802402;SVTYPE=DEL;SVLEN=51;SC=DeBreak,Sniffles2,cuteSV,NanoVar,SVIM,Sniffles,Smartie-sv_aln,SVIM-asm,PAV,Dipcall;NumNeighbors=1;NumThresholdNeighbors=1;MatchId=8241;TruScore=0.63557;PctSeqSimilarity=0;PctSizeSimilarity=0.962264;PctRecOverlap=0.944444;SizeDiff=-2;StartDistance=-1;EndDistance=-3	GT	1/.
chr3	27925614	.	N	<INS>	30	GAP1	END=27925614;SVTYPE=INS;SVLEN=98;SC=DeBreak,SVIM,SVIM-asm,PAV,Dipcall;NumNeighbors=1;NumThresholdNeighbors=1;MatchId=8243;TruScore=0.232378;PctSeqSimilarity=0;PctSizeSimilarity=0.690141;PctRecOverlap=0.00699301;SizeDiff=-44;StartDistance=118;EndDistance=-24	GT	./1
chr3	29048789	chr3-29048790-DEL-64	N	<DEL>	.	.	END=29048853;SVTYPE=DEL;SVLEN=64;SC=DeBreak,MAMnet,Sniffles2,cuteSV,NanoVar,Sniffles,PAV;NumNeighbors=1;NumThresholdNeighbors=1;MatchId=8246;TruScore=0.661538;PctSeqSimilarity=0;PctSizeSimilarity=1;PctRecOverlap=0.984615;SizeDiff=0;StartDistance=-1;EndDistance=-1	GT	1/0
chr3	30842311	6785_0	N	<DEL>	.	PASS	END=30842361;SVTYPE=DEL;SVLEN=-50;SC=DeBreak,MAMnet,SVIM,Sniffles;NumNeighbors=1;NumThresholdNeighbors=1;MatchId=8251;TruScore=0.606602;PctSeqSimilarity=0;PctSizeSimilarity=0.909091;PctRecOverlap=0.910714;SizeDiff=-5;StartDistance=2;EndDistance=-3	GT	1/1
chr3	32579419	chr3-32579420-INS-119	N	<INS>	.	.	END=32579419;SVTYPE=INS;SVLEN=119;SC=DeBreak,MAMnet,Sniffles2,cuteSV,NanoVar,SVIM,SVIM-asm,PAV;NumNeighbors=1;NumThresholdNeighbors=1;MatchId=8255;TruScore=0.333333;PctSeqSimilarity=0;PctSizeSimilarity=1;PctRecOverlap=0;SizeDiff=0;StartDistance=-1;EndDistance=-2	GT	1/0
chr3	33143746	6823_12	N	<DEL>	.	PASS	END=33143848;SVTYPE=DEL;SVLEN=-102;SC=DeBreak,Sniffles2,cuteSV,Sniffles;NumNeighbors=1;NumThresholdNeighbors=1;MatchId=8257;TruScore=0.455517;PctSeqSimilarity=0;PctSizeSimilarity=0.754902;PctRecOverlap=0.61165;SizeDiff=25;StartDistance=-40;EndDistance=-15	GT	1/1
chr3	34317624	svim_asm.INS.2415	N	<INS>	.	PASS	END=34317624;SVTYPE=INS;SVLEN=52;SC=DeBreak,SVIM-asm;NumNeighbors=1;NumThresholdNeighbors=1;MatchId=8263;TruScore=0.327044;PctSeqSimilarity=0;PctSizeSimilarity=0.981132;PctRecOverlap=0;SizeDiff=-1;StartDistance=-3;EndDistance=-4	GT	0/1
chr3	36022243	chr3-36022244-DEL-56	N	<DEL>	.	.	END=36022299;SVTYPE=DEL;SVLEN=56;SC=DeBreak,NanoVar,PAV;NumNeighbors=1;NumThresholdNeighbors=1;MatchId=8268;TruScore=0.502715;PctSeqSimilarity=0;PctSizeSimilarity=0.964286;PctRecOverlap=0.54386;SizeDiff=2;StartDistance=-26;EndDistance=-24	GT	0/1
chr3	36484229	.	N	<DEL>	.	.	END=36484285;SVTYPE=DEL;SVLEN=-56;SC=DeBreak,SVIM,Smartie-sv_aln;NumNeighbors=1;NumThresholdNeighbors=1;MatchId=8270;TruScore=0.593026;PctSeqSimilarity=0;PctSizeSimilarity=0.965517;PctRecOverlap=0.813559;SizeDiff=-2;StartDistance=-9;EndDistance=-11	GT	./.
chr3	36959990	svim.DEL.111094	N	<DEL>	20	PASS	END=36960041;SVTYPE=DEL;SVLEN=51;SC=DeBreak,SVIM;NumNeighbors=1;NumThresholdNeighbors=1;MatchId=8272;TruScore=0.607665;PctSeqSimilarity=0;PctSizeSimilarity=0.910714;PctRecOverlap=0.912281;SizeDiff=-5;StartDistance=4;EndDistance=-1	GT	0/1
chr3	38126070	svim_asm.INS.2433	N	<INS>	.	PASS	END=38126070;SVTYPE=INS;SVLEN=3550;SC=DeBreak,Sniffles,SVIM-asm;NumNeighbors=1;NumThresholdNeighbors=1;MatchId=8277;TruScore=0.300652;PctSeqSimilarity=0;PctSizeSimilarity=0.901702;PctRecOverlap=0.000253936;SizeDiff=-387;StartDistance=133;EndDistance=-3804	GT	0/1
chr3	38129044	.	N	<INS>	30	.	END=38129044;SVTYPE=INS;SVLEN=196;SC=DeBreak,Sniffles2,cuteSV,SVIM,Sniffles,SVIM-asm,PAV,Dipcall;NumNeighbors=1;NumThresholdNeighbors=1;MatchId=8278;TruScore=0.314727;PctSeqSimilarity=0;PctSizeSimilarity=0.938776;PctRecOverlap=0.00540541;SizeDiff=12;StartDistance=43;EndDistance=-141	GT	0/1
chr3	39239322	.	N	<DEL>	30	.	END=39239405;SVTYPE=DEL;SVLEN=83;SC=DeBreak,Sniffles2,cuteSV,SVIM,SVIM-asm,PAV,Dipcall;NumNeighbors=1;NumThresholdNeighbors=1;MatchId=8282;TruScore=0.662698;PctSeqSimilarity=0;PctSizeSimilarity=1;PctRecOverlap=0.988095;SizeDiff=0;StartDistance=-1;EndDistance=-1	GT	1/0
chr3	39761658	.	N	<INS>	30	.	END=39761658;SVTYPE=INS;SVLEN=210;SC=DeBreak,MAMnet,Sniffles2,cuteSV,SVIM,Sniffles,SVIM-asm,PAV,Dipcall;NumNeighbors=1;NumThresholdNeighbors=1;MatchId=8287;TruScore=0.207715;PctSeqSimilarity=0;PctSizeSimilarity=0.623145;PctRecOverlap=0;SizeDiff=-127;StartDistance=34;EndDistance=33	GT	./1
chr3	40125787	.	N	<INS>	30	.	END=40125787;SVTYPE=INS;SVLEN=188;SC=DeBreak,MAMnet,NanoVar,SVIM-asm,PAV,Dipcall;NumNeighbors=1;NumThresholdNeighbors=1;MatchId=8290;TruScore=0.220657;PctSeqSimilarity=0;PctSizeSimilarity=0.661972;PctRecOverlap=0;SizeDiff=-96;StartDistance=-17;EndDistance=-301	GT	0/1
chr3	40126544	.	N	<INS>	30	.	END=40126544;SVTYPE=INS;SVLEN=64;SC=DeBreak,MAMnet,Sniffles2,cuteSV,NanoVar,SVIM,Smartie-sv_aln,SVIM-asm,PAV,Dipcall;NumNeighbors=1;NumThresholdNeighbors=1;MatchId=8291;TruScore=0.333333;PctSeqSimilarity=0;PctSizeSimilarity=1;PctRecOverlap=0;SizeDiff=0;StartDistance=-1;EndDistance=-2	GT	1/1
chr3	40233804	.	N	<INS>	30	.	END=40233804;SVTYPE=INS;SVLEN=54;SC=DeBreak,MAMnet,Sniffles,Smartie-sv_aln,SVIM-asm,Dipcall;NumNeighbors=1;NumThresholdNeighbors=1;MatchId=8293;TruScore=0.320988;PctSeqSimilarity=0;PctSizeSimilarity=0.962963;PctRecOverlap=0;SizeDiff=2;StartDistance=-3;EndDistance=-4	GT	0/1
chr3	40836334	svim.DEL.111858	N	<DEL>	14	PASS	END=40836391;SVTYPE=DEL;SVLEN=57;SC=DeBreak,SVIM;NumNeighbors=1;NumThresholdNeighbors=1;MatchId=8297;TruScore=0.608691;PctSeqSimilarity=0;PctSizeSimilarity=0.912281;PctRecOverlap=0.913793;SizeDiff=5;StartDistance=-4;EndDistance=1	GT	0/1
chr3	43054097	.	N	<INS>	30	.	END=43054097;SVTYPE=INS;SVLEN=217;SC=DeBreak,MAMnet,Sniffles2,cuteSV,SVIM-asm,PAV,Dipcall;NumNeighbors=1;NumThresholdNeighbors=1;MatchId=8305;TruScore=0.281391;PctSeqSimilarity=0;PctSizeSimilarity=0.83871;PctRecOverlap=0.00546448;SizeDiff=35;StartDistance=6;EndDistance=-176	GT	1/0
chr3	46850579	.	N	<DEL>	30	.	END=46850651;SVTYPE=DEL;SVLEN=72;SC=DeBreak,MAMnet,Sniffles2,cuteSV,SVIM,Sniffles,Smartie-sv_aln,SVIM-asm,PAV,Dipcall;NumNeighbors=1;NumThresholdNeighbors=1;MatchId=8323;TruScore=0.6621;PctSeqSimilarity=0;PctSizeSimilarity=1;PctRecOverlap=0.986301;SizeDiff=0;StartDistance=-1;EndDistance=-1	GT	1/0
chr3	49643688	.	N	<INS>	30	.	END=49643688;SVTYPE=INS;SVLEN=300;SC=DeBreak,MAMnet,Sniffles2,cuteSV,NanoVar,SVIM-asm,PAV,Dipcall;NumNeighbors=1;NumThresholdNeighbors=1;MatchId=8341;TruScore=0.312297;PctSeqSimilarity=0;PctSizeSimilarity=0.933333;PctRecOverlap=0.00355872;SizeDiff=20;StartDistance=50;EndDistance=-230	GT	1/0
chr3	52061968	7067_1	N	<DEL>	.	PASS	END=52062034;SVTYPE=DEL;SVLEN=-66;SC=DeBreak,Sniffles2,cuteSV,NanoVar,Sniffles;NumNeighbors=1;NumThresholdNeighbors=1;MatchId=8353;TruScore=0.479274;PctSeqSimilarity=0;PctSizeSimilarity=0.717391;PctRecOverlap=0.72043;SizeDiff=-26;StartDistance=17;EndDistance=-9	GT	1/1
chr3	53099141	7078_3	N	<DEL>	.	PASS	END=53099215;SVTYPE=DEL;SVLEN=-74;SC=DeBreak,Sniffles2,cuteSV,Sniffles;NumNeighbors=1;NumThresholdNeighbors=1;MatchId=8358;TruScore=0.336719;PctSeqSimilarity=0;PctSizeSimilarity=0.503401;PctRecOverlap=0.506757;SizeDiff=-73;StartDistance=5;EndDistance=-68	GT	1/1
chr3	54018965	.	N	<DEL>	30	.	END=54019026;SVTYPE=DEL;SVLEN=61;SC=DeBreak,MAMnet,Sniffles2,cuteSV,NanoVar,SVIM,Sniffles,Smartie-sv_aln,SVIM-asm,PAV,Dipcall;NumNeighbors=1;NumThresholdNeighbors=1;MatchId=8359;TruScore=0.66129;PctSeqSimilarity=0;PctSizeSimilarity=1;PctRecOverlap=0.983871;SizeDiff=0;StartDistance=-1;EndDistance=-1	GT	0/1
chr3	55754159	.	N	<DEL>	30	.	END=55754231;SVTYPE=DEL;SVLEN=72;SC=DeBreak,MAMnet,Sniffles2,cuteSV,NanoVar,SVIM,Sniffles,Smartie-sv_aln,SVIM-asm,PAV,Dipcall;NumNeighbors=1;NumThresholdNeighbors=1;MatchId=8366;TruScore=0.630074;PctSeqSimilarity=0;PctSizeSimilarity=0.986111;PctRecOverlap=0.90411;SizeDiff=1;StartDistance=6;EndDistance=7	GT	0/1
chr3	56618287	.	N	<INS>	30	GAP1	END=56618287;SVTYPE=INS;SVLEN=80;SC=DeBreak,MAMnet,Sniffles2,cuteSV,NanoVar,SVIM,Sniffles,SVIM-asm,PAV,Dipcall;NumNeighbors=1;NumThresholdNeighbors=1;MatchId=8371;TruScore=0.325;PctSeqSimilarity=0;PctSizeSimilarity=0.975;PctRecOverlap=0;SizeDiff=2;StartDistance=86;EndDistance=85	GT	./1
[truncated: 5,245,358 more chars]
