# Supplementary material for: Tradeoffs in alignment and assembly-based methods for structural variant detection with long-read sequencing data
Source: Nat Commun. 2024 Mar 19;15:2447. doi: 10.1038/s41467-024-46614-z (PMC10951360; doi:10.1038/s41467-024-46614-z)
Supplement: Supplementary file 4 — Source Data [file 41467_2024_46614_MOESM4_ESM.zip › Source Data/Figure4/HG002_analysis/Data/VCFs/Hifi/overlap_fp_p0_with_seq_ALNandASM/Multi_SV_Caller_Merged.vcf]

##fileformat=VCFv4.2
##FILTER=<ID=PASS,Description="All filters passed">
##source=SKSV/cuteSV/pbsv/SVIM/SVIM-asm/PAV/Dipcall
##contig=<ID=chr1,length=249250621>
##contig=<ID=chr2,length=243199373>
##contig=<ID=chr3,length=198022430>
##contig=<ID=chr4,length=191154276>
##contig=<ID=chr5,length=180915260>
##contig=<ID=chr6,length=171115067>
##contig=<ID=chr7,length=159138663>
##contig=<ID=chr8,length=146364022>
##contig=<ID=chr9,length=141213431>
##contig=<ID=chr10,length=135534747>
##contig=<ID=chr11,length=135006516>
##contig=<ID=chr12,length=133851895>
##contig=<ID=chr13,length=115169878>
##contig=<ID=chr14,length=107349540>
##contig=<ID=chr15,length=102531392>
##contig=<ID=chr16,length=90354753>
##contig=<ID=chr17,length=81195210>
##contig=<ID=chr18,length=78077248>
##contig=<ID=chr19,length=59128983>
##contig=<ID=chr20,length=63025520>
##contig=<ID=chr21,length=48129895>
##contig=<ID=chr22,length=51304566>
##contig=<ID=chrX,length=155270560>
##contig=<ID=chrY,length=59373566>
##contig=<ID=chrM,length=16571>
##contig=<ID=chr1_gl000191_random,length=106433>
##contig=<ID=chr1_gl000192_random,length=547496>
##contig=<ID=chr4_gl000193_random,length=189789>
##contig=<ID=chr4_gl000194_random,length=191469>
##contig=<ID=chr7_gl000195_random,length=182896>
##contig=<ID=chr8_gl000196_random,length=38914>
##contig=<ID=chr8_gl000197_random,length=37175>
##contig=<ID=chr9_gl000198_random,length=90085>
##contig=<ID=chr9_gl000199_random,length=169874>
##contig=<ID=chr9_gl000200_random,length=187035>
##contig=<ID=chr9_gl000201_random,length=36148>
##contig=<ID=chr11_gl000202_random,length=40103>
##contig=<ID=chr17_gl000203_random,length=37498>
##contig=<ID=chr17_gl000204_random,length=81310>
##contig=<ID=chr17_gl000205_random,length=174588>
##contig=<ID=chr17_gl000206_random,length=41001>
##contig=<ID=chr18_gl000207_random,length=4262>
##contig=<ID=chr19_gl000208_random,length=92689>
##contig=<ID=chr19_gl000209_random,length=159169>
##contig=<ID=chr21_gl000210_random,length=27682>
##contig=<ID=chrUn_gl000211,length=166566>
##contig=<ID=chrUn_gl000212,length=186858>
##contig=<ID=chrUn_gl000213,length=164239>
##contig=<ID=chrUn_gl000214,length=137718>
##contig=<ID=chrUn_gl000215,length=172545>
##contig=<ID=chrUn_gl000216,length=172294>
##contig=<ID=chrUn_gl000217,length=172149>
##contig=<ID=chrUn_gl000218,length=161147>
##contig=<ID=chrUn_gl000219,length=179198>
##contig=<ID=chrUn_gl000220,length=161802>
##contig=<ID=chrUn_gl000221,length=155397>
##contig=<ID=chrUn_gl000222,length=186861>
##contig=<ID=chrUn_gl000223,length=180455>
##contig=<ID=chrUn_gl000224,length=179693>
##contig=<ID=chrUn_gl000225,length=211173>
##contig=<ID=chrUn_gl000226,length=15008>
##contig=<ID=chrUn_gl000227,length=128374>
##contig=<ID=chrUn_gl000228,length=129120>
##contig=<ID=chrUn_gl000229,length=19913>
##contig=<ID=chrUn_gl000230,length=43691>
##contig=<ID=chrUn_gl000231,length=27386>
##contig=<ID=chrUn_gl000232,length=40652>
##contig=<ID=chrUn_gl000233,length=45941>
##contig=<ID=chrUn_gl000234,length=40531>
##contig=<ID=chrUn_gl000235,length=34474>
##contig=<ID=chrUn_gl000236,length=41934>
##contig=<ID=chrUn_gl000237,length=45867>
##contig=<ID=chrUn_gl000238,length=39939>
##contig=<ID=chrUn_gl000239,length=33824>
##contig=<ID=chrUn_gl000240,length=41933>
##contig=<ID=chrUn_gl000241,length=42152>
##contig=<ID=chrUn_gl000242,length=43523>
##contig=<ID=chrUn_gl000243,length=43341>
##contig=<ID=chrUn_gl000244,length=39929>
##contig=<ID=chrUn_gl000245,length=36651>
##contig=<ID=chrUn_gl000246,length=38154>
##contig=<ID=chrUn_gl000247,length=36422>
##contig=<ID=chrUn_gl000248,length=39786>
##contig=<ID=chrUn_gl000249,length=38502>
##contig=<ID=hs37d5,length=35477943>
##FILTER=<ID=.,Description="None">
##INFO=<ID=SVTYPE,Number=1,Type=String,Description="Type of structural variant">
##INFO=<ID=END,Number=1,Type=Integer,Description="End position of the variant described in this record">
##INFO=<ID=SVLEN,Number=1,Type=Integer,Description="Difference in length between REF and ALT alleles">
##INFO=<ID=SC,Number=.,Type=String,Description="SV Caller(s) that supports this variant">
##FORMAT=<ID=GT,Number=1,Type=String,Description="Genotype">
##INFO=<ID=TruScore,Number=1,Type=Float,Description="Truvari score for similarity of match">
##INFO=<ID=PctSeqSimilarity,Number=1,Type=Float,Description="Pct sequence similarity between this variant and its closest match">
##INFO=<ID=PctSizeSimilarity,Number=1,Type=Float,Description="Pct size similarity between this variant and its closest match">
##INFO=<ID=PctRecOverlap,Number=1,Type=Float,Description="Percent reciprocal overlap percent of the two calls' coordinates">
##INFO=<ID=StartDistance,Number=1,Type=Integer,Description="Distance of this call's start from comparison call's start">
##INFO=<ID=EndDistance,Number=1,Type=Integer,Description="Distance of this call's start from comparison call's start">
##INFO=<ID=SizeDiff,Number=1,Type=Float,Description="Difference in size(basecall) and size(evalcall)">
##INFO=<ID=NumNeighbors,Number=1,Type=Integer,Description="Number of calls in B that were in the neighborhood (REFDIST) of this call">
##INFO=<ID=NumThresholdNeighbors,Number=1,Type=Integer,Description="Number of calls in B that are within threshold distances of this call">
##INFO=<ID=MatchId,Number=1,Type=Integer,Description="Truvari uid to help tie tp-base.vcf and tp-call.vcf entries together">
#CHROM	POS	ID	REF	ALT	QUAL	FILTER	INFO	FORMAT	Sample
chr1	201227027	chr1-201227028-INS-516	A	AATGGAGTGATGGAATGAGATGGACTGATGGAGTGAGATGGAATGATGGAGTGATGCAGTGAGATGGAGTGATGGAGTCAGGTGGAGCATTGGAGTGAGGTGGAGTGATGAAGTGAAATGGAGTGAGATGGAGTGATGTAGTGAGATGGAGTGATGAAGTAAGATGGAGTGATGGAGTGAGATGGAGTGATGGAGTGAGATGGAGTGATGAAGTAAGATGGAGTGATGGAGTGAGATGGAGTGATGGAGTGATGGAGTGAGATGGAGTGATGGAGTGAGATGGAGTGATGGAGTGAGATGGAGTGATGGAGTGATGGAGTGAGATGGAGTGATGGAGTGAGATGGAGTGATGGAGTCAGATGGAGTGATGGAGTGATGGAGTGAGATGGAGTGATGGAGTGAGATGGAGTGATGGAGTGATGTAGTGAGATGGAGTGATGGAGTGAGATGGAGTGATGGAGTGAGATGGAGTGATGGAGTGATGGAGTGAGATGGAGTGATGGAGTGATGGAGTGAG	.	.	SVTYPE=INS;SVLEN=516;SC=SKSV,SVIM-asm,PAV;NumNeighbors=1;NumThresholdNeighbors=1;MatchId=7;TruScore=0.29199;PctSeqSimilarity=0;PctSizeSimilarity=0.875969;PctRecOverlap=0;SizeDiff=64;StartDistance=-416;EndDistance=-416	GT	1/1
chr1	42687703	chr1-42687704-INS-75	A	AGGGGGAGGGGGAGGGGGAGGGGGAGGGGGAGGGGGAGGGGGAGGGGGAGGGGGAGGGGGAGGGGGAGGGGGAGGG	.	.	SVTYPE=INS;SVLEN=75;SC=SKSV,cuteSV,pbsv,SVIM,PAV;NumNeighbors=1;NumThresholdNeighbors=1;MatchId=21;TruScore=0.333333;PctSeqSimilarity=0;PctSizeSimilarity=1;PctRecOverlap=0;SizeDiff=0;StartDistance=21;EndDistance=21	GT	0/1
chr1	117571843	.	g	GAAAGAAAGAAAGAAAGAAAGAAAGAAAGAAGGAAAGAAAGAAAAGAAAGA	30	.	SVTYPE=INS;SVLEN=50;SC=SKSV,cuteSV,SVIM,SVIM-asm,PAV,Dipcall;NumNeighbors=1;NumThresholdNeighbors=1;MatchId=35;TruScore=0.277778;PctSeqSimilarity=0;PctSizeSimilarity=0.833333;PctRecOverlap=0;SizeDiff=-10;StartDistance=5;EndDistance=5	GT	0/1
chr1	45510418	chr1-45510419-INS-60	A	AAAAAAAAAAAAAAAAAAAATATATATATATATATATATATATATATATAAATATATATAT	.	.	SVTYPE=INS;SVLEN=60;SC=SKSV,PAV;NumNeighbors=1;NumThresholdNeighbors=1;MatchId=36;TruScore=0.288889;PctSeqSimilarity=0;PctSizeSimilarity=0.866667;PctRecOverlap=0;SizeDiff=8;StartDistance=-43;EndDistance=-43	GT	0/1
chr1	4125844	chr1-4125845-DEL-570	Ctcgctcagtcactcattcactcacactcatccactcactcattcactcacacacattcatcacacgctcacacttgctcactcatttgctcactcactcattcactcagtcacttatttactcacttgcacactcattcactcacttattcactcactcactcgctcattcactcacacacactcattcactcacacttgctcattcactcactcactcacactcagtcactcacacacacactcattcacttgctcagtcactcattcacatacacttgctcatcactcacactcagtcactgattcattcactcattcgctcacttattcactcacacacactcgctcagtcactcacacacttgctcagtcactcgttcactcacagtcattcactcactcactcattcactcacactcccacacttgctcagtcactcacacacacattcgctcactcattcactcacacacttgctcagtcactcgttcactcacactcagtcactcattcactcacactcattcactcacacacattcactcacacactcgctcactcactcat	C	.	.	SVTYPE=DEL;SVLEN=570;SC=SKSV,PAV;NumNeighbors=1;NumThresholdNeighbors=1;MatchId=49;TruScore=0.341801;PctSeqSimilarity=0;PctSizeSimilarity=0.545977;PctRecOverlap=0.479426;SizeDiff=-474;StartDistance=-70;EndDistance=-544	GT	1/0
chr1	167404307	chr1-167404308-INS-73	T	TTCCTCCGGAGCCCTCCTCCAGCCCTTCCTCCAGCCCTTCCTCCGGAGCCCTCCTCCAGCCCTTCCTCCAGCCC	.	.	SVTYPE=INS;SVLEN=73;SC=SKSV,cuteSV,pbsv,SVIM,PAV;NumNeighbors=1;NumThresholdNeighbors=1;MatchId=54;TruScore=0.324201;PctSeqSimilarity=0;PctSizeSimilarity=0.972603;PctRecOverlap=0;SizeDiff=2;StartDistance=-77;EndDistance=-77	GT	1/0
chr1	218894529	.	a	ATATATATATATACGTATATATATATATACGTATATATATATATACGTATATATATATATACGTATATATATATATACG	30	.	SVTYPE=INS;SVLEN=78;SC=SKSV,cuteSV,SVIM,SVIM-asm,PAV,Dipcall;NumNeighbors=1;NumThresholdNeighbors=1;MatchId=60;TruScore=0.316239;PctSeqSimilarity=0;PctSizeSimilarity=0.948718;PctRecOverlap=0;SizeDiff=4;StartDistance=12;EndDistance=12	GT	0/1
chr1	31124634	.	c	CCACCTCCTCCCTGCCTGATCACCTCCTCCCTGCCTGCCCACCTCCTCCCTGCCTGAT	30	.	SVTYPE=INS;SVLEN=57;SC=SKSV,cuteSV,pbsv,SVIM,SVIM-asm,PAV,Dipcall;NumNeighbors=1;NumThresholdNeighbors=1;MatchId=61;TruScore=0.333333;PctSeqSimilarity=0;PctSizeSimilarity=1;PctRecOverlap=0;SizeDiff=0;StartDistance=69;EndDistance=69	GT	1/0
chr1	2079159	.	T	TTGTCCACTGACCTCTCCATCTTTCCGTCTGTTGTCCACTGACCTCTCCGTCTATCCATCTATCTATTGTCCACTGACCTCTCATCTATCCATCTATTGTCCACTGACCTCTCCATCTATCCATCCATCTATTGTCCACTGACCTCTCCATCTATCCATCCAC	30	.	SVTYPE=INS;SVLEN=162;SC=SKSV,cuteSV,SVIM,SVIM-asm,PAV,Dipcall;NumNeighbors=1;NumThresholdNeighbors=1;MatchId=70;TruScore=0.331288;PctSeqSimilarity=0;PctSizeSimilarity=0.993865;PctRecOverlap=0;SizeDiff=-1;StartDistance=-244;EndDistance=-244	GT	1/0
chr1	2566482	.	T	TCCCCCCAAACACCCACACAGACCATCCCAACACCCACATAGACCATGCCCCCAAACACACAGACTGG	30	.	SVTYPE=INS;SVLEN=67;SC=SKSV,cuteSV,SVIM,SVIM-asm,PAV,Dipcall;NumNeighbors=1;NumThresholdNeighbors=1;MatchId=76;TruScore=0.297778;PctSeqSimilarity=0;PctSizeSimilarity=0.893333;PctRecOverlap=0;SizeDiff=-8;StartDistance=103;EndDistance=103	GT	1/0
chr1	18376301	chr1-18376302-INS-69	G	GATATTATTGGTAGTGGTGATGGTGTTATTGGTGGTGGTGGTGGTGTTATTGGTGGTGGTGGTGATATTA	.	.	SVTYPE=INS;SVLEN=69;SC=SKSV,PAV;NumNeighbors=1;NumThresholdNeighbors=1;MatchId=79;TruScore=0.333333;PctSeqSimilarity=0;PctSizeSimilarity=1;PctRecOverlap=0;SizeDiff=0;StartDistance=71;EndDistance=71	GT	0/1
chr1	25493378	.	a	AAGGAAGGAAGGAGGGAAGGGAGGGAGGGAGGGAGGAAGGAAGGAAGGAGGGAAGGGAGGGAGGGAGGGAGGG	30	.	SVTYPE=INS;SVLEN=72;SC=SKSV,cuteSV,SVIM,SVIM-asm,PAV,Dipcall;NumNeighbors=1;NumThresholdNeighbors=1;MatchId=86;TruScore=0.310185;PctSeqSimilarity=0;PctSizeSimilarity=0.930556;PctRecOverlap=0;SizeDiff=5;StartDistance=1;EndDistance=1	GT	0/1
chr1	12102725	.	t	TCCCCCTCCCCCTCCCCCTCCCCCTCCCCCTCCCCCTCCCCCTCCCCCTCC	30	.	SVTYPE=INS;SVLEN=50;SC=SKSV,SVIM,SVIM-asm,Dipcall;NumNeighbors=1;NumThresholdNeighbors=1;MatchId=91;TruScore=0.666667;PctSeqSimilarity=0;PctSizeSimilarity=1;PctRecOverlap=1;SizeDiff=0;StartDistance=0;EndDistance=0	GT	0/1
chr2	25927984	.	c	CGGTCTCCCTCTCCCCACGGTCTCCCTCTCCCCACGGTCTCCCTCTCCCCACGGTCTCCCTCTCCCCAT	30	.	SVTYPE=INS;SVLEN=68;SC=SKSV,cuteSV,pbsv,SVIM,SVIM-asm,PAV,Dipcall;NumNeighbors=1;NumThresholdNeighbors=1;MatchId=111;TruScore=0.333333;PctSeqSimilarity=0;PctSizeSimilarity=1;PctRecOverlap=0;SizeDiff=0;StartDistance=42;EndDistance=42	GT	0/1
chr2	8729818	.	agggagaggggaggggaggaaaggggagaggggagggaaggaaaggggagaggggaggggaggaaag	A	30	.	SVTYPE=DEL;SVLEN=66;SC=SKSV,SVIM-asm,Dipcall;NumNeighbors=1;NumThresholdNeighbors=1;MatchId=114;TruScore=0.337178;PctSeqSimilarity=0;PctSizeSimilarity=0.772727;PctRecOverlap=0.238806;SizeDiff=15;StartDistance=36;EndDistance=51	GT	1/0
chr2	197462911	.	gagaggggaaggggggaagggaaggggaagggaggaggggaaggggaggggaaggggaaggggggaagggaaggggagggta	G	30	.	SVTYPE=DEL;SVLEN=81;SC=SKSV,SVIM-asm,PAV,Dipcall;NumNeighbors=1;NumThresholdNeighbors=1;MatchId=118;TruScore=0.242798;PctSeqSimilarity=0;PctSizeSimilarity=0.728395;PctRecOverlap=0;SizeDiff=22;StartDistance=-189;EndDistance=-167	GT	1/0
chr2	1838749	svim.INS.1956	C	CGACATACCACGGGATGGATACAGGTACTCCTCCACATACCACGGGGATGGATACAGGTACTCTCC	28	PASS	SVTYPE=INS;SVLEN=65;SC=SKSV,cuteSV,pbsv,SVIM;NumNeighbors=1;NumThresholdNeighbors=1;MatchId=126;TruScore=0.323383;PctSeqSimilarity=0;PctSizeSimilarity=0.970149;PctRecOverlap=0;SizeDiff=-2;StartDistance=45;EndDistance=45	GT	0/1
chr2	7273692	.	G	GTACTCTGCTGGGCTGGTTCCCTGGTACTCTGCTGGGCTGGTTCCCTGATACTCTGCTGGGCTGGTTCCCTGA	30	.	SVTYPE=INS;SVLEN=72;SC=SKSV,cuteSV,pbsv,SVIM,SVIM-asm,PAV,Dipcall;NumNeighbors=1;NumThresholdNeighbors=1;MatchId=131;TruScore=0.333333;PctSeqSimilarity=0;PctSizeSimilarity=1;PctRecOverlap=0;SizeDiff=0;StartDistance=118;EndDistance=118	GT	1/0
chr2	112872213	.	AAAGATTCATAACTCTACAGAAAGATGTAGCATTACAGAAAGATTCATAACTCTACAGAAAGAGGTAGCATTACAGAAAGATTCATAACTCTACAGAAAGAGGTAGCATTACAGAAAGATTCATAACTCTACAGAAAGAGGTAGCATTACAGAAAGATTCATAACTCTACAGAAAGATGTAGCATTACAGAAAGATTCATAACTCTACAGAAAGATGTAGCATTACAGAAAGATTCATAACTCTACAGAAAGAGGTAGCATTACAGAAAGATTCATAACTCTACAGAAAGAGGTAGCATTACAGAAAGATTCATAACTCTACAGAAAGATGTAGCATTACAGG	A	30	.	SVTYPE=DEL;SVLEN=342;SC=SKSV,SVIM-asm,PAV,Dipcall;NumNeighbors=1;NumThresholdNeighbors=1;MatchId=132;TruScore=0.592511;PctSeqSimilarity=0;PctSizeSimilarity=0.907162;PctRecOverlap=0.87037;SizeDiff=-35;StartDistance=49;EndDistance=14	GT	1/0
chr2	205513375	.	a	AATATATTTATAATATATATCATATAAATAATATATATTTATAATATATATCATATAAATAAT	30	.	SVTYPE=INS;SVLEN=62;SC=SKSV,cuteSV,SVIM,SVIM-asm,PAV,Dipcall;NumNeighbors=1;NumThresholdNeighbors=1;MatchId=135;TruScore=0.23221;PctSeqSimilarity=0;PctSizeSimilarity=0.696629;PctRecOverlap=0;SizeDiff=-27;StartDistance=-167;EndDistance=-167	GT	0/1
chr2	239676226	chr2-239676227-INS-399	G	GCTCTGTTTCAGTGAGTTCTTGTCTATTACACAGGTGCACATTGATTACTCCTCTGTTTCAGTGAGTTCTTGTCTGTTACACAGATACACATTGATTGCTCCTCTGTTTCAGTGAGTTCTTGTCTATTACACAGGTGCACATTGATTGCTCCTCTGTTTCAGTGAGTTCTTGTCTATTACACAGGTACACATTGATTACTCCTCTGTTTCAGTGAGTTCTTGTCTTTTACACAGGTACACATTGAGTACTCCTCTGTTTCAGTGAGTTCTTGTCTGTTACGCAGGTACACATTGATTACTCCTCTGTTTCAGTGAGTTCTTGTCTATTACACAGGTGCACATTGATTCTCCTCTGTTTCAGTGAGTTCTTGTCTTTTACACAGGTACACATTGAGTACTC	.	.	SVTYPE=INS;SVLEN=399;SC=SKSV,SVIM-asm,PAV;NumNeighbors=1;NumThresholdNeighbors=1;MatchId=139;TruScore=0.330827;PctSeqSimilarity=0;PctSizeSimilarity=0.992481;PctRecOverlap=0;SizeDiff=3;StartDistance=-134;EndDistance=-134	GT	1/1
chr2	241730959	.	c	CGCTGCACTCAGGTCGGGCTCCCCGCACAGGCCTGGCCCCATCCCCACACCCCTTCCTGCCCCATCCACCCCCTCGCCTCACCCG	30	.	SVTYPE=INS;SVLEN=84;SC=SKSV,cuteSV,SVIM,SVIM-asm,PAV,Dipcall;NumNeighbors=1;NumThresholdNeighbors=1;MatchId=145;TruScore=0.333333;PctSeqSimilarity=0;PctSizeSimilarity=1;PctRecOverlap=0;SizeDiff=0;StartDistance=36;EndDistance=36	GT	0/1
chr2	241047724	chr2-241047725-INS-57	G	GCCTGCATGGGAGCTGCATCAACAGGAGGGAACGTCCCTGCACAGGGAGTGCTCCACA	.	.	SVTYPE=INS;SVLEN=57;SC=SKSV,cuteSV,pbsv,SVIM,PAV;NumNeighbors=1;NumThresholdNeighbors=1;MatchId=146;TruScore=0.301587;PctSeqSimilarity=0;PctSizeSimilarity=0.904762;PctRecOverlap=0;SizeDiff=-6;StartDistance=-233;EndDistance=-233	GT	0/1
chr2	1089812	.	GAAGGCCTTATAGGTGTGTCCTCATATGGTAGAGTTACTGGCAAGGGCCAGCTTCCTGGCCTGCAGGCA	G	30	.	SVTYPE=DEL;SVLEN=68;SC=SKSV,cuteSV,pbsv,SVIM,PAV,Dipcall;NumNeighbors=1;NumThresholdNeighbors=1;MatchId=151;TruScore=0.328431;PctSeqSimilarity=0;PctSizeSimilarity=0.985294;PctRecOverlap=0;SizeDiff=1;StartDistance=-164;EndDistance=-163	GT	1/0
chr2	59453521	.	a	AAGGGAGGGAGGGAGGGAAGGAGGAAGGAAGGAAGGGAATGAAGGAAGGAGGGGTGGAAGGG	30	.	SVTYPE=INS;SVLEN=61;SC=SKSV,SVIM-asm,Dipcall;NumNeighbors=1;NumThresholdNeighbors=1;MatchId=165;TruScore=0.273224;PctSeqSimilarity=0;PctSizeSimilarity=0.819672;PctRecOverlap=0;SizeDiff=11;StartDistance=-93;EndDistance=-93	GT	1/0
chr2	117594803	.	aacatacacaaatatatgtgatacatcacatacacaaatatatgtgatacatc	A	30	.	SVTYPE=DEL;SVLEN=52;SC=SKSV,cuteSV,pbsv,SVIM,SVIM-asm,PAV,Dipcall;NumNeighbors=1;NumThresholdNeighbors=1;MatchId=166;TruScore=0.333333;PctSeqSimilarity=0;PctSizeSimilarity=1;PctRecOverlap=0;SizeDiff=0;StartDistance=-362;EndDistance=-362	GT	1/0
chr2	241098038	.	C	CCCCCCCACGGTACCACATCCTGACGCACCTGAATGTGGGGTACACGTCACACGCAGCCCCCCACGGTACCACATCCTGACGCACCTGAATGTGGGGTAGACGTCACACGCAGCCCCCCCACGGTACCACATCCTGACGCACCTGAATGTGGGGTACACGTCACACGCAGCCCCCCATGGTACCACATCCTGACGCATCTGAATGTGGGGTACACATCACACGCAGCCCCCCCACGGTACCACATCCTGACGCACCTGAATGTGGGGTACACGTCACACGCAGCCCCCCACGGTACCACATCCTGACGCACCTGAATGTGGGGTAGACGTCACATGCAGCCCCCCCACGGTACCACATCCTGACGCACCTGAATGTGGGGTACACGTCACACACAGTCCCCCACGGTACCACATCCTGATGCACCTGAATGTGGGGTACACATCACACGCAGCCCCCCCACGGTACCACATCCTGACGCACCTGAATGTGGGGTACACGTCACACGCAGCCCCCCATGGTACCACATCCTGATGCATCTGAATGTGGGGTACACGTCACACGCAGCCCCCCATGGTACCACATCCTGATGCATCTGAATGTGGGGTACACGTCACACACAGCCCCCCCACGGTACCACATCCTGACGCACCTGAATGTGGGGTACACGTCACATGCACCCCCCCCACGGTACCACATCCTGACGCACCTGAATGTGGGGTACACGTCACACACAG	30	.	SVTYPE=INS;SVLEN=734;SC=SKSV,pbsv,SVIM-asm,Dipcall;NumNeighbors=1;NumThresholdNeighbors=1;MatchId=170;TruScore=0.255127;PctSeqSimilarity=0;PctSizeSimilarity=0.765381;PctRecOverlap=0;SizeDiff=-225;StartDistance=361;EndDistance=361	GT	1/0
chr2	420373	.	AGACGAGGTTCACGTGGGTTTACCTGGAGGCGTTGCTGCGCACGGCCTGTGGCTG	A	30	.	SVTYPE=DEL;SVLEN=54;SC=SKSV,cuteSV,pbsv,SVIM,SVIM-asm,PAV,Dipcall;NumNeighbors=2;NumThresholdNeighbors=1;MatchId=174;TruScore=0.327273;PctSeqSimilarity=0;PctSizeSimilarity=0.981818;PctRecOverlap=0;SizeDiff=-1;StartDistance=-243;EndDistance=-244	GT	0/1
chr2	420805	chr2-420806-INS-54	A	AGACGAGGTTCACGTGGGTTTGCCTGGAGGCGTTGCTGCGCGCGGCCTGTGGCTG	.	.	SVTYPE=INS;SVLEN=54;SC=SKSV,cuteSV,SVIM,SVIM-asm,PAV;NumNeighbors=1;NumThresholdNeighbors=1;MatchId=175;TruScore=0.310345;PctSeqSimilarity=0;PctSizeSimilarity=0.931035;PctRecOverlap=0;SizeDiff=-4;StartDistance=93;EndDistance=93	GT	1/0
chr2	65939406	chr2-65939407-DEL-50	Ccttttcttttcttttcttttcttttcttttcttttcttttcttttctttt	C	.	.	SVTYPE=DEL;SVLEN=50;SC=SKSV,cuteSV,pbsv,SVIM,SVIM-asm,PAV;NumNeighbors=1;NumThresholdNeighbors=1;MatchId=186;TruScore=0.557127;PctSeqSimilarity=0;PctSizeSimilarity=0.925926;PctRecOverlap=0.745455;SizeDiff=-4;StartDistance=-10;EndDistance=-14	GT	1/0
chr2	65975303	chr2-65975304-INS-59	C	CTTCTTTCTTTCTTTTCTTTCTCTTTCTTTCTTTCTTTTTCTTTCTTTCTTTCTTTTTCT	.	.	SVTYPE=INS;SVLEN=59;SC=SKSV,SVIM-asm,PAV;NumNeighbors=1;NumThresholdNeighbors=1;MatchId=187;TruScore=0.327684;PctSeqSimilarity=0;PctSizeSimilarity=0.983051;PctRecOverlap=0;SizeDiff=1;StartDistance=-31;EndDistance=-31	GT	1/0
chr2	118851009	.	AgatgatgatgatgatgatgatgaAGGAGAGTTCTGTAGCTACTGAACCTTGCCAAAAGCAACCAgatgatgatgat	A	30	.	SVTYPE=DEL;SVLEN=76;SC=SKSV,cuteSV,pbsv,SVIM,SVIM-asm,PAV,Dipcall;NumNeighbors=1;NumThresholdNeighbors=1;MatchId=188;TruScore=0.536626;PctSeqSimilarity=0;PctSizeSimilarity=0.960526;PctRecOverlap=0.649351;SizeDiff=3;StartDistance=24;EndDistance=27	GT	1/0
chr2	207240155	pbsv.INS.6715	T	TTATAATACATCGTATTATAAAAACACTTATAATACATCGTATTATAAAAACACTTATAATACATCGTATTA	.	PASS	SVTYPE=INS;SVLEN=71;SC=SKSV,cuteSV,pbsv;NumNeighbors=1;NumThresholdNeighbors=1;MatchId=190;TruScore=0.303419;PctSeqSimilarity=0;PctSizeSimilarity=0.910256;PctRecOverlap=0;SizeDiff=-7;StartDistance=371;EndDistance=371	GT	0/1
chr2	242817229	.	AAAACCAGAATCCAGGCCTCGGGGGCCCAACTGCAGGGATGAGGGTCCAGGAGAAACCAGAATCCAGGCCTCGGGGGCCCAACTGCAGGGATGAGGGTCCAGGAG	A	30	.	SVTYPE=DEL;SVLEN=104;SC=SKSV,cuteSV,pbsv,SVIM,SVIM-asm,PAV,Dipcall;NumNeighbors=1;NumThresholdNeighbors=1;MatchId=199;TruScore=0.3413;PctSeqSimilarity=0;PctSizeSimilarity=0.509615;PctRecOverlap=0.514286;SizeDiff=51;StartDistance=-12;EndDistance=39	GT	0/1
chr2	242055372	.	C	CAGGGCCACCCGGTCCCCAAGCATCCCGTTACACCAGGGGCCACCCAGTCCTCAAGCATCCCATTACGCCGGGGCCACCCGGTCCCCAAGCATCCCGTTACGCCA,*	30	.	SVTYPE=INS;SVLEN=106;SC=SKSV,cuteSV,SVIM,SVIM-asm,PAV,Dipcall;NumNeighbors=1;NumThresholdNeighbors=1;MatchId=207;TruScore=0.305031;PctSeqSimilarity=0;PctSizeSimilarity=0.915094;PctRecOverlap=0;SizeDiff=9;StartDistance=173;EndDistance=173	GT	1/2
chr2	60695160	.	a	AGTGATGGTGGTAGTGGTGATGGTACTGGTGGTGATGGTGGTGGTGGTAGTGATGGTGGTGGTAATGGTGGTGGTGGTGGTGGTGGTGGTGGTAGTGATGGTGGTGGTGGTGATGGTACTGGTGGTGATGGTGGTGGTGGTAGTGATGGTGGTGGTAATGGTGGTGGTGGTGATGGTGGTGGTGGTGGTAGTGATGGTGCTGGTGGTCATGGTACTTTGTGGTGATGGTGATGGTGGTGGTGATGGTGGTGGTGGTGGTGGTGGTAGTGATAATGGTGGTG,*	30	.	SVTYPE=INS;SVLEN=282;SC=SKSV,SVIM-asm,Dipcall;NumNeighbors=1;NumThresholdNeighbors=1;MatchId=213;TruScore=0.176123;PctSeqSimilarity=0;PctSizeSimilarity=0.528369;PctRecOverlap=0;SizeDiff=133;StartDistance=381;EndDistance=381	GT	1/2
chr2	227228710	chr2-227228711-DEL-83	Ggggagggaggaggggagggaggaagggagggaggaagggagggaaggagggagacaggaagggagagaggaaggagggaagga	G	.	.	SVTYPE=DEL;SVLEN=83;SC=SKSV,cuteSV,pbsv,SVIM,SVIM-asm,PAV;NumNeighbors=1;NumThresholdNeighbors=1;MatchId=230;TruScore=0.304029;PctSeqSimilarity=0;PctSizeSimilarity=0.912088;PctRecOverlap=0;SizeDiff=-8;StartDistance=-102;EndDistance=-110	GT	0/1
chr3	6430197	.	g	GGCAGGAAGGCTGCTGTCCATACACCACAGCACGCTCACCGGCTCATGTTGCTTTCAGGATCACCCTGAATGA	30	.	SVTYPE=INS;SVLEN=72;SC=SKSV,cuteSV,SVIM,SVIM-asm,PAV,Dipcall;NumNeighbors=1;NumThresholdNeighbors=1;MatchId=238;TruScore=0.333333;PctSeqSimilarity=0;PctSizeSimilarity=1;PctRecOverlap=0;SizeDiff=0;StartDistance=-333;EndDistance=-333	GT	0/1
chr3	1286988	chr3-1286989-INS-65	A	ATATAACATATATATATATATAACATATATATATATAACATATATATATATAACATATATATATAT	.	.	SVTYPE=INS;SVLEN=65;SC=SKSV,cuteSV,pbsv,SVIM,PAV;NumNeighbors=1;NumThresholdNeighbors=1;MatchId=247;TruScore=0.287179;PctSeqSimilarity=0;PctSizeSimilarity=0.861538;PctRecOverlap=0;SizeDiff=9;StartDistance=42;EndDistance=42	GT	1/0
chr3	127282820	.	a	ACCACCACCATCACTACCACTACCACCACCACCAAAACCACCAGCACCAGCACCACCACCATCC	30	.	SVTYPE=INS;SVLEN=63;SC=SKSV,cuteSV,SVIM,SVIM-asm,PAV,Dipcall;NumNeighbors=1;NumThresholdNeighbors=1;MatchId=266;TruScore=0.291667;PctSeqSimilarity=0;PctSizeSimilarity=0.875;PctRecOverlap=0;SizeDiff=-9;StartDistance=26;EndDistance=26	GT	0/1
chr3	196061836	.	g	GTGCCCTGAGAAGGTGGGGGTTAGGAGAAGGGAGGGGTGCACTGGGAGGGTGGGTGTAGGAGAGGGAAGGGA,*	30	.	SVTYPE=INS;SVLEN=73;SC=SKSV,cuteSV,SVIM,SVIM-asm,PAV,Dipcall;NumNeighbors=1;NumThresholdNeighbors=1;MatchId=267;TruScore=0.315068;PctSeqSimilarity=0;PctSizeSimilarity=0.945205;PctRecOverlap=0;SizeDiff=4;StartDistance=-217;EndDistance=-217	GT	2/1
chr3	15634037	.	a	ATGTATACACATGTACGCACACGTGTGCGTGTATACACATGTACGCACACGTGTGCGTGTATACACATGTACGCACACGTGTGCGTGTATACACATGTACGCACACGTGTGCGTGTATACACATGTACGCACACGTGTGCG	30	.	SVTYPE=INS;SVLEN=140;SC=SKSV,cuteSV,SVIM,SVIM-asm,PAV,Dipcall;NumNeighbors=1;NumThresholdNeighbors=1;MatchId=270;TruScore=0.32381;PctSeqSimilarity=0;PctSizeSimilarity=0.971429;PctRecOverlap=0;SizeDiff=4;StartDistance=-118;EndDistance=-118	GT	0/1
chr3	137769656	.	aggtggtggttgtggtggtggtagaggtggtgatggtggtaatggagtgatggtagtgatggtggtagatgtggaggtgttagtggtagtggtggaggtggttgtggtagt	A	30	.	SVTYPE=DEL;SVLEN=110;SC=SKSV,cuteSV,pbsv,SVIM,SVIM-asm,PAV,Dipcall;NumNeighbors=1;NumThresholdNeighbors=1;MatchId=272;TruScore=0.316092;PctSeqSimilarity=0;PctSizeSimilarity=0.948276;PctRecOverlap=0;SizeDiff=-6;StartDistance=-143;EndDistance=-149	GT	1/0
chr3	126768357	.	G	GGAAGACAGAGGAGGAACAGGCAGACAGGGTGGGTCCCAGGGAAGACAGAGGAAGAGCTGCAGGGAAGACAGAGGAGGAGCAAGCAGACAGGGTGGGGCCCAGGGAAGACAGAGGAAGAGCTGTAGC	30	.	SVTYPE=INS;SVLEN=126;SC=SKSV,cuteSV,SVIM,SVIM-asm,PAV,Dipcall;NumNeighbors=1;NumThresholdNeighbors=1;MatchId=273;TruScore=0.219577;PctSeqSimilarity=0;PctSizeSimilarity=0.65873;PctRecOverlap=0;SizeDiff=43;StartDistance=-97;EndDistance=-97	GT	0/1
chr3	183674382	.	AGATCCGTGTGTATATCACATCTGTTACATGCAGATCCGTGTGTAAATCACATCGGTTACATGCAGATCCGTGTGTATATCATATAGGTTACATGCAGATCCGTGTGTATATCATATAGGTTACATGCAGATCCGTGTGTAAATCACATCGGTTACATGCGGATCCGTGTGTACATCACATCGGTTACATGCG	A	30	.	SVTYPE=DEL;SVLEN=192;SC=SKSV,SVIM-asm,Dipcall;NumNeighbors=1;NumThresholdNeighbors=1;MatchId=274;TruScore=0.333333;PctSeqSimilarity=0;PctSizeSimilarity=1;PctRecOverlap=0;SizeDiff=0;StartDistance=685;EndDistance=685	GT	1/0
chr3	197244346	.	TTTCCTGCTCTATGGTCTCAATCCCCCTTCAGGCCGACCCCCCCATCAGTCAC	T	30	.	SVTYPE=DEL;SVLEN=52;SC=SKSV,cuteSV,pbsv,SVIM,SVIM-asm,PAV,Dipcall;NumNeighbors=1;NumThresholdNeighbors=1;MatchId=277;TruScore=0.315152;PctSeqSimilarity=0;PctSizeSimilarity=0.945455;PctRecOverlap=0;SizeDiff=-3;StartDistance=-324;EndDistance=-327	GT	1/0
chr3	49643688	.	t	TACATATATTATATATGTATATATTATATATACATATATTATATATGTATATATTATATATACATATATTATATATGTATATATTATATATACATATATTATATATGTATTATATATACATATATTATATATGTATATATTATATATAAAATATATATAATATATATTAAAAATATATATTATATATATTAAAAATATATATAATATATATTAAAAATATATATTATATATATTAAAATATATATATAATATATATTAAAAATATATATTATATATATTAAAATATATATAATATATATTA	30	.	SVTYPE=INS;SVLEN=300;SC=SKSV,cuteSV,pbsv,SVIM,SVIM-asm,PAV,Dipcall;NumNeighbors=1;NumThresholdNeighbors=1;MatchId=278;TruScore=0.314444;PctSeqSimilarity=0;PctSizeSimilarity=0.943333;PctRecOverlap=0;SizeDiff=17;StartDistance=133;EndDistance=133	GT	1/0
chr3	76860957	.	c	CTTCCTTCCTTCCTTCCTTCCTTCCTTCCTTCCTTCCTTCTTTCCTTCCTTCCTTCCTTCCTTCCTTCCTTCCTTCCTTCCTTCCTTCT	30	.	SVTYPE=INS;SVLEN=88;SC=SKSV,cuteSV,SVIM,SVIM-asm,PAV,Dipcall;NumNeighbors=1;NumThresholdNeighbors=1;MatchId=279;TruScore=0.333333;PctSeqSimilarity=0;PctSizeSimilarity=1;PctRecOverlap=0;SizeDiff=0;StartDistance=-8;EndDistance=-8	GT	0/1
chr3	130355726	.	c	CCCCCTCCCCCTCCCCTTCCCCTTCCTCCCCCCTTCCTCCCCTTCCCCTTCCTCCCCCCTTCCTCCCCCTCCCCCTCCCCTTCCTCCCCCCTTCCT	30	.	SVTYPE=INS;SVLEN=95;SC=SKSV,cuteSV,pbsv,SVIM-asm,PAV,Dipcall;NumNeighbors=1;NumThresholdNeighbors=1;MatchId=295;TruScore=0.266667;PctSeqSimilarity=0;PctSizeSimilarity=0.8;PctRecOverlap=0;SizeDiff=19;StartDistance=-6;EndDistance=-6	GT	0/1
chr3	85601516	chr3-85601517-INS-66	G	GTGTTTTTTTTTTTTTTTTTTTTTTTTTTTTTTTTTTTTTTTTTTTTTTTTTTTTTTTTTTTTTTTT	.	.	SVTYPE=INS;SVLEN=66;SC=SKSV,cuteSV,pbsv,SVIM,SVIM-asm,PAV;NumNeighbors=1;NumThresholdNeighbors=1;MatchId=298;TruScore=0.641414;PctSeqSimilarity=0;PctSizeSimilarity=0.924242;PctRecOverlap=1;SizeDiff=5;StartDistance=0;EndDistance=0	GT	0/1
chr3	131934573	.	C	CTTGTATATATTATATAATACAGATATAATATATACCTTGTATATATTATATAATACAGATATAATATATACATTGTACATATTATATAATACAGATATAATATATACA	30	.	SVTYPE=INS;SVLEN=108;SC=SKSV,SVIM-asm,PAV,Dipcall;NumNeighbors=1;NumThresholdNeighbors=1;MatchId=300;TruScore=0.1875;PctSeqSimilarity=0;PctSizeSimilarity=0.5625;PctRecOverlap=0;SizeDiff=-84;StartDistance=-94;EndDistance=-94	GT	1/1
chr3	76062978	.	T	TTATGCGTGTAATCCCAGAAGTGATATGTATAAAGGCAATTGGCGGCTGGGTACAGTAGTTTATGCGTGTAATCCCAGAAGTAATATGTATAAAGGCAGTTGGTGACTGGGCACGGTGGTG	30	.	SVTYPE=INS;SVLEN=120;SC=SKSV,SVIM,SVIM-asm,PAV,Dipcall;NumNeighbors=1;NumThresholdNeighbors=1;MatchId=302;TruScore=0.223464;PctSeqSimilarity=0;PctSizeSimilarity=0.670391;PctRecOverlap=0;SizeDiff=-59;StartDistance=268;EndDistance=268	GT	1/1
chr4	186955526	.	AGATTCCCAATCCCTCAGGGTACAGATCATACTTGATACACACTAGGATTCCCGATCCCTCAGGGTACAGATCACACCTGATACACGCACG	A	30	.	SVTYPE=DEL;SVLEN=90;SC=SKSV,cuteSV,pbsv,SVIM,SVIM-asm,PAV,Dipcall;NumNeighbors=1;NumThresholdNeighbors=1;MatchId=303;TruScore=0.32963;PctSeqSimilarity=0;PctSizeSimilarity=0.988889;PctRecOverlap=0;SizeDiff=1;StartDistance=-282;EndDistance=-281	GT	0/1
chr4	26211159	.	T	TCCTCCCTTCCTCCTTCCCTGTCTCCCTCCCTTCCTCCTTCCCTCTCCCCCTCCCTTCCTCCTTCCGTCTCCCCCTCCCTTCCTCCTTCCCTGTCTC	30	.	SVTYPE=INS;SVLEN=96;SC=SKSV,cuteSV,SVIM,SVIM-asm,PAV,Dipcall;NumNeighbors=2;NumThresholdNeighbors=1;MatchId=318;TruScore=0.305556;PctSeqSimilarity=0;PctSizeSimilarity=0.916667;PctRecOverlap=0;SizeDiff=8;StartDistance=-343;EndDistance=-343	GT	0/1
chr4	26211206	pbsv.INS.11147	T	TCCCTCCCTTCCTCCTTCCGTCTCCCCCTCCCTTCCTCCTTCCCTCTCCCCCTTCCTTCCTCCTTCCCTCTCTCCCTCCCTTCCTCCTTCCCTCTCTCCCTCCCTTCCTCCTTCCCTGTCTCCCTCCCTTCCTCCTTCCCTCTCTCCCTCCCTTCCTCCTTCCCTCTCTCCCTCCCTTCCTCCTTCCCTCTCTCCCTCCCTTCCTCCTTCCCTCTCTCCCTCCCTTCCTCCTTCCCTCTCTCCCTCCCTTCCTCCTTCCCTGTCTCCCTCCCTTCCTCCTTCCCTGTCTCCCTCCCTTCCTCCTTCCCTCTCTCCCTCCCTTCCTCCTTCCCTGTCTCCCTCCCTTCCTCCTTCCCTCTCTCCCTCCCTTCCTCCTTCCCTCTCTCCCTCCCTTCCTCCTTCCCTGTCTCCCTCCCTTCCTCCTTCCCTCTCCCCCTTCCTTCCTCCTTCCCTCTCCCCCTCCCTTCCTCCTTCCCTCTCCCCCTCCCTTCCTCCTTCCCTCTCTCCCTCCCTTCCTCCTTCCCTCTCTCCCTCCCTTCCTCCTTCCCTGTCTCCCTCCCTTCCTCCTTCCCTCTCCCCCCTTCCTTCCTCCTTCCCTCTCTCCCTCCCTTCCTCCTTCCCTCTCTCCCTCCCTTCCTCCTTCCCTGTCTCCCTCCCTTCCTCCTTCCCTCTCCCCCTTCCTTCCTCCTTCCCTCTCCCCCTCCCTTCCTCCTTCCCTCTCCCCCTTCCTTCCTCCTTCCCTCTCTCCCTCCCTTCCTCCTTCCCTCTCTCCCTCCCTTCCTCCTTCCCTCTCTCCCTCCCTTCCTCCTTCCCTCTCCCCCTCCCTTCCTCCTTCCCTGTCTCCCTCCCTTCCTCCTTCCGTCTCC	.	PASS	SVTYPE=INS;SVLEN=865;SC=SKSV,pbsv;NumNeighbors=1;NumThresholdNeighbors=1;MatchId=320;TruScore=0.332177;PctSeqSimilarity=0;PctSizeSimilarity=0.996532;PctRecOverlap=0;SizeDiff=3;StartDistance=22;EndDistance=22	GT	0/1
chr4	188225689	.	tctctgcctccgtctcctcctctgggtggccctgcctctgcctccgtctcctcctctgggtggccctgc	T,*	30	.	END=188225755;SVTYPE=DEL;SVLEN=66;SC=SKSV,cuteSV,pbsv,SVIM,SVIM-asm,PAV,Dipcall;NumNeighbors=1;NumThresholdNeighbors=1;MatchId=332;TruScore=0.323529;PctSeqSimilarity=0;PctSizeSimilarity=0.970588;PctRecOverlap=0;SizeDiff=-2;StartDistance=-224;EndDistance=-226	GT	2/1
chr4	63478271	chr4-63478272-INS-50	T	TATATATGTATATGCAATATACATACATATATGTATATGCAATATACATAC	.	.	SVTYPE=INS;SVLEN=50;SC=SKSV,SVIM,SVIM-asm,PAV;NumNeighbors=1;NumThresholdNeighbors=1;MatchId=337;TruScore=0.320513;PctSeqSimilarity=0;PctSizeSimilarity=0.961538;PctRecOverlap=0;SizeDiff=-2;StartDistance=-310;EndDistance=-310	GT	0/1
chr4	17461057	.	atatgtattctatacgcacagcttatgtatacatatgtattatatacgcacagattatgtatacatatg	A	30	.	SVTYPE=DEL;SVLEN=68;SC=SKSV,SVIM-asm,Dipcall;NumNeighbors=1;NumThresholdNeighbors=1;MatchId=339;TruScore=0.284314;PctSeqSimilarity=0;PctSizeSimilarity=0.852941;PctRecOverlap=0;SizeDiff=10;StartDistance=-240;EndDistance=-230	GT	0/1
chr4	152311221	.	c	CCCTCTCCCTCTCCCTCTCCCTCTCCCTCTCCCTCTCCCTCTCCCTCTCCCTCTCCCTCTCCCTCTCCCTCTCCCTCT,*	30	.	SVTYPE=INS;SVLEN=79;SC=SKSV,cuteSV,pbsv,SVIM,SVIM-asm,PAV,Dipcall;NumNeighbors=1;NumThresholdNeighbors=1;MatchId=354;TruScore=0.308017;PctSeqSimilarity=0;PctSizeSimilarity=0.924051;PctRecOverlap=0;SizeDiff=6;StartDistance=-46;EndDistance=-46	GT	1/2
chr4	68264463	pbsv.INS.11802	T	TATCTGTGAGTTGAATGCACACATCAAAAAGTAGTTTCTGAGAATGATTCTGTCTAGATTTTATACGAAGATACTTCCTTTTCTACCCTTGGCCTCAAAGCGCTTGAAATTTCCACCTGCAAATTCCACAAAATGAGTGTATCAAATCTCCTCTCTCTAAAGGAAGGTTTAAGTCTGTGAGTGGAATACACACAACACAAAGCAGTTACTGAGAATTCTTCTTTCTAGCAGTATATGAAGAAATCCCATTTCCAAAGAAGGCCTCAAAGAGGTCTAAATATCCACTTGCAGACTTTGCAGAGAGTGTTTCCAAACTGCTCTATGAAAAGAAAGGTTAAACTCTGTGATTTGAACGCACACATCACAAAGTAGTTTGTGAGAATGATTCTGTCTAGTTATTATACAAAAAATATTTCCTTTTCTACCATTGGCCACAAACAACGTGAAATCTCCACCTGTAAATTCAACAAAAAGAGTGTTTCACATCTGCTCGGTCTAAAGGTTGGTTCACTTCTGTGAGTTGAATACAGGCACCACAAAGAAGTTACTGAGAATTCTTCTTTCTAGCATTATATGAAGAAATCCCGTTTCCAAAGAAGACCTCAAAGAGGTATAAATATCCACTTTCAGACTTTACAAAGAGAGTTTTTCCAAACTGCTCTATGAAAGGAAAGGTTAAACTCTGCGAGTTGAACGCACACATCACAAAGTAGTTTCTGAGAATGATTCTCTCTTGTTTTTCTACGAATATATGTCCTTTTCTACCATTGGCCTCAAAGCGAATGAAATCTGCACCTGGAAATTCCACAAAAGGAGTGTATCAAATCTGCTCTGTCAAAAGGAAGTTTCAATTCTGCTAGTTGAATAAATATAACACAAATAAGTTTCTGAGAATTCTTCTGTCTAACATTATATGAAGAAATCCCGTTTCCAACGAAGGCCTCAAAGGTGTCCAAATATCCACTGGCAAACTTTACAAAGAGAGTGTTTCCAAACTGCTCAATCAAAAGAAAGGTTAAACTCTGTGAATTGAATGCTCACATCACAAAGTAGTTTCTGAGAATGATTCTGTCTACTTTTTATACGAAGTTATTTCCTTTTCTACTTTTGGCCTATAAGCGCTTAAAATCTCCAACTGCAAATATCACAGAAAGAGTGTTTCCCATCTGCTCCATTTAAAAGAAGGTTCAACTCTGTGAGTTGAATACACAGGACACAAAGAAGTTACTGAGAATTCTTTGTCCAGCAGTATATGAAGAAATCCCGTTTCCAACGAAGGCCTCAAAGAGGTCCAATTTTCCACGTGCAGATATTAAAAAGAGAGTGATTCTAAACAGCACTATGAAAAGAAAGGTTAAACTCTGTGAGTTGAACGCTCACATGACAAAGTAGTTTCTCAGAATGATTCTGTCTAGATTTTATACGAAGATACTACCTTTTCTACCCTTGGCCTGAAAGCTCTTGAAATCTCCACATGCAAATTCCACAAAAAGAGTGTATCAAATGTGCTCTCTCTAAAGGAAGGTTCAAGTCTGTGAGTGGAATACACACAACACAAAGAAGTTACTGAGAATTATTCTGTCTAGCATTATATGAAGAAATCCCTTTTCTAAGGAAAGTCTCGAAGAGGTCCAAATATCCTCTTGCGGACTATCCAACCAGAGTGTTTCCACACTGCTGCATGAAAAGAAAGGTTAAACTCTGTGAGTTGAACGCACACATCAAAAAGTAGTTTCTGAGAATAATTCTGTCTACTTTTTATACGAAGATACTTCTTTTCCTACCATTGGCCTCAAAGCGATTGAAATTTCCACATGGAAATTCCACAAAAAGAGTGTTTCAAATCTGCTCTGTCTAAAGGGAAGTTCAACTCTGTGAGTTGAATGCACACAACAGAAATAAGTTACTTGAATTCTTCTGTCTAACATTATACGAAGAAATCACGTTTCCAACGAAGGACACAAAGAGGTCCATATATCCACTTGCAGAATTTACAAGGAGAGTGTCTCCAAACTGCTCAATCAAAAGAAAGTTTAAACTCTGTGAATTGAACGCACCCATCACAAAGTAGTTTCTGAGAATGATTCTGTCTACTTTTTATACGAAGATATTTCCTTTTCTACTTTTGGCGTATAAGCGCTCGAAATCTCCAACTGCAAATATCACAAAAAGAGATTTTCACATCTGCTCCTTCTAAAAGAAGGTTCAACTCTGTGAGTTGAATACACAGAACACAAAGAAGTTACTTAGAATTCTTCTGTCTAACATTATATGAAGAAATCCCGTTTCCAACGAAGGCCTCAAAGAACTCCAATTATCCACTTGCAGATATCACAAAGAGAGTGTTTCTAAACAGCTCTATGAAAAGAAAGGTTAAACTCTGTATGTTGAACGCACACATGAAAAAGTAGTTTCTCAGAATGATTCTGTCTAGATTTTATACGAAGATATTTCCTTTTCTACCCTTGGCCAGAAAGAGCTTGAAATCTCCGCATGCAAATTCCACAATAAGAGTGTGTCAAATGTGCTCTCTCTAAAGGAAGGTTCAAGTCTGTGAGTGGAATACACACAACACAAAGAAGTTACTGAGAATTCTTCTGTCTAGCATTATATGAAGAAATCCCTTTTCTAAGGAAAGTCTCAAAGAGGTCCAAATATCTTCTTGCAGACTTTGAAACAGAGTGTTTCCAAACTGCTGCATGAAAAGAAAGGTTAAACTCTGTGAATTGATCGCACACATCACAAAGTAGATTCTCAGAATGATTCTGTATAGTTTTTATACGAAGATATATCCTTTTCTATCTTTGGCCTAAAAGCTCTACAAATCTCCACGTGCAAATATCACAAAAAGAGTATTTCACATCTGCTCTGTCTAAAGGAAGTTTCAACTCTATGAGTTGAATACACACAACCCAAGGAAGTTATTAAGATTTATTCTGTCTAGCAGTATATGAAGAAATCCTGTTTCCAACGAAGGCCTCAAAGAGGTCCAAATATCCTCTTGCAGACTTTACATACAGAGTGTTTCCAGGCTGCTCTATGAAAAGAAAGGTTAAAAT	.	PASS	SVTYPE=INS;SVLEN=3058;SC=SKSV,pbsv;NumNeighbors=1;NumThresholdNeighbors=1;MatchId=363;TruScore=0.333115;PctSeqSimilarity=0;PctSizeSimilarity=0.999346;PctRecOverlap=0;SizeDiff=2;StartDistance=35;EndDistance=35	GT	0/1
chr4	190329327	.	C	CATGGATGAGGAAGCCATGATATGGATATGGATGAGGAAGCCATGCTATGGAT	30	.	SVTYPE=INS;SVLEN=52;SC=SKSV,cuteSV,pbsv,SVIM,SVIM-asm,PAV,Dipcall;NumNeighbors=1;NumThresholdNeighbors=1;MatchId=365;TruScore=0.333333;PctSeqSimilarity=0;PctSizeSimilarity=1;PctRecOverlap=0;SizeDiff=0;StartDistance=-220;EndDistance=-220	GT	1/0
chr4	147207615	chr4-147207616-INS-304	T	TTTGGAGTGGTGAGAAGGACTCTGGAGTGGTGAGAGGGACTGAGTTTGGAGTGGTGAGAAGGACTGAGTTTGGAGTGGTGAGAAGGACTGAGTTTGGAGTGGTGAGAAGGACTGTGTTTGGAGTGGTGAGAAGGACTGTGTTTGGAGTGGTGAGGGCTTGTGTTTGGAGTGGTGAGAAGGACCATATTTGCAGTGGTGAGAAGGACTGTTTGAAGTGATGAGAAGGACTGTGTTTGGAGTGGTGAGAAGGACTGCGTTTGGAGTGGTGAGAAGGACTGAACTGGGAGAATTGAGAAAGACTGAAC	.	.	SVTYPE=INS;SVLEN=304;SC=SKSV,PAV;NumNeighbors=1;NumThresholdNeighbors=1;MatchId=371;TruScore=0.265967;PctSeqSimilarity=0;PctSizeSimilarity=0.7979;PctRecOverlap=0;SizeDiff=-77;StartDistance=355;EndDistance=355	GT	0/1
chr4	63554387	.	tatatatatatccatatatatatccatatatatatatccatatatatatccatatatatatatccatatatatatatcc	T	30	.	SVTYPE=DEL;SVLEN=78;SC=SKSV,cuteSV,pbsv,SVIM,SVIM-asm,PAV,Dipcall;NumNeighbors=1;NumThresholdNeighbors=1;MatchId=376;TruScore=0.273504;PctSeqSimilarity=0;PctSizeSimilarity=0.820513;PctRecOverlap=0;SizeDiff=14;StartDistance=187;EndDistance=201	GT	1/1
chr4	131735452	.	a	AAAAAAAAAAAAAAAAAAAAAAAAAAAAAAATATATATATATATATATATATATATATATAT	30	.	SVTYPE=INS;SVLEN=61;SC=SKSV,cuteSV,pbsv,SVIM,SVIM-asm,PAV,Dipcall;NumNeighbors=1;NumThresholdNeighbors=1;MatchId=379;TruScore=0.322751;PctSeqSimilarity=0;PctSizeSimilarity=0.968254;PctRecOverlap=0;SizeDiff=-2;StartDistance=1;EndDistance=1	GT	1/0
chr4	151172370	chr4-151172371-INS-2899	C	CACCCCCCACACCACACATCCCCCACACCCCCCAACACCCCCACACCCCCCACACATCCCCCACACCCCCCACATCCCCCACACCCCCCACATCCCCCACATCCCCCACACCCCCCACATCCCCCACACACCCCCCACACCACACATCCCCCACACCCCCCAACACCCCCACACACCCCCCACACCACACATCCCCCACACCCCCCAACACCCCCACACACCCCCCACACCACACATCCCCCACACCCCCCACACCCCCCACATCCCCACACCCCCCACATCCCCCACACCCCCATCCCCCACATCCCCCACACCCCCACATCCCCCCACACCCCCCACATCCCCCACATCCCCCACACATCCCCCACACCCCCCACATCCCCCACATCCCCCACACCCCCCACATCCCCCACACCCCCCACATCCCCCACACCCCCCACATCCCCCACACCCCCCACATCCCCCACATCCCCCACACCCCCCACATCCCCCACACACCCCCCACACCACACATCCCCCACACCCCCCAACACCCCCACACACCCCCCACACCACACATCCCCCACACCCCCCACACCCCCCACATCCCCACACCCCCCACATCCCCCACACCCCCCACACCCCCACATCCCCCCACACCCCCCACATCCCCCACATCCCCCACACATCCCCCACACCCCCCACATCCCCCACATCCCCCACACCCCCCACATCCCCCACACCCCCCACATCCCCCACACCCCCCACATCCCCCACACCCCCCACACCCCCCACATCCCCCACACCCCCCACATCCCCCACACCCCCCACATCCCCCACATCCCCCACACCCCCCACACCCCCCACATCCCCCACATCCCCCACACCCCCACACATCCCCCACACCCCCCACATCCCCCACATCCCCCACACCCCCCACATCCCCCACATCCCCCACACCCCCCACACCCCCCACATCCCCCACACCCCCCACATCCCCCACATCCCCCACACCCCCCACACCCCCCACATCCCCCACACCCCCCACACCCCCCACATCCCCCACACCCCCCACATCCCCCACACCCCCCACATCCCCCACACCCCCCACATCCCCCACACCCCCCACATCCCCCACATCCCCCACACCCCCCACATCCCCCACATCCCCCACACCCCCCACATCCCCCACACCCCCCACATCCCCCACATCCCCCACACCCCCCACATCCCCCACATCCCCCACACCCCCCACACCCCCCACATCCCCCACACCCCCCACATCCCCCACATCCCCCACACCCCCCACATCCCCCACATCCCCCACATCCCCCACATCCCCCACACCCCCCACACCCCCCACATCCCCCACATCCCCCACATCCCCCACATCCCCCACATCCCCCACACCCCCCACATCCCCCACATCCCCCACACCCCCCACATCCCCCACATCCCCCACACCCCCCACATCCCCCACACCCCCCACATCCCCCACATCCCCCACACCCCCCACATCCCCCACATCCCCCACACCCCCCACACCCCCCACATCCCCCACACCCCCCACATCCCCCACATCCCCCACACCCCCCACATCCCCCACACCCCCCACACCCCCCACACCCCCCACATCCCCCACACCCCCCACATCCCCCACATCCCCCACACCCCCCACACCCCCCACATCCCCCACATCCCCCACACCCCCCACATCCCCCACACCCCCACACACCCCCCACACCCCCCACACCCCCCACATCCCCCACATCCCCCACACCCCCCACATCCCCCACACCCCCCACATCCCCCACACCCCCCACATCCCCCACATCCCCCACACCCCCCACACCCCCCACATCCCCCACATCCCCCACACCCCCCACATCCCCCACACCCCCACACACCCCCCACACCCCCCACACCCCCCACATCCCCCACATCCCCCACACCCCCCACATCCCCCACACCCCCCACATCCCCCACACCCCCCACATCCCCCACACCCCCCACATCCCCCACACCCCCCACATCCCCCACATCCCCCCACACCCCCCACACCCCCCACACCCCCACACACCCCCCACACCCCCCACACCACACATCCCCCACATCCCCCACACCCCCCACATCCCCCACACCCCCCACATCCCCCACATCCCCCACACCCCCCACACCCCCCACATCCCCCACACCCCCCACATCCCCCACACCCCCCACACCCCCCACACCCCCCACATCCCCCACATCCCCCACACCCCCCACATCCCCCACACCCCCCACATCCCCCACATCCCCCACACCCCCCACACCCCCCACATCCCCCACACCCCCCACATCCCCCACACCCCCCACATCCCCCACACCCCCCACACCCCCCACACCCCCCCACACCCCCACACACCCCCCACACCCCCCACACCACACATCCCCCACACCCCCCACATCCCCCACATCCCCCCACACCCCCCACACCCCCCACACCCCCACACACCCCCCACACCCCCCACACCACACATCCCCCACACCCCCCACATCCCCCACATCCCCCACACCCCCCACACCCCCCACATCCCCCACACCTCCCACACATCCCCCACACCCCCCACATCCCCCACACCTCCCACACCCCCACACACCCCCCACACCACACATCCCTCACACCCCCCAACACCCCCACACACCCCCCACACCACACATCCCCCACACCCCCCACACCCCCACACACCCCCCACACCACACATCCCCCACACCCCAAATCCCCCACACCCCCCACATCCCCCACACCCCCCAAATCCCCCACACCTCCCCCATCCCCCACACCCCCCCACACCCCCCACATCCCCACACACCACAAATCCTCCACACCCCCCAACACCCCCACACACCCCCCACACCACACATCCCTCACACCCCCAACA	.	.	SVTYPE=INS;SVLEN=2899;SC=SKSV,pbsv,PAV;NumNeighbors=1;NumThresholdNeighbors=1;MatchId=397;TruScore=0.329245;PctSeqSimilarity=0;PctSizeSimilarity=0.987734;PctRecOverlap=0;SizeDiff=-36;StartDistance=360;EndDistance=360	GT	0/1
chr4	7456858	chr4-7456859-DEL-112	TGCTGTGTTGCGGTCAGGCACTGTGTGTTGGGGTCAGGTGCTGTGTgttggggtcaggcactgtgttggggtcaggctctgtgttggggtcaggctccgtgttggggtcaggc	T	.	.	SVTYPE=DEL;SVLEN=112;SC=SKSV,cuteSV,pbsv,SVIM,SVIM-asm,PAV;NumNeighbors=1;NumThresholdNeighbors=1;MatchId=409;TruScore=0.31541;PctSeqSimilarity=0;PctSizeSimilarity=0.848485;PctRecOverlap=0.0977444;SizeDiff=-20;StartDistance=120;EndDistance=100	GT	0/1
chr4	71705729	chr4-71705730-INS-63	C	CTTGGGCGGGGCTGCCCATGGTTTGGGCGGGGCTGCCCATGGTTTGGGCGGGGCTGCCCATGGT	.	.	SVTYPE=INS;SVLEN=63;SC=SKSV,cuteSV,SVIM,SVIM-asm,PAV;NumNeighbors=1;NumThresholdNeighbors=1;MatchId=414;TruScore=0.333333;PctSeqSimilarity=0;PctSizeSimilarity=1;PctRecOverlap=0;SizeDiff=0;StartDistance=-133;EndDistance=-133	GT	0/1
chr4	176547201	chr4-176547202-INS-70	A	AGAGAGAGAGAGAGAGAGAGAGAGAGAGAGAGAGAGAGAGAGAGAGAGAGAGAGAGAGGGAGGGAGGGAGG	.	.	SVTYPE=INS;SVLEN=70;SC=SKSV,cuteSV,pbsv,SVIM,PAV;NumNeighbors=1;NumThresholdNeighbors=1;MatchId=416;TruScore=0.309524;PctSeqSimilarity=0;PctSizeSimilarity=0.928571;PctRecOverlap=0;SizeDiff=5;StartDistance=-7;EndDistance=-7	GT	0/1
chr5	898516	.	TCAGTCAGTGTGTGGGGAAACAGGTGGATTTGGATGGGCTCTGGCAGGCCAAGCCCAGGGCTTCATTCAGTCAGTGTGTGGGGAAACAGGTGGATTTGGATGGGCTCTGGCAGGCCAAGCCCAGGGCTTCATTCAGTCAGTGTGTGGGGAAACAGGTGGATTTGGATGGGCTCTGGCAGGCCAAGCCCAGGGCTTCATTCAGTCAGTGTGTGGGGAAACAGGTGGATTTGGATGGGCTCTGGCAGGCCAAGCCCAGGGCTTCATTCAGTCAGTGTGTGGGGAAACAGGTGGATTTGGATGGGCTCTGGCAGGCCAAGCCCAGGGCTTCATTCAGTCAGTGTGTGGGGAAACAGGTGGATTTGGATGGGCTCTGGCAGGCCAAGCCCAGGGCTTCATTCAGTCAGTGTGTGGGGAAACAGGTGGATTTGGATGGGCTCTGGCAGGCCAAGCCCAGGGCTTCATG	T	30	.	SVTYPE=DEL;SVLEN=462;SC=SKSV,cuteSV,SVIM,SVIM-asm,PAV,Dipcall;NumNeighbors=1;NumThresholdNeighbors=1;MatchId=431;TruScore=0.329726;PctSeqSimilarity=0;PctSizeSimilarity=0.989177;PctRecOverlap=0;SizeDiff=5;StartDistance=-510;EndDistance=-505	GT	0/1
chr5	64526519	chr5-64526520-INS-109	C	CATTATATATATGAAATATATATAATACATTATATATATGAAATATATATAATACATTATATATATGAAATATATATAATACATTATATATATGAAATATATAATACATG	.	.	SVTYPE=INS;SVLEN=109;SC=SKSV,cuteSV,SVIM,PAV;NumNeighbors=1;NumThresholdNeighbors=1;MatchId=435;TruScore=0.321534;PctSeqSimilarity=0;PctSizeSimilarity=0.964602;PctRecOverlap=0;SizeDiff=-4;StartDistance=178;EndDistance=178	GT	1/0
chr5	34754633	chr5-34754634-INS-70	T	TAATTTTTTGTATTTTTAGTAGAGACGGGGTTTCACCGTGTTAGCCAGGATGGTCTCGATCTCCTGACCTC	.	.	SVTYPE=INS;SVLEN=70;SC=SKSV,cuteSV,pbsv,SVIM,PAV;NumNeighbors=1;NumThresholdNeighbors=1;MatchId=440;TruScore=0.299145;PctSeqSimilarity=0;PctSizeSimilarity=0.897436;PctRecOverlap=0;SizeDiff=-8;StartDistance=16;EndDistance=16	GT	1/0
chr5	505460	.	GGGGTGGGGAGTGACCATGGAAGGGGGAGAGTGACTGTTGGGGGGTGGGGAGTGACCGCGGGGTGAAGAGTGACTGTAGGA	G	30	.	SVTYPE=DEL;SVLEN=80;SC=SKSV,cuteSV,pbsv,SVIM,SVIM-asm,PAV,Dipcall;NumNeighbors=1;NumThresholdNeighbors=1;MatchId=443;TruScore=0.329167;PctSeqSimilarity=0;PctSizeSimilarity=0.9875;PctRecOverlap=0;SizeDiff=1;StartDistance=-100;EndDistance=-99	GT	1/1
chr5	65180632	.	t	TCTCCCCTCCCCTCCCCTCCCCTCCCCTCCCCTCCCCTCCCCTCCCCTCCC	30	.	SVTYPE=INS;SVLEN=50;SC=SKSV,pbsv,SVIM-asm,PAV,Dipcall;NumNeighbors=1;NumThresholdNeighbors=1;MatchId=454;TruScore=0.333333;PctSeqSimilarity=0;PctSizeSimilarity=1;PctRecOverlap=0;SizeDiff=0;StartDistance=17;EndDistance=17	GT	1/0
chr5	26864301	.	t	TATATATATGATATATATCATATATATGACGTCATATATATGATATATATCATATATATGACGTC	30	.	SVTYPE=INS;SVLEN=64;SC=SKSV,cuteSV,SVIM,SVIM-asm,PAV,Dipcall;NumNeighbors=1;NumThresholdNeighbors=1;MatchId=455;TruScore=0.322917;PctSeqSimilarity=0;PctSizeSimilarity=0.96875;PctRecOverlap=0;SizeDiff=2;StartDistance=-4;EndDistance=-4	GT	0/1
chr5	3392650	.	g	GGGGTGACTGGGGTGGCTGGGGAGGCCGGGGAGGCCGGGGTGAATGGGGTGGCTGGGGAGGCCGGAGAGCCTGGGGTGGCTGGGGAGGCCA	30	.	SVTYPE=INS;SVLEN=90;SC=SKSV,cuteSV,pbsv,SVIM,SVIM-asm,PAV,Dipcall;NumNeighbors=1;NumThresholdNeighbors=1;MatchId=462;TruScore=0.288889;PctSeqSimilarity=0;PctSizeSimilarity=0.866667;PctRecOverlap=0;SizeDiff=12;StartDistance=145;EndDistance=145	GT	0/1
chr5	180062161	chr5-180062162-INS-148	G	GATGGGTGGGTGGGTGGGTGGGTGGATGGATGCATGGATGGAAGTATGGGTGGGTGGGTGGGTGGATGGATGGATGGAAGTATGGGTGGATGGGTGGGTGGATGGATGGATGGATGGAAGTATGGGTGGAGGGGTGGGTGGATGGATGC	.	.	SVTYPE=INS;SVLEN=148;SC=SKSV,PAV;NumNeighbors=1;NumThresholdNeighbors=1;MatchId=469;TruScore=0.201361;PctSeqSimilarity=0;PctSizeSimilarity=0.604082;PctRecOverlap=0;SizeDiff=-97;StartDistance=-242;EndDistance=-242	GT	1/1
chr5	1482694	.	agggcagggtggggtggggtagggtggggcagagccagggcaggctggggtgggctggggtggggcagagccggggt	A	30	.	SVTYPE=DEL;SVLEN=76;SC=SKSV,cuteSV,pbsv,SVIM,SVIM-asm,PAV,Dipcall;NumNeighbors=1;NumThresholdNeighbors=1;MatchId=475;TruScore=0.545451;PctSeqSimilarity=0;PctSizeSimilarity=0.817204;PctRecOverlap=0.819149;SizeDiff=-17;StartDistance=3;EndDistance=-14	GT	1/0
chr5	1307592	chr5-1307593-INS-108	G	GTGTATACGTATATATATTTATATACGTGTATACGTATATATATTTATATACGTGTATACGTATATATATTTATATACGTGTATACGTATATATATTTATATACGTGTA	.	.	SVTYPE=INS;SVLEN=108;SC=SKSV,cuteSV,pbsv,SVIM,PAV;NumNeighbors=1;NumThresholdNeighbors=1;MatchId=484;TruScore=0.274691;PctSeqSimilarity=0;PctSizeSimilarity=0.824074;PctRecOverlap=0;SizeDiff=19;StartDistance=-269;EndDistance=-269	GT	1/0
chr5	641995	.	A	ACACACGTGGTCCCCCGTCCAGAAGCCTGTGCATTTAAACACACGTGGTCCCCCGTCCAGAAGCCTCTGCATTTAAG	30	.	SVTYPE=INS;SVLEN=76;SC=SKSV,cuteSV,SVIM,SVIM-asm,PAV,Dipcall;NumNeighbors=1;NumThresholdNeighbors=1;MatchId=493;TruScore=0.312757;PctSeqSimilarity=0;PctSizeSimilarity=0.938272;PctRecOverlap=0;SizeDiff=-5;StartDistance=-112;EndDistance=-112	GT	0/1
chr6	53171028	.	aggggagagggagaggggagaggggagagggagaggggagaggggagaggggagag	A	30	.	SVTYPE=DEL;SVLEN=55;SC=SKSV,cuteSV,pbsv,SVIM,SVIM-asm,PAV,Dipcall;NumNeighbors=1;NumThresholdNeighbors=1;MatchId=504;TruScore=0.573638;PctSeqSimilarity=0;PctSizeSimilarity=0.859375;PctRecOverlap=0.861538;SizeDiff=-9;StartDistance=8;EndDistance=-1	GT	0/1
chr6	167162351	svim_asm.DEL.4487	CTCCTCGGGCCCCCATCCCCTTGGGCCCCCATTTCCTCAGGCCCCCATCTCCTCAGGCCCCCATCTCCTCGGTCCCCCATT	C	.	PASS	SVTYPE=DEL;SVLEN=80;SC=SKSV,cuteSV,pbsv,SVIM,SVIM-asm;NumNeighbors=1;NumThresholdNeighbors=1;MatchId=508;TruScore=0.225;PctSeqSimilarity=0;PctSizeSimilarity=0.675;PctRecOverlap=0;SizeDiff=26;StartDistance=-253;EndDistance=-227	GT	0/1
chr6	65005404	chr6-65005405-INS-5204	A	AAGAAGAAGCAGAAGAAGAAGAAGCAGAAGAAGCAGAAGAAGCAGAAGAAGCAGAAGAAGAAGCAGAAGAAGAAGAAGAAGAAGCAGAAGAAGAAGAAGAAGCAGAAGAAGAAGCAGAAGAAGAAGAAGCAGAAGAAGCAGAAGAAGAAGAAGAAGAAGAAGAAGAAGCAGAAGAAGAAGAAGAAGAAGCAGCAGAAGAAGAAGAAGCAGAAGAAGAAGAAGCAGAAGAAGAAGCAGAAGAAGCAGAAGAAGAAGAAGAAGCAGAAGCAGAAGAAGAAGAAGAAGAAGCAGAAGAAGAAGAAGCAGAAGAAGAAGCAGAAGAAGAAGCAGAAGAAGCAGAAGAAGAAGCAGAAGAAGAAGAAGAAGAAGAAGAAGAAGCAGAAGAAGAAGAAGCAGAAGAAGAAAAACCAGAAGAAGAAGAAGCAGAAGCAGAAGAAGCAGAAGCAGAAGAAGAAGCAGAAGAAGAAGAAGAAGCAGAAGAAGAAGAAGCAGAAGAAGAAGCAGAAGAAGAAGCAGAAGAAGAAGCAGAAGAAGAAGAAGCAGAAGAAGCAGAAGAAGCAGAAGCAGAAGAAGCAGAAGAAGCAGAAGAAGAAGAAGCAGAAGAAGCAGAAGAAGAAGAAGAAGAAGAAGCAGAAGAAGAAGCAGAAGAAGCAGAAGAAGAAGAAGAAGAAGAAGCAGAAGAAAAAGCAGAAGAAGAAGAAGAAGCAGAAGAAGAAGAAGCAGAAGAAGCAGAAGCAGAAGAAGCAGAAGCAGAAGCAGAAGAAGAAGAAGCAGAAGAAGAAGAAGAAGAAGAAGAAGAAGAAGAAGAAGAAGAAGCAGAAGAAGCAGAAGAAGCAGAAGAAGCAGAAGCAAAAGAAGCAGAAGCAGAAGAAGCAGAAGAAGCAGAAGCAGAAGAAGCAGAAGCAGAAGAAGCAGAATCAGAAGCAGAAGAAGAAGCAGAAGAAGAAGAAGAAGCAGAAGAAGCAGAAGAAGAAGCAGAAGAAGAAGAAGAAGCAGAAGAAGAAGCAGAAGAAGAAGAAGAAGAAGCAGAAGAAGAAGCAGAAGAAGAAGCAGAAATAGAAGCAGAAGAAGAAGAAGAAGAAGCAGAAGCAGAAGAAGAAGCAGCAGAAGAAGAAGCAGAAGAAGAAGAAGCAGAAGAAGAAGAAGCAGAAGAAGAAGAAGAAGAAGCAGAAGAAGAAGCAGAAGAAGCAGAAGAAGAAGAAGAAGCAGAAGAAGAAGAAGAAGAAGCAGAAGAAGCAGAAGAAGAAGCAGAAGAAGAAGCAGAAGAAGAAGAAGCAGAAGAAGCAGAAGAAGCAGAAGAAGAAGAAGAAGAAGAAGAAGAAGAAGAAGAAGAAGCAGAAGAAGAAGCAGAAGAAGCAGAAGAAGAAGAAGAAGCAGAAGAAGAAGAAGCAGAAGAAGAAGAAGAAGCAGAAGAAGAAGCAGAAGAAGCAGAAGCAGAAGAAGCAGAAGAAGCAGAAGCAGAAGAAGCAGAAGAAGCAGAAGCAGAAGAAGCAGAAGAAGCAGAAGAAGAAGAAGCAGAAGAAGCAGAAGAAGCAGAAGAAGCAGAAGAAGAAGCAGAAGAAGCAGAAGAAGAAGAAGCAGAAGAAGAAGAAGAAGAAGAAGCAGAAGAAGCAGAAGAAGAAGAAGAAGAAGCAGAAGAAGCAGAAGAAGAAGAAGCAGAAGAAGCAGAAGAAGAAGAAGAAGAAGAAGAAGAAGCAGAAGAAGAAGAAGAAGAAGCAGAAGAAGCAGAAGAAGAAGCAGAAGAAGAAGAAGCAGAAGAAGCAGAAGAAGAAGAAGCAGAAGAAGCAGAAGAAGAAGAAGCAGAAGAAGCAGAAGAAGAAGCAGAAGAAGAAGCAGAAGAAGCAGAAGAAGAAGAAGAAGCAGAAGAAGAAGAAGAAGAAGAAGAAGAAGCAGAAGAAGAAGCAGAAGAAGAAGAAGCAGAAATAGAAGCAGAAGAAGAAGAAGAAGAAGCAGAAGCAGAAGAAGAAGCAGAAGAAGAAGAAGCAGAAGAAGAAGAAGAAGAAGAAGAAGAAGAAGAAGCAGAAGAAGAAGCAGAAGAAGCAGAAGAAGAAGAAGCAGAAGAAGAAGAAGAAGAAGAAGAAGAAGAAGCAGAAGAAGAAGCAGAAGAAGCAGAAGAAGAAGAAGAAGCAGAAGAAGAAGAAGAAGAAGCAGAAGAAGCAGAAGAAGAAGCAGAAGAAGAAGCAGAAGAAGAAGAAGCAGAAGAAGCAGAAGAAGAAGAAGAAGAAGAAGAAGAAGAAGCAGAAGAAGAAGCAGAAGAAGAAGCAGAAGAAGAAGAAGAAGCAGAAGAAGAAGAAGCAGAAGAAGAAGAAGAAGCAGAAGAAGAAGCAGAAGAAGCAGAAGCAGAAGAAGCAGAAGAAGCAGAAGCAGAAGAAGCAGAAGAAGCAGAAGCAGAAGAAGCAGAAGAAGCAGAAGAAGCAGAAGAAGAAGAAGCAGAAGAAGCAGAAGAAGCAGAAGAAGAAGCAGAAGAAGCAGAAGAAGAAGAAGAAGCAGAAGAAGAAGAAGCAGAAGAAGCAGAAGAAGAAGAAGAAGCAGAAGAAGGAGAAGAAGAAGAAGAAGAAGCAGAAGAAGCAGAAGAAGAAGAAGAAGAAGCAGAAGAAGAAGAAGAAGAAGCAGAAGAAGCAGAAGAAGAAGAAGCAGAAGAAGCAGAAGAAGAAGAAGCAGAAGAAGCAGAAGAAGAAGAAGCAGAAGAAGCAGAAGAAGAAGCAGAAGAAGAAGCAGAAGAAGCAGAAGAAGAAGAAGAAGAAGAAGCAGAAGAAGAAGAAGAAGAAGAAGAAGAAGCAGAAGAAGAAGAAGAAGAAGAAGAAGCAGAAGAAGCAGAAGAAGAAGAAGAAGCAGAAGAAGAAGAAGCAGAAGAAGAAGAAGAAGAAGAAGAAGCAGAAGAAGAAGCAGAAGAAGAAGAAGAAGCAGAAGAAGAAGAAGAAGAAGAAGAAGCAGAAGCAGAAGAAGAAGAAGCAGAAGAAGCAGAAGAAGAAGAAGCAGAAGAAGCAGAAGAAGAAGAAGCAGAAGAAGAAGAAGCAGAAGAAGAAGCAGAAGCAGAAGAAGCAGAAGAAGAAGCAGAAGAAGAAGCAGAAGAAGCAGAAGCAGAAGAAGCAGAAGCAGAAGAAGAAGCAGAAGCAGAAGAAGCAGAAGTAGAAGAAGAAGCAGAAGAAGAAGCAGAAGAAGAAGCAGAAGAAGAAGAAGAAGCAGAAGAAGCAGAAGAAGAAGAAGAAGAAGCAGAAGAAGCAGAAGAAGCAGAAGAAGAAGAAGAAGCAGAAGAAGAAGAAGAAGAAGCAGAAGAAGCAGAAGAAGAAGCAGAAGAAGAAGAAGCAGAAGAAGCAGAAGAAGAAGAAGAAGAAGCAGAAGAAGAATCAGAAGAAGAAGCAGAAGAAGAAGAAGAAGCAGAAGAATAAGAAGCAGAAGAAGAAGAAGAAGAAGAAGCAGAAGACGCAGAAGCAGAAGAAGCAGAAGAAGCAGAAGCAGAAGAAGCAGAAGAAGCAGAAGAAGCAGAAGCAGAAGAAGCAGAAGAAGCAGAAGAAGCAGAAGAAGAAACAGAAGAAGCAGAAGAAGCAGAAGAAGAAGCAGAAGAAGCAGAAGAAGAAGAAGAAGCAGAAGCAGAAGAAGAAGAAGAAGCAGAAGAAGCAGAAGAAGAAGAAGAAGAAGCAGAAGAAGCAGAAGAAGAAGAAGAAGCAGAAGAAGCAGAAGAAGAAGCAGAAGAAGAAGAAGCAGAAGAAGCAGAAGAAGAAGAAGAAGCAGAAGAAGCAGAAGAAGAAGAAGCAGAAGAAGCAGAAGAAGCAGAAGAAGAAGAAGAAGAAGAAGAAGCAGAAGAAGAAGAAGCAGAAGAAGAAGCAGAAGAAGAAGCAGAAGAAGAAGCAGAAGAAGAAGAAGAAGCAGAAGAAGAAGAAGCAGAAGCAGAAGAAGAAGAAGCAGAAGAAGCAGAAGAAGAAGAAGCAGAAGAAGAAGCAGAAGCAGAAGAAGCAGAAGAAGAAGCAGAAGAAGAAGCAGAAGAAGCAGAAGCAGAAGAAGCAGAAGCAGAAGAAGAAGCAGAAGCAGAAGAAGCAGAAGTAGAAGAAGCAGAAGAAGAAGCAGAAGAAGAAGCAGAAGAAGAAGCAGAAGAAGAAGAAGAAGCAGCAGAAGCAGCAGAAGAAGCAGCAGAAGCAACAGAAGAAGCAGAAGAAGAAGCAGCAGAAGAAGCAGAAGCAGAAGCAGAAGCAGAAGCAGCAGAAGAAGCAGAAACAGAAGCAGAAGCAGCAGAAGAAGCAGCAGAAGAAGCAGAAGCAGAAGAAGCAGCAGAAGAAGCAGAAGCAGCAGCAGAAGAAGAAGCAGAAGAAGAAGAAGCAGAAGAAGAAGAAGCAGAAGAAGCAGAAGAAGCAGAAGAAGAAGAAGCAGAAGAAGAAGAAGCAGAAGCAGAAGAAGAAGAAGCAGAAGCAGAAGCAGAAGAAGCAGAAGAAGAAGAAGCAGAAGAAGAAGAAGAAGAAGAAGCAGAAGAAGAAGCAGAAGAAGAAGCAGAAGAAGAAGAAGAAGCAGAAGAAGAAGAAGCAGAAGAAGCAGCAGAAGAAGCAGAAGAAGAAGCAGAAGAAGAAGAAGCAGAAGAAGAAGAAGAAGCAGAAGAAGAAGAAGCAGAAGAAGAAGCAGAAGAAGAAGAAGAAGCAGAAGAAGAAGAAGCAGAAGAAGCAGAAGAAGCAGCAGAAGAAGCAGAAGAAGCAGCAGAAGAAGCAGAAGAAGCAGCAGCAGAAGAAGAAGAAGAAGAAGCAGAAGAAGAAGCAGAAGAAGAAGAAGAAGCAGAAGCAGAAGAAGCAGAAGCAGAAGAAGCAGAAGCAGAAGAAGAAGAAGCAGAAGAAGAAGCAGAAGAAGCAGAAGAAGAAGCAGAAGAAGAAGAAAGAAGAAGAAGCAGAAGAAGCAGAAGAAGCAGAAGAAGAAGAAGAAGAAGAAGCAGAAGAAGAAGAAGCAGAAGAAGAAGAAGAAGCAGAAGAAGAAGCAGAAGAAGAAGAAGAAGAAGAAGAAGAAGAAGAAGAAGCAGAAGAAGAAGAAGCAGAAGAAGAAGAAGAAGCAGAAGAAGCAGAAGAAGAAGCAGAAGAAGAAGCAGAAGAAGAAGCAGCAGCAGAAGAAGAAGAAGAAGAAGAAGAAGAAGCAGAAGAAGAAGAAGAAGAAGCAGAAGAGGAAGAAGAAGCGGAAGCGGAAGAGGAAGCGGAAGAGGAAGCGGAAGAGGAAGAGAGGAAGAGGAGGAAG	.	.	SVTYPE=INS;SVLEN=5204;SC=SKSV,pbsv,PAV;NumNeighbors=1;NumThresholdNeighbors=1;MatchId=511;TruScore=0.319048;PctSeqSimilarity=0;PctSizeSimilarity=0.957146;PctRecOverlap=0;SizeDiff=-233;StartDistance=-17;EndDistance=-17	GT	1/0
chr6	167617586	chr6-167617587-INS-86	A	AACGGAGGGTCTGTGTGACAGGAGCCCGAGCCTCCTCTGAGTCACTGGGGGGGTTCAGTTGAGCTTGACGGAAGGTCTGGTTGTTGG	.	.	SVTYPE=INS;SVLEN=86;SC=SKSV,cuteSV,pbsv,SVIM,PAV;NumNeighbors=1;NumThresholdNeighbors=1;MatchId=515;TruScore=0.290698;PctSeqSimilarity=0;PctSizeSimilarity=0.872093;PctRecOverlap=0;SizeDiff=11;StartDistance=17;EndDistance=17	GT	0/1
chr6	169247757	.	C	CCAGGGTCCGGCTGTTTCTCTTGTCTACTGATGGTGCCGGGGGTCCGGCTGTTTCTGTTGTCTACTGATGGTGCCAGGGTCCGGCTGTTTCTCTTGTCTACTGATGGTGCCGGGGGTCCGGCTGTTTCTGTTGTCTACTGATGGTGCCGGGGGTCCGGCTGTTTCTCTTGTCTACTGATGGTGCCGGGGTCCGGCTGTTTCTGTTGTCTACTGATGGTGCCGGGGTCCGGCTGTTTCTCTTGTCTACTGATGGTGCCGGGGTCCGGCTGTTTCTGTTGTCTACTGATGGTG	30	.	SVTYPE=INS;SVLEN=290;SC=SKSV,SVIM-asm,PAV,Dipcall;NumNeighbors=1;NumThresholdNeighbors=1;MatchId=521;TruScore=0.172311;PctSeqSimilarity=0;PctSizeSimilarity=0.516934;PctRecOverlap=0;SizeDiff=-271;StartDistance=285;EndDistance=285	GT	0/1
chr6	86952085	.	cgcccattactgggtatacacccatatactgggtacacacccattactgggtatacacccatatactgggtacat	C	30	.	SVTYPE=DEL;SVLEN=74;SC=SKSV,pbsv,SVIM-asm,Dipcall;NumNeighbors=1;NumThresholdNeighbors=1;MatchId=555;TruScore=0.265766;PctSeqSimilarity=0;PctSizeSimilarity=0.797297;PctRecOverlap=0;SizeDiff=15;StartDistance=-93;EndDistance=-78	GT	0/1
chr6	1542235	.	g	GAAGGGAGGGAAGGAAGGGAAGGAAGGAAGGAAAGAAGGAAGGAAGGGAGGGAGGGAGAGAGGGAGGGAGAGAAGGAGGGAGGGAAGGAGGGAGGGAGA	30	.	SVTYPE=INS;SVLEN=98;SC=SKSV,cuteSV,pbsv,SVIM,SVIM-asm,PAV,Dipcall;NumNeighbors=1;NumThresholdNeighbors=1;MatchId=557;TruScore=0.294294;PctSeqSimilarity=0;PctSizeSimilarity=0.882883;PctRecOverlap=0;SizeDiff=-13;StartDistance=-132;EndDistance=-132	GT	0/1
chr6	150107408	.	c	CCCCCCCACCTCCCTCCCGGACGGGACGGGGCGGCTGGCCGGGCGGGGGTGCTGACCCCCCCCACCTCCCTCCCGGACGGGGCGGCTGGCCGGGCGGGGGGCTGA	30	.	SVTYPE=INS;SVLEN=104;SC=SKSV,cuteSV,pbsv,SVIM,SVIM-asm,PAV,Dipcall;NumNeighbors=1;NumThresholdNeighbors=1;MatchId=572;TruScore=0.179487;PctSeqSimilarity=0;PctSizeSimilarity=0.538462;PctRecOverlap=0;SizeDiff=48;StartDistance=-127;EndDistance=-127	GT	1/1
chr6	154678789	chr6-154678790-INS-99	A	ATATAATATATATATAAAATATATATATATAATATATATATGAAATATATATATATAATATATATATAAAATATATATATATAATATATATATAAAATAT	.	.	SVTYPE=INS;SVLEN=99;SC=SKSV,cuteSV,pbsv,SVIM,PAV;NumNeighbors=1;NumThresholdNeighbors=1;MatchId=586;TruScore=0.299663;PctSeqSimilarity=0;PctSizeSimilarity=0.89899;PctRecOverlap=0;SizeDiff=10;StartDistance=-163;EndDistance=-163	GT	1/0
chr6	168630056	.	C	CTGAGACTCACCGGTTCCCAAACCGCCTGCACTTGAGACTCAGGGGTTCCCAAACCGCCTGGGCCCGAGACTCACCGGTTCCCAAACCGCCTGCGCCTGAGACTCACCGGTTCCCAAACCGCCTGCGCCTGAGACTCACCGGTTCCCAAACCGCCTGCACTTGAGACTCAGGGGTTCCCAAACCGCCTGGGCCCGAGACTCACCGGTTCCCAAACCGCCTGCGCCTGAGACTCACCAGTTCCCAAACCGCCTGCACTTGAGACTCACCAGTTCCCAAACCGCCTGCGCCTGAGACTCACCGGTTCCCAAACCGCCTGCACTTGAGACTCAGGGGTTCCCAAACCGCCTGGGCCCGAGACTCACCGGTTCCCAAACCGCCTGCGCCTGAGACTCACCGGTTCCCAAACCGCCTGCACTTGAGACTCAGGGGTTCCCAAACCGCCTGGGCCCGAGACTCACCGGTTCCCAAACCGCCTGCGCCTGAGACTCACCAGTTCCCAAACCGCCTGCACT	30	.	SVTYPE=INS;SVLEN=512;SC=SKSV,pbsv,SVIM-asm,PAV,Dipcall;NumNeighbors=1;NumThresholdNeighbors=1;MatchId=596;TruScore=0.332684;PctSeqSimilarity=0;PctSizeSimilarity=0.998051;PctRecOverlap=0;SizeDiff=-1;StartDistance=-70;EndDistance=-70	GT	0/1
chr6	40459696	.	t	TTTGTTTCCCTCACTCTATTTTGCCGTGTGACTGTGGGTAGGTAGGCAGCTTACCCTCTCTGAGTGTCTGTTTCCCTCACTCTATTTTGCTGTGTGACTGTGGGTAGGTAGGCAGCTTACCCTCTCTGAGTGTGTTTCCCTCTCTCCATTTTGCTGTGTGACTGTGGGTAGGTAGGCAGCTTACCCTCTCTGAGTGTCTGTTTCCCTCATTCTATTTTGCCGTGTGACTGTGGGTAGGTAGGCAGCTTACCCTCTCTGA	30	.	SVTYPE=INS;SVLEN=258;SC=SKSV,SVIM-asm,Dipcall;NumNeighbors=1;NumThresholdNeighbors=1;MatchId=598;TruScore=0.222798;PctSeqSimilarity=0;PctSizeSimilarity=0.668394;PctRecOverlap=0;SizeDiff=-128;StartDistance=463;EndDistance=463	GT	0/1
chr6	100266398	.	c	CCCTCCCCTCCCCCTCCCCCTCCCCCTCCCTCTCCTTCTCCTTCTCCTTCTCCTTCTCCTTCTCCTTCT	30	.	SVTYPE=INS;SVLEN=68;SC=SKSV,cuteSV,SVIM,SVIM-asm,PAV,Dipcall;NumNeighbors=1;NumThresholdNeighbors=1;MatchId=602;TruScore=0.245098;PctSeqSimilarity=0;PctSizeSimilarity=0.735294;PctRecOverlap=0;SizeDiff=18;StartDistance=-1;EndDistance=-1	GT	1/0
chr6	169055194	.	T	TACCTGAGCTCCAACCAGATGTTAGGAACTCACCAACCCTGCACCTGAGCTCCAACCAGATGTTAGGAACTCACCAACCCTGCACCTGAGCTCCAACCAGATGTTAGGAACTCACCAACCCTGCACCTGAGCTCCAACCAGATGTTAGGAACTCACCAACCCTGCACCTGAGCTCCAACCAGATGTTAGGAACTCACCAACCCTGC	30	.	SVTYPE=INS;SVLEN=205;SC=SKSV,cuteSV,SVIM,SVIM-asm,PAV,Dipcall;NumNeighbors=1;NumThresholdNeighbors=1;MatchId=604;TruScore=0.266667;PctSeqSimilarity=0;PctSizeSimilarity=0.8;PctRecOverlap=0;SizeDiff=41;StartDistance=79;EndDistance=79	GT	1/1
chr7	157568987	pbsv.INS.22596	C	CCACTTTCTCCATCTCTTCCTCCTCTTCTTCCTCCTCCCTCTCTCCTCTCTTCTCCTCCCTCTCCCCTCCTCCCTCTCCTCCTCCTCCCTTTCTCCTTACTCTCCTCCTACTCTCTCCTCCTCCTCTCCTCCTCCCTCTCCTCCTCCTCTCTCTCCTCCTCCCTCTCCTCCTCCTCCCTCTCCTCCTCTCTCCTTCTCCTCACTCTCCTCCTCTCTCCTTCTCCTCACTCTCCTCCTCCTCCCTCTCCTCCTCTCTCCTCCTCCTCTCTCCTCCTTCTCACTCTCCTCTTCCTCTCTCCTCCTCCTCACTCTCCTCTTCCTCTCTCCTTCTCCTCTCTCTCCTCCTCCTCTCTCCTTCTCCTCACTCTCCTCCTCCTCTCTCCTCCTCCTCACTCTCCTCCTCCCTCCTCCTCCTCACTCTCCTCCTCCCTCCTCCTCCTCTCTCCTCCTCCCTCTCCTCCTCCTCTCTCCTCCTCCTCCATCTCCTCCTCCCTCTCTTCTTCCTCCTGCTCTTCCTCTTCCTCCCTCTCCTCCTCCTCCCTCTTCTCCTCCCTCTCCTCCTCCCTCTCCTCCTCTTCCCTCTCCTCCTCATCTCCTTCTCCTCCTTCTCCTCCTCCATTTCCTCCTCTTTGCTCTCCTCCTCATCTCCTTCTCCTCCTTCTCCTCCTCCATCTCCTCCTCCTTCTTCTCCCTCTCCTCCTTGCTCTTCTCCTAATCCTCCTTCCTTTCCTCTTCCTCTTCCCTCTCCTCCTCCTCCCTCTCCTCCTCCTCCCTCTCCTCCTCCTCCCTCTCCTCCTCCTCCCTCTCCTCCTCCTCCCTCTCCTCCTCCTTCCTCTCCTTTTCCCTCTCCTCCTCCTCCCTCTCCTCCTCCTCCCTCCTCTCCGTCTCCACCTCCTCCTTCTCCTCCTCCTCCCTCTCCTCCTCCTCTTCCTCCCTCTCCTCCTCCTCCATCTCCTCCTCCTCCATCTCCTCCTCTTCTTCCTCCCTCTTCTCCTCCTCCCTCTCCTCCTCCTCTTCCTCTCCTCCTCCCTCTCCTCCTCCTCCCTCTCCTCCTCCTCCTCCCTCTTCTCCTCCTCCCTCCTCTCCCTCTTCACCTCCTCCCTGTCCTACTTCTCCCTCTCCTCCTCTTCCTCACTTTCCTGCTCCTCCTCCATCTCCTCCTCCTCTTCCTCCCTCCTCTCCTCCTCCCTCCTCCTCCTCCCTCTCCTCCTCCTCCCTCTCCTCCTCCCTCTCCTCATCCTCTCTCCTCCCTCTCCTCCTACCTTTCCTCCTCCTCTTCCTCCCTCTCCTCCTCCCTTTCCTCCTCCACTTCCTCCTCCCTCTCCTCCCTCTCTTCCTCCTCCCTCTCCTCCTCCTCCCTCTCCTCCTCCTCCCTCTCCTCCTCCATCTCCTCCTCCTTCTCCCCCTCCTCCTCGCTCTTCTCCTCGTCCTTCCTCTCCTCTTCCTCTTCCCTCTCCTCCTCCTCCATCTTCTCCTTCTCCTCCTCCCTCTCCTCCTCTTCCCTCTCCTCCTCTTCCCTCTCCTCCTCCTCCCTACCTCTCCACTCCCCTCCTCTGGT	.	PASS	SVTYPE=INS;SVLEN=1557;SC=SKSV,pbsv;NumNeighbors=1;NumThresholdNeighbors=1;MatchId=613;TruScore=0.277243;PctSeqSimilarity=0;PctSizeSimilarity=0.831728;PctRecOverlap=0;SizeDiff=262;StartDistance=178;EndDistance=178	GT	0/1
chr7	129149	.	CTGGACGACCACCCTTGCTCCTGTCTCAGGACACAGAGCCATGGACGACCACCCTTGCTCCTGTCTCAGGACACAGAGCCA	C	30	.	SVTYPE=DEL;SVLEN=80;SC=SKSV,cuteSV,pbsv,SVIM,SVIM-asm,PAV,Dipcall;NumNeighbors=1;NumThresholdNeighbors=1;MatchId=619;TruScore=0.555556;PctSeqSimilarity=0;PctSizeSimilarity=1;PctRecOverlap=0.666667;SizeDiff=0;StartDistance=-27;EndDistance=-27	GT	1/0
chr7	78132877	.	c	CCCTCCCCCTCCTCCTCCCCCTCCTCCTCCCCCTCCTCCTCCCCCTCCTCCTCCCCCTCCT	30	.	SVTYPE=INS;SVLEN=60;SC=SKSV,cuteSV,pbsv,SVIM,SVIM-asm,PAV,Dipcall;NumNeighbors=1;NumThresholdNeighbors=1;MatchId=623;TruScore=0.31746;PctSeqSimilarity=0;PctSizeSimilarity=0.952381;PctRecOverlap=0;SizeDiff=-3;StartDistance=-77;EndDistance=-77	GT	1/0
chr7	158233617	.	a	AGTGGTGATGGTGGTGGTGATGATGGTGATGGGGTAGTAGTGGTGTTGGTGGTAGTGGTGGTGGTGATGGCAGTGATGGGGGTGGTGGTAGTGGTGGTGGTGGTGACAGTGGTAGTAGTGATGGTGGTAGTGATGGTGGTGCTGGTGGTAGTGATAGGGGTGGTAGTGATGGTGATGGTGATAGTGGTGATGGCAGTGGTAGTGATGGTGGTGATAGTGATGGTGATAGCAGTGGTGGCAGTGGTGGTGATAGTGATGGTGATGGTGGTG	30	.	SVTYPE=INS;SVLEN=269;SC=SKSV,SVIM-asm,PAV,Dipcall;NumNeighbors=1;NumThresholdNeighbors=1;MatchId=632;TruScore=0.333333;PctSeqSimilarity=0;PctSizeSimilarity=1;PctRecOverlap=0;SizeDiff=0;StartDistance=-27;EndDistance=-27	GT	1/0
chr7	158246633	.	a	ACAACGCACACAATCACCCATGTCAGGATTGGGGATGGTTGCTATGGAGGACAGACAAGACACAACG	30	.	SVTYPE=INS;SVLEN=66;SC=SKSV,cuteSV,SVIM,SVIM-asm,PAV,Dipcall;NumNeighbors=1;NumThresholdNeighbors=1;MatchId=635;TruScore=0.282828;PctSeqSimilarity=0;PctSizeSimilarity=0.848485;PctRecOverlap=0;SizeDiff=10;StartDistance=-327;EndDistance=-327	GT	1/0
chr7	33576293	.	T	TCCCCCCGCCCCCCGCCTTCCCCCCGCCCCCCGCCTTCCCCCCGCCCCCCACCTC	30	.	SVTYPE=INS;SVLEN=54;SC=SKSV,cuteSV,pbsv,SVIM,SVIM-asm,PAV,Dipcall;NumNeighbors=1;NumThresholdNeighbors=1;MatchId=641;TruScore=0.333333;PctSeqSimilarity=0;PctSizeSimilarity=1;PctRecOverlap=0;SizeDiff=0;StartDistance=4;EndDistance=4	GT	0/1
chr7	221231	chr7-221232-DEL-189	CCTCGTCTCCAGCAGGGCAGGGGGCTGCAGGAGCCGTCCTTAGCATCTGGGCACAGGGCGGAGCCTCGTCTCCAGCAGGGCAGGGGGCTGCAGGAGCCGTCCTTAGCATCTGGGCACAGGGCGGAGCCTCGTCTCCAGCAGGGCAGGGGGCTGCAGGAGCCGTTCTTAGCATCTGGGCACAGGGCGGAGG	C	.	.	SVTYPE=DEL;SVLEN=189;SC=SKSV,cuteSV,pbsv,SVIM,SVIM-asm,PAV;NumNeighbors=1;NumThresholdNeighbors=1;MatchId=647;TruScore=0.333333;PctSeqSimilarity=0;PctSizeSimilarity=1;PctRecOverlap=0;SizeDiff=0;StartDistance=-271;EndDistance=-271	GT	1/0
chr7	155127046	chr7-155127047-INS-160	T	TCTCAGTCCTCATTGCTTTCAGTCCTCATTCCCCTCAGTCCTCATTGCTTTCAGTCCTCATTCCCCTCAGTCCTCATTGCCCTCAGTCCTCATTCCCCTCAGTCCTCATTGATCTCAGTCCTCATTCCCCTCAGTCCTCATTGATCTCAGTCCTCATTCCC	.	.	SVTYPE=INS;SVLEN=160;SC=SKSV,cuteSV,pbsv,SVIM,SVIM-asm,PAV;NumNeighbors=1;NumThresholdNeighbors=1;MatchId=653;TruScore=0.33125;PctSeqSimilarity=0;PctSizeSimilarity=0.99375;PctRecOverlap=0;SizeDiff=1;StartDistance=-170;EndDistance=-170	GT	1/1
chr7	158136150	pbsv.INS.22717	G	GTGGAATCAGCCCCATTTCTGATTTTACACCCAACACCTGCAAGCAGAGCTCGCGCAGAGGCTCAGGCAGCCATGCTCGTGGCACGTGGGCTGTCGCGGCTGCTCCCGGTGGAATCAGCCCCCTTTCTGATTTTACACCCAACACCTGCAAGCAGGGCTCGCGCAGAGGCTCAGGCAGCCATGCTCGTGGCACGTGGGCTGTCGCGGCTGCTCCCGGTGGAATCAGCCCCCTTTCTGATTTTACACCCAACACCTGCAAGCAAGGCTCGCGCAGAGGCTCAGGCAGCCATGCTCGTGGCACGTGGGCTGTCGCGGCTGCTCCCGGTGGAATCAGCCCCCTTTCTGATTTTACACCCAACACCTGCAAGCAGGGCTCGCGCAGAGGCTCAGGCAGCCATGCTCGTGGCACGTGGGCTGTCGCGGCTGCTCCCGGTGGAATCAGCCCCCTTTCTGATTTTACACCCAACACCTGCAAGCAGGGCTCGCGCAGAGGCTCTGGCAGCCATGCTCGTGGCACGTGGGCTGTCGCGGCTGCTCCCGGTGGAATCAGCCCCCTTTCTGATTTTACACCCAACACCT	.	PASS	SVTYPE=INS;SVLEN=578;SC=SKSV,pbsv;NumNeighbors=1;NumThresholdNeighbors=1;MatchId=657;TruScore=0.255188;PctSeqSimilarity=0;PctSizeSimilarity=0.765563;PctRecOverlap=0;SizeDiff=-177;StartDistance=-93;EndDistance=-93	GT	0/1
chr7	158289268	.	caggcctcccccttccctgcagcatcccccttccctgcgcccctccccttccctgcgccccctccaccttccctgagccgccctccccttccctgctccccttccccctt	C	30	.	SVTYPE=DEL;SVLEN=109;SC=SKSV,cuteSV,pbsv,SVIM,SVIM-asm,PAV,Dipcall;NumNeighbors=1;NumThresholdNeighbors=1;MatchId=669;TruScore=0.322413;PctSeqSimilarity=0;PctSizeSimilarity=0.872;PctRecOverlap=0.0952381;SizeDiff=-16;StartDistance=114;EndDistance=98	GT	0/1
chr7	2074947	.	A	AGGAGCACTGACAAGTCGGGACAGAGCTGGGGTCCAGGCTCCCAGGCATGAGCGCGGGAGCACTGACAAGTCGGGACAGAGCTGGGGTCCAGGCTCCCAGGCATGAGCGCGGGAGCACTGACAAGTCGGGACAGAGCTGGGGTCCAGGCTCCCAGGCATGAGCGCG,AGGAGCACTGACAAGTCGGGACAGAGCTGGGGTCCAGGCTCCCAGGCATGAGCGCG	30	.	SVTYPE=INS;SVLEN=222;SC=SKSV,PAV,Dipcall;NumNeighbors=1;NumThresholdNeighbors=1;MatchId=670;TruScore=0.247748;PctSeqSimilarity=0;PctSizeSimilarity=0.743243;PctRecOverlap=0;SizeDiff=57;StartDistance=-486;EndDistance=-486	GT	2/1
chr7	2075542	pbsv.INS.20030	G	GCGGGACAGAGCTGGGGTCCAGGCTCCCAGGCATGAGCGCGGGAGCACTGACAAGT	.	PASS	SVTYPE=INS;SVLEN=55;SC=SKSV,pbsv;NumNeighbors=1;NumThresholdNeighbors=1;MatchId=672;TruScore=0.309091;PctSeqSimilarity=0;PctSizeSimilarity=0.927273;PctRecOverlap=0;SizeDiff=4;StartDistance=93;EndDistance=93	GT	0/1
chr7	69961337	.	g	GTCACATCAGCGTCGATCACACACCCCACTCACACCACGTACACAGACACACACACACACCCCACACATGCACACGTCACATCAGCATCGATCACACACCCCACTCACACACACCACGTACACAGTCACACACACACCCCCCACACATGCACACGTCACATCAGCGTCGATCACACACCCCACTCACACCACGTACACAGACACACACACACACCCCACACATGCACACGTCACATCAGCGTCGATCACACACCCCACTCACACCACGTACACAGTCAGACACACACACCCCACACATGCACACGTCACATCAGCATCGATCACACACCCCCTCACACACACCACGTACACAGTCGCACACACACACCCCACACATGCACACGTCACATCAGCATCGATCACACACCCCACTCACACCACGTACACAGTCACACACACACACACCCCACACATGCACACGTCACATCAGCGTCGATCACACACCCCACTCACACCACGTACACAGACACACACACACACCCCACACATGCACACGTCACATCAGCATCTATCACACACCCCACTCACACACACCACGTACACAGTCACACACACACACCCCACACATGCACACA	30	.	SVTYPE=INS;SVLEN=613;SC=SKSV,SVIM-asm,PAV,Dipcall;NumNeighbors=1;NumThresholdNeighbors=1;MatchId=673;TruScore=0.296357;PctSeqSimilarity=0;PctSizeSimilarity=0.88907;PctRecOverlap=0;SizeDiff=68;StartDistance=-54;EndDistance=-54	GT	0/1
chr7	154541124	.	g	GGTGAGGGAGCATAGGACGGGAAAGAGGGATGGAGGCTTTACTGTGAGAGT	30	.	SVTYPE=INS;SVLEN=50;SC=SKSV,SVIM,SVIM-asm,PAV,Dipcall;NumNeighbors=2;NumThresholdNeighbors=1;MatchId=675;TruScore=0.326797;PctSeqSimilarity=0;PctSizeSimilarity=0.980392;PctRecOverlap=0;SizeDiff=-1;StartDistance=-282;EndDistance=-282	GT	1/0
chr7	157864356	.	gtggtggtggaggtgctcctggtggaggtgcttgtggtggaggtgctcctggtggtggaggtgctcgtggtggtggaggtgctcatggtggaggtgctcgtggtgatggaggtgcttgtggtggtggaggtgctcctggtggaggtgctcgtcgtatggaggtgcccgtggtggaggtgctcgtggtggtggaggtgctcgtcatatggaggtgctcatggtggaggtgctcctggtggaggtgcttgtggtggaggtgctcc	G	30	.	SVTYPE=DEL;SVLEN=262;SC=SKSV,cuteSV,SVIM,SVIM-asm,PAV,Dipcall;NumNeighbors=1;NumThresholdNeighbors=1;MatchId=686;TruScore=0.314249;PctSeqSimilarity=0;PctSizeSimilarity=0.942748;PctRecOverlap=0;SizeDiff=15;StartDistance=615;EndDistance=630	GT	1/0
chr7	148314110	.	T	TCAACACACGGGAATTACAGATCCCTCCCTCAGCACACGGGAATTACAGATCCCTCCCG	30	.	SVTYPE=INS;SVLEN=58;SC=SKSV,cuteSV,SVIM,SVIM-asm,PAV,Dipcall;NumNeighbors=1;NumThresholdNeighbors=1;MatchId=691;TruScore=0.327586;PctSeqSimilarity=0;PctSizeSimilarity=0.982759;PctRecOverlap=0;SizeDiff=1;StartDistance=-8;EndDistance=-8	GT	0/1
chr7	5282185	.	a	AGAAAGAAAGAAAGAAGGAAAGAAAGAAAGAAAGAAAGAAAGAAAGAAAGAAAGAAAGAAAGAAAGAAAGAGAGAGAGAGAGAGAGAGAGAGGGAGGGAGGGAGGGAGG	30	.	SVTYPE=INS;SVLEN=108;SC=SKSV,cuteSV,pbsv,SVIM,SVIM-asm,PAV,Dipcall;NumNeighbors=1;NumThresholdNeighbors=1;MatchId=694;TruScore=0.234568;PctSeqSimilarity=0;PctSizeSimilarity=0.703704;PctRecOverlap=0;SizeDiff=32;StartDistance=-106;EndDistance=-106	GT	0/1
chr8	102696379	svim_asm.INS.8025	C	CAAAAAAAAAAAAAGTCAACACATATATATATATGTGTGAGAGATATATATCATATCTCTCATATCACATATTACATATGTGAGAGATATATGATATATATATCATATATGTAAGAGATATGTATCATATTTCTCATATATATATATGATATACATGGTAAAGAGTGCTCTGCAATTGTTGGATATAATGTTCTATAAGCCAAATTAGGTCAGTTTGGTTAATGTCATTCTAAACTTCCGTATCCTTTTCTTTTGTATGCTTTTTCTATTAGTTATTGAAATTGGTCATAGCCTATGATTGTAGATTTGTATATGACTCCTTTAGTTCTTTCAACTTTTGCTTTATACAATTAAATTTTGTGCTAATTAGGTATTGAAAACTTTGTGATTTTATAGCTTGCTATGGACTTAACCCTTTTATGACTTTGAAATGTACATCTTTATATTTTGCACTTCTACTTAAGATCTACTTTTTTCACTATTAATTTAACCATATAATTTTTCTTTTTGTTAATATATGGTAGACTTATTTTTGTCTTTATACTTTTTAACTATGTATTCATACATATGCTTACAATGTTACTTCTGTAAACAGAATAAAACTGCATTTTTTTCAAAAAAAAAAAAAGACATTTATGCAGCCAAAAAACACATGAAAAAATGCTCATCATCACTGGCCATCAGAGAAATGCAAATCAAAACCACAATGAGATACCATCTCACACCAGTTAGAATGGCAATCATTAAGAAGTCAGGAAACAACAGGTGCTGGAGAGGATGTGGAGAAATAGGAACACTTTTACACTGTTGGTGGGACTGTAAACTAGTTCAACCATTGTGGAAGTCAGTGTGGCGATTCCTCAGGGATCTAGAACTAGAAATACCATTTGACCCAGCCATCCCATTACTGGGTATATACCCAAAGGACTATAAATCATGCTGCTATAAAGACACATGCACACATATGTTTATTGCGGCATTATTCACAATAGCAAAGAGTTGGAACCAACCCAAATGTCCAACAATGATAGACTGGATTAAGAAAATGTGGCACATATACACCATGGAATACTATGCAGCCATAAAAAATGATGAGTTCATGTCCTTTGTAGGGACATGGATGAAATTGGAAATCATCATTCTCAGTAAACTATCGCAAGAACAAAAAACCAAACACCGCATATTCTCACTCATAGGTGGGAATTGAACAATGAGATCACATGGACACAGGAAGGGGAATATCACACTCTGGGGACTGTGGTGGGGTGGGGGGAGTGGGGAGGGATAGCATTGGGAGATATACCTAATGCTAGATGACGAGTTAGTGGGTGCAGCGCACCAGCATGGCACATGTATACATATGTAACTAACCTGCACAATGTGCACATGTACCCTAAAACTTAAAGTATAAAAAAAAAAAAAAAAAGACCTTGTCTTATACCTTAGGATCATCACTGCAAAAATAATAAAATCAACTAACATTCA	.	PASS	SVTYPE=INS;SVLEN=1484;SC=SKSV,SVIM-asm;NumNeighbors=1;NumThresholdNeighbors=1;MatchId=702;TruScore=0.332659;PctSeqSimilarity=0;PctSizeSimilarity=0.997978;PctRecOverlap=0;SizeDiff=3;StartDistance=-288;EndDistance=-288	GT	1/0
chr8	145782751	.	G	GCTGAACCTTCGTAGTATTCAGTGGCAAAAGGCTGAACCTTCGTAGTATTCAGAGGCAAAGCCTGAACCTTCGTAGTATTCAGAGGCAAAGGCTGAACCTTCGTAGTATTCAGAGGCAAAGGCTGAACCTTCATAGTATTCAGAGGCAAAGGCTGAACCTTCATGGTATTCAGAGGCAAAGGCTGAACCTTCACAGTATTCAGATGCAAAAGCCTGAACCTTCATAGTATTCAGAGGCAAAGGCTGAACCTTCATAGTATTCAGTGGCAAAAGGCTGAACCTTCGTAGTATTCAGAGGCAAAGGCTGAACCTTCGTAGTATTCAGAGGCAAAGCCTGAACCTTCATAGTATTCAGAGGCAAAGGCTGAACCTTCATAGTATTCAGAGGCAAAGGCTGAACCTTCATAGTATTCAGTGGCAAAAGGCTGAACCTTCCTAGTATTCAGAGGCAAAGGCTGAACCTTCATAGTATTCAGAGGCAAAGCCTGAACCTTCATAGTATTCAGAGGCAAAGGCTGAACCTTCATAGTATTCAGAGGCAAAGCCTGAACCTTCATAGTATTCAGAGGCAAAGCCTGAACCTTCATAGTATTCAGAGGCAAAGC	30	.	SVTYPE=INS;SVLEN=604;SC=SKSV,SVIM-asm,PAV,Dipcall;NumNeighbors=1;NumThresholdNeighbors=1;MatchId=703;TruScore=0.327904;PctSeqSimilarity=0;PctSizeSimilarity=0.983713;PctRecOverlap=0;SizeDiff=-10;StartDistance=223;EndDistance=223	GT	1/1
chr8	16046874	pbsv.INS.23420	T	TTATATTTTATATATATAAAATCTTATTTTATATATATAAAATCTTATTTTATATATATTTTATATATATATAAAATCTTATTTTATATATATTTTATATATATATAAAATCTTATTTTATATATATTTTATATATATATAAAATCTTATTTTATATATATTTTATATATATATAAAATAAGATTTTATATATATTTTATATATATATAAAATAAGATTTTATATATATTTTATATATATATAAAATAAGATTTTATATATATTTTATATATATATAAAATAAGATTTTATATATATTTTATATATATATAAAATAAGATTTTATATATATTTTATATATATATAAAATAAGATTTTATATATATATAAAATAAGATTTTATATATATATAAAATAAGATTTTATATATATATAAGATTTTATATATATATAAAATAAGATTTTATATATATATAAAATAAGATTTTATATATATATAAAATATATATAAAATCTTATTTTATATATATTTTATATATATATAAAATCTTATTTTATATATATATAAAATCTTATTTTATATATATTTTATATATATATAAAATCTTATTTTATATATATTTTATATATATATAAAATCTTATTTTATATATATTTTATATATATATAAAATCTTATTTTATATATATTTTATATATATATAAAATCTTATTTTATATATATTTTA	.	PASS	SVTYPE=INS;SVLEN=705;SC=SKSV,pbsv;NumNeighbors=1;NumThresholdNeighbors=1;MatchId=705;TruScore=0.318428;PctSeqSimilarity=0;PctSizeSimilarity=0.955285;PctRecOverlap=0;SizeDiff=-33;StartDistance=131;EndDistance=131	GT	0/1
chr8	845756	.	CGGTGTGGGGCAGTGGTGAGAGGTGTCAATCCCCAGGGTTTGTTGGATGGGGATGATAGTGGCTAGGTA	C	30	.	SVTYPE=DEL;SVLEN=68;SC=SKSV,cuteSV,SVIM,SVIM-asm,PAV,Dipcall;NumNeighbors=1;NumThresholdNeighbors=1;MatchId=714;TruScore=0.323529;PctSeqSimilarity=0;PctSizeSimilarity=0.970588;PctRecOverlap=0;SizeDiff=2;StartDistance=-259;EndDistance=-257	GT	0/1
chr8	18806754	chr8-18806755-INS-96	A	AAAAAAAAAAAAAAAATATATATATATATATATATACACATATATATATATATATATATACACATATATATATATATATATACACATATATATATAT	.	.	SVTYPE=INS;SVLEN=96;SC=SKSV,cuteSV,SVIM,SVIM-asm,PAV;NumNeighbors=1;NumThresholdNeighbors=1;MatchId=720;TruScore=0.309028;PctSeqSimilarity=0;PctSizeSimilarity=0.927083;PctRecOverlap=0;SizeDiff=7;StartDistance=-5;EndDistance=-5	GT	1/0
chr8	146064581	svim.INS.12427	A	ACCCATTCATATGCGCCTAGGGGCTGTGACCTTACTTCCATTCATATGCGCCTAGGGGCTGTGACCTTACTTCCATTCATATGCGCCTAGGGGCTGTGACCTTACTT	51	PASS	SVTYPE=INS;SVLEN=106;SC=SKSV,cuteSV,pbsv,SVIM;NumNeighbors=1;NumThresholdNeighbors=1;MatchId=722;TruScore=0.330189;PctSeqSimilarity=0;PctSizeSimilarity=0.990566;PctRecOverlap=0;SizeDiff=1;StartDistance=98;EndDistance=98	GT	1/1
chr8	10531922	.	TAGCCCCCATATCATATCCTGCAACCCCCATAGCACACCCTGTAGCCCCCATATCATGCCCTGCAACCCCCATATCACACCATGC	T	30	.	SVTYPE=DEL;SVLEN=84;SC=SKSV,cuteSV,pbsv,SVIM,SVIM-asm,PAV,Dipcall;NumNeighbors=1;NumThresholdNeighbors=1;MatchId=725;TruScore=0.419468;PctSeqSimilarity=0;PctSizeSimilarity=0.964286;PctRecOverlap=0.294118;SizeDiff=3;StartDistance=57;EndDistance=60	GT	1/0
chr8	23745956	chr8-23745957-INS-238	C	CACATATATGTGTATATATGTATATACGTATATACACATATATGCGTATATATGTATATACGTATATATGTATATACGTATACATACATATATGTGTATATACGTATACATACATATATGTGTATATACGTATACATACATATATGTGTATATGTGTATATACGTATACATACATATATGTGTATATGTGTATATACGTATACATACATATATGTGTATATGTGTATATACGTATACAT	.	.	SVTYPE=INS;SVLEN=238;SC=SKSV,cuteSV,SVIM,PAV;NumNeighbors=1;NumThresholdNeighbors=1;MatchId=737;TruScore=0.315126;PctSeqSimilarity=0;PctSizeSimilarity=0.945378;PctRecOverlap=0;SizeDiff=13;StartDistance=143;EndDistance=143	GT	0/1
chr8	100862480	.	c	CATACCTACATAAGTACGCATGTATGTACTTATACATACATACATAAGTACGCATGTATGTACTTATACATACATACATAAGTACGCATGTATGTACTT	30	.	SVTYPE=INS;SVLEN=98;SC=SKSV,cuteSV,SVIM,SVIM-asm,PAV,Dipcall;NumNeighbors=1;NumThresholdNeighbors=1;MatchId=742;TruScore=0.320261;PctSeqSimilarity=0;PctSizeSimilarity=0.960784;PctRecOverlap=0;SizeDiff=-4;StartDistance=88;EndDistance=88	GT	0/1
chr8	145605471	.	CGCAGTCAGGATTATGGGCCGGGTGTAGAAACAGATGTGTGCTCAGGCACCTGCTGCACTAAGGATTATGGGCTGGGTGTAGAAACAGATGTGTGCTCAGGCACCTGCTGCACTCAGGATTATGGGCTGGGTGTAGAAGCAGATGTGTGCTCAGGCACCTGCCCCACTAAGGATTATGGGCTGGGTGTAGAAACAGATGTGTGCTCAGGCACCTGCTGCACTCAGGATTATGGGCTGGGTGTAGAAACAGATGTGTGCTCAGGCACCTGCTGCACTCAGGATTATGGGCTGGGTGTAGAAACAGATGTGTGCTCAGGCGCCTGCTGCAGTCAGGATTATGGGCCGGGTGTAGAAACAGATGTGTGCTCAGGCACCTGCTGCATTCAGGATTATGGGCTGGGTGTAGAAACAGATGTGTGCTCAGGCACCTGCT	C	30	.	SVTYPE=DEL;SVLEN=432;SC=SKSV,cuteSV,SVIM-asm,Dipcall;NumNeighbors=1;NumThresholdNeighbors=1;MatchId=746;TruScore=0.484611;PctSeqSimilarity=0;PctSizeSimilarity=0.792661;PctRecOverlap=0.661172;SizeDiff=-113;StartDistance=-72;EndDistance=-185	GT	1/1
chr8	139952732	.	t	TCCCCCCCACCCCCCCACCTTCCCCCCACCCCCCCACCTTCCCCCCACCCCCACCTTC	30	.	SVTYPE=INS;SVLEN=57;SC=SKSV,cuteSV,pbsv,SVIM,SVIM-asm,PAV,Dipcall;NumNeighbors=1;NumThresholdNeighbors=1;MatchId=753;TruScore=0.321637;PctSeqSimilarity=0;PctSizeSimilarity=0.964912;PctRecOverlap=0;SizeDiff=2;StartDistance=-25;EndDistance=-25	GT	0/1
chr8	26102349	chr8-26102350-INS-56	T	TTATGTATAATATATTACATATTATATAATATATAATATATTATGTATAATATATTA	.	.	SVTYPE=INS;SVLEN=56;SC=SKSV,cuteSV,SVIM,SVIM-asm,PAV;NumNeighbors=1;NumThresholdNeighbors=1;MatchId=755;TruScore=0.291667;PctSeqSimilarity=0;PctSizeSimilarity=0.875;PctRecOverlap=0;SizeDiff=7;StartDistance=12;EndDistance=12	GT	0/1
chr8	144940156	pbsv.INS.25348	C	CCGGCCTGCCAGCTGCAGCATGTAGAGCCCGGTGTCCGGGTCGGGCACGCAGCGGCGCAGCAGCTGCACGTACGTGAGGTTCTCGTGCGTGTTGGGGTCGAAGAAGCCCTTGGTGTCGTCGCTGGGGTCGGCCAGGACACGGTTCATCTCCTCGTCGAAGTAGCCGCGCCGGTAGGCCACGTCCACGGGCACGCGGTGGCTGTGCACGGGGTCGATGACGCCGCCCGTGGCGATCTGGGCCTCCAGCAGGCGGATGCCGTGCTCCCGGACGATGAGGTCCTTCTGCATGGCCTGGAAGAGGGAGATCTGCTGCCCGGTGTAGGGGTCGGTGTAGCCGGTGACGGCGCGCTCGGCCGACAGCAGCTTCTCCTGGATCTCGCCGCCCACCACGCCCGCGGCCACGGCCTCCTCCACCGACAGCCTCAGGTTGCGCACGGGGTCGATGACGAAGCCGGTGGCCGCCTGCGCCTCCAGCAGCACCAGGGCCGTGCCGGGCCGCAGCACGCCCTTCCACATGGCCTGGTAGATGCTCATCTTCTCCTGGCGGCCGGGCTGGTCCTTGGCGGGCACCAGGACGCCCGCGATGCAGCTGGTGCCCTCCAGGTAGCGCTTGACCGAGTCCATCTCCGTCACCTCCTGCAGCGTCTTAGTGCCCTGGGCCAGGTCCCGCAGGGTCTCGGGGCCCAGGATCCCGGACGTGTGCAGCTCGGAGGCGGACACCTGGCGCCTCAGGCCGCGGAAGGACACCTTGCTGAGCCGCTCCTCCGTCTCCTCGATGACCCGGGTGAGGACGGCGACGAGGTCGGGCAGGCCCAGGGCGCCGGCCGCGTGCTGGGCCAGGAGCTCGTCTCGGCGGGCCTCGCTCAGGTACGAGGAGAAGAGGACGTCCCACACGGAGACCGGCCGCCCCTGGAACTGCCCGCGCTGCACCTCCATGGTGGCATCACGCAGGGTCTGCTCCTGGCGGCGGGCGGCGGCGGCGGCGGCGGCGGCCTCCTGGGTCTCGCCCTCCCCCTGGCCCTCTCGCTGGGAGCGCCCCGAGTCGCCGTCCCCTCGCCCGGCTGGCCCTGGCTCCCGCGGGCCGCGCCAGGCGTCCTGGAGCTGCGGCCGGGCCCCGGGGGCCTCCTCGGCCTCCTCGATGATGGCGGTCAGCCGGCGGGTCAGCGCGGGCAAGTCCAGGGTCCCCGAGCCAAACTCGGCCAGCAGCTCCTCCCGGGCGGCCCTGCTCACGTAGCCGGACGCCAGCACGTCCCACACGGGCACCGCGCGCCCCCGGAGGCGGCCCACCTTGACCTCCATGGTGGCCGCACGCAGGGCCTCCCGGGGGTCTGGGCGCGGGCTCCCGGCCTCGGCCTCGGCCCGGGCCTGGGCCTGGGCCTGGGCCAGCAGCGAGGTGAGGGTGGCGCCCAGCTCCTCCACGGTCAGCGTGCCCGCCCGGTATCTGCTCAGCAGGTCCTGGCGCCGGTCCTCGGACACCTCGCGGTAGAAGAGGAGCTCCCAGACGGAGACGCTCTGGCCCTGGAGGGCGCCCGAGCCTGGCGTCACGCGGGCGTCGCGCAGGGCACAGCGCAGCTCCTCGCTCAGCTGGTGCACGGCG	.	PASS	SVTYPE=INS;SVLEN=1596;SC=SKSV,pbsv;NumNeighbors=1;NumThresholdNeighbors=1;MatchId=770;TruScore=0.331464;PctSeqSimilarity=0;PctSizeSimilarity=0.994393;PctRecOverlap=0;SizeDiff=-9;StartDistance=-82;EndDistance=-82	GT	1/1
chr9	90017399	.	g	GGGAAGGAGGGAAGGAGGGAAGGAAGGAAGGAAGGAAGGAAGGAAGGAAGGAAGGAAGGAAGGAAGGAAGGAA	30	.	SVTYPE=INS;SVLEN=72;SC=SKSV,cuteSV,SVIM,SVIM-asm,PAV,Dipcall;NumNeighbors=1;NumThresholdNeighbors=1;MatchId=793;TruScore=0.287037;PctSeqSimilarity=0;PctSizeSimilarity=0.861111;PctRecOverlap=0;SizeDiff=10;StartDistance=-57;EndDistance=-57	GT	0/1
chr9	87904912	.	g	GTGGGGGGGGGTGGGGGGGTGGGGGGGGGTCGGGGGGTGGGGGGGTGGGGGGGGGTCGGGGGGT	30	.	SVTYPE=INS;SVLEN=63;SC=SKSV,cuteSV,pbsv,SVIM,SVIM-asm,PAV,Dipcall;NumNeighbors=1;NumThresholdNeighbors=1;MatchId=797;TruScore=0.328042;PctSeqSimilarity=0;PctSizeSimilarity=0.984127;PctRecOverlap=0;SizeDiff=1;StartDistance=20;EndDistance=20	GT	0/1
chr9	135507625	.	g	GTACACACACACACACACACACACACACACACACACACACACACACACACAGTCC	30	.	SVTYPE=INS;SVLEN=54;SC=SKSV,cuteSV,SVIM,SVIM-asm,PAV,Dipcall;NumNeighbors=1;NumThresholdNeighbors=1;MatchId=800;TruScore=0.320988;PctSeqSimilarity=0;PctSizeSimilarity=0.962963;PctRecOverlap=0;SizeDiff=2;StartDistance=-9;EndDistance=-9	GT	0/1
chr9	380451	.	gcttggagcagtggctcacatctgcaaccccagcactctaggaggctgagatggcaggatca	G	30	.	SVTYPE=DEL;SVLEN=61;SC=SKSV,cuteSV,SVIM,SVIM-asm,PAV,Dipcall;NumNeighbors=1;NumThresholdNeighbors=1;MatchId=803;TruScore=0.327869;PctSeqSimilarity=0;PctSizeSimilarity=0.983607;PctRecOverlap=0;SizeDiff=1;StartDistance=-165;EndDistance=-164	GT	0/1
chr9	140182895	chr9-140182896-INS-61	G	GTGGGGGTGTCGGCCCCCCGCCCGGCCAGCCGCCCCGTCCGGGAGGGAGGTGGGGGGGGGTC	.	.	SVTYPE=INS;SVLEN=61;SC=SKSV,cuteSV,SVIM,PAV;NumNeighbors=1;NumThresholdNeighbors=1;MatchId=804;TruScore=0.327957;PctSeqSimilarity=0;PctSizeSimilarity=0.983871;PctRecOverlap=0;SizeDiff=-1;StartDistance=-13;EndDistance=-13	GT	0/1
chr9	138660985	.	G	GCGCGTGTGCACACGTGGGTGACGGTGCGTCTGGGGCAGGACGCGTGTGCACACGTGGGTGACGGTGCGTCTGGGGCAGGA	30	.	SVTYPE=INS;SVLEN=80;SC=SKSV,cuteSV,SVIM,SVIM-asm,PAV,Dipcall;NumNeighbors=1;NumThresholdNeighbors=1;MatchId=806;TruScore=0.279167;PctSeqSimilarity=0;PctSizeSimilarity=0.8375;PctRecOverlap=0;SizeDiff=13;StartDistance=60;EndDistance=60	GT	1/0
chr9	25285612	svim.INS.12625	T	TCCCTATCTATCTAGACAGATAATAGATATCCTATCTATCTAGACAGATAATAGATAT	38	PASS	SVTYPE=INS;SVLEN=57;SC=SKSV,cuteSV,pbsv,SVIM;NumNeighbors=1;NumThresholdNeighbors=1;MatchId=811;TruScore=0.292308;PctSeqSimilarity=0;PctSizeSimilarity=0.876923;PctRecOverlap=0;SizeDiff=-8;StartDistance=-263;EndDistance=-263	GT	0/1
chr9	137416264	.	a	AATTTCCTAATTGTTCACTGGACCATCCCCTCCCATCCCCTGGGATCCGGTCCACATTCAG	30	.	SVTYPE=INS;SVLEN=60;SC=SKSV,SVIM-asm,PAV,Dipcall;NumNeighbors=1;NumThresholdNeighbors=1;MatchId=816;TruScore=0.181818;PctSeqSimilarity=0;PctSizeSimilarity=0.545455;PctRecOverlap=0;SizeDiff=-50;StartDistance=90;EndDistance=90	GT	1/0
chr9	121869803	.	a	ATATATATATACACACACGTGTATATATATATATACACACACGTGTATATATATATATACACACACGTG	30	.	SVTYPE=INS;SVLEN=68;SC=SKSV,cuteSV,SVIM,SVIM-asm,PAV,Dipcall;NumNeighbors=1;NumThresholdNeighbors=1;MatchId=826;TruScore=0.314815;PctSeqSimilarity=0;PctSizeSimilarity=0.944444;PctRecOverlap=0;SizeDiff=-4;StartDistance=35;EndDistance=35	GT	1/0
chr9	138618778	chr9-138618779-INS-68	C	CCTCTCTCTCTCTCCCTCCCTCTCCCTCTCTTTCCCATTCTCTCTCTCTCTCCCTCTCTCTTTCCCATT	.	.	SVTYPE=INS;SVLEN=68;SC=SKSV,cuteSV,pbsv,SVIM,SVIM-asm,PAV;NumNeighbors=1;NumThresholdNeighbors=1;MatchId=827;TruScore=0.241135;PctSeqSimilarity=0;PctSizeSimilarity=0.723404;PctRecOverlap=0;SizeDiff=-26;StartDistance=-133;EndDistance=-133	GT	1/1
chr9	6378591	pbsv.INS.25528	G	GTAATAAAATTGAAAAAAAAAACAAAAGAAACTGCATCAACTAACGAGCAAGATACCAGCTAAATCATAATGACAGGATCAAATTCACACATAACATATTAACCTTAAATGTAAATGGGCTAAATGCTCCAATTAAAAGACACAGACTGGCAATTGATTAAAGAGTCAAGACCCATCAGTGTGCTGTATAGGAGACCCACTTCATGTGCAGAGACACACATAGGCTCAAAATAAAGGGATGGAGGAAGATCTACCAAGCAAATGGAAAACAAAAAAAGGCAGGGGTTGCAATCCTAGTCTCAGATAAAACAGACTTTAAACCAACAAAGATCAAGAGACAAAGAAGGCCATTACATAGTGGTAAAGGGATCAATTCAACAAGAGAAGCTATCCTAAATATATACGCACCCAATACGGGAGCACCCAGATTCATAAAGCAAGTCCTTACAGACCTACAAAGAGACTTACACTCCCACACAACAATAATGGGAGACTTTAAAACCCCACTGTCAACATTAAACAGATCAACAAAACAGAAAGTTAACAAGGATATCCAGGAATTGAACTCGGCTCTGCACCAAGCGGACTTCATAGACATCTACAGAACTCTCCACCCCAAATCAAAAGAATATACATTCTTCTGAGCACCACACAGCACCTATTCCAAAACTGATCACATAGTTGGAAGTAAAGCACTCCTCAGCAAATGTAAAAGAACAGAATTATAACATACTGTCTCTCAGACCATAGTACAATCAAACTAGAACTCAGAATTAAGAAACTCACTCAAAACTGCTCAACTACATGGACACTGAACAACGGCTCCTGAATGACTACTGGGTACATAACAAAATAAAGGCAGAATAAAGATGTTCTTGAAACCAATGAGAACAAAGACACAACATACCAGAATCTCTGGGACACATTTAAAGCAGTGTGTAGAGGGAAATTTATAGTACTAAATGCCCACAAGAGAAAGCAGGAAAGATCTAAAATTGACACCCTAACATCACAATTAAAAGACTACAGAATCAAGGGCAAACACATTCAAAAGCTAGCAGAAGGCAAGAATAACTAAGATCAGAGCAGAACTGAAGGAAATAGAGACACAAAAATCCTTCAAAAAATCCTTCAAAAAATCAATGAATCCAGGAGCTGGTTTTTTGAAGAGATCAACAAAATTGATAGACTGCTAGCAAGACTAATAAAGAAGAAAGAGAGAAGAATCAAATAGATGCAATAAAAAATGATAAAGGGGATATCACCACTCAACCACAAAATACAAACTACCATCAGAGAATACTATGAACATCTCTAGGCAAATAAACTGGAAAATCTAGAAGAAACGGATAAATTCCTTGACACATACACCCTCCCAAGACTAAAACAGGAAGAAGTTGAATCCCTGAATAGACCAACAACAGTCTCTGAAATTGAGGCAATAATTAATAGCCTACCAACCAAAAAAAGTCCAGGACCAGACGGATTCACAGCCAAATTCTACCAGAGGTACAAGGAGGAGCTGGTACCATTCCTTCTGAAACTATTTCAATCAGTAGAAAAATAGGGAATCCTCCCTAACTCATTTTATGAGGCCAGCATCATCCTGATAACAAAGCCTGGCAGAGACACACACACAAAAAAGAGAATTTTAGACCAATATCCCTGATGAACATCAATGCGAAAATCCTCAATAAAATACTGGCAAACTGAATCCAGCAGCACATCAAAAAGCTTATCCACCACAATCAAGTGGGCTTCATCCCTGGGATGCATGGCTGGTTCAACATACCCAAATCAATAAACGTAATCCATCATAGAAACAGAACCAAAGACAAAAAACACATGATTATCTCAATAGATGCAGAAAAGGCCTTCAACAAAATTCAGCAACTCTTCATGCTAAAAACTGTTCAATAAATTAGGTATTGATGGGACGTATCTCAAAATAATAAGAGCTATTTATGACAAACCCACAGTCATTATCATACTGAATGGGCAAAAACTGGAAGCATTTCCCTTTGAAAACTGGCACAAGACAAGGATGCCCTCTCTCGCCACTCCTATTCAACATAGTGTTGGAAGTTCTGGCCAGGGCAATCAGGCAGGAGAAGGAAATAAAGGGCATTCAATTAGGAAAAGAGGAAGTCAAATTGTCCCTGTTTGCAGATGACATGATTGTATATCTAGAAAACCCCATTGTCTCAGCCCAAAATCTCCTTAAGCTGATAAGCAGACTTCAGCAAAGTCTCAGGATGCAAAATCACTGTGCAAAAATCACAAGCATTCCTATACATCAATAATAGACAAACAGAGAGCCACATTATGACTGAACTCCCATTCACAATTGCTTCTAAGAAGAATAAAATACCTAGGAATGCAACTTACAAGGGATGTGAAGGACCTCTTCAAGGAGAACTACAAACCACTGCTCAATGAAATAAAAGAGGATACAAACAAATGGAAGAACATTCCATGCTCATGGATAGGAAGAATCAATATCGTGAAAATGGCCATACTGCCCAAGGTCATTTATAGATTCAATGCTATCCCCATCAAGCTACCAATGACTTTCTTCACAGAGTTTGAAAAAACTACTTTAAAGTTCATATGGAACCAAAAAAGAGCCCCCATTGCCAAGTCAATCTTAAGCCAAAAGAATAAAGCTGGAGGCATCACGCTACCTGACTTCAAACTATATACTAACAAGGCTACAGTAACCAAAACAGCATGGTACTGGCACCAAAACACAGATATAGACCAGTGGAACAGAACAAAGCCCTCAGAAATAATACCACACTATCTACAACCATCTGATCTTTGACAAACCTGACAAAAACAAGAAATGGGGAAAGGATTCCCTATTTAACAAATGGTGCTGGGAAAGCTGGCTAGCCGTATGTAGAAAGCTGAAACTGGATCCCTTCCTTACACCTTATACAAAAATTAATTCAAGATGGATTAAAGGCTTAAATGTTAGACCTAAAACCATAAAAACCCTAGAAGACAACCTAGGCAATATCATTCAGGACACAAGACATGGGCAAGGACTTCATGTCTAAAAACACCAAAAGCAATGGCAACGAAAGCCAAAATTGAGAAACGGGATCTAACTAAACTAAAGAGCTTCTGCACAGCAAAAGAAACTACCATCAGAGCGAACAGGCAACCTACAAAATGGGAGAAAATTTTTGCAACCTACTCATCTGACAAAGGGCTAATATCCAGAATCTACAAAGAACTCAAACAAACTTACAAGAAAAAAACAAAGAACCCCATCAACAAGTGGGTGAAGGATATGAACAGACACTTCTCAAAAGAAGACATTTATGCAGCCAACAGACACATGAAAAAATGCTCATCATCACTGGCCATCAGAGAAATGCAAATCAAAACCACAATGAGATATCATCTTACACCAGTTAGAATGGTGATCACTAAAAAGTCAGGAAACAACAGGTGCTGTAGAGGCTGTGGAGAAATAGGAATGCTTTTACACTCTTGGTGGGAGTGTAAACTTGTTCAACCATTGTAGAAGTCAGTGTGGTGATTCCTCAGGGATCTTGAAGTAGAAATATCATTTGACCCAGCCATCCCATTACTGGGTATATACCCAAAGGATTATAAATCATGCTGCTATGAAGATACACGCACACGTATGTTTACTGCGGCACTATTCACAATAGCAAAGACTTGGAACCAACCCAAATGTCCAACAATGATAGACTGGATTAAGAAAATGTGGCACATATGCACCATGGAATACTATGCAGCCATAAAAAATGATGAGTTCATGTCCTTTGTAGGGACATGGATGAAGCTGGAAACCATCATTCTCAGGAAACTATCGCAAGGACAAAAAACCACACACCACATGTTTTTACTCATAGGTGGGAATTGAACAATGAGAACATTTGGACACAGGAAGGGGAACATCACACACCAGGGCCTGTTGTGGGGTGGGGGGAGGAGGGAGGGATAGCATTAGGAGATATACCTAATGCTAAATGACGAGTTAATGGGTGCAGCACACCAACATGGCACATGTATACATATGTAACTAACCTGCACATTGTGCACATGTACCCTAAAACTTAAAGCATAATAATAATAAAATTGAAAAAAAAACAAAAGAAACTGCATCAACTAACGAGCAAGATAACCAGCTAAATCATAATGACAGGATCAAATTCACACATAACATATTAACCTTAAATGTAAATGGGCTAAATGCTCCAATTAAAAGACACAGACTGGCAAATTGATTAAAGAGTCAAGACCCATCAGTGTGCTGTATTAGGAGACCCACTTCATGTGCAGAGACACACATAGGCTCAAAATAAAGGGATGGAGGAAGATCTACCAAGCAAATGGAAAACAAAAAAAGGCAGGGGTTGCAATCCTAGTCTCAGATAAAACAGACTTTAAACCAACAAAGATCAAGAGACAAAGAAGGCCATTACATAGTGGTAAAGGGATCAATTCAACAAGAGAAGCTATCCTAAATATATACGCACCCAATACGGGAGCACCCAGATTCATAAAGCAAGTCCTTACAGACCTACAAAGAGACTTACACTCCCACACAACAATAATGGGAGACTTTAAAACCCCACTGTCAACATTAAACAGATCAACAAAACAGAAAGTTACAAGGATATCCAGGAATTGAACTCGGCTCTGCACCAAGCGGACTTCATAGACATCTACAGAACTCTCCACCCCAAATCAAAAGAATATACATTCTTCTGAGCACCACACAGCACCTATTCCAAAACTGATCACATAGTTGGAAGTAAAGCACTCCTCAGCAAATGTAAAAGAACAGAAATTATAACATACTGTCTCTCAGACCATAGTACAATCAAACTAGAACTCAGAATTAAGAAACTCACTCAAAACTGCTCAACTACATGGACACTGAACAACCGGCTCCTGAATGACTACTGGGTACATAACAAAATAAAGGCAGAAATAAAGATGTTCTTTGAAACCAATGAGAACAAAGACACAACATACCAGAATCTCTGGGACACATTTAAAGCAGTGTGTAGAGGGAAATTTATAGTACTAAATGCCCACAAGAGAAAGCAGGAAAGATCTAAAATTGACACCCTAACATCACAATTAAAAGAACTACAGAATCAAGGGCAAACACATTCAAAAGCTAGCAGAAGGCAAGAAAT	.	PASS	SVTYPE=INS;SVLEN=5185;SC=SKSV,cuteSV,pbsv;NumNeighbors=1;NumThresholdNeighbors=1;MatchId=841;TruScore=0.263452;PctSeqSimilarity=0;PctSizeSimilarity=0.790357;PctRecOverlap=0;SizeDiff=1087;StartDistance=1;EndDistance=1	GT	0/1
chr9	137577276	.	c	CCATCCATCCATTCATCCATCCACCATCCATCCATCCATCCATCCACCATCCATCCATCCATCCACCATCCATCCATCCACCATCCATCCATTCATCCATCCATCCATTCATCCATCCATCATCCTCCCATTCATCCATCCATCCACCATCCATCCATTCATTCATCCATCCATCCATCCGTCCATCCATCCATCCATGCATCCGTCATCCATCCACCATCCATCCATTCATTCATCCATCCATCTGTCCATCCATCCATCCATCCATCCATCCACCATCCATTCACCCATCCATCCATTCATCCATCCATCCACCATCCATCCATTAATTCATCCATCCATCCATCCATTCATCCACCATCCATCCACCATCCATCCATCCATCCATCCACCATCCATCCATCCACCATCCATCCATTCATCCATCCATCTGTCCATCCATCCATCCATCCGTCCATCCACCATCCATTCACCCATCCATCCATTCATCCATCCATCCACCATCCATCCATTAATTCATCCATCCATCCATCCATCCATTCATCCATCCACCATCCATCCATCCATCCACCATCCATCCATCCACATCCATCCATTCATACATCCATCATCCTCCCATTCATCCATCCATCCACCATCCATCCATTCATTCATCCATCCATCCATCCATCCATCCATCCATCCATCCACCATCCATCCACCCATCCATCCACCATCCATCCATCCAGCATCCATCCATCCATCTATTCATCCATCCATCCATCCATCCGTCCATCCATCCATCCTCCATCCATCCATCCATCCATCAACCATCCATCCATGCATCCATTCATCCATCCACCATCCATCCACCATCCATCCACCAT	30	.	SVTYPE=INS;SVLEN=865;SC=SKSV,SVIM-asm,PAV,Dipcall;NumNeighbors=1;NumThresholdNeighbors=1;MatchId=852;TruScore=0.321002;PctSeqSimilarity=0;PctSizeSimilarity=0.963006;PctRecOverlap=0;SizeDiff=32;StartDistance=44;EndDistance=44	GT	1/1
chr9	71944809	.	TTAGATTCCACTGGGGTATGGGAGTTAACTAGGTTCCACTGGGTTTAATTAGATTCCACTGGGGTATGGGAGTTAATGTTAAC	T	30	.	SVTYPE=DEL;SVLEN=82;SC=SKSV,SVIM-asm,Dipcall;NumNeighbors=1;NumThresholdNeighbors=1;MatchId=855;TruScore=0.473259;PctSeqSimilarity=0;PctSizeSimilarity=0.841463;PctRecOverlap=0.578313;SizeDiff=13;StartDistance=22;EndDistance=35	GT	1/0
chr9	20974288	.	T	TCTTTCAGCATCTGTTCATGGCCTCTGCTTCTCCTTTTTCCTATGTTTCTCCTTTCTGTAGCTGTTTTTTTCCTGCTGACTCTTGCTTCCCCATTTTAGCATCTGCTAATTTGGTCTCTGCTTCTCCTTTTTCCTATGCTTCTCATTTCTGCTGCTGTTTTCACGTTTGCTGACTCTGCCCTACTTCCCTCTTCTTTCAGCATCTGTTCATGGCCTCTGCTTCTCCTTTTTCCTATGTTTCTCCTTTCTGCAGCTGATTTTTTCCTGCTGACTCTTGCTTCCCCATTTTAGCATCTGCTAATTTGGCCTCTGCTTCTCCTTTTTCCTATGCTTCTCATTTCTGCTGCTGTTTTCATGTTTGCTGACTCTGCCCTACTTCCCCCTA	30	.	SVTYPE=INS;SVLEN=384;SC=SKSV,SVIM-asm,PAV,Dipcall;NumNeighbors=1;NumThresholdNeighbors=1;MatchId=862;TruScore=0.323232;PctSeqSimilarity=0;PctSizeSimilarity=0.969697;PctRecOverlap=0;SizeDiff=-12;StartDistance=269;EndDistance=269	GT	1/1
chr10	94875800	svim_asm.INS.9739	A	AGGAGGGGGAGGGGAAGGGGGAAAAGAGGGGGAGGAGGAGGGGGAGGGGGAGGAGGAGGG	.	PASS	SVTYPE=INS;SVLEN=59;SC=SKSV,SVIM-asm;NumNeighbors=1;NumThresholdNeighbors=1;MatchId=866;TruScore=0.282486;PctSeqSimilarity=0;PctSizeSimilarity=0.847458;PctRecOverlap=0;SizeDiff=9;StartDistance=-16;EndDistance=-16	GT	1/1
chr10	134824839	.	c	CACGTGTGATGTGTGTTAGTGTGTGATGTGTGTTAGCATGTGTGATGTGTGCTTGTGTGATGTGTTTTTGTGTGTGTGATGTGTTAGTGTGTGTGATGTGTGCTTGTGTGATGTGTTTTAGCACGTGTGATGTGTGTTAGTGTGTGATGTGTATGTTAGTGTGTGATGTGTGTTAGCGTGTGTGATGTGTGCTTGTGTGATGTGTTTTAGCACGTGTGATGTGTGTGTTAGTGTGTGATGTGTTAGCGTGTGTGATGTGTGCTTGTGTGATGTGTTTTTGTGTGTGTGATGTGTTAGTGTGTGTGATGTGTGCTTGTGTGATGTGTTTTAGCACGTGTGATGTGTGCTTGTGTGATGTGTGTTAGTGTGTGATGTGTGTTAGCGTGTGTGATGTGTGCTTGTGTGTGTGTGTTAGTGTGTGTGTGTTAGTGTGTGTGATGTGTGTTTGTGTGATGTGTGTTAGCGTGTGTGATGTGTGCTTGTGTGATGTGTTTTTGTGTGTGTGATGTGTGCTTGTGTGATGTGTTTTAGCACGTGTGATGTGTGTTAGTGTGTGATGTGTGTTAGCGTGTGTGATGTGTGCTTGTGTGATGTGTTTTTGTGTGTGTGATGTGTTAGTGTGTGTGATGTGTGCTTGTGTGATGTTTTCGTGTGTGTGATGTGTTAGTGTGTGTGATGTGTGCTTGTGTGATGTGTTTTAGCACGTGTGATGTGTGTTAGTGTGTGATGTGTGTTA	30	.	SVTYPE=INS;SVLEN=735;SC=SKSV,SVIM-asm,PAV,Dipcall;NumNeighbors=1;NumThresholdNeighbors=1;MatchId=867;TruScore=0.324717;PctSeqSimilarity=0;PctSizeSimilarity=0.97415;PctRecOverlap=0;SizeDiff=19;StartDistance=107;EndDistance=107	GT	1/1
chr10	133994198	chr10-133994199-DEL-56	Tgcgtgtgtgtgtgcgcgtgtgtgtgcgtgtgtgtgcgtgtgtgcgtgcgtgcgcgc	T	.	.	SVTYPE=DEL;SVLEN=56;SC=SKSV,PAV;NumNeighbors=1;NumThresholdNeighbors=1;MatchId=868;TruScore=0.397256;PctSeqSimilarity=0;PctSizeSimilarity=0.848485;PctRecOverlap=0.343284;SizeDiff=-10;StartDistance=-34;EndDistance=-44	GT	1/0
chr10	132819169	pbsv.INS.29801	G	GCCCACACCCCGCATCCCTCCAGGGCCCACACCCCGCATCCCTCCAGGGCCCCA	.	PASS	SVTYPE=INS;SVLEN=53;SC=SKSV,pbsv;NumNeighbors=1;NumThresholdNeighbors=1;MatchId=873;TruScore=0.327161;PctSeqSimilarity=0;PctSizeSimilarity=0.981481;PctRecOverlap=0;SizeDiff=-1;StartDistance=293;EndDistance=293	GT	0/1
chr10	127190937	pbsv.INS.29630	G	GCATCTCAGAAAAACAAACAAACAAAAAATGCATGTGTGCATTCTGTATATGCCATACCTGGGCTCCTTCTATTACCTCTTAAACTATGAGAAATGAATTTTCTCACTTTATCTTTACTGGAATTTTGATCTAAAATACATTCTGTTGCTCAAATTTGACTAAATACTTCTAGGACAGAAATATGCAAAAATCCTTGTCTAGAGCAAGGTACTCCTGAGTTGGAGATGGGAAGGTAAGAAAAGAATGTGTAAGCATGGACACCCAAGCTGGAGTGCAGTGGTGTGATCACGGCTCACTGCAGCCTTGACCTCCTGGGCTCAAGCAATTCTCCCACTTCAGCCTCCCAAGTAGCTGGGACTCCAGGCATGTGCCACCATGCCCAGCTAATTTTTTGTATTTTTAATAGAGACGGGGTTTCATCATGTTGGCCAGGCTGGTCTTGAACTCCTGGCCTCAAATCCGCCTGCTTTGGCCTTCCAAAGTGCTGGGATTACAGGCGTGAGCCACTGTGCCCGGGCTGCACACACGTTTTTTTGTGTGTTTGTTTGTTTTTGAGACGGAGTCTAGCTCTGTCGCCCAGGCTGGAGTGCAGTGGCGCAGGCACACATATTTTTAATGTCCCTTCCTGATATCATTACTTATCACCCCCATACCCTTGCCGCAGTCCAATGCCATCTGTGCCCCTGCCATGCTGCCTAGTAATGGGGATGCCCTGCATCTTATTAAAGGTGACTGACCCACCACTGAGCTATGGGCTTGCAACACAGAAATTCATTTTTTAATTAGATAATTGATGTTCTCCAGATTCTTCTCTTTCTTGCCATACAGTTTTTTTAACTTCAATTATTTTTGTCATTTACTCACCATCTTCTGTGGCAAATACATTCGTTTTTAAAAACTAATTTTATTTAATTAATTAATTTATTCGTTTTTGAGACGGAGTTTCGCTTTGTCACTCAGGCTGGAGTGCAGTGGTGCTATCTCAGCTCACTGCAACCTCCGCTTCCTGGGTTCAAGCGATTCTCCTGCCTCATGCTTGTAATTCTCTCTCTCCCGAGTAGCTGGAATTACAAGCATGCACCACCACACCTGGCTAATTTTTGTATTTTTAGTAGAGATGGGGTTTCGCCATGTTGGCCAGGCTGGTCTTGAACTCCTGACCTCAGGTGATCCACCCGCCTCGGCCTCTCAAAGTGCTGGGATTACAGGCATGAGCCACCACGCCTGGCGTCTCCACCCCACAGAAGCACAGCTGTGGGTGTTGGCTGCCATTTGGCCAGGGTCAGCACTAGCTTACACTCAATACATTCAAGCAAGAGCCCAGAGATGAGAGAGCAAAAGGGAATACAACAGTGGCTTCTCTGGCCAAGGTAAAAATTCCCTCCAACTGTTTCCAGATACTTGAAAAGAGACTCGAGTGTTCAGGACAAGCTCAAGGCTCACGTGTTTCCAGAAGATGAGGAGGAAGGCCCATTCCTTACTTCAGGGCAGATGTTGTAAGAAGGTCTCCTGAGCAAGGTGCCTCCAAAACAGAAAAGGCCCTCAGCTGTTGTTTGTTTCCTAGAAGAGTCCACGAACTACAGGACAGTCCCAGCTACCGGGAAGAGGTACCCAACTCTTGCAGGCATGGCTAACGCCAGATGAGGTCTAAAGATCAAGCTGTGTTTTTTCAGATGACAATGGAAGACAGGCTAAAGAGAAGCATGAGGTGAAGCTGGGAATGGGCACATACTATCTTGTGTGACCTCTTGGCATTTCCTGATACCAGAGATTTATTTTTCTGCCTGCCAAACTGGCATTATTTATGAAAGAGAGATGCACAGTGTAATCTTTTTCCCTTCCCAGGAGAAAGAGTCTACGTTGGTATCTGTTTAACCTGTCTAACTTTTTGTTTGTCAACTTGTGCATGCATCTTTCCATTCACAATGGGGAAGGGAAAAAAGACACATTTATTTGGTGTCACAGAAAGTCCCTTGGACTAGGCCTCTGAAGTTCTAGGATTTTGGGTTGGCAGTCATGAGACAGTGCTCCTCAGTTCTCAAATGTTTTCCTTCTCAAAAAATTATTTCCTCCCAGCTTTGTGGGGAGGAGAAGATCAGAAAAGGGATGTGCAAGTTCTCAGAAAAGAAGTCTACAGGCTGGGCACGGTGGCTCACACCTGTAATCCCAGCAATTTGGGAGGCTGAGGTGGGCAGATCACGTGAGGTAAGGAGTTTGAGATTAGCCTGGCCAACATGGTGAAACCCCGTCTCTACTAAAAATACAAAAATTAGCTAGGCATAGTGGCATGCACCTGTAATCCCAGCTACTTGGGAGGCTGAGGCAGAAGAATCGCTTGAACCCGGGAGGCAGAGGTTGCAGTGAACCAAGATTGTGCCACTGCACTCCAGCCTGGGCTACAGAGTGAAACTCTGTCTCAAATCAAAGTCTACAGACATTTCAGAAATTTCTAGTGGGCTAGGAACCGGGGCTTAAAAATTAAGACACTGGCCATGCTGTCATGGACACCAACACTGTTAACCATTAAGAGGTCAAGCCACAGTCCCCAAAAATATAATATTATTATGACCATCTTATTTTAATGACTTTAATTCTATCTCTATGCTGCTGCAGGGTTGTTTATTTCCAGGCAATTGTCCACATGTTTCTTTCCCCTCTACCTCTGCCTAATTTCTTCTTACATCTTCCTCTTCCTGAGAAACAGTAGTGCTTGGGGAAAATAAGGGACTGTGAGTACTGGGTAGTACATCAGAGTTGATGAGCAAAGAGAGAATCCACCTTTGTCCTCAACAACCCTTTGTCTTTCTAAAATTCAAAGGTGAAGTCCTCAGGCTGTGATTTTCTGTTTCAAGAAAATGCTAGGACAGGGATAGAGCCAGCCTACCCAGTGTACACATCAAGAAGATAATGATATGAGCTCTTAGAGGATGATATAGTTTAGCTGTGTCCCCACCCAAATCTCATCTTGAATTTTAACTCCCACAATTCCCACGTGTTGTGGCAGGGACCTGGTGGGAGGTAATTAAATCATGGGGGCAGGTCTTTTCCATGCTATTCTTGTGATAGTGAAGAAGTCTTAGAAAATCTGATGGTTTTACAATGGGGAGTTTCCCTGCACAAGCTCTCTTTTCTCTTGTCTGCCGCTACGTGAGACGTGCCTTTTACCTTCCTCTTTGACTGAGAGGCCTCCCCAGCCATGTGGAACTATGACTCCATTAAGTGTCTTTCTTTTGTAAATTGCCCAGTCTCTGGTATGTCTTTATCAGCAGTGTGAGAACGAACTAATACAGAGGAACACTCTCTGTAAATAAAAGGCAGCTTTTTAGAAAATAAATTTCTGAGCATTTTAGAAAACAAGTTGGGAAAGTTCACTAAGATTTCTCTGCCTCTAACACATTGTATAATTTATTATTATTTATTTGGGTCCTCTTCACTGAATGGTGAGCAAAAACGGTTCTTTTTAATTCTTTTTGGCAATAATCCATACAGGAAAAAAAAAGTCCTTTGCATTCTAACCTAGGTAGTCTCCCACAGTGTCTTCTAATGTGAAAGAAAATGAAGAATTATTATAGAAGTGCACCCAAAAATGTTAATGCAAAATTAGCAGAGCCGTTTTGTTTCTGCTAGTAGTGCAATATTTTCTCACAGTTATGTTTTTGAAACATGAATCTGTGATAGTTTAAGAGCTGAATACATAATTTAATACTGCCCAAGGCCAACATTAGTGAAAGCAGATGTTTGTGAAAGATGCGTGTCTTTATTAGAGGGCTGTGCTGCCCTAATTCGGTCCAATTCACTACGCCCCTCCCCGCCCCCGTCGCGGTGCTCAGGTCATCCCGCTCCTCTGCATGGATGGAGACTGAGAATGCCTCCTTCAAGGCACACCAGGAGGGTGGCTCTGCAAGCTGTCATTACACACATGACAATCAAACTGCCCAACATGGAGAGGGCGATCTTCTTTGAGGCTGTCTTATATATTCCACCGT	.	PASS	SVTYPE=INS;SVLEN=3986;SC=SKSV,pbsv;NumNeighbors=1;NumThresholdNeighbors=1;MatchId=878;TruScore=0.195392;PctSeqSimilarity=0;PctSizeSimilarity=0.586176;PctRecOverlap=0;SizeDiff=-2814;StartDistance=137;EndDistance=137	GT	0/1
chr10	127191655	svim.DEL.11402	GGCCTGAAAAACTAAGTTTAAAGAAAACAAGCAGCATGTAACGTTCTTGAGATACAATTACAAGGCAGAAAAGTTAGTGGAAGTCTATTCCTTGGATGGGTTTATGTCATGATCAAGAAAAAAAGGATTAAGAATATGGTAAGGGTCTCAATTTATGATCTCAAGTACTATGTGAGAAACCTAAAAAGTAAATTCAAACTTTGAAATTTGGAATTTTCTTTGCTATAGGAAAAAGATTTTACTATAGGTAACAACAGTAATGGCTGGTGAATTTTTTCTAGGGGTAGACTCTCAACAATGTTGATGCCACTCAACAAATCCAAAGAACCATCATTATTTTTCTCTAAATAGCAGGACCAAAACCAAAGAAACATTCTAGACTAGGTACTTACCTTGACCCATCCACACTGTGGACTAATTCCTTAAGTGAAAGAATGTGAAGCTTCCTGTGGCTGCATCAGGCAATCCACAGAGAAAAAGAGTGATGGCCAGTTGAGCTCTGTCCAAAGAATCATGTAGCTCTGTGATGACAGAAAATTGACTAAGCATAAGTCTCAAGCTTATTCCCTTAGAATCCTCCATCTGGAATATACGAGTCTTCAAGAAAACATTCTTTCTTGCTACCCTGAAGCATGACATCCAGGGGATGGAAAGAAATAATTTGTCCATACCATTCATCGAATGCAGCTGTGGCCCCTATATCTTACCTAAAAACTATTTTTATTTTTCACAATTTTAAGATAGAGGCATAGCTTGTCTTATTGTGCATCATTTGATTGTGCTTTGCAGGTACTGCATTCTCTGCAGAATGAAGTTCTGTGGCAATGCTGTGTCAAGCAAGTCCATTTTTCCCAACAGCATGTGCTCACTTTGTGTCTCTGTGTCACGTTTTGATCATTCTCACACTATTTCAGACTTTTTCATTATCGTCATATCTGTTACTGTGATCTGGGGTGAGTGATCTTTGATGTTGCAATTGTCATTGTATTGTTTTGGGGTGCCACAAATCGCAGCTATACAAGATGGGAAACTTAATGGATAAATATTGTGTGTTTTCTGACTGCTCCACTCACTGGCCATTCCCCTGTATCTCTCCTTCTCCTTGGGCCTTCCTATTCCCTGGGACACAGCAATATTGAAATTAGGCCAATTAATAACCATAGAGTGGCCTCTAAGTATTCAAGGGAAAGGAAGAGTCACACATCTCTCACTTTAAATCAAAAGCTAGAAATGATTAAGCTTAGTCGGGAAATGCATCTCAAAAGCCAAGATAGGCTGAAAGCTGGGCCTCTTGTGCCAAACAGGTAGCCAAGTTGTGAATGCAAAGAAAAAGGTCTTAAAGGAATTTGAAAGCGCTACTCCAGTGAACATATAAATGATAAGAAAGTGAAACAGCCTTATTGCTGATATAGAGAAGGTGTTAGTGGTCTGGGTAGAAGATCAAACCAGCTACAACATTCCCTCAAGCCAAAGCCTAATCCAGAGCAAGGCCCTAGCTCTCTTCCGTTCTATGAAGGCTGAAAGAGGTGAGGAGGCTGCAGAAGAAAAGTTTCAACCTAACAGAGGTTGGCTCATGAGGTTTGAGAAAAGAAGTCATCTCCATAACATAAAAGTGCAAGGTGAAGCAGCAAATGCTGATGGAGAAGCTACAGCAAGTTATCCAGAAGATCTAGCTAAGACCGTTGATGAAGGCGGCTGTGCTAAACAATGGATTTTCAATGTAGATGAAACAGTCTTCTATCGGAAGAAGATGCCATCTAGGACTTTCATTGCCAGATAAGTCAATGCCTGGCTTCAAAGCTTCCAAAGACAGGCTGATTCTCTTGCTGGAGGTGAATGTTGTCAACTTTCAGTTGAGGCCAAGGCTCACTCACCATTCTGAAAATCCTAGGACTCATAAGAATTATGCTGAATCTACTCTGCCTGTGCTCTGTACATGGAACAACAAAGCCTGGATGACAGCACATCTGTTTACAGCATGGTTTACTGAATATTTTAAACCCACTATTGAGACCTACTTCTCAGAAAAAAGAGATTTGTTTCAAAATATTGTCACTCATTTACAATGCATCTGCTCACTCAGCAGCCCTGAAGGAGGTGTACAAGGAGATGAATGTTGTTTTCAAGCCTGCTAACACAATATTCATTCTGCAGCCCATGGATCAAAATGTAATTTTGACTTTCAACTCTTATTATTTAAAAAATATATTTTGTAAGGCTATAGCTTCCATAGATAATGATTCCTCTGATGGATCTGGACAAAGTAAATTGAATGCCTTCTGGACAAAACTCACCATTCTAGAAGCCATTAAGAAAATTCATGATTAATGGGAGGTCAGAATATCAACATTAACAGGAGTTTGGAAGAAGTGGATTCCAATCCCCATGGTTGACTTTGAGGGGTTTAAGACTTCAGTGGAGGAAGTAACTGCAAATGTCCTGGAAACAGCAAGAGAACTAGAATTAGAAATGGAGCCTGAAAGTGTGACTGAATTGCTGCAATCTCATGATACAACTTGAATAGATGAGGAGTTGCTTCTTATGGATGAGCAAATAAAGTGGTTTTTGAAAAGGAATTTATTCCTGATGAAGATGCTGTGAATATTTTTGAAATAACAACAAAGGATTTAGAACAAACGTAGTTGATAAGGCAGTGGCAGGGTCTGAGAGGATTCACTCCACTTTTGAAAGGAGTTCTACTGTAGGATCCAGGACTCAGCCTGGTAGTTCAGTGTCTAGTCCCATTGTGCTATCGGTGCCATCCCAGGGCCAGCCACTGGGCTAAGTGCTGCCATTGCTGTTCCCTCTGCTTCTTTCCACCACTGTCACATTCAGGTAACACTAATTAGGGCTTTTCCTGTCTCCTTTCACGTATTAGAAAGCTTGACCCAGCCCTCAGTTGTGTGAAGAAAGCCAAACTCTGGTCTCCAGCTGCACATAGGATGCCCCTGTCTAGGTCACTCTACAGGAATTAAATCTTCACCACCCCTGCCTGCTGTAGTGCCCCACTCTTTCTGCTTTGTAGCTCTTTTTCTGATCCCTAGGGATGTTTAGCTCATTTTTTAGCATAGCCATCCTTTTAAATTTATATATTTCACATGTAATTTAATTTGTAAAATACATATGAAATATTTATTGACTGCTGTAGCCATAAAAAGGAGTGAGATCATGTCCTTTGCAGGAACATAGATGAAGCTGGAAGCCATCATCCTCAGCAAACTAACACAGGAACAGAAAACCAAACACCGCGTGTTCTCACTCATAAGTGGGAGTTGAACAATGAGAACACATGGACACAGGGAGGGGAACATCACACACCGGGGCCTATTGGGGGTTGGGGAGCGAGGGGAGAGAACTTAGAGGTTCAATAGGTGCAGCAAACCACCATGGCACACGTATACCTACGTAACAAACCTTCACGTTCCGCACATGTATATTGGAATTTAAAGTAAAATGAAAATATTTAAATAAATGAAAGAAAAAAAAAGAAACATTGACTGCATATTTTGTCATTGCTGTGTTTGGAGCAGAGGGGAAAAATTTCAAGCACCACCTTGACCACAAGAACACCATATGTAGGATGTATGTTGAACATTTCATATTTCACAGAACAGTGTGTCCCAGGTTTTCACCAGTTTTTGTTGAAGAGATAATGTAGTGAGCGGTTAGATATTTCCATTACTATCAGCGATTTGCTTTCTGCATCCCCAGGGATGTCATTTTCTCCAACAAATAATACCCTTTTGGCAAAGTCTTGGCTGGTTGAAAATTATAAGAGAACGTTTCATTGTATTGCATCTTAACGTGGTTGTTCTAAAAATTCATCTCAGAATTTGCTATTTCAGGAAGCTTGCTCAGCGCCTCTGTTTTTTTCTGTAGTCCATCAATTCCATAAATTGGCTAGGCATTACTCAAAGATGATTGTTAAGGTCAGGAGTGGGGAGGAACAGAACACCAGGTGTTACATTTTAAAAGGTGGCATAAGCCCCTGGTTTAGTCATGTACTTCAAGAGTGTGGGAAATAGCTGTTCACAGTTAACACCAGAAGTGCTCATTAAACTGATTTTCTGTTGGGAATGATTCCTCCAAAATGTCTCAGGCTATCAAGTAGCTAAAATTCTATCAGGATTATGACACCCACCAAGTTACAACTTATAAGAAACAATATTGAAATGAAGGCTTTGCAGGCAAATTAAAATAGTAATAATTTCAGTTAATGTAATGATATCTTTTTAAAAAAATCCCTTAATATCGTTCAGCCAAAATTACATATTTGGAAAAAATGAGCTTCTAAAGAAGATTCCCTAATTGTATGTAATATGCCTGAAGGCATATTGCGGATGTAATTCAGATGCCTGGACACAGAGGAAGAGGGCTCTGATGAGAATATTGTGTCATATAACTACATTTTAGTCACAAACAGCCATAATGTACAACTATTTCCCAGAAAAAGGAAGCCGGGACCATGTGACAGCTTTCATGGTTAACTCTGGAATTCTGAGTATGGCCTGGAGATCCTATTTCCACATGTGCAGACTTTTCTGTAAGCCCCCAAACCTTTCTCATCAAACTTTGACATGTAACATCTCAGTATTTTGTAAGTGATGGCGCTTATTTTCCCGAACTTCAGTTGCATCTTGAGTTTCCTTTATTTAGTTTACGCCAATGTGGTCTTTTCTCAAATGGCTCATTATGGCTCCTGTCTCATCCACAGACTAACAAAGCCCTACATTCATTTCTTGTGGTAAAAGAATAACTTAGACGAAGCATGAATTGTTTTTACTATTTACAAGCAGTAATAACTTTTTAAATGTCATTTTAACAAATGTCACATTATTGAGCTACACCTTGTTGTATATCAGTCTGTCCATTAATGTTTTTTACATTTATCATACTCAAAAACCATAGGATCTTGCATAGAATTTCATAAAATGTGATCTTGACATATGACTAAATGTAAAAACTTGAGGACACTGTATTCTGGGTTGTGGTCTAACTCAGGTGAGTCCATTTGAAATGGAATTTTTTGTTTCATGCTCAGGCCAGATTCACAGCCCAGGTTGGTGAAGGCTCCTATAAAAGTAGCCTTCATGGTGGCTTTCACTTCCCTGGGCCATCCAACACATCGAACCGTTAGCTGCTAACAACCCATGTTCCCCTCCTTTCCCCAAGTCCTGTGCTTTCTTTTCTTGCCTTTACTGACATGGAGGTCAGAGGCCATCATCTCCAACATGTTGGTTTTATTTCTTCTGGGAAGAAAAACTCCATCTGGCCACACTGTGGTGACCCCGGCTTTCTCAATTGCCTCTGGCCTTATGATGCTGTCCTTGTTCTTCAACAAGGCTGATTTCCTTTCTGCCTTCCTGTGTTCCCTTTCTACTGGGCTCAATTCAGTCCACTGGGGAGGCAGACAATGGATTCCTCTGTTACTCCTGGTGGCTTCTGGGGTAGACATGGCCTCCAAATAGGCCTCCTGATGGGTGAGTATGAGCCCACCTTCCAGCCTCCCTACTCAGCCTGCAGTCTATTTATGCCTGTCTCCCAAACGCTTGGGGCTGCCCTCATGGACACTTTTCAGTT	G	32	PASS	SVTYPE=DEL;SVLEN=5579;SC=SKSV,cuteSV,pbsv,SVIM;NumNeighbors=1;NumThresholdNeighbors=1;MatchId=880;TruScore=0.666607;PctSeqSimilarity=0;PctSizeSimilarity=1;PctRecOverlap=0.999821;SizeDiff=0;StartDistance=1;EndDistance=1	GT	0/1
chr10	5423291	.	c	CCACACACACCACACACACCACAAACACACACCACACACCCCACACACACCCCACACACACCACACACACCACACACCCCACACACACCACACACACACCACACACCACACCACACACCCCACACAGACCCCACACACACCCCA	30	.	SVTYPE=INS;SVLEN=143;SC=SKSV,cuteSV,pbsv,SVIM,SVIM-asm,PAV,Dipcall;NumNeighbors=1;NumThresholdNeighbors=1;MatchId=881;TruScore=0.296037;PctSeqSimilarity=0;PctSizeSimilarity=0.888112;PctRecOverlap=0;SizeDiff=16;StartDistance=-113;EndDistance=-113	GT	1/0
chr10	134999416	.	c	CGGGAGGAGAGGGGAGGGGCGGGAGGGGAGGGGTGGGAGGAGAGGGGAGGGGT	30	.	SVTYPE=INS;SVLEN=52;SC=SKSV,cuteSV,SVIM,SVIM-asm,PAV,Dipcall;NumNeighbors=1;NumThresholdNeighbors=1;MatchId=883;TruScore=0.304094;PctSeqSimilarity=0;PctSizeSimilarity=0.912281;PctRecOverlap=0;SizeDiff=-5;StartDistance=118;EndDistance=118	GT	1/1
chr10	1061306	chr10-1061307-INS-66	G	GCTGGGGTCCTGAGCTCTGAGCCTGGGAGCGGGGCTGGGGTCCTGAGCTCTGAGCCTGGGAGTGGAC	.	.	SVTYPE=INS;SVLEN=66;SC=SKSV,cuteSV,SVIM,SVIM-asm,PAV;NumNeighbors=1;NumThresholdNeighbors=1;MatchId=888;TruScore=0.328283;PctSeqSimilarity=0;PctSizeSimilarity=0.984848;PctRecOverlap=0;SizeDiff=1;StartDistance=-139;EndDistance=-139	GT	0/1
chr10	14416818	.	a	AGAAGGGAAGGGAAGGGAAGGGAAGGGAAGGGAAGGGAAGGGAAGGGAAGGGAAGGGAAGGGAAGGGAAGG,AGAAGGGAAGGGAAGGGAAGGGAAGGGAAGGGAAGG	30	.	SVTYPE=INS;SVLEN=107;SC=SKSV,SVIM,SVIM-asm,PAV,Dipcall;NumNeighbors=1;NumThresholdNeighbors=1;MatchId=896;TruScore=0.199377;PctSeqSimilarity=0;PctSizeSimilarity=0.598131;PctRecOverlap=0;SizeDiff=43;StartDistance=-37;EndDistance=-37	GT	1/2
chr10	134253748	.	C	CCCCCCCAGCACACGGGATCTGGACCCACTGTCTCCCCTGCCCAGCACACGGGATCTGGGCCCACTGTCT	30	.	SVTYPE=INS;SVLEN=69;SC=SKSV,cuteSV,SVIM,SVIM-asm,PAV,Dipcall;NumNeighbors=2;NumThresholdNeighbors=1;MatchId=903;TruScore=0.299517;PctSeqSimilarity=0;PctSizeSimilarity=0.898551;PctRecOverlap=0;SizeDiff=7;StartDistance=-264;EndDistance=-264	GT	0/1
chr10	134253954	chr10-134253955-DEL-65	GCCCAGCACATGGGATCTGGACCCACTGTCTTCCCAGCACACGGGATCTGGGCCCACTGTCTCCCC	G	.	.	SVTYPE=DEL;SVLEN=65;SC=SKSV,cuteSV,SVIM,PAV;NumNeighbors=1;NumThresholdNeighbors=1;MatchId=904;TruScore=0.297436;PctSeqSimilarity=0;PctSizeSimilarity=0.892308;PctRecOverlap=0;SizeDiff=7;StartDistance=-72;EndDistance=-65	GT	1/0
chr10	2543629	chr10-2543630-INS-63	C	CAACAAAGCGCGGTTTCCTCGCTCGCCATCCTTCCTCATGGTCGCGCACCTGGCTCACCTCAAG	.	.	SVTYPE=INS;SVLEN=63;SC=SKSV,cuteSV,SVIM,SVIM-asm,PAV;NumNeighbors=1;NumThresholdNeighbors=1;MatchId=908;TruScore=0.322751;PctSeqSimilarity=0;PctSizeSimilarity=0.968254;PctRecOverlap=0;SizeDiff=2;StartDistance=-146;EndDistance=-146	GT	0/1
chr10	61441547	.	tatgtatatgtatatgtatatgtatatatgatgtatatgtatatgtatatg	T	30	.	SVTYPE=DEL;SVLEN=50;SC=SKSV,cuteSV,pbsv,SVIM,SVIM-asm,PAV,Dipcall;NumNeighbors=1;NumThresholdNeighbors=1;MatchId=911;TruScore=0.196078;PctSeqSimilarity=0;PctSizeSimilarity=0.588235;PctRecOverlap=0;SizeDiff=-35;StartDistance=147;EndDistance=112	GT	0/1
chr10	125640745	.	t	TCCCCTCCCCTCCCCTCCCCTCCCCTCCCCTCCCCTCCCCTCCCCTTCCCTCCCCTCCCCTCCCCTTCCCTCCCCTCCCCTCCCCTCCCCTTCCCTCCCC	30	.	SVTYPE=INS;SVLEN=99;SC=SKSV,cuteSV,pbsv,SVIM,SVIM-asm,PAV,Dipcall;NumNeighbors=1;NumThresholdNeighbors=1;MatchId=935;TruScore=0.289562;PctSeqSimilarity=0;PctSizeSimilarity=0.868687;PctRecOverlap=0;SizeDiff=13;StartDistance=1;EndDistance=1	GT	1/0
chr10	72337337	chr10-72337338-DEL-56	Ttctttctttctttctttctttctttctttctctctctctctttttctttctttctc	T	.	.	SVTYPE=DEL;SVLEN=56;SC=SKSV,PAV;NumNeighbors=1;NumThresholdNeighbors=1;MatchId=944;TruScore=0.551623;PctSeqSimilarity=0;PctSizeSimilarity=0.982456;PctRecOverlap=0.672414;SizeDiff=-1;StartDistance=19;EndDistance=18	GT	1/1
chr10	129538175	chr10-129538176-DEL-60	Acacccacacccacactcacacccacacacactcacacccacacacacccacactcatact	A	.	.	SVTYPE=DEL;SVLEN=60;SC=SKSV,pbsv,PAV;NumNeighbors=1;NumThresholdNeighbors=1;MatchId=945;TruScore=0.322222;PctSeqSimilarity=0;PctSizeSimilarity=0.966667;PctRecOverlap=0;SizeDiff=2;StartDistance=-180;EndDistance=-178	GT	0/1
chr10	102074766	.	a	AGGGGAAGGGAAGGGAAGGGAAGGGAAGGGAAGGGAAGGGAAGGGAAGGGAAGGGAAGGGAAGGGAAGGGAAGGGAAGGGAAGGGAAGGGAAGGGAAGGGAAGGGAAGGGAAGGGAAGGGAAGGGAAGGGAAGGGAAG,*	30	.	SVTYPE=INS;SVLEN=139;SC=SKSV,cuteSV,SVIM,SVIM-asm,PAV,Dipcall;NumNeighbors=1;NumThresholdNeighbors=1;MatchId=947;TruScore=0.215827;PctSeqSimilarity=0;PctSizeSimilarity=0.647482;PctRecOverlap=0;SizeDiff=49;StartDistance=-26;EndDistance=-26	GT	1/2
chr10	120007849	chr10-120007850-DEL-60	Gggagagggagagggagagggagagggagagggagagggagggaggaaagaaagaaaagaa	G	.	.	SVTYPE=DEL;SVLEN=60;SC=SKSV,PAV;NumNeighbors=1;NumThresholdNeighbors=1;MatchId=950;TruScore=0.63475;PctSeqSimilarity=0;PctSizeSimilarity=0.967742;PctRecOverlap=0.936508;SizeDiff=-2;StartDistance=4;EndDistance=2	GT	1/0
chr11	1431223	.	CGTGTTTGGGGGGGTTTGTGACGTCGGCCTCGCAGAGCGGTGACGGTCGCAGAGTCTGTGTTTTGGGGGGTTTGTGACGAGTCT	C	30	.	SVTYPE=DEL;SVLEN=83;SC=SKSV,cuteSV,pbsv,SVIM,SVIM-asm,PAV,Dipcall;NumNeighbors=1;NumThresholdNeighbors=1;MatchId=968;TruScore=0.280981;PctSeqSimilarity=0;PctSizeSimilarity=0.807229;PctRecOverlap=0.0357143;SizeDiff=16;StartDistance=-81;EndDistance=-65	GT	0/1
chr11	16507488	chr11-16507489-INS-50	A	AGGAGGGGAGGGGAGGGGAGGGGAGGGGAGGGGAGGGGAGGGGAGGGGAGG	.	.	SVTYPE=INS;SVLEN=50;SC=SKSV,cuteSV,SVIM,SVIM-asm,PAV;NumNeighbors=1;NumThresholdNeighbors=1;MatchId=971;TruScore=0.314465;PctSeqSimilarity=0;PctSizeSimilarity=0.943396;PctRecOverlap=0;SizeDiff=-3;StartDistance=-17;EndDistance=-17	GT	0/1
chr11	82004531	chr11-82004532-DEL-60	Aaagaaagaaagaaagaaagaaagaaagaaagaaaggagggagggagggagggagggaggg	A	.	.	SVTYPE=DEL;SVLEN=60;SC=SKSV,cuteSV,pbsv,SVIM-asm,PAV;NumNeighbors=1;NumThresholdNeighbors=1;MatchId=981;TruScore=0.573679;PctSeqSimilarity=0;PctSizeSimilarity=0.983333;PctRecOverlap=0.737705;SizeDiff=1;StartDistance=15;EndDistance=16	GT	1/1
chr11	61777634	.	g	GGGAGACGGAGCTTGCAGTGAGCAGAGATCGCGCCACTGCACTCCAGCCTGGGCAACAGAGCGAGACTCTGTCTCAAAAAAAAAAAAAAAAAAAAAATTAGCTGGGTGTGGTGGTGCATGCCTGAAGTCCCAGCTACTCAGGAATCTGAGGTGGGAGGATTGCTTGAGCCCAGGAGGTTGAGACTGCAGTGAGCTATACTGGTGCCACTGCCCTCCAGCCTGGGCAACAGAGTGAGACCCCATCTCTAAAAAAATTAAAAACATGGCCGGGCAAGGTGGCTCACGCCTACCAGCACTTTGGGAGGCTGAGGCAGGCGGATCCCTTGAGGTCAGGAGTTCCAGACCAGCCTGGCCAACATGGCAAAACCCCATTTCTACTAAAAATACAAAAATTAGCCAGGCATGGTGGCAGGTGCCTGTCATCCCAGCTACTTGGGAGGCTGAGGCAGGAGAATCACTTGAACTCAGGAGTCAGAGGTTGCAGTGAGCCGAGATCATGCCACTGCACTCCAGCCTGGGCAACACACAGCAAGACTCCATCTCAAAAAAAAAAAAAAACGTTTTGGGCAGGGTGCGGTGGCTCATGCCTGTAATCCCAGCACTTTGGGAGGCCTAGGCAGGTGGATCACTAGGTCAGGAGATCGAGACCATCCTGACTAACATGGTGAAACCCCGTCTCTACTAAATGTACAAAAAATTAGCCGGGCATGATGGCAGGTGCCTGTAGTCTCAGCTACTTGGGAGGCTGAGGCAGGAGAATGGTGTGAACCCA	30	.	SVTYPE=INS;SVLEN=771;SC=SKSV,SVIM-asm,PAV,Dipcall;NumNeighbors=1;NumThresholdNeighbors=1;MatchId=984;TruScore=0.330759;PctSeqSimilarity=0;PctSizeSimilarity=0.992278;PctRecOverlap=0;SizeDiff=-6;StartDistance=28;EndDistance=28	GT	0/1
chr11	134630084	chr11-134630085-INS-60	C	CACTGCACAGAACTCAGCCCATGCACAGCAGGGCCCCGTGTGTGCCATTGACTCCAATGTG	.	.	SVTYPE=INS;SVLEN=60;SC=SKSV,cuteSV,SVIM,PAV;NumNeighbors=1;NumThresholdNeighbors=1;MatchId=986;TruScore=0.311111;PctSeqSimilarity=0;PctSizeSimilarity=0.933333;PctRecOverlap=0;SizeDiff=4;StartDistance=187;EndDistance=187	GT	1/0
chr11	8578833	pbsv.INS.30479	G	GGAGGGGAGGGGAGGGGAGGGGAGGGGAGGGGAGGGAAGGGAAGGGAGAGGAGAGAA	.	PASS	SVTYPE=INS;SVLEN=56;SC=SKSV,cuteSV,pbsv;NumNeighbors=1;NumThresholdNeighbors=1;MatchId=989;TruScore=0.316384;PctSeqSimilarity=0;PctSizeSimilarity=0.949153;PctRecOverlap=0;SizeDiff=-3;StartDistance=11;EndDistance=11	GT	1/1
chr11	1651199	.	a	AGGCTGTGGGGGCTGTGGCTCCGGCTGTGGAGGCTGTGGGGGCTGTGGCTCCGGCTGTGGGGGCTGTGGCTCT	30	.	SVTYPE=INS;SVLEN=72;SC=SKSV,cuteSV,SVIM,SVIM-asm,PAV,Dipcall;NumNeighbors=1;NumThresholdNeighbors=1;MatchId=1000;TruScore=0.277778;PctSeqSimilarity=0;PctSizeSimilarity=0.833333;PctRecOverlap=0;SizeDiff=12;StartDistance=42;EndDistance=42	GT	1/0
chr11	401785	chr11-401786-INS-347	G	GCCCCGCTCACACCCGCCCCGCTCACACCCGCCCCGCTCACCCCCGGCCCGCTCACACCCGCCCCGCTCACCCCCGGCCCCGCTCACCCCGGCCCCGCTCACACCCGCCCCGCTCACACCCGCCCCGCTCACACCCGGCCCCGCTCACACCCGCCCCGCTCACACCCGCCCCGCTCACACCCGGCCCCGCTCACACCCGGCCCCGCTCACACCCGGCCCCGCTCACACCCGCCCCGCTCACACCCGCCCCGCTCACACCCGGCCCCGCTCACACCCGCCCCGCTCACCCCCAGCCCCGCTCACACCCGCCCCGCTCACCCCCGGCCCCGCTCACCCCCGGCCCCGCTC	.	.	SVTYPE=INS;SVLEN=347;SC=SKSV,PAV;NumNeighbors=1;NumThresholdNeighbors=1;MatchId=1005;TruScore=0.214595;PctSeqSimilarity=0;PctSizeSimilarity=0.643785;PctRecOverlap=0;SizeDiff=-192;StartDistance=-192;EndDistance=-192	GT	1/1
chr11	74838438	.	T	TTTTTCTTTCTTTCTTTCTTTCTTTCTTTCTTTCTTTCTTTCTTTCTTTCTTTCTTTC	30	.	SVTYPE=INS;SVLEN=57;SC=SKSV,cuteSV,SVIM,SVIM-asm,PAV,Dipcall;NumNeighbors=1;NumThresholdNeighbors=1;MatchId=1014;TruScore=0.304094;PctSeqSimilarity=0;PctSizeSimilarity=0.912281;PctRecOverlap=0;SizeDiff=5;StartDistance=-79;EndDistance=-79	GT	1/0
chr11	131659323	.	g	GGAAGAAGAAGAAGAAGAAGAAGAAGAAGAAGAAGAAGAAGAAGAAAGAAGAAGAAGAAGAAGAA	30	.	SVTYPE=INS;SVLEN=64;SC=SKSV,cuteSV,SVIM,SVIM-asm,PAV,Dipcall;NumNeighbors=1;NumThresholdNeighbors=1;MatchId=1020;TruScore=0.333333;PctSeqSimilarity=0;PctSizeSimilarity=1;PctRecOverlap=0;SizeDiff=0;StartDistance=-69;EndDistance=-69	GT	0/1
chr12	130871523	.	C	CCCCTTCCTGTCTCCATTCACCCATGCCCACCACCCCCTTCCTGTCTCCATTCACCCATGCACACCA,*	30	.	SVTYPE=INS;SVLEN=68;SC=SKSV,cuteSV,pbsv,SVIM,SVIM-asm,PAV,Dipcall;NumNeighbors=1;NumThresholdNeighbors=1;MatchId=1038;TruScore=0.323529;PctSeqSimilarity=0;PctSizeSimilarity=0.970588;PctRecOverlap=0;SizeDiff=2;StartDistance=-7;EndDistance=-7	GT	1/2
chr12	132111303	pbsv.INS.34762	G	GCCGAGACCACAGCCACTCCCCTCTCCCCATCCACCCGAGACCACAGCCACTCCCCTCTCCCCATCCACCCGAGACCACAGCCACTCCCCTCTCACCATCCACCCGAGACCACAGCCACTCCCCTCTCCCCATCCACCCGAGACCACAGCCACTCTCTTCTCCCCATCCGCCCGAGACCACAGCCACTCCCCTCTCCCCATCCGCCCGAGACCACAGCCACTCCCCTCTCACCATCCGCCCGAGACCACAGCCACTCCCCTCTCACCATCCGCCCGAGACCACAGCCACTCCCCTCTCACCATCCACCAGAGACCACAGCCACTCTCTTCTCCCCATCCGCCCGAGACCACAGCCACTCCCCTCTCCCCATCCACCCGAGACCACAGCCACTCCCCTCTCCCCATCCACCCGAGACCACAGCCACTCCCCTCTCACCATCCACCCGAGACCACAGCCACTCCCCTCTCCCCATCCACCCGAGACCACAGCCACTCCCCTCTCCCCATCCACCCGAGACCACAGCCACTCCCCTCTCCCCATCCACCCGAGACCACAGCCACTCCCCTCTCCCCATCCACCCGAGACCACAGCCACTCCCCTCTCCCCATCCACCCGAGACCACAGCCACTCCCCTCTCCCCATCCACCCGAGACCACAGCCACTCCCCTCTCCCCATCCACCCGAGACCACAGCCACTCCCCTCTCCCCATCCGCCCGAGACCACAGCCACTCCCTTCTCACCATCCGCCCGAGACCACAGCCACTCCCCTCTCCCCATCCGCCCGAGACCACAGCCACTCCCCTCTCCCCATCCGCCCGAGACCACAGCCACTCCCCTCTCCCCATCCGCCCGAGACCACAGCCACTCCCCTCTCCCCATCCGCCCGAGACCACAGCCACTCCCCTCTCCCCATCGGCCCGAGACCACAGCCACTCCCCTCTCCCCATCGGCCCGAGACCACAGCCACTCCCCTCTCACCATCCGCCAGAGACCACAGCCACTCTCTTCTCCCCATCCACCAGAGACCACAGCCACTCCCCTCTCCCCATCCGCCCGAGACCACAGCCACTCCCCTCTCACCATCCACCAGAGACCACAGCCACTCTCTTCTCCCCATCCGCCCGAGACCACAGCCACTCCCCTCTCCCCATCAACCCGAGACCACAGCCACTCCCCTCTCCCCATCAACCCGAGACCACAGCCACTCCCCTCTCCCCATCAACCCGAGACCACAGCCACTCCCCTCTCCCCATCCACCCGAGACCACAGCCACTCCCCTCTCCCCATCCACCCGAGACCACAGCCACTCCCCTCTCCCCATCCACCCGAGACCACAGCCACTCCCCTCTCACCATCCACCCGAGACCACAGCCACTCCCCTCTCCCCCATCCACCCGAGACCACAGCCACTCTCTTCTCCCCATCCGCCCGAGACCACAGCCACTCCCCTCTCCCCATCCGCCCGAGACCACAGCCACTCCCCTCTCACCATCCGCCCGAGACCACAGCCACTCCCCTCTCACCATCCGCCCGAGACCACAGCCACTCCCCTCTCACCATCCACCAGAGACCACAGCCACTCTCTTCTCCCCATCCGCCCGAGACCACAGCCACTCCCCTCTCCCCATCCGCCCGAGACCACAGCCACTCCCCTCTCCCCATCCACCCGAGACCACAGCCACTCCCCTCTCACCATCCACCCGAGACCACAGCCACTCCCCTCTCCCCATCCACCCGAGACCACAGCCACTCCCCTCTCCCCATCCACCCGAGACCACAGCCACTCCCCTCTCCCCATCCACCCGAGACCACAGCCACTCCCCTCTCCCCATCCACCCGAGACCACAGCCACTCCCCTCTCCCCATCCACCCGAGACCACAGCCACTCCCCTCTCCCCATCCACCCGAGACCACAGCCACTCCCCTCTCCCCATCCACCCGAGACCACAGCCACTCCCCTCTCCCCATCCGCCCGAGACCACAGCCACTCCCCTCTCCCCATCCGCCCGAGACCACAGCCACTCCCTTCTCACCATCCGCCCGAGACCACAGCCACTCCCCTCTCCCCATCCGCCCGAGACCACAGCCACTCCCCTCTCCCCATCCGCCCGAGACCACAGCCACTCCCCTCTCCCCATCCGCCCGAGACCACAGCCACTCCCCTCTCCCCATCCGCCCGAGACCACAGCCACTCCCCTCTCCCCATCGGCCCGAGACCACAGCCACTCCCCTCTCCCCATCGGCCCGAGACCACAGCCACTCCCCTCTCACCATCCGCCAGAGACCACAGCCACTCTCTTCTCCCCATCCACCAGAGACCACAGCCACTCCCCTCTCCCCATCCGCCCGAGACCACAGCCACTCCCCTCTCACCATCCACCAGAGACCACAGCCACTCTCTTCTCCCCATCCGCCCGAGACCACAGCCACTCCCCTCTCCCCATCAACCCGAGACCACAGCCACTCCCCTCTCCCCATCAACCCGAGACCACAGCCACTCCCCTCTCCCCATCCACCCGAGACCACAGCCACTCCCCTCTCACCATCCACCCGAGACCACAGCCACTCCCCTCTCCCCATCCACCCGAGACCACAGCCACTCCCCTCTCACCATCCACCCGAGACCACAGCCACTCCCCCTCTCCCCATCCACCCGAGACCACAGCCACTCTCTTCTCCCCATCCGCCCGAGACCACAGCCACTCCCCTCTCCCCATCCGCCCGAGACCACAGCCACTCCCCTCTCACCATCCGCCCGAGACCACAGCCACTCCCCTCTCACCATCCGCCCGAGACCACAGCCACTCCCCTCTCACCATCCACCAGAGACCACAGCCACTCTCTTCTCCCCATCCGCCCGAGACCACAGCCACTCCCCTCTCCCCATCCACCCAAGACCACAGCCACTCCCCTCTCCCCATCCACCCGAGACCACAGCCACTCCCCTCTCACCATCCACCCGAGACCACAGCCACTCCCCTCTCCCCATCCACCCGAGACCACAGCCACTCCCCTCTCCCCATCCACCCGAGACCACAGCCACTCCCCTCTCCCCATCCACCCGAGACCACAGCCACTCCCCTCTCCCCATCCACCCGAGACCACAGCCACTCCCCTCTCCCCATCCACCCGAGACCACAGCCACTCCCCTCTCCCCATCCACCCGAGACCACAGCCACTCCCCTCTCCCCATCCACCCGAGACCACAGCCACTCCCCTCTCCCCATCCGCCCGAGACCACAGCCACTCCCCTCTCACCATCCGCCCGAGACCACAGCCACTCCCCTCTCCCCATCCGCCCGAGACCACAGCCACTCCCCTCTCCCCATCCGCCCGAGACCACAGCCACTCCCCTCTCACCATCCACCCGAGACCACAGCCACTCCCCTCTCCCCATCCGCCCGAGACCACAGCCACTCCCCTCTCCCCATCCGCCCGAGACCACAGCCACTCCCCTCTCACCATCCGCCAGAGACCACAGCCACTCCCCTCTCCCCATCCGCCCGAGACCACAGCCACTCCCCTCTCCCCATCCGCCCGAGACCACAGCCACTCCCTTCTCACCATCCACCCGAGACCACAGCCACTCCCCTCTCCCCATCCACCCGAGACCACAGCCACTCCCTTCTCACCATCCACCCGAGACCACAGCCACTCCCCTCTCCCCATCCACCCGAGACCACAGCCACTCTCTTCTCCCCATCCGCCCGAGACCACAGCCACTCCCCTCTCCCCATCCGCCCGAGACCACAGCCACTCCCCTCTCACCATCCGCCCGAGACCACAGCCACTCCCCTTTCACCATCCACCAGAGACCACAGCCACTCTCTTCTCCCCATCCGCCCGAGACCACAGCCACTCCCCTCTCCCCATCCACCCGAGACCACAGCCACTCCCCTCTCCCCATCCACCCGAGACCACAGCCACTCCCTTCTCACCATCCACCCGAGACCACAGCCACTCCCCTCTCCCCATCCACCCGAGACCACAGCCACTCTCTTCTCCCCATCCGCCCGAGACCACAGCCACTCCCCTCTCCCCATCCGCCCGAGACCACAGCCACTCCCCTCTCACCATCCACCAGAGACCACAGCCACTCCCTTCTCCCCATCCGCCCGAGACCACAGCCACTCCCCTCTCCCCATCCGCCAGAGACCACAGCCACTCCCCTCTCCCCATCCGCCCGAGACCACAGCCACTCCCCTCTCCCGATCCGCCCGAGACCACAGCCACTCCCCTCTCCCCATCCGCCCGAGACCACAGCCACTCCCCTCTCCCCATCCGCCCGAGACCACAGCCACTCCCCTCTCCCCATCCGCCCGAGACCACAGCCACTCCCCTCTCCCCATCCGCCCGAGACCACAGCCACTCCCTTCTCCCCATCCACCCGAGACCACAGCCACTCCCTTCTCCCCATCCGCCCGAGACCACAGCCGCTCCCTTCTCCCCATCCACCGGAGACCACAGCCGCTCCCTTCTCCCCATCCACCCGAGACCACAGCCGCTCCCCTCTCCCCATCCACCCGAGACCACAGCCACTCCCCTCTCCCCATCCACCCGAGACCACAGCCACTCCCCTCTCCCCATCCACCCGAGACCACAGCCACTCCCCTCTCACCATCCGCCCGAGACCACAGCCACTCCCCTCACCCCATCCACCCGAGACCACAGCCACTCCCTTCTCCCCATCCACAC	.	PASS	SVTYPE=INS;SVLEN=4696;SC=SKSV,pbsv;NumNeighbors=1;NumThresholdNeighbors=1;MatchId=1053;TruScore=0.332127;PctSeqSimilarity=0;PctSizeSimilarity=0.99638;PctRecOverlap=0;SizeDiff=17;StartDistance=-166;EndDistance=-166	GT	0/1
chr12	132111657	.	C	CCCATCCGCCCGAGACCACAGCCACTCCCCTCTCACCATCCACCAGAGACCACAGCCACTCCCTTCTCCCCATCCGCCCGAGACCACAGCCACTCCCCTCTCACCATCCACCAGAGACCACAGCCACTCTCTTCTCCCCATCCGCCCGAGACCACAGCCACTCCCCTCTCCCCATCAACCCGAGACCACAGCCACTCCCCTCTCCCCATCCACCCGAGACCACAGCCACTCCCTTCTCACCATCCACCCGAGACCACAGCCACTCCCCTCTCCCCATCCACCCGAGACCACAGCCACTCTCTTCTCCCCATCCGCCCGAGACCACAGCCACTCCCCTCTCCCCATCCGCCCGAGACCACAGCCACTCCCCTCTCA	30	.	SVTYPE=INS;SVLEN=374;SC=SKSV,SVIM-asm,Dipcall;NumNeighbors=1;NumThresholdNeighbors=1;MatchId=1055;TruScore=0.282051;PctSeqSimilarity=0;PctSizeSimilarity=0.846154;PctRecOverlap=0;SizeDiff=-68;StartDistance=-159;EndDistance=-159	GT	0/1
chr12	122185217	.	A	ACTGGGGTAGAAGGTGGGAGGCTGGGGTAGAAGGTGGGAGGCTGGGGTAAAAGGCGGGAGGCTGGGGTAGAAGGCGGGAGGCTGGGGTAGAAGGCGGGAGGCTGGGGTAGAAGGCGGGAGGCTGGGGTAGAAGGCGGGAGGCTGGGGTAGAAGGCGGGAGGCTGGGGTAGAAGGCGGGAGGCTGGGGTAGAAGGCGGGAGGCTGGGGTAGAAGGCGGGAGGCTGGGGTAGAAGGCGGGAGGCTGGGGTAGAAGGCGGGAGGCTGGGGTAGAAGGCGGGAGGCTGGGGTAGAAGGCGGGAGGCTGGGGTAGAAGGCGGGAGT	30	.	SVTYPE=INS;SVLEN=320;SC=SKSV,SVIM-asm,PAV,Dipcall;NumNeighbors=1;NumThresholdNeighbors=1;MatchId=1060;TruScore=0.23088;PctSeqSimilarity=0;PctSizeSimilarity=0.692641;PctRecOverlap=0;SizeDiff=-142;StartDistance=-334;EndDistance=-334	GT	0/1
chr12	131530716	.	T	TCCTGGTCAATGCTCCCTCCCTGGTCAGTGTCCTCCCTGGTCAGTGTCCTCCCTGGTCAATGCTCCTCCCTGGTCAGTGTCCTCCTGGTCAGTACTCCCTCCCTGGTCAATGCTCCCTCCCTGGTCAGTGCTCCCTCCCTGGTCAGTGTCCTCCCTGTTCAGTGCTCCCTCCCTGTTCAGTGCTCCCTCCCTGGTCAGTGTCCTCCCTGGTCAGTGCTCCTCCCTGGTCAGTGTCCTCCTGGTCAGTGTCCTCCCTGGTCAGTGCTCCCTCCCTGGTCAGTGTCCTCCCTTGTCAGTGTCCTCCGTGGTCAGTGCTCCTCCCTGGTCAGTGTCCTCCTGGTCAGTGTCCTCCCTGGTCAGTGCTCCCTCCCTGGTCAGTGCTCCCTCCCTGGTCAGTGTCCTC	30	.	SVTYPE=INS;SVLEN=402;SC=SKSV,pbsv,Dipcall;NumNeighbors=1;NumThresholdNeighbors=1;MatchId=1062;TruScore=0.330846;PctSeqSimilarity=0;PctSizeSimilarity=0.992537;PctRecOverlap=0;SizeDiff=3;StartDistance=-253;EndDistance=-253	GT	1/0
chr12	66135360	.	a	AGGAGAGGAGGGGAGAGGAGAGGAGGGGAGGGGAGAGGAGAGGAGGGGAGGGGAGAGGAGG	30	.	SVTYPE=INS;SVLEN=60;SC=SKSV,cuteSV,pbsv,SVIM,SVIM-asm,PAV,Dipcall;NumNeighbors=1;NumThresholdNeighbors=1;MatchId=1068;TruScore=0.333333;PctSeqSimilarity=0;PctSizeSimilarity=1;PctRecOverlap=0;SizeDiff=0;StartDistance=-13;EndDistance=-13	GT	1/0
chr12	64937214	.	c	CCCGCCCCCCCGCTCCCCGCCCGCCCGCCCCCCCGCTCCCCGCCTGCCCCCCCGCTCCCCGCCTG	30	.	SVTYPE=INS;SVLEN=64;SC=SKSV,cuteSV,pbsv,SVIM,SVIM-asm,PAV,Dipcall;NumNeighbors=1;NumThresholdNeighbors=1;MatchId=1069;TruScore=0.3125;PctSeqSimilarity=0;PctSizeSimilarity=0.9375;PctRecOverlap=0;SizeDiff=4;StartDistance=-29;EndDistance=-29	GT	0/1
chr12	7742608	.	c	CGGCTGGCCAGGCAGAGAGGCTCCTCACTTCCCAGTAGGGGCGGCCGGGCAGAGGCGCCCCTCACCTCCCAGACGAGGG	30	.	SVTYPE=INS;SVLEN=78;SC=SKSV,cuteSV,SVIM,SVIM-asm,PAV,Dipcall;NumNeighbors=1;NumThresholdNeighbors=1;MatchId=1074;TruScore=0.288889;PctSeqSimilarity=0;PctSizeSimilarity=0.866667;PctRecOverlap=0;SizeDiff=-12;StartDistance=49;EndDistance=49	GT	1/0
chr12	129502633	chr12-129502634-INS-81	G	GGAACCCTCCATCCTAAGCGAAAACAGCTGATCCTGATACAGAAGGGCTGGGCTCCCAGCTAAACTCCACCCTCAAGCTGGA	.	.	SVTYPE=INS;SVLEN=81;SC=SKSV,cuteSV,pbsv,SVIM,SVIM-asm,PAV;NumNeighbors=1;NumThresholdNeighbors=1;MatchId=1078;TruScore=0.292181;PctSeqSimilarity=0;PctSizeSimilarity=0.876543;PctRecOverlap=0;SizeDiff=10;StartDistance=-69;EndDistance=-69	GT	0/1
chr12	50129369	.	a	AGAGAGAGAGAGAGAGAGAGAGAGGGAGGGAGGGAGGGAGGGAGGGAGGGAGGGAGGGAGG	30	.	SVTYPE=INS;SVLEN=60;SC=SKSV,cuteSV,pbsv,SVIM,SVIM-asm,PAV,Dipcall;NumNeighbors=1;NumThresholdNeighbors=1;MatchId=1081;TruScore=0.322222;PctSeqSimilarity=0;PctSizeSimilarity=0.966667;PctRecOverlap=0;SizeDiff=2;StartDistance=-10;EndDistance=-10	GT	1/0
chr12	25743078	.	g	GCCACTGAAAAGGTAGGATAAACAGTCTTTAGTCACTGACACCAACCGTCCCCCACTTCCTGGCAGCAGCAGTGTGGTGAGGAGAGTGTTTCAGTGTGCGTGGGAGAAGGAGATCACAGCAATTGTGAGGCACTGAACTCACTGCTGCCTTATTATAACAGAAAAAAAAGGACCATCTCTATTGATGCCCACCATGGAGAGAGCAATTAAAGTAGCCTAGCCAGAGAGGAATTTCCCGTCTCAGCAGTCCGAACTTGAGTTCCCCAAAGCCTTGCCACTGCAGGCTAAAGTGCTCTGGGGCCCTTAATAAACTTGAAAGACAGTCTAGGCCACAAGGACTGCAACTCCTAGGTGAGTCCTAGTGCTGGACTGGTCCCAGAGCCAGTGGACTAGGGGGTCATGTGACCTACTGAGAAACCAGCGAGGTGTCTAAGGGGGTGCTAGCATCAACCCTTCCTTAGCCCCAGGCTGCATAGCTTGTGGCTTAAAAACAGACCCCTTGCCTCAGCTTGAGGAGAGGAGAGGGAAGAGTATGGAGGACTTTGTCTGGCATCTTGAACGTCAGCCACAGCAGGATAGAGCTGTGATAGGCAGCTCAGCCCACAACAGGATAGAGCACCAGTAAGAGTTGTGAGGCCCCCTTTCCAGGACTTAGCTCCAGGAAAGGGAGGACCCTGGACGAGAAGGGAATCTGCTGTATTGAAGGGAGGGACCTAATCCTGGAAAAATTCATCATTTGCTAACTGAAGAGCCCTTGGGTCCTGAATAACCAGCAGCAATACCCAGGTACTATGTTGAGGGCCTTGAGTAAGACTCTAACACTGGCTGGCTACAGTTAAGGCTTAGCACATGCTGCATTGGCTACAGAGTGAGACTCCTTTACTTGAGAAAAGTGAAGGGAAAAGCAAAGGAGACTTTGTCTTGTACCTTAGGTACTAGCTTGGCCACAGCAGGGTACAGCACAAAGCAGGCTCTTGGGGTCCCAGATTTCAGGA	30	.	SVTYPE=INS;SVLEN=994;SC=SKSV,SVIM-asm,PAV,Dipcall;NumNeighbors=1;NumThresholdNeighbors=1;MatchId=1085;TruScore=0.333333;PctSeqSimilarity=0;PctSizeSimilarity=1;PctRecOverlap=0;SizeDiff=0;StartDistance=-127;EndDistance=-127	GT	0/1
chr13	113458334	chr13-113458335-DEL-60	Gccatcccctctctgccctccttccctccttttcctccttccctccttcacctccctcccc	G	.	.	SVTYPE=DEL;SVLEN=60;SC=SKSV,cuteSV,SVIM,SVIM-asm,PAV;NumNeighbors=1;NumThresholdNeighbors=1;MatchId=1092;TruScore=0.261889;PctSeqSimilarity=0;PctSizeSimilarity=0.638298;PctRecOverlap=0.147368;SizeDiff=-34;StartDistance=-47;EndDistance=-81	GT	1/1
chr13	113104369	.	C	CTCTCCCAGCCACCGTGCACACTTCATCATCACAACCGCACACACCTCCCAGT	30	.	SVTYPE=INS;SVLEN=52;SC=SKSV,cuteSV,pbsv,SVIM,SVIM-asm,PAV,Dipcall;NumNeighbors=1;NumThresholdNeighbors=1;MatchId=1097;TruScore=0.326923;PctSeqSimilarity=0;PctSizeSimilarity=0.980769;PctRecOverlap=0;SizeDiff=1;StartDistance=43;EndDistance=43	GT	1/0
chr13	21581739	chr13-21581740-DEL-52	Atagtgtgtatatatatatatagtgtatatatatatatatatatagtgtgtgt	A	.	.	SVTYPE=DEL;SVLEN=52;SC=SKSV,pbsv,PAV;NumNeighbors=1;NumThresholdNeighbors=1;MatchId=1098;TruScore=0.339169;PctSeqSimilarity=0;PctSizeSimilarity=0.962963;PctRecOverlap=0.0545455;SizeDiff=-2;StartDistance=-50;EndDistance=-52	GT	0/1
chr13	114841202	chr13-114841203-INS-54	G	GGCGCCGCGTATCTCTAGGTGTGGAGGCGCCGGCAGGACGAAGCCTCCCGTGTCC	.	.	SVTYPE=INS;SVLEN=54;SC=SKSV,cuteSV,pbsv,SVIM,SVIM-asm,PAV;NumNeighbors=1;NumThresholdNeighbors=1;MatchId=1124;TruScore=0.320988;PctSeqSimilarity=0;PctSizeSimilarity=0.962963;PctRecOverlap=0;SizeDiff=2;StartDistance=-33;EndDistance=-33	GT	1/0
chr13	112993782	.	g	GAAAAAATTATTGAACAGGCCGGGCGCGGTGGCTCACGCCTGTAATCCCAGCACTTTGGGAGGCCGAGGCGGGCGGATCACGAGGTCAGGAGATCGAGACCATCCCGGCTAAAACGGTGAAACCCCGTCTCTACTAAAAATACAAAAAATTAGCCGGGCGTAGTGGCGGGCGCCTGTAGTCCCAGCTACTTGGGAGGCTGAGGCAGGAGAATGGCGTGAACCCGGGAGGCGGAGCTTGCAGTGAGCCGAGATCGCGCCACTGCACTCCAGCCTGGGCGACAGAGCGAGACTCCGTCTCAAAAAAAAAAAAAAAAAAAAAAAAAAAAAAAA	30	.	SVTYPE=INS;SVLEN=329;SC=SKSV,cuteSV,pbsv,SVIM-asm,PAV,Dipcall;NumNeighbors=1;NumThresholdNeighbors=1;MatchId=1125;TruScore=0.33232;PctSeqSimilarity=0;PctSizeSimilarity=0.99696;PctRecOverlap=0;SizeDiff=1;StartDistance=-2;EndDistance=-2	GT	1/0
chr13	82817372	.	a	ATATATATATTCATATATATATATATATATTCATATATATATATATATATATATATTTTTTTT,*	30	.	SVTYPE=INS;SVLEN=64;SC=SKSV,SVIM-asm,PAV,Dipcall;NumNeighbors=1;NumThresholdNeighbors=1;MatchId=1126;TruScore=0.302083;PctSeqSimilarity=0;PctSizeSimilarity=0.90625;PctRecOverlap=0;SizeDiff=6;StartDistance=28;EndDistance=28	GT	2/1
chr13	56633149	.	t	TATATATATATATAGTAATATATATATATATATAGGAATATATATATATATATAGGA	30	.	SVTYPE=INS;SVLEN=56;SC=SKSV,cuteSV,SVIM,SVIM-asm,PAV,Dipcall;NumNeighbors=1;NumThresholdNeighbors=1;MatchId=1127;TruScore=0.315476;PctSeqSimilarity=0;PctSizeSimilarity=0.946429;PctRecOverlap=0;SizeDiff=3;StartDistance=-19;EndDistance=-19	GT	0/1
chr13	112215593	.	c	CCCTCCTCTTTCCTTCCCTCCCCTCACCTCCTTTTTCCGTCCCTCCCCTCA	30	.	SVTYPE=INS;SVLEN=50;SC=SKSV,pbsv,SVIM,SVIM-asm,PAV,Dipcall;NumNeighbors=1;NumThresholdNeighbors=1;MatchId=1136;TruScore=0.26455;PctSeqSimilarity=0;PctSizeSimilarity=0.793651;PctRecOverlap=0;SizeDiff=-13;StartDistance=-104;EndDistance=-104	GT	0/1
chr13	114990925	.	a	AAGGGGAGGGAGGGGGAGGGAAAGGGGGAGGGGAGGGAGGGGGAGGGAAAGGGGG	30	.	SVTYPE=INS;SVLEN=54;SC=SKSV,cuteSV,pbsv,SVIM,SVIM-asm,PAV,Dipcall;NumNeighbors=1;NumThresholdNeighbors=1;MatchId=1138;TruScore=0.302469;PctSeqSimilarity=0;PctSizeSimilarity=0.907407;PctRecOverlap=0;SizeDiff=5;StartDistance=-28;EndDistance=-28	GT	1/0
chr13	101104158	svim_asm.INS.12083	C	CCTCTCTCCTCTTCCTCTCCTCTCTCTCCTCTCTCTCCTCTTCCTCTCTCTCTTCTTCCTCTCTCTGCTCTTCCTCTCCTCTCTCCTCTTCCTCTCCTCTCTCTCTTCTCTCCTCTCTTCTTCCTCTCTCTCTCCTCTCTGTCTCTCCTCTTCCTCTCGTCTCTCTCTTCTCTCCTCTTCTTCCTCTCTCTCCTCTTCCTCTCTCTCTTCTTCCTCTGTCTTCTCTTCCTCTCCTCTCTGTCTCTCTCCTCTTCCCCTCTTTCTCCTCTTCCCCTCTCTCTCTCCTCTTCCCCTCTCTCTCCTCTTGCCCCCCTCTCTCCTCTTCCTCTCTCCTTTTCCTCTCTCTCTCTCCTCTTCCTCTCTCTCTCCTCTTCCTCTCTCTCCTTTTCCTCTCTCTCTCTCCTATTCCTCTCTCTCTCTCCTCTCTCCTCTTCCTCTCTCTCTCTCCTCTTCCTCTCTCTCCCTCCTCTTCCTCTCTCTCCCTCCTCTTCCTCTCTCCCTCCTCTTCCTCTCTCTCTCCTCTTCCTCTCTCTCTCTCCTCTTCCTCTCTCTCTCCTCTTCCTCTCTCTCTCCTCTTCCTCTCTCTCTCTCCTCTTCCTCTCTCTCTCCTCTTCCTCTCTCTCCTCTTCCTCTCTCTCTCTCCTCTTCCTCTCTCTCTCTCCTCTTCCTCTCTCTCTCTCCTCTTCCTCTCTCTCTCCTCTTCCTCTCTCTCCTCTTCCTCTCTCTCTCTCCCCTTCCTCTCTTTCTCTCCCCTTCCTCTCTCTCTCCTCTTCCTCCCTGTCTCCTCTTCCTCCCTCTCTCCTCTTCCTCTCTCTCTCCTCTTCCTCTCTCTCTCCTCTTCCTCTCTCTCTCTCCTCTTCCTCTCTGTCTCCTCCTTTTCCTCTCTGTCTCTTCCTCTCTCTGTCTCCTCTTCTGTCTCCTCCTCTCTCTGTCTCCTCCTCTCTCTGTCTCCTCCTCTCTCTGTCTCCTCTTCCTCTCTGTCTTCTTCCTCTCTCTCTCTTCTTCCACTCTCTCTTCTTCCTCTCTCTCTCCTTTCTCTCTTTCCTCTTCCTCTCTCCTCTCCCTCTCTCTCTCCTCTCCCTCTCCCTCTCTCTCTCCTCTCCCTCTCCCTCTCTCTCTCCTCTCCCTCTCCCTCTCTCTCTCCTCTCCCCCTCCCTCTCTCTCTCCTCTCCCCCTCCCTCTCTCTCTCCTCTCCCCCTCCCTCTCTCTCTCCTCTCCCCCTCTCTCCTCTCCCCCTCTCTCCTCTCCCCCTCTCTCCTCTCCCCCTCTCTCCTCTCCCCCTTTCTCCTCTCCCTCTCTCTCCTCTCCCTCTCTCTCCTCTCCCTCTCTCTCTCCTCTCCCTCTCTCCTCTCCCTCTCTCTTCTCCCTCTCTCTCCTCTCCCTCTCTCTCTCCTCTCCCTCTCTCTCTCCTCTCCCTCTCTCTCCTCTCCCTCTCTCTCCTCTCCCTCTCTCTCCTCTCCCTCTCTCTCTCCTCTCCCTCTCTCCTCTCCCTCTCTCTCTCCTCTCCCTCTCTCTCCTCTCCCTCTCTCTCTCCTCTCCCTCTCTCCTCTCCCTCTCTCTCTCCTCTCCCTCTCTCTCCTCTCCCTCTCTCTCCTCTCCCTCTCTCTCCTCTCCCTCTCTCTCCTCTCCCTCTCTCTCCTCTCCCTCTCTCTCCTCTCCCTCTCTCTCCTCTCCCTCTCTCTCCTCTCCCTCTCTCTCCTCTCCCTCTCTCTCCTCTCCCT	.	PASS	SVTYPE=INS;SVLEN=1720;SC=SKSV,pbsv,SVIM-asm;NumNeighbors=1;NumThresholdNeighbors=1;MatchId=1147;TruScore=0.246705;PctSeqSimilarity=0;PctSizeSimilarity=0.740116;PctRecOverlap=0;SizeDiff=447;StartDistance=233;EndDistance=233	GT	1/0
chr14	90964763	.	g	GATGCTGGAGGTGGTTAGGATGCTGGAGGTGATATTAGAATGCTGGAGGTGGTTAGGATGCTGGAGGTGATATTAGAATGCTGGAGGTGGTTAGGATGCTGGAGGTGATATTAGAATGCTGGAGGTGGTTAGGATGCTGGAGGTGATATTAGAATGCTGGAGGTGGTTAGGATGCTGGAGGTGATATTAGA	30	.	SVTYPE=INS;SVLEN=190;SC=SKSV,cuteSV,pbsv,SVIM,SVIM-asm,PAV,Dipcall;NumNeighbors=1;NumThresholdNeighbors=1;MatchId=1154;TruScore=0.32646;PctSeqSimilarity=0;PctSizeSimilarity=0.979381;PctRecOverlap=0;SizeDiff=-4;StartDistance=50;EndDistance=50	GT	1/0
chr14	42008648	.	c	CATATATATTTATATATATTTATATATGTACATATATATTTATATATATTTATATATGTACATATATATTTATATATATTTATATATGTACATATATATTT	30	.	SVTYPE=INS;SVLEN=100;SC=SKSV,cuteSV,SVIM,SVIM-asm,PAV,Dipcall;NumNeighbors=1;NumThresholdNeighbors=1;MatchId=1156;TruScore=0.326667;PctSeqSimilarity=0;PctSizeSimilarity=0.98;PctRecOverlap=0;SizeDiff=2;StartDistance=-179;EndDistance=-179	GT	1/0
chr14	89828327	chr14-89828328-DEL-111	Cactaccacctccagcaccacctccaccaccacctccaccactaccacctccagcaccaccacctccaccaccacctccaccactaccacctccagcaccacctccaccact	C	.	.	SVTYPE=DEL;SVLEN=111;SC=SKSV,SVIM-asm,PAV;NumNeighbors=1;NumThresholdNeighbors=1;MatchId=1163;TruScore=0.168168;PctSeqSimilarity=0;PctSizeSimilarity=0.504505;PctRecOverlap=0;SizeDiff=55;StartDistance=70;EndDistance=125	GT	1/0
chr14	20340630	svim_asm.INS.12372	A	ATATATACATACACATATATATACCTATTTATATATACATACACATATATATACCTATTTATATATATATACACATATATATACCTATTTATATATATATACACATATATATACCTATT	.	PASS	SVTYPE=INS;SVLEN=118;SC=SKSV,cuteSV,SVIM,SVIM-asm;NumNeighbors=1;NumThresholdNeighbors=1;MatchId=1169;TruScore=0.285024;PctSeqSimilarity=0;PctSizeSimilarity=0.855072;PctRecOverlap=0;SizeDiff=-20;StartDistance=-9;EndDistance=-9	GT	0/1
chr14	102073988	.	ttcctcctctcctccacctctcctcctcctccacctctcctcttcctccacctttccttctcctccacctctcctcctcctccttttctccacctcctcctcctccttcacctctcctcctcctccatctctcctcctcctccacttcc	T	30	.	SVTYPE=DEL;SVLEN=148;SC=SKSV,cuteSV,pbsv,SVIM,SVIM-asm,PAV,Dipcall;NumNeighbors=1;NumThresholdNeighbors=1;MatchId=1184;TruScore=0.261261;PctSeqSimilarity=0;PctSizeSimilarity=0.783784;PctRecOverlap=0;SizeDiff=32;StartDistance=-190;EndDistance=-158	GT	0/1
chr14	29487194	.	a	ATACATGTGTGTATATATACGTATATACGTACATGTGTGTATATATACGTATATACGTACATGTGTGTATATATACGTATATACGTACATGTGTGTATATATACGTATATACGTACATGTGTGTATATATACGTATATACG	30	.	SVTYPE=INS;SVLEN=140;SC=SKSV,SVIM-asm,PAV,Dipcall;NumNeighbors=1;NumThresholdNeighbors=1;MatchId=1185;TruScore=0.230952;PctSeqSimilarity=0;PctSizeSimilarity=0.692857;PctRecOverlap=0;SizeDiff=43;StartDistance=17;EndDistance=17	GT	1/0
chr14	104791544	.	aagtgtgagtgtggatatgcatgagtgggagtgtgGATAGGCATGAGTGTGAGTGTGGATAGGCATGAGTGTGAGTGTGATTCTGCATG	A	30	.	SVTYPE=DEL;SVLEN=88;SC=SKSV,cuteSV,pbsv,SVIM,SVIM-asm,PAV,Dipcall;NumNeighbors=1;NumThresholdNeighbors=1;MatchId=1186;TruScore=0.527707;PctSeqSimilarity=0;PctSizeSimilarity=0.897727;PctRecOverlap=0.685393;SizeDiff=9;StartDistance=19;EndDistance=28	GT	1/0
chr14	42296051	.	T	TAATAAGTAATTATTTTGATTCACAAAATAAGTAATTATTTTGATTCACAAAATAAGTAATTATTTTGATTCACAAAATAAGTAATTATTTTGATTCACAA	30	.	SVTYPE=INS;SVLEN=100;SC=SKSV,cuteSV,SVIM,SVIM-asm,PAV,Dipcall;NumNeighbors=1;NumThresholdNeighbors=1;MatchId=1193;TruScore=0.333333;PctSeqSimilarity=0;PctSizeSimilarity=1;PctRecOverlap=0;SizeDiff=0;StartDistance=-51;EndDistance=-51	GT	1/0
chr14	76766000	chr14-76766001-INS-86	C	CTTCTTCTTCTTCTTCTTCTTCTTCTTCTTCTTCTTCTTCTTCTTCTTCTTCTTCTTCTTCTTCTTCTTCTTCTTCTTCTTCTTCTT	.	.	SVTYPE=INS;SVLEN=86;SC=SKSV,cuteSV,pbsv,SVIM,PAV;NumNeighbors=1;NumThresholdNeighbors=1;MatchId=1194;TruScore=0.255814;PctSeqSimilarity=0;PctSizeSimilarity=0.767442;PctRecOverlap=0;SizeDiff=20;StartDistance=-10;EndDistance=-10	GT	0/1
chr15	84572673	svim.INS.19222	A	AGGAAGGAAGGAAGGAAGGAAGGAAGGAAGGAAGGGAGGGAGGGAGGGAGGGAGGGAGGGAGGGAGGGAGGGAGGGAGGGAGGGAGGGAG	27	PASS	SVTYPE=INS;SVLEN=89;SC=SKSV,cuteSV,pbsv,SVIM;NumNeighbors=1;NumThresholdNeighbors=1;MatchId=1200;TruScore=0.325843;PctSeqSimilarity=0;PctSizeSimilarity=0.977528;PctRecOverlap=0;SizeDiff=2;StartDistance=9;EndDistance=9	GT	0/1
chr15	91701908	chr15-91701909-INS-70	T	TCCCTCCCCTCCCCTCCCCTCCCCTCCCCTCCCCTCCCCTCCCCTCCCCTCCCCTCCCCTCCCCTCCCCTC	.	.	SVTYPE=INS;SVLEN=70;SC=SKSV,cuteSV,SVIM,PAV;NumNeighbors=1;NumThresholdNeighbors=1;MatchId=1212;TruScore=0.3;PctSeqSimilarity=0;PctSizeSimilarity=0.9;PctRecOverlap=0;SizeDiff=7;StartDistance=42;EndDistance=42	GT	0/1
chr15	86474085	.	c	CTCCCTTCTCTCTACCCCCCTCTCCTCCCTTCTCTCTACCCCCATCTCCTCCCTTCTCTCTACCCCCCTCCTCCCTTCTCTCTACCCCCCCTTCTCTCTACCCCCCTCCTCCCTTCTCTCTACCCTCCTCTCT,*	30	.	SVTYPE=INS;SVLEN=134;SC=SKSV,cuteSV,SVIM,SVIM-asm,PAV,Dipcall;NumNeighbors=1;NumThresholdNeighbors=1;MatchId=1216;TruScore=0.226368;PctSeqSimilarity=0;PctSizeSimilarity=0.679105;PctRecOverlap=0;SizeDiff=43;StartDistance=148;EndDistance=148	GT	1/2
chr15	73669901	.	actgtgacaggggctgcgacagaggctgtgatagaggctgcgacagaggccgtgatagaggctgtgatagagg	A	30	.	SVTYPE=DEL;SVLEN=72;SC=SKSV,cuteSV,pbsv,SVIM,SVIM-asm,PAV,Dipcall;NumNeighbors=1;NumThresholdNeighbors=1;MatchId=1225;TruScore=0.328704;PctSeqSimilarity=0;PctSizeSimilarity=0.986111;PctRecOverlap=0;SizeDiff=1;StartDistance=359;EndDistance=360	GT	1/0
chr16	83691931	.	A	AAGGTCCCATATCCTCACCAGCAAGGTCCCATGTCCTCACCACCAGGTCCCGTATCCTCACCAGCAAGGTCTCATGTCCTTACCACCAGGTCCCATATCCTCACCAGCAAGGTCCCATATCCTCACCACCAGGTCCCATGTCCTCACCAGCAAGGTCCCATATCCTCACCACCAGGTCCCATGTCCTCACCAGCAAGGTCTCATGTCCTCACCACCAGGTCCCATATCCTCACCAGCAAGGTCCCATATCCTCACCACCAGGTCCCATATCCTCACCAGCAAGGTCTCATGTCCTCACCACCAGGTCCCATGTCCTCACCAGCAAGGTCCCATATGCTCACCAGCAAGGTCTCATGTCCTCGCCACC	30	.	SVTYPE=INS;SVLEN=366;SC=SKSV,SVIM-asm,PAV,Dipcall;NumNeighbors=1;NumThresholdNeighbors=1;MatchId=1242;TruScore=0.288707;PctSeqSimilarity=0;PctSizeSimilarity=0.86612;PctRecOverlap=0;SizeDiff=49;StartDistance=-358;EndDistance=-358	GT	1/1
chr16	88838164	.	T	TGCCCGTCCACCCGCGGCCCCAGGCCCTCCTGAGACTCTACGCCCGTCCACCCGCGGCCCCAGGCCCTCCTGAGACTCTAC	30	.	SVTYPE=INS;SVLEN=80;SC=SKSV,cuteSV,pbsv,SVIM,SVIM-asm,PAV,Dipcall;NumNeighbors=1;NumThresholdNeighbors=1;MatchId=1244;TruScore=0.306513;PctSeqSimilarity=0;PctSizeSimilarity=0.91954;PctRecOverlap=0;SizeDiff=-7;StartDistance=-199;EndDistance=-199	GT	0/1
chr16	3104373	.	acacagaggcagggatgaatggacagatgcatgcacagaggcagggatggatggatggacagatgcatg	A	30	.	SVTYPE=DEL;SVLEN=68;SC=SKSV,cuteSV,pbsv,SVIM,SVIM-asm,PAV,Dipcall;NumNeighbors=1;NumThresholdNeighbors=1;MatchId=1245;TruScore=0.313726;PctSeqSimilarity=0;PctSizeSimilarity=0.941176;PctRecOverlap=0;SizeDiff=4;StartDistance=-126;EndDistance=-122	GT	0/1
chr16	1061326	.	acagggcagagacgcagggcaaagcggcagggcagagacgcagggcaaagcgg	A	30	.	SVTYPE=DEL;SVLEN=52;SC=SKSV,SVIM-asm,PAV,Dipcall;NumNeighbors=1;NumThresholdNeighbors=1;MatchId=1260;TruScore=0.524575;PctSeqSimilarity=0;PctSizeSimilarity=0.981132;PctRecOverlap=0.592593;SizeDiff=-1;StartDistance=-21;EndDistance=-22	GT	1/0
chr16	10953261	.	g	GTGATGATGATGGTGGTGGTGATGGTGGTGGTGATGGTGATGATGGTGGTGATGGTGGCGATGGTGGTGA	30	.	SVTYPE=INS;SVLEN=69;SC=SKSV,cuteSV,SVIM,SVIM-asm,PAV,Dipcall;NumNeighbors=1;NumThresholdNeighbors=1;MatchId=1261;TruScore=0.294686;PctSeqSimilarity=0;PctSizeSimilarity=0.884058;PctRecOverlap=0;SizeDiff=8;StartDistance=7;EndDistance=7	GT	0/1
chr16	30760361	.	gtggtggtggtggtggtggtggtggtggtggtggtggtggtggtggtggtgc	G	30	.	SVTYPE=DEL;SVLEN=51;SC=SKSV,pbsv,SVIM-asm,Dipcall;NumNeighbors=1;NumThresholdNeighbors=1;MatchId=1273;TruScore=0.320755;PctSeqSimilarity=0;PctSizeSimilarity=0.962264;PctRecOverlap=0;SizeDiff=-2;StartDistance=-102;EndDistance=-104	GT	1/0
chr16	88795693	.	G	GCCCCATCTGCCACAGAGGGAACCTCGTGACCCAAAAACAAAGTGACCCTCGATGCTGGGGAACCCAGGACATTCTGAACCCACAGC	30	.	SVTYPE=INS;SVLEN=86;SC=SKSV,cuteSV,pbsv,SVIM,SVIM-asm,PAV,Dipcall;NumNeighbors=1;NumThresholdNeighbors=1;MatchId=1277;TruScore=0.325581;PctSeqSimilarity=0;PctSizeSimilarity=0.976744;PctRecOverlap=0;SizeDiff=2;StartDistance=-214;EndDistance=-214	GT	1/1
chr16	89259089	.	c	CTCATTACCAGCCACGCCGCTTCCTCCCCAGCTCCTCCTCCTCCCTAACCCCGCCCCGTCATTACCAGCCACGCCGCTTCCTCCCCAGCTCCGCCTCCTCCCTAACCCCGCCCCG	30	.	SVTYPE=INS;SVLEN=114;SC=SKSV,cuteSV,pbsv,SVIM,SVIM-asm,PAV,Dipcall;NumNeighbors=1;NumThresholdNeighbors=1;MatchId=1279;TruScore=0.330409;PctSeqSimilarity=0;PctSizeSimilarity=0.991228;PctRecOverlap=0;SizeDiff=1;StartDistance=-108;EndDistance=-108	GT	1/1
chr16	10746725	.	c	CACACACACCCCCTCCAGGTCAGGTAGAGCGATCCTTATATACACAGGCAGAGACATACACACACAT	30	.	SVTYPE=INS;SVLEN=66;SC=SKSV,cuteSV,SVIM,SVIM-asm,PAV,Dipcall;NumNeighbors=1;NumThresholdNeighbors=1;MatchId=1285;TruScore=0.318182;PctSeqSimilarity=0;PctSizeSimilarity=0.954545;PctRecOverlap=0;SizeDiff=3;StartDistance=-38;EndDistance=-38	GT	1/0
chr16	6034098	.	actccccctcctcctcctctccttcccctccccctcctcctcctctccttccc	A	30	.	SVTYPE=DEL;SVLEN=52;SC=SKSV,cuteSV,pbsv,SVIM,SVIM-asm,PAV,Dipcall;NumNeighbors=1;NumThresholdNeighbors=1;MatchId=1292;TruScore=0.45283;PctSeqSimilarity=0;PctSizeSimilarity=1;PctRecOverlap=0.358491;SizeDiff=0;StartDistance=34;EndDistance=34	GT	1/0
chr16	88628409	.	c	CCCACCCCCCCCACCCCCCCCACCCCCCCACCCCCCCACCCCCCATACCCCA	30	.	SVTYPE=INS;SVLEN=51;SC=SKSV,cuteSV,pbsv,SVIM,SVIM-asm,PAV,Dipcall;NumNeighbors=1;NumThresholdNeighbors=1;MatchId=1293;TruScore=0.298246;PctSeqSimilarity=0;PctSizeSimilarity=0.894737;PctRecOverlap=0;SizeDiff=-6;StartDistance=1;EndDistance=1	GT	0/1
chr17	41399504	pbsv.INS.42240	A	AAATTGGGAGAATTTTGCTCCCACTGCCGTCAAAATCCCACGTGTATTTCACACTTACAGCACAGCTCCATTAGAACTGACCACATTTCCAGGGCTCCCTAGATACCTGTGGCTAGCGGCTGCCATACTACACCGTGCTGGGCTGTAGAATGGGGATGACAAGACAGGGCGGCGGAGATTGTGTTGGCGTGAAGCGAGGGAAACACTCGGCCGCAGGACAAAACTAAAACAGCAAGGGGGCACCGAAAGACTCAGTAGTCCACGTGAATATCCTGATTATGTTGTAGCTGAGATAATGTAGGGTCCACCCCTACCGGGTCTGTGGGTTTTCTCTTCGCGTGTGTGCGGAGACGAGAGATCGAAGAGATAAAGACAGAAGACAAAGAGATAGGAAGAAAGACAGCTGGGCCCGGGGGACCACTGCCACCAAAGCGCGGAGACAGACAGGTAGTGGCCCCGAGTGCCTGGAGGCGCTGCTATTTATTGTAGTCAAGGCAAGGGGGCAGGGTAAGGAGTGCCAGTCATCTCCAATGATCGATAGGTCACGCGAGTCACGTGTCCACTGGACAGGGGGCCTTTCCCTTTGTGGTAGCCGAGGTGGAGAGGGAGGACAGCAAACGTCAGCGTTTCTTCTATGCACTTATCAGAAAGATCGAAGACTGTGGTACTCCTACTAGTTCTGCTACTGCTGTCTTCTAAGAACTTAAAAGGAGGAGCCAGGTGTACAGGCTGAACATGAAAGTGAACAAGGAGCGTGACCACTGAAGCACAGCATCACAGGGAGACAGACGTTGGAGCCTCCGGATGACTGCGGGCCGGCCTGGCTAATGTCAGACCTCCCACAAGAGGTGGTGGAGCGGAGCGTTCTCTGTCTCCCCTGGAGAGAGGGAGATTCCCTTTCCGGGTCTGCTAAGTAACGGGTGCCTTCCCAGGCACTGGGGCCACCGCTAGACCAAGGCCTGCTAAGTAACCAGGGCCTTCCCAGGCACTGGCATTACCGCTAGGCCAAGGAGCCCTCCAGCGGCCCTTCTCTGGGCGTGAATGAGGGCTCACACTCTCGTCTTCTGGTCACCTCTCACTGTGGCCCTTCAGCTCCTAACTCTGTGTGGCCTGGTTTCCCCCAAGGTAATCATAATAGAACAGAGATCATTATGGTAATAGAACAAAGAGTGATGCTACAAACTAATGATTAATAATAGTCAGATATAATCCTATCCGTTTCCTATCTCTAGTAAAACTTTTCTTATTCTAATTATTTTCTTCGCTGTACTGGAACAGCTTGTGCCTTCAGGCTCTTGCCTGGGCACCTGGGTGGCTTGCGGCCCACAAGATAAGATATATTGCGTTGAACTATAATTTATGTTGATTGCTGAATGATTTAGGGCGGGGGGGTGGGCACCCCCTGAAATTCTGCCCTGGAGGAGTGGCCTCACCCTAACCCTGGCCGTGGCTAATAATAAGGCCCACCTCTTAGGGCCGTGGAGTGAAATAAGTTTTCCAGGTAATGCGCAGTAGAGCCCTCAGCCCTCCGCTGAAGTTGCGTTAGGAAGGAGGAAGGGAGAGGTAAATGCTGAGCCCGCAGGCGGCAGTCTGTGCCTCGGAGAGAAACTTTATCCCAACCTTGCTGGGGGCCTTGACGCCCACCTTGCCCCAAGAGCACCCCGGCAGCCACCCCTGCCCTCTGGGGTCCTGCCACCCCGAGCCCGACCTTCCCCCTTTTCCCCCGCGCCGGGCCAATAGCCTCCTAACTGCGTCGTGCTCATCACCTTTGCGTCGTTTCTTCGCTCCACAAACGTTTACTGAGCGCCTTCCACACGCCAGGCGCCAGACTCGCGCGGGGAAACAGGGATAAGCACTGAGGAGGGGTCCCAGCCCTCAGCGATGGGATTTCAGAGCGGGAGATAAAGGGTTGCCCAGAAGGGTGGTGAGTGGAATGGCTGATATAAACAACGGGGGCGCGATGAAATACACAGGAGGGCTGCTAGTCACATATGGGGCGGGTGCCGAGGGCCCTTGACTAAGGGAGGCTTCCTGCACGGGTGACACCCAAGCGGAGTCCTGACGACCTGCGTCAGCAGTAGCCAGGCGAGGAGGAGGGGAAAGGAATCCACGTCCCGAGCAGAGAGGCAGCGTTCCCTACACAGCACAGGACACGGTCCGCGCACAGAAGCCGCAGGAGACGCAGGCACAGGGGCTGGGGAGAATCCTTGCTGGGCCCTCGCCGCCTCCCTCTGCCGGGTGTCTGGTGCCAGCCTCCTGCCTGGCAGAGGAGCTCCAGCCCCTGCTCCCGGAAGCCCCTCCAGGCCTTCGGCTTCCCTGACTGGGCATGGGCCCCTCGTCCCCTCGTCCCCTCGGGTACGGGGCCGGTCTCCCCGCCCGCGGGCGGCGAAGTAAAGGCCCAGCGCAGCCCGCGCTCCTGCCCTGGGGCCTCGTCTTTCTCCAGGAAAACGTGGACCGCTCTCCGCCGACAGGTCTCTTCCACAGACCCCTGTCGCCTTCGCCCCCGGTCTCTTCCGGTTCTGTCTTTTCGCTGGCTCGATACGAACAAGGAAGTCGCCCCCAGCGGAGCCCCGGCTCCCCCAGGCAGAGGCGGCCCCGGGGGCGGAGTCAACGGCGGAGGCCACGCCCTCTGTGAAAGGGCGGGGCATGCAAATTCGAAATGAAAGCCCGGGAACGCCGGAAGAAGCACGGGTGTAAGATTTCCCTTTTCAAAGGCGGAGAATAAGAAATCAGCCCGAGAGTGTAAGGGCGTCAATAGCGCTGTGGACGAGACAGAGGGAATGGGGCAAGGAGCGAGGCTGGGGCTCTCACCGCGACTTGAATGTGGATGAGAGTGGGACGGTGACGGCGGGCGCGAAGGCGAGCGCATCGCTTCTCGGCCTTTTGGCTAAGATCAAGTGTAGTATCTGTTCTTATCAGTTTAATATCTGATACGTCCTCTATCCGAGGACAATATATTAAATGGATTTTTGGAGCAGGGAGATGGAATAGGAGCTTGCTCCGTCCACTCCACGCATCGACCTGGTATTGCAGTACCTCCAGGAACGGTGCACCCCCTCCGGGGATACAACGTGTTTCCTAAAAGTAGAGGGAGGTAAGAGACGGTAGCACCTGCGGGGCGGCTTGCACGCCGAGTGCCTGTGACGCGCCGGCTTGACTTAACTGCTTCCCTGAAGTACCGTGAGGTTCCTGATGTGCGGGCGGTAGACGGTAGGCTTATGCGGCACGCTTTCGTTTCCACCGTGGCTACTGCGCTTTGGGAAGGCCACGGCCTCCTCCTTTGGGGAGGTCCTTAGGATCTCAGCTTGGCAGTCGAGTGGGTGGCGACCTTTTAAAGGAATGGGACCCACCCGGAGTTCTTCTTTCTCCTGTCTCTCTCTCTCTCTCTCTCTCTCTCTCTCTTTCTCTCTCTCTCTCTCTGTCTCTCCGTCTCTCTGTGTCTGTCTCTGTCTCTCTGTCTGTCTCTCTCTCTCTCTCTCTCTCTCTCCTCTCTCTGTCTCTCTCTCTCTTTCCCTCTCTCTCTCTCTTCCCCCCCCCGCCTCTCCCTCGCTCTTTAGGTTTCCCCCACCCCCTCCCAAGTTCTGGGGTACATGTGCAGGACGTGCAGGTTTGGAACATAGGTACACGTGTGCCACGGTGCTTTGCTGCACCTATCCACCAGTCGTCTAGGTTTGAAGCCCCGCATGCGTTGGCTATTTGTCCTAATGCTCTCTCTCCCCTTGCCCCCCACGCCCCGTCAGGGCCCGGCGTGTGATGTTCCCCTCCCTGTGTCCCATGTGTTCTCGCTGTTCAACTCCCACTTAGGAGCGAGAACATGCGGTGTTTGGTTTTCGCTTCCTGTGTCAGTTTGCTGAGAATGAGGCCTTCCAGCTTCATCCACGTTCCCGCAGAGGTCATGAACTCATCCTTTTTTATGGCTGCGTAGTAATTCCATGCTGTATACGTGCCACACTTTCTTTATCCAGCCTATCATTCATGGGCATTCGAGTTGGTTCCAAGTCTTTGCTATTGTAAATAGTGCTGCAGTAAACATACGTGTCCACGTGTCTTCCTAGTAGGAACTTCTTCCTCTTCAGCCCGCTGAGTAGCTGGCACTTTAAGGCAGGTGCCAACGCACCGGCAGCAAGCTTCCTTTTTTGCCCGGGAAAAACTGAGGTGCAGGTAGTATAAGCCATTGATCACGGAACGCACAGGAGCAGAGCTCGAGTCCAAGCATCGTGGCTCCACCCGTCATGCTGGATGCATCTTTAGGCTCCGCTCTAGGTATGTGTATCCTTTACGGGATCAGCCACCGGCAGTTGCCTTGCGAGCACGATGACAAACCTCTGCCGGCTCTTTTGGGTCTCATCCCTGTATCTATACGTTGCATCCCAACATAAAGACCGGAATGTTCCTTTCGCTGACCCAGTCTCTCACCCTTTCCAAACTCCAGAAATCTTGTCTGTCCTCGGAAGAACTCCCCCTGCTTCTTTCTCTAAAGGCTGTCTTCAGGCCGGGCACAGTGGGAGGATCGCTTGAGCCCAGAAGGCCGCAGTGAGGTGAGATCGCGCCATTGCACTGCAGCCCCCGGCGGCAGAGCCGGAGCCCCGTCTCGAAACAAACAAACAAAAACCAACCAACCAACCAACCAACCAACAAACAAACACAGACAAAGAAAGAAAGAGCCCAGGCAACCTAGTGAAAACCTGTTCGGGCTGGGGCGTACCTGTACCCCAGCTGTTCCGGAGGCTGAGGCCAGGAGGATGGGTGGACGCTGGGAGGTGGATGCTGCAGTGAGCAGTGATTGCACCACTGCACTCCAGCCTGGGTGACAGAGCCAGACCCCGTCCCAAATAAATAAACATAAAAATAAAGGAACCAGTTTGTAGAAAGCGGGAGAGGGTCCCATTGAACTTCAAGCCTTCGAGCAACAGCTGTGGCTGGACAGGTTGGACCAGCAGGCTGGAGCAGTCGCCATCTTGGCAGGGATCATTGACCCTGATCTATCGTCGGGAGGAGGAAGAGCCGATCTTACGCAGGGAGGGCAGGTGGACTATGTGTGGACTCTGGTGACCTGTTTGGGTGCCAGGTGTTACTCCCAGGGCCACCCGTAACTGTGAATGTGCAGGAACCCTGACTTGAGAAGGGCCTGGCCACGGGGGGCTTAGGCCCCTGGGGAATGAGAGTTTGGTTCCCGGTACCCAGGGAAACCACCAGCATCGGCAGAGGTGATAGCTGAGGAGGAGCGGGGATTTGGACGAGAGACACAGGATGAGTACCGGGGGGCAGCCCCGTGATCAACAACTGCTGCAAGAGGGGCCGTTTGTTCGACTCGCTAGTCTTCTGCGGCTCTATGCGGTACTAAAGAGCAGAAGACAGAAGATACAAAAACCACAAAAAGTAGCCGGGCGTGGTGCTGCCCGTCAATAATCCCAGCTACTCGGGAGGCTGAGACAGGAGAATCGCTTGAACCCGGGAGGCGGAAGTTTCAGCGAGCCGAGATCACGCCGTTGCAGTCCA	.	PASS	SVTYPE=INS;SVLEN=5498;SC=SKSV,pbsv;NumNeighbors=1;NumThresholdNeighbors=1;MatchId=1311;TruScore=0.298918;PctSeqSimilarity=0;PctSizeSimilarity=0.896754;PctRecOverlap=0;SizeDiff=-633;StartDistance=-320;EndDistance=-320	GT	0/1
chr17	652276	chr17-652277-INS-301	G	GAGCAATCACACGGCCACAGGATAATGGGCACAGAGCAATCACACAGCCACAGGGTAATGGGCACAGAGCAATCACACAGCCACAGGGTAATGGGCACAGCAGCAATCACACAGCCACAGGATAATGGGCACAGCAGCAATCACACAGCCACAGGGTAATGGGCACAGAAGCAATCACACGGCTACAGGATAATGGGCACAGAGCAATCACACAGCCACAGGATAATGGGCACAGAGCAATCACACGGCCACAGGATAATGGGCACAGAGCAATCACACGGCCACAGGGTAATGGGCACAGC	.	.	SVTYPE=INS;SVLEN=301;SC=SKSV,SVIM-asm,PAV;NumNeighbors=1;NumThresholdNeighbors=1;MatchId=1321;TruScore=0.333333;PctSeqSimilarity=0;PctSizeSimilarity=1;PctRecOverlap=0;SizeDiff=0;StartDistance=-256;EndDistance=-256	GT	1/0
chr17	3583441	.	G	GTCCTCCACCCAGTGTCCTCCACCCTGCATCCTCCACCCTGCATCCTCCACCCTGCGTCCTCCACCCAGCGTCCTCCACCCTGCATCCTCCACCCAGTGTCCTCCACCCTGCA	30	.	SVTYPE=INS;SVLEN=112;SC=SKSV,cuteSV,SVIM,SVIM-asm,PAV,Dipcall;NumNeighbors=1;NumThresholdNeighbors=1;MatchId=1325;TruScore=0.199405;PctSeqSimilarity=0;PctSizeSimilarity=0.598214;PctRecOverlap=0;SizeDiff=45;StartDistance=-314;EndDistance=-314	GT	1/0
chr17	230656	chr17-230657-INS-462	C	CCCTCCCGGAAGCCCTCCTCATCCCTCCCGGAAGCCCTCCTCATCCCTCCCGGAAGCCGTCCTCATCCCTCCCGGAAGCCCTCCTCATGCTTCCCGGAAGCCCTCCTCATCCCTCCCGGAAGCCCTCCTCATGCTTCCCGGAAGCCGTCCTCATCCCTCCCGGAAGCCCTCCTCATCCCTCCCGGAAGCCGTCCTCATCCCTCCCGGAAGCCGTCCTCATCCCTCCAGGAAGCCCTCCTCATCCCTCCCGGAAGCCCTCCTCATCCCTCCCGGAAGCCCTCCTCATCCCTCCCGGAAGCCGTCCTCATCCCTCCCGGAAGCCCTCCTCATCCCTCCCGGAAGCCCTCCTCATCCCTCCCGGAAGCCCTCCTCATCCCTCCCGGAAGCCGTCCTCATCCCTCCCGGAAACCCACCTCATCCCTCCCGGAAGCCCCCCTCATCCCTCCCGGAAGCCCCCCTCATG	.	.	SVTYPE=INS;SVLEN=462;SC=SKSV,SVIM-asm,PAV;NumNeighbors=1;NumThresholdNeighbors=1;MatchId=1330;TruScore=0.331169;PctSeqSimilarity=0;PctSizeSimilarity=0.993506;PctRecOverlap=0;SizeDiff=3;StartDistance=35;EndDistance=35	GT	1/1
chr17	70232782	.	g	GAGGGAGGGAGGCAGGCAGGGAGGGAGGGAGGCAGGCAGGGAGGGAGGGAGGCATGGAGGGAGGGAGGCAGACAGGGAGGGAGGGAGGGAGGCAGGC	30	.	SVTYPE=INS;SVLEN=96;SC=SKSV,cuteSV,pbsv,SVIM,SVIM-asm,PAV,Dipcall;NumNeighbors=1;NumThresholdNeighbors=1;MatchId=1331;TruScore=0.284722;PctSeqSimilarity=0;PctSizeSimilarity=0.854167;PctRecOverlap=0;SizeDiff=14;StartDistance=-45;EndDistance=-45	GT	0/1
chr17	66954732	chr17-66954733-INS-193	A	ATATATAATATAATTATATATAATATATAATATAATTATATATAATATATAATATAATTATATATAATATATAATATAATTATATATAATATATAATATATAATATAATTATATATAATATATAATATATAATATAATTATATAAAATATATAATATATTATATAATTATATATTATATATATTATTTATATAT	.	.	SVTYPE=INS;SVLEN=193;SC=SKSV,PAV;NumNeighbors=1;NumThresholdNeighbors=1;MatchId=1347;TruScore=0.234888;PctSeqSimilarity=0;PctSizeSimilarity=0.704663;PctRecOverlap=0;SizeDiff=57;StartDistance=-133;EndDistance=-133	GT	0/1
chr17	41119409	chr17-41119410-DEL-65	Tataatatataatatataaatatatatgtatttatatatgtagatatataatatataaaatatata	T	.	.	SVTYPE=DEL;SVLEN=65;SC=SKSV,PAV;NumNeighbors=1;NumThresholdNeighbors=1;MatchId=1349;TruScore=0.440969;PctSeqSimilarity=0;PctSizeSimilarity=0.738636;PctRecOverlap=0.58427;SizeDiff=-23;StartDistance=37;EndDistance=14	GT	1/1
chr17	10662426	.	c	CCCCTACCCGCCTCCCAGCCCCTACCCGCCTCCCAGCCCCTACCCGCCTCCCAGA	30	.	SVTYPE=INS;SVLEN=54;SC=SKSV,cuteSV,SVIM,SVIM-asm,PAV,Dipcall;NumNeighbors=1;NumThresholdNeighbors=1;MatchId=1354;TruScore=0.333333;PctSeqSimilarity=0;PctSizeSimilarity=1;PctRecOverlap=0;SizeDiff=0;StartDistance=-231;EndDistance=-231	GT	0/1
chr17	80606709	chr17-80606710-INS-62	A	AGGCGGGGCGGGGAGGAGGGGGAGGGGCGGGGAGGAGGGGGAGGGGCGGGGCGGGGAGGAGGG	.	.	SVTYPE=INS;SVLEN=62;SC=SKSV,cuteSV,pbsv,SVIM,SVIM-asm,PAV;NumNeighbors=1;NumThresholdNeighbors=1;MatchId=1359;TruScore=0.177419;PctSeqSimilarity=0;PctSizeSimilarity=0.532258;PctRecOverlap=0;SizeDiff=29;StartDistance=53;EndDistance=53	GT	0/1
chr17	26843721	.	ATACATACCTCCACAGGATCCACACCTCCACAGGGTACACACTTCCACAGGGTACACACCTCCACAGGATCCATACCTCAAAAGGGTACACATCTCCACAGGGTACACACCTCCACAGGATACACACCTCCACAGGGTACACACCTCCACAGGGTACACAACTCCACTGGGTACACACCTCCACAGGATCCATACCTCCACAAGGACACACCTCCACAGGGTACACACCTCCACAGGATCCATACCTCCATAGGGTACACACCTCCGCAGGATCCATACCTCCACAGGGTACACACCTCCACAGGATCCATACCATCACAGGGTACACGCCTCCACAGAG	A	30	.	SVTYPE=DEL;SVLEN=339;SC=SKSV,cuteSV,pbsv,SVIM,SVIM-asm,PAV,Dipcall;NumNeighbors=1;NumThresholdNeighbors=1;MatchId=1370;TruScore=0.272289;PctSeqSimilarity=0;PctSizeSimilarity=0.816867;PctRecOverlap=0;SizeDiff=-76;StartDistance=-518;EndDistance=-594	GT	0/1
chr17	81010431	.	G	GGAGGTCCTCCAGGAGGAGGGGTGCCCAGGAGTGAGGCCCTGACCCCACCGT	30	.	SVTYPE=INS;SVLEN=51;SC=SKSV,cuteSV,SVIM,SVIM-asm,PAV,Dipcall;NumNeighbors=1;NumThresholdNeighbors=1;MatchId=1386;TruScore=0.333333;PctSeqSimilarity=0;PctSizeSimilarity=1;PctRecOverlap=0;SizeDiff=0;StartDistance=-189;EndDistance=-189	GT	1/0
chr17	78722237	.	G	GCCTGTTGGGTGGATGGGGGGGCTGCGGTGTGTGTTTGGAGGCCGTGGCGGGAGGGCCTGTTGGGTGGATGGGGGGGCTGCGGTGTGTGTTTGGAGGCCGTGGCGGGAGGA	30	.	SVTYPE=INS;SVLEN=110;SC=SKSV,cuteSV,pbsv,SVIM,SVIM-asm,PAV,Dipcall;NumNeighbors=1;NumThresholdNeighbors=1;MatchId=1387;TruScore=0.287879;PctSeqSimilarity=0;PctSizeSimilarity=0.863636;PctRecOverlap=0;SizeDiff=15;StartDistance=-155;EndDistance=-155	GT	0/1
chr18	77086371	.	G	GTACCCTTCCTCCCCTCACATGGTGTTAGTGTGTCATCTCTGCACACTCCCTCCCCTCACATGGTGTTAGGGTGTCATCTCTATACCCTCCCTCCCCTCACATGGTGTTAGGGTGTCATCTCTGTACCCTCCCTCCCCTCACATGGTGTTAGGGTGTCATCCCTGCACACTCCCTCCCCTCACATGGTGTTAGGGTGTCATCTCTA	30	.	SVTYPE=INS;SVLEN=205;SC=SKSV,cuteSV,SVIM,SVIM-asm,PAV,Dipcall;NumNeighbors=1;NumThresholdNeighbors=1;MatchId=1389;TruScore=0.328526;PctSeqSimilarity=0;PctSizeSimilarity=0.985577;PctRecOverlap=0;SizeDiff=-3;StartDistance=-12;EndDistance=-12	GT	1/1
chr18	76245875	.	G	GCCTGCAGCCTCCTCCTGATGGGTGGCCAAGTCCACACTCTGCGCCTGCAGCCTCCTCCTGATGGGTGGCCAAGTCCACACTCTATCTGCAGCCTCCTCCTGATGGGTGGCCAAGTCTACACTCTGTGCCTGCAGATTCCTCCTGATGGGTGGCCAAGTCCACACTCTACCTGCAGCCTCCTCCTGATGGGTGGCCAAGTCCACACACTCCACCTGCAGCCTCCTCCTGATGGGTGGCCAAGTCCACGCTCTACCTGCAGCCTCCTCCTGATGGGTGGCCAAGTCCACGCACTCCA	30	.	SVTYPE=INS;SVLEN=295;SC=SKSV,SVIM-asm,PAV,Dipcall;NumNeighbors=1;NumThresholdNeighbors=1;MatchId=1397;TruScore=0.328874;PctSeqSimilarity=0;PctSizeSimilarity=0.986622;PctRecOverlap=0;SizeDiff=-4;StartDistance=95;EndDistance=95	GT	0/1
chr18	53029569	.	A	AAAGGAAGGAAGGAAGGAAGGAAGGAAGGAAGGAAGGAAGGAAGGAAGGAAGGAAGGAAGGAAGGAAGGAAGGAAGGAAGGAAGG	30	.	SVTYPE=INS;SVLEN=84;SC=SKSV,cuteSV,SVIM,SVIM-asm,PAV,Dipcall;NumNeighbors=1;NumThresholdNeighbors=1;MatchId=1434;TruScore=0.318182;PctSeqSimilarity=0;PctSizeSimilarity=0.954545;PctRecOverlap=0;SizeDiff=-4;StartDistance=-27;EndDistance=-27	GT	0/1
chr18	66206764	svim.DEL.16950	AGGGGGGGCTCCAATTCGTAGGTTTCCTAATTTGCTAATTTCTGTGATATCAATAGTCTCATCAGGGACGATTTCAACTACTAAGTATCTAACAACCAGCTTGCAATATTCCTGATAATTTAAGACCCAGGACTCGGTAATTTGTAAAGGAAAAAGGTTAATTGACTCACAGTTCCACATGGCTGGGGAGGCCTCACCATCAAGGCAGAAAGTACAGGGGAAGCAAGTCACTTCTTCCATGGCAGCAGGCAAGAGAGGGTTTGTACAGGGGAACTCCCATTTACAAAACCATCAGATCTCGTGAGACTTATTCACTACCAGGAGAACAGTATGGGAGAAGCTGCCCTCATTATTCAATTATCTCCACCTGGCCTCACCCTTGACAGGTGGAGAGCATTACAACTCAAGGTGAGATCTGGGTGAGGGCACAGCCTAACCAATCAACCACTGGGCTATTCTCCAAGGTTGATTTTGAATCAAGCAATGCTTCCCCAAACTCAATTCTCTGGTGCTGACTCCTTATATCTTTTATGCCTTTATATGGGTGACACTGGAGGCTGACATTGGAAAAGAAATCTAGTACATTATTTAGAGGTAAGATGCTAACTAGACATACCTAGAGTTCCTCAGTCAGAAAGATCTTTGCGAACATTCTCATAAGATGTGATGCCTGAGACACTAGCCTCCACTGTCACGACACCCAGCAAAATTTCAATTGCATCCTAGGTAGAATAGAGTCTTGGGACAACACAGCCAGGAATTCCCAAGTATCCATAAATATAAAACAAGAAAGAATATAGTACTAACAGGATGTGGGCTTTCTGTATTCTTTAAAATAAAATAAAATGGGTCTAATCCTTCAATTCAAACACTGACATGTAATTCTGTTCTTTTTTAATATGTTTATATTTTTGGATCAATTTTTGACAGAAACATATTTTTGTCAGTCTATGTATGAGCCATTAAAACTAAAGGGGTAGAAAACAGTGATATTTATTACCTTGATTTCTGTTGACAGAATAAAGATGTTTCAGCACATTTTAAAAATAAATTTTATCACTTTGATAATTTCTCTGTATAATCCATTTGGCTTCTATTTTGTCTTTGAGAGGTTTCTGGTACAAATTTATGAGGTACGTGTGCAATTTTGTTACATGCATGGATTGCATAATCCTCAAGTCTGAGCTTTGATGGTATCCATCACCCTCATAACGTACATTGTACCCATTAACCTATTTTCATCATCCATCTCACTGCACCCACACTTTAGTATTTTTTTTTTTTTTGAGATGGAGTCTCGCTCTGTCACCCAGGCTGGAGTTCAGTGGCACAATCTCGGCTCATTGCAACCTCCGTCTCCCAGGTTTAAGCAATTCTCCTGCCTCAGCCTCCTGAGTAGCTGGGATTACAGGCGTAGCCACTGCGCCCAGCCAGCTTAGCACTTTTAAGAAAATGTTTTTCTTTAGGTTTTTAAAAATTCTAATATACAACAAACACTCATGCTATCTCTGTAAGTCCCAGTAAAGCAGTAAGACACACTACATAAGCCACTTTGAATCAAAGAAGATTCATATAATAATTTTGGGATTTTTCTATCTTTATCCCTTTGTGGTAATCAAGTTTTCTGGGTATAAAATTTAGTTCTTATTTTCAAGTGGTTTTCCATTAATTTGGAGGATCACTAAACTTCAGATTATATTATTTTTTCCTGTTATATTAAACTTACACAGAGAACACTTTGAGTGGGATTCTGGAGCTTGTTTGTATTGGCTGCTAAGAGATGATTATTAAATCATCAGGAATTTTGCAAGCTGGTTCTTAGATACTTAGTAGCTGAAATTGGCCATGATGGGAGTATTGATATCGCAGAAATCAGCAAATCTATAAATTAGAGCCCTCCTCACACACCATGGTGCTTAAACATGTACTAGTATGTCACTGACCAATTCATTCCCTTTGTGAGATGTTTCATCCAGGCACATGCCTGGAGTAGGAGTTCAGCACAGACTATCAGAATGGCCTGCACTCAGGCGCTACTGCTGTAGTACAGGCCACTTTCCTTCCCAAAGAAACGCTGACTCCTCAATAAGCTTCTGTATTCGTTTGTTCTCACACTGCTGAGTCCCAGTAACAGCAATGTACAATAGCAATAGTACATGTTTAAGCACCACTGGATG	A	18	PASS	SVTYPE=DEL;SVLEN=2176;SC=SKSV,pbsv,SVIM;NumNeighbors=1;NumThresholdNeighbors=1;MatchId=1436;TruScore=0.639755;PctSeqSimilarity=0;PctSizeSimilarity=0.998623;PctRecOverlap=0.920642;SizeDiff=-3;StartDistance=173;EndDistance=170	GT	0/1
chr18	77568371	.	AAGCTGCCGGGGACACACTGACCACACTCCACGTTATGGGCCCAGAGTCCGCGCTCTGAGGAGCTGCCGGGGACACACTGACCACACTCCACGTTATGGGCCCAGAGTCCGCGCTCTGAGGAGCTGCCGGGGCCTCGCTGACCACACTCCACGTTATGGGCCCAGAGTCCGCGCTCTGAGGAGCTGCCGGGGACACACTGACCACACTCCACGTTATGGGCCCAGAGTCCGCGCTCTGAGGAGCTGCCGGGGCCTCGCTGACCACACTCCACGTTATGGGCCCAGAGTCCGCGCTCTGAGAAGCTGCCGGGGACACACTGACCACACTCCACGTTATGGGCCCAGAGTCCGCGCTCTGAGG	A	30	.	SVTYPE=DEL;SVLEN=360;SC=SKSV,SVIM,Dipcall;NumNeighbors=1;NumThresholdNeighbors=1;MatchId=1438;TruScore=0.332407;PctSeqSimilarity=0;PctSizeSimilarity=0.997222;PctRecOverlap=0;SizeDiff=1;StartDistance=-372;EndDistance=-371	GT	1/0
chr19	51814094	.	cgaggggctgggggcctgggctccagggtctgagggaggaggggctgggggcctggactcctgggtctgagggaggaggggctgggggcctggactcctgggtctgagggag	G	30	.	SVTYPE=DEL;SVLEN=111;SC=SKSV,cuteSV,pbsv,SVIM,SVIM-asm,PAV,Dipcall;NumNeighbors=1;NumThresholdNeighbors=1;MatchId=1448;TruScore=0.254746;PctSeqSimilarity=0;PctSizeSimilarity=0.594595;PctRecOverlap=0.169643;SizeDiff=45;StartDistance=-93;EndDistance=-48	GT	1/0
chr19	8788404	.	g	GTCCATCCACCCATCCGTCCATCCATCCTTCCATCCATTCATCCACTTGTCCATCCATCCATCCATCCATCCACCTA	30	.	SVTYPE=INS;SVLEN=76;SC=SKSV,SVIM,SVIM-asm,PAV,Dipcall;NumNeighbors=1;NumThresholdNeighbors=1;MatchId=1451;TruScore=0.180952;PctSeqSimilarity=0;PctSizeSimilarity=0.542857;PctRecOverlap=0;SizeDiff=-64;StartDistance=129;EndDistance=129	GT	0/1
chr19	4011656	.	tggtgtggaggtgtggggggtgtggaggtgtgtggggtgtggaggtgtgtgg	T	30	.	SVTYPE=DEL;SVLEN=51;SC=SKSV,cuteSV,pbsv,SVIM,SVIM-asm,PAV,Dipcall;NumNeighbors=1;NumThresholdNeighbors=1;MatchId=1453;TruScore=0.333333;PctSeqSimilarity=0;PctSizeSimilarity=1;PctRecOverlap=0;SizeDiff=0;StartDistance=-156;EndDistance=-156	GT	1/0
chr19	3311171	chr19-3311172-INS-626	C	CCATCTCTCTCTTCATCTCTCTCTCCATCTCTCTATCTGCCTCTGCATCTCTCCATCTATCTCCGTCTCTCTCTTCTTCTCTCTCTCCATCTCTCCATCTCTCTCTCCATCTCTCCATCTCTCTATCTCCGTCTCTGTCTTCATCTCTCCATCTCTCTCCATCTCTGTCAATCTCTCTCTCCATCTCTCTCCATCTCTCTCTCATTCTCTTTCCCCCTTCTCCCTCCCTCCTTTCATCTCTCTCTCCCCTTCCCTCCCTCCCTCTCTCTTCCCCTCCCTCCCTTTATCTCTCTCTCCCTCTCTCCATCTCTCTGTCTCTCATTCTGTCTCCCTCCCTCCCTCCATCTCTCCCTCCCTCCCTCCCTCCCTCCCTCTCTCCATCTCTCCTTCCCTCTCTCCCTCCCTCTCTCCATCTCTCTCTCCCTCTTTCCATCTCTCTTTCCATCTCTCTCTCTCCATTTCTCCATCTCTCTCTCCATCACTCTCTCTCCATTTCTCCATCTCTCTCTCCATCACTCTCTCATTCTCTCTCCCCCTTCTCCCTCCCTCCTTTCATCTCTCTCTCCCCTTCCCTCCCTCCCTCTCTCCCCCTTCCTCCCTTTATCTCTGTCTCTCCCTCTCTGTCAT	.	.	SVTYPE=INS;SVLEN=626;SC=SKSV,PAV;NumNeighbors=1;NumThresholdNeighbors=1;MatchId=1467;TruScore=0.29393;PctSeqSimilarity=0;PctSizeSimilarity=0.881789;PctRecOverlap=0;SizeDiff=74;StartDistance=474;EndDistance=474	GT	1/0
chr19	51484625	.	a	AGGGGGACAGAGCCCCAGGGAGAGGGGGTACAGAGGCCCAGGGAGAGGGGGACAGAGATCCAGAGAGAGAGGGACAGAGACCCAGAGAGAGAGGGACAGAGACCCAGAGAGAGGGGAACAGAGACCAGAGAGAGAGGGGGACAGAGCCCCAGAGAGAGGAAGACAGAGAGCCAGGGAGAGAGGGGGACAGAGCCCCAGGGAGAGGGGGACAGAGATCCGGAGAGAGAGGAGGGGGAACAGAGACCAGAGAGAGAGGGGAACAGAGACCCAGAGAGAGAGGGACAGAGACCCACAGAGAGAGGAGGGGGAACAGAGACCAGAGAGAGAGGGTGACAGAGACCCAGAGAGAGAGGGTGACAGAGACCCAGAGAGAGAGGGACAGAGACCAGAGAGAGAGGAGGGGGAACAGAGACCAGAGAGAGAGGGGGACAGAGACCCAGAGAGAGAGGGACAGAGACCCAGAAAGAGAGGAGGGGGAACAGAGACCCAGAGAGAGAGGGGGACAGAGACACAGAGGGGAACAGAGATCCAGAGAGAAAGGCAGACAGAGACCCAGAGAG,*	30	.	SVTYPE=INS;SVLEN=561;SC=SKSV,SVIM-asm,PAV,Dipcall;NumNeighbors=1;NumThresholdNeighbors=1;MatchId=1473;TruScore=0.32858;PctSeqSimilarity=0;PctSizeSimilarity=0.98574;PctRecOverlap=0;SizeDiff=8;StartDistance=192;EndDistance=192	GT	1/2
chr19	816328	.	t	TCCACCCACCCACCCATCTACCCACCTACCCATCCATCCAACCGTCCATCCATCCATTCATCACCCAGCCATTCATTCATCTATCTATCCATCCATCCATCATCCACCCATGCATCCAACAGTACCCATCCATCCATCCATCCATTCATCATCCAGCCATTCATTCATCTATCCATCCATCCATCATCCACTCATGCACCCAATGGTACCATCCATCTATCCACCCACCCAACGGTCCATCCAC	30	.	SVTYPE=INS;SVLEN=243;SC=SKSV,cuteSV,pbsv,SVIM,SVIM-asm,PAV,Dipcall;NumNeighbors=1;NumThresholdNeighbors=1;MatchId=1474;TruScore=0.310014;PctSeqSimilarity=0;PctSizeSimilarity=0.930041;PctRecOverlap=0;SizeDiff=17;StartDistance=-190;EndDistance=-190	GT	0/1
chr19	14500016	cuteSV.INS.6702	g	gCGGGGATGGGGAAGGGGGAAGGGGACGGGGAAGGGGAGGGGAAGGGGGAAGGGGGA	73.5	PASS	SVTYPE=INS;SVLEN=56;SC=SKSV,cuteSV;NumNeighbors=1;NumThresholdNeighbors=1;MatchId=1482;TruScore=0.205128;PctSeqSimilarity=0;PctSizeSimilarity=0.615385;PctRecOverlap=0;SizeDiff=-35;StartDistance=-80;EndDistance=-80	GT	0/1
chr19	18661282	.	taaaaaGCAACAGCCTggccgggcgcggtggctcacgcctgtaatcccagcactttgggaggccgaggcgggcggatcacgaggtcaggagatcgagaccatcccggctaaaaaacggtgaaaccccgtctctactaaaaatacaaaaaattagccgggcgtagtggcgggcgcctgtagtcccagctacttgggaggctgaggcaggagaatggcgtgaacccgggaggcggagcttgcagtgagccgagatcgcgccactgcactccagcctgggcgacagagcgagactccgtctcaaaaaaaaaaaaaaaaaaaaaa	T	30	.	SVTYPE=DEL;SVLEN=320;SC=SKSV,cuteSV,pbsv,SVIM,SVIM-asm,PAV,Dipcall;NumNeighbors=1;NumThresholdNeighbors=1;MatchId=1487;TruScore=0.637571;PctSeqSimilarity=0;PctSizeSimilarity=0.98125;PctRecOverlap=0.931464;SizeDiff=6;StartDistance=-22;EndDistance=-16	GT	1/1
chr19	313044	.	A	ACATCAGGGGCCGTCCACACCACCCTCCTGGGCGATGTCAGGGCCACCTACACCTCTATCCAGGGACTGGCATCAGGGGCCGTCCACACCACCCTCCTGGGCGATGTCAGAGCCACCTACACCTCTATCCAGGGACTGG	30	.	SVTYPE=INS;SVLEN=138;SC=SKSV,cuteSV,SVIM,SVIM-asm,PAV,Dipcall;NumNeighbors=1;NumThresholdNeighbors=1;MatchId=1488;TruScore=0.321256;PctSeqSimilarity=0;PctSizeSimilarity=0.963768;PctRecOverlap=0;SizeDiff=5;StartDistance=224;EndDistance=224	GT	1/0
chr19	39031163	.	CCTCCAATCATATACTACAGTGTAATAAACCTCCAATCATATACTACAGTGTAATAAAT	C	30	.	SVTYPE=DEL;SVLEN=58;SC=SKSV,cuteSV,SVIM,SVIM-asm,PAV,Dipcall;NumNeighbors=1;NumThresholdNeighbors=1;MatchId=1496;TruScore=0.327684;PctSeqSimilarity=0;PctSizeSimilarity=0.983051;PctRecOverlap=0;SizeDiff=-1;StartDistance=-282;EndDistance=-283	GT	1/0
chr19	33220684	.	c	CTTTTTTTTTTTTTTTTTTTTTTTTTTTTTGTGAGATGGAGTCTTGCTCTGTCGCCCAGGCTGGAGTGCAGTGGCGCAATCTCGGCTCACTGCAAGCTCCACCACCCGGTTTCACACCATTCTCCTGCCTCAGCCTCCCGAGTAGCTGGGACTACAGGTATCTGCCACCACGCCCAGCTAATTTTTTGTATTTTTAGTAGAGACGGAGTTTCATCGTGTTAGCTAGGATGGTCTCGATCTCCTGACCTCGTGATCCGCCCGTCTCGGCCTCCCAAAGTGCTGGGATTACAGGCATGAGCCACCGTGCCTGGCCTAAATTTTTATTTTTCATTTATGAAATTTACGTTTTCCACAGCTTGTGTGTGTGTATCTATATCTATACATGTATAAATAGATACATATCTATATACATATAGAGTTTCCATTTCTTAAGTGAGATTCTTTTGTTTTCAACTCACTCTAACCATCTCATCTTTAAGTTCTGTATTTATAATAGCTGTTTTTAAGTCCTCGCCTGTTAATTCCAATATCTGGGTATCTTGGGTTCACTTTCTGGTGACTACTTTTTCTTTTTC	30	.	SVTYPE=INS;SVLEN=574;SC=SKSV,cuteSV,SVIM-asm,PAV,Dipcall;NumNeighbors=1;NumThresholdNeighbors=1;MatchId=1498;TruScore=0.332753;PctSeqSimilarity=0;PctSizeSimilarity=0.998258;PctRecOverlap=0;SizeDiff=1;StartDistance=388;EndDistance=388	GT	1/0
chr19	33949317	pbsv.INS.45515	G	GTGAGGGGTGTGTATGTGGTGTGCGGGAGTGTGTGGTGTGTATGGCATGCGTGGCGTGTATGTGGTGTGTATGGTGTGGTGTGTGTGGTATGTATGGTGTGTGTGTGGTGTGGGTGGCATGTATGAGGTGTGTGGTGTAGTGTGTGTGTGTAGCGTGGGGGGCATGTGCATGGAGTGAGTGTGGTGTATGTGGCATGTATGGGGTGTGTGGTGTGTTCTGTGTGTGTGTGTGGTGTAGGGGGTATATGTGGTGCATGTGTGTGGTGTATGTGGTGTGTGGGGCATGTGTGTGGTGTATGTGGCTCGTACAGGATGTATGGTGGTGTGTGTGTGGTGCATGGTGTGTATGGTGTGGTGTGTGTGGTGTATGTGGTGTGTGGTGTGGGGGCCATGTGTGTGGTGTATGTGGCATGCACGGGATGTGTGGTGTTGTGTGTGTGGTGTGTATGGCGTGGTGTGTGTTGTGTATGTGGTGTCTGGTGTGTGTGGTGTAGTGTATGGTGTGTTGTGTGTGTTGTGTATGTGGTGTGTGGTGTGTATGGTATGTGTGTCATGTATGTGGTGTGTGGTGTGGGAGGCATGTGTGTGGTGTATGTGGCATGCACAGGATATGTGGTGGTGTGTGTGTGGTATGTATGGTGTGTGTGTTGTGTATGTGGTGTGTGGTGTGTGTGGTGCAGGGGGCATGTGTGTGGTGTATGTGGCATGCACGGGATGTGTGGTGTTGTGTGTGTGGTGTGTATTGTGTGGTGTGTGTCATGTATGTGATGTGTGGAGTGTGTGGTGTGGTGTGGGAGGCAAGTGTACTGTATGTGGCATGCATGGGATGTGTGGTGTTGTGTATGTGGTGTGTATGGTGTGGTGTGTGTGTCGTGTATGTGGTGAGTGGTGTGTATGGTGTGGTGTGTGTCGTGTATGCGGTGTGGAGGGGCATGTGTGTGGTGTATGTGGAGTGCGCAGGATGTGTGGTA	.	PASS	SVTYPE=INS;SVLEN=970;SC=SKSV,pbsv;NumNeighbors=1;NumThresholdNeighbors=1;MatchId=1499;TruScore=0.321993;PctSeqSimilarity=0;PctSizeSimilarity=0.965979;PctRecOverlap=0;SizeDiff=33;StartDistance=158;EndDistance=158	GT	0/1
chr20	58984949	chr20-58984950-INS-92	C	CTCTTCTGTTAAACGATGTCTCTGAGACATGATACCGATCGTGGGACTCTTCTGTTAAACGATGTCTCTGAGACATGATACCGATCGTGGGAA	.	.	SVTYPE=INS;SVLEN=92;SC=SKSV,cuteSV,SVIM,PAV;NumNeighbors=1;NumThresholdNeighbors=1;MatchId=1528;TruScore=0.326087;PctSeqSimilarity=0;PctSizeSimilarity=0.978261;PctRecOverlap=0;SizeDiff=2;StartDistance=102;EndDistance=102	GT	0/1
chr20	61592339	.	C	CCAGGGTGGGCCTATCAGCTGGCTGGAGGGCGGCTTGTCCTCAGGGTGGGCCTATCAGCTGGCTGGAGGGCGGCTTGTCCT	30	.	SVTYPE=INS;SVLEN=80;SC=SKSV,cuteSV,SVIM,SVIM-asm,PAV,Dipcall;NumNeighbors=1;NumThresholdNeighbors=1;MatchId=1531;TruScore=0.325;PctSeqSimilarity=0;PctSizeSimilarity=0.975;PctRecOverlap=0;SizeDiff=2;StartDistance=-193;EndDistance=-193	GT	1/0
chr20	62378863	.	c	CCAGGGGGTGAGCAGGGCCTGGTGGGTGGGGGGGCGGGGCAGGGGGTGAGCAGGGCCTGGTTGGGGTGGGGGGGG	30	.	SVTYPE=INS;SVLEN=74;SC=SKSV,cuteSV,SVIM,SVIM-asm,PAV,Dipcall;NumNeighbors=1;NumThresholdNeighbors=1;MatchId=1539;TruScore=0.220238;PctSeqSimilarity=0;PctSizeSimilarity=0.660714;PctRecOverlap=0;SizeDiff=-38;StartDistance=60;EndDistance=60	GT	1/0
chr20	46170141	cuteSV.INS.8388	c	cCCCCCTCCCCTCCCCTCCCCTCCCCTCCCCTCCCCTCCCCTCCCCTCCCC	57.6	PASS	SVTYPE=INS;SVLEN=50;SC=SKSV,cuteSV;NumNeighbors=1;NumThresholdNeighbors=1;MatchId=1547;TruScore=0.292398;PctSeqSimilarity=0;PctSizeSimilarity=0.877193;PctRecOverlap=0;SizeDiff=-7;StartDistance=-2;EndDistance=-2	GT	0/1
chr21	47585400	chr21-47585401-INS-154	A	AAGAAAAGGACAACATGAGTATGAGGAGTCCTTTCCCTCCTCCTAGCCTCTCCTATAGAAGTATGAGGAGTCCTTTCCCTCCTCCTAGCCTCTCCTATAGAAGTATGAGGAGTCCTTTCCCTCCTCCTAGCCTCTCCTGTAGAAGCCTTCTGACT	.	.	SVTYPE=INS;SVLEN=154;SC=SKSV,pbsv,PAV;NumNeighbors=1;NumThresholdNeighbors=1;MatchId=1585;TruScore=0.333333;PctSeqSimilarity=0;PctSizeSimilarity=1;PctRecOverlap=0;SizeDiff=0;StartDistance=-10;EndDistance=-10	GT	0/1
chr21	46973594	pbsv.INS.48473	C	CCTCCCAATCCCCCACGCCCCATCCCAGTCCCCCACACCCCCTCCCAATCCCCCACGCCCCCTCCCAGTCCCCCACACCCCCTCCCAATCCCCCACACCCCCTCCCAATCCCCCACGCCCCATCCCAGTCCCCCACACCCCCTCCCAATCCCCCACGCCCCCTCCCAGTCCCCCACACCCCATCCCAGTCCCCCACACCCCCTCCCAATCCCCCACGCCCCATCCCAGTCCCCCACGCCCCATCCCAGTCCCCCACGCCCCCTCCCAATCCCCCACGCCCCCTCCCAGTCCCCCACGCCCCCTCCCAGTCCCCCACGCCCCCTCCCAGTCCCCCACACCCCCTCCCAATCCCCCACACCCCCTCCCAATCCCCCACGCCCCATCCCAGTCCCCCACACCCCCTCCCAATCCCCCACACCCCCTCCCAATCCCCCACACCCCCTCCCAATCCCCCACACCCCCTCCCAGTCCCCCACACCCCCTCCCAGTCCCCCACACCCCCTCACAGTCCCCCACACCCCCTCCCAATCCCCCACACCCCCTCCCAGTCCCCCACACCCCATCCCAGTCCCCCACACCCCCTCCCAGTCCCCCACACCCCCTCCCAATCCCCCACACCCCCTCCCAATCCCCCACGCCCCCTCCCAATCCCCCACGCCCCCTCCCAATCCCCCACGCCCCCTCCCAGTCCCCCACGCCCCCTCCCAGTCCCCCACGCCCCCTCCCAGTCCCCCACGCCCCCTCCCAATCCCCCACACCCCCTCCCAATCCCCCACACCCCCTCCCAATCCCCCACACCCCCTCCCAGTCCCCCACACCCCATCCCAGTCCCCCACACCCCCTCCCAGTCCCCCACACCCCCTCCCAGTCCCCCACACCCCCTCCCAGTCCCCCACACCCCCTCCCAGTCCCCCACACCCCCTCCCAGTCCCCCACACCCCCTCCCAGTCCCCCACACCCCCTCCCAGTCCCCCACACCCCCTCCCAATCCCCCACACCCCCTCCCAGTCCCCCACACCCCCTCCCAGTCCCCCACACCCCCTCCCAGTCCCCCACACCCCCTCCCAGTCCCCCACACCCCCTCCCAGTCCCCCACACCCCATCCCAGTCCCCCACACCCCCTCCCAATCCCCCACACCCCCTCCCAGTCCCCCACACCCCCTCCCAGTCCCCCACACCCCCTCCCAATCCCCCACACCCCCTCCCAGTCCCCCACACCCCCTCCCAATCCCCCACACCCCCTCCCAATCCCCCACACCCCCTCCCAATCCCCCACACCCCCTCCCAGTCCCCCACACCCCCTCCCAATCCCCCACACCCCCTCCCAATCCCCCACACCCCCTCCCAGTCCCCCACACCCCCTCCCAGTCCCCCACACCCCCTCCCAGTCCCCCACACCCCCTCCCAATCCCCCACACCCCCTCCCAGTCCCCCACACCCCCTCCCAATCCCCCACACCCCCTCCCAGTCCCCCACACCCCCTCCCAGTCCCCCACACCCCATCCCAGTCCCCCACGCCCCATCCCAGTCCCCCACACCCCCTCCCAATCCCCCACACCCCCTCCCAGTCCCCCACACCCCCTCCCAGTCCCCCACACCCCCTCCCAGTCCCCCACACCCCATCCCAGTCCCCCACGCCCCATCCCAGTCCCCCACACCCCCTCCCAATCCCCCACGCCCCCTCCCAGTCCCCCACACCCCCTCCCAATCCCCCACACCCCCTCCCAATCCCCCACGCCCCATCCCAGTCCCCCACACCCCCTCCCAATCCCCCACGCCCCCTCCCAGTCCCCCACACCCCCTCCCAGTCCCCCACACCCCCTCCCAATCCCCCACGCCCCCTCCCAGTCCCCCACGCCCCCTCCCAGTCCCCCACGCCCCATCCCAGTCCCCCGTGCCCCCCTCCCAGTCCCCCACGCCCCATCCCAATCCCCCATGCTCCCCCAATCCCCCGCGCCCCCTCCCAATCTCCCCGCGCCCCATCCCAGTCCCCCACGCCCCCTCCCAATCCCCCACGCCCCATCCCAGTCCCCCACACCCCCTCCCAATCCCCCACACCCCCTCCCAGTCCCCCACACCCCCTCCCAGTCCCCCACACCCCCTCCCAATCCCCCACGCCCCCTCCCAGTCCCCCACACCCCCTCCCAATCCCCCACACCCCCTCCCAGTCCCCCACACCCCCTCCCAATCCCCCACACCCCCTCCCAATCCCCCACACCCCCTCCCAATCCCCCACGCCCCATCCCAGTCCCCCACGCCCCATCCCAGTCCCCCACGCCCCCTCCCAATCCCCCACACCCCCTCCCAATCCCCCACACCCCCTCCCAATCCCCCACGCCCCCTCCCAATCCCCCACGCCCCATCCCAGTCCCCCACGCCCCATCCCAGTCCCCCACACCCCCTCCCAGTCCCCCACACCCCCTCCCAATCCCCCACACCCCATCCCAGTCCCCCACGCCCC	.	PASS	SVTYPE=INS;SVLEN=2460;SC=SKSV,pbsv;NumNeighbors=1;NumThresholdNeighbors=1;MatchId=1587;TruScore=0.229539;PctSeqSimilarity=0;PctSizeSimilarity=0.688618;PctRecOverlap=0;SizeDiff=766;StartDistance=36;EndDistance=36	GT	0/1
chr21	46974362	svim_asm.INS.16417	A	ATCCCAGTCCCCCACGCCCCCTCCCAATCCCCCACGCCCCATCCCAGTCCCCCCGCGCCCCCT	.	PASS	SVTYPE=INS;SVLEN=62;SC=SKSV,SVIM-asm;NumNeighbors=1;NumThresholdNeighbors=1;MatchId=1591;TruScore=0.27957;PctSeqSimilarity=0;PctSizeSimilarity=0.83871;PctRecOverlap=0;SizeDiff=10;StartDistance=-3;EndDistance=-3	GT	0/1
chr21	47562396	svim.INS.23917	C	CACAGTGAGCGTTAAGCTCTTACAGGTGGCGCGTCGGGAGCTGTTTCTTCCTCCCGGTGAGGCCGCCGACCTTC	12	PASS	SVTYPE=INS;SVLEN=73;SC=SKSV,cuteSV,SVIM;NumNeighbors=1;NumThresholdNeighbors=1;MatchId=1597;TruScore=0.310502;PctSeqSimilarity=0;PctSizeSimilarity=0.931507;PctRecOverlap=0;SizeDiff=5;StartDistance=81;EndDistance=81	GT	0/1
chr22	17627935	.	ACGCCCTCCTGTGAGCTTACCGGCCTTCGATCACACGTCATCGCACACGCCCCACACCTGTGACGCCCTCCTGTGAGCTTACCGGCCTTCGATCACACGCCATCGCACACGCCCCACACCTGTGACGCCCTCCTGTGAGCTTACCGGCCTTCGATCACACGCCATCGCACACGCCCCACACCTGTGACGCC	A	30	.	SVTYPE=DEL;SVLEN=190;SC=SKSV,cuteSV,pbsv,SVIM,SVIM-asm,Dipcall;NumNeighbors=1;NumThresholdNeighbors=1;MatchId=1615;TruScore=0.464141;PctSeqSimilarity=0;PctSizeSimilarity=0.952632;PctRecOverlap=0.439791;SizeDiff=9;StartDistance=-107;EndDistance=-98	GT	0/1
chr22	43601697	.	ccacacacaccacccactcaccacacactcacccccacacacaccacacgcccactcaccactcaccca	C	30	.	SVTYPE=DEL;SVLEN=68;SC=SKSV,cuteSV,pbsv,SVIM,SVIM-asm,PAV,Dipcall;NumNeighbors=1;NumThresholdNeighbors=1;MatchId=1616;TruScore=0.318627;PctSeqSimilarity=0;PctSizeSimilarity=0.955882;PctRecOverlap=0;SizeDiff=3;StartDistance=-234;EndDistance=-231	GT	0/1
chr22	17547866	chr22-17547867-INS-56	G	GGGGAGGGGAGGGGAGGGGAGGGGAGAGGAGAGGAGAGGAGAGGAGAGGAGGAGAGA	.	.	SVTYPE=INS;SVLEN=56;SC=SKSV,pbsv,SVIM-asm,PAV;NumNeighbors=1;NumThresholdNeighbors=1;MatchId=1623;TruScore=0.315476;PctSeqSimilarity=0;PctSizeSimilarity=0.946429;PctRecOverlap=0;SizeDiff=3;StartDistance=56;EndDistance=56	GT	1/1
chr22	18589188	chr22-18589189-INS-382	C	CGTGGTTCCAGTCTGAGTCTGAAGCCTGAGACCCACGAGAGCTGAAGATGTGGTTTCAGTCTGTCTGAAGCCTGAGACCCAGCAGAGCTGAAGACGTAGTTCCAGTCTGAGTCTGAAGCCTGAGACCCAGGAGAGCTGAAGACGTGGTTCCAGTCTGAGTCTGAAGCCTGAGATCCAGGAGAGCTAAGGACATGGTTCTAGTCTGAGTCTGAAGCCTGAGACCCAGGAGAGCTGATGGTGTGGTTCCAGTCTGAGTCTGAAGCCTGAGACCCAGGAGAGCTGAATACGTAGTTCCAGTCTGAGTCTGAAGCCTGAGTTCCAGGAGAGCTGAGGACATGGTTCCAGTCTGAATCTGAAGCCCGAGACCCAGGAGAGCTGATGGT	.	.	SVTYPE=INS;SVLEN=382;SC=SKSV,PAV;NumNeighbors=1;NumThresholdNeighbors=1;MatchId=1632;TruScore=0.328098;PctSeqSimilarity=0;PctSizeSimilarity=0.984293;PctRecOverlap=0;SizeDiff=6;StartDistance=-73;EndDistance=-73	GT	1/1
chr1	22904793	SKSV.INS.243	t	tCATGTGTGTATGTGTGCGTGTGTGCATATGTGCGTGAGTGTGCATGTGTGCATGTGTGCATGAGTGTATGTATGCATGTATGTGTGTGCCTGTGTGCATGTGTGTGTGCCTGTGTGTGTGCATGTGTGCATGTGCGTGAGTGTATGTGTGTGCGTGTGTGTGTGCAATGTGCGTGTGCATGTGTGTGAGTGTATGCATGTGTGCGTGCACATGTGTGCGAGTGTATGTGTGCATGTGTGCATGAGTGTTCATGTGTGTGCATGTGCATGAGTGTATATATGCGTGAGTGTATGCATGTGTGCGTGTGTGCATGTATGTGCATGTGTGCGTGAGTGTACGCATGTGTGCATGAATGTGTGCATGTGTGCATTTTTGTATGCATGTTTGCGCATGTGTGCGTTGAGTATTGTGCATGTGTGCATGTTTGTGTGCATGTGTATGTGTGCATGTGTGCGTGAGTGTATGCATGTGTGTGCATGTGCCAGTGTAGTGTGCTTGTGTGTGCATGTGTGCATGTGTGTGCATGTGTGCATGTGTGCATATGTATGCATGTGCATGTGTGCATCTGTGTGTGTGCATGTGTGTGCATGTGTGCGTATGTATGCATGTGTGCGTGAATGTATGTACACCTGTGTGTGCATGTGTATGTGTACATGTGTGCATGTGTATGTATGTGCATGTGTGTGCATGTGTGCATGAGTATGTATGCATGTGTGTGCATGTAGCGTCAGTGTATGCATGTGTGCGTGAGTGTATGCATGTGTGCATGTGTGTATGTGTGCGTGTGTGCATGAGTGTATGTGTGCATGTGTGTGCGTGCATGAGTGTGTGCGTGTGAGTGTGCATGTGTGTATGTGTGCATGTGTGTGTCTGTATACCCGTGTGTGCATGAGTGCATGTGTACGTGTGCATGAGTCTATGCCTGTGTGCATATGTATGCATGTGTGCATGAGTGTATGCATGTGTGTATGTGTGCGTGCATGTGTGCGTGCTTTAGTATATGTATGCATGTGTGCATGAGTGTATGCATGTCTGCATGTGTACGTATGTGTACGTGTGTGCATGTGTGCGAGTGTATGCATGTGTGTGCATGTGCATGAGTGTGTGCATGTGTGCATGAGTGCATTAGTGTATTATGCATGTGTGCATATGCGTGCATGTGTGCGTGAGTGTGCACATTTGTTAGTGTCTGCATGTGTGCATGAATGCGTGTGTGCATGTGTGCATGAGTGTATGTCTGCGTGTGTGCATGTGTGTATGTGTATGTGTGTGAAT	391.2	PASS	SVTYPE=INS;SVLEN=1275;SC=SKSV	GT	1/1
chr1	3177180	SKSV.INS.75	a	aTAATGAAGATGAAGATGATGGTGACCATGGTGGTAGTGATTATGTTAATGATGAAGGAAATGATGATCATAGCTTTGATTATGATGGTGTTGATGATGGTGATGGTGGTGGGGTGATGACGGTGATGGTGATGGTGGTGATGATGGTGATGATAATGATAGTGATGGTGATGATGATGGTGGTGGTGATGGTGATGGTGATGGTGGTGGTGATGATGGTGATGGTGATGATGGTGGTGGTGATGATGGTGGTGATGATGGTGATGGTGATGATGGTGATGGTGGTGATGATGGTGGTGGTGATGATGGTGATGGTGATGATGGTGGTGGTGATGGTGGTGGTGATGATGGTGATGGTGATGATGATGGTGGTGGTGATGATGGTGGTGGTGATGATGGTGATGGTGGTGATGGTGATGGTGGTGATGATGGTGATGGTGATAATGATAGTGGTGATGATGGTGATGGTGGTGATGATGGTGATAATGATAGTGGTGATGGTGGTGATGATGGTGATGGTGATGATGGTGATGCTGGTGGTGATGGTGGTGATGATGGTGATGGTGATGATGATGGTGATGGTGGTGATGATGGTGATGGTGATGATGGTGATGGTGGTGGTGGTGATGGTGATGATAATGATAGTGGTGATGATGGTGATGGTGGTGGTGATGGTGATGGTGATGATGGTGATGGTGATGGTGATGGTGATGGTGGTGGTGGTGATGGTGGTGGTGATGATGGTGATGGTGAAGGTGTTGATGATGGTGATGGTGGTGGTGATGATGATGGTGGTGATGATGGTGATGGTGGTGATGATGATGGTGATGATGGTGATGGTGATGATGGTGA	391.2	PASS	SVTYPE=INS;SVLEN=851;SC=SKSV	GT	1/1
chr1	191972015	SKSV.DEL.691	taaatatatataaatatatataaatatatataaatatataaatatataaaaat	t	334	PASS	SVTYPE=DEL;SVLEN=52;SC=SKSV	GT	1/1
chr1	20708858	SKSV.INS.230	G	GGTGGTGAAAATGATGGTTATGATGATGTGGTAATGTTGAACATGGAGATAATGATGGTGGCTATGCAGATGGCAGTGGTAATCATGGCAGCGAAGTTGGTAGTAATGGTGGTGATGGTGGTGATGGTGGTGGTGGGGGGTAGTGATGGTGGTAATGATTGTGGTGATGGTAGTGGTGATGTTGGTGGTGATGGTGGTGGGGGTAGTGATGGTAATGATTGTGGTGATGTGGTGGTGATGGTGGTGGTGGTGGGGTTAGTGATGGTGGCAATGATTGTGGTGATGGTGGTGATGGTGGTGGTGATGATGGTGTTGGTGGTAGTGATAGTGGTGGTGGTGGAGGTAGTGATGGTGGTAATGATTGTAGTGATGGTGGTGATGGTGGTGGTGATGATGGTGTTGGTGGTGGAGGTAGTGATGGTGGTAATGATTGTAGTGATGG	439	PASS	SVTYPE=INS;SVLEN=441;SC=SKSV	GT	1/1
chr1	2715118	SKSV.DEL.45	ccccagcctcccagcctcccagcccctcagctccccagccccccagcctccc	c	93.8	PASS	SVTYPE=DEL;SVLEN=51;SC=SKSV	GT	0/1
chr1	227144207	SKSV.INS.1084	c	cGGCTGCCACTCCCTGGTTCACACTCTCCCTGGCTCCCACTCTCCCTGGTTCACACTCTCCCTGGCTCCCACTCTCCCTGGTTCACACTC	324.4	PASS	SVTYPE=INS;SVLEN=89;SC=SKSV	GT	1/1
chr1	206285669	SKSV.INS.1001	g	gGAAAAGCTCATTGCTGTTGGGTGTAATAGATGCAGTTTATCTAATCTACATTTTTATTGACTGTCATCTACCAAAATATTGACTTAAATCCTGTAGCTATTTGATTTCGGACTTTAAATTGATCTGGTGTTCCTTGCGGGGCTTCGATTGCATCTAAATAGATGTGAGAGTTGAAAGACCCATAAGGGGCTTCTCTCGCTTTACGATGTCTTATTATTTTTTTTTTCCTTCCTCTGGTTGATGAAATGCCAGGGTGAAAGGGATAGCCAAATAGGCTAAAGCACAAGTGCCACTCTAGTTATTCGGCAGAGTGCCCAATAAAGGTCCACGACAATACCATCACACATCCGCTCGGGGATGAACAAGGGCTGACTGACTGATAAGCTCTTGAAAATTCTTAAGCTCACTGCATCCCTTCAGGTCTCCAAGGAATGCTAAGTCTCCTCCCTGCCATGAGAGACATGAAGTGAACTTAGTGTTGGGAGACGGAAGCTGGACGGCCCTCAGGGGCTGACCCGCAGGGACTTTGGGATATAGCAGAGAGAGCTTGGCATGACTTATTACTCCAAGCTGTAGAAACCTGGAAAATAGCTACCCTGCAGCCCATGCCTGGTCAACTGGAGGACCACCTTAGTGGAAGGGGGGACAATCAGGGCCTCTGGCCTGCCATGTGCACAAGCATAACAATTGCATTTGTTTAAAGTGCAGATGGAATATTTGATCCATTTCAGCCAGGCACTTGCATCTTGGCGTGCTGTCTTAATTGCCAAAGTTTGTTTTAAGTCTTTAACTTTTATGATCCTCTAGTAAAATGAATGTTTCCTTTAGCACCAATTTTTATTAGTTTTTAGACCAAAGAAAGCTAAACACCATTTTATATTTAATAATGTTTCTTGTATGATTTTTATACCAGATAAGCTAAATTTTACCTTTATATTAGTGTGTTATTAATTTTAAACTGAATTTTAATAAAACCTTGTAGACATATTTATCCAATTTTTCATGTTTGACCATAAGGTAAGATTTTATAGACTCTTTTTAACCTTTTATAATTTTTGTTAAAGAGCAGGTTGATGCTTTAAGAAAAACCTGTGGCATTTTTTACTTTAATGTCCAGTTCACAGAAAAACTGGATGATACCTTTTTAACTTTAGCTAATATGTTTACACACAGAATTTTCTTTATAATTAACGTTTTAAAACTTGCTTAAACTTTTAAAACAATAATTGTTTTTAACCTTTTAATGTAGGTAAAAATCCACATTCTTATGCCCCTTTATAATCTTTTTACCAAAGGTATGTTTTACTTTTCTTATACACCTTGCACATAAACTGTTTTTTTAATAGTACTCAGGAGGCCTTATTACTTTTAAATTATACAACATTTTTTGCATAAATTTTTTTATAACATTTTTTCTTTCACGACTTTTGCCGACAATTCTTCAATGTGTCTCAACTTTCTGACTTATTACAAACATTTTTTTTCTTTAAACACCAGTTAGTTTATTTCAGGACAAGAATTTACCATATAACACTCTTTTTACATAAATTCTGTCTCCCCCCACTTTTTTTTTTTTTGAAGATAACCATTCCTTTTTTTTTTTTTTAAAGCAAACTTTCTTTATGCCTTTGGACTAGACTGTCTAAGGCCACAAGATTAGAAGTTACCATAATACATGTTACACTGTTAACTTTAAGCAAACTTCACTTTTGTTGAAAACCTTGTAAGTTTGGGATTTCAATTATCCTTTGCTATTAAGACCTTGTTTAGTCTAAATTAACTTAGAATTGGTATAGATGGCCTTTTTTTCTCTCTACTGGTCTTTCCTTGCCTCTGCCAGCCGCTTATGCTGCTGTTCTCTTAACTACGTTGGCGGGGCAAGGGGGTATAAAAGCAGCTGTAACTTTCTATGTATGGAAACTGGTCTGGGTGCCTTGGCTTACGGGTTACCTTGTGTCATACCTTTGAAACAAGGGACCTGTCCAGGCTTCCTTCTGATGGCCAACCCACCTCTAATGCTGGCCAGTCTATTTCACACAAAGTTCTAAGTTTTCCTGGTGTCACAGTAACACTGTAATCTCCCTTAAATTCTTTCTTGAATTTTTTTTTAACATAGTTCCTAGTGGGGTGGGCTTATTTGTACCTGACCCATGCTTCTTCGAGACAAAACACCACACCCACACCACACACATGCCACAAACAAAAAAACAGGTAAAAAGGGCATACACACTCTTGCAGTTTACACCAAACCAAAATCAAAACCAAAATCAGAGTATCCAGAAATCCAAGCCAGGTCAAAACCAAAACCAAAACCAAAGTATCACACAATCTAAGTCAAGTCAAAACCAGAACAGAAGTGCCAATGCAGGCATGTCGTGGGTGATCAGGCCACACTTCCACCTAGATGGAGTGGGGCAAGTTCCAAAGACTAGTCTTACCAAGTTTCAGATGTCCGGACTCCAAGTGCCAGTTCCTTCCCGGTGTTCAGCCACTGTGTTAATCCTCCACAGGGAACTGCTACACGCTGCTCTGGTGAGGCATTCCACCGGGGCAATTTCCTACCCGGGAGTGCTCTTTGGATCGCGTCACTCGGGCTGGCCGGAGTCCGCCTCAGGGATGCTCCACAGGGGAGGCCTAAGCCGCCTAAGGGGCTGCCTCGGCTGTCCATCAGTTACCTCGTTTCCTGGTCAGGGAACCAAGAAATGTAGCAGGACGAGCCGCAGACAAAACCCCTCAGACACCAAATTGTAGAAGGAAGGGCTTTATTCAGCTGGGAGCATCAGCAGGCTACTGCCTTAAAATCCGAGCTCCCCGAATGCACAATTTCCGTCCCTTTTAAGGGCTCACAATACTAAAGATTTCACATGAAAGGGTCATGATTGATTTGAGCAAGCAGGCGGTATGTGACAGGGGCTGCATGCACCGGTGGTCAGAGAGAAACAGAACAGGGCAGGGAGTTTCACAATGTTCTTCTATACAATGTCTGGAATCTATGAATAACATCAGTTTCTAAGTTATGAGTTGATTTTTAACTACTGGGTTTAGGCCAGGCAGGCCCAGGCCTGGTTTCGGGCCTGGCGCCGGACTGCCTGTCTTTGGTTTTACTTCCTTGTTGTTTTTCCTTAAAACAGGTACTGAGTATAAAACAATATAAAACAATATGAGAGGGTCTCTCTCTTCCCTCATTTCCCCTCTTTGAGACTCTCACTTTTTATCAGTGGGAGTTCTCACTCTTATTTTTGCTACTTATGTATTTTCGTGCAATAGATTGATAGTGATTTATATAGTATGCTTGTGCTGAAGCATTTTGGTGAACTAAGGTTAAGCGACGAAGTTTTTTATCATTTGGAGAAATACAGGTATCAGACAAGGGAGCAGTAAGCAGGTTCCTATTACTATTATTACTCTTATTATAAGAGTTTTAAATCCACCTATTGCTGGGAACCAATTTCCAAACATGGCTCCCAGATTGAGTCCGTGCCACACTTGCACAGGTGCATGTGCCAGTTTTGTTATATCTTTAACTATATCCTCAACTACTTGCCCCTGATCATCTATGTGTAGACAATAATTAGTAAGGTCAAATTTTTCACAAACTCCTCCTTCAGCTGCTAGCAAGTAATCAAGAGCTAGTCTATTTTGATAGATAGCATTTCTCATCAGAGTCTCTTGCCAGGCAAGAACAGTCAAGGCTTGAGTGGTTTTATTAGTAATAATTTCTAAAACTGCTTGTAACCATATGATTCGGTTGAGCATGTAGATGGGGGTTCGATATCCCCATGAGACATCTTGTGCCCAAGTGGCAGGTCCATAGTATTGTAAGATTTTTTCAGGGGGCCATTCATCGTCTTTCCAATCACCTATGGCTATGCTTCATTTTTCACAGGAAGCACAGACTGGGAAGCCCAGAAGTTTACCTGTTTTTATGGGCACTAAGAAGAAAGATGGCTTAATGGTGCCAATTACACAGCTACCTGTCCACTGATCAGGCAGCTTAGCATAAGCTCTGTGTCCACATATCCAGTATAACCCAGTGGGGGCCGTCCAGTCCCAGTGCAATTCTGGGTGGGCCCAAACAGTCTGCAACTTTGGAAATTTACTGAATGGATTTTTTTCTGTGTAATTGGAACTCCACCATGTAACTGTTTTTGTGGTACCATTATACAGCTTTTGCCCAAGACAACTAAGCTGCCCTACAGGATGAGTAAATCCTTTTCCTTCTCTAGCTATGCAATACTGTCCAATAATAAGACTTTCAGAACCCAAAATTTGTCAGGGTGGTTCTTTTGGGCTGGGAATTCATCAGGAACCGGGTCTATAGGAACCAATTCTCGGGCTTCCCATGGCCATTGATCTCCTGTTACGGTTCCTCCACAAACATGACATAGGCGACTTGTAGAGACTGGGCTACATGTTTGGCTAATTGCAAAAACAAATTTTTAGTTTTTCCTGGAATCTCAGGTACTGGCACATTTAGTTCATCATAGAAAGTCTGAAATACTGGTTCTGGAGAACGTTTTTGAACCTCTCCTTTTATTAGGATGCTTACACTAGGATCTAGTCCTTTTCCATCAATGCCTAATGTTACATATTTTTCTTTATTCCACTTTGGGTCTGAGGGGTTTGTGATTATCAATTCTAAAAGGTTGCAGCTCCCACTCATGCAGGAGAGGCTGACTTTTCCTTTTTGGAACCAAACACTATCTTTTTTAACTTATTTTCAAGTAGCCGAAATAACGCAAGACCAGTATTGACACATCTCACATAAATATGATTCTTGACAGATATACTTATTTTTTTTTACTGTGTAACTTTTTTTTCCAATTTAGAGAACCACATCCTCATCCATGCTGCTTACTATCAATAGTGGCACAAGTGTCAAATTTTAAGGTTACATTTTTGGGGACCCCTCTTTCTTCTGTTCTAGCTATTACCTTTCTTGTGTCACCTAGAAAAGGACCAGTCCTTAATTGTATTTTAAAAACTGTGATCATGGGAGGCTTAAAATGGGTCATAACACGCATCAAGTTGGTTATTTCCTGGGCTACATACCTTGGATAGAATAGCATTATACAAACAAGTTTCTTTTAGAGTCCTGGTACACTTATAATAACCATAAAATAATAGGAATGTAGCAATCTTTTGTCCTACCTCAGTGACTTGATGTATATACTGGAAACAGTTCTCAGTCTGAGGAAGGTCAGTTGAAGTCCTTACTGTGCAAGTCTAAATTTTAAGGAAAATTAGTCCCGCGATGAGTTTCCTCATGCTTCAGCTGTGCGTGGACCAGTCAGCTTCCGGGTGTGACTGGAGCAGGGCTTGTCGTCTTCTTCAGAGTCACTTTGCAGGGGTTGGTGAAGCTGCTCCCATCCATGTACAGCTCCCAGTCTACTGATGTTTAAGGATGGTCTCGGTGGTTAGGCCCACTAGAATAAACTGAGTCCAATACCTCTACACAGTTATGTTTAACTGGGCTCTCTGACACCGGGAGGAAGGTGGCGGGGTTTAGGTGTTGCAAACTTCAATGGTTATGCGGGGATGTTCACAGAGCAAGCTTTGGTATCTAGCTAGTCTAGCATTCATTAGCTAATGGTGTCCTTTGGTATTTATTAAAATCACCACAGCATAGGGGGACTTTATGTTTAGGTTTTGTCTAAGAGTTAGCTTATCTGCTTCTTGTGCTAACAGGGCTATTGCTACCAGGGACTTTGGACATGGGGGCCAGCGTTTGGAAACCTCATCTAGTTGTTTTGAGAGATAGGCCACTGGCCTTGGCCAGGGCCCTACAGTCTGGGTTAAAACTCCAACTGCCACTTTTTCTCTTTCTGACACATAGAGTGTAAAAGGTTTTGTCAGGTCAGGTAGCCCCAGGGCTGGGGCCGACATGGGTTTTTTCTTTTTTTCAACTCAT	121	PASS	SVTYPE=INS;SVLEN=5911;SC=SKSV	GT	0/1
chr1	91925525	SKSV.INS.561	t	tATTATATACAATGTATATATTATATATTATATATTTATATTATATACAATGTATATATTATA	69.8	PASS	SVTYPE=INS;SVLEN=62;SC=SKSV	GT	0/1
chr1	152187563	SKSV.INS.770	A	ACCTGTCGGCCATAGCCAGAAGACTGACTTGAGCCAGAGCCATGCTGACCGTGGCTGGAAGACTGACCTGAGCTAGCTCCATGTTGGCCACAGCTCGATGACTGTCCTGATGTAGAACCATGTTGCCCATGGGTAGAGGAATGACCTGAGCTAGATCCATGTTGACCGTAGCCAGAGGACTGTCCTGAGCGAGACTCTCGGTGACCTAAGCCAGAAGAGTGACCGGAGCCAGACTCATATGGGCCACGGCTGGAAGACCACCCTGAGCCAGACCCATATGGGCCGTAGCTGGAAGACTGCCCAGAACCAGACCCATGTCGGCCACGGCTAGGGCTAGGAGACTGGCCAGATCCAGACCCATGTTGGCCGTGGCCCAAAGACTGACGGGAGCCAGACCCATGCTGACCATAGCTGGAAGATGAACCTGAGCTAGATCCGTGTCGTTCACCCCTAGATGACTGTCCTGACCTAGAGCCGTGTTGTTCGTAGCTGGAGGAGTGACCTGAGCCAGATCCATGCTGAGTGTAACCAGAGGACTGCCATGAGCTAGACTCGTGGTGACCAAATCCAGAAGACTGACCTGAGCCAGACCCATGTCGGCCACTGCTGGAAGACCAACCGGAGCCAGACCCATGTTGGCCGTAGCTGGAAGAGTGCCCGGAACCGGACCCATGTCGGCCGCGACTAGGAGACTGGCCAGATCCAGAGCCCTGTTGGCCATAGCTAGAAGACTGACTTGAGCCAGAGCCATGCTGACCGTGGCTGGAAGACTGACCTGTGCTAGATCCCTCCTGGTCAAAGGTTGATGACTGTCCTGATGTAGAACCATGCTGTCCTTGGCTACAGAAGTGCCCTGAGCCACTACCATGCTGACTGTAAGCAGAGGAATGTCCTGAGCCAGACTCATGTTGACCAAAGACAGAAGAGTGACCCGAGCGAGACTCATATGGGCCACGGCTGGAAGAACGACCTGAGCCAGACCCATGTTGGCCGTGGCTGGAGGAGTGCCCCGAACCGGACCCATGTCGGCCGCGGTTAGGGGACTGGCCAGATCCAGACCCTTGTCGGCCGTGGCCCGAAGACTGACGGGAGCCAGACCCATGCTGACCATAGCGGGAAGACGAACCTGAGCTAGATCCGTGTCGTTCACCCCTAGATGACTGTCCTGATCTAGAGCCGTGTTGTCCGTAGCCAGAGGAGTGACCTGAGCCAGACCCATGCTGACTGTAACTAGAGGACTGCCCTGAGCTAGACTCGTGGTGACCAAAGCCAGAAGACTCGCCTAAGCCAGACCCATGTTGGCCACTGCTGGAAGACCGACCGGAGCCAGACCCATGTCGGCCGTAGCTGGGAGACTGCCTTGACCCAGACCCACGCTGGCCGTGGCCTGGAGACTGGCCAGATCCAGAGCCCTGTCGGCCATAGCCAGAAGACTGACTTGAGCCAGAGCCATGCTGACCGTGGCTGGAAGACTGACCTGAGCTAGCTCCATGTTGGCCACAGCTCGATGACTGTCCTGATGTAGAACCATGTTGCCCATGGGTAGAGGAATGACCTGAGCTAGATCCATGTTGACCGTAGCCAGAGGACTGTCCTGAGCGAGACTCTCGGTGACCTAAGCCAGAAGAGTGACCGGAGCCAGACTCATATGGGCCACGGCTGGAAGACCACCCTGAGCCAGACCCATATGGGCTGTAGCTGGAAGACTGCCCAGAACCAGACCCATGTCGGCCACGGCTAGGGCTAGGAGACTGGCCAGATCCAGACCCATGTTGGCCGTGGCCCAAAGACTGACGGGAGCCAGACCCATGCTGACCATAGCTGGAAGATGAACCTGAGCTAGATCCGTGTCGTTCACCCCTAGATGACTGTCCTGACCTAGAGCCGTGTTGTTCGTAGCTGGAGGAGTGACCTGAGCCAGATCCATGCTGAGTGTAACCAGAGGACTGCCATGAGCTAGACTCGTGGTGACCAAATCCAGAAGACTGACCTGAGCCAGACCCATGTCGGCCACTGCTGGAAGACCAACCGGAGCCAGACCCATGTTGGCCGTAGCTGGAAGAGTGCCCGGAACCGGACCCATGTCGGCCGCGACTAGGAGACTGGCCAGATCCAGAGC	317.9	PASS	SVTYPE=INS;SVLEN=2118;SC=SKSV	GT	0/1
chr2	238120992	SKSV.DEL.6738	tgtgtgatgtgtgtgatatatgtgtgtaagatgtgtggtgtgtgtgatgtgtg	t	109	PASS	SVTYPE=DEL;SVLEN=52;SC=SKSV	GT	0/1
chr2	102966585	SKSV.INS.7636	A	ATTTCTTCTCTCAAGGCTCTCTTCTTCCCCCATTTTCCCACTGGCCACCCATGCAGGTAGAAGTAATGAGTAATGCTCTCAAACACTCTTTTCATATTACAAATGTACTCAAGAACCTGCAGGGGACTCCTGTTGTTTGTGAGCTCAACAATGTGCCACATCTGGCCACAAGCTCTTCACCTCTTCTTTTTCAGTCCATCCACCTAAGTTCTAGTTACACTTCTCCTCAGCCAAACCCAGATGCTAGCTCTCTCACACTCAAGCTTGTGCTGCCTTCAATGTGTGACAACATACTAATCTGGAATGGTTTTCTACTTCCTTCTGTCAATGCATGTCCTCTGACCTTTCCTCAACCAAAATAAATGAAACCCAACAACACCAAACTTCACTCTTCACTTAGGAAAGTTCATGACTGACTAAGGTACTGTCTATAGTCTCATGCAACTTACCTTGCATTTGCCCCATCAAAATCCTCTCTGCACCACCATTCCATCCAGTGGCCCTGGGTGGCTGATCATCATGGAATCCATTGCACCCTTGTCCTCTGCTCCAGGCTGGGTTTGGCCAATGGGAGGCACTGGCAGGAGGTCAGAGGGTGGTCATGTACCTGCCTCTCCACGTGGGGCTTCTGGAGCAGCTGTGCTTCTCCCTCTGGGAGCACCTCTTCTCAGCTGGCCTGCCTCATGCATCTGCAATCCCTCAGACACCCGTCTGTGAGAATATCTTGGATTGTTTTATTCACGGTTGTGCTTTCTCCTGTTGCAGTGAGGACTGGGTATTTCATGTTCTTTCTGAGTCCACCCAGAGCTAATTGGAATCACCATGGCGTCTACGCTGTATAAACACCAAATGGGAAAGGGGATCTATTGTCCCTTGAGATTTTTCTAGTTTGGATCAAATCAGTTTCTACAACAGAGATTAATGGGGGTGAAGTAAAGTCAGGACTTACTTTCCTAGAGACTTTGGACAATTTTGAGGGGCAAAGCTTCCTGAGTTTGTGCTTTTTTAATATGTGAGTTAAAATTTTAAGCCATTGAAAAACATATAAGCAAATATTCTAAGAAGATAATATGTATTCTAAGAAGAATGAACCAGAATTCTAAGTCTCTAATGCAACAATAGACTAAATATCTTTACATTCCCATTTACTTGGAAGGACTCTGTTTTAGTTAAGACTAAGCTACCTGGGAAATAAAAAGAGGACATTGGGGCTGATATTCTCACAAATGAAAGGAACACAAAGAACAAAACGGGTTCTCTATCCACACATATCTCCACTTCTCTGAGTAAGTGACTTGATGTCAGAGAATCTCACACCAGATTATAACAATAAGACTTTTAAGTGTTCAGGATGTTTATGTTTAAAGCATTAGACTGATAAGAAATCTGATCTATTTCTTGTATGACTAGATGTAGTCACTACAGTGGAAACCAACATACGAAAGAGCAGGCGGCACATTTTCATCCTGACCCCTCAGATCACTCACAACAAGGAGTTTGCCTACGAGCAGGAGGTTGCCCTGCACTGTGCCCTCATCCAGAACGACGCCAAGGTGATACTTATTGAGATGGAGGCTCTGAGCGAGCTGGACATGCTGCAGGCTGAGGCGCTTCAGGACTCCCTCAGGCATCTTATGAAAGTACAGGGGACCATCAAGTGGAGGGAGGACCACATTGCCAATAAAAGGTCCCTGAATTCCAAATTCTGGAAGCACGTGAGGTACCAAATGCCTGTGCCAAGCAAAATTCCCAGAAAGGCCTCTAGTTTGATTCCCTCGGCTGCCCAGAAGCAATAGTGCCTGCTGTGATGTGCAAAGGCATCTGAGTTTGAAGCTTTCCTGACTTCTCCTAGCTGGCTTATGCCCCTGCACTGAAGTGTGAGGAGCAGGAATATTAAAGGGATTCAGGCCTCAGGTTTCATCTGGTAACTTTCCTTCCATTTCCCTGCTTCTGGGTGGATGCAAAATGGCCAGAAATTTTTCTCCTCAATCCTCCACCATCCTCCAGCCACCATTTTCTTCCCTTTTCCCTTTTGCTTGCCTGTCTTCACTGTGGTGTGGGATGTTTTCACTACTCTTTTTTCCTCTCTCTCTGTCTTGCTTTGTTTCTCCTCATTCTTTGTCAATAATCTAAATAGCAAACTAATCATTCGACAGTAGATTTTCATGTCACTTGAAGAACATTCTGATTCCCTCAGGCAGAATGTCAGTTGTAAATCTTGTTCCCAACATGCCAGATTTTGTTTATTTTCTATATATATATAATATTTTTATATAATATTATATATATAATATTTTATATATAATATTATATATAATATATTATATATAATATTATATAAAATATTATATATAATATTATATATAATATATAATATATATAAAATGTGTATATAATTATATATAATTATATAAAATATAATATAGAATATCTAATAATGTATAATATATAACATATAAAAATAATATATAATATATAATATATAATATTTTATATATAATATTTTTATATATAACATTTTATATATAATATAATATATTTTATATATAATTAATATATAATATATATTTTATACATAATTATTAATTATATATAATTAATATATAATATATCTTATACATAATTATTAATTATATATAATTAATATATAATACATATTTTATATATAATATACTATATTTTTTATATATTATATATTATATATAATATATAATATAATATGTATTTTATATATTATATTATATAAAATATAGTATATTATATATAATATAATAAATAATATAATATATAATATATAATATAATAAATAATATAATATATAATATAATATATAATAAATAATATAATATATAATATATAATATATAATATATAATATAATATATAATATAATATATAATATAATATATAATATATAATATATAATATATAATATAATATATAATATATAATATATAATATAATATATAATGTAATATATAATATATAATATAATATATAATATATAATATATAATATAATATATAATATATAATATATAATATAATATATAATATACAATACATAATATATAATGTATAATATAATATATAATATAATATAAATATATAATATATAATATATAATATTATATATTTTATAT	63.3	PASS	SVTYPE=INS;SVLEN=3140;SC=SKSV	GT	0/1
chr2	124159823	SKSV.DEL.6325	aaatatatatatatttatctaaatatatacataaatatatatatatttatctaa	a	191.7	PASS	SVTYPE=DEL;SVLEN=53;SC=SKSV	GT	1/1
chr2	239833524	SKSV.DEL.6751	acacacatgcatgcacacacaccacacacacgcacacatcacacacacatgc	a	229	PASS	SVTYPE=DEL;SVLEN=51;SC=SKSV	GT	1/1
chr2	135875032	SKSV.INS.7798	t	tCTGCTTCTTCTTCTTCTTCTTCTTCTTCTTCTTCTTCTTCTGCTTCTTCTTCTGCTTCTTCTTCTTCTTCTGCTTCTTCTTCTTCTGCTTCTTCTTCTTCTTCTTCTTCTGCTTCTTCTGCTTCTTCTGCTTCTTCTTCTTTCTTCTTCTTCTGCTTCTTCTTCTGCTTCTTCTGCTTCTTCTTCTGCTTCTTCTTCTTCTGCTTCTGCTTCTTCTGCTTCTGCTTCTTCTGCTTCTGCTTCTTCTTCTTCTTCTGCTTCTTCTTCTGCTTCTTCTTCTTCTTCTTCTGCTGCTGCTTCTTCTGCTTCTTCTGCTGCTTCTTCTGCTTCTTCTGCTGCTTCTTCTGCTTCTTCTGCTTCTTCTTCTTCTGCTTCTTCTTCTTCTTCTGCTTCTTCTTCTGCTTCTTCTTCTTCTGCTTCTTCTTCTTCTTCTGCTTCTTCTTCTTCTGCTTCTTCTTCTGCTTCTTCTGCTGCTTCTTCTGCTTCTTCTTCTTCTGCTTCTTCTTCTTCTTCTGCTTCTTCTTCTGCTTCTTCTTCTGCTTCTTCTTCTTCTTCTTCTTCTGCTTCTTCTTCTTCTGCTTCTTCTGCTTCTGCTTCTGCTTCTTCTTCTTCTGCTTCTGCTTCTTCTTCTTCTGCTTCTTCTTCTTCTGCTTCTTCTGCTTCTTCTGCTTCTTCTTCTTCTGCTTCTTCTTCTTCTGCTTCTTCTTCTGCTGCTGCTTCTGCTTCTTCTGCTGCTTCTTCTGCTTCTGCTTCTTCTGCTGCT	81.1	PASS	SVTYPE=INS;SVLEN=762;SC=SKSV	GT	0/1
chr2	118325808	SKSV.INS.7706	g	gTCATTAGAGAAATGAAAATCAAAACCACAATGAGATACTGTCTCATGCCAGTTAGAATGGTGATCATTAAGAAGTCAGGAAACAACAGATGTTGGAGAGGATGTGGAGAAATAGAAATGCTTTTACACTGTTGGTGGGAGTGTAAATTAGTTCAACCATTGTGGAAGACAGTATGGTGATTCCTCAAGGATCTAGAACTAGAAATATCATTTGGCCCGACGATCCAATTACTGAGTATATACCCAAAGGATTATAAATCATGCTACTATAAAGACACATGCACACATATGTTTATTGCAGCACTATTCACAACAGCAAAGACTTGGAACCAATCCAAATGTCCATCAGTGATAGACTGGATTAAGAAAATGTGGCACATATACGCCATGGAATACTATGCAGCCATAAAAAATGATGAGTTCATATCTTTTGCAGGGACATGGATGAAGCTGGAAACCATCATTCTCAGCAAACTATCACAAGGACAAAAAACCAAACACCGCATGTTCTCACTCACATGTGGGAATTGAACAATGAGAACACTTGGACACAGGAGGGGGAACATCACACACCAGGGCCTATTGTGGGGTGGGAGCAGTGGGGAGGGATAGCATTAGGAGATATACCTAATATAAATGATGAGCTAATGGGTGCAGCACACCAACATGGCATATGTATACGTATGTAACAAACCTGCACATTGTGCACATGTACCATAGAACTTAAAGTATAATAAAAATATATATATTAAAAAGAAGACATTTATGCAGCCAACAAACATATGAAAAAAAGCTCATCATCAAGGGTCATTAGAGAAATG	118.6	PASS	SVTYPE=INS;SVLEN=820;SC=SKSV	GT	0/1
chr2	239685777	SKSV.INS.8191	G	GAGTCACTCAGCATGGAAAGAGGATGGACGTTTGTCAGAGAAGTCACTGAGCATGGAAAGGGGAAGGACGTTTGTCAGAGAAGTCACTCAGCATGGAAAGAGGAAGGACGTTTGTCAGAGAAGTCACTGAGCATGGAAAGAGGAAGGACGTTTGTCAGAGAAGTCACTCAGCATGGAAAGAGGACGGACCTTTGTCAGAGAAGTCACTCAGCATGGAAAGAGGAAGGACGTTTGTCAGAGAAGTCACTGAGCATGGAAAGAGGAAGGACGTTTGTCAGAGAAGTCACTGAGCATGGAAAGGGGAAGGACGTTTGTCAGAGAAGTCACTCAGCATGGAAAGAGGACGGACCTTTGTCAGAGAAGTCACTCAGCATGGAAAGAGGAAGGACGTTTGTCAGAGAAGTCACTGAGCATGGAAAGAGGAAGGACGTTTGTCAGAGA	125	PASS	SVTYPE=INS;SVLEN=440;SC=SKSV	GT	0/1
chr3	197741278	SKSV.INS.10302	A	ATAGTCTGACTTCTCTGTACCCTTCAGAGCCTCCTAACTAGTCTGACTTCTCTGTACCCTTCAGAGCCCCTTAACTAGTCTGACTTCTCTGTATCCTTCAGAGCCCCCTAACTAGTCTGACTTCTCTCCACCCTTCAGAGTCCCCTAACTAGTCTGACTTCTCTCCACCCTTCAGAGCCCCCTAACTAGTCTGACTTCTCTCCACCCATCAGAGCCCCCTAA	135.8	PASS	SVTYPE=INS;SVLEN=221;SC=SKSV	GT	0/1
chr3	184471761	SKSV.INS.10197	g	gAGAAGGTGGTGGGAGAAGAAGGTGGTGGGAGAAGAAGGTGGTGGGAGAAGAAGGTGGTGGGAGAAGAAGATGGTGGGAGAA	48.1	PASS	SVTYPE=INS;SVLEN=81;SC=SKSV	GT	0/1
chr3	75276811	SKSV.DEL.7953	TTGAGAATATTATGATGAATAGAGCTCATGTGGATGAATCTATTAGAAGAAAAAGAAGTGTTTAACCATCTTTTTTTTTCtttttatctttttttttgttttgttttggggacagagtctcgctctgtcgcccaggctggagtgcaatggtgagatcttggcttactgcagcctctgcctcctgggttcaagcaacttccctgtctcaacttctcgagtagctgggattaaggtgcccgccaccatgcttggctaatttttgtatttttagtggagacggggtttttccatgttggccaggctggtctcaaactcctgatctcagatgatctgcccgccccgccttccaaagtgctgggattacaggcgtgtgccatcacgcccagccTCCAAGAAAAATTCTTATGCATGAGGCATTGCTTTTATCTACTTCATCTTCTACGCCAAAGTGAGATGTGCAAAATAAAAATGTCACCATAATACCTCTTAGCTTAAAAGTCATCATTAGCTCTCATCTTTTATAGGGTCAGCTCTGGGCGCTTAGCATGACACAAGATGCATTTCCTATCCTAGTCCTTAAATGCCACTAGAGGCCTTTGTTTTacattagtccccttgcccaagaatacacaatggctcgtaatgtgctgtattacacctttgacattgcttatcctgtgccctgcctcagatgtcctgtacaccattattccctggacaatgcctgctcatcctgcagaactccatctgaagtcttattttcttgcaaaaaaaataaaaataaataaaaagccttctccagaccttcacattctcatcaagttctctttttccctatctctatggcacccctatgcacttatggaaatcatgtggccctgtatttgttgcatattcattatacttgacccatttcggggtaaagacattgtcttatttaccttccaggcccagagaagcattcaatatgtatttgtacaatgaatgaaCAACGGTTACTAATAGGCTGTTCAATGCTATTCTCCTCCTGCTTGGACTTCCTTGtgtgccagctaagttattaggatgttaatctaagttttatttttcccatattatatcttcctttttccatgcaaacagctagacctttgtactcacttgtagtagtttcctaggactactgtaacaaattaccacaaagtacatggcttaaaacaaaaaacaacacaactttattttctcacagttccagaggctagaactcttgaattaaggtgttgacagagccacgcttcccctgaaggctctagggaagaatctgccctgactcttcatggcttccagagattgccaacaagctctgatgttccttggattatagtttcatcattctgatttctttccctgttttcacatgaacatttcccgtctgtgtctaagctatgcctctaactctctccttctctttataaagacaccagttattggatttagggctcaccctaatccagtataacctcattatagctggattacttctgcaaatagcttatttccaaataaggtcctctttacaggcaccaaaggttaggacttcaacatatctttttgagggacacaattcaacccataacatgtatctgtggtgaagactatattatagggtcggaggcagatgttgcctatagacagcttgttttcctggattCCTGCAGAAGTTAGTGTGGTGATTGTGCTTCTTGTTGAAACTATGAGGGGGGATTAGCAAACAGAAAAGAGGGACTAAGGCAgggagggagtgggcggggaagaggcagagagagagagagaACCCTGCAGGAGCCAAAAACCATACTTTAGCAATTTTCAGGGAAATGAGAAGATCTGAGGAAAAAAATGAACTCAGAAAACTCCCACTACCAGCCTTGTGCCTTTCATAGGGCAAATGGTCTCAACAATTAAGATACTGACCAACCACCACCACGATTGTCTAAAGAAGGCATTTTCCCCATTTTCCAACACTCCCATGGGCTTAGATTGGCACTTGC	T	44.8	PASS	SVTYPE=DEL;SVLEN=2029;SC=SKSV	GT	0/1
chr4	8093339	SKSV.INS.10416	g	gATATTATATATAATTATATATAATTATATATTATATATATATAATTATATAATATATAATTATATATTATATATAA	36.6	PASS	SVTYPE=INS;SVLEN=76;SC=SKSV	GT	0/1
chr4	1231037	SKSV.INS.10332	A	ATCAGGGAAAACCCCGTGTCCACCTCCTGATGAGGCTCAGGAGAAACCGAGTGTCCACCTCCTGATGGGGCACAGGGCAAACCGAGTGTCCACCTCCTGATGGGGCTCAGGATAAACCGAGTGTCCACCTCCTGATGGGGCACAGGGCAAACCGAGTGTCCACCTCCTGATGGGGCTCAGGACAAACCGAGTGTCCACCTCCTCATGGGG	362.6	PASS	SVTYPE=INS;SVLEN=209;SC=SKSV	GT	1/1
chr4	187353456	SKSV.INS.11197	C	CATACTTCCCAATGCTGTGCACACACGGCATTACCCACCCGTAACCATCATACATCCTAACACTGCACACAGGGCATTACCCACCCATAACCATCATACTTCCTAACACCGCACACACGACATTACCCACCCATAACCATCATACTTCCTAACACCGCACACACGACATTACCCACCCATAACCATCATACTTCCTAACGCCCCACACACGACATTACCCACCCATAACCATCATACTTCCTAACGCCCCACACACGACATTACCCACCCATAACCATCATACTTCATAACGCCCCACACACGGCATTACCCACCCATAACCATCATACTTCTTAACGCCCCACACATGACATTACCCACCCATAACCATCATACTTCCTAACGCCGCACACACGACATTACCCACCCATAACCATCATACTTCTTAACGCCCCACACACGACATTACCCACCCATAACCATCATACTTCCTAACACCCCACACACGACATTACCCACCATAACCATCATACTTCCTAATGCCCCACACACGACATTACCCACCCATAACCATCATACTTCTTAACGCCCCACACACGACATTACCCACCCATAACCATCATACTACCTAACGCCGCACACACGACATTGCCCACCCATAACCATCCTACTACCTAACACCCCACACACGACATTACCCACCCATAACCATCATACTTCCTAACGCCGCACACACGACATTACCCACCCATAACCATCATACTTCCTAACGCCGCACACACGACATTACCCACCCATAACCATCATACTTCCTAACGCCGCACACACGACATTACCCACCCATAACCATCATACTTCCTAACGCCGCACACACGACATTACCCACCCATAACCATCATACTTCCTAACGCCGCACACACGACATTACCCACCCATAACCATCATACTTCTTAACGCCCCACACACAACATTACCCACCCATAACCATCATACTTCCTAACACCCCACACACGACATTACCCAACCATAACCATCATACTTCCTAACGCCGCACAAACGACATTACCCACCCATAACCATCATACTACCTAACGCCGCACACACGACATTACCCACCCATAACCATCATACTTCCTAACGCCGCACACACGACATTACCCACCCATAACCATCATACTTCCTAACGCCCCACACACGACATTACCCACCCATAACCATCATACTTCCTAACGCCCCACACACGACATTACCCACCCATAAGTATCATACTTCCTAACGCTGCACACACAACATTACCCACCCATAAGTATCATACTTCCTAACGCTGTGCACACGACATTACCCACCCATAACCATCATACTTCCTAACGCTGCACACACGACATTACCCACCCATACCCATCATACTTCCTAACGCCGCACACACGACATTACCCACCCATAACCATCATACTTCCTAACGCCCCACACACGACATTACCCACCCATAACCATCATACTTCCTAACGCCCCACACACGACATTACCCACCCATAACCACCGTACTTCCTAACGCCCCACACACGACATTACCCACCCATAACCATC	16.9	PASS	SVTYPE=INS;SVLEN=1565;SC=SKSV	GT	0/1
chr4	175146033	SKSV.DEL.9173	ccctctcctcccctcccctcccctctcctcttttctcccctcccctcctctcccctc	c	362.6	PASS	SVTYPE=DEL;SVLEN=56;SC=SKSV	GT	1/1
chr4	3615153	SKSV.DEL.8473	cacacacagcacacatggcacatgcatcagacatgcaaacacaccacacaca	c	84.3	PASS	SVTYPE=DEL;SVLEN=51;SC=SKSV	GT	0/1
chr4	30279996	SKSV.DEL.8604	gcGTGTACGGATACATGTATAcacgcacgcgtgtacggatacatgtatacacg	g	114	PASS	SVTYPE=DEL;SVLEN=52;SC=SKSV	GT	0/1
chr5	392085	SKSV.DEL.9345	cggacgcagggcgaggagggcgcagggcgaggcagggccagagcgtgcacgggcg	c	88.7	PASS	SVTYPE=DEL;SVLEN=54;SC=SKSV	GT	0/1
chr5	543427	SKSV.INS.11316	G	GTGGTAAAGTGGGGAAAGCCGCTGAGGGGCCGGATGCTGGGGTCCCAAGAA	353.1	PASS	SVTYPE=INS;SVLEN=50;SC=SKSV	GT	1/1
chr5	41472013	SKSV.DEL.9597	cccttcccttcccttcccctcccttcccctcccctcccttcccttcccttccctt	c	72.8	PASS	SVTYPE=DEL;SVLEN=54;SC=SKSV	GT	0/1
chr5	8050341	SKSV.INS.11427	g	gAAGGGAAGTTAAGTAAGTAAGGAAGGAAGGAATGAAGGAAGGAAGGAAGGAGACAGGAAGGGAAGTAAGGAAGGAAGGAAGGAAA	92	PASS	SVTYPE=INS;SVLEN=85;SC=SKSV	GT	0/1
chr5	1192649	SKSV.INS.11338	G	GGGGAGGAAAGGCTGAGGAGTGGGGGAAGATGTCATGAGGGGAGGAAAGGCTGAGGAGTGGGGAAGATGTCATGAGGGGAGGAAAGGCTGAGGAGTAGGGGGAGATGTCATGAGGGGAGGAAAGGCTGAGGAATAGGGGAAGATGTCATGAGGGGAGGAAAGGCTGAGGAGTGGGGAAGATGTCATGAGGGGAGGCAAGGCT	257.6	PASS	SVTYPE=INS;SVLEN=201;SC=SKSV	GT	1/1
chr5	177952060	SKSV.INS.12080	c	cTCACATGGCTGGTAAGAAATGGCGACACAGCGCGCAGACCCCGGGACCCGAAGGCTAAGCTCACATGGCTGGTAAGAAATGGCGACACAGCGCGCAGACCCCGGGAACCCGAAGGCTAAGCTCACATGGCTGGTAAGAAAATGGCGACACAGCGCGCAGACCCCGGGACCCGAAGGCTAAGCTCACATGGCTGGTAAGAAATGGCGACACAGCGCGCAGACCCCGGGACCCGAAGGCTAAGCTCACATGGCTGGTAAGAAATGGCGACACAGCGCGCAGACCCCGGGACCCGAAGGCTAAGCTCACATGGCTGGTAAGAAATGGCGACACAGCGCGCAGACCCCGGGACCCGAAGGCTAAG	391.2	PASS	SVTYPE=INS;SVLEN=361;SC=SKSV	GT	1/1
chr5	108677652	SKSV.DEL.9815	ggaagtgaggagcccctctgcccggccagccgccccgtccgggaggGAGGTGGGGGGGTCGGCCCCCCGCCGGGccagccgccc	g	34.2	PASS	SVTYPE=DEL;SVLEN=83;SC=SKSV	GT	0/1
chr6	168890192	SKSV.DEL.10835	TGGGTCCCCTTGGATCACACTGTTTTAGAATGAAATATATCAAATCGTCTGGGTCCCCTTGGATCACACTGTTTTAGAATGAAATATATCAAATTGTC	T	69.7	PASS	SVTYPE=DEL;SVLEN=97;SC=SKSV	GT	0/1
chr6	160073566	SKSV.INS.12873	g	gACATATGTATAGATATACATATATGTATATCTATATATCTATACATATGTATATCTATATATCTATACATATGTATATCTATACATATATGTATATCTATATATCTATACATATGTATAGATATACATATATGTATATCTATA	98.3	PASS	SVTYPE=INS;SVLEN=143;SC=SKSV	GT	0/1
chr7	158066646	SKSV.INS.13955	G	GCGCAGACACAGGGAGCCGCAGACACAGGGAGCCGCAGACACAGGGGGAGCCGCAGACACAGGAGGAGACACACGAGGAGCCGCAGGCACAGGGGGAGCCGCAGACACAGGGGGAGCTGCAGACAGACATGGGAGGAGCCGCAGACACAGGGAGCCGCAGACACAGGGAGCCGCAGACACAGGGGGAGACGCAGACACAGGAGGAGACACACAAGGAGCCGCAGGCACAGGGGGAGCCGCAGACGCGGGAGGAGCCACAGACACGGGGAGCCGCAGACACGGGGAGCCGCAGACACAGGGGGAGCCGCAGACACAGGAGGAGACACACGAGGAGCCGCAGACGCAGGAGGAGCCGCAGACAGACGCGGGAGGAGCCGCAGACACAGGGGGAGCCGCAGACACAGGGGGAGCTGCAGACAGACATGGGAGGAGCCG	362.6	PASS	SVTYPE=INS;SVLEN=434;SC=SKSV	GT	1/1
chr7	154541226	SKSV.INS.13862	g	gTGAGAGAGGGTGAGGGAGCATAGGACAGGAGGGAGAGGGATGGCGGCTTTACTGAGAGAGTGTGAGGGAGCATAGGATGGGAGAGAGAGGGATGGAGGCTTTACTGAGAGAGGGTGAGAGCATAGGACGAGAGAGAGAGGGATGGAGGCTTTACTGAGAGAGGGTGAGGGAGCATAGGACAGGAGGGAGAGGGATGGCGGCTTTACTGAGAGAGGGTGAGAGAGCATAGGACGGGAGAGAGAGGGATGGAGGCTTTACTGAGAGAG	72.9	PASS	SVTYPE=INS;SVLEN=266;SC=SKSV	GT	0/1
chr7	155652643	SKSV.INS.13887	c	cTATTTGCATCTATCTCTGTATCTGTATCTATCTCTGTATCTGCATCTATCTCTGTATCTG	122.5	PASS	SVTYPE=INS;SVLEN=60;SC=SKSV	GT	0/1
chr7	150607162	SKSV.INS.13836	t	tTGTGTGTGGTGTGGTGTGTGGTGTGTGTGTGTGTGTGTGTGTGGTGTGTGTGTGCGGTGTGTGTGTGTGCTGTGTGGTGTGTGTGTGGTGTGTGTGTGGTGTGTGTGTGGTGTGTGTGTGGTGTGTGGTGTGGTGTGTGTGTGGTGTGTGTGTGGTGTGTGGTGTGTGTGTGTGTGTGTGGTGTGGTGTGTGTGTGTGTGTGGTGTGTGTGTGGTGTGTGTGTGTGTGTGGTGTGTGTGTGGTGTGTGTGTGTGTGTGTGTGTGTGGTGTGTGTGTGGTGTGTGTGTGTGTGTGGTGTGTGTGGTGTGTGTGTGTGTGTGTGTGTGTGTGTGGTGTGTGTGTGGTGTGTGTGTGGTGTGTGTGTGTGGTGTGTGTGTGTGTGTGTGGTGGTGTGTGGTGTGTGTGTGTGGTGTGTATGTGGTGTGTATGTGGTGTGTGGTGTGTGTGTGGTGTGTGGTGTGTGTGTGGTGTGTGTGTGTGTGGTGTGTGGTGGTGTGTGTGGTGTGTGGTGTGTGTGTGGTGTGTGTGTGTGTGGTGTGTGTGTGGGTGTGTGTGTGTGTGTGTGTGGTGTGTGGTGTGTGTGGTGTGTGTGGTGT	53.1	PASS	SVTYPE=INS;SVLEN=596;SC=SKSV	GT	0/1
chr7	70337107	SKSV.INS.13490	g	gAAGGAAGGAAAGAAAGGAGGGAGGGAGGAAGGGAGGGAGGAAGGGAGGGAGG	229	PASS	SVTYPE=INS;SVLEN=52;SC=SKSV	GT	1/1
chr7	56336177	SKSV.DEL.11178	ctctccttccctcctcctctccttccctcctcctctccttccttcctcccc	c	112.9	PASS	SVTYPE=DEL;SVLEN=50;SC=SKSV	GT	0/1
chr7	4931334	SKSV.INS.13164	a	aATCTATCTATCTATCTAATCTATCATCTGTCTATCTACCTACCTACCTACCTGTC	65.8	PASS	SVTYPE=INS;SVLEN=55;SC=SKSV	GT	0/1
chr7	374593	SKSV.INS.13071	c	cTGTTACCCACATGCACACAGAAACACACGTGCACACACAAACGTGCACACATGCACACGTGCACCCCACATGCTTGCAGAGACACACACACAAAAGTGC	104.6	PASS	SVTYPE=INS;SVLEN=99;SC=SKSV	GT	0/1
chr7	88506330	SKSV.INS.13571	t	tAATATATATATAATATATATATATATATATATATTTTTTTTTTTTGAAAAAAAAAATA	93.8	PASS	SVTYPE=INS;SVLEN=58;SC=SKSV	GT	0/1
chr8	144018372	SKSV.DEL.12402	tgtgtctgtgtgtgtctgtgtgtctgtgtgtgtgtctgtgtctgtgtgtgtgtatctg	t	114	PASS	SVTYPE=DEL;SVLEN=57;SC=SKSV	GT	0/1
chr8	1529574	SKSV.INS.14072	A	AACACATATACACACCACAGTCAAACTACCAGAAGTGAAGGATACAGACAAAACTCCACACATATATACACTACAGTCAAACTACCAGAAGTGAAGGATACAG	139	PASS	SVTYPE=INS;SVLEN=102;SC=SKSV	GT	0/1
chr8	137450483	SKSV.INS.14666	c	cGGCTAGCCAGTTTTCCCAGCACCATTTATTAAATAGGAATCCTTTCCCCATTGCTTGTTTTTCTCAGGTTTGTCAAAGATCAGATAGTTGTAGATATGCGGCATTATTTCTGAGGGCTCTGTTCTGTTCCATTGATCTATATCTCTGTTTGGTACCAGTACCATGCTGTTTTGGTTACTGTAGCCTTGTAGTATAGTTTGAAGTCAGGTAGTGTGATGCCTCCGGCTTTGTTCTTTTGGCTTAGGATTGACTTGGCAATGCGGGCTCTTTTTTGGTTCCATATGAACTTTAAAGTAGTTTTTTCAAATTCTGTGAAGAAAGTCATTGGTAGCTTGATGGGGATGGCATTGAATCTGTAAATTACCTTGGGCAGTATGGCCATTTTCACGATATTGATTCTTCCTACCCATGAGCATGGAATGTTCTTCCATTTGTTTGTGTCCTCTTTTATTTCCTTGAGCAGTGGTTTGTAGTTCTCCTTGAAGAGGTCCTTCACATCCCTTGTAAGTTGGATTCCTAGGTATTTTATTCTCTTTGAAGCAATTGTGAATGGGAGTTCACCCATGATTTGCCTCTCTGTTTGTCTGTTGTTGGTGTATAAGAATGCTTGTGATTTTTGTACATTGATTTTGTATCCTGAGACTTTGCTGAAGTTGCTTATCAGCTTAAGGAGATTTTGGGCTGAGACGATGGGGTTTTCTAGATAAACAATCATGTCGTCTGCAAACAGGGACAATTTGACTTCCTCTTTTCCTAATTGAATACCCTTTATTTCCTTCTCCTGCCTGATTGCCCTGGCCAGAACTTCCAACACTATGTTGAATAGGAGCGGTGAGAGAGGGCATCCCTGTCTTGTGCCAGTTTTCAAAGGGAATGCTTCCAGTTTTTGCCCATTCACTATGATATTGGCTGTGGGTTTGTCATAGATAGCTCTTATTATTTTGAAATACGTCCCATCAATACCTAATTTATTGAGAGTTTTTAGCATGAAGGGTTTGGCAAACCGAATCCAGCAGCACATCAAAGAGCTTATCCACCATGATCAAGTGGGCTTCATCCCTGGGATGCAAGGCTGGTTCAATATACGCAAATCAATAAATGTAATCCAGCATATAAACAGAGCCAAAGACAAAAACCACATGATTATCTCAATAGATGCAGAAAAGGCCGTTGATATTTCCTTTTTGACCGTAGGCCTCAAATCGCTCCAGATATCCACATGCAGATTCTACAAAAAGAGTGTTTCCAAACTGCCCGACCAAAAGGAAGGTTCAACTCTGGTAGTTGAATGCAAACATCACAAAGAAGTTTCTCAGAATGCTTCTGTCTAGTTTTTAGAGGCAGATATTTCTTTTTCGACCATAGACCTCAAAGCGCTCCAAATATCCACTTGCAGATTCTCCAAAAACAGTGTTTCAAAACTGCTCCATAAAAAGGAAGGTTCAACTCTGTGAGTTGAATGGACAGATCACAAAGAAGTTTCTGAGAATGCTTCTGTCTAGTGTTTATGTGAAGATATTCCCGTTTCCGATGAAGGCCTCAAAGCAGTCCAAATATCCACTTGCAGATTCTACAAAAATAGCGTTTCAAAACTACTCTAGGGAAAGGTATGTTCAACACTGTGAGATGAATGCAAACGTCACAAAGAGGTTGTTGAGAATGCTTCAGTCTAGTTTCTATGGAAAGACATTTCCTTTTGCACCACAGCCCTCAAAGCACTCCAAATGTCTACTTGCAGATTCGATAAAAGAGTTTTTCAAACTGCTCTATCAAAAGAAAGGTTCAACGCTGTGAGTTCAATCTACATATCAAAAAAAAGTTTCTGAGAATGCCTCTATCTACTGTTTATGTGAAGATATTCCGGTTTCCAACGAAGGCCTCAAAGCGCACCAAATATCTACTTGCAGATTCTAGAAAAAGAGTGTTTCAAAACTGCTCTATTAAAGGAAGGTTCAACTCTGTGAGTTGAATTCACACATCACAAAGAACTTTCTGACAATGCTTCTATCTAGTTTTTATGTGAAGATATTACTGTTTCTTATGAAGGCCTCAAAGTGGTCCCAATATCCACTTGCAGATTCTACAAAAAGAGGTTTTCAAAACTGCTCTATGAAGAGCTATGTTCAACTCTGTGAGTTGAATGCAAACATCACAAAGCAGTTTCTGAGAATGCTTCTGTCTAGTTTTTAGGGGAAGATATTTCCATTGGCACAATAGCCCTCAAAGCGCTCCAAATATCCACTGGCAGATTCCACCAAAAGAGTGTTTCAAAACTGCTCTGTGAAAAGAAATGTTCAACTGTGTTAGTTGAATGCCCACATCACAAAGAAGATTCTGAGAATATTTCTGTCTAGTTTTTATTAGAAGATATTCCCGTTTCCACCAAGGACACAAAGCGAAGCCAATTATCCGCTTGCAGATCTTACAAAAACACGTTTCAAAACTGCTCTATCAAAGGAAAGGTTCATCTCTCTGGGTTCAACGCACACATCACAAAGAAGTTTCTGAGAATGCTTCTGGCTAGTTTGTGTGTGAAGATATTCCCATTTCCAACAAAGGCTTCAAAGCGCTCCAAAGATTCACCTGCAATTGTTCAAAAGAGTGTTTCAAACTGTTCTATCAAAAGGAAGGTTCAACTCTGTGAGTTGAATCCATGCTTCACATACATGTTTCTGAGAAGGCTTCTTTCTAGTTTTTATGTGAAGATATTTCCTTCTCCACCGTAGCCCTCAAAGCGCTCCAAATATCCGCTGGCAGATTCCACAGAAACAGTGTTTCAAAACTGCTCTAACAAAAGAAAGATTCAACTCCGTGATTTGAATGCACACATCACAAAGCATTTTCTGTGAATACTTCTGTCTAGTTTTTATATGAGGTTATTTCCTTTTCTACCATGGGCATCAAAGCGTTCCAATTATCCAATTGTAGATTACACAAACGGAGTGTTTCAAAACTGCTTCATGAAAAGGAAGATTCAAATTCGGGAGTAGAATGCACACATCACGAAGAAGTTTCTGAGAATGCTTCTGTCTAGTTTATATGTGAAGATATTCCCATTTCCAGCAAAGGTCTCAAAGCGGTCCAAATATCCACTTGCGGATCCCACAAACAGAGTGTTTCAAAGCTGCTCTACGGAAAGGTATGTTAAACTCTGTGAGTTTACTGTAAACATCCTAAAGATGTTTCTGAGAATGCTGCTGTCTAGTTTAATGTGAATATATTTTCTTTTCCGCCATAGCCCTCAAAGAGCTCCAAATATCCACTTTCAGATTCTACGAGTGTTTCAAAACTGCTCTATCAAAAAAAAGTTTCAACTCGGTGAGTCGAATGCACATATCACAAAGCACTTTCTGAGAATGCTTTCGTCTATTTTTCCCAGGAAGATATTTCCTTTTTTTTTTCTTTTCTTTTTTTTTTATTATACTCTAAGTTTTAGGGTACATGTGCACATTGTGCAGGTTAGTTACATATGTATACATGTGCCATGCTGGTGCGCTGCACCCACTAATGTGTCATCTAGCATTAGGTATATCTCCCAATGCTATCCCTCCCCCCTCCCCCGACCCCACCACAGTCCCAGAGTGTGATATTCCCCTTCCTTTGTCCATGTGATCTCATTGTTCAATTCCCACCTATGAGTGAGAATATGCGGTGTTTGGTTTTTTGTTCTTGCGATAGTTTACTGAGAAAGATGGTTTCCAATTTCATCCATGTCCCTACAAAGGATATGAACTCATCATTTTTTATGGCTGCATAGTATTCCATGGTGTATATGTGCCACATTTTCTTAATCCAGTCTATCATTGTTGGACATTTGGGTTGGTTCCAAGTCTTTGCTATTGTGAATAGTGCCGCAATAAACATACGTGTGCATGTGTCCTTATAGCAGCATGATTTATAGTCCTTTGGGTATATACCCAGTAATGGGATGGCTGGGTCAAATGGTATTTCTAGTTCTAGATCCCTGAGGAATCGCCACACTGACTTCCACAATGGTTGAACTAGTTGACAGTCCCACCAACAGTGTAAAAGTGTTCCTATTTCTCCACATCTTCTCCAGCACCTGTTGTTTCCTGACTTTTAATGATCGCCATTCTAACTGGTGTGAGATGGTATCTCATTGTGGTTTTGATTTGCATTTCTCTGATGGCCAGTGATGATGAGCATTTTTTCATGTGTTTTTTGGCTGCATAAATGTCTTCTTTTGAGAAGTGTCTGTTCATGTCCTTTGCCCACTTTTTGATGGGGTTGTTTGTTTTTTTCTTGTAAATTTGTTTGAGTTCATTGTAGATTCTGGATATTAGCCCTTTGTCAGATGAGTAGGTTGCGAAAATTTTCTCCCATGTTGTAGGTTGCCTGTTCACTCTGATGGTAGTTTCTTTAGCTGTGCAGAAGCTCTTTAGTTTAATTAGATCCCATTTTTCAATTTTGGCTTTTGTTGCCATTGCTTTTGGTGTTTTGGACATGAAGTCCTTGCCCACGCCTATGTCCTGAATGGTAATGCCTAGGTTTTCTTCTAGGGTTTTTATGGTTTTAGGTCTAACGTTTAAATCTTTAATCCATCTTGAATTGATTTTTGTATAAGGTGTAAGGAAGGGATCCAGTTTCAGCTTTCTACATATGGC	87.3	PASS	SVTYPE=INS;SVLEN=4625;SC=SKSV	GT	0/1
chr8	1197634	SKSV.INS.14050	T	TTGAGATCAGTGTGGGAGTAATGGCCCACGTCGGTGCCGGCAAGACCTTTGAGATCAG	102.7	PASS	SVTYPE=INS;SVLEN=57;SC=SKSV	GT	0/1
chr8	3415995	SKSV.INS.14111	C	CCTCCTGCAATGATGAATAGTGTCTCAATAGTACCCCATGTCCACTCCTCCAATGATGAATGGTGCCTCAATAGCACCCCGTGTCCACTCCTCCAATGATGAATAGTGCCTCAGTAGTACCCCGTATCCCCTCCTCCAATGACAAATAGTGCCTCAATAGTACCCTGTGTCCACTCCTCCAGTGATGAATGGTGCCTCAATGGAACTCCGTGTTCACTCCTCCAATGATGAATGATGCCTCAGTAGTACCCCCGTGTCCACTCCTCCAATGATGAATGGTGCCTCAGTAGTACCCCGTGTCCACTTCTCCAATGATGAACGGTGCCTCAATGGTACCCCGTGTCCAC	123.6	PASS	SVTYPE=INS;SVLEN=346;SC=SKSV	GT	0/1
chr8	790520	SKSV.INS.14036	G	GACTTTGGATTCTGCGAGCGCGTCCACACGGTGCACGCCTGCACGTTTCCCT	131.9	PASS	SVTYPE=INS;SVLEN=51;SC=SKSV	GT	0/1
chr8	139754856	SKSV.INS.14682	g	gGTAGTAGTGATTGTGATGGTGGAGTTGATGGTGATGGTAGAGTTGATGATGGTACTAGTGATTGTGATGGTGATGGTGGAGTTGATGGTGATGGTGATGTAGAGTTGATGATGATGGTAGTAGTGATTGTGATGGTGGAGTTGATGAGGGTGATGGTGGTAGTGATAGTGATGATGATGTGGAGTTGATGGTGATGGTGATGGTGGAGTTGAGGGTGATGGTGGTTAGTGATTGTGATGGTGATGGTGGAGTTGATGGTGATGGTGTAGTGATCACGATGGTGATGGTGGAGTTGATGGTGATGATGATGGTAGAGTTG	563	PASS	SVTYPE=INS;SVLEN=319;SC=SKSV	GT	1/1
chr8	97262897	SKSV.INS.14512	g	gAAGAAGAAGAAGAAGAAGAAGAAGAGAAGAAGAAGAAGAAGAAGAAGAAGAAGA	43.6	PASS	SVTYPE=INS;SVLEN=54;SC=SKSV	GT	0/1
chr8	117691376	SKSV.DEL.12255	cccggccagccgccccgtccgggagggaggtggtgggggtcagccccccgcccg	c	67.6	PASS	SVTYPE=DEL;SVLEN=53;SC=SKSV	GT	0/1
chr8	68888826	SKSV.DEL.12082	ggagagagacagagagagagagacagagacagagagagagagacgggagagagac	g	267.2	PASS	SVTYPE=DEL;SVLEN=54;SC=SKSV	GT	1/1
chr8	1333178	SKSV.INS.14062	C	CCCCCGGCCTGTGCCCGGCCCCTGAGAACTTGGTGCACAGTTACCCCCGGCCTGTGCCCGGCCCCTGAGAACTTGGTGCACAGTTACCCCGGCCTGTGCCCGGCCCCTGAGAACTTGGTGCACAGTTACCCCGGCCTGTGCCCGGCCCCTGAGAACTTGGTGCACAGTTACCCCGGCCTGTGCCCGGCCCCTGAGAACTTGGTGCACAGTTACCCCGGCCTGTGCCCGTCCCCTGAGAACTTGGTGCACAGTTACCCCGGCCTGTGCCCGTCCCCTGAGAACTTGGTGCACAGTTACCCCCGGCCTGTGCCCGTCCCCTGAGAACTTGGTGCACAGTTTACCCCGGCCTGTGCCCAGCCCCTGAGAACTTGGTGCACAGTTACCCCCAGCCTGTGCCCGTCCCCTGAGAACTTCATGCACAGTTACCCCGGCCTGTGCCCGTCCCCTGAGAACTTGGTGCACAGTTACCCCGGCCTATGCCCGTCCCCTGAGAACTTGGTGCACAGTTACCCCGGCCTGTGCCCGTCCCCTGAGAACTTGGTGCACAGTTACCCCGGCCTGTGCCCGTCCCCTGAGAACTTGGTGCACAGTTACCCCGGCCTGTGCCCGCCCCTGAGAACTTGGTGCACAGTTACCCCGGCCTGTGCCCGTCCCCTGAGAACTTGGTGCACAGTTACCCCGGCCTATGCCCGGCCCCTGAGAACTTGGTGCACGGTTACCCCGGCCTGTGCCCGTCCCCTGAGAACTTGGTGCACAGTTACCCCGGCCTGTGCCCGTCCCCTGAGAACTTGGTGCACAGTTACCCCGGCCTGTGCCCGGCCCCTGAGAACTTGGTGCACAGTTACCCCGGCCTGTGCCCGTCCCCTGAGAACTTGGTGCACAGTTACCCCGGCCTGTGCCCGGCCCCTGAGAAATTGGTGCACAGTTACCCCGGCCTGTGCCCGTCCCCTGAGAACTTGGTGCAC	400.8	PASS	SVTYPE=INS;SVLEN=964;SC=SKSV	GT	1/1
chr9	102863087	SKSV.DEL.12779	tatatataatatatataatatatgtatatataatatatatataatatatgtatatataatat	t	36.6	PASS	SVTYPE=DEL;SVLEN=61;SC=SKSV	GT	0/1
chr9	35913490	SKSV.INS.14983	g	gGTAAGTTGTATGTGTGTAGTGTGTGTGTTTTTGTATGCTGTGGTGTGTGTGTAAGCTGTATGTGTGTAGTGTGTGTGTTTTTGTATGCTGTGGTGTGTGTGTAAGCTGTATGTGTGTAGTGTGTGTGTTTTTGTATGCTGTGGTGTGTGTGTAAGCTGTATGTGTGTAGTGTGTATTTTTTTATGCTGTAGTGTGTGTGTAAGCTGTATGTGTGTAGTGAGTGTGTGTGTTTTTGTATGCTGTGGTGTGTGTGTAAGTTGTATGTGTGTAGTGAGGTGTGTGTTTTTGTTTGCTGTGGTGTGTGTGTAAGCTGTATGTGTGTAGTGAGTGTGTGTGTTTTTGTATGCTGTGGTGTGTGTGTAAGCTGTATG	543.9	PASS	SVTYPE=INS;SVLEN=371;SC=SKSV	GT	1/1
chr10	3356712	SKSV.INS.1334	G	GAGAGTGAGGGAAGGGGACAGTGACTTCACAGAGGGAAGAGGAGGGTGACTTCACAGAGTGAGGGAAGGGGGCAGTGACTTCACAGAGTGAGGGAAGGGGGCAGTGACTTCACAGAGTGAGGGAAGAGGAGGGTGACTTCACAGAGTGAGGGAAGGGGACAGTGACTTCACAGAGGGAAGAGGAGGGTGACTTCACAGAGTGAGGGAAGGGGGCAGTGACTTCACAGAGTGAGGGAAGGGGACAGTGACTTCAAAGAGTGAGGGAAGAGGAGGGTGACTTCACAGAGTGAGGGAAGGGGACAGTGACTTCACAGAGGGAAGAGGAGGGTGACTTCACAGAGTGAGGGAAGGGGGCAGTGACTTCACAGAGTGAGGGAAGAGGAGGGTGACTTCAAAGAGTGAGGGAAGGGGAGGGTGACTTCACAGAGTGAGGGAAGGGACAGTGACTTCAGAGTGAGGGAAGGGGAGGGTGACTCACAGAGAGAGGGAAGGGACAGTGACTTCACAGAGTGAGGGAAGAGGACGGTGACTTCACAGAGTGAGGGAAGGGGAGGGTGACTTCACAGAGTGAGGGAAGGGGACGGTGACTTCACAGAGTGAGGGAAGGGACGGTGACTTCACAGAGTGAGGGAAGGGGACGGTGACTTCACAGAGTGAGGGAAGGGGACGGTGACTTCACAGAGTGAGGGAAGGGGACGGTGACTTCACAGAGTGAGGGAAGGGGACGGTGACTTCACAGAGTGAGGGAAGGGGACGGTGACTTCACAGAGTGAGGGAAGGGGACGGTGACTTCACAGAGTGAGGGAAGAGGAGGGTGACTTCACAGAGTGAGGGAAGAGGAGGGTGACTTCACAGAGTGAGGGAAGGGGACAGTGACTTCACAGAGGGAAGAGGAGGGTGACTTCACAGAGTGAGGGAAGGGGGCAGTGACTT	429.4	PASS	SVTYPE=INS;SVLEN=932;SC=SKSV	GT	1/1
chr10	1382813	SKSV.INS.1294	C	CAGAACCACGCGCCCCACAGCGGCAATAACCAGCATCCACCAGAGAACCACGTGCCCCACAGCGGCGATAACCAGCATCCACCAGAGAACCACGCGCCCCACAGCGGCAATAACCAGCATCCACCAGAGAACCACACACCCCACAGTGGCAATAACCGGCATCCACCAGAGAACCACGCGCCCCACAGCGGCAATAACCAGCATCCACCAGAGAACAAAGTGTCCCGCAGTGGTGATAATCAGCATCA	553.5	PASS	SVTYPE=INS;SVLEN=247;SC=SKSV	GT	1/1
chr10	494059	SKSV.INS.1267	C	CAGGATCACACACAGTGGGGCAGCAGGACCCGCTCACTCCCGTCGATACTCAGGATCACACACAGTGCGGCAGCAGGACCCACTCATTCCCATTAATAATCAGGATCACACACAGTGGGGCAGCAGGACCCACTCATCCCTGTCTATACTCAGGATCACACACAGTGGGGCAGCAGGACCCAATCACCCCCGTTGATATTCAGGATCACACACAGTGGGGCAGCAGGACCCGCTCACTCCCACTGATGCTCAGGATCACACACAGTAGGGCAGCAGGACCCACTCATCCCCGTCTATACTCAGGATCACACACAGTGGGGCAGCAGGACCCACTCATCCCCATCTATACTCAGGATCACACACAGTGGGGCAGCAGGACCCGCTCACTCCCGTCGATACTCAG	171.8	PASS	SVTYPE=INS;SVLEN=402;SC=SKSV	GT	1/1
chr10	105461482	SKSV.DEL.1443	atccatcattcatccagccatccatccgtccatcatccatccagccatccatccaccatccatcatccatccatctatcttcatccag	a	419.9	PASS	SVTYPE=DEL;SVLEN=87;SC=SKSV	GT	1/1
chr10	57302636	SKSV.INS.1633	c	cTAATGTGTCATATAGGTACATACAGACATATGTATGTGTCTATATAGGTACATACAGA	51.9	PASS	SVTYPE=INS;SVLEN=58;SC=SKSV	GT	0/1
chr10	134877542	SKSV.INS.2051	G	GACCAGCTGGGCGAACACACACACCCACTCGAGAAGGCGACGTTCCGCTGGGCAAACACACACATCCACTCGAGAAGGCGACATTCCGCTGGGCGAACACACACACCCACTCGAGAAGGCGGCGTTCTGCTGGGCGAACACACACACACACTCGAGAAGGCGGCA	34.2	PASS	SVTYPE=INS;SVLEN=164;SC=SKSV	GT	0/1
chr11	64362957	SKSV.INS.2449	g	gATGGATGGATGGTTGGAATGAATGGATGGATGGATGGTTGGAATGGATGGATGGATGGAATGGAAGGAGGGATGGATGGATGGATGGTTGAATGGATGGATAGATGGATGGATGGTTGAATGGGTGGAATGAAAGGATGGATGGTTGTAATAGATGGATGGATGGATGGTTGGAATAGATGGATGGATGGATGGATGGTTGGAATAGACGGATGGATGGATGGTTGGAATAGATGGATGGATGGATGGTTGGAATGGATGAATGGATGGATGGATAG	305.4	PASS	SVTYPE=INS;SVLEN=277;SC=SKSV	GT	1/1
chr11	131389660	SKSV.INS.2785	C	CTTTACTTTCAGGTCTTCATAGGAGGCTGCATCTTTAGTTTTATTTCTGGGTTAGAACCCGAGAGGTGAACCTGCTTGTTAGGGAGCTGTGGAGTTAGTTATGACCAGCCCAACTCTTC	496.2	PASS	SVTYPE=INS;SVLEN=118;SC=SKSV	GT	1/1
chr11	1149129	SKSV.INS.2125	c	cTTAATTCACCCATTCACTCACTCACTTATTCACTCATAGACTCATACACTCACTCATTCACTCACGCATCCACTCATTCACTCACTCATTTACCCACTCATTCACTCATTCACTCACTCACTCATTTATTCACCCATTCACTCACTCATTCATTCACTCACTCACTGACTCATTGACTCATTCCCTCACTCATTCACCCATTCACTTACTCATTCACTCACCCATTTATTCACTCACTCACTCATTTACTCATTCATTCACCCATTCACTCACTCACTGACTCATTGACTC	105.9	PASS	SVTYPE=INS;SVLEN=291;SC=SKSV	GT	0/1
chr11	67975040	SKSV.INS.2469	c	cCATAGTGAAAATCCATTTCTACTAAAAATACAAAAATTAGCCAGGCATGGTGGCACCTGCCCGTAGTCCCAGCTACTCGGGAGGCTGAGGCAGGAGAATCGCTTGAACCCAGGAGGCAGAGGTTGTGGTGAACCAAGATCGTGCCACTGCACTCCAGCTTGGGCAACAGAGTGAGACTCCATCTCAAAAAAAAAAAAAAAACAAACCAAAAAACAACACAGAATAATGACCCAAACAAATTTTTTATTTTTTTAGACGCTGTCTCGCTCTATTGCCCAGGCTGGAGTGCAGTGGCACGATCTCTGCTCACTGCAACCTCTGCCTCCCAGGTTCAAGGAATTCTCTGTCTCAGCCTCCCGAGTAGCAGGAATTACAGGTGCCCACCACCACGCCCAGCTAATTTTTGTATTTTCAGTAGAGACAGCGTTTCACCATGTTGGCCAGGATGGTCTTGAACTCCTGACCACGTGATTCACCTGTCTCGGCCTCCCAAAGTGCTGAGGTTACAGGCGTGAGCCATCACGCCTGGCCCCAAACAAATTTTTAAACACACTTCGCCCAAGCCAGGCACGGTGGCTCACGCCTGTAATCCCAGCACTTTAGGAGGCCGAGGCGGGAGGGTCACGAGGGTCAGGAGTTCAAGACCAGCCTGGCCAACATGGTGAAACCCCGTCTCCACTAAAAATACAAAAAAATTAGCCGGGCATGGTGGCGGCTGAGGCAGGAGAATGGTGTGAACCTGGGAGGCGGAGCTTGCAGTGAGCCAAGATTGCGCCACTGCACTCCAGCCTCGGCGACAGAGCGAGACTCCGTTTCAAAAAAAAAAAAAAAATCATGCCAAGCTACATCTCCCATCCTAAACATTCAGAGGGACCACAGACTGGACTACAGAGCTTCTTACAACACAGTTTAGTTTGTGGTGTACCTGGTCAAACAGATTATTTTCACACCCTATAAAAGAAGATACAAACATCACTGCCCTTTAACACACACTCAATACTATCATCCCCATTTTACAAATGAGAACAAAACTCAGAGAATTAGAAAAAAAAACTGAAGTGAAGTCCAGGCTGAGAGACTGTGTACTGTTAATATCACACAAAAAAGCAACACAGGCCAGGCACGGTGGCTCACGCCTGTAATCCCAGCACTTTGGGAGGCCGAGGTGGGCGGATCACGAGGTCAAGAATTCGAGACCAGCCTGGC	131.6	PASS	SVTYPE=INS;SVLEN=1206;SC=SKSV	GT	0/1
chr11	51181368	SKSV.INS.2391	a	aCAGCAGATTGAAAACACTGTTGTTGTGCATTCTGCGAATGGATATTTGGGAGTTTATTTAGGCCATTGGTGAAAAAGTGATTGTCCCAGGATAAAAAGTAGAAGGAAGCTAGCTGAGAACCCAGCTTGTGATGTGTGCATTCATCTCACAGAGTTAAACCTTTCTTTTCATTCAGCAGTTTGGAAACACTGCTCTTATAGTATCTATGAAGGGATATCTGGGAGCGTATTTGAAGCCTATGGTGAAAAAGACAATATCTTCAGATAAAAACTAGATAGAAGCTTTCTGAGAAACTGCTTTGTGATGTGTGTATTCATCTGACAGAGTTAAAACTTTCTGTGGATTCAGCAGTTTGCAAGCACTGTTTTCGTCCATTCTGCAAATGGACATTTATGAGCTCACTAGGACCAATGGCAAAAATGTGAAAATTCCAGGATAAAAACTAGAAGGAAGCAATCTGAGAAACAGCTTTGTGATGTCTGCATTCACTTCACAGAGTTAAAATCTTCTTTTAATTCTGCAGTCTGGAAACAGAGTTTTGACAACATCCGCAAAGGGATATTTTGGAGTGCATCGAGGCCTATGGTGAAAAAGGAAATATCTTCACATAAATCTAGAAAGAAGCTTTTGAGAAACTGCTTTGTGATGTGTGCATTCATATCTCACAGAGTTAAACCTTTCTTTGGTATCAGCAGTTTGGAAACACTGTTGTTGTAGAATCTGTGAAGGGATATTTGGGAGCTTAATGAGGCCAAAAGTGAGAAAAAAAATATACCAGGAAAAATTTGAGAAGAAATCTATCTGGGAAACTGCTTTGTGACATGAGCATCTGCTTCACAGAGTTAAAATTTTCTTTTCATTCAGCCGTCTGGAAAAAATGTTTTGGCAGAATCTGTGAAGGGATATTTGGGAGTGCATTGAGGTCTATGATGAAAACAGGAAATATCAGATAAAAATTAGACAGAAGCTTTCTGAGAAACTGCTTTGTGATGTGTGCATTCATCTCAGAGAGTTAAACCTTTCTTTAGATTCAGCAGTTTGGAAACTCTGTTGTTGTAGGATCTGCAAAGGGGAATTTGGGAGCTTAATGAGTCCAAATGTGAGAAATTGAATATCCCAGGAAAAAACTAGAAGGAAGCTATCTGAGAACCCGTTTTGTGATGTGTGCATTCATCTCTCAGAGATAAATCTTTTCTTTCATTCAGCAGTTTGGAAACACTATTTTCATAGAATCTGTGAAGTGATATTTGGGAGTGCTTTGAGGCCTATGATGAAAAAGGAAAAATCTTCAGATAAAAAATAGAAAGAAGTTTATTGAAAAACTTCTTTGAGTTGTGTGCATTAATCTAACAGAGTTAGACCTTTCTTTTGATACAGTGCATTGAAAACATTATTGTCCATTCTGCAAATGGACAGTTGGGAGCTCATAGAAGCCAATGACGATAGAGTGAATATCCTAGGATACAAGCTAGAAGGAAGCTATCTGAGAAACTGCTTGGTGATGTGTGCATTCAACTCACAGAGTTAGAATTTTGTTTTCATTCTGCACTCTGGAAACACTGTTTTGGCAGAATCCACAAAGGGATATTTGGGAGCACATTGAGACCCATGGTGAAAAAGGAAATACCTTCGGATAAAAACTAGAAAAAAGCTTCTGAGAGACTGCTTTGTGAGGTGTGCATTCATCTCACAGAGTTAAACCTTCCTTTGGATTCAGCAATTTGGATACACTGTTGTTGCAGATCCTGCAAAGGGATACTTTGGTGCATAATGAGGCCAAAGGCAAGAAAGGGAACATTCCAGCAAAAACACTAGAAGTAAGCTATCTGGGAAACCACTTTGTGATGGGTGCATTCATCTCCCAGAGTTAAACCTTTCTTTTCATTCAGCAGTTTGGAAACACTGTTTTTGTAGAAACTGCACAGTTATATTTGGGAGTGCATTGAAGCCTATGGTGAAAAAGGAAATAATATCTACAGATAAAAACCAGAAAGAAGCTTTCTGAGAAACTGCTTTCTGTTGTGTGCATTCATTTCTCAGAGTAAAACATTTATTTGGTTTCAGCGGTTTGGAAACACTGTTGTTGTAGAATCTGTGAAGGGATATTTAGGAGCTCATTGAAGCCAATGGCAAAAAAAGTGAATATCCCAGGAAAAAAAGTAGAAGGAACATATCTGAGAAACGGCTTTGTGATGTGTGCATTCCTCTCACAGAGTTAAATCTTTCTTTTAATTCAGCAGTTTGGAAACATTGTTTTCATAGAATCTATAAGCAGATATCAGAGAAAGTATTGAGGTCTAAGGTGAAAAAGGAAATATCTTCAGATAAAGACTAGAAAGAAGTTTTCTGAGAAACTCCTTCATGATGTGTGAATTCATTTCACAAAGTTAAACCATTCTGTGGATTCAGCCATTTGCAAACACTGTTTTTGTCCATTCTGCAAATGGACATTTGGGAGCTCATTGAGTCCAATATCGAAAAATCAAATATCCCAGGTGACAACTGGAAGGAAGCTATCTGAGAAACTGCTGTGTATTGTGTGCATTCATCCCACAGAGCTAAGCCTTTTTATGGATTCAGCAGTTTGGAAACTCTGTTGTTGTAGAATCTGCGAAGGGATATTTGGGAGCTCATTGTGGCCAATAGCAAAAAAGCAAATATCCAAGGATAAATACTAGAAGGAAGCTATCTAAGAAACCACTTTGTGATGTGTGCATGCATTTCTCAGAGCTAATCCTTTCTTTTCATTCAGCAGTTTGGAAACTCTAATTTCATAGAATGTGCAAGGTGATAACTTTGAGCCCATTGAGGCCTATGATGAAAAAGGAAATATCTCAGATTAAAACTAGAAAAAAGCTTTCTGAGAAACTGCTTTGAGATGTGTGCGTTCATCTCATAGAGTTAAACCTTTTTTTGGATA	250.5	PASS	SVTYPE=INS;SVLEN=2920;SC=SKSV	GT	0/1
chr12	6038293	SKSV.DEL.2252	actcgtctaccttctttccttattagtcactttcttaccagtcttccttcctt	a	486.7	PASS	SVTYPE=DEL;SVLEN=52;SC=SKSV	GT	1/1
chr12	125894812	SKSV.DEL.2678	gagtggagtggaggagtggagtggagtgagtggagtggagtggagtggagtgagtggagtggagtggagtggagtgagtggagtg	g	276.7	PASS	SVTYPE=DEL;SVLEN=84;SC=SKSV	GT	1/1
chr12	113476773	SKSV.INS.3353	a	aAAGAAAGAAAGAAAGGAGGGAGGGAGGGAGGGAGGGAGGGAGGGAGGGAGGG	51.4	PASS	SVTYPE=INS;SVLEN=52;SC=SKSV	GT	0/1
chr12	131521530	SKSV.DEL.2741	AGCCTCACTcactgcaccgggtctcactcactgcaccaggatcttactcactgcatggggcctcactcactgcaccgggtctcactcact	A	35.4	PASS	SVTYPE=DEL;SVLEN=89;SC=SKSV	GT	0/1
chr12	89096074	SKSV.DEL.2544	tatataacataatatatgtaatatatattatagtatataatttaatatatgtaatgtatattatagtata	t	32.8	PASS	SVTYPE=DEL;SVLEN=69;SC=SKSV	GT	0/1
chr13	113808543	SKSV.DEL.3238	ggcgggccgtgggggaggaggggcgtggggggcggggcgtcggggagggcaggg	g	68.4	PASS	SVTYPE=DEL;SVLEN=53;SC=SKSV	GT	0/1
chr13	114851153	SKSV.DEL.3280	CTGGAGTATCGACTCCCTTCGTCCTCGCGGGGAAATCCCGGGGAAGTGCTGAGTCTGGAGTATCGACTCCCTTCGTCCTCGCGGGGAAATCCCGGGGAAGTGCTGAGTCTGGAGTATCGACTCCCTTCGTCCTCGCGGGGAAATCCCGGGGAAGTGCTGAGTCTGGAGTATCGACTCCCTTCGTCCTCGCGGGGAAATCCCGGGGAAGTGCTGAGTCTGGAGTATCGACTCCCTTCGTCCTCGCGGGGAAATCCCGGGGAAGTGCTGAGTCTGGAGTATCGACTCCCTTCGTCCTCGCGGGGAAATCCCGGGGAAGTGCTGAGTCTGGAGTATCGACTCCCTTCGTCCTCGCGGGGAAATCCCGGGGAAGTGCTGAGTCTGGAGTATCGACTCCCTTCGTCCTCGCGGGGAAATCCCGGGGAAGTGCTGAGTCTGGAGTATCGACTCCCTTCGTCCTCGCGGGGAAATCCCGGGGAAGTGCTGAGTCTGGAGTATCGACTCCCTTCGTCCTCGCGGGGAAATCCCGGGGAAGTGCTGAGTCTGGAGTATCGACTCCCTTCGTCCTCGCGGGGAAATCCCGGGGAAGTGCTGAGTCTGGAGTATCGACTCCCTTCGTCCTCGCGGGGAAATCCCGGGGAAGTGCTGAGTCTGGAGTATCGACTCCCTTCCTCCTCGCGGGGAAATCCCGGGGAAGTGCTGAGTCTGGAGTATCGACTCCCTTCGTCCTCGCGGGGAAATCCCGGGGAAGTGCTGAGTCTGGAGTATCGACTCCCTTCCTCCTCGCGGGGAAATCCCGGGGAAGTGCTGAGTCTGGAGTATCGACTCCCTTCCTCCTCGCGGGGAAATCCCGGGGAAGTGCTGAGTCTGGAGTATCGACTCCCTTCCTCCTCGCGGGGAAATCCCGGGGAAGTGCTGAGTCTGGAGTATCGACTCCCTTCCTCCTCGCGGGGAAATCCCGGGGAAGTGCTGAGTCTGGAGTATCGACTCCCTTCGTCCTCGCGGGGAAATCCCGGGGAAGTGCTGAGTCTGGAGTATCGACTCCCTTCGTCCTCGCGGGGAAATCCCGGGGAAGTGCTGAGTCTGGAGTATCGACTCCCTTCCTCCTCGCGGGGAAATCACGGGGAAGTGCTGAGTCTGGAGTATCGACTCCCTTCGTCCTCGCGGGGAAATCCCGGGGAAGTGCTGAGTCT	C	209.9	PASS	SVTYPE=DEL;SVLEN=1189;SC=SKSV	GT	1/1
chr14	93106680	SKSV.INS.4548	G	GAGATGCCTGACTGTGTGTTCATCGGGGGCTGCCTGTGTGTTTGCTGGGAGATGCCTG	448.5	PASS	SVTYPE=INS;SVLEN=57;SC=SKSV	GT	1/1
chr14	65138005	SKSV.INS.4415	a	aTATATATATATGCAAGCTGTATATATATATATATATGCAAGCTGTATATATATAT	95.7	PASS	SVTYPE=INS;SVLEN=55;SC=SKSV	GT	0/1
chr15	79730786	SKSV.INS.4957	g	gGGGGTGTGTGTAGGTAGTGAGTGTATGGGTGTGGGTGGGGTGGGTAGTGT	115.5	PASS	SVTYPE=INS;SVLEN=50;SC=SKSV	GT	0/1
chr15	56364509	SKSV.DEL.3826	GACTGAGACTATTATGTATATAATGTGGGGTAAAGATATTGAGTAAATTATGGGATATGCTAATTACATCTTCCTTTGACTCTGAAAATCAGTATTCTTGATGCAGAAGAAAGGAGATATACATGTAACATAAGAGGTTAAGTAAAAACTTCTAATTTTCAAATTGAATTGGAAATGACAATATGATTCCTGAAGTATTTTATCTTAATATACACaaataaaaataaatttattaaatctaaaaaaaaaagaaaataagaatag	G	44	PASS	SVTYPE=DEL;SVLEN=263;SC=SKSV	GT	0/1
chr15	90051635	SKSV.INS.5004	t	tATACATAATATGATATATAAATGTTATATATTATATATAAAATGATATATAAA	43	PASS	SVTYPE=INS;SVLEN=53;SC=SKSV	GT	0/1
chr15	76549680	SKSV.DEL.3913	AAGATATTTTGAGAAGTGTCTGTTCGgaacagaacttctcaaaagaagacatttatgcagccaaaagacacatgaaaaaatgctcatcatcactggccatcagagaaatgcaaatcaaaaccacaatgagataccacctcacaccagttagaatggcaatcattaaaaagtcaggaaacaacaggtgctggagaggatgtggagaaagaggaacacttttacaatgttggtgggactgtaaactagttcaaccattgtggaagtcagtgtggcgattcctcagggatctagaactagaaataccatttgacccagccatcccattactgggtatatacccaaaggactataaatcatgctgctataaagacacatgcacacgtatgtttattgcagcactattcacaatagaaaagacttggaaccaacccaaatgtccaacaatgatagactggattaagaaaatgtggcacatatacaccatggaatactatgcagccataaaaaatgatgagttcatgtcctttgtagggacatggatgaaattggaaatcatcattctcagtaaattatcgcaaggacaaaaaaaccaaacaacgcatgttctcactcataggtgggaatcaaacaatgagaacacatggacacaggaaggggaacatcacactgtggggaccgttgtggggtggggggagggggggagggttagcattaggagatatacctaatgctaaatgacgagttaacgggtgcagcacaccagcatggcacatgtatacatatgtaactaaattgcacattgtgcacatgtaccctaaaacttaaagtataataataaataaataaataaataa	A	44.8	PASS	SVTYPE=DEL;SVLEN=853;SC=SKSV	GT	0/1
chr15	76551717	SKSV.DEL.3914	ACAAAAGGTCGTCTGAAGGCCTAAGGAGACCTTGGCTTGGATGGAGTGGGAGTGTAA	A	38.4	PASS	SVTYPE=DEL;SVLEN=56;SC=SKSV	GT	0/1
chr15	45753860	SKSV.INS.4818	c	cACCATCACTACCACCACCACACCATCACCACCACCATCACTACCACCACACCATCACCACCATCACC	13.3	PASS	SVTYPE=INS;SVLEN=67;SC=SKSV	GT	0/1
chr16	81611118	SKSV.INS.5485	c	cCACCTTCATCACCACCATCATCCCCATTACCACTACATTATTATCACTATCACCATCACCACCATCATCACCATCACCTTCATCACCACCATCATCCCCATTACCACTACATTATTATCACTATCACCATCACCATCATCACCATCACCTTCATCATCACCGTCATCCCCATTACCACTACGCTATTATCACTATCACCATCACCATCATCACCATCACCTTCATCATCACCATCATCCCCATTACCACTACGCTATTATCACTGTCACCATCACCATCATCACCATCACCTTCATCATCACCATCATCCCCATTACCACTACGCTATTATCACTGTCACCATCACCATCATCACCATCACCTTCATCACCACCATCATCCCCATTACCACTACATTATTATCACTATCACCATCACCATCATCACCATCACCTTCATCACCACCATCATCCCCATTACCACTACTTTATTATCACTATCACCATCACCATCATCACCATCACCTTCATCACCACCATCATCCCAATTACCACTACATTATTATCACTATCACCATCACCATCATCACCATCATAACCATCACCTTTATCACCACCATCATCCCCATTACCACTACATTATTATCACTATCACCATCACCACCATCATCACCATCACCTTCATCACCACCATCATCCCCATTACCACTACATTATTATCACTATCACCATCACCATCATCACCATCACCACCATCATAACCATCACCTTCATCACCACCATCATCCCCATTACCACTACATTATTATCACTATCACCATCACCATCATAACCATCACCTTCATCACCACCATCATCCCCATTACCACTATATTATTATCACT	156.8	PASS	SVTYPE=INS;SVLEN=862;SC=SKSV	GT	0/1
chr16	662820	SKSV.DEL.4041	AGAATCAAGAGCAAGGGACAGCCGCCTTCGCCTGTAGAATCAAGAGCAGGGACAGCCGCCCTGGCCTGTAGAATCAAGAGCACGGGACAGCCGCCCTGGCCTGTAGAATCAAGAGCACGGGACAGCCGCCCTGGCCTGTAGAATCAAGAGCAGGGACAGCCGCCCTGGCCTGTAGAATCAAGAGCAAGGGACAGCCGCCTTTGCCTGTAGAATCAAGAGCAGGGACAGCCGCCC	A	334	PASS	SVTYPE=DEL;SVLEN=233;SC=SKSV	GT	1/1
chr16	953073	SKSV.INS.5147	C	CGCCTGTGGGGACGCCCGTCTCTGCTGCGTGGTGGTGACCTCTGCACTGCCCACAGGACTCCTGTCTCTGCTGTGTGGTGGTGACCTCTGCACTGCCTGTGGGGACGCCCGTCTCTGCTGCGTGGTGGTGACCTCTGCACTGCCCACAGGACGCCTGTCTCTGCTGCGTGGTGGTGACCTCTGCACTGCCCACAGGACGCCTGTCTCTGCTGCGTGGTGGTGACCTCTGCACTGCCCACAGGACTCCTGTCTCTGCTGTGTGGTGGTGACCTCTGCACTGCCTGTGGGGACGCCCGTCTCTGCTGCGTGGTGGTGACCTCTGCACTGCCCACAGGACGCCTGTCTCTGCTGCGTGGTGGTGACCTCTGCACTGCCCACAGGACGCCTGTCTCTGCTGTGTGGTGGTGACCTCTGCACTGCCCGTGGGGACGCCTGTCTCTGCTGCGTGGTGGTGACCTCTGCACTGCCTGTGGGGACGCCTGTCTCTGCTGTGTGGTGGTGACCTCTGCACTGCCTGTGGGGACGCCCGTCTCTGCTGCGTGGTGGTGACCTCTGCATCGCCCACAGGACGCCTGTCTCTGCTGCGTGGGGTGACCTCTGCATCG	77.3	PASS	SVTYPE=INS;SVLEN=604;SC=SKSV	GT	0/1
chr16	954408	SKSV.INS.5148	G	GCTGCACTGCCCACAGGACGCCTGTCTCTGCTGTGTGGTGGTGACCTCTGCACTGCCCACAGGACGCCTGTCTCTGCTGTGTGGTGGTGACCTTTGCACTGCCCGTGGGGACGCCTGTCTCTGCTGCGTGGTGGTGACCTCTGCACTGCCTGTGGGGACGCCTGTCTCTGCTGTGTGGTGGTGACCTCTGCACTGCCTGTGGGGACGCCTGTCTCTGCTGCGTGGTGGTGACCTCTGCATCGCCCACAGGACGCCTGTCTCTGCTGCGTGGTGGTGACCTCTGCATCGCCCACAGGACGCCTGTCTCTGCTGCGTCGTGGTGACCTCTGCATCGCCCACAGGACGCCTGTCTCTGATGTGTGGTGGTGACCTCTGCACTGCCTGTGGGGACGCCTGTCTCTGCTGCGTGGTGGTGACCTCTGCATCGCCCACAGGACGCCTGTCTCTGCTGCGTGGGGTGACCTCTGCATCGCCCACAGGACGCCTGTCTCTGCTGCGTGGTGGTGACCTCTGCACTGCCTGTGGGGACGCCCGTCTCTGCTGCGTGGTGGTGACCTCTGCACCGCCCACAGGACGCCTGTCTCTGCTGCGTGGTGGTGACCT	97.1	PASS	SVTYPE=INS;SVLEN=602;SC=SKSV	GT	0/1
chr16	11593064	SKSV.DEL.4113	aggggaggggggaagggaggcagaggggaggggggaagggaggcagaggggagggggg	a	39.8	PASS	SVTYPE=DEL;SVLEN=57;SC=SKSV	GT	0/1
chr16	89646782	SKSV.DEL.4466	TCACCCGTCACATGGAACATCCCATCACCCGTCACACGGAACATCCCATCACCCATCACACAGAACATCTCACCCATCACACGGAACATCTCACCCATCACACGGAACATCCCGTCACCCGCTGACACAGAACATCTCACCCGTCACACGGAACATCCCATCACCCGTCACATGGAACATCCCATCACCCATCACACGGAACATCTCACCCATCACACGGAACATCCCGTCACCCGCTGACACGGAACATCTCACCTGTCACACGGAACATCCCATCACCCGTCACATGGAACATCCCATCACCCATCACACGGAACATCTCACCTGTCACACGGAACATCCCGTCACCCGCTGACACAGAACATCTCACCCATCACACGGAACATCCCATCACCCGCTGACACAGAACATCTCACCCGTCACACGGA	T	98.6	PASS	SVTYPE=DEL;SVLEN=427;SC=SKSV	GT	0/1
chr16	89046608	SKSV.INS.5584	g	gGGATGGATAAATGGGTGAATGGGTGGGTGGATGGAGAGATGGGTGAATGGGTGGGTAGGTAAATGGATGGGTGTGTGGGTGAATGAATGGTGGATGGGTGTGTGGGTGGGTGGGTGGATAGATGGGTGAATGTGTGGATGGGTGGATAGATGAGTGAATGGGTGGATGGATGGATGGATGGATAAATGGGTGAATGGGTGGTGGATGGATAGATGGGTGGATGGGTGGGTAGATGGGTGAATGGGTGGATGGGTGGATAGATGGGTGAATGGGTGGAAGGATGGATGGATAAATGGGTGAATGGGTAGGTGGATGGATAGATGGGTGGATGGGTGGATGGATGGAGAGATGGG	229	PASS	SVTYPE=INS;SVLEN=353;SC=SKSV	GT	1/1
chr16	9247327	SKSV.DEL.4099	tgtgtatatgtatgtgtatgtgtatttgggtgtgtgtgtatttgtgtgtacatgtatgtgtatgtgta	t	70.3	PASS	SVTYPE=DEL;SVLEN=67;SC=SKSV	GT	0/1
chr16	89021461	SKSV.DEL.4448	GCTCCTGACCCTACCCAAGGCTCCTGACCCCACCCAAGGCTCCTGACCTCAGCCAAG	G	410.3	PASS	SVTYPE=DEL;SVLEN=56;SC=SKSV	GT	1/1
chr16	90070495	SKSV.DEL.4479	GCACGTGGGGCGGGACTTCTGTGACTCCCTCCCCTGGCCCGGGCCACCTTTACGTG	G	100.8	PASS	SVTYPE=DEL;SVLEN=55;SC=SKSV	GT	0/1
chr17	12346501	SKSV.INS.5753	a	aTACATCATGTATATCATATAATAATGTATATTATACATCATGTATATCATATAATAATGTATATTATACATCATGTATATCATATAATAATGTATATTATACATCATGTATATCATATAATAATGTATATTATACATCATGTATATCATATAATAATGTATATTATACATCATGTATATCATATAATAATGTATATT	44.8	PASS	SVTYPE=INS;SVLEN=197;SC=SKSV	GT	0/1
chr17	41842	SKSV.INS.5620	a	aAGTCACCCGCTCCCCCGGCCCCCGCGACAGTCTCCCGTTCCCCCGGCCCCGCGACCAGTCACCCGTTCCCCCGGCCCCGCGACAGTCGCCCGTTCCCCCGGCCCCGCGACAGTCGCCCGTTCCCCCCGGCCCCGCGACAGTCACCCGTTCCCCCCGCCCCCGCGACAGTCACCCGTTCCCCCCGCCCCCGCGACAGTCGCCCGTTCCCCCGCCCCCGCGACAGTCGCCCGTTCCCCCGGCCCCGCGACAGTCGCCCGTTCCCCCCGCCCCCGCGACAGTCGCCCGTTCCCCCGCCCCCGCGACAGTCACCCGTTCCCCCCCGCCCCCGCGACAGTCACCCGTTCCCCCCGCCCCCGCGACAGTCACCCGTTCCCCCGCCCCCGCGACAGTCTCCCATTCCCCCCGCCCCCGCGACAGTCCACCCGTTCCCCCGCCCCCCGCGACAGTCGCCCGTTCCCCCGCCCCCGCGACAGTCACCCGTTCCCCCCCGCCCCCGCGACAGTCACCCGTTCCCCC	353.1	PASS	SVTYPE=INS;SVLEN=516;SC=SKSV	GT	1/1
chr17	76536838	SKSV.INS.6051	g	gATGGGTGGATGGGTGGACAGATGAATGGGGTGGGCAGATGTGTGAGTAGAGGGGTGAGTGGG	200.4	PASS	SVTYPE=INS;SVLEN=62;SC=SKSV	GT	1/1
chr17	1021534	SKSV.INS.5664	G	GAACCCTGAGCCTGAGTTCCTCCCAGCGTTATCCCTGAGCCTGAGTTCTCCCCAGCGTTATCCCTGAGCCTGAGTTCTTCCCAGCGTTATCCCTGAGCCTGAGTTCTTCCCAGCGTTATCCCTGAGCCTGAGTTCCTCCCAGCGTTATCCCTGAGCCTGAGTTCCTCCCAGCGTTATCCCTGAGCCTGAGTTCCTCCCAGCGTTATCCCTGAGCCTGAGTTCCTCCCCAGCGTTATCCCTGAGCCTGAGTTCTCCCCAGCGTTAACCCTGAGCCTGAGTTCCTCCCAGCGTTATCCCTGAGCCTGAGTCCTCCCCAGCGTTATCCCTGAGCCTGAGTTCCTCCCAGCGTTATCCCTGAGCCTGAGTTCCTCCCAGCGTTATCCCTGAGCCTGAGTTCCTCCCAGCGTTATCCCTGAGCCTGAGTTCCTCCCAGCGTTATCCCTGAGCCTGAG	190.9	PASS	SVTYPE=INS;SVLEN=451;SC=SKSV	GT	1/1
chr17	80984602	SKSV.INS.6147	C	CAAACCGCAGAGGACAGATACACAGAGCGGGGCAGGGAGCCTGCAGACAAACCCACCCTCAACAGACACACAGAGCGGAGTGGGGAGCCCACAGACAAACCCACCCTTCACAGATACACAGAGCAGGGCAGGGAGCCTGCAGACAAACCCACCATCGACCGATACACAGAGGAGGAAAGGGAGCCTGCAGACAAACCCACCATCGACCGATACACAGAGGAGGGCAGGGAGCCTGCATACAAACCCACCCTCGACAGACACACAGAGCGGGGCAGGAGCCTGCAGACAAACCCACCCTCGACAGACACACAGAGCGGGGCAGGAGCCTGCAGACAAACCCACCCTCGACAGACACACAGAGCGGACGGGAGCCTGCAGACAAACCCACCCTCGACAGACACACAGAGCGGGGCGGGAGCCTGCAGACAAACCCACCCTTGACAGACACACAGAGCGGGACGGGAGCCTGCAGAC	381.7	PASS	SVTYPE=INS;SVLEN=473;SC=SKSV	GT	1/1
chr18	76795142	SKSV.INS.6551	C	CGTCTCAGAGCCTTCCACGACTCTCACCCTCCACCCAGGCATCCTGGTTCTAGATTCAGTCCTCATGGCTGCCATGTCTCATAGCCTTCCACGACTCTCACCCTCCACCCAGGCATCCTGGTTCTAGATTCAGTCCTCATGGCTGCCATGTCTCATAGCCTTCCACGACTCTCACCCTCCACCCAGGCATCCTGGTTCTAGATTCAGTCCTCATGGCTGCCATGTCTCATAGCCTTCCACGACTCTCACCCTCCACCCAGGCATCCTGGTTCTAGATTCAGTCCTCATGGCTGCCATGTCTCATAGCCTTCCACGACTCTCACCCTCCACCCAGGCATCCTGGTTCTAGATTCAGTCCTCATGGCTGCCATGTCTCATAGCCTGCCACGACTCTCACCCTCCACCCAGGCATCCTGGTTCTAGATTCAGTCCTCATGGCTGCCATGTCTCATAGCCTTCCACGACTCTCACCCTCCACCCAGGCATCCTGGTTCTAGATTCAGTCCTCATGGCTGCCATGTCTCATAGCCTTCCACGACTCTCACCCTCCACCCAGGCATCCTGGTTCTAGATTCAGTCCTCATGGCTGCCATGTCTCATAGCCTTCCACGACTCTCACCCTCCACCCAGGCATCCTGGTTCTAGATTCAGTCCTCATGGCTGCCATGTCTCATAGCCTTCCACGACTCTCACCCTCCACCCAGGCATCCTGGTTCTAGATTCAGTCCTCATGGCTGCCATGTCTCATAGCCTTCCACGACTCTCACCCTCCACCCAGGCATCCTGGTTCTAGATTCAGTCCTCATGGCTGCCATGTCTCATAGCCTTCCACGACTCTCACCCTCCACCCAGGCATCCTGGTTCTAGATTCAGTCCTCATGGCTGCCATGTCTCATAGCCTTCCACGACTCTCACCCTCCACCCAGGCATCCTGGTTCTAGATTCAGTCCTCATGGCTGCCATGTCTCATAGCCTTCCACGACTCTCACCCTCCACCCAGGCATCCTGGTTCTAGATTCAGTCCTCATGGCTGCCAT	6	PASS	SVTYPE=INS;SVLEN=1036;SC=SKSV	GT	0/1
chr18	77117611	SKSV.INS.6560	G	GCTGTGTGAGGGACCCTGTGTGAGGGATGCTCTGGGTCTGGAGGTGTCTGTGTGAGGGGTGCCCTGGGTCTGGAGGTGTCCGTGTGAGGGACCCTGTGTGAGGGGTGCCCTGGGTCTGGAGGTGTCTGTGTGAGGGGTGCCCTGGGTCTGGAGGTGTCTGTGTGAGGGGACCCTTGTGAGGGGTGCTCTGGGTCTGGAGGTGTGCCGTGTTGAGGGACCCTGTGTGAGGGATGCTCTGGGTCTGGAGGTGTCTGTGTGAGGGGTGTCCTGGGTCTGGAGGTGTCCGTGTGAGGGACCCTGTGTGAGGGATGCTCTGGGTCTGGAGGTGTCCGTGTGAGGGACCCTGTGTGAGGGATGCTCTGGGTCTGGAGGTGTCTGTGTGAGGGGTGCCCTGGGTCTGGAGGTGTCCGTGTGAGGGGACCCTGTGTGAGGGGTGCTCTGGGTCTGGAGGTGTCTGTGTGAGGGGTGTCCTGGGTCTGGAGGTGTCCGTGTGAGGGACCCTGTGTGAGGGATGCTCTGGGTCTGGAGGTGTCCGTGTGAGGGACCCTGTGTGAGGGATGCTCTGGGTCTGGAGGTGTCTGTGTGAGGGGTGCCCTGGGTCTGGAGGTGTCCGTGTGAGGAACCCTGTGTGAGGGGTGCCCTGGGTCTGGAGGTGTCTGTGTGAGGGGTGCCCTGGGTCTGGAGGTGTCTGTGTGAGGGACCCTGTGTGAGGGGTGCCCTGGGTCTGGAGGTGTCTGTGTGAGGGGTGTCCTGGGTCTGGAGGTGTCCGTGTGAGGGACCCTGTGTGAGGGGTGCCCTGGGTCTGGAGGTGTCTGTGTGAGGGGTGTCCTGGGTCTGGAGGTGTCCGTGTGAGGGACCCTGTGTGAGGGGATGCTCTGGGTCTGGAGGTGTCTGTGTGAGGGGTGCCCTGGGTCTGGAGGGTGTCCGTGTGAGGGGACCCTGTGTGAGGGGTGCTCTGGGTCTGGAGGTGTCTGTGTGAGGGGGTGCCCTGGGTCTGGAGGTGTCCGGTGTGAGGGACCCTGTG	276.7	PASS	SVTYPE=INS;SVLEN=1023;SC=SKSV	GT	1/1
chr18	77492308	SKSV.DEL.5323	TCACTTGAGACATGAGAACTAACATCAGGAGTGCTCCCAAAATCACGTGAG	T	184.5	PASS	SVTYPE=DEL;SVLEN=50;SC=SKSV	GT	0/1
chr18	41941242	SKSV.INS.6339	a	aATGAAAATATATAATTATATATTATATATTATATATAATTATATATGAAAATATATAATTATATATTATATATTATATATAATTATATATGAAAATATATAATTATATATTATATATAATAATATATATGAAAATATATAATTATATATTATATATAATAATTTATATGAAAATATATAATTATATATTATATATAATAATATATATGAAAATATATAATTATATATTATATATAATATGAAAATATATAATTATATATTATATATAATATATATGAAAATATATAATTATATATTATATATAATAATATATATGAAAATATATAATTATATATTATATATAATAATATATATGAAAATATATAATTATATATTATATATAATAATATATATGAAAATATATAATTATATATTATATATAATAATATATATGAAAATATATAATTATATAT	219.5	PASS	SVTYPE=INS;SVLEN=451;SC=SKSV	GT	1/1
chr19	27736007	SKSV.INS.6860	a	aTCATACAGCTTTTTGGAAACACTCTGTTTGTAATGTCTGGAAGTGGATATTTGGACCACTTGTATGCCTCCTTTGGAAACGGGATTTCTTCATATAATGCTGGAGAGAAGAATTCTTAGTAACTTCTTCGTGTTGTGTGTATTCAACTGACAGATTTGAACCTTCCTTTAGACAGAGGAGATTTAAAACACTTTTTTTGTGGAATTTGCAAGTAGAGATTTCAAGCGCTTTGAGGCCAATGGCAGAAAAGGAAATATCTTCGTATAAAAACTAGACAGAATCATTTTCAGAAACTGCTCTGTGATGTGTGTGTTCAACTCAGAGAGTTTAACTTTTCT	51.4	PASS	SVTYPE=INS;SVLEN=338;SC=SKSV	GT	0/1
chr19	7664805	SKSV.INS.6723	t	tTCCATCCACCCACCCACCAACTCATCCACCTACCCACCCACCCACTCATCCACCCACCCACCCATCCACCCATCCATCCACCCGCCCACTCATCCATCCACCCGCCCACTCATCCATCCACCCGCCCACTCA	47.5	PASS	SVTYPE=INS;SVLEN=132;SC=SKSV	GT	0/1
chr19	57994753	SKSV.INS.7124	g	gCCGGGAGGGAGGTGGGGGGGTCAGCCCCCCCCCCCCCCCCCCCCCCCCCCGGCCAGCCGCCCCGTCCGGGAGGTGAGGGGCGCCTCTGCCCGGCCGCCCCTACTGGGAAGTGAG	9.2	PASS	SVTYPE=INS;SVLEN=114;SC=SKSV	GT	0/1
chr19	44992579	SKSV.INS.6991	g	gTCCCTCTCTTTCCACGGTCTCCCTCTCCCTCTCTTTCCACGGTCTCCCTCT	181.5	PASS	SVTYPE=INS;SVLEN=51;SC=SKSV	GT	0/1
chr19	36711187	SKSV.DEL.5578	tccatattcgtatttctaattcactttaaatggtatagtatttttacctaatt	t	109	PASS	SVTYPE=DEL;SVLEN=52;SC=SKSV	GT	0/1
chr19	39226488	SKSV.DEL.5595	cggggcggggcggtggttctgcgggcggggcggggcggggcggggcggggcggg	c	69.1	PASS	SVTYPE=DEL;SVLEN=53;SC=SKSV	GT	0/1
chr19	1195620	SKSV.INS.6650	G	GCCCAGCCCCCACCTGGGACCTGGGCCTCTCCCATCTGTAACCCAGGCCCTCACCTAGAACCTCTGAACCTGGAACCCAGCC	48.8	PASS	SVTYPE=INS;SVLEN=81;SC=SKSV	GT	0/1
chr19	1197387	SKSV.INS.6651	C	CCACCTAGAACCTGGGACCTCTGAACCTGGAACCCAGCCCCCACCTGGGACCTGGGCCTCTCCCATCTGTAACCC	39.3	PASS	SVTYPE=INS;SVLEN=74;SC=SKSV	GT	0/1
chr20	59598948	SKSV.DEL.7059	GCAGGAGCCTCCGCCCACGCGGCCACTCGCAGGGAGCCCCCCACCCACGCGGCCACTCGCA	G	20.1	PASS	SVTYPE=DEL;SVLEN=60;SC=SKSV	GT	0/1
chr21	16403644	SKSV.INS.8806	T	TTCTATGTGTATACACTCTGGAAGGTGGTTGGAGGTTCACCACATTCCCTTTCTATGTGTATACACTCTGGAAGGCGGTTGGAGGTTCACCACATTCCCTTTCTATGTGTATACACTCTGGAAGGCGCTCGGAGGATCACCACATTCCCTTTCTGTGTGTATACACTCTGGAAGGCGCTCGGAGGATCACCACATTCC	486.7	PASS	SVTYPE=INS;SVLEN=197;SC=SKSV	GT	1/1
chr21	44887892	SKSV.INS.8995	c	cACACCATACCACAAACCACACACAACACACCACATACCACACACCACAAACCACACACACCACAAACCACACACACCACACACACCACCCACACCACACACCCCTCACTCACCACATACACACCAACCACCACATACCACACACACCACACCACGCACCACCCCATGTCACACACACATCACATCACACACACCACACGCCACACCACACACACCTCACACCCAAATCACATATCACACACAGACACCACATACCTCACAACACACATCATAACACCACACACACCATATATCACACACAC	419.9	PASS	SVTYPE=INS;SVLEN=301;SC=SKSV	GT	1/1
chr21	47026590	SKSV.INS.9052	a	aCTGGCTACAACAAATGCCACCGCGTTACAGTCGCCTGCAGTATTCAGTGCAGTCACACGCTGCACGGGTGTTTAGATACACAAATGCCACCCCCGTTACAGTCGCCTGGAGTATTCAGTGCAGTCACACTGCACG	105.9	PASS	SVTYPE=INS;SVLEN=135;SC=SKSV	GT	0/1
chr21	43265010	SKSV.DEL.7313	ACAGGGACACACACAGCCTCTCCCCCCACACAGGGACACACAGCCCCTCCCCCCTCACAGG	A	99	PASS	SVTYPE=DEL;SVLEN=60;SC=SKSV	GT	0/1
chr1	27814155	.	t	TTATATATATTTTATATAATATATAATATATATTATATATATTTTATACAATA	30	.	SVTYPE=INS;SVLEN=52;SC=Dipcall;NumNeighbors=0;NumThresholdNeighbors=0	GT	1/0
chr1	39677564	svim.DEL.326	ATGTGACAGAACCCAATACAGAGGTATATAAAAAGTAGGTGATATATTATGATCACTGTTTTATACGTTAAGAAAGATGTTTGTGT	A	12	PASS	SVTYPE=DEL;SVLEN=85;SC=SVIM;NumNeighbors=0;NumThresholdNeighbors=0	GT	0/1
chr1	110663333	pbsv.INS.1906	C	CCCACCACCACCACCACCATCACCATCACCACCACCACCACCACCACTACCACCATCACCACCACCACCACCAAGACCATCACCACCACCACCACCAGCATCACCACCAACACCCCACCACCACCATCACCACCACCACCATCACCACCACCACCGCCACCGCCACCACCGCCACCGCCGCCACCGCCACCACCACCATCACCACCACCACCACCACCATCACCACCACCACCACCACCAGCATCACCACTAACACCACCATCACCACCACCACCATCACCACCACCACCAACACCACCATCACCACCACCATCACCACACACTACCATCACTACCACCACCATCACCATCACCACCATCACCACCACCACCATGATCACCACCATCACCACCACCACCACCATCACCATCACCATCACCACCACCACCACCATCACCATCACCACCACCACCACCACCACCACTACCACCATCACCACCACCACCACCACCATCACCACCACCACCACCAGCATCACCACCAACACCCCACCACCACCACCATCACCACCACAACCACCACCACCACCAGCATCACCACCACCACCACCGCCACCACTGCCACCACCACCGCCAGCATCACCACCATCACCACCACCACCATCACCACCACCACCACCAGCATCACCACCAACACCACCACCACCACCACCAGCATCACCATCAACACCACCAGCACCACCACCACCAGCATCACCATCAACACCACCATCACCACCACCATCACCACCACCACCAGCATCACCATCAACACCACGAGCACCACCACCACCACCAGCATCAACACCAACACCACCATCACCATCACCACCACCATCACCACCAGCATCACCACCACCACTACCACCACCACCATCACCACCACCACTACCACCACCACCATCACCATCACCATCGCCACCATCACCACCACCACCACCAGCATCACCACCGCCACCACCACCATCACCACCACCGCCACCGCCACCACCATCACCACCAGCACCACCACCATCACCACCAGCATCACCACCAACACCACCATCACCACCAGCATCAGCACCACCACCACCACCACCACCACTACTGTCACCACCACCACCACCACCACCACCACCATCACCACCACCACCAGCAGCATCACCACCAATACCACCACCACCACCACCAGCATCACCATCAACACCACCATCACCACCAGCATCACCACTAACACCACCATCACCACCACCACCATCACCACCACCACCAAAACCACCATCACCACCACCATCACCACACACTACCACCATCACTACCACCATCACCATCACCACCATCACCACCACCACCACCATCACCACCACCATTACCACCATCACCATTACAATCACCATCACCACCACCACCACCACCATCACCATCACCACCACCACCACCACCACCACTACCACCATCACCACCACCACCAAGACCATCACCACCACCACCACCAGCATCACCACCAACACCCCACCACCACCACCATCACCACCACCACCATCACCGCCACCACCGCCACCGCCACCACCGCCACCACCGCCACCGCCACCACCACCACCACCGCCACCGCCACCACTGCCACCACCACCACCAGCATCACCACCATCACCACCACCACCACCAGCATCACCACCGCCACCACCGCCACCACCATCACCTCCGTCACCACCATAACCACCACCATCACCATCAACACCACCAGCACCACCACCACCACCAGCATCACCACCAACACCACCATCACCATCACCACCACCATCACCACCACCACCAGCATCACCATCAACACCACCAGCACCACCACCACCACCAGCATCACCACCAACACCACCATCACCATCACCACCACCATCACCACCACCACCACCAGCGTCACCACCACCACTACCACCACCATCACCACCACCACTACCACCATCACCATCACCATCACCACCACCATCACCACCATCACCACCACCACCACCAGCATCACCGCCGCCATCACCACCATCACCACCACCGCCACCGCCACCACCATCACCACCACCACCACCACCACCAGCACCACCACCACCACCATCACCACCACCACTACCGTCACCACCACCACCACCAACACCACCACCATCACCACCACCACCACCACCATCACCACCGCCACCACCATAACCACCACCATCACCATCACCAGCACCAGCACCACCACCACCAGCATTACCACCAACACCACCATCACCACCACCATCACCAGCATCACCACCACCACCATCACCACCTTCACCACCACCATCACCACCACTACCATCACCACCACCAACACCACCACCATCACCATCACCACCACCAGCATCACCACCACCACCATCACCACCATCACCACCACCACCATCACCACCACCACCACCATAACCACCACCACCACCATCACCACCACCACCATCACCACCACCATCATCACCAGCACCACCACCACCACCACCACCAGCATCACCACCACCACCACCATCATCACCAGCACCACCACCACCAGCATCACCACCAACACCACCACCAGCATCGCCATCACCACCACCACCATCGCCACTACCACCACCATCACCACCACCACCGTCACCACCACCATCGCCACCACCACCACCACCACTATCACCACCACCATCGCCATCACCATCACCACCACCATCACCACCAACACCGTCACTACCACCACCATCACCACCAACACCACTATCGCCATCACCACCACCATCACCACCAACACCACTATCGCCATCACCACCACCATCACCACGAGCATCACCATCACCATCACCACCACCATCACCATCACCATCACCACCATCACCATCACTACCACCACCACCACCATCACTACCACCACCACCACCATCACCACCACCAACACCGTCACCACCACCACCACCACCAACACCGTCACCACCACCACCACCACCATCACCACCACCACCATCACCACCAACACCACCATCACCATCACCACCACCATCACCACCAACACCACCATCACCATCACCACCACCACCATCACCATCACTGTCGCCACCAACACCATCACCGGCACCACCCTCACCACCAACACCATCACCGTCGCCATCACCACCACCACCATTACCATCAGCATCA	.	PASS	SVTYPE=INS;SVLEN=3164;SC=pbsv;NumNeighbors=0;NumThresholdNeighbors=0	GT	0/1
chr1	110663334	pbsv.INS.1907	C	CCCACCACCACCACCACCACCACCATCACCACCACCACCACCACCACCATCACCACCACCACCACCACCATCACCACCACCACCATCACAACCATCACCACCACCACCACCACCATCACCACCACCACCACCACCACCATCACCACCACCACCACAACCATCACCACCACCACCACCATCACCACCACCACCACCACCACCATCACCACCACCACCACCACCAGCATCACCACCACCACCACCACCATCGCCACCACCACCACACCACCACCATCACCACCACCACCACCACACCACCACCATCACCACCACCACCACCACACCACCACCATCACCACCACCACCACCATCACCACCACCACCACCAGCAGCATCACCACCACCACCACCACCACCATCACCACCACCACCACCACCATCACCACCACCACCACCACCAGCATCACCACCATCACCACCACCACCACCACCATCACCACCACCACCACCAGCAGCATCACCACCAACACCACCACCACCACTACCACCATCACCATCAACACCACCATCACCACCACCACCACCACCAGCATCACCACTAACACCATCACCACCACCACCACCATCACCACCACCACCAACACCACCATCACCACCACCATCACCACACACTACCATCACTACCACCACCATCACCATCACCACCATCACCACCACCACCATGATCACCACCATCACCACCACCACCACCATCACCATCACCATCACCACCACCACCACCACCACCACTACCACCATCACTACCACCACCACCACCATCACCACCACCACCACCAGCATCACCACCAACACCCCACCACCACCACCATCACCACCACCACCACCACTGCCACCACCGCCACCACCACCGCCAGCATCACCACCATCACCACCACCACCATCACCACCACCACCACCAGCATCACCACCAACACCACCACCACCAGCATCACCATCAACACCACCAGCACCACCACCACCAGCATCACCATCAACACCACCATCACCACCACCATCACCACCACCACCAGCATCACCATCAACACCACGAGCACCACCACCACCACCAGCATCACCACCAACACCACCATCACCATCACCACCACCATCACCACCAGCATCACCACCACCACTACCACCACCACCACTACCACCACCACCATCACCATCACCATCACCACCATCACCACCACCACCACCACCAGCATCACCACCGCCACCACCACCATCACCACCACCGCCACCGCCACCACCATCACCACCACCACCACCATCACCACCAGCACCACCAGCACCACCACCATCACCACCAGCATCACCACCAACACCACCATCACCACCAGCATCAGCACCAACACCACCACCACCACCGTCACCACCACCACCACCAGCAGCATCACCACCAATACCACCACCACCACCAGCATCACCATCAACACCACCATCACCACCAGCATCACCACTAACACCACCATCACCACCACCACCATCACCACCACCACCAAAACCACCATCACCACCACCATCACCACACACTACCACCATCACTACCACCACCATCACCATACACTACCACCATCACCACCACCACCATCATCACCACCATCACCACCACCACCACCACCATCACCATCACCATCACCATCACCACCACCACCACCATCACCATCACC	.	PASS	SVTYPE=INS;SVLEN=1690;SC=pbsv;NumNeighbors=0;NumThresholdNeighbors=0	GT	0/1
chr1	1866915	svim.DEL.43	GCGCTAGGTTGTAGGTACACATGTGTGCACGTGGGTTAGGTTGTAGGTACACACGTGTG	G	18	PASS	SVTYPE=DEL;SVLEN=58;SC=pbsv,SVIM;NumNeighbors=0;NumThresholdNeighbors=0;MatchId=2;TruScore=0.666667;PctSeqSimilarity=0;PctSizeSimilarity=1;PctRecOverlap=1;SizeDiff=0;StartDistance=0;EndDistance=0	GT	0/1
chr1	201226502	.	tgatggagtgatggagtgagatggagtgatggagtgaggtggagtgatggagtgatggagtga	T	30	.	SVTYPE=DEL;SVLEN=62;SC=pbsv,SVIM,SVIM-asm,PAV,Dipcall;NumNeighbors=0;NumThresholdNeighbors=0;MatchId=3;TruScore=0.666667;PctSeqSimilarity=0;PctSizeSimilarity=1;PctRecOverlap=1;SizeDiff=0;StartDistance=0;EndDistance=0	GT	1/0
chr1	201227027	.	a	AATGGAGTGATGGAATGAGATGGACTGATGGAGTGAGATGGAATGATGGAGTGATGCAGTGAGATGGAGTGATGGAGTCAGGTGGAGCATTGGAGTGAGATGGAGTGATGAAGTGAAATGGAGTGAGATGGAGTGATGTAGTGAGATGGAGTGATGAAGTAAGATGGAGTGATGGAGTGAGATGGAGTGATGGAGTGAGATGGAGTGATGAAGTAAGATGGAGTGATGGAGTGAGATGGAGTGATGGAGTGATGGAGTGAGATGGAGTGATGGAGTGAGATGGAGTGATGGAGTGAGATGGAGTGATGGAGTGATGGAGTGAGATGGAGTGATGGAGTGAGATGGAGTGATGGAGTCAGATGGAGTGATGGAGTGATGGAGTGAGATGGAGTGATGGAGTGAGATGGAGTGATGGAGTGATGTAGTGAGATGGAGTGATGGAGTGAGATGGAGTGATAGAGTGAGATGGAGTGATGGAGTGATGGAGTGAGATGGAGTGATGGAGTGATGGAGTGAG,AATGGAGTGATGGAATGAGATGGACTGATGGAGTGAGATGGAATGATGGAGTGATGCAGTGAGATGGAGTGATGGAGTCAGGTGGAGCATTGGAGTGAGGTGGAGTGATGAAGTGAAATGGAGTGAGATGGAGTGATGTAGTGAGATGGAGTGATGAAGTAAGATGGAGTGATGGAGTGAGATGGAGTGATGGAGTGAGATGGAGTGATGAAGTAAGATGGAGTGATGGAGTGAGATGGAGTGATGGAGTGATGGAGTGAGATGGAGTGATGGAGTGAGATGGAGTGATGGAGTGAGATGGAGTGATGGAGTGATGGAGTGAGATGGAGTGATGGAGTGAGATGGAGTGATGGAGTCAGATGGAGTGATGGAGTGATGGAGTGAGATGGAGTGATGGAGTGAGATGGAGTGATGGAGTGATGTAGTGAGATGGAGTGATGGAGTGAGATGGAGTGATGGAGTGAGATGGAGTGATGGAGTGATGGAGTGAGATGGAGTGATGGAGTGATGGAGTGAG	30	.	SVTYPE=INS;SVLEN=1034;SC=Dipcall;NumNeighbors=1;NumThresholdNeighbors=0;MatchId=6	GT	2/1
chr1	240528446	.	gatatatacacatatacatacatacatacgtgtgcatatatatacatacatatgtgtgtgtatatatatacacacagacacacat	G	30	.	SVTYPE=DEL;SVLEN=84;SC=Dipcall;NumNeighbors=0;NumThresholdNeighbors=0	GT	0/1
chr1	30180269	.	a	AGAGGGGAGGGGAGGGGAGGAGAGGGGAGGGGAGGGGAGGAGAGGGGAGGGGAGGGGAAGG	30	.	SVTYPE=INS;SVLEN=60;SC=SVIM-asm,Dipcall;NumNeighbors=0;NumThresholdNeighbors=0;MatchId=5;TruScore=0.666667;PctSeqSimilarity=0;PctSizeSimilarity=1;PctRecOverlap=1;SizeDiff=0;StartDistance=0;EndDistance=0	GT	1/0
chr1	96731346	.	a	ATATATATAAAATGAATTATATATATTATATATAAAATGAATTATATATAT	30	.	SVTYPE=INS;SVLEN=50;SC=SVIM-asm,Dipcall;NumNeighbors=0;NumThresholdNeighbors=0;MatchId=6;TruScore=0.666667;PctSeqSimilarity=0;PctSizeSimilarity=1;PctRecOverlap=1;SizeDiff=0;StartDistance=0;EndDistance=0	GT	1/1
chr1	113316917	.	a	AGCCCCCCGCCCGGCCAGCCGCCCCGTCCGGGAGGGAGGTGGGGGGGGTCAGCCCCCCCGCCCGGCCAGCCGCCCCGTCAGGGAGGTGAGGGGCGCCTCTGCCCGGCCGCCCCTACTGGGAAGTGAGGAGCCCCTCTGCCCGGCCAGCCGCCCCGTCCGGGAGGGAGGTGGGGGTGTCG	30	.	SVTYPE=INS;SVLEN=178;SC=cuteSV,SVIM,SVIM-asm,PAV,Dipcall;NumNeighbors=0;NumThresholdNeighbors=0;MatchId=11;TruScore=0.333333;PctSeqSimilarity=0;PctSizeSimilarity=1;PctRecOverlap=0;SizeDiff=0;StartDistance=-68;EndDistance=-68	GT	1/0
chr1	113316987	.	c	CGCCCCGTCAGGGAGGTGAGGGGCGCCTCTGCCCGGCCGCCCCTACTGGGAAGTGAGGAGCCCCTCTGCCCGGCCAGCCGCCCCGTCCGGGAGGGAGGTGGGGGTGTCGGCCCCCCGCCCGGCCAGCCGCCCCGTCCGGGAGGGAGGTGGGGGGGGTCAGCTCCCCCGCCCAGCCAGCT	30	.	SVTYPE=INS;SVLEN=178;SC=Dipcall;NumNeighbors=0;NumThresholdNeighbors=0;MatchId=12	GT	0/1
chr1	186764980	svim.DEL.897	GAAACAAAGCCGCCATCTTGCAGTCGGAATTGTTACTTTATCATCCACTGAACTTATATCTTTCTGCTTTTCTACCTCTGGGATGACACGTTTAATACCCCTCAGGCAATGGTTACTTAATAGTTGCTTCCCTGGTGTCACTCTATTTTTACTGATTCTCTCATCCCTAGGATGGCAGATATCTGTAGGTGCTGTATTTCTTTTCCTTCAAAATCTATCTCTCAAGAGTAGGAATCATTTTTTTATTTTCAACAATAGTGGAAATTTCATAGGTGCTTGTTGGGTGCCGTCATACTCTTTCCCAGACTTCCAAAGCATCCTGTTTTCCTGTCTGCATTAGAGTTCTTGGTTGTAAGCAACAGAAACAGACTCTGGTAAATTAAGTAAGGAGAAACTTACTGCAAAAACAGGCAACATCCCCAGAATCAATCAGTGATGGACATTTGGGTTTGGCAATGTATAGGAGCAAAGGAGATCCGTCAAACTGATGAACAGG	G	43	PASS	SVTYPE=DEL;SVLEN=495;SC=SVIM;NumNeighbors=0;NumThresholdNeighbors=0	GT	0/1
chr1	225992550	.	tattatatatatataatatatatatatatatatataatatatatatatatatata	T,*	30	.	END=225992602;SVTYPE=DEL;SVLEN=52;SC=Dipcall;NumNeighbors=0;NumThresholdNeighbors=0	GT	2/1
chr1	108735819	.	ttgtagattcaggggttacaccatcagcttgttacaagggtatactgtgtgatactggggtttgagctcctaatcgtgccatcacccaggttgtgaacaaagtacccagtaggaagctttccagcccttgccctcctccctccctccccccttttggagtccctagtgtctattgttcccatctttatgccccatttacccaaggtttagctccccctgtaaatgagaacacagtatttgtttttctgtttctacaataattcgtttaagttattggcttccagctgcattcatattgctgcaaaggacatgattttgctccttttttatggctgcatagtattccatggtgtgtatgtaccacattttctttatccaatctgctgctgatgggtacctacattgTGTTGTAGGAATCCTTTTCTAAGGTTGCAGCACTGGAGAATTGCTGTAATAAAGACTAGGAATTGAATGAAAATCTGCCCACATGGGCCCTTTCTTCTGTGACACCTCCCCTCACAGTTTTTTATCTTTTATCTTCATCCAACCACTACAATGGCTCCAGGGCAAGCCTATCCTTCAGCTGTTAGTGGCTGGATTGGAAAGATGATCTCAAAATAGGCAAAAGTTCAGTGATCTTGGGTCCCAGAGAGAAGTCAGCAGATACTCATAAATACTATCTAAGGCTTCCTCTTAATCCTCACCCTCCAGAACCACAGAGGGCCCTGGCTTCCCCAGACCAACACCTGTGCTCCCTCATCCTGCACCACTGGGAATATGGAGGTGCAGTTTCACAATAAAAACTCTCCACTTTTTATGTAATTTATTTTCCTAAATATGGAGATTGGGTACCCTAAAAAGTTGAATATTAAAATTCAAAAAGAAAATTTAATTTAGCCATTATCTGTAAGCTCTTGCTCTACACTACCCATCATGTCAGATACTGGGGACAAAAACAGACCATCACATGTCCTTGAAATACTCATAGGTTTCCCTCTGGGAGGAGGTTGCACCATGGTTAGTCAAAAAAACTACTGTACGCTTCTCAGTAAACATTTTCCCCCAGAGCTGCTGAGCAGTGGCAAATGTCTAATGCTGTTTCACAAGATGTGCTGTGGCCCAATCAAGAATGAATTCTTTCAAAAAGAGAATTTTATGGTCCACAGGGAATGGTCCTTCCCTGTGCAACACAGAAAATGTAGGTAGTGGCAAAGAGCCACAGAAGGCAGATAGCCAGGCAGAGAATGAGCCTTGGGTTAGAGTCTACAGGACCAAGCAGAAAAGACAGAAGTCGTGGCCAGGGTGATAAGGAAAACAGGCTGACAGCATTTAACAGAATTGACAGGAGAGAACAAACCATAGAGTTGAGAGTTTCATCTAATAAAAGGCAGGTAGTTTTGTTGAATAGCTCTTTCTGCTTTTTGAAATTACCC	T	30	.	SVTYPE=DEL;SVLEN=1432;SC=SVIM-asm,PAV,Dipcall;NumNeighbors=0;NumThresholdNeighbors=0;MatchId=10;TruScore=0.666667;PctSeqSimilarity=0;PctSizeSimilarity=1;PctRecOverlap=1;SizeDiff=0;StartDistance=0;EndDistance=0	GT	1/1
chr1	196406224	.	t	TATATACATAAATATATTTATATATAAATATATATTTTTATATATATTTATGTATATATTTATATATAAATATATATTTATATATTTATATATATTTATATATATACATAAATATATATTTATATATATTTATATATAAATATATATTTATATATTTATATATATTTATGTATATTTATATACATAAATATATATTTATATATATTTATATATATTTATATACATAAATATATATTTATATATATTTATATACATAAATATATATTTATATATATTTATATACATAA	30	.	SVTYPE=INS;SVLEN=286;SC=Dipcall;NumNeighbors=0;NumThresholdNeighbors=0	GT	1/0
chr1	153229231	.	a	ATAAAACTATATATAGTCACATATGTATATAAAACTATATATAGTCACATATGTATATAAAACTATATATAGTCACATATGTATATAAAACTATATATAGTCACATATGTATATAAAACTATATATAGTCACATATGTATATAAAACTATATATAGTCACATATGTATATAAAACTATATATAGTTATATGTATATAAAACTATAGTCATATATGTATATAAAACTATATATAGTCATATATGTATATAAAACTATATACAGTCATATATGTATATAAAACTATATACAGTCATATATGTATATAAAATTATATACAGTCATATATGTATATAAAACTATATACAGTCATGTATGTATATAAAACTATACAGTCATATATGTATATAAAACTATACAGTCATATATGTATATAAAACTATATATAGTCATATATGTATATAAAACTATATATAGTCATATATGTATATAAAACTATATAGTTATATATGTATATAAAACTATATAGTTATATATGTATATAAAACTATAGTTATATATGTATGTAAAACTATAGTTATATATGTATGTAAAACTATAGTTATATATGTATGTAAAACTATAGTTATATATGTAAAACTATAGTTATATATGTATGTAAAACTATAGTTATATATGTATGTAAAACTATATACAGTTATGTATGTATGTAAAACTATATACAGTTATGTATGTATG	30	.	SVTYPE=INS;SVLEN=714;SC=pbsv,Dipcall;NumNeighbors=0;NumThresholdNeighbors=0;MatchId=15;TruScore=0.254818;PctSeqSimilarity=0;PctSizeSimilarity=0.764454;PctRecOverlap=0;SizeDiff=-220;StartDistance=-11;EndDistance=-11	GT	0/1
chr1	248567496	svim_asm.INS.1351	C	CGTGTGTGTGTGTGTGTATAAAATGGGAGTAACCGTGAACAGACAGCAGAGGCTATTACAAATACGTGTGTGTGTATAAAATGGGAGTAAGCGTGAACAGAGAGCAGAGGGCGCTACTACATATACGTGTGTGTGTATAAAATGGGAGTAAGGGTGAACAGACAGCAGAGGCCGCTATTACATATACGTGTGTGTATAAAATGGGAGTAAGCGTGAACAGACAGCAGAGGCCGCTATTACATATATGTGCGTGTGTATAAAATGGGAGTAAGCGTGAACAGAGAGCAGAGGCCGCTATTACATATATGTGTGTGTGTATAAAATGGGAGTAAGCGTGAACAGAGAGCAGAGGGTGCTATTACATATACGTGTGTGTGTATAAAATGGGAGTAAGCGTGAACAGAGAGCAGAGGCCGCTATTACATATATGTGCGTGTGTATAAAATGGGAGTAAGCGTGAACAGAGAGCAGAGGCCGCTATTACATATATGTGTGTGTGTATAAAATGGGAGTAAGCGTGAACAGAGAGCAGAGGGTGCTATTACATATACGTGTGTGTGTATAAAATGGGAGTAAGCGTGAACAGAGAGCAGAGGCCGCTATTACATATATGTGCGTGTGTATAAAATGGGACTAAGCGTGAACAGAGAGCAGAGGCCGCTATTACATATATGTGTGTGTGTATAAAATGGGAGTAAGCGTGAACAGAGAGCAGAGGCCGCTATTACATATACGTGTGTGTATAAAATGGGAGTAAGCGTGAACAGACAGCAGAGGCCGCTATTACATATATGTGCGTGTGTATAAAATGGGAGTAAGCGTGAACAGAGAGCAGAGGCCGCTATTACATATATGTGTGTGTGTATAAAATGGGAGTAAGCGTGAACAGAGAGCAGAGGGTGCTATTACATATACGTGTGTGTGTATAAAATGGGAGTAAGCGTGAACAGACAGCAGAGGCCGCTATTACATATATGTGTGTGTATAAAATGGGAGTAAGCGTGAACAGACAGCAGAGGCCGCTATTACATATATGTGCGTGTGTATAAAATGGGAGTAAGCGTGAACAGAGAGCAGAGGCCGCTATTACATATATGTGTGTGTGTATAAAATGGGAGTAAGCGTGAACAGAGAGCAGAGGGTGCTATTACATATACGTGTGTGTGTATAAAATGGGAGTAAGCGTGAACAGACAGGAGAGGCCGCTATTACATATATGTGCGTGTGTATAAAATGGGAGTAAGCATGAACAGAGAGCAGAGGCCGCTATTACATATATGTGTGTGTGTATAAAATGGGAGTAAGCGTGAACAGAGAGCAGAGGCCGCTATTACCTATACGTGTGTGTATAAAATGGGAGTAAGGATGAACAGACAGCAGAGGGCGCTATTACATGTACGTGTGTGTGTATAAAATGGGAGTAAGGGTGAACAGACAGCAGAGGGCGCTATTACATGTACGTGTGTGTGTATAAAATGGGAGTAAGGGTGAACAGACAGCAGAGGGCGCTATTACATGTACGTGTGTGTGTATAAAATGGGAGTAAGCGTGAACAGACAGCAGAGGCCGCTATTACATGTACGTGTGTGTGTGTATAAAATGGGAGTAAGCGTGAACAGAGCAGAGGCCGCTATTACATGTACGTGTGTGTGTATAAAATGGGAGTAAGCGTGAACAGACAGCAGAGGCCGCTATTACATGTACGTGTGTGTGTATAAAATGGGAGTAAGCGTGAACAGACAGCAGAGGCCGCTATTACATGTACGTGTGTGTGTGTATAAAATGGGAGTAAGCGTGAACAGACAGCAGAGGCCGCTATTACATGTACGTGTGTGTGTGTATAAAATGGGAGTAAGCGTGAACAGACAGCAGAGGCCGCTATTACATGTACGTGTGTGTGTGTATAAAATGGGAGTAAGCGTGAACAGAGCAGAGGCCGCTATTACATGTACGTGTGTGTGTATAAAATGGGAGTAAGCGTGAACAGACAGCAGAGGCCGCTATTACATGTACGTGTGTGTGTGTATAAAATGGGAGTAAGCGTGAACAGACAGCAGAGGCCGCTATTACATGTACGTGTGTGTGTGTATAAAATGGGAGTAAGCGTGAACAGAGCAGAGGCCGCTATTACATGTACGTGTGTGTGTATAAAATGGGAGTAAGCGTGAACAGACAGCAGAGGCCGCTATTACATGTACGTGTGTGTGTATAAAATGGGAGTAAGTGTGAACAGAGAGCAGAGGCTGCTATTACATATACGTGTGTGTATAAAATGGGAGTAAGCGTGAACAGACAGCAGAGGCCGCTATTACATGTACGTGTGTGTGTGTATAAAATGGGAGTAAGCGTGAACATACAGCAGAGGGCGCTATTACATATACGTGTGGGTGTATAAAATGGGAGTAAGCGTGAACAGACAGCAGAGGCCGCTATTACATATACGTGTGGGTGTATAAAATGGGAGTAAGCGTGAACAGACAGCAGAGGCCGCTATTACATATACGTGTGGGTGTATAAAATGGGAGTAAGCGTGAACAGACAGCAGAGGGCGCTATTACATATACGTGTGTGTGTATAAAATGGGAGTAAGGATGAACAGACAGCAGAGGGCGCTATTACATGTACGTGTGTGTGTATAAAATGGGAGTAAGCGTGAACAGACAGCAGAGGCCGCTATTACATGTACGTGTGTGTGTGTATAAAATGGGAGTAAGCGTGAACAGACAGCAGAGGCCGCTATTACATATACGTGTGGGTGTATAAAATGGGAGTAAGCGTGAACAGACAGCAGAGGCCGCTATTACATATACGTGTGGGTGTATAAAATGGGAGTAAGCGTGAACAGAGCAGAGGGCGCTATTACATATATATGTTTGTGTGTGTGTATAAAATGGGAGTAAGCGTGAACAGACAGCAGAGGCCGCTATTACATGTACGTGTGTGTGTGTATAAAATGGGAGTAAGCGTGAACAGACAGCAGAGGGCGCTATTACATATACGTGTGGGTGTATAAAATGGGAGTAAGCGTGAACAGACAGCAGAGGCCGCTATTACATATACGTGTGGGTGTATAAAATGGGAGTAAGCGTGAACAGACAGCAGAGGCCGCTATTACATATACGTGTGGGTGTATAAAATGGGAGTAAGCGTGAACAGAGCAGAGGGCGCTATTACATATATATGTTTGTGTGTGTGTATAAAATGGGAGTAAGCGTGAACAGACAGCAGAGGCCGCTATTACATATACGTGTGTGTGTATAAAATGGGAGTAAGCGTGAACAGACAGCAGAGGGCGCTATTACATGTACGTGTGGGTGTATAAAATGGGAGTAAGCGTGAACAGACAGCAGAGGGCGCTATTACATATACGTGTGTGTGTATAAAATGGGAGTAAGGATGAACAGACAGCAGAGGGCGCTATTACATGTACGTGTGTGTGTATAAAATGGGAGTAAGCGTGAACAGACAGCAGAGGCCGCTATTACATATACGTGTGGGTGTATAAAATGGGAGTAAGCGTGAACAGACAGCAGAGGCCGCTATTACATATACGTGTGGGTGTATAAAATGGGAGTAAGCGTGAACAGACAGCAGAGGGCGCTATTACATATACGTGTGTGTATAAAATGGGAGTAAGCGTGAACAGAGAGCAGAGGCTGCTATTACATATAAGTGTGTGTATAAAATGGGAGTAAGCGTGAACAGACAGCAGAGGGCGCTATTACATGTACGTGTGTGTATAAAATGGGAGTAAGCGTGAACAGAGAGCAGAGGCTGCTATTACATATACGTGTGTGTATAAAATGGGAGTAAGCGTGAACAGACAGCAGAGGGCGCTATTACATGTACGTGTGTGTATAAAATGGGAGTAAGCGTGAACAGAGAGCAGAGGCTGCTATTACATATACGTGTGTGTATAAAATGGGAGTAAGCGTGAACAGACAGCAGAGGGCGCTATTACATGTACGTGTGTGTGTATAAAATGGGAGTAAGCGTGAACAGAGAGCAGAGGCTGCTATTACATGTACGTGTGTGTATAAAATGGGAGTAAGCGTGAACAGAGAGCAGAGGGCCCTATTACATATACGTGTGTGTGTGTATAAAATGGGAGTAAGCGTGAACAGAGAGCAGAGGGCACTATTACCTATACGTGTGTGTATAAAATGGGAGTAAGCGTGAACAGAGAGCAGAGGCCACTATTACATACCTGTGTGTGTGTATAAAATGGGAGTAAGCGTGAACAGACAGCAGAGGCCGCTATTACATATATATGTTTGTGTGTGTGTGTGTGTGTGTATAAAATGGGAGTAAGGGTGAACAGACAGCAGAGGCTATTACATATATGTGTGTGTATAAAATGGGAGTAAGTGTGAACAGAGCAGAGGCCGCTATTACATATACGTGTGTGTGTATAAAATGGGAGTAAGCGTGAACAGACAGCAGAGGCCGCTATTACATATACGTGTGTGTGTATAAAATGGGAGTAAGCGTGAACAGAGAGCAGAGGGCCCTATTACATATACGTGTGTGTGTATAAAATGGGAGTAAGCGTGAACAGAGAGCAGAGGGCACTATTACCTATACGTGTGTGTATAAAATGGGAGTAAGCGTGAACAGAGAGCAGAGGCCACTATTACATATATATGTTTGTGTGTGTGTGTGTGTATAAAATGGGAGTAAGGGTGAACAGACAGCAGAGGCTATTACATATATGTGTGTGTATAAAATGGGAGTAAGTGTGAACAGAGCAGAGGCCGCTATTACATATACGTGTGTGTGTATAAAATGGGAGTAAGCGTGAACAGACAGCAGAGGGCGCTATTACATATATGTGTGTGTGTATAAAATGGGAGTAAGCGTGAACAGACAGCAGAGGCCGCTATTACATATATATGTTTGTGTGTGTGTGTGTGTATAAAATGGGAGTAAGGGTGAACAGACAGCAGAGGCTATTACATATATGTGTGTGTATAAAATGGGAGTAAGTGTGAACAGAGCAGAGGCCGCTATTACATATACGTGTGTGTGTATAAAATGGGAGTAAGCGTGAACAGACAGCAGAGGCCGCTATTACATATATGTGTGTGTATAAAATGGGAGTAAGCGTGAACAGAGAGCAGAGGCCGCTATTACACATACGTGTGTGTGTATAAAATGGGAGTAAGCGTGAACAGACAGCAGAGGGCGCTATTACATGTACGTGTGTGTGTATAAAATGGGAGTAAGTGTGAACAGAGCAGAGGGCGCTATTACATATATATGTTTGTGTGTGTGTATAAAATGGGAGTAAGCGTGAACAGACAGCAGAGGCCGCTATTACATGTACGTGTGTGTGTGTATAAAATGGGAGTAAGCGTGAACATACAGCAGAGGGCGCTATTACATATACGTGTGGGTGTATAAAATGGGAGTAAGCGTGAACAGACAGCAGAGGCCGCTATTACATATACGTGTGGGTGTATAAAATGGGAGTAAGCGTGAACAGACAGCAGAGGGCGCTATTACATATACGTGTGGGTGTATAAAATGGGAGTAAGCGTGAACAGACAGCAGAGGCCGCTATTACATATACGTGTGGGTGTATAAAATGGGAGTAAGCGTGAACAGACAGCAGAGGGCGCTATTACATATACGTGTGTGTGTATAAAATGGGAGTAAGGATGAACAGACAGCAGAGGGCGCTATTACATGTACGTGTGTGTGTATAAAATGGGAGTAAGCGTGAACAGACAGCAGAGGCCGCTATTACATGTACGTGTGTGTGTGTATAAAATGGGAGTAAGCGTGAACAGACAGCAGAGGCCGCTATTACATATACGTGTGGGTGTATAAAATGGGAGTAAGCGTGAACAGACAGCAGAGGCCGCTATTACATATACGTGTGGGTGTATAAAATGGGAGTAAGCGTGAACAGAGCAGAGGGCGCTATTACATATATATGTTTGTGTGTGTGTATAAAATGGGAGTAAGCGTGAACAGACAGCAGAGGCCGCTATTACATGTACGTGTGTGTGTGTATAAAATGGGAGTAAGCGTGAACAGACAGCAGAGGGCGCTATTACATATACGTGTGGGTGTATAAAATGGGAGTAAGCGTGAACAGACAGCAGAGGCCGCTATTACATATACGTGTGGGTGTATAAAATGGGAGTAAGCGTGAACAGACAGCAGAGGGCGCTATTACATATACGTGTGTGTGTATAAAATGGGAGTAAGCGTGAACAGACAGCAGAGGCCGCTATTACATATACGTGTGTGTGTATAAAATGGGAGTAAGCGTGAACAGACAGCAGAGGCCGCTATTACATATACGTGTGTGTGTATAAAATGGGAGTAAGCGTGAACAGACAGCAGAGGGCGCTATTACATGTACGTGTGGGTGTATAAAATGGGAGTAAGCGTGAACAGACAGCAGAGGGCGCTATTACATATACGTGTGTGTGTATAAAATGGGAGTAAGGATGAACAGACAGCAGAGGGCGCTATTACATGTACGTGTGTGTGTATAAAATGGGAGTAAGCGTGAACAGACAGCAGAGGCCGCTATTACATATACGTGTGGGTGTATAAAATGGGAGTAAGCGTGAACAGACAGCAGAGGCCGCTATTACATATACGTGTGGGTGTATAAAATGGGAGTAAGCGTGAACAGACAGCAGAGGGCGCTATTACATATACGTGTGTGTATAAAATGGGAGTAAGCGTGAACAGAGAGCACAGGCTGCTATTACATATAAGTGTGTGTATAAAATGGGAGTAAGCGTGAACAGACAGCAGAGGGCGCTATTACATGTACGTGTGTGTATAAAATGGGAGTAAGCGTGAACAGAGAGCAGAGGCTGCTATTACATATACGTGTGTGTATAAAATGGGAGTAAGCGTGAACAGACAGCAGAGGGCGCTATTACATGTACGTGTGTGTATAAAATGGGAGTAAGCGTGAACAGAGAGCAGAGGCTGCTATTACATATACGTGTGTGTATAAAATGGGAGTAAGCGTGAACAGACAGCAGAGGGCGCTATTACATGTACGTGTGTGTGTATAAAATGGGAGTAAGCGTGAACAGAGAGCAGAGGCTGCTATTACATGTACGTGTGTGTATAAAATGGGAGTAAGCGTGAACAGAGAGCAGAGGGCCCTATTACATATACGTGTGTGTGTGTATAAAATGGGAGTAAGCGTGAACAGAGAGCAGAGGGCACTATTACCTATACGTGTGTGTATAAAATGGGAGTAAGCGTGAACAGAGAGCAGAGGCCACTATTACATACCTGTGTGTGTGTATAAAATGGGAGTAAGCGTGAACAGACAGCAGAGGCCGCTATTACATATATATGTTTGTGTGTGTGTGTGTGTGTGTATAAAATGGGAGTAAGGGTGAACAGACAGCAGAGGCTATTACATATATGTGTGTGTATAAAATGGGAGTAAGTGTGAACAGAGCAGAGGCCGCTATTACATATACGTGTGTGTGTATAAAATGGGAGTAAGCGTGAACAGACAGCAGAGGCCGCTATTACATATACGTGTGTGTGTATAAAATGGGAGTAAGCGTGAACAGAGAGCAGAGGGCCCTATTACATATACGTGTGTGTGTATAAAATGGGAGTAAGCGTGAACAGAGAGCAGAGGGCACTATTACCTATACGTGTGTGTATAAAATGGGAGTAAGCGTGAACAGAGAGCAGAGGCCACTATTACATATATATGTTTGTGTGTGTGTGTGTGTATAAAATGGGAGTAAGGGTGAACAGACAGCAGAGGCTATTACATATATGTGTGTGTATAAAATGGGAGTAAGTGTGAACAGAGCAGAGGCCGCTATTACATATACGTGTGTGTGTATAAAATGGGAGTAAGCGTGAACAGACAGCAGAGGGCGCTATTACATATATGTGTGTGTGTATAAAATGGGAGTAAGCGTGAACAGACAGCAGAGGCCGCTATTACATATATATGTTTGTGTGTGTGTGTGTGTATAAAATGGGAGTAAGGGTGAACAGACAGCAGAGGCTATTACATATATGTGTGTGTATAAAATGGGAGTAAGTGTGAACAGAGCAGAGGCCGCTATTACATATACGTGTGTGTGTATAAAATGGGAGTAAGCGTGAACAGACAGCAGAGGGCGCTATTACATATATGTGTGTGTGTATAAAATGGGAGTAAGCGTGAACAGACAGCAGAGGCCGCTATTACATATATATGTTTGTGTGTGTGTGTGTGTATAAAATGGGAGTAAGGGTGAACAGACAGCAGAGGCTATTACATATATGTGTGTGTATAAAATGGGAGTAAGTGTGAACAGAGCAGAGGCCGCTATTACATATACGTGTGTGTGTATAAAATGGGAGTAAGCGTGAACAGACAGCAGAGGCCGCTATTACATATATGTGTGTGTATAAAATGGGAGTAAGCGTGAACAGAGAGCAGAGGCCGCTATTACACATACGTGTGTGTGTATAAAATGGGAGTAAGCGTGAACAGACAGCAGAGGGCGCTATTACATATACGTGTGTGTGTGTATAAAATGGGAGTAAGCGTGAACAGAGAGCAGAGGGCGCTATTACATATAT	.	PASS	SVTYPE=INS;SVLEN=8576;SC=SVIM-asm;NumNeighbors=0;NumThresholdNeighbors=0	GT	0/1
chr1	165659196	svim.DEL.811	AGAAATTAGTGCTAAGGTATTGCTATGGCTGCTGCATTTTGCTGTAATAAACCATCCTTCTCTGTGATCCAAAAAGCCTCATGTCTCTTGCTAGAATATATATATGTAT	A	24	PASS	SVTYPE=DEL;SVLEN=108;SC=cuteSV,pbsv,SVIM;NumNeighbors=0;NumThresholdNeighbors=0;MatchId=19;TruScore=0.660522;PctSeqSimilarity=0;PctSizeSimilarity=0.990741;PctRecOverlap=0.990826;SizeDiff=1;StartDistance=-1;EndDistance=0	GT	0/1
chr1	230006670	.	c	CACACACACAACACACAACACACAACATACACATAACAACACACATATATACACAACACACAGAACACATACACATAACACAACATATGCATACAATACAGGTAACAATATACATAAACAACACAGAAACATACATATAACACAACACATGTATACATACAATACACATGACATGCAACACACAACACACATGACACACACAGCACACAACACAATACATATGCCTACAACACACACCTGCACACATAACACAGGTGAAACACATGCAAACACATATACACTCAACACACATA	30	.	SVTYPE=INS;SVLEN=292;SC=Dipcall;NumNeighbors=0;NumThresholdNeighbors=0	GT	1/0
chr1	245266158	.	C	CAGCATTGTTTATTTCAGTCCTCCACCCTGTGAGGCTGACGAGGATCAGAGGTGGTCCTCTATGGTCAGGAGGGGGGACCAGAGAGGCCA	30	.	SVTYPE=INS;SVLEN=89;SC=SVIM-asm,PAV,Dipcall;NumNeighbors=0;NumThresholdNeighbors=0;MatchId=15;TruScore=0.666667;PctSeqSimilarity=0;PctSizeSimilarity=1;PctRecOverlap=1;SizeDiff=0;StartDistance=0;EndDistance=0	GT	1/1
chr1	50835014	pbsv.INS.1090	G	GGGTGATGATGATAGTGGTGATGGTGGTGGTGATGATGGTGATGGTGGTGGTGATCATGATGGTAGTGATAATGACGATGATGGCGATGATGGTGGTGGTATAATGATAATGGTGATGATGATGGTGCTGATGATGGTGATGATGATAATGGTGATGGTGGTGGTGATGATGATGGTGGTGATGATGAAGATGGTGGTGGCGATGATGATGATGGTGATGATGAAGATGTTGGTGATGATGATGGTGATAATGGTGATGGTGATGATAGTGGTGATAATGGTGGTGGTAATGATCATGATGGTAGTGATAATGATGATGGTGGTGATAATGATGATAGTGATGATGGTGGTGGTGATGATGATGGTGATGGTGGTGGTGATGATGATGGTGACAATGAAGATGGTGGTGATGATGATGATGATGGTGGTGATAATGATGACAGTTATGATGGTGATGGTGATGGTGATAATGGTGGTGGCAATGATGATGGTGATTATGATGATGATGATGATGGTGATGATGATGATGGTGATGACGATGGTGATAATGATATTGTTGAATCCC	.	PASS	SVTYPE=INS;SVLEN=564;SC=pbsv;NumNeighbors=0;NumThresholdNeighbors=0	GT	0/1
chr1	931662	.	G	GGGGGCACCCCACATCTGGGGCCACAGGATGCAGGGTGGGGAGGGCAGAAAGGCCCCCCCGCGGGAA	30	.	SVTYPE=INS;SVLEN=66;SC=SVIM-asm,Dipcall;NumNeighbors=0;NumThresholdNeighbors=0;MatchId=16;TruScore=0.666667;PctSeqSimilarity=0;PctSizeSimilarity=1;PctRecOverlap=1;SizeDiff=0;StartDistance=0;EndDistance=0	GT	1/1
chr1	58205131	.	t	TCCCTCCCCTCCCCTCCCCTCCCCTTCCCTCCCCTCCCCTCCCCTCCCCTC	30	.	SVTYPE=INS;SVLEN=50;SC=Dipcall;NumNeighbors=0;NumThresholdNeighbors=0	GT	0/1
chr1	1000436	.	gggggggtgtggtggggtctgcggggccctgggggggtgtggtgtggtctgcggggccct	G	30	.	SVTYPE=DEL;SVLEN=59;SC=SVIM-asm,Dipcall;NumNeighbors=0;NumThresholdNeighbors=0;MatchId=18;TruScore=0.666667;PctSeqSimilarity=0;PctSizeSimilarity=1;PctRecOverlap=1;SizeDiff=0;StartDistance=0;EndDistance=0	GT	1/0
chr1	1000619	.	G	GTGTGGTGGGGTCTGCGGGGCCCTGGGGGGGGTGGGGTCTGCAGGGCCCTGGGGGTGT	30	.	SVTYPE=INS;SVLEN=57;SC=SVIM-asm,Dipcall;NumNeighbors=0;NumThresholdNeighbors=0;MatchId=19;TruScore=0.666667;PctSeqSimilarity=0;PctSizeSimilarity=1;PctRecOverlap=1;SizeDiff=0;StartDistance=0;EndDistance=0	GT	0/1
chr1	9230435	.	c	CAAAAAATTAGCCAGGTGTGGTGGTGGGTGCCTGTAGTCCCAGCTACTTAGGAGGCTATGGCAGGAGAATGGCATGAACCCAGGAGGCAGAGGTTGCAGTGAGCCGAGATCACGCCACTGCACCCCAGCCTGGGTGACAGAGCAAGACTCCATCTCAAAAAAAAAAAAAAGAAAAAAAAAAAAACTGTAACTGGGCTGGGTGCGGTGGCTCACACCTGTAATCCCAGCACTTTGGGAGGCCAAGGAGGGTGGATCATGAGGTCAGGCATTCCAGACCAGCTTGGCCAATATAGTGAAACCCTGTCTCTACTAAAAATAG	30	.	SVTYPE=INS;SVLEN=318;SC=Dipcall;NumNeighbors=0;NumThresholdNeighbors=0	GT	0/1
chr1	246235085	.	g	GTAGTTCTGGGGAGGGATTCGTGTGCTTTCCACTGTGCTCACTGTGGATGCTTCCTGT	30	.	SVTYPE=INS;SVLEN=57;SC=SVIM-asm,Dipcall;NumNeighbors=0;NumThresholdNeighbors=0;MatchId=21;TruScore=0.666667;PctSeqSimilarity=0;PctSizeSimilarity=1;PctRecOverlap=1;SizeDiff=0;StartDistance=0;EndDistance=0	GT	1/1
chr1	246235476	.	ATCCTGTTAGTTCGGGGGAGGGATTCATGTGCTTTCCACTGTGCTCACTGTGGATGCT	A	30	.	SVTYPE=DEL;SVLEN=57;SC=SVIM-asm,Dipcall;NumNeighbors=0;NumThresholdNeighbors=0;MatchId=22;TruScore=0.666667;PctSeqSimilarity=0;PctSizeSimilarity=1;PctRecOverlap=1;SizeDiff=0;StartDistance=0;EndDistance=0	GT	1/1
chr1	37259423	pbsv.INS.901	T	TTGGGTGGATGGATGGATCGATGGATGGATGGATGGATGGTTGGGTGGATGGATGGATCGGTGGATGGATGGATGGATGGATGGGTGGGTGGACGGATGGATCGGTGGATGGATGAATGGGTGGATGGATGGATGGATGGGTGGATGGATGGATGGGTGGATGGACGGATGGATGGATGGGTGGACAGATGGATGGGTGGGTTGATGGATGGATGGGTGGATGGATGGATGGATGGATGGGTGGATGGGTGGATGGATGGATGGATGGGTGGATGGATGGAGGGGTGGATGGATGGATGGATGGGTGGGTGGATGAATGGGTGGTTGGATGGATGGATGGATGGATGGGTGGATGGGTAGATGGATGGATGGGTGGGTGGATGGATGGCTGGGTGGATGGGTGGATGGATGGATGGGTGGGTGGATGGATGGCTGGGTGGATGGATGGGTGGATGGATGGATGGATGGATGGATGAATGGGTGGATGGATGGATGGATGGATGGATGGGTGGATGGGTGGATGGATGGATGGGTGGGTGGATGGATGGATGGGTTGGTGGATGGATGGATGTATGGGTGGATGTATGTATGTATGTATGTATGGGTGGGTGGATGGATAGATGGATGGATGGATGGGCGGATGGATGGATGGGTGGGTGGGTGGATGGATGGGTGGATGGATGAATGGGTGGATGGGTGGATGGATGGATGGGTGGGTGGATGGATGGGTGGATGGATGGATGGGTGGATGGATGGATGGGTGGGTGGGTGGATGGATGGA	.	PASS	SVTYPE=INS;SVLEN=780;SC=pbsv;NumNeighbors=0;NumThresholdNeighbors=0	GT	0/1
chr1	242556732	chr1-242556733-DEL-188	Gtatatatatgagtatatatatgtgtatatatatgagtatatatatgtgtatatatgagtatatatatgtgtatatatgagtatatatatatgtgtatatatgtgagtatatatatgtgtatatatatgagtatatatgtgtatatatatgagtatacatatgtgtatatatatgagcatatatgtgta	G	.	.	SVTYPE=DEL;SVLEN=188;SC=SVIM,PAV;NumNeighbors=0;NumThresholdNeighbors=0;MatchId=24;TruScore=0.292553;PctSeqSimilarity=0;PctSizeSimilarity=0.87766;PctRecOverlap=0;SizeDiff=23;StartDistance=208;EndDistance=231	GT	1/0
chr1	174906884	.	a	AGTGCAGTGGCACGATCTCAGCTCACTGCAACCTCCACCTCCCAGGTTCAAGCAATTCTCCTGCCTCAGCCTCCTGAGTAGCTGGGATTACAGGCATGTGCCACCAGACCCAGCTAATTTTTTTTTGTATTTTTAGTAGAGATGGAGTTTCACCATGTTGGTCAGGTTGGTCTCAAACTCCTGACCTCAAATGATCCACCTGCCTCAGCCTCCCAAAGTGCTAAGATTACAGGCATGAGCCACAGTGCCCAGCCTGGTGCTGGTTGATAAGTAGGTTCTCAACATGTGCTTCTTGAAATAAACAGAATCAGACTATACTAAAATCCACAGTGAAAAACCAGAGGTCCTAACTTGGAGCTCCTCCAGTTTGTTCTCCTCCAGTTTGTTCTTGTCTTGGAAATATCACCTTAGAGATTTTGGTAAGAATAAGAAGACTGGCCCCAAAGGTCTGTTAGAATACTTCCCCCTTATCCTTTTAGTTAATACTCTTGACACCATTTTGTTGAATCACATTAGAAAATGTTCAGGTTTTGGCCAGGCGCAGCGGCTCACGCCTGTAATCCCAGCACTTTGGGAGGCCGAGGAGGGCAGATCATGAGGTCAGTAGTTTGAGAGCAGCCTGGCCAATATGGTGAAACTCTGTCTCTACTAAAAATACAAAAATTAGCCAGGCATGGTGGCACGCGCCTGTAGTCCCAGCTACTCTGGAGGCTGAGGCAGGATAATTGCTTGAATCGGGAAGGCAGAGGTTGCAGTGAGCCGAGATTGGCCACTGCACTCCAGCCTGGGTGACAGAGCGAGACTCTGTCTCAAAAAAAAAGAAAAAAAAGAAAATGTTCAGGTTTTATATTTGCCTGATGCATGTGTGAGTAGAAGCCAACTTAGAGTGAAGAATTTGGGATAGCAACCTCTCCAAAAACAATGAAAAAGTAGCTCAGAGACACAGTTGACCTATGTACATGTAAAACAAAAAGAATTATGTATTTTTTTCTTTTTCAAACTATGTATGTGTTTTATTGAGGGCATTCATTGCAGGTTATTATTATTATTATTATTATTTTTGAGACGGAGTCTCACATTGTTGCCCAGGCTGGC,AGTGCAGTGGCACGATCTCAGCTCACTGCAACCTCCACCTCCCAGGTTCAAGCAATTCTCCTGCCTCAGCCTCCTGAGTAGCTGGGATTACAGGCATGTGCCACCAGACCCAGCTAATTTTTTTTTGTATTTTTAGTAGAGATGGAGTTTCACCATGTTGGTCAGGTTGGTCTCAAACTCCTGACCTCAAATGATCCACCTGCCTCAGCCTCCCAAAGTGCTAAGATTACAGGCATGAGCCACAGTGCCCAGCCTGGTGCTGGTTGATAAGTAGGTTCTCAACATGTGCTTCTTGAAATAAACAGAATCAGACTATACTAAAATCCACAGTGAAAAACCAGAGGTCCTAACTTGGAGCTCCTCCAGTTTGTTCTCCTCCAGTTTGTTCTTGTCTTGGAAATATCACCTTAGAGATTTTGGTAAGAATAAGAAGACTGGCCCCAAAGGTCTGTTAGAATACTTCCCCCTTATCCTTTTAGTTAATACTCTTGACACCATTTTGTTGAATCACATTAGAAAATGTTCAGGTTTTGGCCAGGCGCAGCGGCTCACGCCTGTAATCCCAGCACTTTGGGAGGCCGAGGAGGGCAGATCATGAGGTCAGTAGTTTGAGAGCAGCCTGGGCAATATGGTGAAACTCTGTCTCTACTAAAAATACAAAAATTAGCCAGGCATGGTGGCACGCGCCTGTAGTCCCAGCTACTCTGGAGGCTGAGGCAGGATAATTGCTTGAATCGGGAAGGCAGAGGTTGCAGTGAGCCGAGATTGGCCACTGCACTCCAGCCTGGGTGACAGAGCGAGACTCTGTCTCAAAAAAAAAGAAAAAAAAGAAAATGTTCAGGTTTTATATTTGCCTGATGCATGTGTGAGTAGAAGCCAACTTAGAGTGAAGAATTTGGGATAGCAACCTCTCCAAAAACAATGAAAAAGTAGCTCAGAGACACAGTTGACCTATGTACATGTAAAACAAAAAGAATTATGTATTTTTTTCTTTTTCAAACTATGTATGTGTTTTATTGAGGGCATTCATTTCAGGTTATTATTATTATTATTATTATTTTTGAGACGGAGTCTCACATTGTTGCCCAGGCTGGC	30	.	SVTYPE=INS;SVLEN=2190;SC=Dipcall;NumNeighbors=0;NumThresholdNeighbors=0;MatchId=33	GT	2/1
chr1	174906884	chr1-174906885-INS-1094	A	AGTGCAGTGGCACGATCTCAGCTCACTGCAACCTCCACCTCCCAGGTTCAAGCAATTCTCCTGCCTCAGCCTCCTGAGTAGCTGGGATTACAGGCATGTGCCACCAGACCCAGCTAATTTTTTTTTGTATTTTTAGTAGAGATGGAGTTTCACCATGTTGGTCAGGTTGGTCTCAAACTCCTGACCTCAAATGATCCACCTGCCTCAGCCTCCCAAAGTGCTAAGATTACAGGCATGAGCCACAGTGCCCAGCCTGGTGCTGGTTGATAAGTAGGTTCTCAACATGTGCTTCTTGAAATAAACAGAATCAGACTATACTAAAATCCACAGTGAAAAACCAGAGGTCCTAACTTGGAGCTCCTCCAGTTTGTTCTCCTCCAGTTTGTTCTTGTCTTGGAAATATCACCTTAGAGATTTTGGTAAGAATAAGAAGACTGGCCCCAAAGGTCTGTTAGAATACTTCCCCCTTATCCTTTTAGTTAATACTCTTGACACCATTTTGTTGAATCACATTAGAAAATGTTCAGGTTTTGGCCAGGCGCAGCGGCTCACGCCTGTAATCCCAGCACTTTGGGAGGCCGAGGAGGGCAGATCATGAGGTCAGTAGTTTGAGAGCAGCCTGGGCAATATGGTGAAACTCTGTCTCTACTAAAAATACAAAAATTAGCCAGGCATGGTGGCACGCGCCTGTAGTCCCAGCTACTCTGGAGGCTGAGGCAGGATAATTGCTTGAATCGGGAAGGCAGAGGTTGCAGTGAGCCGAGATTGGCCACTGCACTCCAGCCTGGGTGACAGAGCGAGACTCTGTCTCAAAAAAAAAGAAAAAAAAGAAAATGTTCAGGTTTTATATTTGCCTGATGCATGTGTGAGTAGAAGCCAACTTAGAGTGAAGAATTTGGGATAGCAACCTCTCCAAAAACAATGAAAAAGTAGCTCAGAGACACAGTTGACCTATGTACATGTAAAACAAAAAGAATTATGTATTTTTTTCTTTTTCAAACTATGTATGTGTTTTATTGAGGGCATTCATTTCAGGTTATTATTATTATTATTATTATTTTTGAGACGGAGTCTCACATTGTTGCCCAGGCTGGC	.	.	SVTYPE=INS;SVLEN=1094;SC=cuteSV,pbsv,SVIM,SVIM-asm,PAV;NumNeighbors=0;NumThresholdNeighbors=0;MatchId=34;TruScore=0.333029;PctSeqSimilarity=0;PctSizeSimilarity=0.999086;PctRecOverlap=0;SizeDiff=1;StartDistance=-25;EndDistance=-25	GT	1/1
chr1	237566454	pbsv.INS.3376	G	GGAGGCTGAAGCAGGGGGATGGTTTGAGGCCAGGACATCGAGGCTGCAGTGAGCCATGATTTCACCGCTGTACTCCAGCCTGCCCAATAGAGTAAGACTCTGTCTCCACCCTCCTTCCCTCCAAAAAAGATTGGGAAATATAGAAAAGAACAAAAAAGATGGTAAATGATATTATAGATGGTCTATCCTACATGCAT	.	PASS	SVTYPE=INS;SVLEN=196;SC=pbsv;NumNeighbors=0;NumThresholdNeighbors=0	GT	0/1
chr1	228097374	.	a	AAGGAAGGAGGGGAAGAGGTAAGGGAGGAAGGAGGGGAGGAGGGAAGGAAGGAGGGGAGGAGGGAAGGAAGGAGGGGAAGAGGTAAGGGAGGAAGGAGGGGAGGAGGGAAGGAAGGAGGGGAAGAGGTAAGGG	30	.	SVTYPE=INS;SVLEN=132;SC=SVIM,SVIM-asm,PAV,Dipcall;NumNeighbors=0;NumThresholdNeighbors=0;MatchId=29;TruScore=0.184343;PctSeqSimilarity=0;PctSizeSimilarity=0.55303;PctRecOverlap=0;SizeDiff=59;StartDistance=-192;EndDistance=-192	GT	0/1
chr1	228097567	.	a	AGGAGGGAAGGAAAGAGGGGAGGAGGGAAGGAAGGAGGGGAGGAAAGGGGAGAAAGGAAGGAAGGGAGGAGGGAAG,AGGAGGGAAGGAAAAAAGGAAGGAAGGAGGGCAGGAGGGAAGGAAAGAGGGGAGGAGGGAAGGAAGGAGGGGAGGAAAGGGGAGAAAGGAAGGAAGGGAGGAGGGAAG	30	.	SVTYPE=INS;SVLEN=184;SC=Dipcall;NumNeighbors=0;NumThresholdNeighbors=0;MatchId=30	GT	1/2
chr1	8336934	.	c	CACATACACCACACACACACATACACCACACACATACACACACCACACACATACACACACCACACACACACACAAACACACATCACACACATACAAACACACACATACACCACACACATACACACACCACACACATACACACACCACACACACATACACACCACACACATACACCACACACAAACACACACATACACCACACACACACATACACACACCACACACATACACATACCACACACACACATACACCACACACACACCACACACACCACACACATACACACACCACACACATACACACACCACACACACATACACACGCCACACACACCACACACACCACACAGACAACACATACAAAGATACACATACACCACACATATACACATACATACCACACACACATACACCACACACACAAACCACACACACCGCACACACATACACACACCACACACACATATACACGCCACACACATACACACACCAAGCACACACACACCACACACACATACACAAACACACACATACACACACCCCACACACACACAAACCACACACACCACACACACATACACCACACACATACACACACCACACACATACACACACGAAAGACATACATACACCACACACACATACACAAACACACACATACACATGTACACACATACACACCACAAACACATACACATACACACCACACACACATACACATACCACACTCATAT	30	.	SVTYPE=INS;SVLEN=733;SC=Dipcall;NumNeighbors=0;NumThresholdNeighbors=0	GT	1/0
chr1	82721155	cuteSV.INS.518	a	aCCATGGAATACTATGCAGCCATAAAAAATGATGAGTTCATGTCCTTTGTAGGGACATGGATGAAATTGGAAACCATCATTCTCAGTAAACTATCGCAAGAACAAAAAACCAAACACCGCATATTCTCTCATAGGTGGGAATTGAAAAATGAGATCACATGGACACAGGAAGGGAACTATCACAGTCTGGGGACTGCTGTGGGGTGGGGGGGAGGGGGGAGGGATAGCATTGGGAGATATACCTAATGCTAGATGACGAGTTAGTGGGTGCAGCGCACCAGCATGGCACATGTATACATATGTAACTAACCTGCACAATGTGCACATGTACCCTAAAACTTAAAGTATAATAATAAAAAAAAAGGCCAACATCAAAGTCTTTTGGTATTTTAAGAATTCTTCTATAAAAACTACATAGTCAACATTTTTGATGGTACAAAGGATGATAGTAAGGAAAAACATCAATAGTAAGACTTAGTCAAATAAGTGATTTGCAACATCAGATTCTGAATTTGAAAAAAATACTAGGTATACCTTTAACAATTTACTTTGCTCATATTTTTATGTTGATCAAGAATGATACATTATAAAATTTATTTATGGTTAATTCTAAAAAACTTCTTTCAGTAAAAAGTCTATGTGATGAAAAAGTTTTGTGTCATAGTTAATTAGCATAATTTTTCTTTCTCAGTGGTACATACAATGATAGTATATCTTAAAATCAATGGCCTCTCAGGTTGATCAAATATAGTAACTATAATGGGAGGCATGGCTGCCCACATATGTGAGTGTCAGTGGGGAGTGCTGAAAATAATGTAAATTCTCATCTTCTCTAGAAGGAAGTCAATATAGATTGCCTAAATGTGAAAAATCAGCAATATAAGTGTACTATTGTATTAGCTCGCTTGGGCTTTCATAACAAAATGCCACAGACTGGGTGGCTTAAAGAACAGAAATTTATTTTCTCACAATTCTGGAAGCTAGAAGTTCAAGGTGAAGGTGTCAGTGGTTATTATTCATTTTTAATAGCAAGTATGTATATTATGGGAAAGAGTCAAGAGAGGGGAAATTGACCATGATAAGATTGACTCCTCATCTTGAGAGGCAAATGGAGACTGGAGTATATGGAGTGGCTGGTTCTATGAGACCCGGTAAAGGAGGGTCCGGGTGCCCAGGAGACAGATGTGGGACAGGAGCTCTTAGAAGGTCTTTTGGAGATTCCTTCTATTTCTCAGTGAAATAATATGGAAAGTCATCTGCTGAGGATGAAGGCCAGGAAAAGATATTGGGAACTTGAGGAGAAGGAAAAATTGTGAAATAGCCATTTAGGAGAGAGAGTGAATTGACTGAGAGAGGCTGTAGGATTGATATGGGCACACTGAAGTTTAGCAGTCATGAATCTGAAGTAAAGCAAGCCAGCATGTGGCAATTGATCCCAGGCCAGAAATGAGGGATGTAGAATGAGGAAAGGAAAGCACCTAGAATAGCTCCCAAATTTGTGCCTTGAGCAATAGGTAGAACTGGTGCCAGGGGATGTAAGTGGAGACACGGGTGTAGATTGGAGAGTAGAGATGGTATGAATTCAGTTTTTAAGATGTTGACTAAAAAGTGCCTGTAGGATATCCAAGCAGTCTAGTATACAGAATTTTAGGTTTGGTGGGATAAATTCACATCACCAGTACATATAAACATGAATGGAATGCAACTGGCCAGGTAGGATGTTTAGAATGAGCCTCATTGTAGTGTTTGCTGGGTGGAAGATGTCTGTGGGGGTGCTGAGTTATTAAGGAGCATAGCATGAAAGCTATTCAGAAGTGGGGAGGTGAAGGGTTTTTTACAGCATGAGAGGCAAACAGAGCTGAAGAGCTACACCCAATTGTTTGACTGAGGGCCGTGGTGCGTATGAGTCCACTGGTCCAACAGCTCCTCTGTATTGGTGTTGCTTTAATTTCCTTAACACCTATTAGCATTTTACTTAAATACAAACCTAGTTTAATTTATTTTGAAATCTTTTTTGAGTCAGATGTCAGTTGAACAAATACCTAACTGAATATTGTGTTCTTCCAGCTTTCTCTGTACACGGAAATAGTTCTGTTACACAGAAGGTAGTTAACACATGTGTGCCAATTGATTTATTGAAAATACAAACAAAAATGTCTTTATCAAATTTGTTATGTTAAAAATCTATGGTGTTAAACCTGAGAAACACAAGCAATACGGAAAGGATTCCCTATTTAACAAATGATGCTGGGAAAACTGGCTAGCCATATGTAGAAAGCTGAAACTGGATCCCTTCCTTACACCTTATACAAAAATTCATTCAAGATGGATTAAAGACTTAAACGTTAGATCTAAAACCATAAAAACCCTAGAAGAAAACCTAGGCATTACCATTCAGGACATAGGCATGGGCAAGGACTTCATGTCTAAAACACCAAAAACAATGGCAACAAAAGCCAAAATTGACAAATGGGATCTAATTAAACTAAAGAGCTTCTGCACAACAAAAGAAACTACCATCAGAGTGAACAGGCAACCTACAAAATGGAAGAAAATTTTCGCAACCTACTCATCTGACAAAGGGCTAATATCCAGAATCTACAATGAACTCAAACAAATTTACAAGAAAAAAGCAAACAACCCCATCAAAAAGTGGGCGAAGGACATGAACAGACACTTCTCAAAAGAAGACATTTATGCAGCCAAAAAACACATGAAAAAATGCTCACCATCACTGGCCATCAGAGGAATGCAAATCAGAACCACCATGAGATACCATCTCACACCAGTTAGAATGGCAATCATTAGAAAGTCAGGAAACAACAAGTGCTGGATAGGATGTGGAGAAATAGGAACACTTTTACACTGTGGTGGGACTATAAACTAGTTCAACCATTGTGGAAGTCAGTGTGGCGATTCCTCAGGGATCTAGAACTGGAAATACCATTTGACCCAGCCATCCCATTACTGGGTATATACCCAAATGACTATAAATCATGCTGCTATAAAGACACATGCACACATATGTTTATTGCGGCACTATTCACAATAGCAAAGACTTGGAACCAAGCCAAATGTCCAACAATGATAGACTGGATTAAGAAAATGTGGCACATGTATAC	229	PASS	SVTYPE=INS;SVLEN=3121;SC=cuteSV;NumNeighbors=0;NumThresholdNeighbors=0	GT	1/1
chr1	82721710	.	a	ATGTGCACATGTACCCTAAAACTTAAAGTATAATAATAAAAAAAAAGGCCAACATCAAAGTCTTTTGGTATTTTAAGAATTCTTCTATAAAAACTACATAGTCAACATTTTTGATGGTACAAAGGATGATAGTAAGGAAAAACATCAATAGTAAGACTTAGTCAAATAAGTGATTTGCAACATCAGATTCTGAATTTGAAAAAAATACTAGGTATACCTTTAACAATTTACTTTGCTCATATTTTTATGTTGATCAAGAATGATACATTATAAAATTTATTTATGGTTAATTCTAAAAAACTTCTTTCAGTAAAAAGTCTATGTGATGAAAAAGTTTTGTGTCATAGTTAATTAGCATAATTTTTCTTTCTCAGTGGTACATACAATGATAGTATATCTTAAAATCAATGGCCTCTCAGGTTGATCAAATATAGTAACTATAATGGGAGGCATGGCTGCCCACATATGTGAGTGTCAGTGGGGAGTGCTGAAAATAATGTAAATTCTCATCTTCTCTAGAAGGAAGTCAATATAGATTGCCTAAATGTGAAAAATCAGCAATATAAGTGTACTATTGTATTAGCTCGCTTGGGCTTTCATAACAAAATGCCACAGACTGGGTGGCTTAAAGAACAGAAATTTATTTTCTCACAATTCTGGAAGCTAGAAGTTCAAGGTGAAGGTGTCAGTGGTTATTATTCATTTTTAATAGCAAGTATGTATATTATGGGAAAGAGTCAAGAGAGGGGAAATTGACCATGATAAGATTGACTCCTCATCTTGAGAGGCAAATGGAGACTGGAGTATATGGAGTGGCTGGTTCTATGAGACCCGGTAAAGGAGGGTCCGGGTGCCCAGGAGACAGATGTGGGACAGGAGCTCTTAGAAGGTCTTTTGGAGATTCCTTCTATTTCTCAGTGAAATAATATGGAAAGTCATCTGCTGAGGATGAAGGCCAGGAAAAGATATTGGGAACTTGAGGAGAAGGAAAAATTGTGAAATAGCCATTTAGGAGAGAGAGTGAATTGACTGAGAGAGGCTGTAGGATTGATATGGGCACACTGAAGTTTAGCAGTCATGAATCTGAAGTAAAGCAAGCCAGCATGTGGCAATTGATCCCAGGCCAGAAATGAGGGATGTAGAATGAGGAAAGGAAAGCACCTAGAATAGCTCCCAAATTTGTGCCTTGAGCAATAGGTAGAACTGGTGCCAGGGGATGTAAGTGGAGACACGGGTGTAGATTGGAGAGTAGAGATGGTATGAATTCAGTTTTTAAGATGTTGACTAAAAAGTGCCTGTAGGATATCCAAGCAGTCTAGTATACAGAATTTTAGGTTTGGTGGGATAAATTCACATCACCAGTACATATAAACATGAATGGAATGCAACTGGCCAGGTAGGATGTTTAGAATGAGCCTCATTGTAGTGTTTGCTGGGTGGAAGATGTCTGTGGGGGTGCTGAGTTATTAAGGAGCATAGCATGAAAGCTATTCAGAAGTGGGGAGGTGAAGGGTTTTTTACAGCATGAGAGGCAAACAGAGCTGAAGAGCTACACCCAATTGTTTGACTGAGGGCCGTGGTGCGTATGAGTCCACTGGTCCAACAGCTCCTCTGTATTGGTGTTGCTTTAATTTCCTTAACACCTATTAGCATTTTACTTAAATACAAACCTAGTTTAATTTATTTTGAAATCTTTTTTGAGTCAGATGTCAGTTGAACAAATACCTAACTGAATATTGTGTTCTTCCAGCTTTCTCTGTACACGGAAATAGTTCTGTTACACAGAAGGTAGTTAACACATGTGTGCCAATTGATTTATTGAAAATACAAACAAAAATGTCTTTATCAAATTTGTTATGTTAAAAATCTATGGTGTTAAACCTGAGAAACACAAGCAATACGGAAAGGATTCCCTATTTAACAAATGATGCTGGGAAAACTGGCTAGCCATATGTAGAAAGCTGAAACTGGATCCCTTCCTTACACCTTATACAAAAATTCATTCAAGATGGATTAAAGACTTAAACGTTAGATCTAAAACCATAAAAACCCTAGAAGAAAACCTAGGCATTACCATTCAGGACATAGGCATGGGCAAGGACTTCATGTCTAAAACACCAAAAACAATGGCAACAAAAGCCAAAATTGACAAATGGGATCTAATTAAACTAAAGAGCTTCTGCACAACAAAAGAAACTACCATCAGAGTGAACAGGCAACCTACAAAATGGAAGAAAATTTTCGCAACCTACTCATCTGACAAAGGGCTAATATCCAGAATCTACAATGAACTCAAACAAATTTACAAGAAAAAAGCAAACAACCCCATCAAAAAGTGGGCGAAGGACATGAACAGACACTTCTCAAAAGAAGACATTTATGCAGCCAAAAAACACATGAAAAAATGCTCACCATCACTGGCCATCAGAGGAATGCAAATCAGAACCACCATGAGATACCATCTCACACCAGTTAGAATGGCAATCATTAGAAAGTCAGGAAACAACAAGTGCTGGATAGGATGTGGAGAAATAGGAACACTTTTACACTGTGGTGGGACTATAAACTAGTTCAACCATTGTGGAAGTCAGTGTGGCGATTCCTCAGGGATCTAGAACTGGAAATACCATTTGACCCAGCCATCCCATTACTGGGTATATACCCAAATGACTATAAATCATGCTGCTATAAAGACACATGCACACATATGTTTATTGCGGCACTATTCACAATAGCAAAGACTTGGAACCAAGCCAAATGTCCAACAATGATAGACTGGATTAAGAAAATGTGGCACATGTATACCATGGAATGCTATGCAGCCATAAAAAATGATGAGTTCATGTCCTTTGTAGGGACATGGATGAAATTGGAAATCATCATTCTCAGTAAACTATTGCAAGAACAAAAAACCAAACACCGCATATTCTCACTCATAGGTGGGAACTGAACAATGAGAACACATGGACACAGGAAGGGGAACATCACACTCTGGGGACTGTTGTGGGGTGGGGGGAGGGGGGAGGGATAGCATTAGGAGATATACCTAATGCTAAATGACGAGTTAATGGGTACAGCACACCAGCATGGCACATGTATACATATGTAACTAACCTGCACAT,ATGTGCACATGTACCCTAAAACTTAAAGTATAATAATAAAAAAAAAGGCCAACATCAAAGTCTTTTGGTATTTTAAGAATTCTTCTATAAAAACTACATAGTCAACATTTTTGATGGTACAAAGGATGATAGTGAGGAAAAACATCAATAGTAAGACTTAGTCAAATAAGTGATTTGCAACATCAGATTCTGAATTTGAAAAAAATACTAGGTATACCTTTAACAATTTACTTTGCTCATATTTTTATGTTGATCAAGAATGATACATTATAAAATTTATTTATGGTTAATTCTAAAAAACTTCTTTCAGTAAAAAGTCTATGTGATGAAAAACTTTTGTGTCATAGTTAATTAGCATAATTTTTCTTTCTCAGTGGTACATACAATGATAGTATATCTTAAAATCAATGGCCTCTCAGGTTGATCAAATATAGTAACTATAATGGGAGGCATGGCTGCCCACATATGTGAGTGTCAGTGGGGAGTGCTGAAAATAATGTAAATTCTCATCTTCTCTAGAAGGAAGTCAATATAGATTGCCTAAATGTGAAAAATCAGCAATATAAGTGTACTATTGTATTAGCTCGCTTGGGCTTTCATAACAAAATGCCACAGACTGGATGGCTTAAAGAACAGAAATTTATTTTCTCACAATTCTGGAAGCTAGAAGTTCAAGATGAAGGTGTCAGTGGTTATTATTCATTTTTAATAGCAAGTATGTATATTATGGGAAAGAGTCAAGAGAGGGGAAATTGACCATGATAAGATTGACTCCTCATCTTGAGAGGCAAATGGAGACTGGAGTATATGGAGTGGCTGGTTCTATGAGACCCGGTAAAGGAGGGTCCGGGTGCCCAGGAGACAGATGTGGGACAGGAGCTCTTAGAAGGTCTTTTGGAGATTCCTTCTGTTTCTCAGTGAAATAATATGGAAAGTCATCTGCTGAGGATGAAGGCCAGGAAAACATATTGGGAACTTGAGGAGAAGGAAAAATTGTGAAATAGCCATTTAGGAGAGAGAGTGAATTGACTGAGAGAGGCTGTAGGATTGATATGGGCACACTGAAGTTTAGCAGTCATGAATCTGAAGTAAAGCAAGCCAGCATGTGGCAATTGATCCCAGGCCAGAAATGAGGGATGTAGAATGAGGAAAGGAAAGCACCTAGAATAGCTCCCAAATTTGTGCCTTGAGCAATAGGTAGAACTGGTGCCAGGGGATGTAAGTGGAGACACGGGTGTAGATTGGAGAGTAGAGATGGTATGAATTCAGTTTTTAAGATGTTGACTAAAAAGTGCCTGTAGGATATCCAAGCAGTCTAGTATACAGAATTTTAGGTTTGGTGGGATAAATTCACATCACCAGTACATATAAACATGAATGGAATGCAACTGGCCAGGTAGGATGTTTAGAATGAGCCTCATTGTAGTGTTTGCTGGGTGGAAGATGTCTGTGGGGGTGCTGAGTTATTAAGGAGCATAGCATGAAAGCTATTCAGAAGTGGGGAGGTGAAGGGTTTTTTACAGCATGAGAGGCAAACAGAGCTGAAGAGCTACACCCAATTGTTTGACTGAGGGCCGTGGTGCGTATGAGTCCACTGGTCCAACAGCTCCTCTGTATTGGTGTTGCTTTAATTTCCTTAACACCTATTAGCATTTTACTTAAATACAAACCTAGTTTAATTTATTTTGAAATCTTTTTTGAGTCAGATGTCAATTGAACAAATACCTAACTGAATATTGTGTTCTTCCAGCTTTCTCTGTACACGGAAATAGTTCTGTTACACAGAAGGTAGTTAACACATGTGTGCCAATTGATTTATTGAAAATACAAACAAAAATGTCTTTATCAAATTTGTTATGTTAAAAATCTATGGTGTTAAACCTGAGAAACACAAGCAATACGGAAAGGATTCCCTATTTAACAAATGATGCTGGGAAAACTGGCTAGCCATATGTAGAAAGCTGAAACTGGATCCCTTCCTTACACCTTATACAAAAATTCATTCAAGATGGATTAAAGACTTAAACGTTAGATCTAAAACCATAAAAACCCTAGAAGAAAACCTAGGCATTACCATTCAGGACATAGGCATGGGCAAGGACTTCATGTCTAAAACACCAAAAGCAATGGCAACAAAAGCCAAAATTGACAAATGGGATCTAATTAAACTAAAGAGCTTCTGCACAACAAAAGAAACTACCATCAGAGTGAACAGGCAACCTACAAAATGGAAGAAAATTTTCGCAACCTACTCATCTGACAAAGGGCTAATATCCAGAATCTACAATGAACTCAAACAAATTTACAAGAAAAAAGCAAACAACCCCATCAAAAAGTGGGCGAAGGACATGAACAGACACTTCTCAAAAGAAGACATTTATGCAGCCAAAAAACACATGAAAAAATGCTCACCATCACTGGCCATCAGAGGAATGCAAATCAGAACCACCATGAGATACCATCTCACACCAGTTAGAATGGCAATCATTAGAAAGTCAGGAAACAACAAGTGCTGGATAGGATGTGGAGAAATAGGAACACTTTTACACTGTGGTGGGACTATAAACTAGTTCAACCATTGTGGAAGTCAGTGTGGCGATTCCTCAGGGATCTAGAACTAGAAATACCATTTGACCCAGCCATCCCATTACTGGGTATATACCCAAAGGACTATAAATCATGCTGCTATAAAGACACATGCACACGTATGTTTATTGCGGCACTATTCACAATAGCAAAGACTTGGAACCAACCCAAATGTCCAACAATGATAGACTGGATTAAGAAAATGTGGCACATGTATACCATGGAATGCTATGCAGCCATAAAAAATGATGAGTTCATGTCCTTTGTAGGGACATGGATGAAATTGGAAATCATCATTCTCAGTAAACTATCGCAAGAACAAAAAACCAAACACCGCATATTCTCACTCATAGGTGGGAACTGAACAATGAGAACACATGGACACAGGAAGGGGAACATCACACTCTGGGGACGGTTGTGGGGTGGGGGGAGCGGGGAGGGATAGCATTAGGAGATATACCTAATGCTAAATGACGAGTTAATGGGTACAGCACACCAGCATGGCACATGTATACATATGTAACTAACCTGCACAC	30	.	SVTYPE=INS;SVLEN=6244;SC=Dipcall;NumNeighbors=0;NumThresholdNeighbors=0;MatchId=36	GT	2/1
chr1	82721710	chr1-82721711-INS-3121	A	ATGTGCACATGTACCCTAAAACTTAAAGTATAATAATAAAAAAAAAGGCCAACATCAAAGTCTTTTGGTATTTTAAGAATTCTTCTATAAAAACTACATAGTCAACATTTTTGATGGTACAAAGGATGATAGTGAGGAAAAACATCAATAGTAAGACTTAGTCAAATAAGTGATTTGCAACATCAGATTCTGAATTTGAAAAAAATACTAGGTATACCTTTAACAATTTACTTTGCTCATATTTTTATGTTGATCAAGAATGATACATTATAAAATTTATTTATGGTTAATTCTAAAAAACTTCTTTCAGTAAAAAGTCTATGTGATGAAAAACTTTTGTGTCATAGTTAATTAGCATAATTTTTCTTTCTCAGTGGTACATACAATGATAGTATATCTTAAAATCAATGGCCTCTCAGGTTGATCAAATATAGTAACTATAATGGGAGGCATGGCTGCCCACATATGTGAGTGTCAGTGGGGAGTGCTGAAAATAATGTAAATTCTCATCTTCTCTAGAAGGAAGTCAATATAGATTGCCTAAATGTGAAAAATCAGCAATATAAGTGTACTATTGTATTAGCTCGCTTGGGCTTTCATAACAAAATGCCACAGACTGGATGGCTTAAAGAACAGAAATTTATTTTCTCACAATTCTGGAAGCTAGAAGTTCAAGATGAAGGTGTCAGTGGTTATTATTCATTTTTAATAGCAAGTATGTATATTATGGGAAAGAGTCAAGAGAGGGGAAATTGACCATGATAAGATTGACTCCTCATCTTGAGAGGCAAATGGAGACTGGAGTATATGGAGTGGCTGGTTCTATGAGACCCGGTAAAGGAGGGTCCGGGTGCCCAGGAGACAGATGTGGGACAGGAGCTCTTAGAAGGTCTTTTGGAGATTCCTTCTGTTTCTCAGTGAAATAATATGGAAAGTCATCTGCTGAGGATGAAGGCCAGGAAAACATATTGGGAACTTGAGGAGAAGGAAAAATTGTGAAATAGCCATTTAGGAGAGAGAGTGAATTGACTGAGAGAGGCTGTAGGATTGATATGGGCACACTGAAGTTTAGCAGTCATGAATCTGAAGTAAAGCAAGCCAGCATGTGGCAATTGATCCCAGGCCAGAAATGAGGGATGTAGAATGAGGAAAGGAAAGCACCTAGAATAGCTCCCAAATTTGTGCCTTGAGCAATAGGTAGAACTGGTGCCAGGGGATGTAAGTGGAGACACGGGTGTAGATTGGAGAGTAGAGATGGTATGAATTCAGTTTTTAAGATGTTGACTAAAAAGTGCCTGTAGGATATCCAAGCAGTCTAGTATACAGAATTTTAGGTTTGGTGGGATAAATTCACATCACCAGTACATATAAACATGAATGGAATGCAACTGGCCAGGTAGGATGTTTAGAATGAGCCTCATTGTAGTGTTTGCTGGGTGGAAGATGTCTGTGGGGGTGCTGAGTTATTAAGGAGCATAGCATGAAAGCTATTCAGAAGTGGGGAGGTGAAGGGTTTTTTACAGCATGAGAGGCAAACAGAGCTGAAGAGCTACACCCAATTGTTTGACTGAGGGCCGTGGTGCGTATGAGTCCACTGGTCCAACAGCTCCTCTGTATTGGTGTTGCTTTAATTTCCTTAACACCTATTAGCATTTTACTTAAATACAAACCTAGTTTAATTTATTTTGAAATCTTTTTTGAGTCAGATGTCAATTGAACAAATACCTAACTGAATATTGTGTTCTTCCAGCTTTCTCTGTACACGGAAATAGTTCTGTTACACAGAAGGTAGTTAACACATGTGTGCCAATTGATTTATTGAAAATACAAACAAAAATGTCTTTATCAAATTTGTTATGTTAAAAATCTATGGTGTTAAACCTGAGAAACACAAGCAATACGGAAAGGATTCCCTATTTAACAAATGATGCTGGGAAAACTGGCTAGCCATATGTAGAAAGCTGAAACTGGATCCCTTCCTTACACCTTATACAAAAATTCATTCAAGATGGATTAAAGACTTAAACGTTAGATCTAAAACCATAAAAACCCTAGAAGAAAACCTAGGCATTACCATTCAGGACATAGGCATGGGCAAGGACTTCATGTCTAAAACACCAAAAGCAATGGCAACAAAAGCCAAAATTGACAAATGGGATCTAATTAAACTAAAGAGCTTCTGCACAACAAAAGAAACTACCATCAGAGTGAACAGGCAACCTACAAAATGGAAGAAAATTTTCGCAACCTACTCATCTGACAAAGGGCTAATATCCAGAATCTACAATGAACTCAAACAAATTTACAAGAAAAAAGCAAACAACCCCATCAAAAAGTGGGCGAAGGACATGAACAGACACTTCTCAAAAGAAGACATTTATGCAGCCAAAAAACACATGAAAAAATGCTCACCATCACTGGCCATCAGAGGAATGCAAATCAGAACCACCATGAGATACCATCTCACACCAGTTAGAATGGCAATCATTAGAAAGTCAGGAAACAACAAGTGCTGGATAGGATGTGGAGAAATAGGAACACTTTTACACTGTGGTGGGACTATAAACTAGTTCAACCATTGTGGAAGTCAGTGTGGCGATTCCTCAGGGATCTAGAACTAGAAATACCATTTGACCCAGCCATCCCATTACTGGGTATATACCCAAAGGACTATAAATCATGCTGCTATAAAGACACATGCACACGTATGTTTATTGCGGCACTATTCACAATAGCAAAGACTTGGAACCAACCCAAATGTCCAACAATGATAGACTGGATTAAGAAAATGTGGCACATGTATACCATGGAATGCTATGCAGCCATAAAAAATGATGAGTTCATGTCCTTTGTAGGGACATGGATGAAATTGGAAATCATCATTCTCAGTAAACTATCGCAAGAACAAAAAACCAAACACCGCATATTCTCACTCATAGGTGGGAACTGAACAATGAGAACACATGGACACAGGAAGGGGAACATCACACTCTGGGGACGGTTGTGGGGTGGGGGGAGCGGGGAGGGATAGCATTAGGAGATATACCTAATGCTAAATGACGAGTTAATGGGTACAGCACACCAGCATGGCACATGTATACATATGTAACTAACCTGCACAC	.	.	SVTYPE=INS;SVLEN=3121;SC=pbsv,SVIM-asm,PAV;NumNeighbors=0;NumThresholdNeighbors=0;MatchId=37;TruScore=0.33312;PctSeqSimilarity=0;PctSizeSimilarity=0.999359;PctRecOverlap=0;SizeDiff=2;StartDistance=413;EndDistance=413	GT	1/1
chr1	194638710	.	c	CACACACACATATATGTGTATATATACACACACATATATGTGTATATATACACACACATATGTATATATATACACACACATATATGTATATATACACACATATACATATATGTGTGTGTGTATATATATACGTGTGTGTGTATATATATACACATATATGTGTGTGTATATATATATATATGAGAAATTCTTTGGTAATTTGAGAAGATCCATTGTTAGTGAAATATACCTAAGACAGTTGTAGATGAGTGTATATATATATATACAT	30	.	SVTYPE=INS;SVLEN=267;SC=Dipcall;NumNeighbors=0;NumThresholdNeighbors=0	GT	1/0
chr1	31246538	pbsv.INS.817	G	GGGCTCTCACAGTGGCACGGACCCGGCACTGACGTGGTGGCTCTCACAGTGGCACGGACCCGGCACTGACGTGGTGGCT	.	PASS	SVTYPE=INS;SVLEN=78;SC=pbsv;NumNeighbors=0;NumThresholdNeighbors=0	GT	0/1
chr1	17492677	pbsv.INS.550	C	CCCATTTCCACCATTCCCACCACAGTCACCATCACCCCCACCATCCCCATCATCATCCGCACCATCCCCACCATCCCCACCACCATCTCCATTACCATCCCCACCACCATCTCCATTACCATCCCCACCACCATCCCCATTACCATCCCCACCACCATCCCCATTACCATCCCCACCACCATTTCCACCATTCCCACCATCATCCCCACCACCATCCTCGTTACCATCCCCACCACCTTTTCCACCATTCCCACCATTCCCACCATCATCCCCACCACCATCCTCGTTACCATCCCCACCACCTTTTCCACCATTCCCACCATCTCCAACACCTCCCCCACCATCATCCCCACCATCCCCACCACCTTCTCCACCATCATTCTCACCATCCCCACCACCATCTCCACCACCATTCTCACCATCTCCACCAACATCCCCACCATCCCCACCCCCATGCCCACCAACATCCCCACCATCCCCACCCCCATGCCCACCATCATCCCCACCATCCCCACCACCATCCTCACCATTCCCACCACCATTCCCTTCATCTCCACCCCCATGCCCACCATCATCCCCACCATCCCCATCACCATCCTTACCATTCCCACCACCATTCCCTTCATCTCCACCACCATGCCCACCACCATCCCCAC	.	PASS	SVTYPE=INS;SVLEN=655;SC=pbsv;NumNeighbors=0;NumThresholdNeighbors=0	GT	0/1
chr1	85222455	.	g	GGGGTGAGGGGGGTGGGGGGTGAGAGGGGGTGAGGGGGGTGGGGGGTGAGGGGGGGTTAGGGGGGTGGGGGGTGAGGGGGGGTGAGGGGGGTGGGGGGTGAGGGGGATGGGGGGTGAGGGGGGTGGGGGGTGAGGGGGGTGGGGGGTGAGGGGGGTGGGGGGTGACGGGGGATGAGAAGGGGGAGGGTGAGGGGGGATGGGGTGGGGGGAGGGTGAGGGGGTGGGGGGAGGGGGGAGAGGGGGA	30	.	SVTYPE=INS;SVLEN=243;SC=Dipcall;NumNeighbors=0;NumThresholdNeighbors=0	GT	0/1
chr1	4124986	chr1-4124987-DEL-407	Cactcatttactcacacacacagtcacacacactcgctcactcattcattcactcatacactcattcactcacacttgctcactcagtcattcactcacacactcacatactcagtcactcattcactcacacccatccactcactcattcactcacacacactcattcactcacacgctcacacttgctcactcattcactcactcatactcattcactcacagtcactcattcactcactcgcacacattcactcacttattcactcactcgctcattcactcacacacactcattcactcacacttgctcattcactcagtcactcacacactcacactcattcacttgctcagtcattcattcacatacacttgctcatcactcacactcagtcactgattcat	C	.	.	SVTYPE=DEL;SVLEN=407;SC=PAV;NumNeighbors=0;NumThresholdNeighbors=0	GT	1/0
chr1	116304060	.	a	AAGAAGAAGAAGAAGAAGGAGAAGAAGAAGAAGAAGAAGAAGAAGAAGAAGAAGAAGGGGAAGGGGAAGGGGAAGGGGAAGGGGAAGGGGAAGGGGAGGGAGGGGGAGGGGGAGGGGGAGGGGGAGGGGGAGGGGGAGGGGGAGGGGGAGAGGGAGAGGGAGAGGGAGAGGAAGAAGGAGAAGGAGAAGGAGAGGAAGAAGAAGAAGAAGAAGAAGAAGAAGAAGAAGAAG,*	30	.	SVTYPE=INS;SVLEN=232;SC=Dipcall;NumNeighbors=0;NumThresholdNeighbors=0	GT	1/2
chr1	224566866	pbsv.INS.3126	G	GCGTTCAGGGTGTTGTAACTGGGAACATCTGAATGCTGAGGCCTAGAGATCGTTCAGGGTGTTGTAACTGGGAACATCTGAATGCTGAGGCCTAGAGATCGTTCAGGGTGTTGTAACTGGGAACATCTGAATGCTGAGGCCTAGAGATCGTTCAGGGTGTTGTAACTGGGAACATCTGAATGCTGAGGCCTAGAGATCG	.	PASS	SVTYPE=INS;SVLEN=198;SC=pbsv;NumNeighbors=0;NumThresholdNeighbors=0	GT	1/1
chr1	154686419	pbsv.INS.2196	T	TGTGTGTCATGTGTGGTGTGTGTGGTGCGTGTAATGTCTGTGGTGTGTATATGTGTGGTGTGTGGGGGGTGTGTGGTGTGTGTGTGTAGTGTGTGTGTGATGTGTGATGTGTGGTGTGTGTCTGGTGTGTATGGTGTGTGTGAGGTGTGTGTGGTGTGTGTGTGTGGTGTTTGTGTGTGGTATGTATGGTGTGTGTGATGTGTGGTGTGTGTGTGTGTGGTGTGTGTGTGGTATGTGGTGTGCATGGTGTGTGTGGGGTGTGTATGGTGTGTGTGATGTGTATGGTATGTGGTGTGTGTGGTGTGTGTGTGGTGTGTGGTGTGTATGGTGTGTGTGTGGTTTGTGTGAGGTGTGTGTGGGGTGTGTGTGTGTGGTGTTTGTGTGTGGTGTGTATGGTGTGTGTATGGTTTGTGTGAGGTGTGTGTGGGGTGTGTGTGTGTGGTGTTTGTGTGTGGTGTGTGGGATGTGTGGTGTGTGGGGTGTGTGTGTGTGGTGTTTGTGTGTGGTGTGTATGTTGTGTGTGATGTGTGGTGTGTGCGGGGTGTGTGTGTGTGGTGTTTGTGTGTGGTGTGTATGGTGTGTGTGATGTGGTGTGTGTGGGGTGTGTGTGTGGTGTTTGTGTGGTATGTGGTGTGCATGGTGTGTGTGGGGTGTGTGTGGTGTGGTGTGTATGGTGTGTGTGATGTGTGGTATGTGGTGTGTGTGGTGTGTCTGGTGTGTGTGTGGTGTGTGGTGTGTATGGTGTGTGTGTGGTTTGTGTGAGGTGTGTGTGGGGTGTGTGTGTGTGTGGTGTTTGTGTGTGGTGTGTATGGTGTGTGTATGGTTTGTGTGAGGTGTGTGTGGGGGGTGTGTGTGTGGTGTTTGTGTGTGGTGTGTGGGGTGTGTGTGTGTGTGGTGTTTGTGGTGTGTATGGTGTGTGTGATGTGTGGTGTGTGTGGGGTGTGTGTGTGTGGTGTT	.	PASS	SVTYPE=INS;SVLEN=956;SC=pbsv;NumNeighbors=0;NumThresholdNeighbors=0	GT	1/1
chr1	154686684	pbsv.INS.2200	T	TTGTGGTGTGTATGTGGTGTGTGTGTGGTGTGTGTGGTGAGTGTGTATTTGTGTTGTGTGTGGGGCCATGTGTGGTGTGTGTTTGGGGCATGTGGTGTGTGTGGTTTGTGTGTGTGGTGTGTGTGGGGGCATGTGGTGTGCATGTGGGGTCATGTGGTGTGTGTGTGGTTTGTGTGTGTGTGGTATGGTGTGTGTGTGCTGTGTGTGTTGTGTGTGGTGTGTGTAAGGGTGTGTTTGTGGTGTGTGTGGTTTGTGTGTCGGTGTGTGTGGTGTGTTTGGTGTGTGTTTGGTGTGTGTGGTGTGTAGGGGGCATGTGTGTTGTGTGTGTGATGTGTAGGGGGTGTGTGTGGTGCGTTTGGTGTGTGTGTGGTGCGTGTAGTGTGTGTGGTATGTGTGTGGGGTTTGTGGTGTGTGTGGTTTGTGTGTGGGTGTATGTGGTTTGTGTGTGTGTGGTGTGTTTGGTGTGTGTGGTGTGTAGGGGGCATGTGTGTTGTGTGTGTGATGTGTAGGGGGTGTGTGTGGTGTGTATGGTGTGTTTGGTGTGTGGTTTGTGTGTGTGTGGTTTGTGTGGTTTGTGTGGTGTGTGTGCTGTGTGTGTGTGTCTGGTTTTGGGGTGTGTGTGTTGTGTGTGATGTGTATGTGTGTGGTGTGTGTGTTGTGTTTGTGATGTGTGTCATGTGTGGTGTGTGTGGTGCGTGTAATGTCTGTGGTGTGTATATGTGTGGTGTGTGGGGGGTGTGTGGTGTGTGTGTGTAGTGTGTGTGTGATGTGTGATGTGTGGTGTGTGTCTGGTGTGTATGGTGTGTGTGAGGTGTGTGTGGTGTGTGTGTGTGGTGTTTGTGTGTGGTATGTATGGTGTGTGTGATGTGTGGTGTGTGTGTGTGTGGTGTGTGTGTGGTATGTGGTGTGCATGGTGTGTGTGGGGTGTGTATGGTGTGTGTGATGTGTATGGTATGTGGTGTGTGTGGTGTGTGTGTGGTGTGTGGTGTGTATGGTGTGTGTGTGGTTTGTGTGAGGTGTGTGTGGGGTGTGTGTGTGTGGTGTTTGTGTGTGGTGTGTATGGTGTGTGTATGGTTTGTGTGAGGTGTGTGTGGGGTGTGTGTGTGTGGTGTTTGTGTGTGGTGTGTGGGATGTGTGGTGTGTGGGGTGTGTGTGTGTGGTGTTTGTGTGTGGTGTGTATGTTGTGTGTGATGTGTGGTGTGTGCGGGGTGTGTGTGTGTGGTGTTTGTGTGTGGTGTGTATGGTGTGTGTGATGTGGTGTGTGTGGGGTGTGTGTGTGGTGTTTGTGTGGTATGTGGTGTGCATGGTGTGTGTGGGGTGTGTGTGGTGTGGTGTGTATGGTGTGTGTGATGTGTGGTATGTGGTGTGTGTGGTGTGTCTGGTGTGTGTGTGGTGTGTGGTGTGTATGGTGTGTGTGTGGTTTGTGTGAGGTGTGTGTGGGGTGTGTGTGTGTGTGGTGTTTGTGTGTGGTGTGTATGGTGTGTGTATGGTTTGTGTGAGGTGTGTGTGGGGGGTGTGTGTGTGGTGTTTGTGTGTGGTGTGTGGGGTGTGTGT	.	PASS	SVTYPE=INS;SVLEN=1553;SC=pbsv;NumNeighbors=0;NumThresholdNeighbors=0	GT	0/1
chr1	42010538	.	c	CCACCACTACCACCTCTACCACCTCTACCACCACCACCACCACTACCACCTCTACCACCACCATCATCACCACCACCACCATCACCTCTACCACCACCATCACCACCACCACCACCATCACCACCATCATCACCACCACCACTACCACCTCTACCACCACCATCACCACCACCACTATCACCACCTCTACTACCACCATCACCACCACCACCACCATCACCTCTACCACCACCATCACCACCACCACCACCATCACCACCATCACCACCACCACCACCATCACCACCACTACCACCTCTACCACCACCATCACCACCACCACTACCACCACCACCACCACCACCACCACCACTACCACCACTACCACCTCTACCACCACCATCACCACCACCACCACTACCACCACTACCACCTCTACCACCACCATCACCACCATCACCACCACCACCACCAT	30	.	SVTYPE=INS;SVLEN=453;SC=SVIM-asm,Dipcall;NumNeighbors=0;NumThresholdNeighbors=0;MatchId=39;TruScore=0.666667;PctSeqSimilarity=0;PctSizeSimilarity=1;PctRecOverlap=1;SizeDiff=0;StartDistance=0;EndDistance=0	GT	0/1
chr1	42010547	.	c	CCACCTCTACCACCTCTACCACCACCACCACCACTACCACCTCTACCACCACCATCATCACCACCACCACCATCACCTCTACCACCACCATCACCACCACCACCACCATCACCACCATCATCACCACCACCACTACCACCTCTACCACCACCATCACCACCACCACTATCACCACCTCTACCACCACCATCACCACCACCACCACCATCACCTCTACCACCACCATCACCACCACCACCACCATCACCACCATCACCACCACCACCACCATCACCACCACTACCACCACCATCACCACCACCACTAT	30	.	SVTYPE=INS;SVLEN=306;SC=SVIM-asm,Dipcall;NumNeighbors=0;NumThresholdNeighbors=0;MatchId=40;TruScore=0.666667;PctSeqSimilarity=0;PctSizeSimilarity=1;PctRecOverlap=1;SizeDiff=0;StartDistance=0;EndDistance=0	GT	1/0
chr1	42010571	.	c	CCACCACCACTACCACCATCACCACCACCACCACCATCACCTCTACCACCACCATCACCACCACCACCACCATCACCACCATCACCACCACCACCACCAT	30	.	SVTYPE=INS;SVLEN=99;SC=SVIM-asm,Dipcall;NumNeighbors=0;NumThresholdNeighbors=0;MatchId=41;TruScore=0.666667;PctSeqSimilarity=0;PctSizeSimilarity=1;PctRecOverlap=1;SizeDiff=0;StartDistance=0;EndDistance=0	GT	0/1
chr1	232861048	.	g	GGGGGGAGGGGAGGGGAGGGGAGGGGGGAGGGGAGGGGAGGGGGGAGGGGAGGGGGGAGGGGAGGGGGGAGGGGA,GGGAGGGGAGGGGAGGGGGGAGGGGAGGGGAGGGGGGAGGGGAGGGGAGGGGGGGAGGGGAGGGGGGGAGGGGAGGGGGGGAGGGGA	30	.	SVTYPE=INS;SVLEN=162;SC=Dipcall;NumNeighbors=0;NumThresholdNeighbors=0;MatchId=42	GT	1/2
chr1	232861048	svim_asm.INS.1199	G	GGGGGGAGGGGAGGGGAGGGGAGGGGGGAGGGGAGGGGAGGGGGGAGGGGAGGGGGGAGGGGAGGGGGGAGGGGA	.	PASS	SVTYPE=INS;SVLEN=74;SC=SVIM-asm;NumNeighbors=0;NumThresholdNeighbors=0	GT	1/1
chr1	31128307	.	c	CGGTGGTGACGGTGGTGGTGGTGGTGACGGTGGTGGTGGTGGTGGTGGTGACGGTGGTGGTGACAGTGGTGGTGGTGGTGGTGACGGTGGTGGTGGTGGTGGTGGTGACGGTGGTGGTGGTGACGGTGGTGGTGATGGTGGTGGTGGTGGTGGTGATGGTGGTGGTGACGGTGGTGGTGGTGGAGACGGTGGTGGTGGTGGTGACGGTGGTGGTGATGGTGGTGGTGGTGGTGACGGTGGTGGTGGTGGAGACGGTGGTGGTGGTGGTGACGGTGGTGGTGACGGTGGTGGTGGTGGTGGTGACGGTGGTGATGGTGGTGGTGGTGGTGACAGTGGTGATGGTGGTGGTGGTGACGGTGGTGGTGGTGGTGACGGTGGTGGTGGTGGTGACGGTGGTGATGGTGGTGGTGGTGGTGACAGTGGTGATGGTGGTGGTGGTGACGGTGGTGGTGGTGGTGACGGTGGTGGTGGTGGTGACGGTGGTGGTGGTGGTGGTGGTGGTGACGGTGGTGGTGGTGGTGGTGGTGACGGTGGTGATGGTGGTGGTGGTGGTGACGGTGGTGATGGTGGTGGTGGTGGTGACAGTGGTGATGGTGGTGGTGGTGACAGTGGTGATGGTGATGGTGGTGGTGGTGGTGACGGTGGTGATGGTGGTGGTGGTGGTGACAGTGGTGATGGTGGTGGTGGTGACGGTGGTGGTGGTGGTGACGGTGGTGGTGGTGGTGACGGTGGTGGTGGTGGTGGT	30	.	SVTYPE=INS;SVLEN=744;SC=pbsv,SVIM-asm,PAV,Dipcall;NumNeighbors=0;NumThresholdNeighbors=0;MatchId=51;TruScore=0.312343;PctSeqSimilarity=0;PctSizeSimilarity=0.937028;PctRecOverlap=0;SizeDiff=-50;StartDistance=16;EndDistance=16	GT	0/1
chr1	31128409	svim_asm.INS.360	C	CGGTGGTGGTGGTGACGGTGGTGGTGGTGGTGGTGGTGACGGTGGTGATGGT	.	PASS	SVTYPE=INS;SVLEN=51;SC=SVIM-asm;NumNeighbors=0;NumThresholdNeighbors=0;MatchId=52	GT	0/1
chr1	31128528	.	g	GTGGTGGTGGTGGTGGTGACGGTGGTGGTGGTGACGGTGGTGATGGTGGTGGTGGTGGTGACAGTGGTGATGGTGGTGGTGGTGACGGTGGTGGTGGTGGAGACGGTGGTGGTGGTGGTGACGGTGGTGGTGACGGTGGTGGTGGTGGTGGTGACGGTGGTGATGGTGGTGGTGGTGGTGACAGTGGTGATGGTGGTGGTGGTGACGGTGGTGGTGGTGGTGACGGTGGTGGTGGTGGTGACGGTGGTGGTGGTGGTGGTGGTGGTGACGGTGGTGGTGGTGGTGGTGGTGACGGTGATGGTGATGGTGATGATGGTGGTGGTGGTGGTGGTGGTGGTGGTGATGGTGGTGGTGGTGATGGTGGTGGTGGTGACGGTGGTGGTGGTGGTGACGGTGGTGGTGGTGGTGATGGTGGTGGTGGTGGTGATGGTGGTGGTGGTGGTGGTGACGGTGATGGTGGTGGTGGTGGTGACGGTGATGGTGATGGTGATGATGGTGGTGGTGGTGGTGGTGGTGATGGTGGTGGTGGTGGTGGTGACGGTGGTGGTGGTGGTGGTGGTGACAGTGATGGTGATGGTGATGATGGTGGTGGTGGTGGTGGTGGTGATGGTGGTGGTGGTGGTGATGGTGGTGGTGGTGGTGATGGTGATGGTGATGATGGTGGTGGTGGTGGTGGTGGTGGTGATGGTGGTGGTGGTGGTGGTGGTGGTGGTGATGGTGATGGTGGTGGTGGTGGTGGTGGTGACGGTGATGGTGATGGTGGTGGTGGTGGTGGTGGTGGTGGTGATGGTGGTGGTGGTGGTGATGGTGATGGTGA,GTGGTGGTGGTGGAGACGGTGGTGGTGGTGGTGACGGTGGTGGTGATGGTGGTGGTGGTGGTGACGGTGGTGGTGGTGGAGACGGTGGTGGTGGTGGTGACGGTGGTGGTGACGGTGGTGGTGGTGGTGGTGACGGTGGTGATGGTGGTGGTGGTGGTGACAGTGGTGATGGTGGTGGTGGTGACGGTGGTGGTGGTGGTGACGGTGGTGGTGGTGGTGGTGGTGACGGTGGTGGTGATGGTGGTGGTGGTGGTGACGGTGGTGGTGGTGGAGACGGTGGTGGTGGTGGTGACGGTGGTGGTGACGGTGGTGGTGGTGGTGGTGACGGTGGTGGTGGTGGTGGTGACGGTGGTGGTGGTGACGGTGGTGATGGTGGTGGTGGTGGTGACAGTGGTGATGGTGGTGGTGGTGACGGTGGTGGTGGTGGAGACGGTGGTGGTGGTGGTGACGGTGGTGGTGACGGTGGTGGTGGTGGTGGTGACGGTGGTGATGGTGGTGGTGGTGGTGACAGTGGTGATGGTGGTGGTGGTGACGGTGGTGGTGGTGGTGACGGTGGTGGTGGTGGTGACGGTGGTGGTGGTGGTGGTGGTGGTGACGGTGGTGGTGGTGGTGGTGGTGACGGTGATGGTGATGGTGATGATGGTGGTGGTGGTGGTGGTGGTGGTGGTGATGGTGGTGGTGGTGATGGTGGTGGTGGTGACGGTGGTGGTGGTGGTGACGGTGGTGGTGGTGGTGATGGTGGTGGTGGTGGTGATGGTGGTGGTGGTGGTGGTGACGGTGATGGTGGTGGTGGTGGTGACGGTGATGGTGATGGTGATGATGGTGGTGGTGGTGGTGGTGGTGATGGTGGTGGTGGTGGTGGTGACGGTGGTGGTGGTGGTGGTGGTGACAGTGATGGTGATGGTGATGATGGTGGTGGTGGTGGTGGTGGTGATGGTGGTGGTGGTGGTGATGGTGGTGGTGGTGGTGATGGTGATGGTGATGATGGTGGTGGTGGTGGTGGTGGTGGTGATGGTGGTGGTGGTGGTGGTGGTGGTGGTGATGGTGATGGTGGTGGTGGTGGTGGTGGTGACGGTGATGGTGATGGTGGTGGTGGTGGTGGTGGTGGTGGTGATGGTGGTGGTGGTGGTGATGGTGATGGTGA	30	.	SVTYPE=INS;SVLEN=1961;SC=Dipcall;NumNeighbors=0;NumThresholdNeighbors=0;MatchId=53	GT	1/2
chr1	27433721	pbsv.INS.746	C	CCCACACACCCACCCAGCCCCTCCACACACACACCCACACCCACACACCCAGCCCCTCCACACACACACACCCAGCCCCTACACACACCCACACACCCAGCCCCTCCACACACACACCCACCCCCTACACACACACCCACACACCCAGCCCCTACACACACACACACACACCCAGCCCCTACACACACCCACACACCCAGCCCCTACACACACACACACCCCCAGCCCCCCACACACACCCACACACCCAGCCCCTACACACACACACACACCCAGCCCCTACACACACACCCACACACCCAGCCCCTATACACACACACCCAGCCCCTCCACACACACCCACACACACACCCAGCCCCTACAACACACCCCCACACCCCCACACACACCCAGCCCCTCCACACACACCCACACACCCAGCCCCTCCACACACACATATCC	.	PASS	SVTYPE=INS;SVLEN=440;SC=pbsv;NumNeighbors=0;NumThresholdNeighbors=0	GT	0/1
chr1	27433845	pbsv.INS.747	C	CGCCCCTCCACACGCACACACACCCAGACCCTCCACACACACACACACCCAGCCCCATCCACACACATACCCAGCCCCTACACACACACCCAGCTCCTCCACACACACACACCCAGCCCCTACACAGACCCACACATCCAGCCCCTCCACACACACAAAGCACCTCCTCCACCCCACACACAGGCCCTCCACATACACACACCCAGCCCTTCCACACACACCCAGCCCCTCCACACACACACACACCCATCTCCACACATACACACACAGCCCCTCCACACACAAACCCATCTCCATACACACACACACACCCAGCCCCTCCCACTCCCAGCCCCTCCACACATACACACACAGCCCCTCCACACACAAACCCATCTCCATACACACACACACACCCAGCCCCTCCCACTCCCAGCCCCTCCACACACACACACCCAGCCCCTCCCACTCCCAGCCCCTCCACACACACACACCCAGCCCCTCCCACTCCCAGCCCCTCCACACACACACACCCAGCCCCTTCACACACACACCCAGCCCCTACACACACACATTCAGCCCCTACACACATACACACACACAAAGCCCCTTCACACAATACACTACACACACACCCAGCACCTCCACACACACCCAACCCCTACACACACACCCAGCCCTTCCACATATACACCCAGCCCCTCCACACAACTATACACACACTGCACCACAGCCCAATCCCTCCACAC	.	PASS	SVTYPE=INS;SVLEN=727;SC=pbsv;NumNeighbors=0;NumThresholdNeighbors=0	GT	0/1
chr1	152240438	.	tgtatatatatactttacgtaaagtatatatatgaatatatataCTTTACGTAAA	T	30	.	SVTYPE=DEL;SVLEN=54;SC=Dipcall;NumNeighbors=0;NumThresholdNeighbors=0	GT	1/0
chr1	203287678	svim_asm.INS.1080	T	TTCCTTCCTCTCCTCCTCCTCCTCCTCCTCCTCCTCCTCCTCCTCCTCCTCCTCCTCCTC	.	PASS	SVTYPE=INS;SVLEN=59;SC=SVIM-asm;NumNeighbors=0;NumThresholdNeighbors=0	GT	1/1
chr1	203287678	.	t	TTCCTCTCCTCCTCCTCCTCCTCCTCCTCCTCCTCCTCCTCCTCCTCCTCCTCCTCCTCCTC,TTCCTTCCTCTCCTCCTCCTCCTCCTCCTCCTCCTCCTCCTCCTCCTCCTCCTCCTCCTC	30	.	SVTYPE=INS;SVLEN=122;SC=Dipcall;NumNeighbors=0;NumThresholdNeighbors=0;MatchId=48	GT	2/1
chr1	75843738	svim.DEL.474	ATCTGGTGCCCAACGTGGAGGCTTTTCTCTAGGGTGAAGGTACGCTCGAGCGTGGTCATTGAGGACAAGTCGACGAGAGATCCCAAGTACGTCTACAGTCAGCCTTACAGTAAGCTTGTGCGCTCGGAAGAAGCTAGGGTGATAATAGGGCAAACTAAAAGTAAAATTAAAAGTAAATATGCCTCTTATCTCAGCTTTATTAAAATTCTTTTAAAAAGAGGGGGAGTTAAAGTATCTACAAAAAATCTAATCAAGCTATTTCAAATAATAGAACAATTTTGCCCATGGTTTCCAGAACAAGGAACTTTAGATCTAAAAGATTGGAAAAGAATTGGTAAGGAACTAAAACAAGCAGGTAGGAAGGGTAATATCATTCCACTTACAGTATGGAATGATTGGGCCATTATTAAAGCAGCTTTAGAACCATTTCAAACAGAAGAAGATAGCATTTCAGTTTCTGATGCCCCTGGAAGCTGTTTAATAGATTGTAATGAAAAGACAAGGAAAAAATCCCAGAAAGAAACGGAAAGTTTACATTGCAAATATGTAGCAGAGCCGGTAATGGCTCAGTCAACGCAAAATGTTGACTATAATCAATTACAGGAGGTGATATATCCTGAAACGTTAAAATTAGAAGGAAAAGGTCCAGAATTAATGGGGCCATCAGAGTCTAAACCACGAGGCACAAGTCCTCTTCCAGCAGGTCAGGTGCCCGTAAGATTACAACCTCAAACGCAGGTTAAAGAAAATAAGACCCAACCGCCAGTAGCTTATCAATACTGGCCGCCGGCTGAACTTCAGTATCGGCCACCCCCAGAAAGTCAGTATGGATATCCAGGAATGCCCCCAGCACCACAGGGCAGGGCGCCATACCCTCAGCTGCCCACTAGGAGACTTAATCCTATGGCACCACCTAGTAGACAGGGTAGTGAATTACATGAAATTATTGATAAATCAAGAAAGGAAGGAGATACTGAGGCATGGCAATTCCCAGTAACGTTAGAACCAATGCCACCTGGAGAAGGAGCCCAAGAGGGAGAGCCTCCCACAGTTGAGGCCAGATACAAGTCTTTTTCGATAAAAATGCTAAAAGATATGAAAGAGGGAGTAAAACAGTATGGACCCAACTCTCCTTATATGAGGACATTATTAGATTCCATTGCTCATGGACATAGACTCATTCCTTATGATTGGGAGATTCTGGCAAAATCGTCTCTCTCACCCTCTCAATTTTTACAATTTAAGACTTGGTGGATTGATGGGGTACAAGAACAGGTCCGAAGAAATAGGGCTGCCAATCCTCCAGTTAACATAGATGCAGATCAACTATTAGGAATAGGTCAAAATTGGAGTACTATTAGTCAACAAGCATTAATGCAAAATGAGGCCATTGAACAAGTTAGAGCTATCTGCCTTAGAGCCTGGGAAAAAATCCAAGACCCAGGAAGTACCTGCCCCTCATTTAATACAGTAAGACAAGGTTCAAAAGAGCCCTATCCTGATTTTGTGGCAAGGCTCCAAGATGTTGCTCAAAAGTCAATTGCCGATGAAAAAGCCCGTAAGGTCATAGTGGAGTTGATGGCATATGAAAACGCCAATCCTGAGTGTCAATCAGCCATTAAGCCATTAAAAGGAAAGGTTCCTGCAGGATCAGATGTAATCTCAGAATATGTAAAAGCCTGTGATGGAATCGGAGGAGCTATGCATAAAGCTATGCTTATGGCTCAAGCAATAACAGGAGTTGTTTTAGGAGGGCAAGTTAGAACATTTGGAAGAAAATGTTATAATTGTGGTCAAATTGGTCACTTAAAAAAGAATTGCCCAGTCTTAAATAAACAGAATATAACTATTCAACCAACTACAACAGGTAGAGAGCCACCTGACTTATGTCCAAGATGTAAAAAAGGAAAACATTGGGCTAGTCAATGTCGTTCTAAATTTGATAAAAATGGGCAACCATTGTCGGGAAATGAGCAAAGGGGCCAGCCTCAGGCCCCACAACAAACTGGGGCATTCCCAATTCAGCCATTTGTTCCTCAGGGTTTTCAGGGACAACAACCCCCACTGTCCCAAGTGTTTCAGGGAATAAGCCAGTTACCACAATACAACAATTGTCCCCCGCCACAAGCGGCAGTGCAGCAGTAGATTTATGTACTATACAAGCAGTCTCTCTGCTTCCAGGGGAGCCCCCACAAAAAATCCCCACAGGGGTATATGGCCCCCTGCCTGAGGGGACTGTAGGACTAATCTTGGGAAGATCAAGTCTAAATCTAAAAGGAGTTCAAATTCATACTAGTGTGGTTGATTCAGACTATAAAGGTGAAATTCAATTGGTTATTAGCTCTTCAATTCCTTGGAGTGCCAGTCCAGGAGACAGGATTGCTCAATTATTACTCCTGCCATATATTAAGGATGGAAATAGTGAAATAAAAAGAATAGGAGGGCTTGTAAGCACTGATCCAACAGGAAAGGCTGCATATTGGGCAAGTCAGGTCTCAGAGAACAGACCTGTGTGTAAGGCCATTATTCAAGGAAAACTAATTTGGTGGAAAGATAATAAAAATAAGACATGGGAAATAGGTAAGGTGATAACGTGGGGGAGAGGTTTTGCTTGTGTTTCACCAGGAGAAAATCAGCTTCCTGTTTGGATACCCACTAGACATTTGAAGTTCTACAATGAACCCATCGGAGATGCAAAGAAAAGGGCCTCCACGGAGATGGTAACACCAGTCACATGGATGGATAATCCTATAGAAGTATATGTTAATGATAGTGAATGGGTACCTGGCCCCACAGATGATCGCTGCCCTGCCAAACCTGAGGAAGAAGGGATGATGATAAATATTTCCATTGGGTATCGTTATCCTCCTATTTGCCTAGGGAGAGCACCAGGATGTTTAATGGCTGCAGTCCAAAATTGGTTGGTGGAAGTACCTACTGTCAGTCCCATCAGTAGATTCACTTATCACATGGTAAGCGGGATGTCACTCAGGCCACGGGTAAATTATTTACAAGACTTTCCTTATCAAAGATCATTAAAATTTAGACCTAAAGGGAAACCTTGCCCCAAGGAAATTCCCAAAGAATCAAAAAATACAGAAGTTTTAGTTTGGGAAGAATGTGTGGCCAATAGTGCGGTGATATTACAAAACAATGAATTCGGAACTATTATAGATTGGGCACCTCGAGGTCAATTCTACCACAATTGCTCAGGACAAACTCAGTCGTGTCCAAGTGCACAAGTGAGTCCAGCTGTTGATAGCGACTTAACAGAAAGTTTAGACAAACATAAGCATAAAAAATTGCAGTCTTTCTACCCTTGGGAATGGGGAGAAAAAGGAATCTCTACCCCAAGACCAAAAATAGTAAGTCCTGTTTCTGGTCCTGAACATCCAGAATTATGGAGGCTTACTGTGGCCTCACACCACATTAGAATTTGGTCTGGAAATCAAACTTTAGAAACAAGAGATCGTAAGCCATTTTATACTGTCGACCTAAATTCCAGTCTAACAGTTCCTTTACAAAGTTGCGTAAAGCCCCCTTATATGCTAGTTGTAGGAAATATAGTTATTAAACCAGACTCCCAGACTATAACCTGTGAAAATTGTAGATTGCTTACTTGCATTGATTCAACTTTTAATTGGCAACACCGTATTCTGCTGGTGAGAGCAAGAGAGGGCGTGTGGATCCCTGTGTCCATGGACCGACCGTGGGAGGCCTCACCATCCGTCCATATTTTGACTGAAGTATTAAAAGGTGTTTTAAATAGATCCAAAAGATTCATTTTTACTTTAATTGCAGTGATTATGGGATTAATTGCAGTCACAGCTACGGCTGCTGTAGCAGGAGTTGCATTGCATTCTTCTGTTCAGTCAGTAAACTTTGTTAATGATTGGCAAAATAATTCTACAAGATTGTGGAATTCACAATCTAGTATTGATCAAAAATTGGCAAATCAAATTAATGATCTTAGACAAACTGTCATTTGGATGGGAGACAGACTCATGAGCTTAGAACATCGTTTCCAGTTACAATGTGACTGGAATACGTCAGATTTTTGTATTACACCCCAAATTTATAATGAGTCTGAGCATCACTGGGACATGGTTAGACGCCATCTACAGGGAAGAGAAGATAATCTCACTTTAGACATTTCCAAATTAAAAGAACAAATTTTCGAAGCATCAAAAGCCCATTTAAATTTGGTGCCAGGAACTGAGGCAATTGCAGGAGTTGCTGATGGCCTCGCAAATCTTAACCCTGTCACTTGGGTTAAGACCATTGGAAGTACTACAATTATAAATCTCATATTAATCCTTGTGTGCCTGTTTTGTCTGTTGTTAGTCTGCAGGTGTACCCAACAGCTCCGAAGAGACAGCGACCATCGAGAACGGGCCATGATGACGATGGCGGTTTTGTCGAAAAGAAAAGGGGGAAATGTGGGGAAAAGCAAGAGAGATCAGATTGTTACTGTGTCTGTGTAGAAAGAAGTAGACATAGGAGACTCCATTTTGTTATGTACTAAGAAAAATTCTTCTGCCTTGAGATTCTGTTAATCTATAACCTTACCCCCAACCCCGTGCTCTCTGAAACGTGTGCTGTGTCAACTCAGAGTTAAATGGATTAAGGGCGGTGCAAGATGTGCTTTGTTAAACAGATGCTTGAAGGCAGCATGCTCCTTAAGAGTCATCACCACTCCCTAATCTCAAGTACCCAGGGACACAAAAACTGCGGAAGGCCGCAGGGACCTCTGCCTAGGAAAGCCAGGTATTGTCCAAGGTTTCTCCCCATGTGATAGTCTGAAATATGGCCTCGTGGGAAGGGAAAGACCTGACCATCCCCCAGCCCGACACCCGTAAAGGGTCTGTGCTGAGGAGGATTAGTAAAAGAGGAAGGAATGCCTCTTGCAGTTGAGACAAGAGGAAGGCATCTGTCTCCTGCCTGTCCCTGGGCAATGGAATGTCTCGGTATAAAACCCGATTGTATGCTCCATCTACTGAGATAGGGAAAAACTGCCTTAGGGCTGGAGGTGGGACCTGCGGGCAGCAATACTGCTTTGTAAAGCATTGAGATGTTTATGTGTATGCATATCTAAAAGCACAGCACTTAATCCTTTACATTGTCTATGATGCAAAGACCTTTGTTCACGTGTTTGTCTGCTGACCCTCTCCCCACAATTGTCTTGTGACCCTGACACATCCCCCTCTTCGAGAAACACCCACAAATGATGAATAAATACTAAGGGAACTCAGAGGCTGGCGGGATCCTCCATATGCTGAACGCTGGTTCCCCGGTTCCCCTTATTTCTTTCTCTATACTTTGTCTCTGTGTCTTTTTCTTTTCCAAATCTCTCGTCCCACCTTACGAGAAACACCCACAGGTGTGTAGGGGCAACCCACCCCTACA	A	15	PASS	SVTYPE=DEL;SVLEN=5405;SC=SVIM;NumNeighbors=0;NumThresholdNeighbors=0	GT	0/1
chr1	233474998	svim_asm.DEL.730	CTTCTTCTTCTTCTTCCTCTTCTTCTTCTTCTTCTTCTTCCTCTTCTTCTTC	C	.	PASS	SVTYPE=DEL;SVLEN=51;SC=SVIM-asm;NumNeighbors=0;NumThresholdNeighbors=0	GT	1/0
chr1	162231329	svim_asm.INS.921	A	AGAGAGAGAGAGAGAGAGAGAGAAGAGAGGAGAGAGAGAGAGAAGAGAGAAGAGAG	.	PASS	SVTYPE=INS;SVLEN=55;SC=SVIM-asm;NumNeighbors=0;NumThresholdNeighbors=0	GT	0/1
chr1	3504730	.	g	GCAGGAGTGGCCAGGAGGGGGCAGGACAGGGCAGGAGGGGACAGGAGTGGCCAGGAGTGGC	30	.	SVTYPE=INS;SVLEN=60;SC=SVIM-asm,Dipcall;NumNeighbors=0;NumThresholdNeighbors=0;MatchId=50;TruScore=0.666667;PctSeqSimilarity=0;PctSizeSimilarity=1;PctRecOverlap=1;SizeDiff=0;StartDistance=0;EndDistance=0	GT	0/1
chr1	3504740	chr1-3504741-INS-180	G	GCAGGAGGGGGCAGGACAGGCCAGGAGGAGGCAGGAGGGGGCAGGAGGGGACAGGAGGGGGCAGGAGGGGACAGGAGGGGGCAGGAGGGGACAGGAGGGGGCAGGAGTGGCCAGGAGGGGGCAGGACAGGGCAGGAGGGGACAGGAGTGGCCAGGAGTGGCCAGGAGGGGGCAGGAGTGGC	.	.	SVTYPE=INS;SVLEN=180;SC=PAV;NumNeighbors=0;NumThresholdNeighbors=0;MatchId=51	GT	0/1
chr1	25855975	pbsv.INS.722	G	GTGTATGAGGGTTGTGTGCTGTGTGTTGTGTATATATTGTATGTGTTATGTGTATGTATGTCGTATGAGTGTATTCTGTATATGTGTTTTGTGTGGTCTATTATGTATGTGGCATGTGTTGTGTATGTGTGTTGTGTGTGATGTGTTGTATGTGTGTTGTGCATATATGTTGTTTCTGTGTATGTATGTTATGTGTATGTGTATGTTGTGTTGTATGTATGGGTTGTGCCTATGTGCTGTGTTGTGTGCTGCATGCATGTTTGTGTGGTGTGTGTATTTAGGTTGTGTGCTATTTATGTGTCTATATTGTATGTGTTGTATGTGTGTTGTATGTATGTGTAGTGTATGTGTGTTGTGTGTGATGTGTATATGTGGTGTGTGTATGTCTGTTATGTGTATGTATGAGTGTATGTGTGTTGTGTGTGTTGTGTATATGTGTTGTGTGTGTTGTGTATGTGTGTTGTGAGTTGTGTATATGTGGTGTGAGTTGTGTTGTGTCATGTATGTGTGCATTGTGTATAGGTGTTGCATGTGTGTTGTGTTGTGTGTATGTGTTGTGTTGTGTATATGTGGTATGTGAATGTGTATGTTGTATGTTGTGTTGTATGTATATGTGTTATGTATATGTGATGTGTGTGTTGTGTATATGCTGGGTGTGTGTGTACATGTGTGTATGTGTGTTGTATGTATGTGTGTATGCATGTGTGTTGCGTATATGTGGTATGTGTGCATGTGTGTTGTCATGTGTATGTGTGTTGTGTATATGTGTGTGTTGTGTATATGTGTTGTGTGTATGTGTATCATGTTGTGTGTATGTGTTATGTTGTGTATATGTGGTGTGTGAATGTGTGTTGTGTGTATGTGTATGTTGTCTGTTTTGTGTGTGTATACGTGGTGTGTGTGTGTTGTGTTGTGTATATGTGTTGTGTGTGTTGCGTGTATGTGTTGTGTGTTGTGTGTATTGTGGGTCATGTGTATA	.	PASS	SVTYPE=INS;SVLEN=978;SC=pbsv;NumNeighbors=0;NumThresholdNeighbors=0	GT	0/1
chr1	3393867	svim_asm.INS.108	G	GTCACCCCCACACTACCCACCCCCATCACCCCACAACCCACCCCCATCACCCCCACACTACCCACCCCCATCACCCCACACTACCCACCCCATCACCCCCACACTACCCACCCCCATCACCCCCACACTACCCACCCCATCACCCCACACTACCCATCCCCATCACCCCCACACGACCCACCCCCATCACCCCCACACTACCCACCCCATCACCCCCACACTACCCACCCCCATCACCCCACACTACCCACCCCCATCACCCCCACACTACCCACCCCCATCACCCCACACTACCCACCCCCATCACCCCCACACTACCCACCCCCATCACCCCACACTACCCACCCCCATCACCCCACACTACCCACCCCCATCACCCCCACACTACCCACCCCATCACCCCCACACTACCCACCCCCATCACCCCACACTACCCACCCCCATCACCCCACACTACCCACCCCCATCACCCCCACACTACCCACCCCATCACCCGCACACTACCCACCCCCATCACCCCACACTACCCATCCCCATCACCCCCACACGACCCACCCCATCACCCCACACGACCCACCCCCATCACCCTCACTACCCACCCCCATCACCCCCACACTACCCACCCCATCACCCCCACACTACCCACCCCCATCACCCCACACTACCCACCCCTATCACCCCACACTACCCACCCCCATCACCCCACACTACCCATCCCCATCACCCCCACACGACCCACCCCATCACCCCACACTACCCACCCCCATCACCCCACACTACCCACCCCCATCACCCCACACTACCCACCCCATCACCCTCACTACCCACCCCATCACCCCACACTACCCACCCCATCACCCCCACACTACCCACCCCCATCACCCTCACTACCCACCCCATCACCCCCACACTACCCACCCCCATCACCCCCACACTACCCACCCCCATCACCCCCACACTACCCACCCCATCACCCCCACACTACCCACCCCATCACCCTCACTACCCACCCCATCACCCCCACACTACCCACCCCCATCACCCCCACACTACCCACCCCCATCACCCCCACACTACCCACCCCATCACCCCCACACTACCCACCCCCATCACCCCCACACTACCCACCCCCATCACCCCCACACTACCCACCCCCATCACCCCCACACTACCCACCCCCATCACCCCCACACTACCCACCCCCATCACCCCCACACTACCCACCCCCATCACCCCCACACTACCCACCCCATCACCCCCACACTACCCACCCCATCACCCCCACACTACCCACCCCCATCACCCCCACACTACCCACCCCCATCACCCCCACACTACCCACCCCATCACCCCCACACTACCCACCCCCATCACCCCCACACTACCCACCCCCATCACCCCCACACTACCCACCCCCATCACCCCCACACTACCCACCCCATCACCCCCACACTACCCACCCCATCACCCCCACACTACCCACCCCATCACCCCCACACTACCCACCCCATCACCCCCACACTACCCACCCCCATCACCCCCACACTACCCACCCCATCACCCCCACACTACCCACCCCATCACCCCCACACTACCCACCCCCATCACCCCCACACTACCCACCCCATCACCCCCACACTACCCACCCCCATCACCCCCACACTACCCACCCCCATCACCCCCACACTACCCACCCCCATCACCCCCACACTACCCACCCCCATCACCCCCACACTACCCACCCCATCACCCCCACACTACCCACCCCATCACCCCCACACTACCCACCCCCATCACCCCCACACTACCCACCCCCATCACCCCCACACTACCCACCCCCATCACCCCCACACTACCCACCCCCATCACCCCCACACTACCCACCCCATCACCCCCACACTACCCACCCCCATCACCCCCACACTACCCACCCCCATCACCCCCACACTACCCACCCCATCACCCCCACACTACCCACCCCCATCACCCCCACACTACCCACCCCATCACCCCCACACTACCCACCCCCATCAGCCCCACTACCCACCCCCATCACCCTCACTACCCATCACCCGCACACTACCCACCCCATCACCCGCACACTACCCACCCCATCACCCGCACACTACCCAGGCCCATCACCCCGCTACCCACCCCATCACCCCCACGCCACCCACCCCATCACCCCCACGCCGCCCACCCCATCACCCCCACGCCGCCCAACCCATCACCCCCACGCCGCCCACCCCCATCACCCCCACGCCGCCCACCCCCATCACCCCCACGCCGCCCACCCCATCACCCCCACGCCGCCCACCCCATCACCCCCACGCCGCCCACCCCA	.	PASS	SVTYPE=INS;SVLEN=2343;SC=SVIM-asm;NumNeighbors=0;NumThresholdNeighbors=0	GT	1/0
chr1	18376331	.	a	AGTGGTGGTGATATTATTGGTAGTGGTGATGGTGTTATTGGTGGTGGTGGTGGTGTTATTGGTGGTGGTGGTGATATTATTGGTAGTGGTGATGGTGTTATTGGTG,AGTGGTGGTGATATTATTGGTAGTGGTGATGGTGTTATTGGTGGTGGTGGTGGTGTTATTGGTGGTGGTGGTGATATTATTGGTAGTGGTGATGGTGTTATTGGTGGTGGTGGTGATATTATTGGTAGTGGTGATGGTGTTATTGGTGGTGGTGGTGGTGTTATTGGTGGTGGTGGTGATATTATTGGTAGTGGTGATGGTGTTATTGGTGGTGGTGGTGGTGTTATTGGTAGTGGTGGTGATATTATTGGTAGTGGTGATGGTGTTATTGGTG	30	.	SVTYPE=INS;SVLEN=380;SC=SVIM-asm,PAV,Dipcall;NumNeighbors=0;NumThresholdNeighbors=0;MatchId=80;TruScore=0.572807;PctSeqSimilarity=0;PctSizeSimilarity=0.718421;PctRecOverlap=1;SizeDiff=107;StartDistance=0;EndDistance=0	GT	2/1
chr1	202641906	.	g	GGAGGGGGGAGAGAGAGGGGGAGGGAGGGAGGGGGGAGAGAGGGGGAGGGGGGAGAGAGGGGGAGGGGGGAGAGAGGGGGAGGGAGGGGGGAGAGAGGGGGGAGAGGGGGAGGGAGGGGGGAGGGAGGGGGGAGAGAGAGGGGGAGGGAGGGGGAGAGAGAGGGGGAGGGAGGGAGGGGGGAGAGAGAGGGGGAGGGAGGGGGGAGAGAGAGGGGGAGGGAGGGGGGAGAGAGAGGGGGAGGGAGGGGGAGGGAGGGGGGAGAGAGAGGGGGAGGGAGGGGGGAGAGAGAGGGGGAGGGAGGGGGGAGAGAGAGGGGGAGGGAGGGGGGAGAGAGAGGGGGAGGGGGGGAGAGAGAGGGGGAGGGAGGGAGGGAGGGAGAGAGAGAGAGA	30	.	SVTYPE=INS;SVLEN=389;SC=Dipcall;NumNeighbors=0;NumThresholdNeighbors=0	GT	0/1
chr1	101867682	svim_asm.INS.648	T	TACACACACACACACACACACACACACACACACACACAAACACCTACATATACACACACAC	.	PASS	SVTYPE=INS;SVLEN=60;SC=SVIM-asm;NumNeighbors=0;NumThresholdNeighbors=0	GT	1/0
chr1	247287303	svim.DEL.1242	TGTATTTTTAGTAGAGACGGGGTTTCACCGTGTTAGCCAGGATGGTCTTGATCTCCTGACCTCATGATCCGCCCGCCTCGGCCTCCCAAAGTGCTGGGATTACAGGCGTGAGCCACTGCGCCCGGCCTACGTGAGCCATTTTTTGTTAATAGCTTTATTGGGATCACACACGTAAAATTTAGCCATTTAAAATGAATGA	T	12	PASS	SVTYPE=DEL;SVLEN=198;SC=cuteSV,pbsv,SVIM;NumNeighbors=0;NumThresholdNeighbors=0;MatchId=82;TruScore=0.664992;PctSeqSimilarity=0;PctSizeSimilarity=1;PctRecOverlap=0.994975;SizeDiff=0;StartDistance=-1;EndDistance=-1	GT	0/1
chr1	206283190	pbsv.INS.2874	A	AGTAGCAGGACGAGCCGCAGACAAAACCCCTCAGACACCAAATTGTAGAAGGAAGGGCTTTATTCAGCTGGGAGCATCAGCAGGCTACTGCCTTAAAATCCGAGCTCCCCGAATGCACAATTTCCGTCCCTTTTAAGGGCTCACAATACTAAAGATTTCACATGAAAGGGTCATGATTGATTTGAGCAAGCAGGCGGTATGTGACAGGGGCTGCATGCACCGGTGGTCAGAGAGAAACAGAACAGGGCAGGGAGTTTCACAATGTTCTTCTATACAATGTCTGGAATCTATGAATAACATCAGTTTCTAAGTTATGAGTTGATTTTTAACTACTGGGTTTAGGCCAGGCAGGCCCAGGCCTGGTTTCGGGCCTGGCGCCGGACTGCCTGTCTTTGGTTTTACTTCCTTGTTGTTTTTCCTTAAAACAGGTACTGAGTATAAAACAATATAAAACAATATGAGAGGGTCTCTCTCTTCCCTCATTTCCCCTCTTTGAGACTCTCACTTTTTATCAGTGGGAGTTCTCACTCTTATTTTTGCTACTTATGTATTTTCGTGCAATAGATTGATAGTGATTTATATAGTATGCTTGTGCTGAAGCATTTTGGTGAACTAAGGTTAAGCGACGAAGTTTTTTATCATTTGGAGAAATACAGGTATCAGACAAGGGAGCAGTAAGCAGGTTCCTATTACTATTATTACTCTTATTATAAGAGTTTTAAATCCACCTATTGCTGGGAACCAATTTCCAAACATGGCTCCCAGATTGAGTCCGTGCCACACTTGCACAGGTGCATGTGCCAGTTTTGTTATATCTTTAACTATATCCTCAACTACTTGCCCCTGATCATCTATGTGTAGACAATAATTAGTAAGGTCAAATTTTTCACAAACTCCTCCTTCAGCTGCTAGCAAGTAATCAAGAGCTAGTCTATTTTGATAGATAGCATTTCTCATCAGAGTCTCTTGCCAGGCAAGGACAGTCAAGGCTTGAGTGGTTTTATTAGTAATAATTTCTAAAACTGCTTGTAACCATATGATTCGGTTGAGCATGTAGATGGGGGTTCGATATCCCCATGAGACATCTTGTGCCCAAGTGGCAGGTCCATAGTATTGTAAGATTTTTTCAGGGGGCCATTCATCGTCTTTCCAATCACCTATGGCTATGCTTCATTTTTCACAGGAAGCACAGACTGGGAAGCCCAGAAGTTTACCTGTTTTTATGGGCACTAAGAAGAAAGATGGCTTAATGGTGCCAATTACACAGCTACCTGTCCACTGATCAGGCAGCTTAGCATAAGCTCTGTGTCCACATATCCAGTATAACCCAGTGGGGGCCGTCCAGTCCCAGTGCAATTCTGGGTGGGCCCAAACAGTCTGCAACTTTGGAAATTTACTGAATGGATTTTTTTCTGTGTAATTGGAACTCCACCATGTAACTGTTTTTGTGGTACCATTATACAGCTTTTGCCCAAGACAACTAAGCTGCCCTACAGGATGAGTAAATCCTTTTCCTTCTCTAGCTATGCAATACTGTCCAATAATAAGACTTTCAGAACCCAAAATTTGTCAGGGTGGTTCTTTTGGCCTGGGAATTCATCAGGAACCGGGTCTATAGGAACCAATTCTCGGGCTTCCCATGGCCATTGATCTCCTGTTACGGTTCCTCCACAAACATGACATAGGCGACTTGTAGAGACTGGGCTACATGTTTGGCTAATTGCAAAAACAAATTTTTAGTTTTTCCTGGAATCTCAGGTACTGGCACATTTAGTTCATCATAGAAAGTCTGAAATACTGGTTCTGGAGAACGTTTTTGAACCTCTCCTTTTATTAGGATGCTTACACTAGGATCTAGTCCTTTTCCATCAATGCCTAATGTTACATATTTTTCTTTATTCCACTTTGGGTCTGAGGGGTTTGTGATTATCAATTCTAAAAGGTTGCAGCTCCCACTCATGCAGGAGAGGCTGACTTTTCCTTTTTGGAACCAAACACTATCTTTTTTAACTTATTTTCAAGTAGCCGAAATAACGCAAGACCAGTATTGACACATCTCACATAAATATGATTCTTGACAGATATACTTATTTTTTTTTACTGTGTAACTTTTTTTTCCAATTTAGAGAACCACATCCTCATCCATGCTGCTTACTATCAATAGTGGCACAAGTGTCAAATTTTAAGGTTACATTTTTGGGGACCCCTCTTTCTTCTGTTCTAGCTATTACCTTTCTTGTGTCACCTAGAAAAGGACCAGTCCTTAATTGTATTTTAAAAACTGTGATCATGGGAGGCTTAAAATGGGTCATAACACGCATCAAGTTGGTTATTTCCTGGGCTACATACCTTGGATAGAATAGCATTATACAAACAAGTTTCTTTTAGAGTCCTGGTACACTTATAATAACCATAAAATAATAGGAATGTAGCAATCTTTTGTCCTACCTCAGTGACTTGATGTATATACTGGAAACAGTTCTCAGTCTGAGGAAGGTCAGTTGAAGTCCTTACTGTGCAAGTCTAAATTTTAAGGAAAATTAGTCCCGCGATGAGTTTCCTCATGCTTCAGCTGTGCGTGGACCAGTCAGCTTCCGGGTGTGACTGGAGCAGGGCTTGTCGTCTTCTTCAGAGTCACTTTGCAGGGGTTGGTGAAGCTGCTCCCATCCATGTACAGCTCCCAGTCTACTGATGTTTAAGGATGGTCTCGGTGGTTAGGCCCACTAGAATAAACTGAGTCCAATACCTCTACACAGTTATGTTTAACTGGGCTCTCTGACACCGGGAGGAAGGTGGCGGGGTTTAGGTGTTGCAAACTTCAATGGTTATGCGGGGATGTTCACAGAGCAAGCTTTGGTATCTAGCTAGTCTAGCATTCATTAGCTAATGGTGTCCTTTGGTATTTATTAAAATCACCACAGCATAGGGGGACTTTATGTTTAGGTTTTGTCTAAGAGTTAGCTTATCTGCTTCTTGTGCTAACAGGGCTATTGCTACCAGGGACTTTGGACATGGGGGCCAGCGTTTGGAAACCTCATCTAGTTGTTTTGAGAGATAGGCCACTGGCCTTGGCCAGGGCCCTACAGTCTGGGTTAAAACTCCAACTGCCACTTTTTCTCTTTCTGACACATAGAGTGTAAAAGGTTTTGTCAGGTCAGGTAGCCCCAGGGCTGGGGCCGACATGGGTTTTTTCTTTTTTTCAACTCATGAAAAGCTCATTGCTGTTGGGTGTAATAGATGCAGTTTATCTAATCTACATTTTTATTGACTGTCATCTACCAAAATATTGACTTAAATCCTGTAGCTATTTGATTTCGGACTTTAAATTGATCTGGTGTTCCTTGCGGGGCTTCGATTGCATCTAAATAGATGTGAGAGTTGAAAGACCCATAAGGGGCTTCTCTCGCTTTACGATGTCTTATTATTTTTTTTTTCCTTCCTCTGGTTGATGAAATGCCAGGGTGAAAGGGATAGCCAAATAGGCTAAAGCACAAGTGCCACTCTAGTTATTCGGCAGAGTGCCCAATAAAGGTCCACGACAATACCATCACACATCCGCTCGGGGATGAACAAGGGCTGACTGACTGATAAGCTCTTGAAAATTCTTAAGCTCACTGCATCCCTTCAGGTCTCCAAGGAATGCTAAGTCTCCTCCCTGCCATGAGAGACATGAAGTGAACTTAGTGTTGGGAGACGGAAGCTGGACGGCCCTCAGGGGCTGACCCGCAGGGACTTTGGGATATAGCAGAGAGAGCTTGGCATGACTTATTACTCCAAGCTGTAGAAACCTGGAAAATAGCTACCCTGCAGCCCATGCCTGGTCAACTGGAGGACCACCTTAGTGGAAGGGGGACAATCAGGGCCTCTGGCCTGCCATGTGCACAAGCATAACAATTGCATTTGTTTAAAGTGCAGATGGAATATTTGATCCATTTCAGCCAGGCACTTGCATCTTGGCGTGCTGTCTTAATTGCCAAAGTTTGTTTTAAGTCTTTAACTTTTATGATCCTCTAGTAAAATGAATGTTTCCTTTAGCACCAATTTTTATTAGTTTTTAGACCAAAGAAAGCTAAACACCATTTTATATTTAATAATGTTTCTTGTATGATTTTTATACCAGATAAGCTAAATTTTACCTTTATATTAGTGTGTTATTAATTTTAAACTGAATTTTAATAAAACCTTGTAGACATATTTATCCAATTTTTCATGTTTGACCATAAGGTAAGATTTTATAGACTCTTTTTAACCTTTTATAATTTTTGTTAAAGAGCAGGTTGATGCTTTAAGAAAAACCTGTGGCATTTTTTACTTTAATGTCCAGTTCACAGAAAAACTGGATGATACCTTTTTAACTTTAGCTAATATGTTTACACACAGAATTTTCTTTATAATTAACGTTTTAAAACTTGCTTAAACTTTTAAAACAATAATTGTTTTTAACCTTTTAATGTAGGTAAAAATCCACATTCTTATGCCCCTTTATAATCTTTTTACCAAAGGTATGTTTTACTTTTCTTATACACCTTGCACATAAACTGTTTTTTTAATAGTACTCAGGAGGCCTTATTACTTTTAAATTATACAACATTTTTTGCATAAATTTTTTTATAACATTTTTTCTTTCACGACTTTTGCCGACAATTCTTCAATGTGTCTCAACTTTCTGACTTATTACAAACATTTTTTTTCTTTAAACACCAGTTAGTTTATTTCAGGACAAGAATTTACCATATAACACTCTTTTTACATAAATTCTGTCTCCCCCCACTTTTTTTTTTTTTGAAGATAACCATTCCTTTTTTTTTTTTTTAAAGCAAACTTTCTTTATGCCTTTGGACTAGACTGTCTAAGGCCACAAGATTAGAAGTTACCATAATACATGTTACACTGTTAACTTTAAGCAAACTTCACTTTTGTTGAAAACCTTGTAAGTTTGGGATTTCAATTATCCTTTGCTATTAAGACCTTGTTTAGTCTAAATTAACTTAGAATTGGTATAGATGGCCTTTTTTTCTCTCTACTGGTCTTTCCTTGCCTCTGCCAGCCGCTTATGCTGCTGTTCTCTTAACTACGTTGGCGGGGCAAGGGGGTATAAAAGCAGCTGTAACTTTCTATGTATGGAAACTGGTCTGGGTGCCTTGGCTTACGGGTTACCTTGTGTCATACCTTTGAAACAAGGGACCTGTCCAGGCTTCCTTCTGATGGCCAACCCACCTCTAATGCTGGCCAGTCTATTTCACACAAAGTTCTAAGTTTTCCTGGTGTCACAGTAACACTGTAATCTCCCTTAAATTCTTTCTTGAATTTTTTTTTAACATAGTTCCTAGTGGGGTGGGCTTATTTGTACCTGACCCATGCTTCTTCGAGACAAAACACCACACCCACACCACACACATGCCACAAACAAAAAAACAGGTAAAAAGGGCATACACACTCTTGCAGTTTACACCAAACCAAAATCAAAACCAAAATCAGAGTATCCAGAAATCCAAGCCAGGTCAAAACCAAAACCAAAACCAAAGTATCACACAATCTAAGTCAAGTCAAAACCAGAACAGAAGTGCCAATGCAGGCATGTCGTGGGTGATCAGGCCACACTTCCACCTAGATGGAGTGGGGCAAGTTCCAAAGACTAGTCTTACCAAGTTTCAGATGTCCGGACTCCAAGTGCCAGTTCCTTCCCGGTGTTCAGCCACTGTGTTAATCCTCCACAGGGAACTGCTACACGCTGCTCTGGTGAGGCATTCCACCGGGGCAATTTCCTACCCGGGAGTGCTCTTTGGATCGCGTCACTCGGGCTGGCCGGAGTCCGCCTCAGGGATGCTCCACAGGGGAGGCCTAAGCCGCCTAAGGGGCTGCCTCGGCTGTCCATCAGTTACCTCGTTTCCTGGTCAGGGAACCAAGAAATGTAGCAGGACGAGCCGCAGACAAAACCCCTCAGACACCAAATTGTAGAAGGAAGGGCTTTATTCAGCTGGGAGCATCAGCAGGCTACTGCCTTAAAATCCGAGCTCCCCGAATGCACAATTTCCGTCCCTTTTAAGGGCTCACAATACTAAAGATTTCACATGAAAGGGTCATGATTGATTTGAGCAAGCAGGCGGTATGTGACAGGGGCTGCATGCACCGGTGGTCAGAGAGAAACAGAACAGGGCAGGGAGTTTCACAATGTTCTTCTATACAATGTCTGGAATCTATGAATAACATCAGTTTCTAAGTTATGAGTTGATTTTTAACTACTGGGTTTAGGCCAGGCAGGCCCAGGCCTGGTTTCGGGCCTGGCGCCGGACTGCCTGTCTTTGGTTTTACTTCCTTGTTGTTTTTCCTTAAAACAGGTACTGAGTATAAAACAATATAAAACAATATGAGAGGGTCTCTCTCTTCCCTCATTTCCCCTCTTTGAGACTCTCACTTTTTATCAGTGGGAGTTCTCACTCTTATTTTTGCTACTTATGTATTTTCGTGCAATAGATTGATAGTGATTTATATAGTATGCTTGTGCTGAAGCATTTTGGTGAACTAAGGTTAAGCGACGAAGTTTTTTATCATTTGGAGAAATACAGGTATCAGACAAGGGAGCAGTAAGCAGGTTCCTATTACTATTATTACTCTTATTATAAGAGTTTTAAATCCACCTATTGCTGGGAACCAATTTCCAAACATGGCTCCCAGATTGAGTCCGTGCCACACTTGCACAGGTGCATGTGCCAGTTTTGTTATATCTTTAACTATATCCTCAACTACTTGCCCCTGATCATCTATGTGTAGACAATAATTAGTAAGGTCAAATTTTTCACAAACTCCTCCTTCAGCTGCTAGCAAGTAATCAAGAGCTAGTCTATTTTGATAGATAGCATTTCTCATCAGAGTCTCTTGCCAGGCAAGAACAGTCAAGGCTTGAGTGGTTTTATTAGTAATAATTTCTAAAACTGCTTGTAACCATATGATTCGGTTGAGCATGTAGATGGGGGTTCGATATCCCCATGAGACATCTTGTGCCCAAGTGGCAGGTCCATAGTATTGTAAGATTTTTTCAGGGGGCCATTCATCGTCTTTCCAATCACCTATGGCTATGCTTCATTTTTCACAGGAAGCACAGACTGGGAAGCCCAGAAGTTTACCTGTTTTTATGGGCACTAAGAAGAAAGATGGCTTAATGGTGCCAATTACACAGCTACCTGTCCACTGATCAGGCAGCTTAGCATAAGCTCTGTGTCCACATATCCAGTATAACCCAGTGGGGGCCGTCCAGTCCCAGTGCAATTCTGGGTGGGCCCAAACAGTCTGCAACTTTGGAAATTTACTGAATGGATTTTTTTCTGTGTAATTGGAACTCCACCATGTAACTGTTTTTGTGGTACCATTATACAGCTTTTGCCCAAGACAACTAAGCTGCCCTACAGGATGAGTAAATCCTTTTCCTTCTCTAGCTATGCAATACTGTCCAATAATAAGACTTTCAGAACCCAAAATTTGTCAGGGTGGTTCTTTTGGGCTGGGAATTCATCAGGAACCGGGTCTATAGGAACCAATTCTCGGGCTTCCCATGGCCATTGATCTCCTGTTACGGTTCCTCCACAAACATGACATAGGCGACTTGTAGAGACTGGGCTACATGTTTGGCTAATTGCAAAAACAAATTTTTAGTTTTTCCTGGAATCTCAGGTACTGGCACATTTAGTTCATCATAGAAAGTCTGAAATACTGGTTCTGGAGAACGTTTTTGAACCTCTCCTTTTATTAGGATGCTTACACTAGGATCTAGTCCTTTTCCATCAATGCCTAATGTTACATATTTTTCTTTATTCCACTTTGGGTCTGAGGGGTTTGTGATTATCAATTCTAAAAGGTTGCAGCTCCCACTCATGCAGGAGAGGCTGACTTTTCCTTTTTGGAACCAAACACTATCTTTTTTAACTTATTTTCAAGTAGCCGAAATAACGCAAGACCAGTATTGACACATCTCACATAAATATGATTCTTGACAGATATACTTATTTTTTTTTACTGTGTAACTTTTTTTTCCAATTTAGAGAACCACATCCTCATCCATGCTGCTTACTATCAATAGTGGCACAAGTGTCAAATTTTAAGGTTACATTTTTGGGGACCCCTCTTTCTTCTGTTCTAGCTATTACCTTTCTTGTGTCACCTAGAAAAGGACCAGTCCTTAATTGTATTTTAAAAACTGTGATCATGGGAGGCTTAAAATGGGTCATAACACGCATCAAGTTGGTTATTTCCTGGGCTACATACCTTGGATAGAATAGCATTATACAAACAAGTTTCTTTTAGAGTCCTGGTACACTTATAATAACCATAAAATAATAGGAATGTAGCAATCTTTTGTCCTACCTCAGTGACTTGATGTATATACTGGAAACAGTTCTCAGTCTGAGGAAGGTCAGTTGAAGTCCTTACTGTGCAAGTCTAAATTTTAAGGAAAATTAGTCCCGCGATGAGTTTCCTCATGCTTCAGCTGTGCGTGGACCAGTCAGCTTCCGGGTGTGACTGGAGCAGGGCTTGTCGTCTTCTTCAGAGTCACTTTGCAGGGGTTGGTGAAGCTGCTCCCATCCATGTACAGCTCCCAGTCTACTGATGTTTAAGGATGGTCTCGGTGGTTAGGCCCACTAGAATAAACTGAGTCCAATACCTCTACACAGTTATGTTTAACTGGGCTCTCTGACACCGGGAGGAAGGTGGCGGGGTTTAGGTGTTGCAAACTTCAATGGTTATGCGGGGATGTTCACAGAGCAAGCTTTGGTATCTAGCTAGTCTAGCATTCATTAGCTAATGGTGTCCTTTGGTATTTATTAAAATCACCACAGCATAGGGGGACTTTATGTTTAGGTTTTGTCTAAGAGTTAGCTTATCTGCTTCTTGTGCTAACAGGGCTATTGCTACCAGGGACTTTGGACATGGGGGCCAGCGTTTGGAAACCTCATCTAGTTGTTTTGAGAGATAGGCCACTGGCCTTGGCCAGGGCCCTACAGTCTGGGTTAAAACTCCAACTGCCACTTTTTCTCTTTCTGACACATAGAGTGTAAAAGGTTTTGTCAGGTCAGGTAGCCCCAGGGCTGGGGCCGACATGGGTTTTTTCTTTTTTTCAACTCATGAAAAGCTCATTGCTGTTGGGTGTAATAGATGCAGTTTATCTAATCTACATTTTTATTGACTGTCATCTACCAAAATATTGACTTAAATCCTGTAGCTATTTGATTTCGGACTTTAAATTGATCTGGTGTTCCTTGCGGGGCTTCGATTGCATCTAAATAGATGTGAGAGTTGAAAGACCCATAAGGGGCTTCTCTCGCTTTACGATGTCTTATTATTTTTTTTTTCCTTCCTCTGGTTGATGAAATGCCAGGGTGAAAGGGATAGCCAAATAGGCTAAAGCACAAGTGCCACTCTAGTTATTCGGCAGAGTGCCCAATAAAGGTCCACGACAATACCATCACACATCCGCTCGGGGATGAACAAGGGCTGACTGACTGATAAGCTCTTGAAAATTCTTAAGCTCACTGCATCCCTTCAGGTCTCCAAGGAATGCTAAGTCTCCTCCCTGCCATGAGAGACATGAAGTGAACTTAGTGTTGGGAGACGGAAGCTGGACGGCCCTCAGGGGCTGACCCGCAGGGACTTTGGGATATAGCAGAGAGAGCTTGGCATGACTTATTACTCCAAGCTGTAGAAACCTGGAAAATAGCTACCCTGCAGCCCATGCCTGGTCAACTGGAGGACCACCTTAGTGGAAGGGGGACAATCAGGGCCTCTGGCCTGCCATGTGCACAAGCATAACAATTGCATTTGTTTAAAGTGCAGATGGAATATTTGATCCATTTCAGCCAGGCACTTGCATCTTGGCGTGCTGTCTTAATTGCCAAAGTTTGTTTTAAGTCTTTAACTTTTATGATCCTCTAGTAAAATGAATGTTTCCTTTAGCACCAATTTTTATTAGTTTTTAGACCAAAGAAAGCTAAACACCATTTTATATTTAATAATGTTTCTTGTATGATTTTTATACCAGATAAGCTAAATTTTACCTTTATATTAGTGTGTTATTAATTTTAAACTGAATTTTAATAAAACCTTGTAGACATATTTATCCAATTTTCATGTTTGACCATAAGGTAAGATTTTATAGACTCTTTTTAACCTTTTATAATTTTTGTTAAAGAGCAGGTTGATGCTTTAAGAAAAACCTGTGGCATTTTTTACTTTAATGTCCAGTTCACAGAAAAACTGGATGATACCTTTTTAACTTTAGCTAATATGTTTACACACAGAATTTTCTTTATAATTAACGTTTTAAAACTTGCTT	.	PASS	SVTYPE=INS;SVLEN=10323;SC=pbsv;NumNeighbors=0;NumThresholdNeighbors=0	GT	0/1
chr1	206283776	chr1-206283777-INS-11820	C	CCCAGTATAACCCAGTGGGGGCCGTCCAGTCCCAGTGCAATTCTGGGTGGGCCCAAACAGTCTGCAACTTTGGAAATTTACTGAATGGATTTTTTTCTGTGTAATTGGAACTCCACCATGTAACTGTTTTTGTGGTACCATTATACAGCTTTTGCCCAAGACAACTAAGCTGCCCTACAGGATGAGTAAATCCTTTTCCTTCTCTAGCTATGCAATACTGTCCAATAATAAGACTTTCAGAACCCAAAATTTGTCAGGGTGGTTCTTTTGGGCTGGGAATTCATCAGGAACCGGGTCTATAGGAACCAATTCTCGGGCTTCCCATGGCCATTGATCTCCTGTTACGGTTCCTCCACAAACATGACATAGGCGACTTGTAGAGACTGGGCTACATGTTTGGCTAATTGCAAAAACAAATTTTTAGTTTTTCCTGGAATCTCAGGTACTGGCACATTTAGTTCATCATAGAAAGTCTGAAATACTGGTTCTGGAGAACGTTTTTGAACCTCTCCTTTTATTAGGATGCTTACACTAGGATCTAGTCCTTTTCCATCAATGCCTAATGTTACATATTTTTCTTTATTCCACTTTGGGTCTGAGGGGTTTGTGATTATCAATTCTAAAAGGTTGCAGCTCCCACTCATGCAGGAGAGGCTGACTTTTCCTTTTTGGAACCAAACACTATCTTTTTTAACTTATTTTCAAGTAGCCGAAATAACGCAAGACCAGTATTGACACATCTCACATAAATATGATTCTTGACAGATATACTTATTTTTTTTTACTGTGTAACTTTTTTTTCCAATTTAGAGAACCACATCCTCATCCATGCTGCTTACTATCAATAGTGGCACAAGTGTCAAATTTTAAGGTTACATTTTTGGGGACCCCTCTTTCTTCTGTTCTAGCTATTACCTTTCTTGTGTCACCTAGAAAAGGACCAGTCCTTAATTGTATTTTAAAAACTGTGATCATGGGAGGCTTAAAATGGGTCATAACACGCATCAAGTTGGTTATTTCCTGGGCTACATACCTTGGATAGAATAGCATTATACAAACAAGTTTCTTTTAGAGTCCTGGTACACTTATAATAACCATAAAATAATAGGAATGTAGCAATCTTTTGTCCTACCTCAGTGACTTGATGTATATACTGGAAACAGTTCTCAGTCTGAGGAAGGTCAGTTGAAGTCCTTACTGTGCAAGTCTAAATTTTAAGGAAAATTAGTCCCGCGATGAGTTTCCTCATGCTTCAGCTGTGCGTGGACCAGTCAGCTTCCGGGTGTGACTGGAGCAGGGCTTGTCGTCTTCTTCAGAGTCACTTTGCAGGGGTTGGTGAAGCTGCTCCCATCCATGTACAGCTCCCAGTCTACTGATGTTTAAGGATGGTCTCGGTGGTTAGGCCCACTAGAATAAACTGAGTCCAATACCTCTACACAGTTATGTTTAACTGGGCTCTCTGACACCGGGAGGAAGGTGGCGGGGTTTAGGTGTTGCAAACTTCAATGGTTATGCGGGGATGTTCACAGAGCAAGCTTTGGTATCTAGCTAGTCTAGCATTCATTAGCTAATGGTGTCCTTTGGTATTTATTAAAATCACCACAGCATAGGGGGACTTTATGTTTAGGTTTTGTCTAAGAGTTAGCTTATCTGCTTCTTGTGCTAACAGGGCTATTGCTACCAGGGACTTTGGACATGGGGGCCAGCGTTTGGAAACCTCATCTAGTTGTTTTGAGAGATAGGCCACTGGCCTTGGCCAGGGCCCTACAGTCTGGGTTAAAACTCCAACTGCCACTTTTTCTCTTTCTGACACATAGAGTGTAAAAGGTTTTGTCAGGTCAGGTAGCCCCAGGGCTGGGGCCGACATGGGTTTTTTCTTTTTTTCAACTCATGAAAAGCTCATTGCTGTTGGGTGTAATAGATGCAGTTTATCTAATCTACATTTTTATTGACTGTCATCTACCAAAATATTGACTTAAATCCTGTAGCTATTTGATTTCGGACTTTAAATTGATCTGGTGTTCCTTGCGGGGCTTCGATTGCATCTAAATAGATGTGAGAGTTGAAAGACCCATAAGGGGCTTCTCTCGCTTTACGATGTCTTATTATTTTTTTTTTCCTTCCTCTGGTTGATGAAATGCCAGGGTGAAAGGGATAGCCAAATAGGCTAAAGCACAAGTGCCACTCTAGTTATTCGGCAGAGTGCCCAATAAAGGTCCACGACAATACCATCACACATCCGCTCGGGGATGAACAAGGGCTGACTGACTGATAAGCTCTTGAAAATTCTTAAGCTCACTGCATCCCTTCAGGTCTCCAAGGAATGCTAAGTCTCCTCCCTGCCATGAGAGACATGAAGTGAACTTAGTGTTGGGAGACGGAAGCTGGACGGCCCTCAGGGGCTGACCCGCAGGGACTTTGGGATATAGCAGAGAGAGCTTGGCATGACTTATTACTCCAAGCTGTAGAAACCTGGAAAATAGCTACCCTGCAGCCCATGCCTGGTCAACTGGAGGACCACCTTAGTGGAAGGGGGACAATCAGGGCCTCTGGCCTGCCATGTGCACAAGCATAACAATTGCATTTGTTTAAAGTGCAGATGGAATATTTGATCCATTTCAGCCAGGCACTTGCATCTTGGCGTGCTGTCTTAATTGCCAAAGTTTGTTTTAAGTCTTTAACTTTTATGATCCTCTAGTAAAATGAATGTTTCCTTTAGCACCAATTTTTATTAGTTTTTAGACCAAAGAAAGCTAAACACCATTTTATATTTAATAATGTTTCTTGTATGATTTTTATACCAGATAAGCTAAATTTTACCTTTATATTAGTGTGTTATTAATTTTAAACTGAATTTTAATAAAACCTTGTAGACATATTTATCCAATTTTTCATGTTTGACCATAAGGTAAGATTTTATAGACTCTTTTTAACCTTTTATAATTTTTGTTAAAGAGCAGGTTGATGCTTTAAGAAAAACCTGTGGCATTTTTTACTTTAATGTCCAGTTCACAGAAAAACTGGATGATACCTTTTTAACTTTAGCTAATATGTTTACACACAGAATTTTCTTTATAATTAACGTTTTAAAACTTGCTTAAACTTTTAAAACAATAATTGTTTTTAACCTTTTAATGTAGGTAAAAATCCACATTCTTATGCCCCTTTATAATCTTTTTACCAAAGGTATGTTTTACTTTTCTTATACACCTTGCACATAAACTGTTTTTTTAATAGTACTCAGGAGGCCTTATTACTTTTAAATTATACAACATTTTTTGCATAAATTTTTTTATAACATTTTTTCTTTCACGACTTTTGCCGACAATTCTTCAATGTGTCTCAACTTTCTGACTTATTACAAACATTTTTTTTCTTTAAACACCAGTTAGTTTATTTCAGGACAAGAATTTACCATATAACACTCTTTTTACATAAATTCTGTCTCCCCCCACTTTTTTTTTTTTTGAAGATAACCATTCCTTTTTTTTTTTTTTAAAGCAAACTTTCTTTATGCCTTTGGACTAGACTGTCTAAGGCCACAAGATTAGAAGTTACCATAATACATGTTACACTGTTAACTTTAAGCAAACTTCACTTTTGTTGAAAACCTTGTAAGTTTGGGATTTCAATTATCCTTTGCTATTAAGACCTTGTTTAGTCTAAATTAACTTAGAATTGGTATAGATGGCCTTTTTTTCTCTCTACTGGTCTTTCCTTGCCTCTGCCAGCCGCTTATGCTGCTGTTCTCTTAACTACGTTGGCGGGGCAAGGGGGTATAAAAGCAGCTGTAACTTTCTATGTATGGAAACTGGTCTGGGTGCCTTGGCTTACGGGTTACCTTGTGTCATACCTTTGAAACAAGGGACCTGTCCAGGCTTCCTTCTGATGGCCAACCCACCTCTAATGCTGGCCAGTCTATTTCACACAAAGTTCTAAGTTTTCCTGGTGTCACAGTAACACTGTAATCTCCCTTAAATTCTTTCTTGAATTTTTTTTTAACATAGTTCCTAGTGGGGTGGGCTTATTTGTACCTGACCCATGCTTCTTCGAGACAAAACACCACACCCACACCACACACATGCCACAAACAAAAAAACAGGTAAAAAGGGCATACACACTCTTGCAGTTTACACCAAACCAAAATCAAAACCAAAATCAGAGTATCCAGAAATCCAAGCCAGGTCAAAACCAAAACCAAAACCAAAGTATCACACAATCTAAGTCAAGTCAAAACCAGAACAGAAGTGCCAATGCAGGCATGTCGTGGGTGATCAGGCCACACTTCCACCTAGATGGAGTGGGGCAAGTTCCAAAGACTAGTCTTACCAAGTTTCAGATGTCCGGACTCCAAGTGCCAGTTCCTTCCCGGTGTTCAGCCACTGTGTTAATCCTCCACAGGGAACTGCTACACGCTGCTCTGGTGAGGCATTCCACCGGGGCAATTTCCTACCCGGGAGTGCTCTTTGGATCGCGTCACTCGGGCTGGCCGGAGTCCGCCTCAGGGATGCTCCACAGGGGAGGCCTAAGCCGCCTAAGGGGCTGCCTCGGCTGTCCATCAGTTACCTCGTTTCCTGGTCAGGGAACCAAGAAATGTAGCAGGACGAGCCGCAGACAAAACCCCTCAGACACCAAATTGTAGAAGGAAGGGCTTTATTCAGCTGGGAGCATCAGCAGGCTACTGCCTTAAAATCCGAGCTCCCCGAATGCACAATTTCCGTCCCTTTTAAGGGCTCACAATACTAAAGATTTCACATGAAAGGGTCATGATTGATTTGAGCAAGCAGGCGGTATGTGACAGGGGCTGCATGCACCGGTGGTCAGAGAGAAACAGAACAGGGCAGGGAGTTTCACAATGTTCTTCTATACAATGTCTGGAATCTATGAATAACATCAGTTTCTAAGTTATGAGTTGATTTTTAACTACTGGGTTTAGGCCAGGCAGGCCCAGGCCTGGTTTCGGGCCTGGCGCCGGACTGCCTGTCTTTGGTTTTACTTCCTTGTTGTTTTTCCTTAAAACAGGTACTGAGTATAAAACAATATAAAACAATATGAGAGGGTCTCTCTCTTCCCTCATTTCCCCTCTTTGAGACTCTCACTTTTTATCAGTGGGAGTTCTCACTCTTATTTTTGCTACTTATGTATTTTCGTGCAATAGATTGATAGTGATTTATATAGTATGCTTGTGCTGAAGCATTTTGGTGAACTAAGGTTAAGCGACGAAGTTTTTTATCATTTGGAGAAATACAGGTATCAGACAAGGGAGCAGTAAGCAGGTTCCTATTACTATTATTACTCTTATTATAAGAGTTTTAAATCCACCTATTGCTGGGAACCAATTTCCAAACATGGCTCCCAGATTGAGTCCGTGCCACACTTGCACAGGTGCATGTGCCAGTTTTGTTATATCTTTAACTATATCCTCAACTACTTGCCCCTGATCATCTATGTGTAGACAATAATTAGTAAGGTCAAATTTTTCACAAACTCCTCCTTCAGCTGCTAGCAAGTAATCAAGAGCTAGTCTATTTTGATAGATAGCATTTCTCATCAGAGTCTCTTGCCAGGCAAGGACAGTCAAGGCTTGAGTGGTTTTATTAGTAATAATTTCTAAAACTGCTTGTAACCATATGATTCGGTTGAGCATGTAGATGGGGGTTCGATATCCCCATGAGACATCTTGTGCCCAAGTGGCAGGTCCATAGTATTGTAAGATTTTTTCAGGGGGCCATTCATCGTCTTTCCAATCACCTATGGCTATGCTTCATTTTTCACAGGAAGCACAGACTGGGAAGCCCAGAAGTTTACCTGTTTTTATGGGCACTAAGAAGAAAGATGGCTTAATGGTGCCAATTACACAGCTACCTGTCCACTGATCAGGCAGCTTAGCATAAGCTCTGTGTCCACATATCCAGTATAACCCAGTGGGGGCCGTCCAGTCCCAGTGCAATTCTGGGTGGGCCCAAACAGTCTGCAACTTTGGAAATTTACTGAATGGATTTTTTTCTGTGTAATTGGAACTCCACCATGTAACTGTTTTTGTGGTACCATTATACAGCTTTTGCCCAAGACAACTAAGCTGCCCTACAGGATGAGTAAATCCTTTTCCTTCTCTAGCTATGCAATACTGTCCAATAATAAGACTTTCAGAACCCAAAATTTGTCAGGGTGGTTCTTTTGGCCTGGGAATTCATCAGGAACCGGGTCTATAGGAACCAATTCTCGGGCTTCCCATGGCCATTGATCTCCTGTTACGGTTCCTCCACAAACATGACATAGGCGACTTGTAGAGACTGGGCTACATGTTTGGCTAATTGCAAAAACAAATTTTTAGTTTTTCCTGGAATCTCAGGTACTGGCACATTTAGTTCATCATAGAAAGTCTGAAATACTGGTTCTGGAGAACGTTTTTGAACCTCTCCTTTTATTAGGATGCTTACACTAGGATCTAGTCCTTTTCCATCAATGCCTAATGTTACATATTTTTCTTTATTCCACTTTGGGTCTGAGGGGTTTGTGATTATCAATTCTAAAAGGTTGCAGCTCCCACTCATGCAGGAGAGGCTGACTTTTCCTTTTTGGAACCAAACACTATCTTTTTTAACTTATTTTCAAGTAGCCGAAATAACGCAAGACCAGTATTGACACATCTCACATAAATATGATTCTTGACAGATATACTTATTTTTTTTTACTGTGTAACTTTTTTTTCCAATTTAGAGAACCACATCCTCATCCATGCTGCTTACTATCAATAGTGGCACAAGTGTCAAATTTTAAGGTTACATTTTTGGGGACCCCTCTTTCTTCTGTTCTAGCTATTACCTTTCTTGTGTCACCTAGAAAAGGACCAGTCCTTAATTGTATTTTAAAAACTGTGATCATGGGAGGCTTAAAATGGGTCATAACACGCATCAAGTTGGTTATTTCCTGGGCTACATACCTTGGATAGAATAGCATTATACAAACAAGTTTCTTTTAGAGTCCTGGTACACTTATAATAACCATAAAATAATAGGAATGTAGCAATCTTTTGTCCTACCTCAGTGACTTGATGTATATACTGGAAACAGTTCTCAGTCTGAGGAAGGTCAGTTGAAGTCCTTACTGTGCAAGTCTAAATTTTAAGGAAAATTAGTCCCGCGATGAGTTTCCTCATGCTTCAGCTGTGCGTGGACCAGTCAGCTTCCGGGTGTGACTGGAGCAGGGCTTGTCGTCTTCTTCAGAGTCACTTTGCAGGGGTTGGTGAAGCTGCTCCCATCCATGTACAGCTCCCAGTCTACTGATGTTTAAGGATGGTCTCGGTGGTTAGGCCCACTAGAATAAACTGAGTCCAATACCTCTACACAGTTATGTTTAACTGGGCTCTCTGACACCGGGAGGAAGGTGGCGGGGTTTAGGTGTTGCAAACTTCAATGGTTATGCGGGGATGTTCACAGAGCAAGCTTTGGTATCTAGCTAGTCTAGCATTCATTAGCTAATGGTGTCCTTTGGTATTTATTAAAATCACCACAGCATAGGGGGACTTTATGTTTAGGTTTTGTCTAAGAGTTAGCTTATCTGCTTCTTGTGCTAACAGGGCTATTGCTACCAGGGACTTTGGACATGGGGGCCAGCGTTTGGAAACCTCATCTAGTTGTTTTGAGAGATAGGCCACTGGCCTTGGCCAGGGCCCTACAGTCTGGGTTAAAACTCCAACTGCCACTTTTTCTCTTTCTGACACATAGAGTGTAAAAGGTTTTGTCAGGTCAGGTAGCCCCAGGGCTGGGGCCGACATGGGTTTTTTCTTTTTTTCAACTCATGAAAAGCTCATTGCTGTTGGGTGTAATAGATGCAGTTTATCTAATCTACATTTTTATTGACTGTCATCTACCAAAATATTGACTTAAATCCTGTAGCTATTTGATTTCGGACTTTAAATTGATCTGGTGTTCCTTGCGGGGCTTCGATTGCATCTAAATAGATGTGAGAGTTGAAAGACCCATAAGGGGCTTCTCTCGCTTTACGATGTCTTATTATTTTTTTTTTCCTTCCTCTGGTTGATGAAATGCCAGGGTGAAAGGGATAGCCAAATAGGCTAAAGCACAAGTGCCACTCTAGTTATTCGGCAGAGTGCCCAATAAAGGTCCACGACAATACCATCACACATCCGCTCGGGGATGAACAAGGGCTGACTGACTGATAAGCTCTTGAAAATTCTTAAGCTCACTGCATCCCTTCAGGTCTCCAAGGAATGCTAAGTCTCCTCCCTGCCATGAGAGACATGAAGTGAACTTAGTGTTGGGAGACGGAAGCTGGACGGCCCTCAGGGGCTGACCCGCAGGGACTTTGGGATATAGCAGAGAGAGCTTGGCATGACTTATTACTCCAAGCTGTAGAAACCTGGAAAATAGCTACCCTGCAGCCCATGCCTGGTCAACTGGAGGACCACCTTAGTGGAAGGGGGACAATCAGGGCCTCTGGCCTGCCATGTGCACAAGCATAACAATTGCATTTGTTTAAAGTGCAGATGGAATATTTGATCCATTTCAGCCAGGCACTTGCATCTTGGCGTGCTGTCTTAATTGCCAAAGTTTGTTTTAAGTCTTTAACTTTTATGATCCTCTAGTAAAATGAATGTTTCCTTTAGCACCAATTTTTATTAGTTTTTAGACCAAAGAAAGCTAAACACCATTTTATATTTAATAATGTTTCTTGTATGATTTTTATACCAGATAAGCTAAATTTTACCTTTATATTAGTGTGTTATTAATTTTAAACTGAATTTTAATAAAACCTTGTAGACATATTTATCCAATTTTTCATGTTTGACCATAAGGTAAGATTTTATAGACTCTTTTTAACCTTTTATAATTTTTGTTAAAGAGCAGGTTGATGCTTTAAGAAAAACCTGTGGCATTTTTTACTTTAATGTCCAGTTCACAGAAAAACTGGATGATACCTTTTTAACTTTAGCTAATATGTTTACACACAGAATTTTCTTTATAATTAACGTTTTAAAACTTGCTTAAACTTTTAAAACAATAATTGTTTTTAACCTTTTAATGTAGGTAAAAATCCACATTCTTATGCCCCTTTATAATCTTTTTACCAAAGGTATGTTTTACTTTTCTTATACACCTTGCACATAAACTGTTTTTTTAATAGTACTCAGGAGGCCTTATTACTTTTAAATTATACAACATTTTTTGCATAAATTTTTTTATAACATTTTTTCTTTCACGACTTTTGCCGACAATTCTTCAATGTGTCTCAACTTTCTGACTTATTACAAACATTTTTTTTCTTTAAACACCAGTTAGTTTATTTCAGGACAAGAATTTACCATATAACACTCTTTTTACATAAATTCTGTCTCCCCCCACTTTTTTTTTTTTTGAAGATAACCATTCCTTTTTTTTTTTTTTAAAGCAAACTTTCTTTATGCCTTTGGACTAGACTGTCTAAGGCCACAAGATTAGAAGTTACCATAATACATGTTACACTGTTAACTTTAAGCAAACTTCACTTTTGTTGAAAACCTTGTAAGTTTGGGATTTCAATTATCCTTTGCTATTAAGACCTTGTTTAGTCTAAATTAACTTAGAATTGGTATAGATGGCCTTTTTTTCTCTCTACTGGTCTTTCCTTGCCTCTGCCAGCCGCTTATGCTGCTGTTCTCTTAACTACGTTGGCGGGGCAAGGGGGTATAAAAGCAGCTGTAACTTTCTATGTATGGAAACTGGTCTGGGTGCCTTGGCTTACGGGTTACCTTGTGTCATACCTTTGAAACAAGGGACCTGTCCAGGCTTCCTTCTGATGGCCAACCCACCTCTAATGCTGGCCAGTCTATTTCACACAAAGTTCTAAGTTTTCCTGGTGTCACAGTAACACTGTAATCTCCCTTAAATTCTTTCTTGAATTTTTTTTTAACATAGTTCCTAGTGGGGTGGGCTTATTTGTACCTGACCCATGCTTCTTCGAGACAAAACACCACACCCACACCACACACATGCCACAAACAAAAAAACAGGTAAAAAGGGCATACACACTCTTGCAGTTTACACCAAACCAAAATCAAAACCAAAATCAGAGTATCCAGAAATCCAAGCCAGGTCAAAACCAAAACCAAAACCAAAGTATCACACAATCTAAGTCAAGTCAAAACCAGAACAGAAGTGCCAATGCAGGCATGTCGTGGGTGATCAGGCCACACTTCCACCTAGATGGAGTGGGGCAAGTTCCAAAGACTAGTCTTACCAAGTTTCAGATGTCCGGACTCCAAGTGCCAGTTCCTTCCCGGTGTTCAGCCACTGTGTTAATCCTCCACAGGGAACTGCTACACGCTGCTCTGGTGAGGCATTCCACCGGGGCAATTTCCTACCCGGGAGTGCTCTTTGGATCGCGTCACTCGGGCTGGCCGGAGTCCGCCTCAGGGATGCTCCACAGGGGAGGCCTAAGCCGCCTAAGGGGCTGCCTCGGCTGTCCATCAGTTACCTCGTTTCCTGGTCAGGGAACCAAGAAATGTAGCAGGACGAGCCGCAGACAAAACCCCTCAGACACCAAATTGTAGAAGGAAGGGCTTTATTCAGCTGGGAGCATCAGCAGGCTACTGCCTTAAAATCCGAGCTCCCCGAATGCACAATTTCCGTCCCTTTTAAGGGCTCACAATACTAAAGATTTCACATGAAAGGGTCATGATTGATTTGAGCAAGCAGGCGGTATGTGACAGGGGCTGCATGCACCGGTGGTCAGAGAGAAACAGAACAGGGCAGGGAGTTTCACAATGTTCTTCTATACAATGTCTGGAATCTATGAATAACATCAGTTTCTAAGTTATGAGTTGATTTTTAACTACTGGGTTTAGGCCAGGCAGGCCCAGGCCTGGTTTCGGGCCTGGCGCCGGACTGCCTGTCTTTGGTTTTACTTCCTTGTTGTTTTTCCTTAAAACAGGTACTGAGTATAAAACAATATAAAACAATATGAGAGGGTCTCTCTCTTCCCTCATTTCCCCTCTTTGAGACTCTCACTTTTTATCAGTGGGAGTTCTCACTCTTATTTTTGCTACTTATGTATTTTCGTGCAATAGATTGATAGTGATTTATATAGTATGCTTGTGCTGAAGCATTTTGGTGAACTAAGGTTAAGCGACGAAGTTTTTTATCATTTGGAGAAATACAGGTATCAGACAAGGGAGCAGTAAGCAGGTTCCTATTACTATTATTACTCTTATTATAAGAGTTTTAAATCCACCTATTGCTGGGAACCAATTTCCAAACATGGCTCCCAGATTGAGTCCGTGCCACACTTGCACAGGTGCATGTGCCAGTTTTGTTATATCTTTAACTATATCCTCAACTACTTGCCCCTGATCATCTATGTGTAGACAATAATTAGTAAGGTCAAATTTTTCACAAACTCCTCCTTCAGCTGCTAGCAAGTAATCAAGAGCTAGTCTATTTTGATAGATAGCATTTCTCATCAGAGTCTCTTGCCAGGCAAGAACAGTCAAGGCTTGAGTGGTTTTATTAGTAATAATTTCTAAAACTGCTTGTAACCATATGATTCGGTTGAGCATGTAGATGGGGGTTCGATATCCCCATGAGACATCTTGTGCCCAAGTGGCAGGTCCATAGTATTGTAAGATTTTTTCAGGGGGCCATTCATCGTCTTTCCAATCACCTATGGCTATGCTTCATTTTTCACAGGAAGCACAGACTGGGAAGCCCAGAAGTTTACCTGTTTTTATGGGCACTAAGAAGAAAGATGGCTTAATGGTGCCAATTACACAGCTACCTGTCCACTGATCAGGCAGCTTAGCATAAGCTCTGTGTCCACATAT	.	.	SVTYPE=INS;SVLEN=11820;SC=SVIM-asm,PAV;NumNeighbors=0;NumThresholdNeighbors=0;MatchId=56;TruScore=0.666667;PctSeqSimilarity=0;PctSizeSimilarity=1;PctRecOverlap=1;SizeDiff=0;StartDistance=0;EndDistance=0	GT	1/0
chr1	5447161	pbsv.INS.302	A	AGGTGTTTGTGTGGTGTGTGTGTAGTGTGGTGTGTGGTGTGTTCATCTGTGTGTGTATGTGGTGTGTGTGTGGTGTGTGTGGTGTGTGTGGTATGTGTGTGTAGTGTGTGGTGTGTGTATGTGGTGTGTGTGGTGTGTGTGTAGTATGGTGTGGGTGTGTGGTGTGTTCATGTGTGGTGTGGTGTGTGTGTGTATGTGGTGTTTGTGTGGTGTGTGTGTGGTGTGTTCGTCTGTGTGTGTATGTGGTGTGTGTGTGGTGTGTGTGTGTATGTGATGTGTGTGTGATGTGTGGGGGGGCTGTGGTGTGTGTGTAGTGTATGTGATGTGTGGTGCCTGTGTGTGTGTATGTGGTGTGTGTGTGGTGTGGGGGGGGTGTGGTGTGTGTAGTGTATGTGGTGTGGTGTGGTGTGTGTATAGTGTGTGGGGTGTGTGTGTGGTGTGTGTGGTGTGTGTGGAGTATGTGTGTGTAGTGTGTGGTGTGTGTGTTTGTGGTGTGTGTGGTGTGTGGTGTGTGTGTAGTGTGTGGTGTGGGGGGGGGTGTGTGTAGTGTGTGGTGTGTGTATGTGGTGCGTGTGTGTGGTGTGTGTGTGGTGTGTGTGTAGTGTGTGGTGTGTGTATGTGGTTTGTGTGGTGTGTTTGTGTAGTGTGTGGTGTGTATGTGGTGTGTGTGTGGTGTGTGTGGTGTGTGTGTGGTGTGTGTGGTGTGTGTGTGTGGTGTGTGTGGTGTGTGTGGGGTATGTGTGTGTAGTGTGTGGTGTGTGTGTTTGTGGTGTGTGTGGTGTGTGGTGTGTGTGTAGTGTGTGGTGTGTGTGGGGGGTGTGTGTAGTGTGTGGTGTGTGTATGTGGTGCGTGTGTGGTGTGTGTGTGTAGTGTGTGTTGTGTGTATGTGGTTTGTGTGGTGTGTGTGTGTAGTGTGTGTTGTGTGTTTGGCATGTGTGGTGTGTATGTGGTGTGTGTGTGGTGTGTATGTGGTGTGTGTGTGGTGTGTGTGGTGTGTGTGTGGTGTGTGTAGTGTGTAGTGTGTGTGTGGTGTGTGGTGTGTTCGTGTGTAGTGTGTGGTGTGTGTGTATGTGGTGTGTGTGTGTGGTGTGTGTGTGTATGTGATGTGTGTGGTGTGTGTGTGGGGGTGTGGTGTGTGTGTAGTGTATGTGGTGTGTGGTGCGTGTGTGTGTGGTGTTTGGGGAGTGTGGTGTGTGTGTAGTGTGTGGTGTGTGTATGTGGTGCGTGTGTGTGGTGTGTGTGTGGTGTGTGTGTGTGGTGTGTGTGTAGTGTGTGTGTAGTGTGTGTGTTGTGTGTGTAGTGTGTGGTGTGTGTATGTGGTTTGCGTGGTGTGTGTGTAGTGTGTGGTGTGTGTGTGGCGTGTGTGGTGTGTATGTGGTGTGTGTGGTATGTGTGTGTAGTGTGTGGTGTGTGTGTGTGGTGTGTGTGTGCTGCGTGTGTGTGTGTGGTGTTTGGGGAGTGTGGTGTGTGTGTAGTGTATGTGGTGTGTGCTGCGTGTGTATGTGTGGTGTTTGGGGAGGTGTGTGGTGTGTGTAGTGTATGTGCTGTGTGGTGTGTGTGTGTATGTGGTGTGTGTGTGGTGTGTGGGGGGTGTGGTGTGTGTAGTGTATGTGGTGTGTGGTGCGTGTGTGTGTGTGTGGTGTGTGTGTGGTGTGTGTGGTGTGTGTGGGGGTGTGTGGTGTGTGTGTAGTGTATGTGGTGTGTGGTGCGTGTGTGTGTGTGGTGTTTGGGGGGGTGTGTGGTGTGTGTAGTGTATGTGGTGTGTGCTGCGTGTGTGTGTGTATGTGATGTGTGTGTGGTGTGTGTGGGGGGGTGTGGTGTGTGTAGTGTGTGTGTGTTTGGAGGGGTGTGTGGTGTGTGTAGTGTGTGTGGTGTGTGCTGCGTGTGTGTGTGCGTGTGTGGGGGGGTGGTGTGTGTAGTGTGTGGGGTGTGTGTGGTGTGTGTGTGGTGTGTGTGGGGTATGTGTGTGTAGTGTGTGGTGTGTGTGGTGTGTGGTGTGTGTGGGGGGTTGTGTGTAGTGTGTGGTGTGTGTATGTGGTGCGTGTGTGTGGTGTGTGTGTGGGGGTGTGTGGTGTGTGTGTAGTGTATGTGGTGTGTGGTGCGTGTGTGTGTGTGGTGTTTGGGGGGGTGTGTGGTGTGTGTAGTGTGTGTGGTGTGTGCTGTGTGTGTGTGTGGTGCGTGTGTGTGTGTGTGTGTGTGTGTGTGTGTAGTTCTGACCTGCTTTGCTTGTTTTGCAGAGGAGCAAGCCCATGTAGCTCCCAGGCTGCTCTTTTGGACGTGGAGCTCCTGCAGCCACCTTCAGACTGAGGCCTCTGCCTTCTTTAACAACATCGCATGGAGCCAAAAGGTAGAAAATAGGCGTGCAAACAGTGAGGATGCGGGTCTTATAGGCTGCAGAGACCACCTGTGATGAGACCCTAATAGAGAACGGAATTGGAACAGGGAATGACAGAAAGCAGGCAGAGGCTTCCCGTTAAACGTGATGGATGGAGCACACATACTTATCACAGCTCCCTCCGCAAATGCACCAGAATTACAACACAGGGATAAAAGAAGCGTAAACACACAAGGACAAAGAAATCCAGTGAGGATATTTCGGAGGACTGAGCTGACAAAGCTTGGGAGAAAAAAAGCAGATGATAAAACGGTGACAAGCTTAGCCTAGCAGGAAAACGGCGATCTAAGCCTGCAGGGGAAGAAGGAAACAGGAGGAGGTGGACCCATTTGTCTCAAAGGCTCCTAGAAAAGCTCTGAGATCCCAGGTACCAGGTGATGCTCAGGTAGGGAGGAAAATAGAAAAGAAAAAGCTGAAAATTCAGGGATGGGTTTGCGCAGGAGCAGTTCAGCCCCAAGACTGCCCCTGGCCACCTGTAATCAAGGGACCGTCCATCTCCTCTCCCAGCTAAAATGGAGGGTCCTGGTCTGGAGGAGGTGGCATATCTGAGAACAAGGATAAAACACGGAACTGAAAATAGTGCAAGTCTGCATGCTGGGCAGGGAAGGCCCACACCACCCCCCTGTCTGCTCCCTGAGTGTTGAAGACCAAGCCCATAACCCCAGACATCAGACACTTTCCCAGGAAGGCCAACAGGCTCACCCATGTGGCCAGCCAGGTCAGCCATGGGGACCTCAGCTGGAAGCAGCTCCCAGATCTTCCATGGGATGTGAGGGTCTTTTTTTTTTTTTTTGAGATGGAGTTTTGCTCTTGTTGCCCAGGCTGGTGTACAATGGTGCAATCTCAGCTCACCGCAACCTCTGCCTCTGGGGTTCAAGCAACTCTCTGCCTCAGCCTCCCAAGTAGCTGGGATTATAGGCATGCACCACCATACCTGGCTAATTTTGTATTTTTTAATGGAGATGGGGTTTCTTCATATCGGTCAGGCTGGTCTTCAACTCCTGACCTCAGGTGATCTGCCTGCCTCGGCCTCCCAAAGTGCTGGAATTACAGGTGTGAGCCACCGCACCCAGCCATGAGGGTCTTTTATCTAGTATTTTTAATGTCGTTTTTGCACCTCACTCTTAAATATAACCACACAAATATTTTAGGAAAGCCTGTAACGTAAAAGTCAGAGCAGAACAAGCAAACACAGGGGAGAAACTCAGAGAAGACAGGAATCAGGCACAAAGCAGGAGAACGCTCCATGTGTGTAAAATTAATGACATCTGAGATATAAGGGAATATACTGTATCCTTGAAAGAACACGATGTTCTTCTCTAAAGAGGAGCACCTTCCGAAAATCAGGAAAGCTTTTAGAAATGAAAACCATGCGAGTAGAATTAACATTTGACTAGAAGGACAGGGAAATAAAGGGGAAGATATTTCTTGGGATTAGAACAGAAATATAAAGAGGTAGAAAATGGTCCAGAGAAGAAAATTAGAGGCTCAATCTGGGAGACCTAATGTCATATCCACAGGTGTTCCAGAAAAAGAATGAAAAAAAAAAATCGAGGGGAAGAAAATTTTCCAGAAAGAAAGGAGTTGTTTCTAAGCTGAAGAAACCAATTGAGAACCCAGAAAAAGGAGTGAAAAAGACCCACGCACACACCAGGGCACACAGTGATAGATATGCAGAGTGAGGGATTAAGAGATGACACTAAAAGCTCCCAGAAGGCAAGAGCGGGTTGCATCAAAACGGTGTTGCATCTCTCCTAGGATTTTGCAAGAATACCTTGAAAGTTCAGAAGGAAAATCTCTAGGCTAGATCACACCCAACTAAGCTATGAATCAAGCCCGAGGGTGCAATGTGAGTATTTCAGATTTGAGCCATCTCAAACTATTCAGCTCCCATAAGGTCCTTCAAACCTGGGTGCAAATCATCAAAGAAGACAGTTTCCCAGGGCGGTGAGGACGTTCCCGGGATGCCGGTGTCTGTGCAGCAGCTCTAGAGAACAATAGGTCCGTTGTGGAGGAGGAGGAAGGAGAAGTCAGGGGGCATATGGCCCAGAAAGAGAAACGTGGGCCGGCGAGACTAGCTGAGGCTTTGCTCCATAAAGCCAGTGACATTGCAGCTCTGGCTATAATCTCGGGGGGCAGTAGTGGAAGCAGCCTACAAACCTTGCAAAGGAAAGTCCTGTGGTTATTCTTCCTAGGGAAAGCGCAAAGTTGATCAGGAAAGGAAATGTAATCATAGAACTACTTTGTGGCTCAGCTGTGAATAATAATTACATAATTATGTAAATGTTGAATATTGATCTAACCACAAATTATGATACTGGGAGGAGCGGGGCAGGGAGCTGCACGTGTGTGTGTCTGTGTGTGTGTCTCTGTGTCTGTGTATCTCTGTGTGTCTGTGTGTGTCTCTGTGTCTGTGTGTGTCTATGTGTGAATCTGTGTGTGTCTCTGTGTCTATGTCTGTGTCTGTGTGTATTTCTCTATGTCTGTGTATGTGTGTCTGTGTGTGTCTATGTCTGTGTGTGCCTGTATCTGTGTGTCTCTGTGTGTGTCTATGTCTGTGTGTATGTCTCTGTGTCTTGTCCCCATGTGTCTGTGTGTGCCTGTGTGTGTCTCTACGTGTGTGTCTGTGTCTGTGTGTATGTCTCTGTGTCTTGTCTCTGTGTGTGTCTCTATGTGTGTCTGTGTGCATTTCTCTATGTCTGTGTATGTGTGTCTGTGTGTGTCTATGTCTGTGTGTGCCTGTATCTGTGTGTCTCTGTGTGTGTCTATGTCT	.	PASS	SVTYPE=INS;SVLEN=5167;SC=pbsv;NumNeighbors=0;NumThresholdNeighbors=0	GT	0/1
chr1	91924853	.	a	ATATATGATATATAATATTATATAATATTATATATGATATATAATATTATATAATATTATATATCATATATAATAT	30	.	SVTYPE=INS;SVLEN=75;SC=Dipcall;NumNeighbors=0;NumThresholdNeighbors=0;MatchId=58	GT	0/1
chr1	91925259	.	catatataatattatatacaatgtatataatatatattatatatatttatattatatacaatgtatataatatatatt	C	30	.	SVTYPE=DEL;SVLEN=77;SC=SVIM-asm,PAV,Dipcall;NumNeighbors=1;NumThresholdNeighbors=0;MatchId=89;TruScore=0.666667;PctSeqSimilarity=0;PctSizeSimilarity=1;PctRecOverlap=1;SizeDiff=0;StartDistance=0;EndDistance=0	GT	1/0
chr1	244142938	svim_asm.INS.1280	A	AGGGGCCATCGGCCAGGAGTGTGGGGTGGTGGGACGGAAGGTACCCACGAGGGTGGCGGGTGGGGCCATCGGCCAGGAGTGTGTGGGGGGGGTGGGACGGAAGGTACCCAGGAGGGTGGCGGGTGGGGCCATCGGCCAGGAGTGGGGGGGGGTGGGACGGAAGGTACCCACGAGGGTGGCGGGTGGGGCCATCGGCCAGGAGTGGGGGGGGTGGGACGGAAGGTACCCACGAGGGTGGCGGGTGGGGCCATCGGCCAGGAGTGGGGGGGGGTGGGACGGAAGGTACCCACGAGGGTGGCGGGTGGGACCATCGGCCAGGAGTGGGGGGGGGTGGGACGGAAGGTACCCACGAGGGTGGCGGGTGGGGCCATCGGCCAGGAGTGGGGGGGGGTGGGACGGAAGGTACCCACGAGGGTGGCGGGTGGGGCCATCGGCCAGGAGTGGGGGGGGTGGGACGGAAGGTACCCACGAGGGTGGCGGGTGGGGCCATCGGCCAGGAGTGTGTGGGGGGGTGGGTGGGACGGAAGGTACCCACGAGGGTGGCGGGTGGGGCCATCGGCCAGGAGTGGGGGGGGTGGTGGGACGGAAGGTACCCACGAGGGTGGCGGGTGGGGCCATCGGCCAGGAGTGTGGGCGGGGTGGGATGGAAGGTACCCACGAGGGTGGCGGGTGGGGCCATCGGCCAGGAGTGGGGGGGGGGGTGGGACGGAAGGTACCCACGAGGGTGGCGGGT	.	PASS	SVTYPE=INS;SVLEN=732;SC=SVIM-asm;NumNeighbors=0;NumThresholdNeighbors=0	GT	0/1
chr1	202173903	chr1-202173904-INS-678	C	CACACACACACCTCCAAACACACACACACCCCTAACACACACCTCCTCCAAACACAAACCTCCAAACACACACACACCTCCAAACACACACACACCTAACACACACCTCCTCCAAACACACACACACTTCCAAACACACACACACCTCCAAACACACATACATCTCCAAACACACACACACCTAACACACGCACCTAACACACACTTCCTTCAAACACACACACCTCCAAAGACACACACACACCTAACACACACCTCCTTCAAACACACACACCTAACACACACCTCCTTCAAACACACACACACACCTCCAAACACACACACACCTAACACACACCTCCTTCAAACACACACACACCTCCAAACACACACACCTAACACACACCTCCTTCAAACACACACACACCTCTCCAAACACACACACACACCTAACACACCCCCCTTCAAACACACACACCTCTCCAAAAACACACACACACCTAACACACACCTCCTTCAAACACACACACACCTCCAAACACAAACACACCTAACACACCCCTCCTTCAAACACACACACCTCAAAACACACACACCTCAAAACACACACACCTCCAAAAACACACACATACCTAACACACACCTCCTTCAAACACACACACCTCCAAACACACACACACCTAACACACACCTCTTTCAA	.	.	SVTYPE=INS;SVLEN=678;SC=pbsv,SVIM-asm,PAV;NumNeighbors=0;NumThresholdNeighbors=0;MatchId=91;TruScore=0.306293;PctSeqSimilarity=0;PctSizeSimilarity=0.918879;PctRecOverlap=0;SizeDiff=55;StartDistance=95;EndDistance=95	GT	1/1
chr1	202174278	svim_asm.INS.1073	C	CCACACACACACACCTAACACGCACCTCGTTCAAACGCACACACCCCCTTCAAACACACACACCTCCTTCAAACACACACACACCTCCAAACACACACACACCTAACACACACCTTCAAGCACACACTCCTCCAAACACACACACACCTAACACACACCTCCTCCAAACACACACACACCTCCAAACACACACACACCTAACACACACCTCCTTCAAACACACACACCTAACACACCCGTCCTTCAAACACACACACACCACACACACATCTAACACACACCTCCTTCAGACACACACCTCCAAACACACACACACCTTACACACACCTTCAAACACA	.	PASS	SVTYPE=INS;SVLEN=337;SC=SVIM-asm;NumNeighbors=0;NumThresholdNeighbors=0;MatchId=92	GT	0/1
chr1	202174339	chr1-202174340-INS-2443	C	CACACACACACCTCCAAACACACACACACCTAACACACACCTTCAAGCACACACTCCTCCAAACACACACACACCTAACACACACCTCCTCCAAACACACACACACCTCCAAACACACACACACCTAACACACACCTCCTTCAAACACACACACCTAACACACCCGTCCTTCAAACACACACACACCACACACACATCTAACACACACCTCCTTCAGACACACACCTCCAAACACACACACACCTTACACACACCTTCAAACACACACACACACCTAACACACACCTCCTTCAAACACACACACCTCCAAACACACACATCTAACACACACCTCCTTCAAACACACACACACACCTCCACACACACACACCTAACACACACCTCCTTCAAACACACACACCTCCAAACACACACACACCTAACACAGCTTCTTCAAACACACACACACCTCCAAACACACACACACCTAACACACACCTCCTTCAAACACACAAACCTCCAGCACACACACCTAACACACACCTCCTTCAAACACACACCTCCACACACACACACCTAACACACACCTCCTTCAAACACACACACCTCCAAACACACACACACCTAACACACACACCTTCAAACACACACACACCTAACACACACCTCCTTCAAACACACACCCTCCAAACACACACACCTCCTTCAAACACACACACCTCCAAACACACACACACCTAACAGACACCTCCTCCAAGCACACACACACCTCCAAACACACACACACCCAACACACGCCTCCTTCAAACACACACATCTCCAAACACACACACAGCTAACACACACCTCCTTCAAACACACACACACCCCTCCAAACACACACACACCTAACACACACCTCCTTCAAACACACACACCCTCCAAACACACACACCTCCAAAGACACACACACACCTAACACACACCTCCAAGCACACACACACCTCCAAACACACACACACCTAACACACACCTCCTCCAAACACACACACACCTCCACACACATACCTAACACAAACCTCCTTCAAACGCACACACCCCCTTCAAACACACACACCTCCTTCAAACACACACACACCTCCAAACACACACACACCTAGCACACACTCCTCCACACACACACACACCTAACACACACCTCCTTCAAACACACACACACCTCCAAACACACATACACCTCCAAACACACACACACACCTCCAAACACACATACACCTCCAAACACACACACCTAACACACACCTCCTTCAAACACACACACCTCCAAACACACACACACCTAACACACACACCCCTCCTTCAAACACACACACACCTCCAAACACACACACACACCTAACACACACCTCCTCCAAACACACACACACCTCCAAACACACACACACCTAACACACACCTCCTCCAAACACACACACCTCCAAACACACACACACCTCCAAACACACACACACCTAACACACACACCTAACACACACCTCCTTCAAACACACACACACCTCCAAAGACACACACACACCTATCACACCTTCAAACACACACACACACCTAACACACACCTCCTCCAAACACACACACACCTCCAAACACACACACACCTAACACACACACACCTATCACACACCTCCTTCAAACACACACACCTAACACACCCGTCCTTCAAACACACACACACCACACACACATCTAACACCTCCTTCAGACACACACCTCCAAACACACACACACCTTACACACACCTTCAAACACACACACACCTCCACACACACACCTAACACACACCTCCTTCAAACACACACACCTCCAAACACACACACCTAACACACACCTCCTTCAAACACACACACCTCCAAACACACACACCTAACACACACCTCCTTCAAACACACACCTCCACACACACACACACCTAACACACACCTCCTTCAAACACACACACACACCTCCAAACACACACACCTAACACACAGCTTCTTCAAACACACACACACCTCCAAACACACACACACCTAACACACACCTCCTTCAAACACACAAACCTCCAGCACACACACCTAACACACACCTCCTTCAAACACACACCTCCACACACACACACACCTAACACACACCTCCTTCAAACACACACACCTCCAAACACACACACACCTAACACACACCTCCTTCAAACACACACACACCTAACACACACCTCCTTCAAACACACACCCTCCAAACACACACACCTCCTTCAAGCACACACACACCTCCAAACACACACACACCTAACACACACCTCCTCCAAGCACACACACACCTCCAAACACACACACACCCAACACACGCCTCCTTCAAACACACACATCTCCAAACACACACACACAGCTAACACACACCTTCTTCAAACACACACACACCCCTCCAAACACACACACACACACCTCCTTCAA	.	.	SVTYPE=INS;SVLEN=2443;SC=cuteSV,pbsv,PAV;NumNeighbors=0;NumThresholdNeighbors=0;MatchId=93;TruScore=0.274186;PctSeqSimilarity=0;PctSizeSimilarity=0.822559;PctRecOverlap=0;SizeDiff=-527;StartDistance=476;EndDistance=476	GT	1/1
chr1	202174509	svim_asm.INS.1075	T	TAGCACACACTCCTCCACACACACACACCTAACACACACCTCCTTCAAACACACACACACCTCCAAACACACATACACCTCCAAACACACACACACACCTCCAAACACACATACACCTCCAAACACACACACCTAACACACACCTCCTTCAAACACACACACCTCCAAACACACACACACCTAACACACACACCCCTCCTTCAAACACACACACACCTCCAAACACACACACACACCTAACACACACCTCCTCCAAACACACACACACCTCCAAACACACACACACCTAACACACACCTCCTCCAAACACACACACACCTCCAAACACACACACACCTAACACACACACCTAACACACACCTCCTTCAAACACACACACACCTCCAAAGACACACACACACCTATCACACCTTCAAACACACACACACACCTAACACACACCTCCTCCAAACACACACACCTCCAAACACACACACACCTAACACACACACACCTATCACACACCTCCTTCAAACACACACACCTAACACACCCGTCCTTCAAACACACACACACCACACACACATCTAACACCTCCTTCAGACACACACCTCCAAACACACACACACCTTACACACACCTTCAAACACACACACACCTCCACACACACACCTAACACACACCTCCTTCAAACACACACACCTCCAAACACACACACCTAACACACACCTCCTTCAAACACACACACCTCCAAACACACACACCTAACACACACCTCCTTCAAACACACACACACCTCCACACACACACACACCTAACACACACCTCCTTCAAACACACACACACACCTCCAAACACACACACACCTAACACACAGCTTCTTCAAACACACACACACCTCCAAACACACACACACCTAACACACACCTCCTTCAAACACACAAACCTCCAGCACACACACCTAACACACACCTCCTTCAAACACACACCTCCACACACACACACACCTAA	.	PASS	SVTYPE=INS;SVLEN=989;SC=SVIM-asm;NumNeighbors=0;NumThresholdNeighbors=0;MatchId=79	GT	0/1
chr1	202174534	chr1-202174535-INS-50	A	ACACCTAACACACACCTCCTTCAAACACACACACACACCTAACACACACCT	.	.	SVTYPE=INS;SVLEN=50;SC=SVIM-asm,PAV;NumNeighbors=0;NumThresholdNeighbors=0;MatchId=80;TruScore=0.260417;PctSeqSimilarity=0;PctSizeSimilarity=0.78125;PctRecOverlap=0;SizeDiff=-14;StartDistance=372;EndDistance=372	GT	1/1
chr1	202174538	.	c	CCAAACACACACACACCTAACACACACCTCCTCCAAGCACACACACACCTCCAAACACACACACACCCAACACACGCCTCCTTCAAACACACACATCTCCAAACACACACACACAGCTAACACACACCTTCTTCAAACACACACACACCCCTCCAAACACACACACACACACCTCCTTCAAACACACACACCCTCCAAACACACACACCTCCTTCAAACACACACACACACCTCCAAAGACACACACACACCTAACACACACCTTCAAACACACACACACCTCCAAACACACACACACCTAACACACACCTCCTCCAAACACACACACACCTCCACACACATACCTAACACACACCTCCTTCAAACACACACACACCTAACACACACCTCCTTCAAACACACACACACACCTAACACACACCTCCTT	30	.	SVTYPE=INS;SVLEN=426;SC=SVIM-asm,PAV,Dipcall;NumNeighbors=0;NumThresholdNeighbors=0;MatchId=81;TruScore=0.300847;PctSeqSimilarity=0;PctSizeSimilarity=0.902542;PctRecOverlap=0;SizeDiff=-46;StartDistance=-5;EndDistance=-5	GT	1/0
chr1	202174543	.	c	CACACACACACCTAACACACACCTCCTTCAAACACACACACACCTAACACACACCTCCTTCAAACACACACCCTCCAAACACACACACCTCCTTCAAGCACACACACACCTCCAAACACACACACACCTAACACACACCTCCTCCAAGCACACACACACCTCCAAACACACACACACCCAACACACGCCTCCTTCAAACACACACATCTCCAAACACACACACACAGCTAACACACACCTTCTTCAAACACACACACACCCCTCCAAACACACACACACACACCTCCTTCAAACACACACACCCTCCAAACACACACACCTCCTTCAAACACACACACACACCTCCAAAGACACACACACACCTAACACACACCTTTAAACACACACACACCTCCAAACACACACACACCTAACACACCTCCTCCAAACACACACACACCTCCACACACATACCTAACACACACCTCCTTCAA	30	.	SVTYPE=INS;SVLEN=472;SC=SVIM-asm,Dipcall;NumNeighbors=0;NumThresholdNeighbors=0;MatchId=82;TruScore=0.240571;PctSeqSimilarity=0;PctSizeSimilarity=0.721713;PctRecOverlap=0;SizeDiff=-182;StartDistance=79;EndDistance=79	GT	0/1
chr1	20950224	pbsv.INS.610	C	CTGGCCAAGCGTGTGTTCTATTGTCCAGCACTGTCTGTGATTTTTAGGACCCTAAAGCACAGTCCCAGATTCCCGTGGAAATTAACAGAAGCATGTATATGTCTGCTGCTCTGGCCAGCTGCTGCTAATTGCTCATGTAAACCATGTGACTCTTTAGTGTTTCCTTTTGGCAGGGAGGAGAGCACGGCTATAACTGACAGGTATTCGGGGTACTTTGGATCTCTGTGTCTGAAATAAAGCCAGAGAACACTGTTCAAGAATAAATAATGGAGGCCGGGCGCGGTGGCTCACGCCTGTAATCCCAGCACTTTGGGAGGCCGAGGCGGGCGGATCACGAGGTCAGGAGATCGAGACCATCCTGGCTAACACAGTGAAACCCCGTCTCTACTAAAAAACACAAAAAAATTAGCCGGGCGTGGTGGCGGGCGCCTGTAGTCCCAGCTACGCGGGAGGCTGAGGCAGGAGAATGGCGTGAACCCGGGAGGCGGAGCTTGCAGTGAGCCTAGATCGCGCCACTGCACTCCAGCCTGGGCGACAGAGCGAGACTCCGTCTCAAAAAAAAAAAAAAAAAAAAAAAAAAGAATAAATAATGGAGGCCGGGCGCAGTGGCTCACGCCTGTAATCCCAGCACTTTGGAAGGCCGAGGCGGGTGGATCATGAGGTCAGGAGATCGAGACCATCCTGGCTAACAAGGTGAAACCCCGTCTCTACTAAAAATACAAAAAATTAGCCAGGCGCGGTGGCGGGCGCCTGTAGTCCCAGCTACTCGGGAGGCTGAGGCAGGAGAATGGCGTGAACCCGGGAAGCGGAGCTTGCAGTGAGCCGAGATTGCGCCACTGCAGTCTGCAGTCCGGCCTGGGCGACAGAGCGAGACTCTGTCTCAAAAAAAAAAAAAAAAAAAAAAAGAATAAATAATGGAAAAAAACAATGGAATGGCCTAATAAGTCTCTCATGTGTTTAATTTTTTTTTTTTTTTTTTGAGACGGAGTCTTGCTCTGTCGCCCAGGCTGGAGTGCAGTGGCGAGATCTTGGCTCACTACAAGCTCCGCCTCCTGGGTTCATGCCATTCTCCTGCCTCAGCCTCCCGAGTAGCTGGGACTACAGGCGCCTGCCACCACACCCAGCTAATTGTTTGTATTTTTTAGTAGAGACGGGGTTTCACCATGTTAGCCAGGATGGTCTCGATCTCCTAACCTCGTGATCCACCCACCTTGGCCTCCCAAAGTGCTGGGATTACAGGGGTGAGCCACTGCGCC	.	PASS	SVTYPE=INS;SVLEN=1255;SC=pbsv;NumNeighbors=0;NumThresholdNeighbors=0	GT	0/1
chr1	243509281	.	CACAGCTTTAGGAATAAAACCTCTGAACAGTTACAAGATGTTTGTGATGTGTTGTGAAGTGATGTGCTTGTTACCATTTTTTTTTCCCAGACGGAATGTGAGGAAATCTT	C	30	.	SVTYPE=DEL;SVLEN=109;SC=SVIM-asm,PAV,Dipcall;NumNeighbors=0;NumThresholdNeighbors=0;MatchId=66;TruScore=0.666667;PctSeqSimilarity=0;PctSizeSimilarity=1;PctRecOverlap=1;SizeDiff=0;StartDistance=0;EndDistance=0	GT	1/0
chr1	31967624	svim.INS.460	A	AAATATATATATAATATATATATTATATATATAATATATATATTATATATATAATATATATAATATATATATTATATATATAATATATATATAATATATATATTATATATATTATATATATAATATATATATTATATATATTATATATAATACATGTATATATAATATATATTATATATATTATATATAATACATGTATATATAATAT	25	PASS	SVTYPE=INS;SVLEN=207;SC=SVIM;NumNeighbors=0;NumThresholdNeighbors=0	GT	0/1
chr1	111316413	.	aagagagagagaggagagagagaagagagagaggtgagagagaagagagagagaggagagagagaagagagagaggtgagagagaagagaggagagagaag	A,*	30	.	END=111316511;SVTYPE=DEL;SVLEN=98;SC=Dipcall;NumNeighbors=0;NumThresholdNeighbors=0	GT	2/1
chr1	27130354	pbsv.DEL.740	CGGGGCGGCTGGCTGGGCAGAGGGGCTCCTGGCTGGGCAGAGGGGCTCCTCACTTCCCAGTAGGGGCGGCCGGGCAGAGGCGCCCCTCACCTCCCGGAC	C	.	PASS	SVTYPE=DEL;SVLEN=98;SC=pbsv;NumNeighbors=0;NumThresholdNeighbors=0	GT	0/1
chr1	152186422	.	A	AGACCGACCGGAGCCAGACCCATGTCGGCCGTAGCTGGGAGACTGCCTTGACCCAGACCCACGCTGGCTGTGGCCTGGAGACTGGCCAGATCCAGAGCCCTGTCGGCCATAGCCAGAAGACTGACTTGAGCCAGAGCCATGCTGACCGTGGCTGGAAGACTGACCTGAGCTAGCTCCATGTTGGCCACAGCTCGATGACTGTCCTGATGTAGAACCATGTTGCCCATGGGTAGAGGAATGACCTGAGCTAGATCCATGTTGACCGTAGCCAGAGGACTGTCCTGAGCGAGACTCTCGGTGACCTAAGCCAGAAGAGTGACCGGAGCCAGACTCATATGGGCCACGGCTGGAAGACCACCCTGAGCCAGACCCATATGGGCTGTAGCTGGAAGACTGCCCAGAACCAGACCCATGTCGGCCACGGCTAGGGCTAGGAGACTGGCCAGATCCAGACCCATGTTGGCCGTGGCCCAAAGACTGACGGGAGCCAGACCCATGCTGACCATAGCTGGAAGATGAACCTGAGCTAGATCCGTGTTGTTCACCCCTAGATGACTGTCCTGACCTAGAGCCGTGTTGTTCGTAGCTGGAGGAGTGACCTGAGCCAGATCCATGCTGAGTGTAACCAGAGGACTGCCATGAGCTAGACTCATGGTGACCAAATCCAGAAGACTGACCTGAGCCAGACCCATGTCGGCCACTGCTGGAAGACCAACCGGAGCCAGACCCATGTTGGCCGTAGCTGGAAGAGTGCCCGGAACCGGACCCATGTCGGCCGCGACTAGGAGACTGGCCAGATCCAGAGCCCTGTTGGCCATAGCTAGAAGACTGACTTGAGCCAGAGCCATGCTGACCGTGGCTGGAAGACTGACCTGTGCTAGATCCCTCCTGGTCAAAGGTTGATGACTGTCCTGATGTAGAACCATGCTGTCCTTGGCTACAGAAGTGCCCTGAGCCACTACCATGCTGACTGTAAGCAGAGGAATGTCCTGAGCCAGACTCATGTTGACCAAAGACAGAAGAGTGACCCGAGCGAGACTCATATGGGCCACGGCTGGAAGAACGACCTGAGCCAGACCCATGTTGGCCGTGGCTGGAGGAGTGCCCCGAACCGGACCCATGTCGGCCGCGGCTAGGGGACTGGCCAGATCCAGACCCTTGTCGGCCATGGCCCGAAGACTGACGGGAGCCAGACCCATGCTGACCGTAGCGGGAAGACGAACCTGAGCTAGATCCGTGTCGTTCACCCCTAGATGACTGTCCTGATCTAGAGCCGTGTTGTCCGTAGCCAGAGGAGTGACCTGAGCCAGACCCATGCTGACTGTAACTAGAGGACTGCCCTGAGCTAGACTCGTGGTGACCAAAGCCAGAAGACTCGCCTAAGCCAGACCCATGTTGGCCACTGCTGGAG	30	.	SVTYPE=INS;SVLEN=1410;SC=SVIM-asm,Dipcall;NumNeighbors=0;NumThresholdNeighbors=0;MatchId=68;TruScore=0.666667;PctSeqSimilarity=0;PctSizeSimilarity=1;PctRecOverlap=1;SizeDiff=0;StartDistance=0;EndDistance=0	GT	1/0
chr1	152186422	chr1-152186423-INS-4230	A	AGACCGACCGGAGCCAGACCCATGTCGGCCGTAGCTGGGAGACTGCCTTGACCCAGACCCACGCTGGCTGTGGCCTGGAGACTGGCCAGATCCAGAGCCCTGTCGGCCATAGCCAGAAGACTGACTTGAGCCAGAGCCATGCTGACCGTGGCTGGAAGACTGACCTGAGCTAGCTCCATGTTGGCCACAGCTCGATGACTGTCCTGATGTAGAACCATGTTGCCCATGGGTAGAGGAATGACCTGAGCTAGATCCATGTTGACCGTAGCCAGAGGACTGTCCTGAGCGAGACTCTCGGTGACCTAAGCCAGAAGAGTGACCGGAGCCAGACTCATATGGGCCACGGCTGGAAGACCACCCTGAGCCAGACCCATATGGGCTGTAGCTGGAAGACTGCCCAGAACCAGACCCATGTCGGCCACGGCTAGGGCTAGGAGACTGGCCAGATCCAGACCCATGTTGGCCGTGGCCCAAAGACTGACGGGAGCCAGACCCATGCTGACCATAGCTGGAAGATGAACCTGAGCTAGATCCGTGTTGTTCACCCCTAGATGACTGTCCTGACCTAGAGCCGTGTTGTTCGTAGCTGGAGGAGTGACCTGAGCCAGATCCATGCTGAGTGTAACCAGAGGACTGCCATGAGCTAGACTCATGGTGACCAAATCCAGAAGACTGACCTGAGCCAGACCCATGTCGGCCACTGCTGGAAGACCAACCGGAGCCAGACCCATGTTGGCCGTAGCTGGAAGAGTGCCCGGAACCGGACCCATGTCGGCCGCGACTAGGAGACTGGCCAGATCCAGAGCCCTGTTGGCCATAGCTAGAAGACTGACTTGAGCCAGAGCCATGCTGACCGTGGCTGGAAGACTGACCTGTGCTAGATCCCTCCTGGTCAAAGGTTGATGACTGTCCTGATGTAGAACCATGCTGTCCTTGGCTACAGAAGTGCCCTGAGCCACTACCATGCTGACTGTAAGCAGAGGAATGTCCTGAGCCAGACTCATGTTGACCAAAGACAGAAGAGTGACCCGAGCGAGACTCATATGGGCCACGGCTGGAAGAACGACCTGAGCCAGACCCATGTTGGCCGTGGCTGGAGGAGTGCCCCGAACCGGACCCATGTCGGCCGCGGCTAGGGGACTGGCCAGATCCAGACCCTTGTCGGCCATGGCCCGAAGACTGACGGGAGCCAGACCCATGCTGACCGTAGCGGGAAGACGAACCTGAGCTAGATCCGTGTCGTTCACCCCTAGATGACTGTCCTGATCTAGAGCCGTGTTGTCCGTAGCCAGAGGAGTGACCTGAGCCAGACCCATGCTGACTGTAACTAGAGGACTGCCCTGAGCTAGACTCGTGGTGACCAAAGCCAGAAGACTCGCCTAAGCCAGACCCATGTTGGCCACTGCTGGAGGACCGACCGGAGCCAGACCCATGTCGGCCGTAGCTGGGAGACTGCCTTGACCCAGACCCACGCTGGCCGTGGCCTGGAGACTGGCCAGATCCAGAGCCCTGTCGGCCATAGCCAGAAGACTGACTTGAGCCAGAGCCATGCTGACCGTGGCTGGAAGACTGACCTGAGCTAGCTCCATGTTGGCCACAGCTCGATGACTGTCCTGATGTAGAACCATGTTGCCCATGGGTAGAGGAATGACCTGAGCTAGATCCATGTTGACCGTAGCCAGAGGACTGTCCTGAGCGAGACTCTCGGTGACCTAAGCCAGAAGAGTGACCGGAGCCAGACTCATATGGGCCACGGCTGGAAGACCACCCTGAGCCAGACCCATATGGGCTGTAGCTGGAAGACTGCCCAGAACCAGACCCATGTCGGCCACGGCTAGGGCTAGGAGACTGGCCAGATCCAGACCCATGTTGGCCGTGGCCCAAAGACTGACGGGAGCCAGACCCATGCTGACCATAGCTGGAAGATGAACCTGAGCTAGATCCGTGTCGTTCACCCCTAGATGACTGTCCTGACCTAGAGCCGTGTTGTTCGTAGCTGGAGGAGTGACCTGAGCCAGATCCATGCTGAGTGTAACCAGAGGACTGCCATGAGCTAGACTCGTGGTGACCAAATCCAGAAGACTGACCTGAGCCAGACCCATGTCGGCCACTGCTGGAAGACCAACCGGAGCCAGACCCATGTTGGCCGTAGCTGGAAGAGTGCCCGGAACCGGACCCATGTCGGCCGCGACTAGGAGACTGGCCAGATCCAGAGCCCTGTTGGCCATAGCTAGAAGACTGACTTGAGCCAGAGCCATGCTGACCGTGGCTGGAAGACTGACCTGTGCTAGATCCCTCCTGGTCAAAGGTTGATGACTGTCCTGATGTAGAACCATGCTGTCCTTGGCTACAGAAGTGCCCTGAGCCACTACCATGCTGACTGTAAGCAGAGGAATGTCCTGAGCCAGACTCATGTTGACCAAAGACAGAAGAGTGACCCGAGCGAGACTCATATGGGCCACGGCTGGAAGAACGACCTGAGCCAGACCCATGTTGGCCGTGGCTGGAGGAGTGCCCCGAACCGGACCCATGTCGGCCGCGGCTAGGGGACTGGCCAGATCCAGACCCTTGTCGGCCGTGGCCCGAAGACTGACGGGAGCCAGACCCATGCTGACCATAGCGGGAAGACGAACCTGAGCTAGATCCGTGTCGTTCACCCCTAGATGACTGTCCTGATCTAGAGCCGTGTTGTCCGTAGCCAGAGGAGTGACCTGAGCCAGACCCATGCTGACTGTAACTAGAGGACTGCCCTGAGCTAGACTCGTGGTGACCAAAGCCAGAAGACTCGCCTAAGCCAGACCCATGTTGGCCACTGCTGGAAGACCGACCGGAGCCAGACCCATGTCGGCCATAGCTGGGAGACTGCCTTGACCCAGACCCACGCTGGCCGTGGCCTGGAGACTGGCCAGATCCAGAGCCCTGTCGGCCATAGCCAGAAGACTGACTTGAGCCAGAGCCATGCTGACCGTGGCTGGAAGACTGACCTGAGCTAGCTCCATGTTGGCCACAGCTCGATGACTGTCCTGATGTAGAACCATGTTGCCCATGGGTAGAGGAATGACCTGAGCTAGATCCATGTTGACCGTAGCCAGAGGACTGTCCTGAGCGAGACTCTCGGTGACCTAAGCCAGAAGAGTGACCGGAGCCAGACTCATATGGGCCACGGCTGGAAGACCACCCTGAGCCAGACCCATATGGGCCGTAGCTGGAAGACTGCCCAGAACCAGACCCATGTCGGCCACGGCTAGGGCTAGGAGACTGGCCAGATCCAGACCCATGTTGGCCGTGGCCCAAAGACTGACGGGAGCCAGACCCATGCTGACCATAGCTGGAAGATGAACCTGAGCTAGATCCGTGTTGTTCACCCCTAGATGACTGTCCTGACCTAGAGCCGTGTTGTTTGTAGCTGGAGGAGTGACCTGAGCCAGATCCATGCTGAGTGTAACCAGAGGACTGCCATGAGCTAGACTCATGGTGACCAAATCCAGAAGACTGACCTGAGCCAGACCCATGTCGGCCACTGCTGGAAGACCAACCGGAGCCAGACCCATGTTGGCCGTAGCTGGAAGAGTGCCCGGAACCGGACCCATGTCGGCCGCGACTAGGAGACTGGCCAGATCCAGAGCCCTGTTGGCCATAGCTAGAAGACTGACTTGAGCCAGAGCCATGCTGACCGTGGCTGGAAGACTGACCTGTGCTAGATCCCTCCTGGTCAAAGGTTGATGACTGTCCTGATGTAGAACCATGCTGTCCTTGGCTACAGAAGTGCCCTGAGCCACTACCATGCTGACTGTAAGCAGAGGAATGTCCTGAGCCAGACTCATGTTGACCAAAGACAGAAGAGTGACCCGAGCGAGACTCATATGGGCCACGGCTGGAAGAACGACCTGAGCCAGACCCATGTTGGCCGTGGCTGGAGGAGTGCCCCGAACCGGACCCATGTCGGCCGCGGCTAGGGGACTGGCCAGATCCAGACCCTTGTCGGCCATGGCCCGAAGACTGACGGGAGCCAGACCCATGCTGACCGTAGCGGGAAGACGAACCTGAGCTAGATCCGTGTCGTTCACCCCTAGATGACTGTCCTGATCTAGAGCCGTGTTGTCCGTAGCCAGAGGAGTGACCTGAGCCAGACCCATGCTGACTGTAACTAGAGGACTGCCCTGAGCTAGACTCGTGGTGACCAAAGCCAGAAGACTCGCCTAAGCCAGACCCATGTTGGCCACTGCTGGAG	.	.	SVTYPE=INS;SVLEN=4230;SC=PAV;NumNeighbors=0;NumThresholdNeighbors=0;MatchId=69	GT	1/0
chr1	152186766	.	G	GGCTGGAAGACCACCCTGAGCCAGACCCATATGGGCTGTAGCTGGAAGACTGCCCAGAACCAGACCCATGTCGGCCACGGCTAGGGCTAGGAGACTGGCCAGATCCAGACCCATGTTGGCCGTGGCCCAAAGACTGACGGGAGCCAGACCCATGCTGACCATAGCTGGAAGATGAACCTGAGCTAGATCCGTGTCGTTCACCCCTAGATGACTGTCCTGACCTAGAGCCGTGTTGTTCGTAGCTGGAGGAGTGACCTGAGCCAGATCCATGCTGAGTGTAACCAGAGGACTGCCATGAGCTAGACTCGTGGTGACCAAATCCAGAAGACTGACCTGAGCCAGACCCATGTCGGCCACTGCTGGAAGACCAACCGGAGCCAGACCCATGTTGGCCGTAGCTGGAAGAGTGCCCGGAACAGGACCCATGTCGGCCGCGACTAGGAGACTGGCCAGATCCAGAGCCCTGTTGGCCATAGCTAGAAGACTGACTTGAGCCAGAGCCATGCTGACCGTGGCTGGAAGACTGACCTGAGCTAGCTCCATGTTGGCCACAGCTCGATGACTGTCCTGATGCAGAACCATGTTGCCCATGGGTAGAGGAATGACCTGAGCTAGATCCATGTTGACCGTAGCCAGAGGACAGTCCTGAGCGAGACTCTCGGTGACCTAAGCCAGAAGAGTGACCGGAGCCAGACTCATATGGGCCACA	30	.	SVTYPE=INS;SVLEN=708;SC=SVIM-asm,Dipcall;NumNeighbors=0;NumThresholdNeighbors=0;MatchId=70;TruScore=0.333333;PctSeqSimilarity=0;PctSizeSimilarity=1;PctRecOverlap=0;SizeDiff=0;StartDistance=-307;EndDistance=-307	GT	0/1
chr1	152190046	chr1-152190047-INS-11953	C	CCTGTTGGCCATAGCTAGAAGACTGACTTGAGCCAGAGCCATGCTGACCGTGGCTGGAAGACTGACCTGTGCTAGATCCCTCCTGGTCAAAGGTTGATGACTGTCCTGATGTAGAACCATGCTGTCCTTGGCTACAGAAGTGCCCTGAGCCACTACCATGCTGACTGTAAGCAGAGGAATGTCCTGAGCCAGACTCATGTTGACCAAAGACAGAAGAGTGACCCGAGCGAGACTCATATGGGCCACGGCTGGAAGAACGACCTGAGCCAGACCCATGTTGGCCGTGGCTGGAGGAGTGCCCCGAACCGGACCCATGTCGGCCGCGGTTAGGGGACTGGCCAGATCCAGACCCTTGTCGGCCGTGGCCCGAAGACTGACGGGAGCCAGACCCATGCTGACCATAGCGGGAAGACGAACCTGAGCTAGATCCGTGTCGTTCACCCCTAGATGACTGTCCTGATCTAGAGCCGTGTTGTCCGTAGCCAGAGGAGTGACCTGAGCCAGACCCATGCTGACTGTAACTAGAGGACTGCCCTGAGCTAGACTCGTGGTGACCAAAGCCAGAAGACTCGCCTAAGCCAGACCCATGTTGGCCACTGCTGGAAGACCGACCGGAGCCAGACCCATGTCGGCCGTAGCTGGGAGACTGCCTTGACCCAGACCCACGCTGGCCGTGGCCTGGAGACTGGCCAGATCCAGAGCCCTGTCGGCCATAGCCAGAAGACTGACTTGAGCCAGAGCCATGCTGACCGTGGCTGGAAGACTGACCTGAGCTAGCTCCATGTTGGCCACAGCTCGATGACTGTCCTGATGTAGAACCATGTTGCCCATGGGTAGAGGAATGACCTGAGCTAGATCCATGTTGACCGTAGCCAGAGGACTGTCCTGAGCGAGACTCTCGGTGACCTAAGCCAGAAGAGTGACCGGAGCCAGACTCATATGGGCCACGGCTGGAAGACCACCCTGAGCCAGACCCATATGGGCTGTAGCTGGAAGACTGCCCAGAACCAGACCCATGTCGGCCACGGCTAGGGCTAGGAGACTGGCCAGATCCAGACCCATGTTGGCCGTGGCCCAAAGACTGACGGGAGCCAGACCCATGCTGACCATAGCTGGAAGATGAACCTGAGCTAGATCCGTGTCGTTCACCCCTAGATGACTGTCCTGACCTAGAGCCGTGTTGTTCGTAGCTGGAGGAGTGACCTGAGCCAGATCCATGCTGAGTGTAACCAGAGGACTGCCATGAGCTAGACTCGTGGTGACCAAATCCAGAAGACTGACCTGAGCCAGACCCATGTCGGCCACTGCTGGAAGACCAACCGGAGCCAGACCCATGTTGGCCGTAGCTGGAAGAGTGCCCGGAACCGGACCCATGTCGGCCGCGACTAGGAGACTGGCCAGATCCAGAGCCCTGTTGGCCATAGCTAGAAGACTGACTTGAGCCAGAGCCATGCTGACCGTGGCTGGAAGACTGACCTGAGCTAGCTCCATGTTGGCCACAGCTCGATGACTGTCCTGATGCAGAACCATGTTGCCCATGGGTAGAGGAATGACCTGAGCTAGATCCATGTTGACCGTAGCCAGAGGACAGTCCTGAGCGAGACTCTCGGTGACCTAAGCCAGAAGAGTGACCGGAGCCAGACTCATATGGGCCACAGCTGGAAGACCACCCTGAGCCAGACCCATATGGGCTGTAGCTGGAAGACTGCCCAGAACCAGACCCATGTCGGCCACGGCTAGGGCTAGGAGACTGGCCAGATCCAGACCCATGTTGGCCGTGGCCCAAAGACTGACGGGAGCCAGACCCATGCTGACCATAGCTGGAAGATGAACCTGAGCTAGATCCGTGTTGTTCACCCCTAGATGACTGTCCTGACCTAGAGCCGTGTTGTTCGTAGCTGGAGGAGTGACCTGAGCCAGATCCATGCTGAGTGTAACCAGAGGACTGCCATGAGCTAGACTCATGGTGACCAAATCCAGAAGACTGACCTGAGCCAGACCCATGTCGGCCACTGCTGGAAGACCAACCGGAGCCAGACCCATGTTGGCCGTAGCTGGAAGAGTGCCCGGAACCGGACCCATGTCGGCCGCGACTAGGAGACTGGCCAGATCCAGAGCCCTGTTGGCCATAGCTAGAAGACTGACTTGAGCCAGAGCCATGCTGACCGTGGCTGGAAGACTGACCTGTGCTAGATCCCTCCTGGTCAAAGGTTGATGACTGTCCTGATGTAGAACCATGCTGTCCTTGGCTACAGAAGTGCCCTGAGCCACTACCATGCTGACTGTAAGCAGAGGAATGTCCTGAGCCAGACTCATGTTGACCAAAGGCAGAAGAGTGACCCGAGCGAGACTCATATGGGCCACGGCTGGAAGAACGACCTGAGCCAGACCCATGTTGGCTGTGGCTGGAGGAGTGCCCCAAACCGGACCCATGTCGGCCGCGGCTAGGGGACTGGCCAGATCCAGACCCTTGTCGGCCGTGGCCCGAAGACTGACGGGAGCCAGACCCATGCTGACCATAGCGGGAAGACGAACCTGAGCTAGATCCGTGTCGTTCACCCCTAGATGACTGTCCTGATCTAGAGCCGTGTTGTCCGTAGCCAGAGGAGTGACCTGAGCCAGACCCATGCTGACTGTAACTAGAGGACTGCCCTGAGCTAGACTCGTGGTGACCAAAGCCAGAAGACTCGCCTAAGCCAGACCCATGTTGGCCACTGCTGGAAGACCGACCGGAGCCAGACCCATGTCGGCCGTAGCTGGGAGACTGCCTTGACCCAGACCCACGCTGGCCGTTGCCTGGAGACTGGCCAGATCCAGAGCCCTGTCGGCCATAGCCAGAAGACTGACTTGAGCCAGAGCCATGCTGACCGTGGCTGGAAGACTGACCTGAGCTAGCTCCATGTTGGCCACAGCTCGATGACTGTCCTGATGTAGAACCATGTTGCCCATGGGTAGAGGAATGACCTGAGCTAGATCCATGTTGACCGTAGCCAGAGGACTGTCCTGAGCGAGACTCTCGGTGACCTAAGCCAGAAGAGTGACCGGAGCCAGACTCATATGGGCCACAGCTGGAAGACCACCCTGAGCCAGACCCATATGGGCCGTAGCTGGAAGACTGCCCAGAACCAGACCCATGTCGGCCACGGCTAGGGCTAGGAGACTGGCCAGATCCAGACCCATGTTGGCCGTGGCCCAAAGACTGACGGGAGCCAGACCCATGCTGACCATAGCTGGAAGATGAACCTGAGCTAGATCCGTGTTGTTCACCCCTAGATGACTGTCCTGACCTAGAGCCGTGTTGTTCGTAGCTGGAGGAGTGACCTGAGCCAGATCCATGCTGAGTGTAACCAGAGAACTGCCATGAGCTAGACTCATGGTGACCAAATCCAGAAGACTGACCTGAGCCAGACCCATGTTGGCCGTAGCTGGAAGAGTGCCCGGAACCGGACCCATGTCGGCCGCGACTAGGAGACTGGCCAGATCCAGAGCCCTGTTGGCCATAGCTAGAAGACTGACTTGAGCCAGAGCCATGCTGACCGTGGCTGGAAGACTGACCTGTGCTAGATCCCTCCTGGTCAAAGGTTGATGACTGTCCTGATGTAGAACCATGCTGTCCTTGGCTACAGAAGTGCCCTGAGCCACTACCATGCTGACTGTAAGCAGAGGAATGTCCTGAGCCAGACTCATGTTGACCAAAGACAGAAGAGTGACCCGAGCGAGACTCATATGGGCCACGGCTGGAAGAACGACCTGAGCCAGACCCATGTTGGCCGTGGCTGGAGGAGTGCCCCAAACCGGACCCATGTCGGCCGCGGCTAGGGGACTGGCCAGATCCAGACCCTTGTCGGCTGTGGCCCGAAGACTGACGGGAGCCAGACCCATGCTGACCATAGCGGGAAGACGAACCTGAGCTAGATCCGTGTCGTTCACCCCTAGATGACTGTCCTGATCTAGAGCCGTGTTGTCCGTAGCCAGAGGAGTGACCTGAGCCAGACCCATGCTGACTGTAACTAGAGGACTGCCCTGAGCTAGACTCGTGGTGACCAAAGCCAGAAGACTCGCCTAAGCCAGACCCATGTTGGCCACTGGTGGAAGACCGACCGGAGCCAGACCCATGTCGGCCGTAGCTGGGAGACTGCCTTGACCCAGACCCACGCTGGCCGTGGCCTGGAGACTGGCCAGATCCAGAGCCCTGTCGGCCATAGCCAGAAGACTGACTTGAGCCAGAGCCATGCTGACCGTGGCTGGAAGACTGACCTGAGCTAGCTCCATGTTGGCCACAGCTCGATGACTGTCCTGATGTAGAACCATGTTGCCCATGGGTAGAGGAATGACCTGAGCTAGATCCATGTTGACCGTAGCCAGAGGACTGTCCTGAGTGAGACTCTCGGTGACCTAAGCCAGAAGAGTGACCGGAGCCAGACTCATATGGGCCACGGCTGGAAGACCACCCTGAGCCAGACCCATATGGGCCGTAGCTGGAAGACTGCCCAGAACCAGACCCATGTCGGCCACGGCTAGGGCTAGGAGACTGGCCAGATCCAGACCCATGTTGGCCGTGGCCCAAAGACTGACGGGAGCCAGACCCATGCTGACCATAGCTGGAAGATGAACCTGAGCTAGATCCGTGTCGTTCACCCCTAGATGACTGTCCTGACCTAGAGCCGTGTTGTTCGTAGCTGGAGGAGTGACCTGAGCCAGATCCATGCTGAGTGTAACCAGAGGACTGCCATGAGCTAGACTCGTGGTGACCAAATCCAGAAGACTGACCTGAGCCAGACCCATGTCGGCCACTGCTGGAAGACCAACCGGAGCCAGACCCATGTTGGCCGTAGCTGGAAGAGTGCCCGGAACCGGACCCATGTCGGCCGCGACTAGGAGACTGGCCAGATCCAGAGCCCTGTTGGCCATAGCTAGAAGACTGACTTGAGCCAGAGCCATGCTGACCGTGGCTGGAAGACTGACCTGTGCTAGATCCCTCCTGGTCAAAGGTTGATGACTGTCCTGATGTAGAACCATGCTGTCCTTGGCTACAGAAGTGCCCTGAGCCACTACCATGCTGACTGTAAGCAGAGGAATGTCCTGAGCCAGACTCATGTTGACCAAAGACAGAAGAGTGACCCGAGCGAGACTCATATGGGCCACGGCTGGAAGAACGACCTGAGCCAGACCCATGTTGGCCGTGGCTGGAGGAGTGCCCCGAACCGGACCCATGTCGGCCGCGGTTAGGGGACTGGCCAGATCCAGACCCTTGTCGGCCGTGGCCCGAAGACTGACGGGAGCCAGACCCATGCTGACCATAGCGGGAAGACGAACCTGAGCTAGATCCGTGTCGTTCACCCCTAGATGACTGTCCTGATCTAGAGCCGTGTTGTCCGTAGCCAGAGGAGTGACCTGAGCCAGACCCATGCTGACTGTAACTAGAGGACTGCCCTGAGCTAGACTCGTGGTGACCAAAGCCAGAAGACTCGCCTAAGCCAGACCCATGTTGGCCACTGCTGGAAGACCGACCGGAGCCAGACCCATGTCGGCCGTAGCTGGGAGACTGCCTTGACCCAGACCCACGCTGGCCGTGGCCTGGAGACTGGCCAGATCCAGAGCCCTGTCGGCCATAGCCAGAAGACTGACTTGAGCCAGAGCCATGCTGACCGTGGCTGGAAGACTGACCTGAGCTAGCTCCATGTTGGCCACAGCTCGATGACTGTCCTGATGTAGAACCATGTTGCCCATGGGTAGAGGAATGACCTGAGCTAGATCCATGTTGACCGTAGCCAGAGGACTGTCCTGAGCGAGACTCTCGGTGACCTAAGCCAGAAGAGTGACCGGAGCCAGACTCATATGGGCCACAGCTGGAAGACCACCCTGAGCCAGACCCATATGGGCTGTAGCTGGAAGACTGCCCAGAACCAGACCCATGTTGGCCACGGCTAGGGCTAGGAGACTGGCCAGATCCAGACCCATGTTGGCCGTGGCCCAAAGACTGACGGGAGCCAGACCCATGCTGACCATAGCTGGAAGATGAACCTGAGCTAGATCCGTGTCGTTCACCCCTAGATGACTGTCCTGACCTAGAGCCGTGTTGTTCGTAGCTGGAGGAGTGACCTGAGCCAGATCCATGCTGAGTGTAACCAGAGGACTGCCATGAGCTAGACTCGTGGTGACCAAATCCAGAAGACTGACCTGAGCCAGACCCATGTCGGCCACTGCTGGAAGACCAACCGGAGCCAGACCCATGTTGGCCGTAGCTGGAAGAGTGCCCGGAACAGGACCCATGTCGGCCGCGACTAGGAGACTGGCCAGATCCAGAGCCCTGTTGGCCATAGCTAGAAGACTGACTTGAGCCAGAGCCATGCTGACCGTGGCTGGAAGACTGACCTGAGCTAGCTCCATGTTGGCCACAGCTCGATGACTGTCCTGATGCAGAACCATGTTGCCCATGGGTAGAGGAATGACCTGAGCTAGATCCATGTTGACCGTAGCCAGAGGACAGTCCTGAGCGAGACTCTCGGTGACCTAAGCCAGAAGAGTGACCGGAGCCAGACTCATATGGGCCACAGCTGGAAGACCACCCTGAGCCAGACCCATATGGGCTGTAGCTGGAAGACTGCCCAGAACCAGACCCATGTCGGCCACGGCTAGGGCTAGGAGACTGGCCAGATCCAGACCCATGTTGGCCGTGGCCCAAAGACTGACGGGAGTCAGACCCATGCTGACCATAGCTGGAAGATGAACCTGAGCTAGATCCGTGTTGTTCACCCCTAGATGACTGTCCTGACCTAGAGCCGTGTTGTTCGTAGCTGGAGGAGTGACCTGAGCCAGATCCATGCTGAGTGTAACCAGAGGACTGCCATGAGCTAGACTCATGGTGACCAAATCCAGAAGACTGACCTGAGCCAGACCCATGTCGGCCACTGCTGGAAGACCAACCGGAGCCAGACCCATGTTGGCCGTAGCTGGAAGAGTGCCCGGAACCGGACCCATGTCGGCCGCGACTAGGAGACTGGCCAGATCCAGAGCCCTGTTGGCCATAGCTAGAAGACTGACTTGAGCCAGAGCCATGCTGACCGTGGCTGGAAGACTGACCTGTGCTAGATCCCTCCTGGTCAAAGGTTGATGACTGTCCTGATGTAGAACCATGCTGTCCTTGGCTACAGAAGTGCCCTGAGCCACTACCATGCTGACTGTAAGCAGAGGAATGTCCTGAGCCAGACTCATGTTGACCAAAGACAGAAGAGTGACCCGAGCGAGACTCATATGGGCCACGGCTGGAAGAACGACCTGAGCCAGACCCATGTTGGCCGTGGCTGGAGGAGTGCCCCAAACCGGACCCATGTCGGCCGCGGCTAGGGGACTGGCCAGATCCAGACCCTTGTCGGCCGTGGCCCGAAGACTGACGGGAGCCAGACCCATGCTGACCATAGCGGGAAGACGAACCTGAGCTAGATCCGTGTCGTTCACCCCTAGATGACTGTCCTGATCTAGAGCCGTGTTGTCCGTAGCCAGAGGAGTGACCTGAGCCAGACCCATGCTGACTGTAACTAGAGGACTGCCCTGAGCTAGACTCGTGGTGACCAAAGCCAGAAGACTCGCCTAAGCCAGACCCATGTTGGCCACTGCTGGAAGACCGACCGGAGCCAGACCCATGTCGGCCGTAGCTGGGAGACTGCCTTGACCCAGACCCACGCTGGCCGTGGCCTGGAGACTGGCCAGATCCAGAGCCCTGTCGGCCATAGCCAGAAGACTGACTTGAGCCAGAGCCATGCTGACCGTGGCTGGAAGACTGACCTGAGCTAGCTCCATGTTGGCCACAGCTGGATGACTGTCCTGATGTAGAACCATGTTGCCCATGGGTAGAGGAATGACCTGAGCTAGATCCATGTTGACCGTAGCCAGAGGACTGTCCTGAGCGAGACTCTCGGTGACCTAAGCCAGAAGAGTGACCGGAGCCAGACTCATATGGGCCACGGCTGGAAGACCACCCTGAGCCAGACCCATATGGGCTGTAGCTGGAAGACTGCCCAGAACCAGACCCATGTCGGCCACGGCTAGGGCTAGGAGACTGGCCAGATCCAGACCCATGTTGGCCGTGGCCCAAAGACTGACGGGAGCCAGACCCATGCTGACCATAGCTGGAAGATGAACCTGAGCTAGATCCGTGTCGTTCACCCCTAGATGACTGTCCTGACCTAGAGCCGTGTTGTTCGTAGCTGGAGGAGTGACCTGAGCCAGATCCATGCTGAGTGTAACCAGAGGACTGCCATGAGCTAGACTCGTGGTGACCAAATCCAGAAGACTGACCTGAGCCAGACCCATGTCGGCCACTGCTGGAAGACCAACCGGAGCCAGACCCATGTTGGCCGTAGCTGGAAGAGTGCCCGGAACAGGACCCATGTCGGCCGCGACTAGGAGACTGGCCAGATCCAGAGCCCTGTTGGCCATAGCTAGAAGACTGACTTGAGCCAGAGCCATGCTGACCGTGGCTGGAAGACTGACCTGAGCTAGCTCCATGTTGGCCACAGCTCGATGACTGTCCTGATGCAGAACCATGTTGCCCATGGGTAGAGGAATGACCTGAGCTAGATCCATGTTGACCGTAGCCAGAGGACAGTCCTGAGCGAGACTCTCGGTGACCTAAGCCAGAAGAGTGACCGGAGCCAGACTCATATGGGCCACAGCTGGAAGACCACCCTGAGCCAGACCCATATGGGCTGTAGCTGGAAGACTGCCCAGAACCAGACCCATGTCGGCCACGGCTAGGGCTAGGAGACTGGCCAGATCCAGACCCATGTTGGCCGTGGCCCAAAGACTGACGGGAGCCAGACCCATGCTGACCATAGCTGGAAGATGAACCTGAGCTAGATCCGTGTTGTTCACCCCTAGATGACTGTCCTGACCTAGAGCCGTGTTGTTCGTAGCTGGAGGAGTGACCTGAGCCAGATCCATGCTGAGTGTAACCAGAGGACTGCCATGAGCTAGACTCATGGTGACCAAATCCAGAAGACTGACCTGAGCCAGACCCATGTCGGCCACTGCTGGAAGACCAACCGGAGCCAGACCCATGTTGGCCGTAGCTGGAAGAGTGCCCGGAACCGGACCCATGTCGGCCGCGACTAGGAGACTGGCCAGATCCAGAGCCCTGTTGGCCATAGCTAGAAGACTGACTTGAGCCAGAGCCATGCTGACCGTGGCTGGAAGACTGACCTGTGCTAGATCCCTCCTGGTCAAAGGTTGATGACTGTCCTGATGTAGAACCATGCTGTCCTTGGCTACAGAAGTGCCCTGAGCCACTACCATGCTGACTGTAAGCAGAGGAATGTCCTGAGCCAGACTCATGTTGACCAAAGACAGAAGAGTGACCCGAGCGAGACTCATATGGGCCACGGCTGGAAGAACGACCTGAGCCAGACCCATGTTGGCCGTGGCTGGAGGAGTGCCCCAAACCGGACCCATGTCGGCCGCGGCTAGGGGACTGGCCAGATCCAGACCCTTGTCGGCCGTGGCCCGAAGACTGACGGGAGCCAGACCCATGCTGACCATAGCGGGAAGACGAACCTGAGCTAGATCCGTGTCGTTCACCCCTAGATGACTGTCCTGATCTAGAGCCGTGTTGTCCGTAGCCAGAGGAGTGACCTGAGCCAGACCCATGCTGACTGTAACTAGAGGACTGCCCTGAGCTAGACTCGTGGTGACCAAAGCCAGAAGACTCGCCTAAGCCAGACCCATGTTGGCCACTGGTGGAAGACCGACCGGAGCCAGACCCATGTCGGCCGTAGCTGGGAGACTGCCTTGACCCAGACCCACGCTGGCCGTGGCCTGGAGACTGGCCAGATCCAGAGCCCTGTCGGCCATAGCCAGAAGACTGACTTGAGCCAGAGCCATGCTGACCGTGGCTGGAAGACTGACCTGAGCTAGCTCCATGTTGGCCACAGCTCGATGACTGTCCTGATGTAGAACCATGTTGCCCATGGGTAGAGGAATGACCTGAGCTAGATCCATGTTGACCGTAGCCAGAGGACTGTCCTGAGCGAGACTCTCGGTGACCTAAGCCAGAAGAGTGACCGGAGCCAGACTCATATGGGCCACGGCTGGAAGACCACCCTGAGCCAGACCCATATGGGCCGTAGCTGGAAGACTGCCCAGAACCAGACCCATGTCGGCCACGGCTAGGGCTAGGAGACTGGCCAGATCCAGACCCATGTTGGCCGTGGCCCAAAGACTGACGGGAGCCAGACCCATGCTGACCATAGCTGGAAGATGAACCTGAGCTAGATCCGTGTCGTTCACCCCTAGATGACTGTCCTGACCTAGAGCCGTGTTGTTCGTAGCTGGAGGAGTGACCTGAGCCAGATCCATGCTGAGTGTAACCAGAGGACTGCCATGAGCTAGACTCGTGGTGACCAAATCCAGAAGACTGACCTGAGCCAGACCCATGTCGGCCACTGCTGGAAGACCAACCGGAGCCAGACCCATGTTGGCCGTAGCTGGAAGAGTGCCCGGAACCGGACCCATGTCGGCCGCGACTAGGAGACTGGCCAGATCCAGAGCCCTGTTGGCCATAGCTAGAAGACTGACTTGAGCCAGAGCCATGCTGACCGTGGCTGGAAGACTGACCTGTGCTAGATCCCTCCTGGTCAAAGGTTGATGACTGTCCTGATGTAGAACCATGCTGTCCTTGGCTACAGAAGTGCCCTGAGCCACTACCATGCTGACTGTAAGCAGAGGAATGTCCTGAGCCAGACTCATGTTGACCAAAGACAGAAGAGTGACCCGAGCGAGACTCATATGGGCCACGGCTGGAAGAACGACCTGAGCCAGACCCATGTTGGCCGTGGCTGGAGGAGTGCCCCGAACCGGACCCATGTCGGCCGCGGCTAGGGGACTGGCCAGATCCAGACCCTTGTCGGCCGTGGCCCGAAGACTGACGGGAGCCAGACCCATGCTGACCATAGCGGGAAGACGAACCTGAGCTAGATCCGTGTCGTTCACCCCTAGATGACTGTCCTGATCTAGAGCCGTGTTGTCCGTAGCCAGAGGAGTGACCTGAGCCAGACCCATGCTGACTGTAACTAGAGGACTGCCCTGAGCTAGACTCGTGGTGACCAAAGCCAGAAGACTCGCCTAAGCCAGACCCATGTTGGCCACTGCTGGAAGACCGACCGGAGCCAGACCCGTGTCGGCCGTAGCTGGGAGACTGCCTTGACCCAGACCCACGCTGGCCGTGGCCTGGAGACTGGCCAGATCCAGAGCCCTGTCGGCCATAGCCAGAAGACTGACTTGAGCCAGAGCCATGCTGACCGTGGCTGGAAGACTGACCTGAGCTAGCTCCATGTTGGCCACAGCTCGATGACTGTCCTGATGTAGAACCATGTTGCCCATGGGTAGAGGAATGACCTGAGCTAGATCCATGTTGACCGTAGCCAGAGGACTGTCCTGAGCGAGACTCTCGGTGACCTAAGCCAGAAGAGTGACCGGAGCCAGACTCATATGGGCCACGGCTGGAAGACCACCCTGAGCCAGACCCATATGGGCCGTAGCTGGAAGACTGCCCAGAACCAGACCCATGTCGGCCACGGCTAGGGCTAGGAGACTGGCCAGATCCAGACCCATGTTGGCCGTGGCCCAAAGACTGACGGGAGCCAGACCCATGCTGACCATAGCTGGAAGATGAACCTGAGCTAGATCCGTGTCGTTCACCCCTAGATGACTGTCCTGACCTAGAGCCGTGTTGTTCGTAGCTGGAGGAGTGACCTGAGCCAGATCCATGCTGAGTGTAACCAGAGGACTGCCATGAGCTAGACTCGTGGTGACCAAATCCAGAAGACTGACCTGAGCCAGACCCATGTCGGCCACTGCTGGAAGACCAACCGGAGCCAGACCCATGTTGGCCGTAGCTGGAAGAGTGCCCGGAACCGGACCCATGTCGGCCGCGACTAGGAGACTGGCCAGATCCAGAG	.	.	SVTYPE=INS;SVLEN=11953;SC=PAV;NumNeighbors=0;NumThresholdNeighbors=0	GT	0/1
chr1	152190835	.	G	GCCACAGCTCGATGACTGTCCTGATGTAGAACCATGTTGCCCATGGGTAGAGGAATGACCTGAGCTAGATCCATGTTGACCGTAGCCAGAGGACTGTCCTGAGCGAGACTCTCGGTGACCTAAGCCAGAAGAGTGACCGGAGCCAGACTCATATGGGCCACGGCTGGAAGACCACCCTGAGCCAGACCCATATGGGCCGTAGCTGGAAGACTGCCCAGAACCAGACCCATGTCGGCCACGGCTAGGGCTAGGAGACTGGCCAGATCCAGACCCATGTTGGCCGTGGCCCAAAGACTGACGGGAGCCAGACCCATGCTGACCATAGCTGGAAGATGAACCTGAGCTAGATCCGTGTTGTTCACCCCTAGATGACTGTCCTGACCTAGAGCCGTGTTGTTTGTAGCTGGAGGAGTGACCTGAGCCAGATCCATGCTGAGTGTAACCAGAGGACTGCCATGAGCTAGACTCATGGTGACCAAATCCAGAAGACTGACCTGAGCCAGACCCATGTCGGCCACTGCTGGAAGACCAACCGGAGCCAGACCCATGTTGGCCGTAGCTGGAAGAGTGCCCGGAACCGGACCCATGTCGGCCGCGACTAGGAGACTGGCCAGATCCAGAGCCCTGTTGGCCATAGCTAGAAGACTGACTTGAGCCAGAGCCATGCTGACCGTGGCTGGAAGACTGACCTGTGCTAGATCCCTCCTGGTCAAAGGTTGATGACTGTCCTGATGTAGAACCATGCTGTCCTTGGCTACAGAAGTGCCCTGAGCCACTACCATGCTGACTGTAAGCAGAGGAATGTCCTGAGCCAGACTCATGTTGACCAAAGACAGAAGAGTGACCCGAGCGAGACTCATATGGGCCACGGCTGGAAGAACGACCTGAGCCAGACCCATGTTGGCCGTGGCTGGAGGAGTGCCCCGAACCGGACCCATGTCGGCCGCGGCTAGGGGACTGGCCAGATCCAGACCCTTGTCGGCCATGGCCCGAAGACTGACGGGAGCCAGACCCATGCTGACCGTAGCGGGAAGACGAACCTGAGCTAGATCCGTGTCGTTCACCCCTAGATGACTGTCCTGATCTAGAGCCGTGTTGTCCGTAGCCAGAGGAGTGACCTGAGCCAGACCCATGCTGACTGTAACTAGAGGACTGCCCTGAGCTAGACTCGTGGTGACCAAAGCCAGAAGACTCGCCTAAGCCAGACCCATGTTGGCCACTGCTGGAGGACCGACCGGAGCCAGACCCATGTCGGCCGTAGCTGGGAGACTGCCTTGACCCAGACCCACGCTGGCCGTGGCCTGGAGACTGGCCAGATCCAGAGCCCTGTCGGCCATAGCCAGAAGACTGACTTGAGCCAGAGCCATGCTGACCGTGGCTGGAAGACTGACCTGAGCTAGCTCCATGTTGGCCACAGCTCGATGACTGTCCTGATGTAGAACCATGTTGCCCATGGGTAGAGGAATGACCTGAGCTAGATCCATGTTGACCGTAGCCAGAGGACTGTCCTGAGCGAGACTCTCGGTGACCTAAGCCAGAAGAGTGACCGGAGCCAGACTCATATGGGCCACGGCTGGAAGACCACCCTGAGCCAGACCCATATGGGCTGTAGCTGGAAGACTGCCCAGAACCAGACCCATGTCGGCCACGGCTAGGGCTAGGAGACTGGCCAGATCCAGACCCATGTTGGCCGTGGCCCAAAGACTGACGGGAGCCAGACCCATGCTGACCATAGCTGGAAGATGAACCTGAGCTAGATCCGTGTCGTTCACCCCTAGATGACTGTCCTGACCTAGAGCCGTGTTGTTCGTAGCTGGAGGAGTGACCTGAGCCAGATCCATGCTGAGTGTAACCAGAGGACTGCCATGAGCTAGACTCGTGGTGACCAAATCCAGAAGACTGACCTGAGCCAGACCCATGTCGGCCACTGCTGGAAGACCAACCGGAGCCAGACCCATGTTGGCCGTAGCTGGAAGAGTGCCCGGAACCGGACCCATGTCGGCCGCGACTAGGAGACTGGCCAGATCCAGAGCCCTGTTGGCCATAGCTAGAAGACTGACTTGAGCCAGAGCCATGCTGACTGTGGCTGGAAGACTGACCTGTGCTAGATCCCTCCTGGTCAAAGGTTGATGACTGTCCTGATGTAGAACCATGCTGTCCTTGGCTACAGAAGTGCCCTGAGCCACTACCATGCTGACTGTAAGCAGAGGAATGTCCTGAGCCAGACTCATGTTGACCAAAGACAGAAGAGTGACCCGAGCGAGACTCATATGGGCCACGGCTGGAAGAACGACCTGAGCCAGACCCATGTTGGCCGTGGCTGGAGGAGTGCCCCGAACCGGACCCATGTCGGCCGCGGCTAGGGGACTGGCCAGATCCAGACCCTTGTCGGCCGTGGCCCGAAGACTGACGGGAGCCAGACCCATGCTGACCATAGCGGGAAGACGAACCTGAGCTAGATCCGTGTCGTTCACCCCTAGATGACTGTCCTGATCTAGAGCCGTGTTGTCCGTAGCCAGAGGAGTGACCTGAGCCAGACCCATGCTGACTGTAACTAGAGGACTGCCCTGAGCTAGACTCGTGGTGACCAAAGCCAGAAGACTCGCCTAAGCCAGACCCATGTTGGCCACTGCTGGAAGACCGACCGGAGCCAGACCCATGTCGGCCATAGCTGGGAGACTGCCTTGACCCAGACCCACGCTGGCCGTGGCCTGGAGACTGGCCAGATCCAGAGCCCTGTCGGCCATAGCCAGAAGACTGACTTGAGCCAGAGCCATGCTGACCGTGGCTGGAAGACTGACCTGAGCTAGCTCCATGTTGA	30	.	SVTYPE=INS;SVLEN=2820;SC=SVIM-asm,Dipcall;NumNeighbors=0;NumThresholdNeighbors=0;MatchId=72;TruScore=0.666667;PctSeqSimilarity=0;PctSizeSimilarity=1;PctRecOverlap=1;SizeDiff=0;StartDistance=0;EndDistance=0	GT	1/0
chr2	10676718	.	C	CGGCGGGTCCTGTGTATTGGGGTGTTTTGGCGGGTCCTGTGTATTGGGGTGTTTCAGCGGATCCTGTGTATTGGGGTGTTTG	30	.	SVTYPE=INS;SVLEN=81;SC=SVIM-asm,Dipcall;NumNeighbors=0;NumThresholdNeighbors=0;MatchId=73;TruScore=0.666667;PctSeqSimilarity=0;PctSizeSimilarity=1;PctRecOverlap=1;SizeDiff=0;StartDistance=0;EndDistance=0	GT	1/1
chr2	114581698	.	tatctatctatctgtctgtctgtctatctatctatctatctatctatctatctatctatctatgtatcctg	T	30	.	SVTYPE=DEL;SVLEN=70;SC=Dipcall;NumNeighbors=0;NumThresholdNeighbors=0	GT	1/0
chr2	231870257	.	c	CATCATCACCACCACCACCATCACCATCATCATCACCATCATCACCACCACCATCATCACCACCACCATCACCATCATCACCACCACCATCACCATCATCATCACCACCACCACCATCATCACATCACTATCATCACCACCACCATCACCATCATCATCACCATCACCATCATCACCATCACCATCACCACCATCAACATCACCATCATCACCATCACCATCATCACCACCATCATCACCATCACCATCACCACCATCATCATCACCATCACCATCATCATCATCACCACCATCATCACCACCATTACCATCATCATCACTATCACCACCACCACCATCACCATCACCACCATCACCATCACCACCACCACCATCACCATCACCACCACCACCATCACCATCATCACCACCACCACCATCACCATCACCACCACCACCACCATCATCACTACCACCACCACCATCATCACCACCATCATCACCACCATGACCATCGTCACCACCACCATCATCACCACCATAATCACCACCACCATCATCACCGTCACCATCATCACCACTACCATCACCACCACCACCATCATCACCACCACCATCATCACCATCATCATATCATCACCATCATCATCATCATCACCACCACCATCATCACCACCACCACCATCATCATCACCACCACCACCATCATCACCATCATCATCACCATCACCATCATCATAACCATCACTATCACCACCACCACCACCATCACCACCACCATCACCATCATCACTGCCATCATCACCATCACCATCATCACCACCACCATCACCACCACCATCACCACCACCACCACCATCACCATCACCATCACCACCACCACCATCACCATCATCACCGCCATCATCACCATCACCACCACCATTGCCATCATCACCGCCATCATCACCATCACCATCACCATCACCACCAGCATCACCATCATCATCACCACCACCATCATCACCATCATTACCACCATCACCATCAGCATCGCGATCATCATCACCATT	30	.	SVTYPE=INS;SVLEN=1030;SC=SVIM-asm,PAV,Dipcall;NumNeighbors=0;NumThresholdNeighbors=0;MatchId=76;TruScore=0.666667;PctSeqSimilarity=0;PctSizeSimilarity=1;PctRecOverlap=1;SizeDiff=0;StartDistance=0;EndDistance=0	GT	1/0
chr2	231870260	.	c	CATCACCACCACCACCATCACCATCATCATCACCATCACCACCACCACCATCATCACCACCACCATCACCATCATCACCACCACCATCATCACCACCACCATCACCATCATCACCACCACCATCACCATCATCATCATCATCACCACCACCACCATCATCACCACCACCACCATCATCACATCACTATCATCACCACCACCATCACCATCATCATCACCATCACCATCATCACCATCACCATCACCACCATCAACATCACCATCATCACCATCATCACCACCATCATCACCATCACCATCACCACCATCATCATCACCATCACCATCATCATCATCACCACCATCATCACCACCATTACCATCATCATCACTATCACCACCACCACCATCACCATCACCACCATCACCATCACCACCACCACCATCACCATCACCACCACCACCATCACCATCATCACCACCACCACCATCACCATCACCACCACCACCACCATCATCACTACCACCACCACCATCATCACCACCATCATCACCACCATGACCATCGTCACCACCACCATCATCACCACCATAATCACCACCACCATCATCACCGTCACCATCATCACCACTACCATCACCACCACCACCACCATCACCACCACCATCATCACCATCATCATATCACCATCATCATCATCACAACCACCATCATCACCACCACCACCATCACCACAACCATCATCATCATCATCACCACCACCACCATCATCACCATCATCATCACCATCACCATCATCATAACCATCACTATCACCACCACCACCACCATCACCACCACCATCACCATCATCACTGCCATCATCACCATCACCATCATCATCACCACCACCATCACCACCACCATCACCACCACCACCACCACCACCACCATCACCATCACCATCACCACCACCACCATCACCATCATCACCGCCATCATCACCATCACCATCACCACCACCATCGCCATCATCACCGCCATCATCACCATCACCATCACCACCAGCATCACCATCATCATCACCACCACCATCACCACCACCATCACCATCATCACCGCCATCATCACCACAACCACCATCATCACCATCACCATCATCATCACCACCACCATCACCATCATCACCCACCATTACCATCATCACCGCCATCATCACCATCACCATCATCACCATCATTACCACCATCACCATCAGCATCGCGATCATCATCACCATT	30	.	SVTYPE=INS;SVLEN=1238;SC=SVIM-asm,Dipcall;NumNeighbors=0;NumThresholdNeighbors=0;MatchId=77;TruScore=0.666667;PctSeqSimilarity=0;PctSizeSimilarity=1;PctRecOverlap=1;SizeDiff=0;StartDistance=0;EndDistance=0	GT	0/1
chr2	28681668	.	tttttttctgttttttgttttttgagacggagtctcgctctgtcgcccaggctggagactggggcctctcagagggtggagggtgggaggagggagaggatcaggaaaaataacgaatgggtactaggcttaatacctggttgataacataatctgtacaacaaacccccatgacacatgttgacctaagttacaaacctgcacatgtacctgtaattaaaagttaaaaaaaataaagaattctggaaatggatgatggtgttggttgcccagcattgtgggtgtagttaacaccgctgaactgtacacttaaaaatggttaaaatggtaaattttatgttatggctatgtcaatctaaagaaaGAAATGgaggcaaaattaatataaagagtttatttgggccaaggttaaggactatagctcaggacacacttccaagttgtcttggcaatgctctgtttggcctctgctacaagcaggttAttttg	T,*	30	.	END=28682154;SVTYPE=DEL;SVLEN=486;SC=Dipcall;NumNeighbors=0;NumThresholdNeighbors=0	GT	1/2
chr2	242929545	.	A	ACTCGGAGATCCAGTCGGTGGCGTTGGGTGTACTCGGAGATCCAGTCGGTGGCGTTGGGTGTACTCGGAGATCCAGTGGATGGCGTTGGGTGTACTCGGAGATCCAGTCGGTGGCGTTGGGTGTACTCGGAGATCCAGTGGATGGCGTTGGGTGTACTCGGAGATCCAGTCGGTGGCGTTGGGTGTACTCGGAGATCCAGTTGGTGGCGTTGGGTGTACTCAGAGATCCAGTTGATGGCATTCAGCATACTCGGAGATCCAGTTGATGGTGTTGGGTGTTCTCGGAGATCCAGTCGGTGGCGTTGGGTGTACTCAGAGATCCAGTTGATGGCATTCAGCGTACTCGGAGATCCAGTCGGTGGTGTTGGGTGTACTCGGAGATCCGGTCGGTGGCGTTGGGTGTACTCAGAGATCCAGCTGATGGCATTCAGCGTACTCGGAGATCCAGTTGATGGTGTTGGGTGTTCTCGGAGATCCAGTCGGTGGCGTTGGGTGTACTCAGAGATCCAGTTGATGGCATTCAGTGTACTCGGAGATCTAGTCGATGGCGTTGGGTGTACTCGGAGATCCAGTTGATGGCATTCAGCGTACTCGGAGATCCAGTTGATGGTGTTGGGTGTT,ACTCGGAGATCCAGTCGGTGGCGTTGGGTGTACTCGGAGATCCAGTCGGTGGCGTTGGGTGTACTCGGAGATCCAGTCGGTGGCGTTGGGTGTACTCGGAGATCCAGTGGATGGCGTTGGGTGTACTCGGAGATCCAGTCGGTGGCGTTGGGTGTACTCGGAGATCCAGTTGGTGGCGTTGGGTGTACTCAGAGATCCAGTTGATGGCATTCAGCATACTCGGAGATCCAGTTGATGGTGTTGGGTGTTCTCGGAGATCCAGTCGGTGGCGTTGGGTGTACTCAGAGATCCAGTTGATGGCATTCAGCGTACTCGGAGATCCAGTCGGTGGTGTTGGGTGTACTCGGAGATCCAGTCGGTGGCGTTGGGTGTACTCAGAGATCCAGTTGATGGCATTCAGCGTACTCGGAGATCCAGTTGATGGTGTTGGGTGTTCTCGGAGATCCGGTCGGTGGCGTTGGGTGTACTCAGAGATCCAGCTGATGGCATTCAGCGTACTCGGAGATCCAGTTGATGGTGTTGGGTGTTCTCGGAGATCCAGTCGGTGGCGTTGGGTGTACTCAGAGATCCAGTTGATGGCATTCAGTGTACTCGGAGATCTAGTCGATGGCGTTGGGTGTACTCGGAGATCCAGTTGATGGCATTCAGCGTACTCGGAGATCCAGTTGATGGTGTTGGGTGTT	30	.	SVTYPE=INS;SVLEN=1304;SC=SVIM-asm,PAV,Dipcall;NumNeighbors=0;NumThresholdNeighbors=0;MatchId=115;TruScore=0.507669;PctSeqSimilarity=0;PctSizeSimilarity=0.523006;PctRecOverlap=1;SizeDiff=622;StartDistance=0;EndDistance=0	GT	2/1
chr2	242929545	pbsv.INS.7553	A	ACTCGGAGATCCAGTCGGTGGCGTTGGGTGTACTCGGAGATCCAGTCGGTGGCGTTGGGTGTACTCGGAGATCCAGTGGATGGCGTTGGGTGTACTCGGAGATCCAGTCGGTGGCGTTGGGTGTACTCGGAGATCCAGTGGATGGCGTTGGGTGTACTCGGAGATCCAGTCGGTGGCGTTGGGTGTACTCGGAGATCCAGTTGGTGGCGTTGGGTGTACTCAGAGATCCAGTTGATGGCATTCAGCATACTCGGAGATCCAGTTGATGGTGTTGGGTGTTCTCGGAGATCCAGTCGGTGGCGTTGGGTGTACTCAGAGATCCAGTTGATGGCATTCAGCGTACTCGGAGATCCAGTCGGTGGTGTTGGGTGTACTCGGAGATCCGGTCGGTGGCGTTGGGTGTACTCAGAGATCCAGCTGATGGCATTCAGCGTACTCGGAGATCCAGTTGATGGTGTTGGGTGTTCTCGGAGATCCAGTCGGTGGCGTTGGGTGTACTCAGAGATCCAGTTGATGGCATTCAGTGTACTCGGAGATCTAGTCGATGGCGTTGGGTGTACTCGGAGATCCAGTTGATGGCATTCAGCGTACTCGGAGATCCAGTTGATGGTGTTGGGTGTT	.	PASS	SVTYPE=INS;SVLEN=620;SC=cuteSV,pbsv;NumNeighbors=0;NumThresholdNeighbors=0;MatchId=116;TruScore=0.327004;PctSeqSimilarity=0;PctSizeSimilarity=0.981013;PctRecOverlap=0;SizeDiff=-12;StartDistance=-22;EndDistance=-22	GT	1/1
chr2	199713540	chr2-199713541-INS-62	C	CATATATATATTTTATATATATAATTCCATCATATATATATTTTATATATATAATTCCATCAT	.	.	SVTYPE=INS;SVLEN=62;SC=cuteSV,SVIM,SVIM-asm,PAV;NumNeighbors=0;NumThresholdNeighbors=0;MatchId=118;TruScore=0.327957;PctSeqSimilarity=0;PctSizeSimilarity=0.983871;PctRecOverlap=0;SizeDiff=1;StartDistance=-21;EndDistance=-21	GT	1/0
chr2	199713806	.	c	CATATATATATTTTATATATATAATTCCATCATATATATTTTATATATATAATTCCATCAT	30	.	SVTYPE=INS;SVLEN=60;SC=PAV,Dipcall;NumNeighbors=0;NumThresholdNeighbors=0;MatchId=119;TruScore=0.666667;PctSeqSimilarity=0;PctSizeSimilarity=1;PctRecOverlap=1;SizeDiff=0;StartDistance=0;EndDistance=0	GT	0/1
chr2	159959224	.	CttttttttttttttttttttttttgagatggagtctcgctctattgcccaggctggagtgcagtggtgtgatctgggctcactgcaagctccgcctcccaggttcacgccattctcctgcttcagccttccgagtagctgggactacaggcacccaccaccacgcctggctaattttttgtatttttagtagagacagggtttcaccgtgttagccaggatggtctcgatctcctgatcccacgatccgcccaccttggcctcccagagtgctgggattacaggcatgagccacccctcccagccAGATACTTACTTTTTAAAAAAATTTTTAGCATGTTATAATGTTTTCGCTATTCCTGGTGTGAATAttttttaattatggtgaaatacatataacaaaattgaccatcttaaccatttaagtgtacagttcagtggtaattacactcacgttgttgtacaacccatctttagaacttCCAACAGgaatacttttgtccagtgatatttacaaacatctctgatatctccttggggtagcaggttcccagcagtggaattattgaactaaatggcctgcatttataaagagtcttgatacatagtgcccacttcctttccagaaaggctgtattgatttcatattccccccagcattctttgagtggctgctttttgaaattcacatcttcTGGGAACAGCTTAAATGGATGGTGCTTTGTGCGGCCTAACTGTGGACTACTGACAATTTTAAGAGGCTGAGACGTCATTCTGTAGCTGCCTTCTTTAGAACTTCCCTTCTGTCTGCACTTCTCAGGCAATTTTCATTTTCTTTCTTTGCATGAGACTGTGTCGGGAATTATGACAGCTGAGTCAGATCAAGTTCATGGTCAGAAAAACATTCAGTTGGCTCCCAGTTTCAGCCGCCTGGTGCGGATCCTAGAGatcatggaggttcacaggcatgttggagttggagaggcctccagagcacatcctgtccaggcctctttgcagatgtgcaagcaaagaccccttggtcattagggaacttgtccaaaattcatacaagttattggtagaCCCTGATCCTCCATGCTGTCCCCAGCGTCTTCTCTTATGTCAGCCAGCCTGTGCCGATGTTCTGCCTGTACGTTGTTGGCTTGTGAGCTGTAAATAATGTGAGTGTGTTCTGATTTCATAGAAGGTGTGGGCAGGAGGAGGGCATGGGCTTAAAGCCTCACATGGATCCATGAGGCTGCTTCTTGGAGGGTGAAGAATAACACAGGACATGCACAGCCCCATTTCTCCTTGTAGAGCCAGCTGGTTCTAGTCCTTGCTTCCACTGCTGAGTGGTTGGGACCACAGTTGACATCTAACCTTCAGAAAGGATAGTTCCTCCTGCTGAGGTGAATAGGAGAGCATTCTTTGTTTCCTCCTGGAAACTTGTTATATGATGGCCTCCTTACTGCGTGCCCAGCTGTGAACGTGACGCACAGATTTTCTGTTGTACTTGAACATGTGTTCATACATAGAACCAGTGTGCATGCATTTGCTCCACTTCAAGTCCATTTATTCCCCTGCCAATGAGTCCTGGTTCACCTGTATACAATttggctatactctggagtcagaccaggaattttaaagggtactgatgatgcccagctcctacgttcagagactcagattaaatgcatatgaagtatggtctggacattgggatttttaaaaaggcttcctcggtgattctaatatgtaacaaagtttgagaattactgATAAAGAATATGTGATTATCTCATATAATTGCTTTTTCATGAGGACAAATATATGTGTATATAtttgttttgagacaaggtcttgctgtgtcacccaggctggagtgcagtggtgctatcaaggctcactgtagcctcaacctcctgggctcaagcgatccttccacctcagcctcaagtagctgggaccacaggcatgcaccaccatgcccagctaatttaattctttgcttttttcttttttttcctagagatgaggtttttgccatgttgcctagtttggtcttgaactcctggcctcaagtgattctcccaacttggcctcccaaagtgctgggattacaggcatgagccactgcacccagcTCTTGCTTAATATTTTATCACGAGCAATTTCCAGTTTACTTGAAGAGTTTGATATTTGTTGTCCATTGTTTCAGTATCTTATAATTGATTTTTAAACATTTCTGATTGTTGGATATTTGCtt	C,*	30	.	END=159961493;SVTYPE=DEL;SVLEN=2269;SC=SVIM,Dipcall;NumNeighbors=0;NumThresholdNeighbors=0;MatchId=95;TruScore=0.659178;PctSeqSimilarity=0;PctSizeSimilarity=1;PctRecOverlap=0.977533;SizeDiff=0;StartDistance=51;EndDistance=51	GT	1/2
chr2	233015007	cuteSV.DEL.6710	gcctaggttttcttctagggtttttatggttttaggtctaacgtttaaatctttaatccatcttgaattgatttttgtataaggtgtaaggaagggatccagtttcagctttctacatgtggctagccagttttcccagcaccatttattaaatagggaatcctttccccattgcttgtttttctcaggtttgtcaaagatcagatagttgtaggtaagcggcgttatttctgagggctctgttctgttccattgatctatatctctgttttggtaccagtagcgtgctgttttggttactgtagccttgtagtatagtttgaagtcaggtagtgtgatgcctccagctttgttcttttggcttaggattgacttggcgatgcgggctcttttttggttccatatgaactttaaagtagttttttccaattctgtgaagaaagtcattggtagcttgatggggatggcattgaatctgtaaattaccttgggcagtatggccattttcacgatattgattcttcctacccatgagcatggaatgttcttccatttgtttgtatcctcttttatttccttgagcagtggtttgtagttctccttgaagaggtccttcacatcccttgtaagttggattcctaggtattttattctctttgaagcaattgtgaatgggagttcactcatgatttggctctctgtttgtctgttgttggtgtataggaatgcttgtgatttttgtacattgattttgtatcctgagactttgctgaagttgcttatcagcttaaggagattttgggctgagacgatggggttttctagataaacaatcatgtcgtctgcaaacagggacaatttgacttcctcttttcctaattgaataccctttatttccttctcctgcctgactgccctggccagaacttccaacactatgttgaataggagcggtgagagagggcatccctgtcttgtgccagttttcaaagggaatgcttccagtttttgcccattcagtatgatattggctgtgggtttgtcatagatagctcttattattttgagatacgtcccatcaatacctaatttattgagagtttttagcatgaagggttgttgaattttgtcaaaggctttttctgcatctattgagataatcatgtggtttttgtctttggctctgtttatatgctggattacatttattgatttgcgtatattgaaccagccttgcatcccaggaatgaagcccacttgatcatggtggataagctttttgatgtgctgctggattcggtttgccagtattttattgaggatttttgcatcaatgttcatcaaggatattggtctaaaattctcttttttggttgtgtctctgcccggctttggtatcagaatgatgctggcctcataaaatgagttagggaggattccctctttttctattgattggaatagtttcagaaggaatggtaccagttcctccttgtacctctggtagaattcggctgtgaatccatctggtcctggactctttttggttggtaaactattgattattgccacaatttcagctcctgttattggtctattcagagattcaacttcttcctggtttagtcttgggagagtgtatgtgtcgaggaatgtatccatttcttctagattttctagtttatttgcgtagaggtgtttgtagtattctctgatggtagtctgtatttctgtgggatcggtggtgatatcccctttatcattttttattgtgtctatttgattcttctctctttttttctttattagtcttgctagcggtctatcaattttgttgatcctttcaaaaaaccagctcctggattcattgattttttgaagggttttttgtgtctctatttccttcagttctgctctgattttagttatttcttgccttctgctagcttttgaatgtgtttgctcttgcttttctagttcttttaattgtgatgttagggtgtcaattttggatctttcctgctttctcttgtaggcatttagtgctataaatttccctgtacacactgctttgaatgcgtcccagagattctggtatgttgtgtctttgttctcgttggtttcaaagaacatctttatttctgccttcatttcgttatgtacccagtagtcattcaggagcaggttgttcagtttccatgtagttgagcggctttgagtgagattcttaatcctgagttctagtttgattgcactgtggtctgagagatagtttgttataatttctgttcttttacatttgctgaggagagctttacttccaagtatgtggtcaattttggaataggtgtggtgtggtgctgaaaaaaatgtatattctgttgatttggggtggagagttctgtagatgtctattaggtctgcttggtgcagagctgagttcaattcctgggtatccttgttgactttctgtctcgttgatctgtctaatgttgacagtggggtgttaaagtctcccattattaatgtgtgggagtctaagtctctttgtaggtcactcaggacttgctttatgaatctgggtgctcctgtattgggtgcataaatatttaggatagttagctcctcttgttgaattgatccctttaccattatgtaatggccttctttgtgtcttttgatctttgttggtttaaagtctgttttatcagagactaggattgcaacccctgcctttttttgttttccattggcttggtagatcttcctccatccttttattttgagcctatgtgtgtttctgcacgtgagatgggtttcctgaatacagcacactgatgggtcttgactctttatccaacttgccagtctgtgtcttttaattgcagaatttagtccatttatatttaaagttaatattgttatgtgtgaatttgatcctgtcattatgatgttagctggtgattttgctcattagttgatgcagtttcttcctagtctcgatggtctttacattttggcatgattttgcagcggctggtaccggttgttcctttccatgtttagcgcttccttcaggagctcttttagggcaggcctggtggtgacaaaatctctcagcatttgcttgtctataaagtattttatttctccttcacttatgaagcttagtttggctggatatgaaattctgggttgaaaattcttttctttaagaatgttgaatattggcccccactctcttctggcttgtagggtttctgccgagagatccgctgttagtctgatgggctttcctttgagggtaacccgacctttctctctggctgcccttaacattttttccttcatttcaactttggtgaatctgacaattatgtgtcttggagttgctcttctcgaggagtatctttgtggcgttctctgtatttcctgaatctgaacgttggcttgccttgctagattggggaagttctcctggataatatcctgcagagtgttttccaacttggttccattctccccatcactttcagagtgacaccaatgagacgtagatttggtcttttcacatagtcccatatttcttggaggctttgcttgtttctttttattcttttttctctaaacttcccttctcgcttcatttcattcatttcatcttccattgctgataccctttcttccagttgatcgcatcggctcctgaggcttctgctttcttcacgtagttctcgagccttggttttcagctccatcagctcctttaagcacttctctgtattggttattctagttatacattcttctaaatttttttcaaagttttcaacttctttgcctttggtttgaatgtcctcccgtagctcagagtaatttgatcgtctgaagccttcttctctcagctcgtcaaaatcattctccatccagctttgttctgttgctggtgaggaactgcgttcctttggaggaggagaggcgctctgcgttttagagtttccagtttttctgttctgttttttccccatctttgtggttttatctacttttggtctttgatgatggtgatgtacagatgggttttcggtgtagatgtcctttctggttgttagttttccttctaacagacaggaccctcagctgcaggtctgttggaataccctgccgtgtgaggtgtcagtgtgcccctgctggggggtgcctcccagttaggctgctcgggggtcaggggtcagggacccacttgaggaggcagtctgcccgttctcagatctccagctgcgtgctgggagaaccactgctctcttcaaagctgtcagacagggacacttaagtctgcagaggttactgctgtctttttgtttgtctgtgccctgcccccagaggtggagcctacagaggcaggcaggcctccttgagctgtggtgggctgcacccagttggagcttcccagctgctttgtttacctaagcaagcctgggcaatggcgggcgcccctcccccagcctcgttgccgccttgcagtttgatctcagactgctgtgctagcaatcagcgagattccgtgggcgtaggaccctctgagcccggtgtgggatatagtctcgtggtgcgccgtttcttaagccggtctgaaaagcgcaatattcgggtgggagtgacccgattttccaggtgcgtccgtcacccctttctttgactcggaaagggaactccctgaccccttgcgcttcccaggtgaggcaatgcctcgccctgcttcggctcgcgcacggtgagcacacacactggcctgcgcccactgtctggcactccctagtgagatgaacccggtacctcagatggaaatgcagaaatcacccgtcttctgcgtcgctcacgctgggagctgtagaccggagctgttcctattcagccatcttggctcctcccccCTCCTTAATTTTCTAAAGGTCCAATAACTGGTATGACAGGACTGTTTTAACAACTAATATCAGGTCCATCACTTCACTTGCTTCCTTTTGTCCTCCCTCCTCCTCACCCTCCCACCACTCCATTCatggatctagtgctcagcgccagtctttgtggaggaatttctccatctcttggtacacctcagttcatcactttgcagtttttcagaaagggcttatgagaactatattccctgagttcttgtatttagaaatctttatctttgaaatccagtaactccactagaatatatttcattggtgattttctgtaattttcttttctgagacttacctttctgtaaacctaaattttctttatttcagaaaagttttcttaatgatcttggaaaatgttttcttttcttcatctctagctccttccttcagttatgcCGAAGGAAGGATCTAGAGATGAGGAATAGAAAATGTTTTCTggccaggcgtggtggctcacgcctgtaatcccagcactttgggaggccgaggcgggcagatcacgaggtcaggagattgagactatcctggctaacatggtgaaaccccgtctctactaaaaatacaaaaaattagccaggtgttgtggcgggtgcctgtagtcccagctactcgggaggccgaggcaggagaatggtgtgaacccgggaggcggagcttgcagtgagctgagatcgcgcccctgcactccagcctgggcgacagagtgagactccatctaaaaaaaaaaaaaaaGTTTTCTATTCCAAAGAATCTTAGAAAATGTTTTCTATTCCTCATCTCTAGCTCTGTATTTCAAGGATGCCtggaactccttggtctgcctttcacatctgtctgttttctttgttatctttttaaactctacttgcccagtttcattttcctcacttttctcaagattttactctatgatccttatggctttcaaatagtgtcagttcttcattaggtatttccagtatgactttcactttctgtgatagttttatcgttcttttctacttatttcctgaggtctaaaaacctagtttttgtttcctttcatgacttacttattccttatgcacttgcatctttgcttcaagctcttgttttataaagcttatatttttgggagttcttgagagtatctttggtcatttctgtggttatatgcttatagagattgttttgtccttctgccatttctttttcttgctcctttttttccttttaaatgtgggttttttttttaatagaatgtttggatggttccttctactctccctccctggaatctttaaatagtgagttcttcctggacTTTAGTATTATATTTAAAAAACTGGACATTATAAAATGCTTTTTGTCTAAGTTTTTAGCCCCTTTTCTATTTTAGGCATAAGACAATCATTTAGGTCCGTATTGTATCCTGGAGGATAGCATTCCAACTTCACTCACTCTTAACTTCAAGGTGAGAATAGTATGGTCACTGTGTTCTAGGTCAGCCTCACAAACACTGAGACTCCCACCACATAGAAGAATTTGTTTCTTTTCGTATTAGTGTAGTTCTCTAATAAACTCTATGTGGTATATCTCATTTTTATACTTCTCCCAGAAGCTATGTATGCTATCTAATTAATGGATGGTTAGTTATTTTATGTAACTTTTAATACTATTAGGTAGAATCAGAAGAAACTGTGTTTTATATGTTAATAAATGGTCATATTGGCAATTTTCTGTGCCTCAAAATAATATATTATTAACTTCTTTATATTGTTGTTGccattcttgaattattacttctgagtaacctctcagttggcttgagttgcacataagttttttttgggaaggaaagtacatagcatattttctgccttttaatatcAGTCAGGGTTCTTGTAGTCTCAGATTCCAATTCAGAGGAATCATAATTATGTCCCCAGAGGTACTAAAACCTTTCAACTGTAGAGATGAGCATTATGTAGGCAAAACTAAATATTTTATGTGTGGGTCTTAAGTGTGATATTGAAAGGCCTGACTCCTCCCTTGCATTCTTTCTTCCCAAACCATGTACACTGCCTGTAGGATGCTAAATCAGAGCACCAATGCATCCTGGAGGATGGCACTCCCCCCTCACAACTGATGCCTCCTGGTTAGTCCAACAGCTTAGTAAGTCAGATCATTACATCATGCCAGTCAGTGAAATGTATGGGCTTTGcttcttccaaaaggtgaagtccttaattacaaacaatgttgagtgcgataatagcttaaaagatatttcgtaaatctgaggattgtggtgtttacataagcaatataggtagaagaaatgcagatagcaaacctagagtaagtgtctcttttagtggaggaattactgcctttcccatcctaaaagagctcactggatgcgatctgatgtgaagtagttgggggtcctcctggcatggctgtgtatcaggtgctcagagttggttgctgctgctggcaagctagcatcctgcaagaatggtattcaggtcagcattagtgagaagtgaatgttgtggagtgcatttcctgctgccttgtgctttgttcctatgtcccttgagcaaGCACTGCAGCGATGGGGACATACACGGGCGCAGGCCatcctgcctccacagtgggagcctttcactgtgcactctcatggagcacaaatagttataccctgtctggactcatttcagtgggcccatttcatccacatgtcttttccctagatgcccttgtcaccagtactccaatctttcttctttcaggtccctatccatctggttaaacttgtagtcactgcctatcagcctatcaggttgtccttcctcagctaaagtggaccacggacatagggcttgaagttctgcccactgggagaaagtttctgctatattgtcttttcagagaccatcccttacaatggatttaatgctatcgtgtccatttATGACTCATGACAATGGAGGGTCAGTTGGAACTAGGCATTCAAGGTACTCAAACCTTTCTGCATCCTCCTTTATATCgtgtgtgtgtgtgtgtgtgtgtgtgtgtgcatgtgtgtgtTCGGGTTCTCTGAATCTTACTCTGTCTGATGAGTGTCCTACTTTTCACCTAAGTGACTTAATGAGACCTTAAATTCAATGGTGTAATGATTCATCACCCTTTCAATTTGTTTTTTCTGTCTTAGCCTGGCAGCTACAAGAGATTCAAGATACTTTTTTGTTGGACATACTAAGTCCCTAACTTTCAGTCTTAGAAATGAGGAATTTAGAATGAAGAATTTAGAGATGAAGCATGTAATTCTTTGTTTCTCCCCCTTTTTctggctctcgaagcttctcactgtttctgtgagccctttgatatcctttcaagaaatttctttttttcttttccaaacagcactggtcttttgtgcttacaaacaagaacccagacagaCAGTTAAAGACATTGATATTAGGAGACGAATGTAGGAAACAGAACCTCAGGGACCTGTGAGAATAATAAATGAGTTAGATGGGTTGGAAGTAACTCAGATTCCATTAATTTTCAGAATACaaaataatttttaaaattactaattattaCCTGTCATCACCAGAATAAAGTTGTCTTTAACCTAAACAACATTGTTATAAGTATTCGTCTTGTACTCACAGTGTTGAATTCCTGTGTCCTTCAAATTTCAAAGGTTGGGATAATAGGTCCCCCATATCTTCAGTTGGAACTTCACTCTAGTGAACACAGGTAATAATTTAGTCATTTTGAAAATTAATGGGACCTGAGTCTTTAATTgtctgggttcctggttacaagcaagaaaaaccaactctggttgggaaaggaatttattgggaggatactgaagagctcactgaGCAAAAGACTTGAATGACCTGAAAAGGGATGTGAACTAAGGCAGCTCTGGAAAGCCAAGAACAAGAAGCCCAACCATCATCTTTTATCAGGATTAGTTTGGCTGTAATGCCAGTTATTCTCTTACCACCACTCTTGCAGGACACCATTTTCACTGGATGCTGCTGCCACCGCTGCTATCACGAGAAGCCATTCTAGCTGTCATGAGTGAATCCTAAGCAGCCTTTTGTCTTTGTGTTTCTGTCTACACATTCAAAGTCTTGAGTTGAGGCAGAGTTTAAGTCACACACAGTGTACTGGATTTTGGTTCTCACAGAGTGAGAGGAGGCTTGTATAAAGAGAGGCCAGGCATTATGTAGTAGGAAGCTGGTCACTTCCATGACGGGAATTGTAGTCCTTTGTCCTGCTTATAGGCAACGTGCAAttcttcctttccagtttgtatgccccttctttttcttactttatggcattcactagtacctccagtacaatgttaaatagtattggtgaaaatgaacactttgtcttctttctgctccaagggaaagcatttcacttttcaccactaagttttacattagtgctaggattctcatagaggcctttaaccaagttgaagaaattcctgttactcatgtgctgagggcttttatcttaagtgaatgttgaaattttgtcaaatgctttttcttcatttactgagatgattatatgtgtttgttttttgtttgttaatatgttgtattgattgatgtttcattgttggacaaatcttgcattatttggtcatgatgtatcaccttttttatatattactgaattctatttgctaatgaccttgtaagaagttttaaattttctttttcaataactgatatacctttgtaagaattttaagtctatgagaggtattgatctcattaatcctttggttttgatatcaaggtactgctgtcttcattaaactagttggaaagtatgccatctacctctttattctagaagagtttatgtagaattggcaataattctttcttaaatacttggtagaattcaccagtgaagccatctgggtctggagttttctatgtgggaaggtttcaaactgtgaattcagtttctttaatagatacattagataaaatagataataggtagattaaataggaatattcaagtatcaatttattttaattatcctaggcagtttgcatctttcaaggaatttgcccatttcatccaagatgttgaatttattgtcttaaagtcattcattattcccttatccttttaatgcttgtgggatgtaaaatggtgtctcctctctcattcttgatattggtaatttgtgtttttccctccttgtttttcttgatcagtcaggctagaaatttatctgtttttctcttttcaaagaattagcttttgagccaggtgtggtggctcaaagctgtaatcccagcactttgggaggccgaggtgggcagattgcttgagctcaggagttcgagtcccagcctgggcgacgtggcaaaaccccatctctacaaaaaatacaaaaattagatgggcctcagctactcaggaggctgaggtgggagtattgcttgagcctgggaagtcgaggctgcagtgggccatgattgtgccactgcacttctgcctgggtgacagagtgagaccctgtctaaaaaatagaattagttttttgttttattgatttgttttcattattcattcatttttgtttgtttgtttgtttgtttttttgagacagactctcactctgttgcccaggctggagtacagtggcgtgatctcggctcaccgcaacctccgcctcccgggttcaagcgtttctcctgtctaagcctccagagtagctgggactgcgggcatgcaccatcacgcccagctaatttttgtatttttagtggagacggggtttcaccatgttgaccaggatggtctcaatctcttgacctcatgatcctcctgccttggcctcccaaagtgctgggattacaggcgtgagccaccgcgcccagcctatttgttcattttctattcattgattcttgtttcttcattatttctgtccttctccttacctggaatctaatttgttcttcagttttttaacgtagaagcttagatcactgatttgacacttttcttcctttccgatgtgagcatttaatgctgtaaattaccctccaaccactattttagctacttctcacaaatgttgacatgttatgttttcattcaattcaaaattcccttcctccctctctccattacttcctttcctttcttttttgagatagcatctcgctctgtcgcccagcctgcagtgcagtaatgccatcttggctcgctgcaacctccatttcctggatttaagtgattcctttgcctcagccacccgaatagctggaattacaggtgtgtaccaccacacccagctaagttttgtatttttagtagaaacggggtttcaccacgttggccaggctggtctcaaactcctagcctcaagtgatccacccgccttggcctcccaaagtgatgggattacagatgtgagccaccgtgcctgaccCCAGTTCAAtttttttttttttggagacagtctcactctgtcaccaggttggagtgcactggcatgatctcggctcaccgcaacctctgactctctggttcaagggattctcctgcttcagtctcctgagtagctgggattataggcacgcatcaccacgcccagctaatttttgtatttttgatagagacggggtttcaccatgttggccaggatggtctcgatctcctgaccttgtgatccgcctgcctcagcctcccaaagtgctaggattacaggcgtgagccactgcacctggtccaaaatattttctaattctttttttatttcttctttaacctatgggttgttggatttccacatatttggggattttccagattgctttctgttaATTTTTCTCTCATATTTTTGCTGTCTGGCTTTTTGATGTGTTTTATGGGAGAGACCACCCATTTGTGGAGAAAGTACTCTTCTGAGTCCACATCATATGGGAGGAGCCCACAGGTCAGTCTGCAGGCTGCCGAGATCATAGGCTGGTGGGCGGGTGCACAAGTAGACTGGGCTGGTCTCTCTTGACTAGTGTGAGAAATGGGGCCAGCCCTGCTGCCATCACTGCTGCATTCCAGTGGCAAGGCTGAAGATTGGAATTTGTTAAAAGTCTGCTTATGAGGCAACCACCTCCCCTATTCCTCTTTACCACTGTGCACATAAGAACTCCAGCAGCCAAGCATCTACCCTTATTTAGGAAACAGAACCTTTTTCATAGAAATCGAATAGCCTGAGAGAATGTCCTGATGCCATAGCTAAATTTCTTGCAGAAAGTGCTGAGGGCGGACTCTTGGAGCACCCTGGTAGATAAGTAGACTTGTACAACAGAGGAGATGGCCATTTTTGGTCTCCGCAATACCCTCTACAAAGGCAGCCAAGGCCCATAACACATTTCCTGTTGGCTGCCTGTATTCAACGCACAAATTTAGACTTGTGATCTGTATGTGGCATGACAATGCTTATGAGAATAGAGAGCTGTCAATTTGGTAAGGAGTGAGATCTGCCTTCTGAAAGGTGGAACCCTGTTCATAATGTTAGCATTGTCCTGTTAAATGCAATTTTATTTTTAATGGGCCAGTGCCCTAAAATGTGCATGGGTGACTGGTTTATGGATAATTTTAATTTTCTTCTCAGTGGATTTTGTGTTTTCTAACTTCTTTGCAATGAACGTATATTACTTTTGTGTTTAGataaaatattttaaaattttaaagattaaaaaCTGGTAGAGTTGTGAAATAGGAACATCAGAATTAATCTAGTAAGCATGACTTAACGTACAGGCACTCTGAAACTAATGATTTAATAGCACACTGGATTGATCATAATATCAATTTTGACTTCTCTGTGAAGAACAATTGGAGGGGTCCTAAGGAAAGCCTTCTGGCTCTGTTTCTCAAGTCAGAATGTCAAATAAAAAAAGGTGAAATTACACTGTAGTTACCGATTTAACAGGAGAAGAGCATTACTGTGTCTTCTGCTTTCCCATTGCCAGTGATTTACGGATGATCATGTTTCTACTGGTGGAAGGGCAGGAGATTTTAAACTTTCCCACTACTTTACTTTTAGAGAGGAGACAGGTACCTATGTTCCATTTGTTTGCTAACCCAGTTATTCCGTTTCTGTTCTATCCATAGGCAGCTGGCTAAGAGTCTTGGGCAGGCTGGTGAAATTGAGCCTGAAACAGAAGGAATACTAACAGAGTATGGCGTGGATTTCTCTGATTTCTCTTCAGAAGTTCTAGAATGTCTTCCTCAAGGCCTGCCATGGACAATTCCACCAGAGGAGTTCAGCAAGAGAAGGGATTTAAGGTAAGCACCTGAAACCCTTTAAGAACGTATATCTCCCTTTCTGCCTTAACTTTCCTAGGGGCTAGGCTTAGATGTTTTCATCTTTCCACGAACATTCAAGTTCAGTTCAGTTGGGAATAGGTGCTTCTGTACCACAgttggcaaattatggcccacaggctaaatctagcctactacctgtttatgtacaacccatgagctaagaatggtttttacatttttaaatggttggaaaaaattaaaacaagaataatgttttatgaaaattatatgaaattcagatttctgcgaccataaagttgcattggaacatggccatgcttattcattatctatgttgcttatggctgttttttgccctacaacagcccagttgattagttgcaaccaagaccatatggcctgcaaagccaaaagtagttactgtcagccttttacagaaaaagtttactgatccctgTTCTAGACCATTCTAACTTCAAAAGCTACAGTGCCTATCTTCTCATTGCCATAGATCTGGTCAAGTACAGACTGTTATCTAGTGAGAAGTGCCTTCCTTTAAATGGGCCTCTTCAGGCACAGAGCAAAGGATTCAAGACTTCTGTACTTGGAGCCTCATTTTAAAGCCTTACTTTTAGGTCTGGAATTTGTTGGAAAGTACTTTCGTGGTATTTTTATAACAACATCTTCTTTGAAGATGTTTCTTCATTGTGGGATGTTAGTTCTTTTCTGATATTTCTCTTCAGAATTTGGTTTCAGTACTGGCACTCATTTTGGATGCCACATGGAGATATTTAGAACCAAGAAACTTTTCATACAACCCACTGAGGCTGTGGAAGGTTTTTGCTAAGGTCATCCCATGTCAAAGTCTTTTCCACCACACTTGCTCGCTTCATGCAGCTGAACTTATGACACCTTCAGCTCTGGGTGCCTGTTACCCACCTAGTTTGTGAATACTCCCTCTCTGTACCTTCTTACTATTGTATCTTTTAGTAATTTACTGCCTTTTTCTTTTCTTATTGAGGTTAGGCAAGGAAAAGGAGATGATCATTAGTCCCCTTTCCTACTTGTTAGTATCTCTCATAGAACACATATTACATTTGAAGTCAGTTAACCCATATTGCATTGCTGGATTTTCATAATAACCCCTCTATCACTGAACCCCTGCTAGCACATGGGTGTGTTATCTCTTCAGGGgctccgaggtcttgggcccataacattaacctctctgaacctttgttttctcatatacaaattgaggggtttgttttctgaggtcatttcctgaatctaggaatctatCTAATGATTTAATGGGAAAAGAATGCTAGAATAAATGGTTGAACATTATTGTTTAGTAGAATTTAGTGTAGCCATGCTGCAGTATCTATCAACATTTTAAATGTACCTACTCCTGCACCCCAAACTCTACTCgaagtgtacaaaaatatatgtacaagaatgttcattgctgtcttgtcataaaagttaaacattaaagacactgctaatgtccattaataaaggaatggtttagtaacctgtgttatgtcaatatgatagcattccttgcagctctgcaaaaaggagctatatccatgttgactttcctaaaagaatagctataatatattattaagtcaagcaagtttcaaaacaatatgaatatgagcctatattttgtaaagtaatacaaaaactacataaatatacacatatacatatatgtgtgtatacgtatacacatcaaagtatatatgcatagaaaaaggcctggaaggaaataaactgttaacagtgactaccATGGAGAGTGGATTCAGTGGAGTGGTAAGGCAACAGGGAAGTGAACTTTGACTTTTCATTTTGCATACTGCCATACTATTCAAATTATTATTATTAtttttaagacagcatctcactctgttgcccaggcgggagtgcagtggtgcagtcatcgctcactgcagccttgaattcttgggctcaagtgatcttctgccttagcctcccaaaatgctgggattataagcatgtgcgaccacacccggctaattcttttattttacttttgtagagatggggtcttgctatgttgagcaggctggttttgaactcctggcctcaagagatcttcctgccttggcctcccaaagtgttgggattacaggcgtgagccaccacacctggtcCAAATCTTTTTTAAAGTAACTTGTATAACTTTAAAAAATTATAAATGTGAAAGTCACAAAATAGAAGTATTCCATTTTTTCTAGCCTTTTAGCCTACTGGTAAATAATAAGCATGTTAGTAGTTATGGGGCCCAATATTGCAGTAAATTCCCCTCTCATGGCTCTATCTTGCCATTTCTTTGACCTTTATTGCCTTCTGGTTTAGACCATAGAATAAGAGGTCCTtagtgagaccctgtctctacaataaataaataaataaataaataaataaataaataaataaataaaatattagccaggcacagtggtgtgtgcctacttgggaagctggggcgggaggattgtttgagcctgggagtttgaggctgcagtgagctataatcatgccgctacactccagcctggacaacggagcaagactctgtctaagggaaaaaagaaaagaaaCCTTGCTCTGCAGAAAGCCTTTGTTAAAATATATCTTAAATACACACACCACACACACACACGCGTGCGCGCGCGCCCTGTGAAAGGATCCAAAGACAGAAGGAGTTTGTAGGGTGCTCTCTGCTATTCATGAAGTAACAAGGATTTTTTAAAAAATTACTTTTGggccgggcgccgtggctcaacgcctgtaatcctagcactttggaaggcggaggctggcagatcatgagatcgagaccatcctggccaacatggtgaaacctcatctctactaaaaatacaaaaattagctgggcatagtagtacgcgcctgtagtcccagctacttaggaggctgaggcaggagaatcgcttgaacccgggaggcggaggttgcagtgagccaagatcgcaccactgcaatccagcgtggcgacagaacgagactccatcaacaacaacaacaaaaaaTTACTTTGggctgggcacggtggctcacacctataatcccagcatttggggaggccaaggtgggtggatcactcgaggtcaggagttggagaccagcgtggccaacatggtgaaacctcatctctactaaaaatacaaaaattggctgtgcatggtggcaggtgcctataatcccagctacttgggaggccaaggcaggggaattgcttgaacccaggaggcagaggttgcagcaagctgagatcatgccactgcctggacgatagagtgcgtctcagtcaaaaaaaaaaaaaaaTTACTTTAACCTTAAAATAGGTTATCCTTGCCCATTATCCTCAGGATTATGTTTCTAAAATTCAAATCTGATTTATTTTACTCCTTTGCATTTAAATTTTTTCTAATGTTTCTTAATGCCTAAAGTAGTAATGTCTGAAGTTTAGAAATTACTACTTTAGGCATCAAGAAGTAATATAGTAAATTACCACTAATGCTTGTCtttattttaaaactatacatgaatttactacattgatagtctattacgtacattataaatgtaagtgaaaatagaaaaataaaaatgtaatgagaaataaatttttaaatattttcattttacttacgaaaagtatagaaaactgtttatatagtaattttacttttggtgaaagcagtatggttgaataatattctttatttattaaaattttactttaacaactaataatatggaaattcagagatctgattctaagttctgtatgttttggtacttggttttgatgattatcataattgaaaaggatatatgtttagaagatgtgagctgtgcttacaaaatcctaatactcatttctcagtcctattcgccaattatattccaattcattttgaaattcagctagtaaatttccatcttttctgatgtcagttcttgtggattcattgaaaggtgctgcgtttttagattaaaaaaatagatttataatctccagttactctttagttgttatctttaaaaactagttaaaaaattcagccaggcacattggctcacacctgtaatcccagcactttgggaggccaaggtggacagatcacctgaggtcaggagttcgagaccagcctggccaacatggtgaaaccctgtctcactaaaaatacaaaaattagccgggtgtggtggcagccacctgtaatcccagctgctcgggaggctgaggcaggagaattgcttgaacccggaggcagaggttacagtgagccgagattgtgccactgaactccagcctgggtgacagagcaagactctgtctcaaaaaaataaaaataaataaaaataattctattaggaagtttaagtctatggatatgaatgtttttgtagtttatacacttacatcattttagtccccaaataatataacaatggaagtatttcaaaacatccatttaaaaaaatgttatctttaaaattcgagtatgttattttgttttcaaaatgcaataattttttttcttattgttaaaatatcacctttaccttgaagggacagattaagcatgtttaattttcctaaagtatctgataggtaacatatgactgatagccattgttttgaaattataatgtggctggagatgaattcatattagacacagaagaaatgtcagtgttgccatttttctagtgttaatgatactactaggagtattagtggtttagtattatcttcaatatatggactttgcagtaatctttttttagccagttgcctttttttttgcaaggattagtttagctaaaactagacaatatccataaatccatgtatctgggcatgagtaaagacccattatttgcacttggcaaaagcataggaaccaagagtgccactgtcattgcctttgtgttgcagaacgccaactttttcatctgtacacctcacctaccacctgacccacacatagtgagggtgccagggttaattcatgtagttatgtagtgtcagttaattccttatttttaacacacataaagagaagCCATAAGTGTGTGGAATGAGCTCCAGTGATGTAGTTGGTTAGCATGCAGTACTGTACAGCAGTAGGTAAGCATGTGGAGGTATTTGGATCTGATAACCTTTTCCTTTTCTTTGACTGGTTTTATGATGGAGTCattcagtttttataccaaaaatatttatggaacaccaaccatgggcactgaggatacaacagtgaacaaaaatagatgtattcactgcccttgtggaactctcagtttggtggcagaagaacatgaatgaaactattaagcagtagtcaaatgtggaattgtaatgaaggagggggtgcttgGTGCAAGTGTTTGTGATCATGTGATTTCTTCTGCTCTGAGGTCCACTGCTTTCAAAGAGTTTTTAAAAACAGTATTGATTTTCCTAGGAATGTCAAAAGAAGTAAGATTGAGTCCCAGCACATGCTGAAAAATATGTGCTATATTGAATAAATTAATATACATTTTGTAAACTAATAAAATCAAACCTTTTTCAAACATTTATTTGCACATATTGTTtatatatagtatatgtcatatatgccgtatatgtcatatatatatatatacatatatGCCAAGTACtgagttagccactgaaaatgcaaagacaaccaagggccagcccctgttcttcaggtagacagattcgtactcagataaattacagcagacaatggcaagtgctgtaatataggtatgaacagactgccagggTCATTGGTGCATGAGGTGAGATCTGAGAAATGAGCAGGTATAGAGGGAAATAGAGTGACTAAAGTTGTCTTCATTTTAGTGATAGTCCATGTCTGCAGAAAGGCAGTATGTTCCCTTCAGACTCTAAGATCCTTCTCTAACAGGGCTTGCAAGTCCTATGGTTTGGTCACTTAATCCCCTGTCCTGGGTCATCCTGCCTCAGAGCCTGCAGTGTTACTCTGGCTCTAGCTACATAAGAACTTCTACATACCCGTTTAGGTTTGGTATTTGAACAATTATATTTGGAACAGAAAAGTTCCATCAATCTTTAAACCTCATAATCCAATTATGTCAGTAAAATTCCAGTTTTTTGGTCCAATGGAATTGGGGTAATATTTTGCAAACTGAAGTTGAGAGAAATAGTGTTTATTTTGAAAAGAAAAATGGTCGGTTAGCAATTTTCAAGAAGTTAGGCTTGCATGAACTCCTAGGGGCGATATAGCCCTCCTGATTGGGGTCACCATTTTTCTGGACCTTCAGCTCTAGTCTCTGGAGAGTCCCTGCTTGCATGGCCTAGACCTGTAGCTGTCTTTAGCAGGGCATCTGAGGCTTTAAAAAAGAAAAGCAACATAAGTACTGCAGAAATTTGAGGATCAGGAAGATAATATGTCCAAGGAAACTGCTTAAAGGGGGGTTGCACCAGAAGCTCAAGAAACCCAGAAGTTATTTCTGAGACTGGCTCCAGTTATTTCAAATTTCATTCATATTGTTTTGTTTCCTTTGTTGCTAAACTGGAACAGGAAACCAAAGCCTAAAAGCTCAATTAAAGTGGAAAATGAAAACCTAAATATTGGAGGGGGAAAATACCACACTAAACCGATCTTTATGTTTCTCCTATAGTTAGTATTATTATGGAAGTTTGAATCATGTCACTTTTCAGTAAAACTATGAGTTTCATTGAAGTGGAGGTGGTTTCTATAGCTTTTTACAAGAGAACTTGTGGGTATCTATTTCCTTACTATTCCCTCAATAAAAAGGAAGCCCAGTGACCTCCACCAGACCATTACAAATGTGAAACTTGGCACTTAAAATTGCTTGCTCTAAATTTTCCAATTGCTTTCTCTCTTTTTTTCCCATTTAATGTCGTCCTGCCAACTAGTGATTTTATTATTATAAACAGGACATTGTATTCACTTTTAAGAAGAAATATGAAGCTGGAGGTAAAATTACAAACTGCAGCTTCTCGGCTGCCAAAATAGAAAACAATGAGCTAAAAATACTAAGCACAGAAAGGGGGTTGTGGTAAGAAATATTGAAAAATCTTCAAGATGGAGCTGTTCCAAAGAGACAGAAATTTCCTGTCACTCCAGGTAAAACCAACCTTGAAATAGCAACTTGAAAGGAGAGTCATATAATACTAACCTCTTTCAGGTCAACCCTTTTGTGGGAAAGCTTTCAAACATAACTAACATTAAATGACTAATGATCTTGCTGTTCATCAGGAAGTCCAATATGATTAAATTGCCTTTAGAAGAAGGTTCCCCTGGTAagacagtgtggtagcattgaaggagcgctggaagttagtcctagttctccccagggcctagctaggtgattttaggcaaaccagttaaATCTGGGGAAGTGGAGAGCCGTGAGCAATTTTATCTTTTGTGAAATGGATTTTTGACCAGATTAGGATTTTTCAAAACATGTTACTAGGTCATGAATAGGTGTCATGCAGAAAAAGGATCTGTGGGCAAGTATTTTTGGAAAACAGTGTGTTAATAGATTTCTTAGAGTTTCTTCTCATGGATTATCTTGTGGAACTAGTATTCCTTAGAATACATTTTGCAACTTTCTGAACTAGGTATTTCAAACCCCTCTAGCTCTAACAGAGCATGACTCTGTATTTGAAATGTCTTTTCTGAGTTATTTAGAGCTGTCTCATTCTTGGATTTGAAAGAAAATGGTATCCCATCAGTGATTGTCTGCCGCATTTATCTGACAAATAACTATCAACTGTGCCCCACCATGGACCACCCAGGAAAGATAATTACGCAGGAAATTCAAGGGTTGTGCTTTAAATCTCAGTTCTTCGATGGCCAAGGGAACCCCTTCTTCCCTTAGCTGGAGGGAAGCAAGATTAAATTGTTTGGCATCAAATGGGGAAGCTGTCATTGTCATTTGAAACTCCTGGCAGTAGTATTCCTTTCATGTAAATCCCAACTCACTGTGAAATTACAAGAAATGCATAGATAGTAACCAGGATGAATGGGCCCTAAAGTAGATACACAACTGGACCTTCTTAATTGTAAGTATTTAGTACTTCATCAGCCCATAAAATTCATGTTGATAAATAGCACCACTCTCAGAAAAGACAAATACTCAAAGATCAATAGATTTTTGTCTGAACCAGGAGGAAAAATGCCTACTGGCAAAAGACAATATTTGAATTTATTCCCTAGAAATATTTTTATAGCACTGTAGAAATATGAGTGCATGGGAAAGATAATTTCTACATCTTCTAAATAAAATCTGTTTGGAAATTATACTATAATGATATTTAAAAATTTCATTTTGTGGTATAGATGGTCTAAGATTTGGAATAAACTGGAGTATAGAGATAACTAAATGTCAGGGTGGCAAAGTCTGTTTTTTAtattgagatattcaaataccacaaaattaatcattttaaattcagtggtttctcgtatattggtagatttgttgaaccatcaccactatctaattccagaacatttttgtcaccccaaaaatcaattccattagcagtcactcctcattccctctccccccagcttctcacaactactcatcagttttcagtctctgtggatttccctgttctgaacatttcatataaatggagtcatacagcaagttgcctttggtagctgacgtggtttacttgacataatgttttcaaggttcatccatgttgttaaatatatcagaacgtaattccattttatagctgaataatattctgttgtatggatatttcacattttgtttattcattagttgatggacatttgggttgattccccagcttgactattatgaataatgctgctatgaatatttgtgtacaggttttggtgtggacattcagttattttgggtatacacctaggagtgaaattgctaggtcatatggtcagtctacttttagagtaattgtgaaactgtttttcaaagtagctgtaccatttgcactccctgtggcaatgtatgagggtctcagttgctccatatcctaacacttgttatctgtatttgtgattatagccatcattgtaggtgtggggtagtatctcattgtggttttgatttgcatttctgtcatgactaatgagactgaatgtattttgatgtgcttattggtcatttgtatattttctttgaagaaaaatctactcagatagtatctattcagatcctttgccatttttaaaatggattgcctttctattgttgagctataagtgtagtttctgtattccaaacactggtcatttatcagatatatgatttgcagatattttctcctacttgtgggctggctatcttgcactttcttgatggtgttcttagaagcacaaagtttcaaaatttgatgaagacccgtttagtctgttttttctttggttgcttgtgtttttggtgtcatatctataaaaaccattggcgaagatcacaaagagttagacatatgttttctttttgtttgtttgttttgagatggcgtctctgttatccaggctggagtgcagtagtgcgagctcagctgcaacctctgcctccctggttcaagcgattctcctgcctcagcctcccaagtagctgggagtgcaggcacccatcaccacaccctgccaatttttttgtgtttttatagagatggggttttgctatgctgggcaggctggtctccaactcctgacctcaagtgatccaccagcctcagcctcccaaagtgctgggatcataggcatgagccaccgtgcctggccaacataagttttcttctatgaactttatactgttagttgttatatttatgatccatttttagttaatctttgtaaatggtgtgaggtatgggtcaaacttcatttttttgcttgtggataaccagttgtttcagcaccataagaaaaacttgttgacaagatgattctttcttcatgaaattgtcttggcatttcttgtcaaaaattatttgaccataaatgtattggtttatttctggactctcaattctgttccattgatctgtatatttgtctttatgccagtaccacactgtctaaattattgtaactttgtagtaagttttgaaattgagaagtgtgattcttccaactttgcttttttttctttcagatttttctactattctgggttctttgcattgccatatatattttaggatcagcttgtcaatttcaggaggcactcaggattttcataagaattgctctgagtctgtagatcagtttggggagcatttccatcttaacactgttaagtcttccaacctatgaacatgggatgtctgtccattaattaggtctttaatttctttcaatgatgttttgtagttttcagtatacaaggcttctttgttaaatttaatcctacatatttattctttttgatgctgttgtaaatgaaattgttttcttaatttcatttccaaattatttattgctaatgtttagaaatacattttatatttatatatatatctggtatcctgcaaccttacaaaaatcatttgttggccgggcatggtggctcatgcctgtaatctcagcactttgggaggccaaggctggtggatcacttgagatcaggagtttgagaccagcctgggtaacatagtgaaaccccgtctctattaaaaatacaaaaattagccaggcttggtggcaggtgcctgtaatcccagctactcaggaggctgaggcaggagaatcgcttgaacctgggaggtggaggcagcagtgagcagagatcacgccactgcactccagccagggtaacagagtgagactccacctcaaaaaaaaaaaaaaaaaaaaaaaattgttagctctgtttttcgtggataccatggaatttcctgtatttagaagttcatgtcatctgcaaatagggaagttttacctcttcctttctaatttagatgccttttatttccttttgttatccagttactcaagctaggaccttctgtacagtgttgaatagaattaatggaagtgtgcctctcttgtcctgatcttgaggaaggaaagcattcagtcattcagttttttttttgtttttttgttttgagacagcgtcttgctctgttgccaggctggagtgcagtggtacagtcacaactcacaattccaggctcaagtgatcctcccagctcagcctcttacgtagctgggacaacagggcgtgccaccaaacccagctaatttttgtattttttgtggagatagggttttgctgtgttgcccgggctgctcttgaactcttaggctcaagtgatctgcccgccccggcctcccaaagtgctgggattacagatatgagctaagcactcagcccagtctttcaatattaattgtaatgtaagctttgggggttttgtagatgctctctatcagctgaaagcttttccttctagtcctgatttattgagtggttttctcatggaagagtgttggattttgtcaaatggtttttctgtctgttgagataatcctgtgatttttgttctttattaatctgtttcattgattgactatcatatgttgagccatcacattcctgggataaatttcacccttgtcatggtgtataatgatttttacattgctagatttggtttactggattcctttttaggatctttgcttcgtatttttaagagatttcagtctttagttttcttgtgataactttggttttatgtgaggataacactggcctcatagaatgagttttggaagagtttgtgaagaatttggggtatagttttttttctttttttcttctagcttttattttaggttcgggggtacatgtatgtacgggtttattatatgagtaaattgcatgtctctatagtttggtgtacaaatgattttgtcacccaggtagtgagcatagtacccaataagaggtagttttttgatccttattctcccactctagaactcatcagtaaagccatctggccctgtgcttttgtgtgtgtgtcggcgatgggtgggggggtggtttgtttattaattcggtatcttttttcttatagatctattgaacttttccatttttaagtcctctgcagtttatcttcctagaattttttattttttatttttagacggagtttcactcttgttgtccaaactggagtgcagtggtgcgatttcaacttactgcaacctccacttcctgggttcaagtgattctcctgcttcagcctcccaagtagctggaattacaggtgcccaccaccacatctggctagttttttatattcttcatagagacagggtttcaccatgttggccaggctagtcttgaactcctgacctcaactgatccacccaccttggcctcccaaagtgctgggattacaggcgtgagccaccgcacccggcttcttcctagaactttgtcttttgcatcttggttatctaatttcttggcataccattgttattagtattcccttataatccttattgtttctgtaagattgttagtaatatttgctctttcatttgttagtttagtaatttgaatctctccccctctctctctgttttggtcagcttagctcagggtttgtcaattttgttgatcttttcacatagccaacttttattttcttcttattctttttatttccttctctttttttttaaattctctttttcatttatttctactctaatctttgttattttcttttttctgcttgcttaggtttagtttgttcttctttggtttcttaaggtggaagtttatgttattgagttcagatctttctATGttttgtttttgtttttttcttgagatgggagtctcactctgtcgcccaggctggagtgcagttgtgcaatcttggctcactacaacctccgccttccaggctcaagtaatcctcttacctcagcctaccaagtacctgggaccacaggcatgtgccaccatgcccggctattttttTttaattttttaattaattaattaattaattaatttattaTTATTATTAttttttaaattatactttaagttttagggtacatgtgcacattgtgcaggttagttacatatgtatacatgtgccatgctggtgcgctgcacccactaactcgtcatctagcattaggtatatctcccaatgctatccctcccccctcccacctccccaccacagtcaccagagtgtgatattccccttcctgtgtccatgtgatctcattgttcaattcccacctatgagtgagaatatgcggtgtttggttttttgttcttgcgatagtttactgagaatgatggtttccaatttcatccatgtccctacaaaggacataaactcatcattttttatggctgcatagtattccatggtgtatatgtgccacattttcttaatccagtctatcattgttggacatttgggttggttccaagtctttgctattgtgaataatgccgcaataaacatacgtgtgcatgtgtctttatagcagcatgatttatagtcatttgggtatatatacccagtaatgggatggctgggtcaaatggtatttctagttctagatccctgaggaatcgccacactgacttccacaatggttgaactagtttacagtcccaccaacagtgtaaaagtgttcctatttctccacatcctctccagcacctgttgtttcctgactttttaatgattgccattctaactggtgtgagatgatatctcatagtggttttgatttgcatttctctgatggccagtgatgatgagcattttttcatgtgttttttggctgcataaatgtcttcttttgagaagtgtctgttcatgtccttcgcccactttttgatggggttgtttgtttttttcttgtaaatttgtttgagttaattgtagattctggatattagccctttgtcagatgagtaggttgcaaaaattttctcccatgttgtaggttgcctgttcactctgatggtagtttcttttgctgtgcagaagctctttagtttaattagatcccatttgtcaattttggcttttgttgccattgcttttggtgttttggacatgaagtccttgcccacgcctatgtcctgaatggtaatg	g	7.9	PASS	SVTYPE=DEL;SVLEN=27611;SC=cuteSV;NumNeighbors=0;NumThresholdNeighbors=0	GT	0/1
chr2	192605863	chr2-192605864-INS-50	C	CCCTCTCCCGTCTCCCTCTCCCTCTCCCGTCTCCCTCTCCCGTCTCCCTCT	.	.	SVTYPE=INS;SVLEN=50;SC=SVIM,PAV;NumNeighbors=0;NumThresholdNeighbors=0;MatchId=96;TruScore=0.252525;PctSeqSimilarity=0;PctSizeSimilarity=0.757576;PctRecOverlap=0;SizeDiff=-16;StartDistance=7;EndDistance=7	GT	0/1
chr2	123293457	.	t	TATATATATATATATATATATATATATATATATATATACTCTCCATATGAGGTGGTTGAGTTGAGTATTGGAAATGATTGTGTGGCCCGAAGTAGGCAGAGTGGGACAAAGAGGCCCCAAAGGAAAAGAAAGAGAGAAGCCGGGGCCCAGAACCTCACTCATCTCCTATCTGCAAAGTCAGGCAGCCTCTCCTCCCTTTTCATCCTCATCTGGCAGTGGTCCTTCATAGCCATCCAGCGACAACATAGGGCTCTTGGTTCCATCTCCCTAGAAGCTCATTTTTGAAGGGAGCTCTTTAAGGAATCGTCTTTAATTGCAATGTGCCTTAATGGATTTTACATTTAGTCAGGCATATCCTCTCACCCATAATTCCCTTCCAACGATGGCAGCTCATCCACTTACCAGCATTATGGCAATTTTCCCTTCACTGGAAATCTCCCCTAAGTGTCTACTTAGGAAGCTCTTTGTTTGATGTGGTTGACATGTTAACAGGAATAGCTCTGTGTTCTCTGAGGTAGTAAACACTGAAAGCTGAAGGAAATTTCAGAGAAGCTGGCAGGGGCCTTCCTTATTCCAAGTTACTTTATTGAATTCTAAGTGGAAAAGGATTTGGAGCAATAATTAAAAGTTTCGAACACAAAGTTTTGTACATGTTAGAATGGAAGAGGCTGGAGAAACCGGCTGCTCTAAATACATGCAGTTGGTTAGAACTGAGGAGGAGCGGCTAGCTCACCTGTGAGTCCTCTTTTGTACAGTCTGTAACTAGAAGTGTTCTCACTTCTACATTTGCACTAAGCTGAAGCCCATTCACTAATCTGATTAATGATAAATCACCATCTATTCTTGAGCCAGGGACTTTGGGGGATAAGTAAGGCATAGAAGCTTACAGTCAAAGTGCTGAGGAGATTACAGTCAAACAAAGGAGAGCAATTTTGGACACAAACGAATAGATGATGGAATGTGATCAGGGTCACAGTCAGAAATAATGGAGGACTATTTGGGTTTCTATGAGAGCCAGATCAATTTGAGTTGCTCTGGTTCAGAGCCCTATGCACTGGTGGGAGTGAGGGAAATAAAAATGGATATTTATCTAAGTTTTGCAAGAGTCCTGGTAATCCTACTGCCAGGTATGTTGTCTTGAAAATTCAAATCTGATCATGCCATCGCTCAGATGATAACGCTTTACTGATCTCAATAACTTTCTATTGTGTTTAGAATCAAGTCCAAACTTGATAGATATTGCTAGCATGGACCACAAGGCCCTGCATCATTGGATCTCCTGCTTTGTCTCCAGACTCATTTTATGCATTTGTCTCTCTCCATCTCCTTATTCCAGATTTTTCCCTCACAACCTTCAAAAGGAACATTGATTTTTAGTTTCTGGAAATTTTCAGAACCTCACCTGTTACCTGAGCTTTGCATATGCTCTATCCCTCCTCCTTCTATGCCCAGGTAACCCTGACCCTCTCCTCAAAGCTTGAGTCAGTTGTCATTTCTTCAGAGATCCACTCCAGTATCTTCCTAACTAACCTAAGTCTTTTAATTAAAAGGTCTTTCTCATGATACTGTGTACCTCCCTCTATAGTAAATGTTCTGTTGTAATATTTACCTTAACTTGTAAGACTACATCGTTAATGTCTAGGTTAATGTCTAGGCTAATGTCCAGGAGACCATACGCCCCTTGAGGTCAGGGCCGATTTTTAATCAACATTGTTGCCCCTACTATGTGTCCAAGGCATGACGTATAGTAGATTCCCATCTATGTTGAATGATGAAAGGGCTTTTAAATAACTGACAGTCTCACTGTTAGGAAAGAAATGTTTAAGCCTTGATGTTAACCTTCCATATAGTTTCTACTTGTGCAAATGAGATTGTTTTTAAAGCTATAAATCTGTCTTACTGCTTTAATGTCTGAATGGATTTGTGGGCCTGTAAACATTTAACGGAACACACATCTGGAATAATCAACTGGAACCACGAACTTCATATATTTACAAGAACAAGTGAAAGATGACCTTATTTTTATTCAACACCCTATTACAATTGAAGTAAGGAATATAGCAATTCTGACCCAGTTGAATTACTGATAACCATTATGTATAGCTGGAGAGCAGAGGTTAGAAATATATGACCATGTCCTTTGTCTTTGCTCATTCACTTTGCTTAAGAGCAACACCTCATATCGGCCGGGCGTGGCGGCTCACGCCTGTAATCCCAGCACTTCGGGAGGCCGAGGTGGGTGGATCACAAAGTCAGGAGATCGAGACCATCCTGGCTAACACGGTGAAACCCCGTCTCTACTAAAAATACAAAAACTTAGCCGGGCGTGGTAGCGGGCGCCCGTAGTCCCAGCTACTCAGGAGGCTGAGGCAGGAGAATGGCGTGAACCTGGGAGGCGGAGCTTGCTGTGAGCCGAGATTGCCCCACTGCACTCCAGCCTGGGTGACAGAGCAAGACTTTGTCTCAAAAAAAAAAAAAAAAAAAAAAAAAAAGAAAAGAAAAAAGAACAAAAGAACAATACCTCCTATCAATATAATTCTTTTAAATTGTAAGATCACTTTCATTCCAGTTGATCCTCATAAATAACCCTGGTCGAGTTAGGACAGGAAACGTATCTTCATCATTGTGCAAAAGAGTAACCATGGCACAGAAAAGTTAAGTAATTTCAACAGTTCAAAAATCTAAGTAAATAGTAGAGTCAAGATGTAGTCCAGGCTTCCTGTCCCCCTATCTGGGGTTATATGATTACTCATGTACTTGTGGATATTTGTGGTAGGATAAATTTGTGGTTGGCAAAACAGGGACAGGAGAAAGAAGCTGGAGATGAAGTCATCAAAGTCTTGAACTTTATATTAATTTTCACTTACTAAAACAAAACCGTAAAAACAATGTATTTAGTAAAATGACATTGTCATATTCCAATGCAATTAATGTTTATCCCGTAATAAATTTCCATTTAGCAAGCATTCATTGTGTTGGCTTAGCTGATAGTATTATTATGATTATTATGATTATTTACTAAAATTTAATTCCAAGAAACATTTCAAAATTACCTCTGCTGCTGTTCCAATAATTTTCTTATACAATAATTTTACATAGAACATTTGAGAGAAGAATGAGAAAAAATAAAAAGGTTTTTAGTAGTTATGTGTATCTAAGCAAATTGCCCAAGTCCTGTTGCTCTGTAGAAGAGAGATAGCTTCCTAAGGGAGAATTAACTGGGTGACATAGTAGCCTTTTTAAATGTAATTGAAGGATAGTTTGTGATATACACAAATAACGTGAGTTCCAGTGTGGGGAAAAGATAACCAGAAGTAAATCAATGTGAGAGAATTTCAGTTAGGGACCCTCAATGCTAGGGACTGGATCACTGTACCCTCTATACCCTTTTAATTTTCCAATGGAGAACTTGGTCTAACAGAATAGAGCACAAGTTTTGAGTCACAGTGACCCGAATTTGATTCCTGGTGCTGCTAGTTATGGCTGTGTTCAGGCAAATCTCCTGCGGTGTCAGACTCAGGGAGCTCATCTGTAAATGGGACAAAAATGGGGCCAGCATGACTGAAATATGTGGGCGAGGAGCTGAGCACTGTGCCCGGCACATACTAACTACTCCTCATACCACCACCCCACGCTGCGGCAGTGGCCTGGCAACTAGGCTGAGTGAATGAGGTGCCAACTACAGCATCCTCTGTCTTCTGTAATGCCCGTCATCCTGGGCCTCCTCCAAAGCCTGTGCTGAAGGAGGGCCCAGGCCACCACTTTCCCCTCAGTAGGGGACACCCAGGCAGCCAAGTCAGTGCAGTGACTTTTAAGTCCACGTGACTTAAAAGGCAGTAATGTGCAAAATGTTGCCTAAACTCGTTTGTGGTTGTTTTAGGCTTGTCTGTACAGAGATTTATTTCCCCCCTTTGTCCAACCATTTATGTTTTATAACTCACTCATTTCTGCCCAAACAACTCTCTCCCTCAACATGATCTCGGCAGACTTCCACATATGTGAGCTACGTGAAAGCCAGCCAAATATGCTCCCACATTCTGAATATATGTAGGATGAGTGTAGAAGGCATCTCTTTCAAAGAATACTTAGCATTTTCAGGATAATTTTTATACCAAAGAGTTCATATCTCTGAAGAAACATTATCTGTATATAGAATAAATACCATTTCAATGTAAACCAGATGAATAAATTGAGCTACAGATATATTCTACTCATTGACTGAAGTCACCCAAAAGACCTCATACCCCAAGAAAACAATCAAGGAAGGCAAAGGGGGGGTGGAAATAATTTTTATTGTGCCCTTTCCTTGGGCCTGTTTCTTTGTCAGACTCTTCACATATCTTTCTTCATTTTTTTTCAAGTCATATTTGAAATATTTTGATATTGGCAAATACTACTTCTCTTACCACCCCCCCCACATTGATATTTGAACATATCTAAATTTTTCAAATCATATATCTAATGAGTTTGATATTCAGAGTATATAAAAACTCATACAACTCAATAATAAAAAGACAAATAACCTAATTTAAAAATGAGCAAAACTTTTGGATGGATGTTTCTCCTAAGAAGATACACAAATGGCCAACAAACACATGAAAAGATTCTCAGCATCGTCAGTAATTTATCCCATTTAATAAGTACAACAGTGTTACATAGGTTTTAATGTTATTTTCTTACAACCAAGAAAACGATCAAAATAAGAAGGATATTGGTTTAATTCAGATTTAATTTAGTGACTGTCAATATTTTTATTTTATTTTATCATTTAAGAAATGATGAAGTTTTTATTCCAATCCAAAATGACTTTTTAGTTTATCTATGTGTGTGCTTTTAACATCAAAGATTCTCATAGTTAGAGCTGGGTGTGGTGGCTCACACCTGTAATCTCAGCACTTTGGGAGGCCGAGGTAGGTGGATCACCTGAGGTCAGGAGTTCGAGACCAGCCTGGCCAACATGGCGAAACCCCGTCACTACTAAAAATATAAAAAATTAGCCAGGCATGGCGGGTGCCTGTAATCCCAGCTACTTGGGAGGCTGAGGCAGGAGAATCGCTTGAGCCTGGGAGGCGGAGGTTGCAGTGAGCCGAAATCGTACCATTGCACTCCAGCCTGGGCGACAGAGTGAGACTCTGTCTTAAAAAAAAAAAAAAGAGAGAGATTTTCATTGTTGAATAAAATGTATATGTTGGAATTCAGCAAATTTGAACAATTCATTTAAAGTTTTAATTCATAGTTCTATTGGATTGCAAGTTACTTAAAAATAATTACATTTCTTCATTAAAATGAACTGTAATCTGTCATCTAATCCAGACTTCTACCCACAGAAATTTCCTCCACACTATTCTTGAAATGTGGCATCCAGGCACTGCTTGATGGCTTCTGGTGACCAGGAGCCTGTCACTAGAAGAGATAACCCAGAGGATATTCTATTAGTTTATTGGCTGGCCTTAGTCCTGTTCTACAGATCTAAACAGATGCAGTGACTTCCTTTTTCCACATATGTTAAAACTGAAAGTGAGAATTCTTGCCCTTATTTTAGTGACGGTATTAGCTGAAAAAGTGACAATGTTCTAACATACCTCACAGCATCACCTGTCTAATTTGAGAACGCTACACAGGAGAGGCCTGGGGCAAGAAGGGAGGAAAACATTTTGAGGTTGAGAGGTCAGGAAAGCAACAAAGAGGAATTCTATGAGCTGAATCTTTATGTCTGTGACTTTTTCTTTTTATTGATTTCAAAAAGATCATTTTATTCCTTTTTGGTTTTTTTTTCCACTTTCCTGGTCTTCTTTTCATTATTGTACTGAATTAGAATTAGAATTTCCAATGGGAAACAGCTATTTGCCCACAGTGGAACTGGTGCCTAGGGCAGGAGGGGAGTGGTCTAAGAATACAACCAGTAGGCCTGCCTGGCAAGGAACACGGAGACAATGAGATTCCTGGACTCCTTGTTAACGTTAAGAAAGAACAGCATCTGAAAAAGAGGCCAATTCTCTAAACTGGCAGCAGAAACTATCCTCAGAGAAATTCCTCCCAGTACAGTAAGAATTAAAACTCTAACTGAGAAAACTAGCAAAAGCAACAGTAATCCTCAGGGGGAAGCCAGATCGGAGCCACAAATCAAAGAGCAATATTAGAAAATGCTGCAAAAATGAGAAAGAAACATAGCGGGACAGCAGGAGGGAGCCGGGGGACCGTGCGTTTTCCTTTTTGTTGGACACATAAGCCTGGGGTGTGTTCTTTGAAAACTTCCCAAGAGATCAAAACAAGAAATTACTGCCTGCAGAACAATTGGTTGGGAAGACGAGGAGAGAGCTGAGATGAACAGCAAGGTCTCTTAGAACTGGGTCTGAGCTTTAACCCCTCCCCAGCCTGCATCTGACAGCATTTTCCTCCTCCTGCAGCCGCAGGCTGCCAATGCAGTTGCCGCACGTGCCTGAGGAGGGCGCCCTCCCCTGCTCTGCTAGATGCCGCCCTTGTCCTTGGACAGTCGGCTGGGAGCGGAGAAGTAGTGGCCCTAAACAGTCAGGAGCCCAGCACTGTATACAACAAAGAATGCTTATTTATTTATTTATTTACTTACTTATTTATTTATTTATTTATTGTTTTAAACTTAAAAAATTGTATGTAATGTGTACAAGGTGATTTTTGATATACACATACTTAGTGAAAGTGATTACTGTGATCAAGAATGCTTTTTTCAAATGAACATAAATTGGCATTTTAACCACAATCTTACATCTCTTCCTATTCAACTTCTCCTGACATTCTTACCCACTAATTTAGTGGTGCAAGAGGGGCATTGATATTTTTAGAATCCAACGAAAGGACGGTTAAGTCAGAAGCACAATTAGTTTGGTGTATTTGTAGTTGTTTAGCTGTCGCTTCAGTAGACAGTGTAGGAAAAGCTTCTAGACATGGCCCCGCCACTCACCACACCAGATCAACTGGCATGACAGAAAGACACAGAGACCGAAGTATGTCACAAAATGAAGGGTTCATTGAGTGCCAGAAAAGAAATATGTATGTAGCCAAGGGGAAACAAGGTTTGATACGTGAGGAGCTGGAAGCTAGTCTAGGGAAATTCTTCTAAGTCTCATGGTTCATACAACAAATAAGCTCGATATATTTTTCCCCAGACTTGAAAGCAATCCCCCAAATGTTTGTGGTATTACCAATAACAATTTGTGCAGCTAAAATAAACTTTTTTTATGTGATGAAAAACTAAGAAAAAATAACTTGGATCGACTTGCTATAAGCAACATTGGATTGTTTTTCTGTTCTCTTTATAGATAATTGTGCTACAAAATTGATGCCATACAAATGGACAAAGAATTTGCAGCCAAAAATGTACAAAAAAGGTATGATAGAGATATGTCAGTTTGTTAATTAATCAAAATACTATGTTCTTTTTCTGGATTTTATAATGTTTATGAAATGTTTTGTGTTTTAGTAATTTGTATTGTGTTTGGAATTTTACCATTAACATTCCAACTAATTTTATATTTAGGGATTATGTATTCTTTTTTCTTCAAGAGTGCACTCCAAATTGTTAAGCTTCTGGCTCTACAAATCCTGCATCTGCCTTTGCTTCTTTCATTGCACTTAATATATTGTGTCATCTTTTACTTGATTACACATCTCTGTTGCCTCCCGGGTGTCAAGGATGCAAATCTAATTATTTCTATCTAATATCCCCAGCACCTAACGTAGTAAAAGCTAGCAGTTGTTCAATATATTGTTGTTCACTGAAGTCTAATTGATGGCTATTGCAAAGAAAGTGGAGACTGGTGATGCTATGCCTCAGATAGAAACCCTAAGGCAACATCAAGACCTGAAGTGGTATTTTTCCTCCCCAAAGACCCAGACACTTCTGAGACCCCATTTCGACTTTGCAATATTGAAAGGCAGGAACAGAAGCATATTTGGCAGTCATGAATGGGGAAAAGGCCACCACAGAGCCTCTGCAAACCTGGACATCCGTGTGCCTCCACAGGAAAGAGATGCCCAAGAAAGAAGTTTCCCTGTAGGTAGAGGACTGGGTTGGAGAAGGTGTGGACCCTCCTAGTTGCCAGCTGTTTTCGAGCCTTGGGAATCTGGCCCAATGTTTGTGTTTGGGTCATATTTGATGCCTCCCAGAACACCTAAGTGAGGTTTGCACTATGTGTTCAGAGATAATAAGCAGCATCCTTCTCAGCATCACTGGAGGCAGAGTGGGAGAGCTGGAGACTCACAATGTGAATACCTGAACCAGGACAACTTTTAGAGGAGCAGCACTTCCCACTCAGGTGGGAAGATATGAAAGGATATCAGAAACAGCTCCCTCAAGCCATTCCCTGGCTGCCCTCTCCAGTAAGCAGAGAAATCTGTACTTACCAGGTACAATTATAAATGCCAATATAAGCCTGATGCTCATACGTGGCATGTGTGATGTACTAATTAAGTTCCTTCTATATTCTTAGAGTAAGAGACATGGGATAGGCGAAAGATCCCATCTTTCTACTTAGGTAGGACCCCAGTTAAATTTGAATTTCAGATAAACAATTAACAATTTTTAATTGTAAATGTGTCCCTTATATTTCATGGGACATATTCATACTAAAAAAATTATCTAAAATTGAAATTTAACTGGGTGTTCTGTATTTCCTAAGTTTGGCAACCTTACCTAAGAACTAAATCTGCCCTGCTAAGCCATTTTTAAACCTGTGACCAGGGGATCTGGTGGAGATAGGTGATGAAAGACCATCCCAAGGTAACGCCTCCTCTGGAGGGCAAGGATTATGCCCTTAATACTTGTCTCCTTTAATATATATGCATCTTGTATTCTGTGCGAAATGTTATAGTTAAATGGTAACTCTTATGGGAGCAAGTTTGAAATGGGGGAGGGAACAACCACACACAAAAAAGATTAACACATGATGTCTCTAATTTACAATCCAGGGGACATTTTTCTCTCTAGAACAATGAATCTAAATACCTTAAAATTGCTCTGTGGCAAAATGCCCCTTCCTTAGACATAGCTGTATACTAGTATACGCTATTATAGGTTTGCTCCCAGTTAGATGTTGATTTCCATTGACAAGAATATGTTGATTTTGGTTATAAGAATAGGATGACTGAATATACAAGTATGTATTTTTATTATAATTAGCATATTTTAGATACACTCTATCTAGAAAAGTGATGTACTTGAGGGGGTACAGAGTCGAACCTTGGTTCTGTCTCTTACAGAACCCTTGGTGCCTCAGTTTTCTTATATGTAATTTCAGTTGAAAATGGTACTGGTATCAATGAGTTATACGCAAAAATAAAATAACATATTCCATGAAAGTTTTTTATTCAGGGCTTGAAATATATAACCAGGTCCAGCAAATATTAAAGATTATTAGGCATTAAGCCAGGATTGGAGAGGAATGTGAAACATTATATAAAAACAGAAAAGAAGCCTGGCGCGGTGGCTCACACTTGTAATCCCAGCACTTTGGGAGGCTGAAGAGGGGGGATCACTCGAGGACAGGAGTTTGCGATCAGCCTGGCCAACATGGTGAAACCTCATCTCTACTAAAAATACAAAAATTAGCTGGGCGTGGTGGCAGGTGCCTGTAATTCCAGCTACTCAGGAGACTGAGGCAAGAGAATCGCTTGAACCTGGGAGGCAGAGGTTTCAGTGAGCCAAGACCACGCCACTGCACTTCAGCCTGGGTGACAGAGCGAGACTCTGTCTCAAGAACAAACAAACAAACAACAAACAAACAAAGAACAGAAAAGGAGCTAGAAAGAGAGAGGAAAGCTTGGGAGAGCATAGAGAAGATGCTCTAACTTGGATGTCAAAGACACAGAACAATGGAGAAGGAAAACCCTGTTAAAAATGGAGGTGGGTGGAGGTACAGCAAATATTGTAGGGTACTGAATAGTAGATGAATAGTAGGCGAGACTATGAGAAAGATCCTGCAGAAAAAAAATAACCAGTTTATAGGAAATTCCAGTAAGGAATGTATTTGGGAACAAATGGTAGAAAAATAGAAAGCCTAAAATCAATAGCTTTACTTCCTCTGAAGGAGGGAGATTTATTTTTTCTTTTTCTTTTTTTTTCCTTTTTTGTTGGAATTAAATGTAATAGCATGTAAAGCATTTAGGCATTTAGCGTAAAATTGGTCACATAGCAAAACTGATCAACAAACACCATTTTACCCCACCCCGATTTCCCTTTAAGAGCACAGATTTGGACCCAGAAACTAGAAGAGAACGTAAACCAACCACACACAAGTAGCATGCTTTAAAGTTATGAATCTACTTCAGGTGAAGTGAACAGAATCAGA	30	.	SVTYPE=INS;SVLEN=10321;SC=SVIM-asm,PAV,Dipcall;NumNeighbors=0;NumThresholdNeighbors=0;MatchId=86;TruScore=0.666667;PctSeqSimilarity=0;PctSizeSimilarity=1;PctRecOverlap=1;SizeDiff=0;StartDistance=0;EndDistance=0	GT	0/1
chr2	1833273	.	A	ACACCTGTGAACTGACCCTCCCATGCACCTGTGAACTGACCCTCCCATGCACCTGTGAACTGACCCTCCCATG	30	.	SVTYPE=INS;SVLEN=72;SC=PAV,Dipcall;NumNeighbors=0;NumThresholdNeighbors=0;MatchId=68;TruScore=0.666667;PctSeqSimilarity=0;PctSizeSimilarity=1;PctRecOverlap=1;SizeDiff=0;StartDistance=0;EndDistance=0	GT	1/0
chr2	36216943	.	GTTTTTTTTAATTGTCCAAATACTTCCACAAAAATAATGCTATTTTATGCTGTTTTCCAAGTTGGTACAATACCTTCACAAAATATAAATTGACCTGAATAATTGGAAGTTTATGTCATCAGGTAGTTTACCAAACTGAGACATTCTGATTCTAAATGTTGGGTAATTGGAAGCTTCTAAATAAGAAGGATATTTTATTAATGTGTAATTTCTTTTCTTTTCTATTTTATATAACAAATCTCTTCAACCCATTGGAATCACTTGGGAGTAGAGAAGCTTCTGTCATCTTGCGTCTCCCATAGCCCTGGCTCATACATACCATACATAGTGCTGCAGGTGCTTTTACCTTCTTGCTGCTCCTAGCAGTTAGTTCTTTCACATCTCCAAGTTGGCCTGCCTCAACTAATCCCCCATTTTGTTTTATTTTAAAACATCATTTAGggccgggcgcggtggctcacgcctgtaatcccagcactttgggaggccgaggcgggcggatcacgaggtcaggagatcgagaccatcctggctaacacggtgaaaccccgtctctactaaaaaaaaaatacaaaaaattagccgggcgtggtagcgggcgcctgtagtcccagctactcgggaggctgaggcaggggaatggcgtgaacccgggaggcggagcttgcagtgagccgagatcgcgccactgcactccagcctgggcgacagagcgagactccgtctcaaaaaaaaaaaaaaaaaaaaaaaaaaaaaCATCATTTAGAAGCCTTTTGAAACTTATCTGTTTTTAGAAAAGTACCACTCATTCTAAAGCATTCTTTCCACTCCAGAACtcacataattatattttcaggttaaaaataatattagaataatagtgccaacttcttccattttataaattagaaaacttggacctggatgaagtgaggctgcttgttcaccatcatgcagcTCCTTCAGAAGATCTTCTGCTCCACAAGCTAACAAGAATAGGGATGACAGAAGCAAATAGGACAGCTGGTGGGGGCATCAGTGAAAGGAAAGAGTAGAAGGTCTAGGAGTCCTGGGGCGGGGCAGAGGAGAACTTCCATCTAAGGGCCAAAGAAGTGGGGTGGCGTGGACTTAATGTTTCCTTGTCCTTGACTATAGACCCTCCTCTCACCAACTTGCAAATAACTCCCCTCCAAGAAGAGTTCCATGCTTTTGACCATGACCATCCCTAATTCAGTGCTGCTAGGCAATCCATTACTAAATTCTGCAGGGTAAACAACATTGTTAATGGTTATTCTGTATAGCAGTGCCTCCCACACATATTTTTCCATTTTGTCCCTTAACTCTCCTGGATAATCCAGATTTCCATTTGCTTATCCAGGTTGCTGAATCTCCTGTCCAGTATGAAAATGCACCATATATTCTATACGGGTTTAAGCAATGAAAAAAAAAATACTAAGTAAGAAAATTTTGGTGTATtttgtttatttatttatttatttattttgagacagagtcttgttctgtcatccaggctgtactacagtggcacaatctcagctcactgcaccctccatcccccaggttcaagcaattctcctacctcagccacctgagtagctgggattacaggcgcacaccacctctcccggttaatttttgtatttttagtagagacgaggttacaccatgttggtcaggctggtcttgagctcctgacctcaagtgatccacctgccttggcctcccaaagtgctgggattacagccatgagccaccatgcctgATCAAATTTTAGTGTATTTTAATCAAATACAAAAATATGTGAGTCAAATGATAATGATAGGGCTATTATTCCCAAATAATTATCAGACTTAAAAAGGTCAAATTATCTTTCAACTTATAATATTCCTACTCTATGTCACATAATCCTCTTCCATAGCTCTTTACTGACGTTTCATAGAGCTTCTATTTTCTTTTATAAACTTCTTATGTCTCAAAATTTCTTCATCGTCTACCTCAGTTTTATATGAAAACATTTATGGATGAGAGAGGTTATAAATTTTTCTGT	G,*	30	.	END=36219008;SVTYPE=DEL;SVLEN=2065;SC=SVIM,Dipcall;NumNeighbors=0;NumThresholdNeighbors=0;MatchId=99;TruScore=0.615037;PctSeqSimilarity=0;PctSizeSimilarity=1;PctRecOverlap=0.845111;SizeDiff=0;StartDistance=-320;EndDistance=-320	GT	1/2
chr2	198787396	.	g	GGACGGGGCGGCTGGCCGGGCAGAGGGGCTCCTCACTTCCCAGTAGGGGCGGCCGGGCAGAGGCGCCCCTCACCTCCCGGACGGGGCAGCTGGCCGGGCAGGGGGCTGACCCCCCCACCTCCCTCCCA	30	.	SVTYPE=INS;SVLEN=127;SC=SVIM,SVIM-asm,Dipcall;NumNeighbors=0;NumThresholdNeighbors=0;MatchId=100;TruScore=0.325641;PctSeqSimilarity=0;PctSizeSimilarity=0.976923;PctRecOverlap=0;SizeDiff=-3;StartDistance=-74;EndDistance=-74	GT	1/0
chr2	10138809	.	c	CGTATATATATGTACACACATATATACGTATATATATGTACACACATATATATACGTATATATATGTACACACATATATATACGT	30	.	SVTYPE=INS;SVLEN=84;SC=pbsv,SVIM,SVIM-asm,PAV,Dipcall;NumNeighbors=0;NumThresholdNeighbors=0;MatchId=109;TruScore=0.245614;PctSeqSimilarity=0;PctSizeSimilarity=0.736842;PctRecOverlap=0;SizeDiff=-30;StartDistance=232;EndDistance=232	GT	1/0
chr2	178318713	pbsv.INS.6343	C	CCCCCTCTGGCTACTTTTTTTTTTTTTTTTTTTTTTTTTTTTTTTTTTTTTTTTTTGAGACGGAGTCTCGCTCTGTCGCCCAGGTCGGACTGCGGACTGCAGTGGCGCAATCTCGGCTCACTGCAAGCTCCGCTTCCCGGGTTCACGCCATTCTCCTGCCTCAGCCTCCCGAGTAGCTGGGACTACAGGCGCCCGCCACCGCGCCCGGCTAATTTTTTGTATTTTTAGTAGAGACGGGGTTTCACCTTGTTAGCCAGGATGGTCTCGATCTCCTGACCTCATGATCCACCCGCCTCGGCCTCCCAAAGTGCTGGGATTACAGGCGTGAGCCACCGCGCCCGG	.	PASS	SVTYPE=INS;SVLEN=341;SC=pbsv;NumNeighbors=0;NumThresholdNeighbors=0	GT	0/1
chr2	49061403	.	a	AATGTGGAAAAGTTTGGAACTTCCTAGAGACTTGGAGGGCTCAGAAGAAGACAGGAAG	30	.	SVTYPE=INS;SVLEN=57;SC=Dipcall;NumNeighbors=0;NumThresholdNeighbors=0	GT	1/0
chr2	114737497	.	C	CTGGTGGCCGGAGGCCGTTACTGTCGCGGCTGAGGGGGCGTCCCGGTGTATCCGCAGCGCGCCCTGGCTGCCCCT	30	.	SVTYPE=INS;SVLEN=74;SC=SVIM,SVIM-asm,PAV,Dipcall;NumNeighbors=0;NumThresholdNeighbors=0;MatchId=105;TruScore=0.328889;PctSeqSimilarity=0;PctSizeSimilarity=0.986667;PctRecOverlap=0;SizeDiff=-1;StartDistance=-62;EndDistance=-62	GT	1/0
chr2	219711625	pbsv.DEL.6910	TGGGGGTGTCGGCCCCCCGCCCGGCCAGCCGCCCTGTCCGGGAGGGAGATG	T	.	PASS	SVTYPE=DEL;SVLEN=50;SC=pbsv;NumNeighbors=0;NumThresholdNeighbors=0	GT	0/1
chr2	128966171	.	gtgcctctgcccagctgccaaccatctgggaagtgaggagcgtctctgcccagctgcccacagtctgcaaagtgaggaa	G	30	.	SVTYPE=DEL;SVLEN=78;SC=SVIM-asm,PAV,Dipcall;NumNeighbors=0;NumThresholdNeighbors=0;MatchId=96;TruScore=0.666667;PctSeqSimilarity=0;PctSizeSimilarity=1;PctRecOverlap=1;SizeDiff=0;StartDistance=0;EndDistance=0	GT	1/0
chr2	60616168	.	g	GAGGAAAGGAAAGGAAAGGAAAGGAAAGGAAAGGAAAGGAAAGGAAAGGAAAGGAA	30	.	SVTYPE=INS;SVLEN=55;SC=pbsv,SVIM-asm,PAV,Dipcall;NumNeighbors=0;NumThresholdNeighbors=0;MatchId=116;TruScore=0.333333;PctSeqSimilarity=0;PctSizeSimilarity=1;PctRecOverlap=0;SizeDiff=0;StartDistance=-161;EndDistance=-161	GT	0/1
chr2	239676226	.	G	GCTCTGTTTCAGTGAGTTCTTGTCTATTACACAGGTGCACATTGATTACTCCTCTGTTTCAGTGAGTTCTTGTCTGTTACACAGATACACATTGATTGCTCCTCTGTTTCAGTGAGTTCTTGTCTATTACACAGGTGCACATTGATTGCTCCTCTGTTTCAGTGAGTTCTTGTCTATTACACAGGTACACATTGATTACTCCTCTGTTTCAGTGAGTTCTTGTCTTTTACACAGGTACACATTGAGTACTCCTCTGTTTCAGTGAGTTCTTGTCTGTTACGCAGGTACACATTGATTACTCCTCTGTTTCAGTGAGTTCTTGTCTATTACACAGGTGCACATTGATTCTCCTCTGTTTCAGTGAGTTCTTGTCTTTTACACAGGTACACATTGAGTACTC,GCTCTGTTTCAGTGAGTTCTTGTCTATTACACAGGTGCACATTGATTACTCCTCTGTTTCAGTGAGTTCTTGTCTGTTACACAGATACACATTGATTGCTCCTCTGTTTCAGTGAGTTCTTGTCTATTACACAGGTGCACATTGATTGCTCCTCTGTTTCAGTGAGTTCTTGTCTATTACACAGGTACACATTGATTACTCCTCTGTTTCAGTGAGATCTTGTCTATTACACAGGTGCACATTGATTACTCCTCTGTTTCAGTGAGTTCTTGTCTGTTACGCAGGTACACATTGATTACTCCTCTGTTTCAGTGAGTTCTTGTCTATTACACAGGTGCACATTGATTCTCCTCTGTTTCAGTGAGTTCTTGTCTTTTACACAGGTACACATTGAGTACTC	30	.	SVTYPE=INS;SVLEN=800;SC=Dipcall;NumNeighbors=0;NumThresholdNeighbors=0;MatchId=140	GT	1/2
chr2	205922048	.	tatgtatatgtgttatatacatatacatatatacatgtatatgtgttatatacatatacatatatac	T,*	30	.	END=205922112;SVTYPE=DEL;SVLEN=64;SC=Dipcall;NumNeighbors=0;NumThresholdNeighbors=0	GT	2/1
[truncated: 1,266,481 more chars]
