# Supplementary material for: Tradeoffs in alignment and assembly-based methods for structural variant detection with long-read sequencing data
Source: Nat Commun. 2024 Mar 19;15:2447. doi: 10.1038/s41467-024-46614-z (PMC10951360; doi:10.1038/s41467-024-46614-z)
Supplement: Supplementary file 4 — Source Data [file 41467_2024_46614_MOESM4_ESM.zip › Source Data/Figure4/HG002_analysis/Data/VCFs/Hifi/overlap_fn_p0_ALNandASM/Multi_SV_Caller_Merged.vcf]

##fileformat=VCFv4.2
##FILTER=<ID=PASS,Description="All filters passed">
##source=DeBreak/MAMnet/Sniffles2/SKSV/cuteSV/NanoVar/pbsv/SVIM/Sniffles/Smartie-sv_aln/PBHoney/Smartie-sv_asm/SVIM-asm/PAV/Dipcall
##contig=<ID=chr1,length=249250621>
##contig=<ID=chr2,length=243199373>
##contig=<ID=chr3,length=198022430>
##contig=<ID=chr4,length=191154276>
##contig=<ID=chr5,length=180915260>
##contig=<ID=chr6,length=171115067>
##contig=<ID=chr7,length=159138663>
##contig=<ID=chr8,length=146364022>
##contig=<ID=chr9,length=141213431>
##contig=<ID=chr10,length=135534747>
##contig=<ID=chr11,length=135006516>
##contig=<ID=chr12,length=133851895>
##contig=<ID=chr13,length=115169878>
##contig=<ID=chr14,length=107349540>
##contig=<ID=chr15,length=102531392>
##contig=<ID=chr16,length=90354753>
##contig=<ID=chr17,length=81195210>
##contig=<ID=chr18,length=78077248>
##contig=<ID=chr19,length=59128983>
##contig=<ID=chr20,length=63025520>
##contig=<ID=chr21,length=48129895>
##contig=<ID=chr22,length=51304566>
##contig=<ID=chrX,length=155270560>
##contig=<ID=chrY,length=59373566>
##contig=<ID=chrM,length=16571>
##contig=<ID=chr1_gl000191_random,length=106433>
##contig=<ID=chr1_gl000192_random,length=547496>
##contig=<ID=chr4_gl000193_random,length=189789>
##contig=<ID=chr4_gl000194_random,length=191469>
##contig=<ID=chr7_gl000195_random,length=182896>
##contig=<ID=chr8_gl000196_random,length=38914>
##contig=<ID=chr8_gl000197_random,length=37175>
##contig=<ID=chr9_gl000198_random,length=90085>
##contig=<ID=chr9_gl000199_random,length=169874>
##contig=<ID=chr9_gl000200_random,length=187035>
##contig=<ID=chr9_gl000201_random,length=36148>
##contig=<ID=chr11_gl000202_random,length=40103>
##contig=<ID=chr17_gl000203_random,length=37498>
##contig=<ID=chr17_gl000204_random,length=81310>
##contig=<ID=chr17_gl000205_random,length=174588>
##contig=<ID=chr17_gl000206_random,length=41001>
##contig=<ID=chr18_gl000207_random,length=4262>
##contig=<ID=chr19_gl000208_random,length=92689>
##contig=<ID=chr19_gl000209_random,length=159169>
##contig=<ID=chr21_gl000210_random,length=27682>
##contig=<ID=chrUn_gl000211,length=166566>
##contig=<ID=chrUn_gl000212,length=186858>
##contig=<ID=chrUn_gl000213,length=164239>
##contig=<ID=chrUn_gl000214,length=137718>
##contig=<ID=chrUn_gl000215,length=172545>
##contig=<ID=chrUn_gl000216,length=172294>
##contig=<ID=chrUn_gl000217,length=172149>
##contig=<ID=chrUn_gl000218,length=161147>
##contig=<ID=chrUn_gl000219,length=179198>
##contig=<ID=chrUn_gl000220,length=161802>
##contig=<ID=chrUn_gl000221,length=155397>
##contig=<ID=chrUn_gl000222,length=186861>
##contig=<ID=chrUn_gl000223,length=180455>
##contig=<ID=chrUn_gl000224,length=179693>
##contig=<ID=chrUn_gl000225,length=211173>
##contig=<ID=chrUn_gl000226,length=15008>
##contig=<ID=chrUn_gl000227,length=128374>
##contig=<ID=chrUn_gl000228,length=129120>
##contig=<ID=chrUn_gl000229,length=19913>
##contig=<ID=chrUn_gl000230,length=43691>
##contig=<ID=chrUn_gl000231,length=27386>
##contig=<ID=chrUn_gl000232,length=40652>
##contig=<ID=chrUn_gl000233,length=45941>
##contig=<ID=chrUn_gl000234,length=40531>
##contig=<ID=chrUn_gl000235,length=34474>
##contig=<ID=chrUn_gl000236,length=41934>
##contig=<ID=chrUn_gl000237,length=45867>
##contig=<ID=chrUn_gl000238,length=39939>
##contig=<ID=chrUn_gl000239,length=33824>
##contig=<ID=chrUn_gl000240,length=41933>
##contig=<ID=chrUn_gl000241,length=42152>
##contig=<ID=chrUn_gl000242,length=43523>
##contig=<ID=chrUn_gl000243,length=43341>
##contig=<ID=chrUn_gl000244,length=39929>
##contig=<ID=chrUn_gl000245,length=36651>
##contig=<ID=chrUn_gl000246,length=38154>
##contig=<ID=chrUn_gl000247,length=36422>
##contig=<ID=chrUn_gl000248,length=39786>
##contig=<ID=chrUn_gl000249,length=38502>
##contig=<ID=hs37d5,length=35477943>
##INFO=<ID=SVTYPE,Number=1,Type=String,Description="Type of structural variant">
##INFO=<ID=END,Number=1,Type=Integer,Description="End position of the variant described in this record">
##INFO=<ID=SVLEN,Number=1,Type=Integer,Description="Difference in length between REF and ALT alleles">
##INFO=<ID=SC,Number=.,Type=String,Description="SV Caller(s) that supports this variant">
##FORMAT=<ID=GT,Number=1,Type=String,Description="Genotype">
##INFO=<ID=TruScore,Number=1,Type=Float,Description="Truvari score for similarity of match">
##INFO=<ID=PctSeqSimilarity,Number=1,Type=Float,Description="Pct sequence similarity between this variant and its closest match">
##INFO=<ID=PctSizeSimilarity,Number=1,Type=Float,Description="Pct size similarity between this variant and its closest match">
##INFO=<ID=PctRecOverlap,Number=1,Type=Float,Description="Percent reciprocal overlap percent of the two calls' coordinates">
##INFO=<ID=StartDistance,Number=1,Type=Integer,Description="Distance of this call's start from comparison call's start">
##INFO=<ID=EndDistance,Number=1,Type=Integer,Description="Distance of this call's start from comparison call's start">
##INFO=<ID=SizeDiff,Number=1,Type=Float,Description="Difference in size(basecall) and size(evalcall)">
##INFO=<ID=NumNeighbors,Number=1,Type=Integer,Description="Number of calls in B that were in the neighborhood (REFDIST) of this call">
##INFO=<ID=NumThresholdNeighbors,Number=1,Type=Integer,Description="Number of calls in B that are within threshold distances of this call">
##INFO=<ID=MatchId,Number=1,Type=Integer,Description="Truvari uid to help tie tp-base.vcf and tp-call.vcf entries together">
#CHROM	POS	ID	REF	ALT	QUAL	FILTER	INFO	FORMAT	Sample
chr1	113316159	HG2_PB_SVrefine2PBcRplusDovetail_516	N	<INS>	10	PASS	END=113316159;SVTYPE=INS;SVLEN=175;SC=DeBreak,MAMnet,Sniffles2,cuteSV,NanoVar,pbsv,SVIM,Sniffles,Smartie-sv_aln,PBHoney,Smartie-sv_asm,SVIM-asm,PAV,Dipcall;NumNeighbors=1;NumThresholdNeighbors=1;MatchId=26;TruScore=0.666667;PctSeqSimilarity=0;PctSizeSimilarity=1;PctRecOverlap=1;SizeDiff=0;StartDistance=0;EndDistance=0	GT	1/1
chr1	22904269	HG4_Ill_SVrefine2DISCOVARDovetail_148	N	<INS>	20	PASS	END=22904269;SVTYPE=INS;SVLEN=1295;SC=DeBreak,Sniffles2,SKSV,NanoVar,SVIM,Sniffles,Smartie-sv_aln,PBHoney;NumNeighbors=1;NumThresholdNeighbors=1;MatchId=48;TruScore=0.666667;PctSeqSimilarity=0;PctSizeSimilarity=1;PctRecOverlap=1;SizeDiff=0;StartDistance=0;EndDistance=0	GT	1/1
chr1	245266152	HG2_PB_SVrefine2PB10Xhap12_1110	N	<INS>	10	PASS	END=245266152;SVTYPE=INS;SVLEN=707;SC=DeBreak,Sniffles2,SKSV,cuteSV,NanoVar,pbsv,SVIM,Sniffles,Smartie-sv_aln,PBHoney,Smartie-sv_asm,SVIM-asm,PAV,Dipcall;NumNeighbors=1;NumThresholdNeighbors=1;MatchId=60;TruScore=0.666667;PctSeqSimilarity=0;PctSizeSimilarity=1;PctRecOverlap=1;SizeDiff=0;StartDistance=0;EndDistance=0	GT	1/1
chr1	108567552	HG3_PB_pbsv_759	N	<INS>	20	PASS	END=108567552;SVTYPE=INS;SVLEN=270;SC=DeBreak,Sniffles2,cuteSV,NanoVar,SVIM,Sniffles,Dipcall;NumNeighbors=1;NumThresholdNeighbors=1;MatchId=63;TruScore=0.666667;PctSeqSimilarity=0;PctSizeSimilarity=1;PctRecOverlap=1;SizeDiff=0;StartDistance=0;EndDistance=0	GT	0/1
chr1	109209199	HG2_Ill_150bpfermikitraw_825	N	<INS>	20	PASS	END=109209199;SVTYPE=INS;SVLEN=52;SC=DeBreak,Smartie-sv_aln,PBHoney,Smartie-sv_asm;NumNeighbors=1;NumThresholdNeighbors=1;MatchId=82;TruScore=0.666667;PctSeqSimilarity=0;PctSizeSimilarity=1;PctRecOverlap=1;SizeDiff=0;StartDistance=0;EndDistance=0	GT	1/1
chr1	195112192	HG2_Ill_250bpfermikitraw_1410	N	<DEL>	10	PASS	END=195112244;SVTYPE=DEL;SVLEN=52;SC=DeBreak,Smartie-sv_aln;NumNeighbors=1;NumThresholdNeighbors=1;MatchId=108;TruScore=0.666667;PctSeqSimilarity=0;PctSizeSimilarity=1;PctRecOverlap=1;SizeDiff=0;StartDistance=0;EndDistance=0	GT	1/1
chr1	146960345	HG3_PB_SVrefine2PBcRDovetail_490	N	<INS>	20	PASS	END=146960345;SVTYPE=INS;SVLEN=104;SC=DeBreak,MAMnet,Sniffles2,SKSV,cuteSV,NanoVar,pbsv,SVIM,Sniffles,Smartie-sv_aln;NumNeighbors=1;NumThresholdNeighbors=1;MatchId=123;TruScore=0.666667;PctSeqSimilarity=0;PctSizeSimilarity=1;PctRecOverlap=1;SizeDiff=0;StartDistance=0;EndDistance=0	GT	1/1
chr1	188947555	HG4_10X_allpass_168	N	<DEL>	20	PASS	END=188947616;SVTYPE=DEL;SVLEN=61;SC=DeBreak,MAMnet,Sniffles2,cuteSV,NanoVar,pbsv,SVIM,Sniffles,Smartie-sv_aln,Smartie-sv_asm;NumNeighbors=1;NumThresholdNeighbors=1;MatchId=153;TruScore=0.666667;PctSeqSimilarity=0;PctSizeSimilarity=1;PctRecOverlap=1;SizeDiff=0;StartDistance=0;EndDistance=0	GT	0/1
chr1	228094375	HG2_Ill_svaba_1519	N	<DEL>	20	PASS	END=228094452;SVTYPE=DEL;SVLEN=77;SC=DeBreak,MAMnet,SKSV,cuteSV,SVIM,Sniffles,Smartie-sv_aln;NumNeighbors=1;NumThresholdNeighbors=1;MatchId=156;TruScore=0.666667;PctSeqSimilarity=0;PctSizeSimilarity=1;PctRecOverlap=1;SizeDiff=0;StartDistance=0;EndDistance=0	GT	0/1
chr1	183358940	HG2_Ill_GATKHC_1572	N	<DEL>	20	PASS	END=183359010;SVTYPE=DEL;SVLEN=70;SC=DeBreak,Smartie-sv_aln,Smartie-sv_asm,SVIM-asm,Dipcall;NumNeighbors=1;NumThresholdNeighbors=1;MatchId=165;TruScore=0.666667;PctSeqSimilarity=0;PctSizeSimilarity=1;PctRecOverlap=1;SizeDiff=0;StartDistance=0;EndDistance=0	GT	0/1
chr1	19252242	HG2_PB_SVrefine2PB10Xhap12_225	N	<INS>	10	PASS	END=19252242;SVTYPE=INS;SVLEN=754;SC=DeBreak,Sniffles2,cuteSV,SVIM,Sniffles,Smartie-sv_aln;NumNeighbors=1;NumThresholdNeighbors=1;MatchId=173;TruScore=0.666667;PctSeqSimilarity=0;PctSizeSimilarity=1;PctRecOverlap=1;SizeDiff=0;StartDistance=0;EndDistance=0	GT	1/1
chr1	82720466	HG2_PB_SVrefine2PB10Xhap12_521	N	<INS>	10	PASS	END=82720466;SVTYPE=INS;SVLEN=3115;SC=DeBreak,MAMnet,Sniffles2,cuteSV,NanoVar,pbsv,SVIM,Sniffles,Smartie-sv_aln,Smartie-sv_asm,SVIM-asm,PAV,Dipcall;NumNeighbors=1;NumThresholdNeighbors=1;MatchId=174;TruScore=0.666667;PctSeqSimilarity=0;PctSizeSimilarity=1;PctRecOverlap=1;SizeDiff=0;StartDistance=0;EndDistance=0	GT	1/1
chr1	4124298	HG2_PB_SVrefine2Falcon2Bionano_74	N	<DEL>	20	PASS	END=4125283;SVTYPE=DEL;SVLEN=985;SC=DeBreak,MAMnet,Sniffles2,SKSV,cuteSV,NanoVar,pbsv,SVIM,Sniffles,Smartie-sv_aln,PBHoney,Smartie-sv_asm,SVIM-asm,PAV,Dipcall;NumNeighbors=1;NumThresholdNeighbors=1;MatchId=190;TruScore=0.666667;PctSeqSimilarity=0;PctSizeSimilarity=1;PctRecOverlap=1;SizeDiff=0;StartDistance=0;EndDistance=0	GT	0/1
chr1	154686433	HG2_PB_SVrefine2Falcon1plusDovetail_592	N	<INS>	10	PASS	END=154686433;SVTYPE=INS;SVLEN=2132;SC=DeBreak,Sniffles2,NanoVar,SVIM,Sniffles,Smartie-sv_aln,PBHoney;NumNeighbors=1;NumThresholdNeighbors=1;MatchId=199;TruScore=0.666667;PctSeqSimilarity=0;PctSizeSimilarity=1;PctRecOverlap=1;SizeDiff=0;StartDistance=0;EndDistance=0	GT	1/1
chr1	154727964	HG4_Ill_150bpfermikitraw_1029	N	<INS>	10	PASS	END=154727964;SVTYPE=INS;SVLEN=53;SC=DeBreak,MAMnet,pbsv,Smartie-sv_aln,PBHoney,Smartie-sv_asm;NumNeighbors=1;NumThresholdNeighbors=1;MatchId=200;TruScore=0.666667;PctSeqSimilarity=0;PctSizeSimilarity=1;PctRecOverlap=1;SizeDiff=0;StartDistance=0;EndDistance=0	GT	0/1
chr1	27412986	HG2_PB_PB10Xdip_2008	N	<INS>	20	PASS	END=27412986;SVTYPE=INS;SVLEN=1164;SC=DeBreak,Sniffles2,NanoVar,SVIM,Sniffles,Smartie-sv_aln,PBHoney;NumNeighbors=1;NumThresholdNeighbors=1;MatchId=221;TruScore=0.666667;PctSeqSimilarity=0;PctSizeSimilarity=1;PctRecOverlap=1;SizeDiff=0;StartDistance=0;EndDistance=0	GT	1/1
chr1	244643943	HG3_Ill_250bpfermikitraw_1825	N	<INS>	20	PASS	END=244643943;SVTYPE=INS;SVLEN=60;SC=DeBreak,Smartie-sv_aln,PBHoney,Smartie-sv_asm;NumNeighbors=1;NumThresholdNeighbors=1;MatchId=223;TruScore=0.666667;PctSeqSimilarity=0;PctSizeSimilarity=1;PctRecOverlap=1;SizeDiff=0;StartDistance=0;EndDistance=0	GT	0/1
chr1	244784320	HG3_Ill_svaba_1719	N	<DEL>	10	PASS	END=244784376;SVTYPE=DEL;SVLEN=56;SC=DeBreak,MAMnet,Sniffles2,SKSV,cuteSV,NanoVar,pbsv,SVIM,Sniffles,Smartie-sv_aln,PBHoney,Smartie-sv_asm,PAV,Dipcall;NumNeighbors=1;NumThresholdNeighbors=1;MatchId=224;TruScore=0.666667;PctSeqSimilarity=0;PctSizeSimilarity=1;PctRecOverlap=1;SizeDiff=0;StartDistance=0;EndDistance=0	GT	0/1
chr1	73594980	HG2_PB_SVrefine2PBcRplusDovetail_380	N	<INS>	10	PASS	END=73594980;SVTYPE=INS;SVLEN=8217;SC=DeBreak,MAMnet,Sniffles2,NanoVar,SVIM,Sniffles,Smartie-sv_aln,PBHoney;NumNeighbors=1;NumThresholdNeighbors=1;MatchId=227;TruScore=0.666667;PctSeqSimilarity=0;PctSizeSimilarity=1;PctRecOverlap=1;SizeDiff=0;StartDistance=0;EndDistance=0	GT	1/1
chr1	2078502	HG2_PB_SVrefine2Falcon1plusDovetail_44	N	<INS>	20	PASS	END=2078502;SVTYPE=INS;SVLEN=163;SC=DeBreak,MAMnet,Sniffles2,SKSV,cuteSV,NanoVar,pbsv,SVIM,Sniffles,Smartie-sv_aln,PBHoney,Smartie-sv_asm,SVIM-asm,PAV,Dipcall;NumNeighbors=1;NumThresholdNeighbors=1;MatchId=229;TruScore=0.666667;PctSeqSimilarity=0;PctSizeSimilarity=1;PctRecOverlap=1;SizeDiff=0;StartDistance=0;EndDistance=0	GT	0/1
chr1	3748984	HG2_PB_HySA_172	N	<INS>	20	PASS	END=3748984;SVTYPE=INS;SVLEN=81;SC=DeBreak,MAMnet,Sniffles2,cuteSV,pbsv,SVIM,Sniffles,Smartie-sv_aln;NumNeighbors=1;NumThresholdNeighbors=1;MatchId=232;TruScore=0.666667;PctSeqSimilarity=0;PctSizeSimilarity=1;PctRecOverlap=1;SizeDiff=0;StartDistance=0;EndDistance=0	GT	1/1
chr1	3512987	HG2_PB_SVrefine2PBcRplusDovetail_66	N	<INS>	10	PASS	END=3512987;SVTYPE=INS;SVLEN=603;SC=DeBreak,cuteSV,SVIM,Sniffles;NumNeighbors=1;NumThresholdNeighbors=1;MatchId=245;TruScore=0.666667;PctSeqSimilarity=0;PctSizeSimilarity=1;PctRecOverlap=1;SizeDiff=0;StartDistance=0;EndDistance=0	GT	0/1
chr1	11433701	HG2_PB_SVrefine2PB10Xhap12_178	N	<INS>	20	PASS	END=11433701;SVTYPE=INS;SVLEN=1264;SC=DeBreak,MAMnet,Sniffles2,NanoVar,SVIM,Sniffles,Smartie-sv_aln,PBHoney;NumNeighbors=1;NumThresholdNeighbors=1;MatchId=264;TruScore=0.666667;PctSeqSimilarity=0;PctSizeSimilarity=1;PctRecOverlap=1;SizeDiff=0;StartDistance=0;EndDistance=0	GT	1/1
chr1	101816361	HG2_Ill_svaba_793	N	<INS>	20	PASS	END=101816361;SVTYPE=INS;SVLEN=64;SC=DeBreak,Sniffles2,cuteSV,pbsv,Smartie-sv_aln,PBHoney,Smartie-sv_asm,SVIM-asm;NumNeighbors=1;NumThresholdNeighbors=1;MatchId=280;TruScore=0.666667;PctSeqSimilarity=0;PctSizeSimilarity=1;PctRecOverlap=1;SizeDiff=0;StartDistance=0;EndDistance=0	GT	0/1
chr1	247286841	HG3_PB_SVrefine2PBcRDovetail_779	N	<INS>	10	PASS	END=247286841;SVTYPE=INS;SVLEN=6244;SC=DeBreak,MAMnet,Sniffles2,SKSV,NanoVar,SVIM,Sniffles,Smartie-sv_aln,PBHoney;NumNeighbors=1;NumThresholdNeighbors=1;MatchId=281;TruScore=0.666667;PctSeqSimilarity=0;PctSizeSimilarity=1;PctRecOverlap=1;SizeDiff=0;StartDistance=0;EndDistance=0	GT	0/1
chr1	202173349	HG2_PB_SVrefine2PB10Xhap12_883	N	<INS>	10	PASS	END=202173349;SVTYPE=INS;SVLEN=3235;SC=DeBreak,MAMnet,Sniffles2,cuteSV,NanoVar,SVIM,Sniffles,Smartie-sv_aln,Smartie-sv_asm,SVIM-asm,PAV,Dipcall;NumNeighbors=1;NumThresholdNeighbors=1;MatchId=305;TruScore=0.666667;PctSeqSimilarity=0;PctSizeSimilarity=1;PctRecOverlap=1;SizeDiff=0;StartDistance=0;EndDistance=0	GT	1/1
chr1	210639193	HG2_PB_SVrefine2PBcRplusDovetail_753	N	<DEL>	20	PASS	END=210639313;SVTYPE=DEL;SVLEN=120;SC=DeBreak,MAMnet,Sniffles,SVIM-asm;NumNeighbors=1;NumThresholdNeighbors=1;MatchId=319;TruScore=0.666667;PctSeqSimilarity=0;PctSizeSimilarity=1;PctRecOverlap=1;SizeDiff=0;StartDistance=0;EndDistance=0	GT	0/1
chr1	152185729	HG2_PB_SVrefine2Falcon1plusDovetail_585	N	<INS>	10	PASS	END=152185729;SVTYPE=INS;SVLEN=4218;SC=DeBreak,MAMnet,Sniffles2,SKSV,cuteSV,NanoVar,pbsv,SVIM,Sniffles,Smartie-sv_aln,PBHoney,Smartie-sv_asm,SVIM-asm,PAV,Dipcall;NumNeighbors=1;NumThresholdNeighbors=1;MatchId=323;TruScore=0.666667;PctSeqSimilarity=0;PctSizeSimilarity=1;PctRecOverlap=1;SizeDiff=0;StartDistance=0;EndDistance=0	GT	0/1
chr1	145092957	HG2_PB_assemblyticsfalcon_1185	N	<DEL>	20	PASS	END=145097090;SVTYPE=DEL;SVLEN=4133;SC=DeBreak,Smartie-sv_aln,Dipcall;NumNeighbors=1;NumThresholdNeighbors=1;MatchId=324;TruScore=0.666667;PctSeqSimilarity=0;PctSizeSimilarity=1;PctRecOverlap=1;SizeDiff=0;StartDistance=0;EndDistance=0	GT	0/1
chr2	30053974	HG4_PB_SVrefine2PBcRDovetail_957	N	<INS>	10	PASS	END=30053974;SVTYPE=INS;SVLEN=827;SC=DeBreak,MAMnet,Sniffles2,SKSV,cuteSV,NanoVar,pbsv,SVIM,Sniffles,Smartie-sv_aln,PBHoney,Smartie-sv_asm,SVIM-asm,PAV,Dipcall;NumNeighbors=1;NumThresholdNeighbors=1;MatchId=349;TruScore=0.666667;PctSeqSimilarity=0;PctSizeSimilarity=1;PctRecOverlap=1;SizeDiff=0;StartDistance=0;EndDistance=0	GT	0/1
chr2	194545027	HG4_PB_SVrefine2PBcRDovetail_1351	N	<INS>	10	PASS	END=194545027;SVTYPE=INS;SVLEN=3369;SC=DeBreak,MAMnet,SKSV,cuteSV,NanoVar,SVIM,Sniffles,Smartie-sv_aln,PBHoney;NumNeighbors=1;NumThresholdNeighbors=1;MatchId=358;TruScore=0.666667;PctSeqSimilarity=0;PctSizeSimilarity=1;PctRecOverlap=1;SizeDiff=0;StartDistance=0;EndDistance=0	GT	0/1
chr2	89132283	HG2_10X_SVrefine210Xhap12_1563	N	<DEL>	20	PASS	END=89159119;SVTYPE=DEL;SVLEN=26836;SC=DeBreak,MAMnet,Smartie-sv_aln,PBHoney,Smartie-sv_asm,SVIM-asm,PAV,Dipcall;NumNeighbors=1;NumThresholdNeighbors=1;MatchId=360;TruScore=0.666667;PctSeqSimilarity=0;PctSizeSimilarity=1;PctRecOverlap=1;SizeDiff=0;StartDistance=0;EndDistance=0	GT	0/1
chr2	231869626	HG2_PB_SVrefine2PBcRplusDovetail_6181	N	<INS>	10	PASS	END=231869626;SVTYPE=INS;SVLEN=1072;SC=DeBreak,MAMnet,Sniffles2,NanoVar,SVIM,Sniffles,Smartie-sv_aln,Smartie-sv_asm,SVIM-asm,PAV,Dipcall;NumNeighbors=1;NumThresholdNeighbors=1;MatchId=363;TruScore=0.666667;PctSeqSimilarity=0;PctSizeSimilarity=1;PctRecOverlap=1;SizeDiff=0;StartDistance=0;EndDistance=0	GT	1/1
chr2	212082195	HG2_PB_SVrefine2PBcRplusDovetail_6121	N	<INS>	20	PASS	END=212082195;SVTYPE=INS;SVLEN=1130;SC=DeBreak,cuteSV,NanoVar,SVIM,Sniffles,Smartie-sv_aln,PBHoney;NumNeighbors=1;NumThresholdNeighbors=1;MatchId=366;TruScore=0.666667;PctSeqSimilarity=0;PctSizeSimilarity=1;PctRecOverlap=1;SizeDiff=0;StartDistance=0;EndDistance=0	GT	1/1
chr2	124440204	HG2_PB_pbsv_2236	N	<INS>	10	PASS	END=124440204;SVTYPE=INS;SVLEN=1424;SC=DeBreak,MAMnet,Sniffles2,SKSV,cuteSV,SVIM,Sniffles,Smartie-sv_aln,PBHoney,Dipcall;NumNeighbors=1;NumThresholdNeighbors=1;MatchId=418;TruScore=0.666667;PctSeqSimilarity=0;PctSizeSimilarity=1;PctRecOverlap=1;SizeDiff=0;StartDistance=0;EndDistance=0	GT	1/1
chr2	124441887	HG4_PB_SVrefine2PBcRDovetail_1188	N	<DEL>	20	PASS	END=124442125;SVTYPE=DEL;SVLEN=238;SC=DeBreak,MAMnet,SKSV,cuteSV,SVIM,Sniffles,Smartie-sv_aln,Dipcall;NumNeighbors=1;NumThresholdNeighbors=1;MatchId=419;TruScore=0.666667;PctSeqSimilarity=0;PctSizeSimilarity=1;PctRecOverlap=1;SizeDiff=0;StartDistance=0;EndDistance=0	GT	0/1
chr2	205922043	HG2_Ill_manta_751	N	<DEL>	20	PASS	END=205922109;SVTYPE=DEL;SVLEN=66;SC=DeBreak,Sniffles2,pbsv,Smartie-sv_aln;NumNeighbors=1;NumThresholdNeighbors=1;MatchId=452;TruScore=0.666667;PctSeqSimilarity=0;PctSizeSimilarity=1;PctRecOverlap=1;SizeDiff=0;StartDistance=0;EndDistance=0	GT	0/1
chr2	1089571	HG2_PB_SVrefine2PB10Xhap12_1217	N	<DEL>	20	PASS	END=1090320;SVTYPE=DEL;SVLEN=749;SC=DeBreak,MAMnet,NanoVar,pbsv;NumNeighbors=1;NumThresholdNeighbors=1;MatchId=465;TruScore=0.666667;PctSeqSimilarity=0;PctSizeSimilarity=1;PctRecOverlap=1;SizeDiff=0;StartDistance=0;EndDistance=0	GT	0/1
chr2	242529363	HG2_PB_SVrefine2Falcon1plusDovetail_6770	N	<INS>	10	PASS	END=242529363;SVTYPE=INS;SVLEN=1516;SC=DeBreak,MAMnet,Sniffles2,cuteSV,NanoVar,pbsv,SVIM,Sniffles,Smartie-sv_aln,Smartie-sv_asm,SVIM-asm,PAV,Dipcall;NumNeighbors=1;NumThresholdNeighbors=1;MatchId=476;TruScore=0.666667;PctSeqSimilarity=0;PctSizeSimilarity=1;PctRecOverlap=1;SizeDiff=0;StartDistance=0;EndDistance=0	GT	1/1
chr2	227580158	HG2_PB_SVrefine2Falcon2Bionano_1177	N	<INS>	20	PASS	END=227580158;SVTYPE=INS;SVLEN=1120;SC=DeBreak,Sniffles2,NanoVar,SVIM,Sniffles,Smartie-sv_aln,PBHoney;NumNeighbors=1;NumThresholdNeighbors=1;MatchId=484;TruScore=0.666667;PctSeqSimilarity=0;PctSizeSimilarity=1;PctRecOverlap=1;SizeDiff=0;StartDistance=0;EndDistance=0	GT	1/1
chr2	71844713	HG3_PB_SVrefine2Falcon1Dovetail_1227	N	<INS>	10	PASS	END=71844713;SVTYPE=INS;SVLEN=1518;SC=DeBreak,MAMnet,Sniffles2,cuteSV,NanoVar,SVIM,Sniffles,Smartie-sv_aln,PBHoney,Smartie-sv_asm,SVIM-asm,PAV,Dipcall;NumNeighbors=1;NumThresholdNeighbors=1;MatchId=486;TruScore=0.666667;PctSeqSimilarity=0;PctSizeSimilarity=1;PctRecOverlap=1;SizeDiff=0;StartDistance=0;EndDistance=0	GT	1/1
chr2	46905010	HG4_Ill_150bpfermikitraw_2321	N	<DEL>	20	PASS	END=46905060;SVTYPE=DEL;SVLEN=50;SC=DeBreak,MAMnet,SKSV,cuteSV,Smartie-sv_aln,PBHoney,Smartie-sv_asm;NumNeighbors=1;NumThresholdNeighbors=1;MatchId=491;TruScore=0.666667;PctSeqSimilarity=0;PctSizeSimilarity=1;PctRecOverlap=1;SizeDiff=0;StartDistance=0;EndDistance=0	GT	1/1
chr2	7628517	HG4_PB_SVrefine2Falcon1Dovetail_1033	N	<INS>	10	PASS	END=7628517;SVTYPE=INS;SVLEN=1672;SC=DeBreak,Sniffles2,SKSV,cuteSV,SVIM,Sniffles,Smartie-sv_aln,PAV;NumNeighbors=1;NumThresholdNeighbors=1;MatchId=505;TruScore=0.666667;PctSeqSimilarity=0;PctSizeSimilarity=1;PctRecOverlap=1;SizeDiff=0;StartDistance=0;EndDistance=0	GT	1/1
chr2	136591011	HG2_PB_SVrefine2PB10Xhap12_1767	N	<INS>	20	PASS	END=136591011;SVTYPE=INS;SVLEN=3961;SC=DeBreak,Sniffles2,NanoVar,SVIM,Sniffles,Smartie-sv_aln,PBHoney;NumNeighbors=1;NumThresholdNeighbors=1;MatchId=513;TruScore=0.666667;PctSeqSimilarity=0;PctSizeSimilarity=1;PctRecOverlap=1;SizeDiff=0;StartDistance=0;EndDistance=0	GT	1/1
chr2	41732844	HG2_10X_SVrefine210Xhap12_1393	N	<INS>	20	PASS	END=41732844;SVTYPE=INS;SVLEN=1639;SC=DeBreak,MAMnet,Sniffles2,NanoVar,SVIM,Sniffles,Smartie-sv_aln,PBHoney;NumNeighbors=1;NumThresholdNeighbors=1;MatchId=523;TruScore=0.666667;PctSeqSimilarity=0;PctSizeSimilarity=1;PctRecOverlap=1;SizeDiff=0;StartDistance=0;EndDistance=0	GT	1/1
chr2	231201744	HG2_PB_SVrefine2Falcon2Bionano_1185	N	<INS>	10	PASS	END=231201744;SVTYPE=INS;SVLEN=4972;SC=DeBreak,MAMnet,Sniffles2,cuteSV,NanoVar,SVIM,Sniffles,Smartie-sv_aln,PBHoney,Smartie-sv_asm,SVIM-asm,PAV,Dipcall;NumNeighbors=1;NumThresholdNeighbors=1;MatchId=549;TruScore=0.666667;PctSeqSimilarity=0;PctSizeSimilarity=1;PctRecOverlap=1;SizeDiff=0;StartDistance=0;EndDistance=0	GT	0/1
chr2	111981772	HG2_PB_SVrefine2PBcRplusDovetail_5783	N	<DEL>	20	PASS	END=111981958;SVTYPE=DEL;SVLEN=186;SC=DeBreak,pbsv;NumNeighbors=1;NumThresholdNeighbors=1;MatchId=550;TruScore=0.666667;PctSeqSimilarity=0;PctSizeSimilarity=1;PctRecOverlap=1;SizeDiff=0;StartDistance=0;EndDistance=0	GT	0/1
chr3	61657416	HG2_PB_SVrefine2PB10Xhap12_2438	N	<INS>	20	PASS	END=61657416;SVTYPE=INS;SVLEN=178;SC=DeBreak,MAMnet;NumNeighbors=1;NumThresholdNeighbors=1;MatchId=646;TruScore=0.666667;PctSeqSimilarity=0;PctSizeSimilarity=1;PctRecOverlap=1;SizeDiff=0;StartDistance=0;EndDistance=0	GT	1/1
chr3	71484295	HG2_PB_SVrefine2PB10Xhap12_2471	N	<INS>	10	PASS	END=71484295;SVTYPE=INS;SVLEN=3351;SC=DeBreak,cuteSV,pbsv,SVIM,Sniffles,Smartie-sv_aln,PBHoney,Smartie-sv_asm,SVIM-asm;NumNeighbors=1;NumThresholdNeighbors=1;MatchId=649;TruScore=0.666667;PctSeqSimilarity=0;PctSizeSimilarity=1;PctRecOverlap=1;SizeDiff=0;StartDistance=0;EndDistance=0	GT	1/1
chr3	186468924	HG4_PB_SVrefine2Falcon1Dovetail_2399	N	<INS>	20	PASS	END=186468924;SVTYPE=INS;SVLEN=270;SC=DeBreak,MAMnet,Sniffles2,cuteSV,NanoVar,pbsv,SVIM,Sniffles,Smartie-sv_aln,Smartie-sv_asm,SVIM-asm,PAV,Dipcall;NumNeighbors=1;NumThresholdNeighbors=1;MatchId=684;TruScore=0.666667;PctSeqSimilarity=0;PctSizeSimilarity=1;PctRecOverlap=1;SizeDiff=0;StartDistance=0;EndDistance=0	GT	1/1
chr3	178749729	HG2_Ill_svaba_4927	N	<DEL>	10	PASS	END=178749801;SVTYPE=DEL;SVLEN=72;SC=DeBreak,MAMnet,pbsv,Smartie-sv_aln,PBHoney,Smartie-sv_asm;NumNeighbors=1;NumThresholdNeighbors=1;MatchId=699;TruScore=0.666667;PctSeqSimilarity=0;PctSizeSimilarity=1;PctRecOverlap=1;SizeDiff=0;StartDistance=0;EndDistance=0	GT	0/1
chr3	76014610	HG2_Ill_SVrefine2DISCOVARplusDovetail_8610	N	<INS>	20	PASS	END=76014610;SVTYPE=INS;SVLEN=307;SC=DeBreak,cuteSV,NanoVar,SVIM,Sniffles;NumNeighbors=1;NumThresholdNeighbors=1;MatchId=700;TruScore=0.666667;PctSeqSimilarity=0;PctSizeSimilarity=1;PctRecOverlap=1;SizeDiff=0;StartDistance=0;EndDistance=0	GT	1/1
chr3	111879112	HG2_10X_SVrefine210Xhap12_2636	N	<INS>	20	PASS	END=111879112;SVTYPE=INS;SVLEN=9500;SC=DeBreak,MAMnet,Sniffles2,SKSV,cuteSV,NanoVar,pbsv,SVIM,Sniffles,Smartie-sv_aln,PBHoney,Smartie-sv_asm,SVIM-asm,PAV,Dipcall;NumNeighbors=1;NumThresholdNeighbors=1;MatchId=730;TruScore=0.666667;PctSeqSimilarity=0;PctSizeSimilarity=1;PctRecOverlap=1;SizeDiff=0;StartDistance=0;EndDistance=0	GT	1/1
chr3	49342273	HG2_Ill_SVrefine2DISCOVARplusDovetail_8492	N	<INS>	20	PASS	END=49342273;SVTYPE=INS;SVLEN=1269;SC=DeBreak,MAMnet,Sniffles2,NanoVar,SVIM,Sniffles,Smartie-sv_aln,PBHoney;NumNeighbors=1;NumThresholdNeighbors=1;MatchId=757;TruScore=0.666667;PctSeqSimilarity=0;PctSizeSimilarity=1;PctRecOverlap=1;SizeDiff=0;StartDistance=0;EndDistance=0	GT	0/1
chr3	39215977	HG3_Ill_SVrefine2DISCOVARDovetail_2364	N	<INS>	20	PASS	END=39215977;SVTYPE=INS;SVLEN=822;SC=DeBreak,Sniffles2,NanoVar,SVIM,Sniffles,Smartie-sv_aln,PBHoney;NumNeighbors=1;NumThresholdNeighbors=1;MatchId=766;TruScore=0.666667;PctSeqSimilarity=0;PctSizeSimilarity=1;PctRecOverlap=1;SizeDiff=0;StartDistance=0;EndDistance=0	GT	1/1
chr3	171304447	HG4_PB_SVrefine2Falcon1Dovetail_2328	N	<INS>	20	PASS	END=171304447;SVTYPE=INS;SVLEN=308;SC=DeBreak,cuteSV,SVIM,Sniffles,Smartie-sv_aln;NumNeighbors=1;NumThresholdNeighbors=1;MatchId=772;TruScore=0.666667;PctSeqSimilarity=0;PctSizeSimilarity=1;PctRecOverlap=1;SizeDiff=0;StartDistance=0;EndDistance=0	GT	0/1
chr3	195607839	HG3_PB_HySA_6214	N	<DEL>	20	PASS	END=195607943;SVTYPE=DEL;SVLEN=104;SC=DeBreak,MAMnet,Sniffles2,cuteSV,pbsv,SVIM,Sniffles,Smartie-sv_aln,PBHoney,Smartie-sv_asm,SVIM-asm,PAV,Dipcall;NumNeighbors=1;NumThresholdNeighbors=1;MatchId=780;TruScore=0.666667;PctSeqSimilarity=0;PctSizeSimilarity=1;PctRecOverlap=1;SizeDiff=0;StartDistance=0;EndDistance=0	GT	0/1
chr3	49643722	HG2_Ill_250bpfermikitraw_4427	N	<INS>	20	PASS	END=49643722;SVTYPE=INS;SVLEN=67;SC=DeBreak,MAMnet,Sniffles2,cuteSV,NanoVar,pbsv,Smartie-sv_aln,PBHoney,Smartie-sv_asm,Dipcall;NumNeighbors=1;NumThresholdNeighbors=1;MatchId=782;TruScore=0.666667;PctSeqSimilarity=0;PctSizeSimilarity=1;PctRecOverlap=1;SizeDiff=0;StartDistance=0;EndDistance=0	GT	0/1
chr3	106377804	HG3_Ill_250bpfermikitraw_4779	N	<INS>	10	PASS	END=106377804;SVTYPE=INS;SVLEN=58;SC=DeBreak,MAMnet,Sniffles2,SKSV,cuteSV,NanoVar,pbsv,SVIM,Sniffles,Smartie-sv_aln,PBHoney,Smartie-sv_asm;NumNeighbors=1;NumThresholdNeighbors=1;MatchId=790;TruScore=0.666667;PctSeqSimilarity=0;PctSizeSimilarity=1;PctRecOverlap=1;SizeDiff=0;StartDistance=0;EndDistance=0	GT	0/1
chr3	172409230	HG3_Ill_MetaSV_3565	N	<INS>	20	PASS	END=172409230;SVTYPE=INS;SVLEN=1021;SC=DeBreak,MAMnet,cuteSV,SVIM,Sniffles,Smartie-sv_aln,PBHoney;NumNeighbors=1;NumThresholdNeighbors=1;MatchId=840;TruScore=0.666667;PctSeqSimilarity=0;PctSizeSimilarity=1;PctRecOverlap=1;SizeDiff=0;StartDistance=0;EndDistance=0	GT	1/1
chr3	76061918	HG3_PB_SVrefine2Falcon1Dovetail_2111	N	<INS>	20	PASS	END=76061918;SVTYPE=INS;SVLEN=120;SC=DeBreak,MAMnet,Sniffles2,SKSV,cuteSV,NanoVar,pbsv,SVIM,Sniffles,Smartie-sv_aln,PBHoney,Smartie-sv_asm,SVIM-asm,PAV,Dipcall;NumNeighbors=1;NumThresholdNeighbors=1;MatchId=881;TruScore=0.666667;PctSeqSimilarity=0;PctSizeSimilarity=1;PctRecOverlap=1;SizeDiff=0;StartDistance=0;EndDistance=0	GT	0/1
chr4	560472	HG2_PB_PB10Xdip_22391	N	<INS>	10	PASS	END=560472;SVTYPE=INS;SVLEN=3246;SC=DeBreak,MAMnet,Sniffles2,cuteSV,SVIM,Sniffles,Smartie-sv_aln,PBHoney;NumNeighbors=1;NumThresholdNeighbors=1;MatchId=898;TruScore=0.666667;PctSeqSimilarity=0;PctSizeSimilarity=1;PctRecOverlap=1;SizeDiff=0;StartDistance=0;EndDistance=0	GT	1/1
chr4	188225552	HG4_PB_SVrefine2Falcon1Dovetail_3211	N	<DEL>	10	PASS	END=188225824;SVTYPE=DEL;SVLEN=272;SC=DeBreak,MAMnet,NanoVar,pbsv,Sniffles;NumNeighbors=1;NumThresholdNeighbors=1;MatchId=928;TruScore=0.666667;PctSeqSimilarity=0;PctSizeSimilarity=1;PctRecOverlap=1;SizeDiff=0;StartDistance=0;EndDistance=0	GT	0/1
chr4	139660352	HG2_10X_SVrefine210Xhap12_3616	N	<DEL>	20	PASS	END=139660429;SVTYPE=DEL;SVLEN=77;SC=DeBreak,SKSV,Smartie-sv_aln,Smartie-sv_asm;NumNeighbors=1;NumThresholdNeighbors=1;MatchId=958;TruScore=0.666667;PctSeqSimilarity=0;PctSizeSimilarity=1;PctRecOverlap=1;SizeDiff=0;StartDistance=0;EndDistance=0	GT	0/1
chr4	147208027	HG2_PB_SVrefine2PBcRplusDovetail_8388	N	<INS>	10	PASS	END=147208027;SVTYPE=INS;SVLEN=2420;SC=DeBreak,MAMnet,Sniffles2,SKSV,cuteSV,NanoVar,pbsv,SVIM,Sniffles,Smartie-sv_aln,PBHoney,Smartie-sv_asm,SVIM-asm,PAV,Dipcall;NumNeighbors=1;NumThresholdNeighbors=1;MatchId=1023;TruScore=0.666667;PctSeqSimilarity=0;PctSizeSimilarity=1;PctRecOverlap=1;SizeDiff=0;StartDistance=0;EndDistance=0	GT	0/1
chr4	154050407	HG2_PB_SVrefine2PBcRplusDovetail_8408	N	<INS>	10	PASS	END=154050407;SVTYPE=INS;SVLEN=1013;SC=DeBreak,Sniffles2,cuteSV,NanoVar,SVIM,Sniffles,Smartie-sv_aln,PBHoney,Smartie-sv_asm,SVIM-asm,PAV,Dipcall;NumNeighbors=1;NumThresholdNeighbors=1;MatchId=1043;TruScore=0.666667;PctSeqSimilarity=0;PctSizeSimilarity=1;PctRecOverlap=1;SizeDiff=0;StartDistance=0;EndDistance=0	GT	0/1
chr4	109330947	HG2_PB_SVrefine2PB10Xhap12_3485	N	<INS>	10	PASS	END=109330947;SVTYPE=INS;SVLEN=337;SC=DeBreak,cuteSV,pbsv;NumNeighbors=1;NumThresholdNeighbors=1;MatchId=1065;TruScore=0.666667;PctSeqSimilarity=0;PctSizeSimilarity=1;PctRecOverlap=1;SizeDiff=0;StartDistance=0;EndDistance=0	GT	1/1
chr4	133537879	HG2_Ill_SVrefine2DISCOVARplusDovetail_9772	N	<INS>	20	PASS	END=133537879;SVTYPE=INS;SVLEN=1664;SC=DeBreak,MAMnet,Sniffles2,NanoVar,SVIM,Sniffles,Smartie-sv_aln,PBHoney;NumNeighbors=1;NumThresholdNeighbors=1;MatchId=1087;TruScore=0.666667;PctSeqSimilarity=0;PctSizeSimilarity=1;PctRecOverlap=1;SizeDiff=0;StartDistance=0;EndDistance=0	GT	0/1
chr4	86396781	HG4_Ill_SVrefine2DISCOVARDovetail_3573	N	<DEL>	20	PASS	END=86396844;SVTYPE=DEL;SVLEN=63;SC=DeBreak,MAMnet,Sniffles2,SKSV,cuteSV,NanoVar,pbsv,SVIM,Sniffles,Smartie-sv_aln,PBHoney,Smartie-sv_asm,SVIM-asm,PAV,Dipcall;NumNeighbors=1;NumThresholdNeighbors=1;MatchId=1088;TruScore=0.666667;PctSeqSimilarity=0;PctSizeSimilarity=1;PctRecOverlap=1;SizeDiff=0;StartDistance=0;EndDistance=0	GT	0/1
chr4	64513	HG4_Ill_Krunchall_5993	N	<DEL>	20	PASS	END=67871;SVTYPE=DEL;SVLEN=3358;SC=DeBreak,MAMnet,Smartie-sv_aln,PBHoney,SVIM-asm,PAV,Dipcall;NumNeighbors=1;NumThresholdNeighbors=1;MatchId=1114;TruScore=0.666667;PctSeqSimilarity=0;PctSizeSimilarity=1;PctRecOverlap=1;SizeDiff=0;StartDistance=0;EndDistance=0	GT	0/1
chr4	91966952	HG2_PB_SVrefine2Falcon2Bionano_2259	N	<INS>	20	PASS	END=91966952;SVTYPE=INS;SVLEN=5901;SC=DeBreak,MAMnet,Sniffles2,cuteSV,NanoVar,SVIM,Sniffles,Smartie-sv_aln,PBHoney;NumNeighbors=1;NumThresholdNeighbors=1;MatchId=1120;TruScore=0.666667;PctSeqSimilarity=0;PctSizeSimilarity=1;PctRecOverlap=1;SizeDiff=0;StartDistance=0;EndDistance=0	GT	1/1
chr4	8296330	HG2_PB_SVrefine2PB10Xhap12_3112	N	<INS>	20	PASS	END=8296330;SVTYPE=INS;SVLEN=1168;SC=DeBreak,Sniffles2,NanoVar,SVIM,Sniffles,Smartie-sv_aln,PBHoney;NumNeighbors=1;NumThresholdNeighbors=1;MatchId=1149;TruScore=0.666667;PctSeqSimilarity=0;PctSizeSimilarity=1;PctRecOverlap=1;SizeDiff=0;StartDistance=0;EndDistance=0	GT	1/1
chr5	897227	HG2_PB_SVrefine2Falcon1plusDovetail_9327	N	<DEL>	10	PASS	END=897689;SVTYPE=DEL;SVLEN=462;SC=DeBreak,MAMnet,Sniffles2,SKSV,cuteSV,NanoVar,pbsv,SVIM,Sniffles,Smartie-sv_aln,Smartie-sv_asm,SVIM-asm,PAV,Dipcall;NumNeighbors=1;NumThresholdNeighbors=1;MatchId=1196;TruScore=0.666667;PctSeqSimilarity=0;PctSizeSimilarity=1;PctRecOverlap=1;SizeDiff=0;StartDistance=0;EndDistance=0	GT	0/1
chr5	12685942	HG2_Ill_SVrefine2DISCOVARplusDovetail_10178	N	<INS>	20	PASS	END=12685942;SVTYPE=INS;SVLEN=20125;SC=DeBreak,MAMnet,Sniffles2,SKSV,cuteSV,NanoVar,pbsv,SVIM,Sniffles,Smartie-sv_aln,PBHoney,Smartie-sv_asm;NumNeighbors=1;NumThresholdNeighbors=1;MatchId=1218;TruScore=0.666667;PctSeqSimilarity=0;PctSizeSimilarity=1;PctRecOverlap=1;SizeDiff=0;StartDistance=0;EndDistance=0	GT	0/1
chr5	134118926	HG2_PB_SVrefine2PBcRplusDovetail_9119	N	<INS>	20	PASS	END=134118926;SVTYPE=INS;SVLEN=1321;SC=DeBreak,MAMnet,Sniffles2,NanoVar,SVIM,Sniffles,Smartie-sv_aln,PBHoney;NumNeighbors=1;NumThresholdNeighbors=1;MatchId=1226;TruScore=0.666667;PctSeqSimilarity=0;PctSizeSimilarity=1;PctRecOverlap=1;SizeDiff=0;StartDistance=0;EndDistance=0	GT	1/1
chr5	94548271	HG2_PB_SVrefine2PB10Xhap12_4336	N	<INS>	20	PASS	END=94548271;SVTYPE=INS;SVLEN=16629;SC=DeBreak,MAMnet,Sniffles2,SKSV,cuteSV,NanoVar,pbsv,SVIM,Sniffles,Smartie-sv_aln,PBHoney,Smartie-sv_asm,SVIM-asm,PAV,Dipcall;NumNeighbors=1;NumThresholdNeighbors=1;MatchId=1242;TruScore=0.666667;PctSeqSimilarity=0;PctSizeSimilarity=1;PctRecOverlap=1;SizeDiff=0;StartDistance=0;EndDistance=0	GT	1/1
chr5	21543073	HG3_PB_pbsv_5490	N	<DEL>	10	PASS	END=21543244;SVTYPE=DEL;SVLEN=171;SC=DeBreak,MAMnet,Sniffles2,cuteSV,NanoVar,pbsv,SVIM,Sniffles,Smartie-sv_aln,Smartie-sv_asm,SVIM-asm,PAV,Dipcall;NumNeighbors=1;NumThresholdNeighbors=1;MatchId=1265;TruScore=0.666667;PctSeqSimilarity=0;PctSizeSimilarity=1;PctRecOverlap=1;SizeDiff=0;StartDistance=0;EndDistance=0	GT	0/1
chr5	144563611	HG2_PB_pbsv_6206	N	<INS>	10	PASS	END=144563611;SVTYPE=INS;SVLEN=1109;SC=DeBreak,MAMnet,Sniffles2,SKSV,cuteSV,NanoVar,pbsv,SVIM,Sniffles,Smartie-sv_aln,PBHoney;NumNeighbors=1;NumThresholdNeighbors=1;MatchId=1272;TruScore=0.666667;PctSeqSimilarity=0;PctSizeSimilarity=1;PctRecOverlap=1;SizeDiff=0;StartDistance=0;EndDistance=0	GT	1/1
chr5	166777766	HG2_Ill_GATKHCSBGrefine_4437	N	<INS>	10	PASS	END=166777766;SVTYPE=INS;SVLEN=85;SC=DeBreak,MAMnet,Sniffles2,cuteSV,NanoVar,pbsv,SVIM,Sniffles,Smartie-sv_aln,PBHoney,PAV;NumNeighbors=1;NumThresholdNeighbors=1;MatchId=1282;TruScore=0.666667;PctSeqSimilarity=0;PctSizeSimilarity=1;PctRecOverlap=1;SizeDiff=0;StartDistance=0;EndDistance=0	GT	0/1
chr5	3392194	HG2_PB_SVrefine2Falcon1plusDovetail_9390	N	<INS>	10	PASS	END=3392194;SVTYPE=INS;SVLEN=827;SC=DeBreak,MAMnet,SVIM,Sniffles,PBHoney;NumNeighbors=1;NumThresholdNeighbors=1;MatchId=1309;TruScore=0.666667;PctSeqSimilarity=0;PctSizeSimilarity=1;PctRecOverlap=1;SizeDiff=0;StartDistance=0;EndDistance=0	GT	0/1
chr5	18606934	HG2_Ill_svaba_7175	N	<INS>	20	PASS	END=18606934;SVTYPE=INS;SVLEN=55;SC=DeBreak,MAMnet,Smartie-sv_aln,PBHoney,Smartie-sv_asm;NumNeighbors=1;NumThresholdNeighbors=1;MatchId=1314;TruScore=0.666667;PctSeqSimilarity=0;PctSizeSimilarity=1;PctRecOverlap=1;SizeDiff=0;StartDistance=0;EndDistance=0	GT	0/1
chr5	180085446	HG2_PB_SVrefine2Falcon2Bionano_3221	N	<INS>	10	PASS	END=180085446;SVTYPE=INS;SVLEN=2220;SC=DeBreak,cuteSV,SVIM,Sniffles,Smartie-sv_aln,PBHoney;NumNeighbors=1;NumThresholdNeighbors=1;MatchId=1320;TruScore=0.666667;PctSeqSimilarity=0;PctSizeSimilarity=1;PctRecOverlap=1;SizeDiff=0;StartDistance=0;EndDistance=0	GT	0/1
chr5	1191347	HG2_PB_SVrefine2PB10Xhap12_3950	N	<INS>	10	PASS	END=1191347;SVTYPE=INS;SVLEN=259;SC=DeBreak,MAMnet,Sniffles2,SKSV,cuteSV,NanoVar,pbsv,SVIM,Sniffles,Smartie-sv_aln,PBHoney,Smartie-sv_asm,SVIM-asm,PAV,Dipcall;NumNeighbors=1;NumThresholdNeighbors=1;MatchId=1321;TruScore=0.666667;PctSeqSimilarity=0;PctSizeSimilarity=1;PctRecOverlap=1;SizeDiff=0;StartDistance=0;EndDistance=0	GT	1/1
chr5	177952744	HG4_PB_pbsv_6395	N	<INS>	10	PASS	END=177952744;SVTYPE=INS;SVLEN=1337;SC=DeBreak,Sniffles2,SKSV,cuteSV,NanoVar,SVIM,Sniffles,Smartie-sv_aln,PBHoney,SVIM-asm,Dipcall;NumNeighbors=1;NumThresholdNeighbors=1;MatchId=1324;TruScore=0.666667;PctSeqSimilarity=0;PctSizeSimilarity=1;PctRecOverlap=1;SizeDiff=0;StartDistance=0;EndDistance=0	GT	1/1
chr5	317898	HG4_PB_SVrefine2PBcRDovetail_2750	N	<INS>	10	PASS	END=317898;SVTYPE=INS;SVLEN=831;SC=DeBreak,Sniffles2,cuteSV,SVIM,Sniffles,Smartie-sv_aln,PBHoney;NumNeighbors=1;NumThresholdNeighbors=1;MatchId=1334;TruScore=0.666667;PctSeqSimilarity=0;PctSizeSimilarity=1;PctRecOverlap=1;SizeDiff=0;StartDistance=0;EndDistance=0	GT	1/1
chr5	97567278	HG2_PB_SVrefine2Falcon1plusDovetail_9661	N	<INS>	10	PASS	END=97567278;SVTYPE=INS;SVLEN=2493;SC=DeBreak,MAMnet,Sniffles2,NanoVar,SVIM,Sniffles,Smartie-sv_aln,PBHoney,Smartie-sv_asm,SVIM-asm,PAV,Dipcall;NumNeighbors=1;NumThresholdNeighbors=1;MatchId=1348;TruScore=0.666667;PctSeqSimilarity=0;PctSizeSimilarity=1;PctRecOverlap=1;SizeDiff=0;StartDistance=0;EndDistance=0	GT	1/1
chr5	49941797	HG4_Ill_GATKHCSBGrefine_4098	N	<DEL>	20	PASS	END=49941869;SVTYPE=DEL;SVLEN=72;SC=DeBreak,MAMnet,SKSV,pbsv,SVIM,Sniffles,Smartie-sv_aln;NumNeighbors=1;NumThresholdNeighbors=1;MatchId=1360;TruScore=0.666667;PctSeqSimilarity=0;PctSizeSimilarity=1;PctRecOverlap=1;SizeDiff=0;StartDistance=0;EndDistance=0	GT	0/1
chr5	4015225	HG4_Ill_150bpfermikitraw_7338	N	<INS>	20	PASS	END=4015225;SVTYPE=INS;SVLEN=62;SC=DeBreak,Sniffles2,Smartie-sv_aln,PBHoney;NumNeighbors=1;NumThresholdNeighbors=1;MatchId=1368;TruScore=0.666667;PctSeqSimilarity=0;PctSizeSimilarity=1;PctRecOverlap=1;SizeDiff=0;StartDistance=0;EndDistance=0	GT	0/1
chr6	168646313	HG2_PB_SVrefine2Falcon1plusDovetail_10679	N	<INS>	10	PASS	END=168646313;SVTYPE=INS;SVLEN=196;SC=DeBreak,MAMnet,Sniffles2,cuteSV,NanoVar,pbsv,SVIM,Sniffles,Smartie-sv_aln;NumNeighbors=1;NumThresholdNeighbors=1;MatchId=1374;TruScore=0.666667;PctSeqSimilarity=0;PctSizeSimilarity=1;PctRecOverlap=1;SizeDiff=0;StartDistance=0;EndDistance=0	GT	0/1
chr6	160639998	HG2_PB_SVrefine2PBcRplusDovetail_9855	N	<INS>	20	PASS	END=160639998;SVTYPE=INS;SVLEN=3405;SC=DeBreak,NanoVar,SVIM,PBHoney;NumNeighbors=1;NumThresholdNeighbors=1;MatchId=1380;TruScore=0.666667;PctSeqSimilarity=0;PctSizeSimilarity=1;PctRecOverlap=1;SizeDiff=0;StartDistance=0;EndDistance=0	GT	1/1
chr6	18327736	HG2_PB_SVrefine2PB10Xhap12_4835	N	<INS>	10	PASS	END=18327736;SVTYPE=INS;SVLEN=362;SC=DeBreak,MAMnet,Sniffles2,SKSV,cuteSV,NanoVar,pbsv,SVIM,Sniffles,Smartie-sv_aln,PBHoney,Smartie-sv_asm,SVIM-asm,PAV,Dipcall;NumNeighbors=1;NumThresholdNeighbors=1;MatchId=1383;TruScore=0.666667;PctSeqSimilarity=0;PctSizeSimilarity=1;PctRecOverlap=1;SizeDiff=0;StartDistance=0;EndDistance=0	GT	0/1
chr6	9569475	HG3_10X_allpass_1329	N	<DEL>	20	PASS	END=9569529;SVTYPE=DEL;SVLEN=54;SC=DeBreak,Smartie-sv_aln,Smartie-sv_asm,SVIM-asm;NumNeighbors=1;NumThresholdNeighbors=1;MatchId=1386;TruScore=0.666667;PctSeqSimilarity=0;PctSizeSimilarity=1;PctRecOverlap=1;SizeDiff=0;StartDistance=0;EndDistance=0	GT	0/1
chr6	160956237	HG4_Ill_SVrefine2DISCOVARDovetail_5553	N	<INS>	20	PASS	END=160956237;SVTYPE=INS;SVLEN=1245;SC=DeBreak,Sniffles2,NanoVar,SVIM,Sniffles,Smartie-sv_aln,PBHoney;NumNeighbors=1;NumThresholdNeighbors=1;MatchId=1387;TruScore=0.666667;PctSeqSimilarity=0;PctSizeSimilarity=1;PctRecOverlap=1;SizeDiff=0;StartDistance=0;EndDistance=0	GT	1/1
chr6	150519291	HG4_PB_SVrefine2Falcon1Dovetail_4478	N	<INS>	10	PASS	END=150519291;SVTYPE=INS;SVLEN=1250;SC=DeBreak,Sniffles2,cuteSV,NanoVar,SVIM,Sniffles,Smartie-sv_aln,PBHoney;NumNeighbors=1;NumThresholdNeighbors=1;MatchId=1424;TruScore=0.666667;PctSeqSimilarity=0;PctSizeSimilarity=1;PctRecOverlap=1;SizeDiff=0;StartDistance=0;EndDistance=0	GT	0/1
chr6	80084902	HG4_Ill_SVrefine2DISCOVARDovetail_5208	N	<INS>	20	PASS	END=80084902;SVTYPE=INS;SVLEN=27919;SC=DeBreak,MAMnet,Sniffles2,SKSV,cuteSV,NanoVar,pbsv,SVIM,Sniffles,Smartie-sv_aln,PBHoney,Smartie-sv_asm;NumNeighbors=1;NumThresholdNeighbors=1;MatchId=1426;TruScore=0.666667;PctSeqSimilarity=0;PctSizeSimilarity=1;PctRecOverlap=1;SizeDiff=0;StartDistance=0;EndDistance=0	GT	1/1
chr6	3222190	HG2_PB_SVrefine2PB10Xhap12_4768	N	<INS>	10	PASS	END=3222190;SVTYPE=INS;SVLEN=1630;SC=DeBreak,SVIM,Sniffles,Smartie-sv_aln,PBHoney,Dipcall;NumNeighbors=1;NumThresholdNeighbors=1;MatchId=1449;TruScore=0.666667;PctSeqSimilarity=0;PctSizeSimilarity=1;PctRecOverlap=1;SizeDiff=0;StartDistance=0;EndDistance=0	GT	1/1
chr6	167411097	HG2_PB_SVrefine2PB10Xhap12_5484	N	<INS>	20	PASS	END=167411097;SVTYPE=INS;SVLEN=1456;SC=DeBreak,MAMnet,Sniffles2,cuteSV,NanoVar,SVIM,Sniffles,Smartie-sv_aln,PBHoney;NumNeighbors=1;NumThresholdNeighbors=1;MatchId=1462;TruScore=0.666667;PctSeqSimilarity=0;PctSizeSimilarity=1;PctRecOverlap=1;SizeDiff=0;StartDistance=0;EndDistance=0	GT	0/1
chr6	165195472	HG4_PB_SVrefine2Falcon1Dovetail_4565	N	<INS>	10	PASS	END=165195472;SVTYPE=INS;SVLEN=7522;SC=DeBreak,MAMnet,Sniffles2,NanoVar,SVIM,Sniffles,Smartie-sv_aln,PBHoney,Smartie-sv_asm,SVIM-asm,PAV,Dipcall;NumNeighbors=1;NumThresholdNeighbors=1;MatchId=1491;TruScore=0.666667;PctSeqSimilarity=0;PctSizeSimilarity=1;PctRecOverlap=1;SizeDiff=0;StartDistance=0;EndDistance=0	GT	1/1
chr6	50287230	HG3_Ill_svaba_8943	N	<INS>	10	PASS	END=50287230;SVTYPE=INS;SVLEN=52;SC=DeBreak,MAMnet,Sniffles2,SKSV,cuteSV,NanoVar,pbsv,SVIM,Sniffles,Smartie-sv_aln,PBHoney,Smartie-sv_asm,PAV,Dipcall;NumNeighbors=1;NumThresholdNeighbors=1;MatchId=1492;TruScore=0.666667;PctSeqSimilarity=0;PctSizeSimilarity=1;PctRecOverlap=1;SizeDiff=0;StartDistance=0;EndDistance=0	GT	0/1
chr6	109972446	HG2_PB_SVrefine2PBcRplusDovetail_9695	N	<INS>	20	PASS	END=109972446;SVTYPE=INS;SVLEN=1692;SC=DeBreak,Sniffles2,cuteSV,NanoVar,SVIM,Sniffles,PBHoney;NumNeighbors=1;NumThresholdNeighbors=1;MatchId=1501;TruScore=0.666667;PctSeqSimilarity=0;PctSizeSimilarity=1;PctRecOverlap=1;SizeDiff=0;StartDistance=0;EndDistance=0	GT	0/1
chr6	170461203	HG2_PB_SVrefine2Falcon2Bionano_3756	N	<INS>	10	PASS	END=170461203;SVTYPE=INS;SVLEN=1222;SC=DeBreak,MAMnet,cuteSV,NanoVar,SVIM,Sniffles,Smartie-sv_aln,PBHoney,SVIM-asm,Dipcall;NumNeighbors=1;NumThresholdNeighbors=1;MatchId=1518;TruScore=0.666667;PctSeqSimilarity=0;PctSizeSimilarity=1;PctRecOverlap=1;SizeDiff=0;StartDistance=0;EndDistance=0	GT	1/1
chr6	168052511	HG2_Ill_SVrefine2DISCOVARplusDovetail_11687	N	<INS>	20	PASS	END=168052511;SVTYPE=INS;SVLEN=1090;SC=DeBreak,MAMnet,Sniffles2,cuteSV,SVIM,Sniffles,Smartie-sv_aln,PBHoney;NumNeighbors=1;NumThresholdNeighbors=1;MatchId=1522;TruScore=0.666667;PctSeqSimilarity=0;PctSizeSimilarity=1;PctRecOverlap=1;SizeDiff=0;StartDistance=0;EndDistance=0	GT	1/1
chr6	57449499	HG2_PB_PB10Xdip_25806	N	<DEL>	20	PASS	END=57449817;SVTYPE=DEL;SVLEN=318;SC=DeBreak,MAMnet,Sniffles2,SKSV,cuteSV,pbsv,SVIM,Sniffles,Smartie-sv_aln,PAV,Dipcall;NumNeighbors=1;NumThresholdNeighbors=1;MatchId=1549;TruScore=0.666667;PctSeqSimilarity=0;PctSizeSimilarity=1;PctRecOverlap=1;SizeDiff=0;StartDistance=0;EndDistance=0	GT	0/1
chr6	132922314	HG2_PB_pbsv_7301	N	<INS>	10	PASS	END=132922314;SVTYPE=INS;SVLEN=703;SC=DeBreak,cuteSV,SVIM,Sniffles,Smartie-sv_aln;NumNeighbors=1;NumThresholdNeighbors=1;MatchId=1568;TruScore=0.666667;PctSeqSimilarity=0;PctSizeSimilarity=1;PctRecOverlap=1;SizeDiff=0;StartDistance=0;EndDistance=0	GT	1/1
chr6	136256069	HG2_Ill_svaba_9473	N	<DEL>	10	PASS	END=136256153;SVTYPE=DEL;SVLEN=84;SC=DeBreak,MAMnet,Sniffles2,cuteSV,NanoVar,pbsv,SVIM,Sniffles,Smartie-sv_aln;NumNeighbors=1;NumThresholdNeighbors=1;MatchId=1599;TruScore=0.666667;PctSeqSimilarity=0;PctSizeSimilarity=1;PctRecOverlap=1;SizeDiff=0;StartDistance=0;EndDistance=0	GT	0/1
chr6	161736993	HG2_Ill_svaba_9691	N	<INS>	20	PASS	END=161736993;SVTYPE=INS;SVLEN=60;SC=DeBreak,NanoVar,Smartie-sv_aln,PBHoney,Smartie-sv_asm;NumNeighbors=1;NumThresholdNeighbors=1;MatchId=1604;TruScore=0.666667;PctSeqSimilarity=0;PctSizeSimilarity=1;PctRecOverlap=1;SizeDiff=0;StartDistance=0;EndDistance=0	GT	0/1
chr6	44012283	HG2_PB_SVrefine2Falcon1plusDovetail_10185	N	<INS>	20	PASS	END=44012283;SVTYPE=INS;SVLEN=1724;SC=DeBreak,MAMnet,Sniffles2,cuteSV,NanoVar,SVIM,Sniffles,Smartie-sv_aln,PBHoney;NumNeighbors=1;NumThresholdNeighbors=1;MatchId=1608;TruScore=0.666667;PctSeqSimilarity=0;PctSizeSimilarity=1;PctRecOverlap=1;SizeDiff=0;StartDistance=0;EndDistance=0	GT	1/1
chr6	169054240	HG2_PB_SVrefine2PBcRplusDovetail_9937	N	<INS>	10	PASS	END=169054240;SVTYPE=INS;SVLEN=164;SC=DeBreak,MAMnet,Sniffles2,SKSV,cuteSV,NanoVar,pbsv,SVIM,Sniffles,Smartie-sv_aln,PBHoney,Smartie-sv_asm,SVIM-asm,PAV,Dipcall;NumNeighbors=1;NumThresholdNeighbors=1;MatchId=1616;TruScore=0.666667;PctSeqSimilarity=0;PctSizeSimilarity=1;PctRecOverlap=1;SizeDiff=0;StartDistance=0;EndDistance=0	GT	1/1
chr6	97430443	HG2_PB_SVrefine2Falcon2Bionano_3591	N	<INS>	10	PASS	END=97430443;SVTYPE=INS;SVLEN=1613;SC=DeBreak,MAMnet,Sniffles2,NanoVar,SVIM,Sniffles,Smartie-sv_aln,PBHoney,Smartie-sv_asm,SVIM-asm,PAV,Dipcall;NumNeighbors=1;NumThresholdNeighbors=1;MatchId=1618;TruScore=0.666667;PctSeqSimilarity=0;PctSizeSimilarity=1;PctRecOverlap=1;SizeDiff=0;StartDistance=0;EndDistance=0	GT	1/1
chr7	130449231	HG2_PB_SVrefine2PBcRplusDovetail_10496	N	<INS>	20	PASS	END=130449231;SVTYPE=INS;SVLEN=3224;SC=DeBreak,MAMnet,Sniffles2,cuteSV,NanoVar,SVIM,Sniffles,Smartie-sv_aln,PBHoney,Smartie-sv_asm,SVIM-asm,PAV,Dipcall;NumNeighbors=1;NumThresholdNeighbors=1;MatchId=1623;TruScore=0.666667;PctSeqSimilarity=0;PctSizeSimilarity=1;PctRecOverlap=1;SizeDiff=0;StartDistance=0;EndDistance=0	GT	0/1
chr7	157569730	HG2_PB_pbsv_8840	N	<INS>	10	PASS	END=157569730;SVTYPE=INS;SVLEN=1587;SC=DeBreak,MAMnet,SKSV,cuteSV,SVIM,Sniffles,Smartie-sv_aln,PBHoney,SVIM-asm,Dipcall;NumNeighbors=1;NumThresholdNeighbors=1;MatchId=1635;TruScore=0.666667;PctSeqSimilarity=0;PctSizeSimilarity=1;PctRecOverlap=1;SizeDiff=0;StartDistance=0;EndDistance=0	GT	1/1
chr7	158881496	HG3_PB_SVrefine2Falcon1Dovetail_5466	N	<INS>	10	PASS	END=158881496;SVTYPE=INS;SVLEN=645;SC=DeBreak,MAMnet,Sniffles2,SKSV,cuteSV,NanoVar,pbsv,SVIM,Sniffles,Smartie-sv_aln,PBHoney;NumNeighbors=1;NumThresholdNeighbors=1;MatchId=1640;TruScore=0.666667;PctSeqSimilarity=0;PctSizeSimilarity=1;PctRecOverlap=1;SizeDiff=0;StartDistance=0;EndDistance=0	GT	0/1
chr7	506928	HG2_PB_SVrefine2PB10Xhap12_5611	N	<INS>	10	PASS	END=506928;SVTYPE=INS;SVLEN=360;SC=DeBreak,MAMnet,Sniffles2,SKSV,cuteSV,NanoVar,pbsv,SVIM,Sniffles,Smartie-sv_aln,PBHoney,Smartie-sv_asm,SVIM-asm,PAV,Dipcall;NumNeighbors=1;NumThresholdNeighbors=1;MatchId=1656;TruScore=0.666667;PctSeqSimilarity=0;PctSizeSimilarity=1;PctRecOverlap=1;SizeDiff=0;StartDistance=0;EndDistance=0	GT	1/1
chr7	28150067	HG2_PB_SVrefine2Falcon2Bionano_3945	N	<INS>	10	PASS	END=28150067;SVTYPE=INS;SVLEN=224;SC=DeBreak,MAMnet,Sniffles2,SKSV,cuteSV,NanoVar,pbsv,SVIM,Sniffles,Smartie-sv_aln;NumNeighbors=1;NumThresholdNeighbors=1;MatchId=1670;TruScore=0.666667;PctSeqSimilarity=0;PctSizeSimilarity=1;PctRecOverlap=1;SizeDiff=0;StartDistance=0;EndDistance=0	GT	0/1
chr7	93328030	HG2_PB_HySA_15369	N	<DEL>	20	PASS	END=93332282;SVTYPE=DEL;SVLEN=4252;SC=DeBreak,Sniffles2,SKSV,cuteSV,SVIM,Smartie-sv_aln,PBHoney,SVIM-asm,Dipcall;NumNeighbors=1;NumThresholdNeighbors=1;MatchId=1695;TruScore=0.666667;PctSeqSimilarity=0;PctSizeSimilarity=1;PctRecOverlap=1;SizeDiff=0;StartDistance=0;EndDistance=0	GT	0/1
chr7	155584709	HG2_PB_SVrefine2Falcon2Bionano_4293	N	<INS>	10	PASS	END=155584709;SVTYPE=INS;SVLEN=1731;SC=DeBreak,MAMnet,Sniffles2,NanoVar,SVIM,Sniffles,Smartie-sv_aln,PBHoney,SVIM-asm,Dipcall;NumNeighbors=1;NumThresholdNeighbors=1;MatchId=1701;TruScore=0.666667;PctSeqSimilarity=0;PctSizeSimilarity=1;PctRecOverlap=1;SizeDiff=0;StartDistance=0;EndDistance=0	GT	1/1
chr7	34840441	HG3_PB_assemblyticsfalcon_24519	N	<INS>	20	PASS	END=34840441;SVTYPE=INS;SVLEN=848;SC=DeBreak,Sniffles2,cuteSV,SVIM,Sniffles,Smartie-sv_aln,SVIM-asm,Dipcall;NumNeighbors=1;NumThresholdNeighbors=1;MatchId=1716;TruScore=0.666667;PctSeqSimilarity=0;PctSizeSimilarity=1;PctRecOverlap=1;SizeDiff=0;StartDistance=0;EndDistance=0	GT	1/1
chr7	29930727	HG2_Ill_250bpfermikitraw_11024	N	<DEL>	10	PASS	END=29930791;SVTYPE=DEL;SVLEN=64;SC=DeBreak,MAMnet,Sniffles2,cuteSV,pbsv,Smartie-sv_aln,Smartie-sv_asm;NumNeighbors=1;NumThresholdNeighbors=1;MatchId=1727;TruScore=0.666667;PctSeqSimilarity=0;PctSizeSimilarity=1;PctRecOverlap=1;SizeDiff=0;StartDistance=0;EndDistance=0	GT	0/1
chr7	56183104	HG2_Ill_150bpfermikitraw_10571	N	<INS>	10	PASS	END=56183104;SVTYPE=INS;SVLEN=64;SC=DeBreak,MAMnet,SKSV,Smartie-sv_aln,PBHoney,Smartie-sv_asm,SVIM-asm,Dipcall;NumNeighbors=1;NumThresholdNeighbors=1;MatchId=1735;TruScore=0.666667;PctSeqSimilarity=0;PctSizeSimilarity=1;PctRecOverlap=1;SizeDiff=0;StartDistance=0;EndDistance=0	GT	0/1
chr7	155125830	HG2_PB_SVrefine2PB10Xhap12_6424	N	<INS>	10	PASS	END=155125830;SVTYPE=INS;SVLEN=720;SC=DeBreak,MAMnet,Sniffles2,SKSV,cuteSV,NanoVar,pbsv,SVIM,Sniffles,Smartie-sv_aln,PBHoney,Smartie-sv_asm,SVIM-asm,PAV,Dipcall;NumNeighbors=1;NumThresholdNeighbors=1;MatchId=1737;TruScore=0.666667;PctSeqSimilarity=0;PctSizeSimilarity=1;PctRecOverlap=1;SizeDiff=0;StartDistance=0;EndDistance=0	GT	1/1
chr7	154540679	HG3_PB_SVrefine2Falcon1Dovetail_5341	N	<INS>	10	PASS	END=154540679;SVTYPE=INS;SVLEN=264;SC=DeBreak,MAMnet,Sniffles2,SKSV,cuteSV,pbsv,SVIM,Sniffles,Dipcall;NumNeighbors=1;NumThresholdNeighbors=1;MatchId=1798;TruScore=0.666667;PctSeqSimilarity=0;PctSizeSimilarity=1;PctRecOverlap=1;SizeDiff=0;StartDistance=0;EndDistance=0	GT	0/1
chr7	155652203	HG2_Ill_GATKHC_14424	N	<INS>	20	PASS	END=155652203;SVTYPE=INS;SVLEN=120;SC=DeBreak,MAMnet,Sniffles2,SKSV,cuteSV,NanoVar,pbsv,SVIM,Sniffles,Smartie-sv_aln,PBHoney,Smartie-sv_asm;NumNeighbors=1;NumThresholdNeighbors=1;MatchId=1805;TruScore=0.666667;PctSeqSimilarity=0;PctSizeSimilarity=1;PctRecOverlap=1;SizeDiff=0;StartDistance=0;EndDistance=0	GT	0/1
chr7	27804641	HG2_Ill_SVrefine2DISCOVARplusDovetail_11937	N	<INS>	20	PASS	END=27804641;SVTYPE=INS;SVLEN=1672;SC=DeBreak,PBHoney;NumNeighbors=1;NumThresholdNeighbors=1;MatchId=1828;TruScore=0.666667;PctSeqSimilarity=0;PctSizeSimilarity=1;PctRecOverlap=1;SizeDiff=0;StartDistance=0;EndDistance=0	GT	1/1
chr7	157862939	HG2_PB_SVrefine2Falcon2Bionano_4327	N	<DEL>	10	PASS	END=157863166;SVTYPE=DEL;SVLEN=227;SC=DeBreak,MAMnet,Sniffles2,SKSV,cuteSV,NanoVar,pbsv,SVIM,Sniffles,Smartie-sv_aln,Smartie-sv_asm,SVIM-asm,PAV,Dipcall;NumNeighbors=1;NumThresholdNeighbors=1;MatchId=1832;TruScore=0.666667;PctSeqSimilarity=0;PctSizeSimilarity=1;PctRecOverlap=1;SizeDiff=0;StartDistance=0;EndDistance=0	GT	0/1
chr7	70337082	HG2_PB_SVrefine2PBcRplusDovetail_10310	N	<INS>	10	PASS	END=70337082;SVTYPE=INS;SVLEN=1688;SC=DeBreak,MAMnet,Sniffles2,SKSV,cuteSV,pbsv,SVIM,Sniffles,Smartie-sv_aln,PBHoney,SVIM-asm,Dipcall;NumNeighbors=1;NumThresholdNeighbors=1;MatchId=1840;TruScore=0.666667;PctSeqSimilarity=0;PctSizeSimilarity=1;PctRecOverlap=1;SizeDiff=0;StartDistance=0;EndDistance=0	GT	0/1
chr7	5209295	HG4_PB_pbsv_7909	N	<INS>	20	PASS	END=5209295;SVTYPE=INS;SVLEN=1937;SC=DeBreak,MAMnet,Sniffles2,SKSV,cuteSV,NanoVar,pbsv,SVIM,Sniffles,Smartie-sv_aln,PBHoney,Smartie-sv_asm,SVIM-asm,PAV,Dipcall;NumNeighbors=1;NumThresholdNeighbors=1;MatchId=1859;TruScore=0.666667;PctSeqSimilarity=0;PctSizeSimilarity=1;PctRecOverlap=1;SizeDiff=0;StartDistance=0;EndDistance=0	GT	0/1
chr7	515231	HG2_10X_SVrefine210Xhap12_5519	N	<DEL>	20	PASS	END=515453;SVTYPE=DEL;SVLEN=222;SC=DeBreak,MAMnet,SKSV,cuteSV,SVIM,Sniffles,Dipcall;NumNeighbors=1;NumThresholdNeighbors=1;MatchId=1874;TruScore=0.666667;PctSeqSimilarity=0;PctSizeSimilarity=1;PctRecOverlap=1;SizeDiff=0;StartDistance=0;EndDistance=0	GT	0/1
chr8	40678181	HG4_PB_SVrefine2Falcon1Dovetail_5698	N	<INS>	20	PASS	END=40678181;SVTYPE=INS;SVLEN=1408;SC=DeBreak,MAMnet,Sniffles2,NanoVar,SVIM,Sniffles,Smartie-sv_aln,PBHoney;NumNeighbors=1;NumThresholdNeighbors=1;MatchId=1890;TruScore=0.666667;PctSeqSimilarity=0;PctSizeSimilarity=1;PctRecOverlap=1;SizeDiff=0;StartDistance=0;EndDistance=0	GT	1/1
chr8	13337344	HG3_Ill_GATKHC_14814	N	<INS>	20	PASS	END=13337344;SVTYPE=INS;SVLEN=50;SC=DeBreak,MAMnet,Smartie-sv_aln,PBHoney;NumNeighbors=1;NumThresholdNeighbors=1;MatchId=1908;TruScore=0.666667;PctSeqSimilarity=0;PctSizeSimilarity=1;PctRecOverlap=1;SizeDiff=0;StartDistance=0;EndDistance=0	GT	1/1
chr8	39553789	HG2_Ill_150bpfermikitraw_11880	N	<DEL>	20	PASS	END=39553839;SVTYPE=DEL;SVLEN=50;SC=DeBreak,Smartie-sv_aln,Smartie-sv_asm;NumNeighbors=1;NumThresholdNeighbors=1;MatchId=1909;TruScore=0.666667;PctSeqSimilarity=0;PctSizeSimilarity=1;PctRecOverlap=1;SizeDiff=0;StartDistance=0;EndDistance=0	GT	0/1
chr8	146171900	HG2_PB_SVrefine2Falcon1plusDovetail_12192	N	<INS>	10	PASS	END=146171900;SVTYPE=INS;SVLEN=1058;SC=DeBreak,MAMnet,Sniffles2,cuteSV,NanoVar,SVIM,Sniffles,Smartie-sv_aln,PBHoney,Smartie-sv_asm,SVIM-asm,PAV,Dipcall;NumNeighbors=1;NumThresholdNeighbors=1;MatchId=1917;TruScore=0.666667;PctSeqSimilarity=0;PctSizeSimilarity=1;PctRecOverlap=1;SizeDiff=0;StartDistance=0;EndDistance=0	GT	0/1
chr8	101439104	HG3_PB_pbsv_9395	N	<INS>	10	PASS	END=101439104;SVTYPE=INS;SVLEN=2070;SC=DeBreak,SVIM,Sniffles,Smartie-sv_aln,PBHoney;NumNeighbors=1;NumThresholdNeighbors=1;MatchId=1927;TruScore=0.666667;PctSeqSimilarity=0;PctSizeSimilarity=1;PctRecOverlap=1;SizeDiff=0;StartDistance=0;EndDistance=0	GT	1/1
chr8	117762093	HG2_PB_SVrefine2PBcRplusDovetail_11194	N	<INS>	20	PASS	END=117762093;SVTYPE=INS;SVLEN=1505;SC=DeBreak,MAMnet,Sniffles2,NanoVar,SVIM,Sniffles,Smartie-sv_aln,PBHoney;NumNeighbors=1;NumThresholdNeighbors=1;MatchId=1951;TruScore=0.666667;PctSeqSimilarity=0;PctSizeSimilarity=1;PctRecOverlap=1;SizeDiff=0;StartDistance=0;EndDistance=0	GT	1/1
chr8	142502334	HG2_PB_SVrefine2Falcon2Bionano_4643	N	<INS>	10	PASS	END=142502334;SVTYPE=INS;SVLEN=1352;SC=DeBreak,Sniffles2,cuteSV,NanoVar,SVIM,Sniffles,Smartie-sv_aln,PBHoney;NumNeighbors=1;NumThresholdNeighbors=1;MatchId=1952;TruScore=0.666667;PctSeqSimilarity=0;PctSizeSimilarity=1;PctRecOverlap=1;SizeDiff=0;StartDistance=0;EndDistance=0	GT	1/1
chr8	9113941	HG3_Ill_150bpfermikitraw_11655	N	<DEL>	10	PASS	END=9113997;SVTYPE=DEL;SVLEN=56;SC=DeBreak,MAMnet,Sniffles2,cuteSV,NanoVar,SVIM,Sniffles,Smartie-sv_aln,Smartie-sv_asm,PAV,Dipcall;NumNeighbors=1;NumThresholdNeighbors=1;MatchId=1964;TruScore=0.666667;PctSeqSimilarity=0;PctSizeSimilarity=1;PctRecOverlap=1;SizeDiff=0;StartDistance=0;EndDistance=0	GT	0/1
chr8	144492486	HG2_PB_SVrefine2PB10Xhap12_7260	N	<INS>	10	PASS	END=144492486;SVTYPE=INS;SVLEN=1794;SC=DeBreak,MAMnet,Sniffles2,NanoVar,SVIM,Sniffles,Smartie-sv_aln,PBHoney,Smartie-sv_asm,SVIM-asm,PAV,Dipcall;NumNeighbors=1;NumThresholdNeighbors=1;MatchId=2014;TruScore=0.666667;PctSeqSimilarity=0;PctSizeSimilarity=1;PctRecOverlap=1;SizeDiff=0;StartDistance=0;EndDistance=0	GT	1/1
chr8	11312865	HG2_PB_SVrefine2Falcon2Bionano_4493	N	<INS>	10	PASS	END=11312865;SVTYPE=INS;SVLEN=507;SC=DeBreak,MAMnet,Sniffles2,SKSV,cuteSV,NanoVar,pbsv,SVIM,Sniffles,Smartie-sv_aln,PBHoney,Smartie-sv_asm,SVIM-asm,PAV,Dipcall;NumNeighbors=1;NumThresholdNeighbors=1;MatchId=2023;TruScore=0.666667;PctSeqSimilarity=0;PctSizeSimilarity=1;PctRecOverlap=1;SizeDiff=0;StartDistance=0;EndDistance=0	GT	1/1
chr8	145180981	HG2_PB_PB10Xdip_29718	N	<INS>	10	PASS	END=145180981;SVTYPE=INS;SVLEN=4949;SC=DeBreak,Sniffles2,NanoVar,SVIM,Sniffles,Smartie-sv_aln,PBHoney;NumNeighbors=1;NumThresholdNeighbors=1;MatchId=2029;TruScore=0.666667;PctSeqSimilarity=0;PctSizeSimilarity=1;PctRecOverlap=1;SizeDiff=0;StartDistance=0;EndDistance=0	GT	1/1
chr8	134553165	HG3_Ill_250bpfermikitraw_12955	N	<INS>	10	PASS	END=134553165;SVTYPE=INS;SVLEN=64;SC=DeBreak,MAMnet,Sniffles2,cuteSV,NanoVar,pbsv,SVIM,Sniffles,Smartie-sv_aln,PBHoney,Smartie-sv_asm;NumNeighbors=1;NumThresholdNeighbors=1;MatchId=2062;TruScore=0.666667;PctSeqSimilarity=0;PctSizeSimilarity=1;PctRecOverlap=1;SizeDiff=0;StartDistance=0;EndDistance=0	GT	1/1
chr8	144940217	HG3_PB_SVrefine2Falcon1Dovetail_6108	N	<INS>	10	PASS	END=144940217;SVTYPE=INS;SVLEN=7953;SC=DeBreak,MAMnet,Sniffles2,cuteSV,NanoVar,SVIM,Sniffles,Smartie-sv_aln,PBHoney;NumNeighbors=1;NumThresholdNeighbors=1;MatchId=2089;TruScore=0.666667;PctSeqSimilarity=0;PctSizeSimilarity=1;PctRecOverlap=1;SizeDiff=0;StartDistance=0;EndDistance=0	GT	1/1
chr8	139218428	HG2_PB_SVrefine2PBcRplusDovetail_11281	N	<INS>	10	PASS	END=139218428;SVTYPE=INS;SVLEN=1427;SC=DeBreak,Sniffles2,cuteSV,SVIM,Sniffles,Smartie-sv_aln,PBHoney;NumNeighbors=1;NumThresholdNeighbors=1;MatchId=2091;TruScore=0.666667;PctSeqSimilarity=0;PctSizeSimilarity=1;PctRecOverlap=1;SizeDiff=0;StartDistance=0;EndDistance=0	GT	1/1
chr8	145091981	HG3_PB_SVrefine2PBcRDovetail_4573	N	<INS>	20	PASS	END=145091981;SVTYPE=INS;SVLEN=19918;SC=DeBreak,MAMnet,Sniffles2,SKSV,cuteSV,NanoVar,pbsv,SVIM,Sniffles,Smartie-sv_aln,PBHoney;NumNeighbors=1;NumThresholdNeighbors=1;MatchId=2127;TruScore=0.666667;PctSeqSimilarity=0;PctSizeSimilarity=1;PctRecOverlap=1;SizeDiff=0;StartDistance=0;EndDistance=0	GT	1/1
chr9	121396219	HG2_10X_SVrefine210Xhap12_7527	N	<INS>	20	PASS	END=121396219;SVTYPE=INS;SVLEN=4418;SC=DeBreak,Sniffles2,NanoVar,SVIM,Sniffles,Smartie-sv_aln,PBHoney;NumNeighbors=1;NumThresholdNeighbors=1;MatchId=2186;TruScore=0.666667;PctSeqSimilarity=0;PctSizeSimilarity=1;PctRecOverlap=1;SizeDiff=0;StartDistance=0;EndDistance=0	GT	0/1
chr9	140273293	HG2_PB_SVrefine2Falcon2Bionano_5165	N	<INS>	10	PASS	END=140273293;SVTYPE=INS;SVLEN=1010;SC=DeBreak,MAMnet,Sniffles2,cuteSV,NanoVar,SVIM,Sniffles,Smartie-sv_aln;NumNeighbors=1;NumThresholdNeighbors=1;MatchId=2210;TruScore=0.666667;PctSeqSimilarity=0;PctSizeSimilarity=1;PctRecOverlap=1;SizeDiff=0;StartDistance=0;EndDistance=0	GT	1/1
chr9	132001378	HG2_Ill_GATKHCSBGrefine_7249	N	<INS>	10	PASS	END=132001378;SVTYPE=INS;SVLEN=158;SC=DeBreak,SKSV,cuteSV,pbsv,SVIM,Sniffles,Smartie-sv_aln,Smartie-sv_asm;NumNeighbors=1;NumThresholdNeighbors=1;MatchId=2230;TruScore=0.666667;PctSeqSimilarity=0;PctSizeSimilarity=1;PctRecOverlap=1;SizeDiff=0;StartDistance=0;EndDistance=0	GT	0/1
chr9	135394538	HG2_PB_SVrefine2PB10Xhap12_7770	N	<INS>	10	PASS	END=135394538;SVTYPE=INS;SVLEN=172;SC=DeBreak,MAMnet,Sniffles2,SKSV,cuteSV,NanoVar,pbsv,SVIM,Sniffles,Smartie-sv_aln,PBHoney,Smartie-sv_asm,SVIM-asm,PAV,Dipcall;NumNeighbors=1;NumThresholdNeighbors=1;MatchId=2233;TruScore=0.666667;PctSeqSimilarity=0;PctSizeSimilarity=1;PctRecOverlap=1;SizeDiff=0;StartDistance=0;EndDistance=0	GT	1/1
chr9	133833972	HG2_PB_SVrefine2Falcon2Bionano_5063	N	<INS>	20	PASS	END=133833972;SVTYPE=INS;SVLEN=2469;SC=DeBreak,Sniffles2,cuteSV,NanoVar,SVIM,Sniffles,Smartie-sv_aln,PBHoney;NumNeighbors=1;NumThresholdNeighbors=1;MatchId=2268;TruScore=0.666667;PctSeqSimilarity=0;PctSizeSimilarity=1;PctRecOverlap=1;SizeDiff=0;StartDistance=0;EndDistance=0	GT	1/1
chr9	35914414	HG2_PB_pbsv_10203	N	<INS>	10	PASS	END=35914414;SVTYPE=INS;SVLEN=4070;SC=DeBreak,MAMnet,Sniffles2,SKSV,cuteSV,pbsv,SVIM,Sniffles,Smartie-sv_aln,PBHoney;NumNeighbors=1;NumThresholdNeighbors=1;MatchId=2270;TruScore=0.666667;PctSeqSimilarity=0;PctSizeSimilarity=1;PctRecOverlap=1;SizeDiff=0;StartDistance=0;EndDistance=0	GT	1/1
chr9	140870948	HG4_PB_SVrefine2Falcon1Dovetail_6644	N	<DEL>	10	PASS	END=140871142;SVTYPE=DEL;SVLEN=194;SC=DeBreak,MAMnet,Sniffles2,cuteSV,NanoVar,pbsv,SVIM,Sniffles,Smartie-sv_aln;NumNeighbors=1;NumThresholdNeighbors=1;MatchId=2281;TruScore=0.666667;PctSeqSimilarity=0;PctSizeSimilarity=1;PctRecOverlap=1;SizeDiff=0;StartDistance=0;EndDistance=0	GT	0/1
chr9	137548736	HG2_PB_SVrefine2PB10Xhap12_7811	N	<INS>	10	PASS	END=137548736;SVTYPE=INS;SVLEN=1076;SC=DeBreak,cuteSV,SVIM,Sniffles,Smartie-sv_aln;NumNeighbors=1;NumThresholdNeighbors=1;MatchId=2298;TruScore=0.666667;PctSeqSimilarity=0;PctSizeSimilarity=1;PctRecOverlap=1;SizeDiff=0;StartDistance=0;EndDistance=0	GT	1/1
chr9	135956620	HG3_Ill_250bpfermikitraw_14025	N	<DEL>	20	PASS	END=135956708;SVTYPE=DEL;SVLEN=88;SC=DeBreak,MAMnet,Sniffles2,SKSV,cuteSV,NanoVar,SVIM,Sniffles,Smartie-sv_asm,SVIM-asm,PAV,Dipcall;NumNeighbors=1;NumThresholdNeighbors=1;MatchId=2306;TruScore=0.666667;PctSeqSimilarity=0;PctSizeSimilarity=1;PctRecOverlap=1;SizeDiff=0;StartDistance=0;EndDistance=0	GT	0/1
chr9	20972742	HG2_PB_SVrefine2PB10Xhap12_7404	N	<INS>	10	PASS	END=20972742;SVTYPE=INS;SVLEN=413;SC=DeBreak,MAMnet,Sniffles2,SKSV,cuteSV,NanoVar,pbsv,SVIM,Sniffles,Smartie-sv_aln,PBHoney,Smartie-sv_asm,SVIM-asm,PAV,Dipcall;NumNeighbors=1;NumThresholdNeighbors=1;MatchId=2312;TruScore=0.666667;PctSeqSimilarity=0;PctSizeSimilarity=1;PctRecOverlap=1;SizeDiff=0;StartDistance=0;EndDistance=0	GT	0/1
chr10	3357362	HG2_PB_PB10Xdip_3635	N	<INS>	10	PASS	END=3357362;SVTYPE=INS;SVLEN=681;SC=DeBreak,MAMnet,Sniffles2,SKSV,cuteSV,SVIM,Sniffles,Smartie-sv_aln,PBHoney;NumNeighbors=1;NumThresholdNeighbors=1;MatchId=2327;TruScore=0.666667;PctSeqSimilarity=0;PctSizeSimilarity=1;PctRecOverlap=1;SizeDiff=0;StartDistance=0;EndDistance=0	GT	1/1
chr10	93771833	HG2_PB_SVrefine2Falcon2Bionano_5525	N	<INS>	10	PASS	END=93771833;SVTYPE=INS;SVLEN=180;SC=DeBreak,MAMnet,Sniffles2,SKSV,cuteSV,NanoVar,pbsv,SVIM,Sniffles,Smartie-sv_aln,Smartie-sv_asm,SVIM-asm,PAV,Dipcall;NumNeighbors=1;NumThresholdNeighbors=1;MatchId=2332;TruScore=0.666667;PctSeqSimilarity=0;PctSizeSimilarity=1;PctRecOverlap=1;SizeDiff=0;StartDistance=0;EndDistance=0	GT	1/1
chr10	47061089	HG4_Ill_manta_2697	N	<INS>	20	PASS	END=47061089;SVTYPE=INS;SVLEN=107;SC=DeBreak,Sniffles2,NanoVar,SVIM,Dipcall;NumNeighbors=1;NumThresholdNeighbors=1;MatchId=2346;TruScore=0.666667;PctSeqSimilarity=0;PctSizeSimilarity=1;PctRecOverlap=1;SizeDiff=0;StartDistance=0;EndDistance=0	GT	0/1
chr10	47083158	HG4_Ill_Krunchall_15679	N	<DEL>	20	PASS	END=47083218;SVTYPE=DEL;SVLEN=60;SC=DeBreak,Dipcall;NumNeighbors=1;NumThresholdNeighbors=1;MatchId=2347;TruScore=0.666667;PctSeqSimilarity=0;PctSizeSimilarity=1;PctRecOverlap=1;SizeDiff=0;StartDistance=0;EndDistance=0	GT	0/1
chr10	47088375	HG2_PB_SVrefine2PBcRplusDovetail_1202	N	<DEL>	20	PASS	END=47088703;SVTYPE=DEL;SVLEN=328;SC=DeBreak,PAV,Dipcall;NumNeighbors=1;NumThresholdNeighbors=1;MatchId=2348;TruScore=0.666667;PctSeqSimilarity=0;PctSizeSimilarity=1;PctRecOverlap=1;SizeDiff=0;StartDistance=0;EndDistance=0	GT	0/1
chr10	12667645	HG2_PB_pbsv_11073	N	<INS>	10	PASS	END=12667645;SVTYPE=INS;SVLEN=331;SC=DeBreak,Sniffles2,cuteSV,NanoVar,SVIM,Sniffles,Smartie-sv_aln;NumNeighbors=1;NumThresholdNeighbors=1;MatchId=2387;TruScore=0.666667;PctSeqSimilarity=0;PctSizeSimilarity=1;PctRecOverlap=1;SizeDiff=0;StartDistance=0;EndDistance=0	GT	0/1
chr10	134201666	HG2_PB_SVrefine2Falcon2Bionano_5700	N	<INS>	10	PASS	END=134201666;SVTYPE=INS;SVLEN=1221;SC=DeBreak,MAMnet,Sniffles2,cuteSV,SVIM,Sniffles,Smartie-sv_aln,PBHoney,SVIM-asm,PAV,Dipcall;NumNeighbors=1;NumThresholdNeighbors=1;MatchId=2431;TruScore=0.666667;PctSeqSimilarity=0;PctSizeSimilarity=1;PctRecOverlap=1;SizeDiff=0;StartDistance=0;EndDistance=0	GT	1/1
chr10	118491831	HG3_PB_SVrefine2Falcon1Dovetail_7018	N	<INS>	10	PASS	END=118491831;SVTYPE=INS;SVLEN=591;SC=DeBreak,MAMnet,Sniffles2,SKSV,cuteSV,NanoVar,pbsv,SVIM,Sniffles,Smartie-sv_aln,Smartie-sv_asm,SVIM-asm,PAV,Dipcall;NumNeighbors=1;NumThresholdNeighbors=1;MatchId=2442;TruScore=0.666667;PctSeqSimilarity=0;PctSizeSimilarity=1;PctRecOverlap=1;SizeDiff=0;StartDistance=0;EndDistance=0	GT	0/1
chr10	125013868	HG2_PB_SVrefine2Falcon1plusDovetail_1490	N	<INS>	10	PASS	END=125013868;SVTYPE=INS;SVLEN=2497;SC=DeBreak,MAMnet,Sniffles2,cuteSV,NanoVar,SVIM,Sniffles,Smartie-sv_aln,PBHoney,Smartie-sv_asm,SVIM-asm,PAV,Dipcall;NumNeighbors=1;NumThresholdNeighbors=1;MatchId=2455;TruScore=0.666667;PctSeqSimilarity=0;PctSizeSimilarity=1;PctRecOverlap=1;SizeDiff=0;StartDistance=0;EndDistance=0	GT	1/1
chr10	110489824	HG2_PB_SVrefine2PB10Xhap12_8370	N	<INS>	20	PASS	END=110489824;SVTYPE=INS;SVLEN=1071;SC=DeBreak,MAMnet,Sniffles2,cuteSV,NanoVar,SVIM,Sniffles,Smartie-sv_aln;NumNeighbors=1;NumThresholdNeighbors=1;MatchId=2478;TruScore=0.666667;PctSeqSimilarity=0;PctSizeSimilarity=1;PctRecOverlap=1;SizeDiff=0;StartDistance=0;EndDistance=0	GT	1/1
chr10	45836935	HG3_PB_SVrefine2Falcon1Dovetail_6792	N	<INS>	10	PASS	END=45836935;SVTYPE=INS;SVLEN=15901;SC=DeBreak,MAMnet,Sniffles2,SKSV,cuteSV,NanoVar,pbsv,SVIM,Sniffles,Smartie-sv_aln,PBHoney,Smartie-sv_asm,SVIM-asm,PAV,Dipcall;NumNeighbors=1;NumThresholdNeighbors=1;MatchId=2517;TruScore=0.666667;PctSeqSimilarity=0;PctSizeSimilarity=1;PctRecOverlap=1;SizeDiff=0;StartDistance=0;EndDistance=0	GT	0/1
chr10	134709420	HG2_Ill_250bpfermikitraw_15830	N	<DEL>	10	PASS	END=134709496;SVTYPE=DEL;SVLEN=76;SC=DeBreak,MAMnet,Sniffles2,cuteSV,NanoVar,pbsv,SVIM,Sniffles,Smartie-sv_aln,PBHoney,Smartie-sv_asm,PAV;NumNeighbors=1;NumThresholdNeighbors=1;MatchId=2527;TruScore=0.666667;PctSeqSimilarity=0;PctSizeSimilarity=1;PctRecOverlap=1;SizeDiff=0;StartDistance=0;EndDistance=0	GT	0/1
chr11	56143091	HG2_10X_SVrefine210Xhap12_8622	N	<INS>	20	PASS	END=56143091;SVTYPE=INS;SVLEN=7605;SC=DeBreak,MAMnet,Sniffles2,NanoVar,SVIM,Sniffles,Smartie-sv_aln,PBHoney;NumNeighbors=1;NumThresholdNeighbors=1;MatchId=2545;TruScore=0.666667;PctSeqSimilarity=0;PctSizeSimilarity=1;PctRecOverlap=1;SizeDiff=0;StartDistance=0;EndDistance=0	GT	1/1
chr11	7835275	HG3_PB_SVrefine2Falcon1Dovetail_7305	N	<INS>	20	PASS	END=7835275;SVTYPE=INS;SVLEN=10125;SC=DeBreak,MAMnet,Sniffles2,SKSV,cuteSV,NanoVar,pbsv,SVIM,Sniffles,Smartie-sv_aln,PBHoney;NumNeighbors=1;NumThresholdNeighbors=1;MatchId=2552;TruScore=0.666667;PctSeqSimilarity=0;PctSizeSimilarity=1;PctRecOverlap=1;SizeDiff=0;StartDistance=0;EndDistance=0	GT	1/1
chr11	64362036	HG2_PB_SVrefine2PBcRplusDovetail_1863	N	<INS>	10	PASS	END=64362036;SVTYPE=INS;SVLEN=230;SC=DeBreak,MAMnet,Sniffles2,SKSV,cuteSV,NanoVar,pbsv,SVIM,Sniffles,Smartie-sv_aln,PBHoney,Smartie-sv_asm,SVIM-asm,PAV,Dipcall;NumNeighbors=1;NumThresholdNeighbors=1;MatchId=2564;TruScore=0.666667;PctSeqSimilarity=0;PctSizeSimilarity=1;PctRecOverlap=1;SizeDiff=0;StartDistance=0;EndDistance=0	GT	0/1
chr11	1707847	HG4_PB_SVrefine2Falcon1Dovetail_7299	N	<INS>	10	PASS	END=1707847;SVTYPE=INS;SVLEN=722;SC=DeBreak,MAMnet,Sniffles2,cuteSV,NanoVar,SVIM,Sniffles,Smartie-sv_aln,PBHoney;NumNeighbors=1;NumThresholdNeighbors=1;MatchId=2610;TruScore=0.666667;PctSeqSimilarity=0;PctSizeSimilarity=1;PctRecOverlap=1;SizeDiff=0;StartDistance=0;EndDistance=0	GT	0/1
chr11	9000270	HG3_PB_SVrefine2Falcon1Dovetail_7312	N	<DEL>	10	PASS	END=9000370;SVTYPE=DEL;SVLEN=100;SC=DeBreak,MAMnet,Sniffles2,SKSV,cuteSV,NanoVar,pbsv,SVIM,Sniffles,Smartie-sv_aln,PBHoney,Smartie-sv_asm,SVIM-asm,PAV,Dipcall;NumNeighbors=1;NumThresholdNeighbors=1;MatchId=2613;TruScore=0.666667;PctSeqSimilarity=0;PctSizeSimilarity=1;PctRecOverlap=1;SizeDiff=0;StartDistance=0;EndDistance=0	GT	0/1
chr11	126669033	HG3_Ill_SVrefine2DISCOVARDovetail_9321	N	<INS>	20	PASS	END=126669033;SVTYPE=INS;SVLEN=825;SC=DeBreak,MAMnet,cuteSV,SVIM,Sniffles,Smartie-sv_aln,Dipcall;NumNeighbors=1;NumThresholdNeighbors=1;MatchId=2652;TruScore=0.666667;PctSeqSimilarity=0;PctSizeSimilarity=1;PctRecOverlap=1;SizeDiff=0;StartDistance=0;EndDistance=0	GT	1/1
chr11	120199305	HG4_PB_SVrefine2Falcon1Dovetail_7771	N	<INS>	10	PASS	END=120199305;SVTYPE=INS;SVLEN=939;SC=DeBreak,MAMnet,Sniffles2,cuteSV,NanoVar,SVIM,Sniffles,Smartie-sv_aln;NumNeighbors=1;NumThresholdNeighbors=1;MatchId=2660;TruScore=0.666667;PctSeqSimilarity=0;PctSizeSimilarity=1;PctRecOverlap=1;SizeDiff=0;StartDistance=0;EndDistance=0	GT	1/1
chr11	36308592	HG2_PB_SVrefine2PBcRplusDovetail_1749	N	<INS>	10	PASS	END=36308592;SVTYPE=INS;SVLEN=855;SC=DeBreak,SVIM,Sniffles,Smartie-sv_aln,SVIM-asm,Dipcall;NumNeighbors=1;NumThresholdNeighbors=1;MatchId=2680;TruScore=0.666667;PctSeqSimilarity=0;PctSizeSimilarity=1;PctRecOverlap=1;SizeDiff=0;StartDistance=0;EndDistance=0	GT	1/1
chr11	975203	HG2_PB_SVrefine2Falcon1plusDovetail_1669	N	<INS>	20	PASS	END=975203;SVTYPE=INS;SVLEN=986;SC=DeBreak,MAMnet,Sniffles2,NanoVar,SVIM,Sniffles,Smartie-sv_aln;NumNeighbors=1;NumThresholdNeighbors=1;MatchId=2682;TruScore=0.666667;PctSeqSimilarity=0;PctSizeSimilarity=1;PctRecOverlap=1;SizeDiff=0;StartDistance=0;EndDistance=0	GT	0/1
chr11	70801538	HG2_PB_SVrefine2PBcRplusDovetail_1908	N	<INS>	10	PASS	END=70801538;SVTYPE=INS;SVLEN=39093;SC=DeBreak,MAMnet,Sniffles2,SKSV,cuteSV,NanoVar,pbsv,SVIM,Sniffles,Smartie-sv_aln,PBHoney,Smartie-sv_asm;NumNeighbors=1;NumThresholdNeighbors=1;MatchId=2688;TruScore=0.666667;PctSeqSimilarity=0;PctSizeSimilarity=1;PctRecOverlap=1;SizeDiff=0;StartDistance=0;EndDistance=0	GT	1/1
chr11	473543	HG2_PB_SVrefine2Falcon2Bionano_5768	N	<INS>	20	PASS	END=473543;SVTYPE=INS;SVLEN=136;SC=DeBreak,pbsv,Sniffles,Smartie-sv_asm,SVIM-asm,PAV,Dipcall;NumNeighbors=1;NumThresholdNeighbors=1;MatchId=2708;TruScore=0.666667;PctSeqSimilarity=0;PctSizeSimilarity=1;PctRecOverlap=1;SizeDiff=0;StartDistance=0;EndDistance=0	GT	0/1
chr11	56465817	HG2_10X_SVrefine210Xhap12_8624	N	<INS>	20	PASS	END=56465817;SVTYPE=INS;SVLEN=11108;SC=DeBreak,MAMnet,Sniffles2,SKSV,cuteSV,NanoVar,pbsv,SVIM,Sniffles,Smartie-sv_aln,PBHoney,Smartie-sv_asm,SVIM-asm,PAV,Dipcall;NumNeighbors=1;NumThresholdNeighbors=1;MatchId=2735;TruScore=0.666667;PctSeqSimilarity=0;PctSizeSimilarity=1;PctRecOverlap=1;SizeDiff=0;StartDistance=0;EndDistance=0	GT	1/1
chr11	63086792	HG3_Ill_250bpfermikitraw_16042	N	<DEL>	20	PASS	END=63086846;SVTYPE=DEL;SVLEN=54;SC=DeBreak,NanoVar,Smartie-sv_aln;NumNeighbors=1;NumThresholdNeighbors=1;MatchId=2738;TruScore=0.666667;PctSeqSimilarity=0;PctSizeSimilarity=1;PctRecOverlap=1;SizeDiff=0;StartDistance=0;EndDistance=0	GT	0/1
chr11	69628592	HG2_Ill_GATKHC_19904	N	<INS>	20	PASS	END=69628592;SVTYPE=INS;SVLEN=76;SC=DeBreak,MAMnet,SKSV,pbsv,Smartie-sv_aln,PBHoney,Smartie-sv_asm;NumNeighbors=1;NumThresholdNeighbors=1;MatchId=2746;TruScore=0.666667;PctSeqSimilarity=0;PctSizeSimilarity=1;PctRecOverlap=1;SizeDiff=0;StartDistance=0;EndDistance=0	GT	0/1
chr11	119222186	HG2_PB_SVrefine2Falcon2Bionano_6222	N	<INS>	10	PASS	END=119222186;SVTYPE=INS;SVLEN=894;SC=DeBreak,MAMnet,SKSV,cuteSV,NanoVar,SVIM,Sniffles,Smartie-sv_aln,PBHoney;NumNeighbors=1;NumThresholdNeighbors=1;MatchId=2751;TruScore=0.666667;PctSeqSimilarity=0;PctSizeSimilarity=1;PctRecOverlap=1;SizeDiff=0;StartDistance=0;EndDistance=0	GT	1/1
chr12	130871435	HG4_PB_pbsv_13672	N	<INS>	10	PASS	END=130871435;SVTYPE=INS;SVLEN=285;SC=DeBreak,pbsv,Sniffles,PAV;NumNeighbors=1;NumThresholdNeighbors=1;MatchId=2780;TruScore=0.666667;PctSeqSimilarity=0;PctSizeSimilarity=1;PctRecOverlap=1;SizeDiff=0;StartDistance=0;EndDistance=0	GT	0/1
chr12	6040649	HG4_PB_SVrefine2Falcon1Dovetail_7922	N	<INS>	10	PASS	END=6040649;SVTYPE=INS;SVLEN=2716;SC=DeBreak,cuteSV,SVIM,Sniffles,Smartie-sv_aln,PBHoney,Smartie-sv_asm,SVIM-asm,PAV,Dipcall;NumNeighbors=1;NumThresholdNeighbors=1;MatchId=2794;TruScore=0.666667;PctSeqSimilarity=0;PctSizeSimilarity=1;PctRecOverlap=1;SizeDiff=0;StartDistance=0;EndDistance=0	GT	1/1
chr12	6041692	HG2_PB_SVrefine2PBcRplusDovetail_2204	N	<INS>	10	PASS	END=6041692;SVTYPE=INS;SVLEN=148;SC=DeBreak,MAMnet,Sniffles2,SKSV,cuteSV,NanoVar,pbsv,SVIM,Sniffles,Smartie-sv_aln,PBHoney,Smartie-sv_asm,SVIM-asm,PAV,Dipcall;NumNeighbors=1;NumThresholdNeighbors=1;MatchId=2795;TruScore=0.666667;PctSeqSimilarity=0;PctSizeSimilarity=1;PctRecOverlap=1;SizeDiff=0;StartDistance=0;EndDistance=0	GT	1/1
chr12	125894104	HG3_PB_SVrefine2PBcRDovetail_6441	N	<DEL>	20	PASS	END=125894282;SVTYPE=DEL;SVLEN=178;SC=DeBreak,MAMnet,Sniffles2,SKSV,cuteSV,NanoVar,pbsv,SVIM,Sniffles,Smartie-sv_aln,PBHoney,Smartie-sv_asm,SVIM-asm,PAV,Dipcall;NumNeighbors=1;NumThresholdNeighbors=1;MatchId=2808;TruScore=0.666667;PctSeqSimilarity=0;PctSizeSimilarity=1;PctRecOverlap=1;SizeDiff=0;StartDistance=0;EndDistance=0	GT	0/1
chr12	127316464	HG4_PB_SVrefine2Falcon1Dovetail_8300	N	<INS>	10	PASS	END=127316464;SVTYPE=INS;SVLEN=2687;SC=DeBreak,MAMnet,SKSV,cuteSV,pbsv,SVIM,Sniffles,Smartie-sv_aln,PBHoney,Smartie-sv_asm,SVIM-asm,PAV,Dipcall;NumNeighbors=1;NumThresholdNeighbors=1;MatchId=2812;TruScore=0.666667;PctSeqSimilarity=0;PctSizeSimilarity=1;PctRecOverlap=1;SizeDiff=0;StartDistance=0;EndDistance=0	GT	1/1
chr12	132111053	HG2_PB_SVrefine2Falcon2Bionano_6823	N	<INS>	10	PASS	END=132111053;SVTYPE=INS;SVLEN=442;SC=DeBreak,Sniffles2,SKSV,cuteSV,NanoVar,pbsv,SVIM,Sniffles,Smartie-sv_aln,SVIM-asm,Dipcall;NumNeighbors=1;NumThresholdNeighbors=1;MatchId=2817;TruScore=0.666667;PctSeqSimilarity=0;PctSizeSimilarity=1;PctRecOverlap=1;SizeDiff=0;StartDistance=0;EndDistance=0	GT	1/1
chr12	122185155	HG2_PB_SVrefine2PB10Xhap12_9792	N	<INS>	20	PASS	END=122185155;SVTYPE=INS;SVLEN=122;SC=DeBreak,MAMnet,Sniffles2,SKSV,cuteSV,NanoVar,pbsv,SVIM,Sniffles,Smartie-sv_aln,PBHoney,Smartie-sv_asm,SVIM-asm,PAV,Dipcall;NumNeighbors=1;NumThresholdNeighbors=1;MatchId=2834;TruScore=0.666667;PctSeqSimilarity=0;PctSizeSimilarity=1;PctRecOverlap=1;SizeDiff=0;StartDistance=0;EndDistance=0	GT	0/1
chr12	13097681	HG2_Ill_svaba_16130	N	<DEL>	10	PASS	END=13097734;SVTYPE=DEL;SVLEN=53;SC=DeBreak,MAMnet,Sniffles2,cuteSV,NanoVar,pbsv,SVIM,Sniffles,Smartie-sv_aln,PBHoney,Smartie-sv_asm,PAV;NumNeighbors=1;NumThresholdNeighbors=1;MatchId=2873;TruScore=0.666667;PctSeqSimilarity=0;PctSizeSimilarity=1;PctRecOverlap=1;SizeDiff=0;StartDistance=0;EndDistance=0	GT	0/1
chr12	55727214	HG2_PB_SVrefine2PB10Xhap12_9543	N	<INS>	10	PASS	END=55727214;SVTYPE=INS;SVLEN=8211;SC=DeBreak,MAMnet,cuteSV,NanoVar,SVIM,Sniffles,Smartie-sv_aln,PBHoney;NumNeighbors=1;NumThresholdNeighbors=1;MatchId=2876;TruScore=0.666667;PctSeqSimilarity=0;PctSizeSimilarity=1;PctRecOverlap=1;SizeDiff=0;StartDistance=0;EndDistance=0	GT	1/1
chr12	65818782	HG2_Ill_SVrefine2DISCOVARplusDovetail_2802	N	<INS>	20	PASS	END=65818782;SVTYPE=INS;SVLEN=406;SC=DeBreak,MAMnet,Sniffles2,cuteSV,NanoVar,SVIM,Sniffles,Smartie-sv_aln,PBHoney;NumNeighbors=1;NumThresholdNeighbors=1;MatchId=2878;TruScore=0.666667;PctSeqSimilarity=0;PctSizeSimilarity=1;PctRecOverlap=1;SizeDiff=0;StartDistance=0;EndDistance=0	GT	1/1
chr12	40898625	HG2_Ill_SVrefine2DISCOVARplusDovetail_2701	N	<INS>	20	PASS	END=40898625;SVTYPE=INS;SVLEN=6298;SC=DeBreak,MAMnet,Sniffles2,SKSV,cuteSV,NanoVar,SVIM,Sniffles,Smartie-sv_aln,PBHoney;NumNeighbors=1;NumThresholdNeighbors=1;MatchId=2885;TruScore=0.666667;PctSeqSimilarity=0;PctSizeSimilarity=1;PctRecOverlap=1;SizeDiff=0;StartDistance=0;EndDistance=0	GT	1/1
chr12	125392298	HG3_Ill_manta_3093	N	<INS>	20	PASS	END=125392298;SVTYPE=INS;SVLEN=52;SC=DeBreak,MAMnet,pbsv,Smartie-sv_aln,PBHoney;NumNeighbors=1;NumThresholdNeighbors=1;MatchId=2889;TruScore=0.666667;PctSeqSimilarity=0;PctSizeSimilarity=1;PctRecOverlap=1;SizeDiff=0;StartDistance=0;EndDistance=0	GT	0/1
chr12	7094601	HG2_PB_SVrefine2PBcRplusDovetail_2214	N	<INS>	20	PASS	END=7094601;SVTYPE=INS;SVLEN=1072;SC=DeBreak,Sniffles2,NanoVar,SVIM,Sniffles,Smartie-sv_aln,PBHoney;NumNeighbors=1;NumThresholdNeighbors=1;MatchId=2891;TruScore=0.666667;PctSeqSimilarity=0;PctSizeSimilarity=1;PctRecOverlap=1;SizeDiff=0;StartDistance=0;EndDistance=0	GT	1/1
chr12	121952534	HG4_PB_SVrefine2Falcon1Dovetail_8258	N	<INS>	10	PASS	END=121952534;SVTYPE=INS;SVLEN=1753;SC=DeBreak,MAMnet,cuteSV,NanoVar,SVIM,Sniffles,Smartie-sv_aln,PBHoney;NumNeighbors=1;NumThresholdNeighbors=1;MatchId=2913;TruScore=0.666667;PctSeqSimilarity=0;PctSizeSimilarity=1;PctRecOverlap=1;SizeDiff=0;StartDistance=0;EndDistance=0	GT	1/1
chr12	54407845	HG2_PB_SVrefine2Falcon1plusDovetail_2496	N	<INS>	10	PASS	END=54407845;SVTYPE=INS;SVLEN=335;SC=DeBreak,MAMnet,Sniffles2,SKSV,cuteSV,NanoVar,pbsv,SVIM,Sniffles,Smartie-sv_aln,PBHoney,Smartie-sv_asm,SVIM-asm,PAV,Dipcall;NumNeighbors=1;NumThresholdNeighbors=1;MatchId=2927;TruScore=0.666667;PctSeqSimilarity=0;PctSizeSimilarity=1;PctRecOverlap=1;SizeDiff=0;StartDistance=0;EndDistance=0	GT	0/1
chr12	56299647	HG4_Ill_250bpfermikitraw_17478	N	<INS>	20	PASS	END=56299647;SVTYPE=INS;SVLEN=77;SC=DeBreak,MAMnet,Sniffles2,SKSV,cuteSV,NanoVar,pbsv,SVIM,Sniffles,Smartie-sv_aln,PBHoney,Smartie-sv_asm,SVIM-asm,PAV,Dipcall;NumNeighbors=1;NumThresholdNeighbors=1;MatchId=2929;TruScore=0.666667;PctSeqSimilarity=0;PctSizeSimilarity=1;PctRecOverlap=1;SizeDiff=0;StartDistance=0;EndDistance=0	GT	0/1
chr12	2648372	HG2_PB_PB10Xdip_7041	N	<INS>	10	PASS	END=2648372;SVTYPE=INS;SVLEN=1393;SC=DeBreak,MAMnet,cuteSV,NanoVar,SVIM,Sniffles,Smartie-sv_aln,PBHoney;NumNeighbors=1;NumThresholdNeighbors=1;MatchId=2936;TruScore=0.666667;PctSeqSimilarity=0;PctSizeSimilarity=1;PctRecOverlap=1;SizeDiff=0;StartDistance=0;EndDistance=0	GT	1/1
chr12	108972358	HG2_PB_SVrefine2PBcRplusDovetail_2513	N	<INS>	10	PASS	END=108972358;SVTYPE=INS;SVLEN=4516;SC=DeBreak,MAMnet,Sniffles2,NanoVar,SVIM,Sniffles,Smartie-sv_aln,PBHoney;NumNeighbors=1;NumThresholdNeighbors=1;MatchId=2938;TruScore=0.666667;PctSeqSimilarity=0;PctSizeSimilarity=1;PctRecOverlap=1;SizeDiff=0;StartDistance=0;EndDistance=0	GT	1/1
chr12	2214720	HG4_PB_SVrefine2PBcRDovetail_6519	N	<DEL>	10	PASS	END=2215038;SVTYPE=DEL;SVLEN=318;SC=DeBreak,SKSV,cuteSV,pbsv,PBHoney,Smartie-sv_asm,SVIM-asm,PAV,Dipcall;NumNeighbors=1;NumThresholdNeighbors=1;MatchId=2946;TruScore=0.666667;PctSeqSimilarity=0;PctSizeSimilarity=1;PctRecOverlap=1;SizeDiff=0;StartDistance=0;EndDistance=0	GT	0/1
chr12	40540030	HG4_PB_SVrefine2Falcon1Dovetail_7993	N	<INS>	10	PASS	END=40540030;SVTYPE=INS;SVLEN=2316;SC=DeBreak,NanoVar,SVIM,Sniffles,Smartie-sv_aln,PBHoney,SVIM-asm,Dipcall;NumNeighbors=1;NumThresholdNeighbors=1;MatchId=2948;TruScore=0.666667;PctSeqSimilarity=0;PctSizeSimilarity=1;PctRecOverlap=1;SizeDiff=0;StartDistance=0;EndDistance=0	GT	1/1
chr12	53892692	HG3_Ill_150bpfermikitraw_16643	N	<DEL>	20	PASS	END=53892742;SVTYPE=DEL;SVLEN=50;SC=DeBreak,Sniffles2,Smartie-sv_aln,Smartie-sv_asm,SVIM-asm;NumNeighbors=1;NumThresholdNeighbors=1;MatchId=2968;TruScore=0.666667;PctSeqSimilarity=0;PctSizeSimilarity=1;PctRecOverlap=1;SizeDiff=0;StartDistance=0;EndDistance=0	GT	1/1
chr12	93845894	HG2_PB_HySA_24412	N	<INS>	10	PASS	END=93845894;SVTYPE=INS;SVLEN=3617;SC=DeBreak,MAMnet,Sniffles2,SKSV,cuteSV,NanoVar,pbsv,SVIM,Sniffles,Smartie-sv_aln,PBHoney;NumNeighbors=1;NumThresholdNeighbors=1;MatchId=2998;TruScore=0.666667;PctSeqSimilarity=0;PctSizeSimilarity=1;PctRecOverlap=1;SizeDiff=0;StartDistance=0;EndDistance=0	GT	0/1
chr13	48315756	HG2_PB_assemblyticsfalcon_6887	N	<DEL>	20	PASS	END=48316480;SVTYPE=DEL;SVLEN=724;SC=DeBreak,PBHoney,SVIM-asm,PAV,Dipcall;NumNeighbors=1;NumThresholdNeighbors=1;MatchId=3026;TruScore=0.666667;PctSeqSimilarity=0;PctSizeSimilarity=1;PctRecOverlap=1;SizeDiff=0;StartDistance=0;EndDistance=0	GT	0/1
chr13	80994340	HG2_PB_PB10Xdip_9148	N	<INS>	10	PASS	END=80994340;SVTYPE=INS;SVLEN=774;SC=DeBreak,MAMnet,cuteSV,SVIM,Sniffles,Smartie-sv_aln;NumNeighbors=1;NumThresholdNeighbors=1;MatchId=3041;TruScore=0.666667;PctSeqSimilarity=0;PctSizeSimilarity=1;PctRecOverlap=1;SizeDiff=0;StartDistance=0;EndDistance=0	GT	1/1
chr13	114527416	HG2_PB_pbsv_14600	N	<INS>	10	PASS	END=114527416;SVTYPE=INS;SVLEN=2064;SC=DeBreak,cuteSV,SVIM,Sniffles,Smartie-sv_aln,PBHoney,Dipcall;NumNeighbors=1;NumThresholdNeighbors=1;MatchId=3099;TruScore=0.666667;PctSeqSimilarity=0;PctSizeSimilarity=1;PctRecOverlap=1;SizeDiff=0;StartDistance=0;EndDistance=0	GT	0/1
chr13	114852676	HG3_Ill_scalpel_13973	N	<DEL>	20	PASS	END=114852730;SVTYPE=DEL;SVLEN=54;SC=DeBreak,MAMnet,Sniffles2,SKSV,cuteSV,NanoVar,pbsv,SVIM,Sniffles,Smartie-sv_aln,PBHoney,Dipcall;NumNeighbors=1;NumThresholdNeighbors=1;MatchId=3144;TruScore=0.666667;PctSeqSimilarity=0;PctSizeSimilarity=1;PctRecOverlap=1;SizeDiff=0;StartDistance=0;EndDistance=0	GT	0/1
chr13	66720736	HG2_PB_SVrefine2PB10Xhap12_10215	N	<INS>	20	PASS	END=66720736;SVTYPE=INS;SVLEN=1228;SC=DeBreak,cuteSV,SVIM,Sniffles,Smartie-sv_aln;NumNeighbors=1;NumThresholdNeighbors=1;MatchId=3159;TruScore=0.666667;PctSeqSimilarity=0;PctSizeSimilarity=1;PctRecOverlap=1;SizeDiff=0;StartDistance=0;EndDistance=0	GT	1/1
chr13	101104451	HG2_PB_pbsv_14369	N	<INS>	10	PASS	END=101104451;SVTYPE=INS;SVLEN=1373;SC=DeBreak,MAMnet,Sniffles2,SKSV,cuteSV,SVIM,Sniffles,Smartie-sv_aln,PBHoney;NumNeighbors=1;NumThresholdNeighbors=1;MatchId=3177;TruScore=0.666667;PctSeqSimilarity=0;PctSizeSimilarity=1;PctRecOverlap=1;SizeDiff=0;StartDistance=0;EndDistance=0	GT	1/1
chr14	105987019	HG4_PB_SVrefine2Falcon1Dovetail_9249	N	<INS>	10	PASS	END=105987019;SVTYPE=INS;SVLEN=1842;SC=DeBreak,cuteSV,NanoVar,SVIM,Sniffles,Smartie-sv_aln,PBHoney,SVIM-asm,PAV,Dipcall;NumNeighbors=1;NumThresholdNeighbors=1;MatchId=3190;TruScore=0.666667;PctSeqSimilarity=0;PctSizeSimilarity=1;PctRecOverlap=1;SizeDiff=0;StartDistance=0;EndDistance=0	GT	0/1
chr14	105149647	HG2_Ill_MetaSV_1540	N	<INS>	20	PASS	END=105149647;SVTYPE=INS;SVLEN=1108;SC=DeBreak,MAMnet,cuteSV,SVIM,Sniffles,Smartie-sv_aln,PBHoney,Dipcall;NumNeighbors=1;NumThresholdNeighbors=1;MatchId=3205;TruScore=0.666667;PctSeqSimilarity=0;PctSizeSimilarity=1;PctRecOverlap=1;SizeDiff=0;StartDistance=0;EndDistance=0	GT	0/1
chr14	65829985	HG2_Ill_150bpfermikitraw_18681	N	<DEL>	20	PASS	END=65830037;SVTYPE=DEL;SVLEN=52;SC=DeBreak,MAMnet,Smartie-sv_aln,Smartie-sv_asm;NumNeighbors=1;NumThresholdNeighbors=1;MatchId=3212;TruScore=0.666667;PctSeqSimilarity=0;PctSizeSimilarity=1;PctRecOverlap=1;SizeDiff=0;StartDistance=0;EndDistance=0	GT	0/1
chr14	101262946	HG2_PB_HySA_27486	N	<INS>	10	PASS	END=101262946;SVTYPE=INS;SVLEN=181;SC=DeBreak,MAMnet,Sniffles2,SKSV,cuteSV,NanoVar,SVIM,Sniffles,Smartie-sv_aln;NumNeighbors=1;NumThresholdNeighbors=1;MatchId=3252;TruScore=0.666667;PctSeqSimilarity=0;PctSizeSimilarity=1;PctRecOverlap=1;SizeDiff=0;StartDistance=0;EndDistance=0	GT	0/1
chr14	101339787	HG3_PB_HySA_22730	N	<INS>	20	PASS	END=101339787;SVTYPE=INS;SVLEN=1610;SC=DeBreak,Sniffles2,cuteSV,SVIM,Sniffles,Smartie-sv_aln,PBHoney;NumNeighbors=1;NumThresholdNeighbors=1;MatchId=3253;TruScore=0.666667;PctSeqSimilarity=0;PctSizeSimilarity=1;PctRecOverlap=1;SizeDiff=0;StartDistance=0;EndDistance=0	GT	1/1
chr14	86753415	HG3_Ill_scalpel_14396	N	<DEL>	20	PASS	END=86753479;SVTYPE=DEL;SVLEN=64;SC=DeBreak,MAMnet,Sniffles2,SKSV,cuteSV,NanoVar,pbsv,SVIM,Sniffles,Smartie-sv_aln,PBHoney;NumNeighbors=1;NumThresholdNeighbors=1;MatchId=3274;TruScore=0.666667;PctSeqSimilarity=0;PctSizeSimilarity=1;PctRecOverlap=1;SizeDiff=0;StartDistance=0;EndDistance=0	GT	0/1
chr14	86772510	HG2_Ill_svaba_18654	N	<DEL>	20	PASS	END=86772585;SVTYPE=DEL;SVLEN=75;SC=DeBreak,MAMnet,Sniffles2,cuteSV,NanoVar,SVIM,Sniffles,Smartie-sv_aln,Smartie-sv_asm,Dipcall;NumNeighbors=1;NumThresholdNeighbors=1;MatchId=3275;TruScore=0.666667;PctSeqSimilarity=0;PctSizeSimilarity=1;PctRecOverlap=1;SizeDiff=0;StartDistance=0;EndDistance=0	GT	0/1
chr14	102248371	HG2_PB_SVrefine2PBcRplusDovetail_3398	N	<DEL>	10	PASS	END=102248930;SVTYPE=DEL;SVLEN=559;SC=DeBreak,MAMnet,SKSV,cuteSV,SVIM,Sniffles,Smartie-sv_aln;NumNeighbors=1;NumThresholdNeighbors=1;MatchId=3289;TruScore=0.666667;PctSeqSimilarity=0;PctSizeSimilarity=1;PctRecOverlap=1;SizeDiff=0;StartDistance=0;EndDistance=0	GT	0/1
chr14	101423612	HG2_PB_SVrefine2PB10Xhap12_10904	N	<INS>	10	PASS	END=101423612;SVTYPE=INS;SVLEN=2168;SC=DeBreak,MAMnet,Sniffles2,NanoVar,SVIM,Sniffles,Smartie-sv_aln,PBHoney;NumNeighbors=1;NumThresholdNeighbors=1;MatchId=3295;TruScore=0.666667;PctSeqSimilarity=0;PctSizeSimilarity=1;PctRecOverlap=1;SizeDiff=0;StartDistance=0;EndDistance=0	GT	1/1
chr14	21176134	HG2_PB_PB10Xdip_9548	N	<INS>	10	PASS	END=21176134;SVTYPE=INS;SVLEN=2472;SC=DeBreak,MAMnet,SKSV,cuteSV,NanoVar,SVIM,Sniffles,Smartie-sv_aln,PBHoney;NumNeighbors=1;NumThresholdNeighbors=1;MatchId=3297;TruScore=0.666667;PctSeqSimilarity=0;PctSizeSimilarity=1;PctRecOverlap=1;SizeDiff=0;StartDistance=0;EndDistance=0	GT	0/1
chr15	94595023	HG2_PB_SVrefine2PB10Xhap12_11314	N	<INS>	20	PASS	END=94595023;SVTYPE=INS;SVLEN=1183;SC=DeBreak,MAMnet,Sniffles2,NanoVar,SVIM,Sniffles,Smartie-sv_aln,PBHoney;NumNeighbors=1;NumThresholdNeighbors=1;MatchId=3335;TruScore=0.666667;PctSeqSimilarity=0;PctSizeSimilarity=1;PctRecOverlap=1;SizeDiff=0;StartDistance=0;EndDistance=0	GT	1/1
chr15	101671305	HG2_PB_pbsv_15717	N	<INS>	10	PASS	END=101671305;SVTYPE=INS;SVLEN=2639;SC=DeBreak,MAMnet,Sniffles2,cuteSV,NanoVar,pbsv,SVIM,Sniffles,Smartie-sv_aln,PBHoney,Dipcall;NumNeighbors=1;NumThresholdNeighbors=1;MatchId=3381;TruScore=0.666667;PctSeqSimilarity=0;PctSizeSimilarity=1;PctRecOverlap=1;SizeDiff=0;StartDistance=0;EndDistance=0	GT	1/1
chr15	101008051	HG4_Ill_svaba_19490	N	<DEL>	20	PASS	END=101008101;SVTYPE=DEL;SVLEN=50;SC=DeBreak,MAMnet,Sniffles2,cuteSV,SVIM,Sniffles,Smartie-sv_aln,Smartie-sv_asm,SVIM-asm,Dipcall;NumNeighbors=1;NumThresholdNeighbors=1;MatchId=3412;TruScore=0.666667;PctSeqSimilarity=0;PctSizeSimilarity=1;PctRecOverlap=1;SizeDiff=0;StartDistance=0;EndDistance=0	GT	0/1
chr16	81798658	HG2_PB_HySA_29613	N	<INS>	10	PASS	END=81798658;SVTYPE=INS;SVLEN=1626;SC=DeBreak,MAMnet,Sniffles2,cuteSV,NanoVar,SVIM,Sniffles,Smartie-sv_aln,PBHoney;NumNeighbors=1;NumThresholdNeighbors=1;MatchId=3430;TruScore=0.666667;PctSeqSimilarity=0;PctSizeSimilarity=1;PctRecOverlap=1;SizeDiff=0;StartDistance=0;EndDistance=0	GT	0/1
chr16	85867678	HG2_PB_SVrefine2Falcon1plusDovetail_4457	N	<INS>	10	PASS	END=85867678;SVTYPE=INS;SVLEN=787;SC=DeBreak,MAMnet,SVIM,Sniffles,Dipcall;NumNeighbors=1;NumThresholdNeighbors=1;MatchId=3475;TruScore=0.666667;PctSeqSimilarity=0;PctSizeSimilarity=1;PctRecOverlap=1;SizeDiff=0;StartDistance=0;EndDistance=0	GT	0/1
chr16	4254407	HG3_Ill_manta_3527	N	<INS>	20	PASS	END=4254407;SVTYPE=INS;SVLEN=56;SC=DeBreak,MAMnet,Sniffles2,SKSV,cuteSV,NanoVar,pbsv,SVIM,Sniffles,Smartie-sv_aln,PBHoney,Smartie-sv_asm,SVIM-asm,PAV,Dipcall;NumNeighbors=1;NumThresholdNeighbors=1;MatchId=3487;TruScore=0.666667;PctSeqSimilarity=0;PctSizeSimilarity=1;PctRecOverlap=1;SizeDiff=0;StartDistance=0;EndDistance=0	GT	0/1
chr16	89073363	HG3_PB_HySA_24740	N	<INS>	10	PASS	END=89073363;SVTYPE=INS;SVLEN=613;SC=DeBreak,MAMnet,cuteSV,NanoVar,pbsv,SVIM,Sniffles,Smartie-sv_aln;NumNeighbors=1;NumThresholdNeighbors=1;MatchId=3492;TruScore=0.666667;PctSeqSimilarity=0;PctSizeSimilarity=1;PctRecOverlap=1;SizeDiff=0;StartDistance=0;EndDistance=0	GT	1/1
chr16	22707171	HG4_PB_SVrefine2Falcon1Dovetail_9697	N	<DEL>	10	PASS	END=22707294;SVTYPE=DEL;SVLEN=123;SC=DeBreak,NanoVar,Dipcall;NumNeighbors=1;NumThresholdNeighbors=1;MatchId=3496;TruScore=0.666667;PctSeqSimilarity=0;PctSizeSimilarity=1;PctRecOverlap=1;SizeDiff=0;StartDistance=0;EndDistance=0	GT	0/1
chr16	952570	HG3_PB_SVrefine2Falcon1Dovetail_9596	N	<INS>	10	PASS	END=952570;SVTYPE=INS;SVLEN=604;SC=DeBreak,MAMnet,Sniffles2,SKSV,cuteSV,NanoVar,pbsv,SVIM,Sniffles,Smartie-sv_aln,PBHoney,Smartie-sv_asm,SVIM-asm,PAV,Dipcall;NumNeighbors=1;NumThresholdNeighbors=1;MatchId=3501;TruScore=0.666667;PctSeqSimilarity=0;PctSizeSimilarity=1;PctRecOverlap=1;SizeDiff=0;StartDistance=0;EndDistance=0	GT	1/1
chr16	964488	HG2_PB_SVrefine2Falcon1plusDovetail_4061	N	<INS>	10	PASS	END=964488;SVTYPE=INS;SVLEN=2285;SC=DeBreak,MAMnet,Sniffles2,NanoVar,SVIM,Sniffles,Smartie-sv_aln,PBHoney;NumNeighbors=1;NumThresholdNeighbors=1;MatchId=3502;TruScore=0.666667;PctSeqSimilarity=0;PctSizeSimilarity=1;PctRecOverlap=1;SizeDiff=0;StartDistance=0;EndDistance=0	GT	1/1
chr16	89973749	HG2_PB_SVrefine2Falcon2Bionano_8060	N	<INS>	10	PASS	END=89973749;SVTYPE=INS;SVLEN=1148;SC=DeBreak,MAMnet,Sniffles2,SKSV,cuteSV,NanoVar,SVIM,Sniffles,Smartie-sv_aln,PBHoney,Smartie-sv_asm,SVIM-asm,PAV,Dipcall;NumNeighbors=1;NumThresholdNeighbors=1;MatchId=3516;TruScore=0.666667;PctSeqSimilarity=0;PctSizeSimilarity=1;PctRecOverlap=1;SizeDiff=0;StartDistance=0;EndDistance=0	GT	1/1
chr16	1235627	HG2_PB_SVrefine2PB10Xhap12_11434	N	<INS>	10	PASS	END=1235627;SVTYPE=INS;SVLEN=2273;SC=DeBreak,MAMnet,Sniffles2,cuteSV,NanoVar,SVIM,Sniffles,Smartie-sv_aln,PBHoney;NumNeighbors=1;NumThresholdNeighbors=1;MatchId=3545;TruScore=0.666667;PctSeqSimilarity=0;PctSizeSimilarity=1;PctRecOverlap=1;SizeDiff=0;StartDistance=0;EndDistance=0	GT	1/1
chr16	87251195	HG2_PB_SVrefine2Falcon2Bionano_8005	N	<INS>	10	PASS	END=87251195;SVTYPE=INS;SVLEN=473;SC=DeBreak,MAMnet,Sniffles2,SKSV,cuteSV,NanoVar,pbsv,SVIM,Sniffles,Smartie-sv_aln,PBHoney,Smartie-sv_asm,SVIM-asm,PAV,Dipcall;NumNeighbors=1;NumThresholdNeighbors=1;MatchId=3549;TruScore=0.666667;PctSeqSimilarity=0;PctSizeSimilarity=1;PctRecOverlap=1;SizeDiff=0;StartDistance=0;EndDistance=0	GT	1/1
chr16	90069634	HG2_PB_SVrefine2PBcRplusDovetail_4156	N	<DEL>	10	PASS	END=90069853;SVTYPE=DEL;SVLEN=219;SC=DeBreak,MAMnet,NanoVar,Sniffles,SVIM-asm,Dipcall;NumNeighbors=1;NumThresholdNeighbors=1;MatchId=3557;TruScore=0.666667;PctSeqSimilarity=0;PctSizeSimilarity=1;PctRecOverlap=1;SizeDiff=0;StartDistance=0;EndDistance=0	GT	0/1
chr17	48118475	HG2_Ill_SVrefine2DISCOVARplusDovetail_5185	N	<INS>	20	PASS	END=48118475;SVTYPE=INS;SVLEN=2499;SC=DeBreak,Sniffles2,NanoVar,SVIM,Sniffles,Smartie-sv_aln,PBHoney;NumNeighbors=1;NumThresholdNeighbors=1;MatchId=3570;TruScore=0.666667;PctSeqSimilarity=0;PctSizeSimilarity=1;PctRecOverlap=1;SizeDiff=0;StartDistance=0;EndDistance=0	GT	1/1
chr17	41323	HG2_PB_SVrefine2PB10Xhap12_11864	N	<INS>	10	PASS	END=41323;SVTYPE=INS;SVLEN=459;SC=DeBreak,MAMnet,Sniffles2,SKSV,NanoVar,pbsv,SVIM,Sniffles,Smartie-sv_aln,Smartie-sv_asm,SVIM-asm,PAV,Dipcall;NumNeighbors=1;NumThresholdNeighbors=1;MatchId=3576;TruScore=0.666667;PctSeqSimilarity=0;PctSizeSimilarity=1;PctRecOverlap=1;SizeDiff=0;StartDistance=0;EndDistance=0	GT	1/1
chr17	3862135	HG4_Ill_150bpfermikitraw_20697	N	<INS>	10	PASS	END=3862135;SVTYPE=INS;SVLEN=58;SC=DeBreak,pbsv,Smartie-sv_aln,PBHoney,Smartie-sv_asm;NumNeighbors=1;NumThresholdNeighbors=1;MatchId=3607;TruScore=0.666667;PctSeqSimilarity=0;PctSizeSimilarity=1;PctRecOverlap=1;SizeDiff=0;StartDistance=0;EndDistance=0	GT	0/1
chr17	8312642	HG2_Ill_SVrefine2DISCOVARplusDovetail_5022	N	<INS>	20	PASS	END=8312642;SVTYPE=INS;SVLEN=4670;SC=DeBreak,MAMnet,Sniffles2,NanoVar,SVIM,Sniffles,Smartie-sv_aln,PBHoney;NumNeighbors=1;NumThresholdNeighbors=1;MatchId=3630;TruScore=0.666667;PctSeqSimilarity=0;PctSizeSimilarity=1;PctRecOverlap=1;SizeDiff=0;StartDistance=0;EndDistance=0	GT	0/1
chr17	41119184	HG3_Ill_manta_3681	N	<DEL>	20	PASS	END=41119366;SVTYPE=DEL;SVLEN=182;SC=DeBreak,MAMnet,Sniffles2,SKSV,cuteSV,NanoVar,pbsv,SVIM,Sniffles,Smartie-sv_aln,PBHoney,Smartie-sv_asm,PAV;NumNeighbors=1;NumThresholdNeighbors=1;MatchId=3639;TruScore=0.666667;PctSeqSimilarity=0;PctSizeSimilarity=1;PctRecOverlap=1;SizeDiff=0;StartDistance=0;EndDistance=0	GT	0/1
chr17	550028	HG3_PB_HySA_24845	N	<INS>	10	PASS	END=550028;SVTYPE=INS;SVLEN=174;SC=DeBreak,MAMnet,Sniffles2,SKSV,cuteSV,pbsv,SVIM,Sniffles,Smartie-sv_aln,PBHoney,Smartie-sv_asm,SVIM-asm,PAV,Dipcall;NumNeighbors=1;NumThresholdNeighbors=1;MatchId=3667;TruScore=0.666667;PctSeqSimilarity=0;PctSizeSimilarity=1;PctRecOverlap=1;SizeDiff=0;StartDistance=0;EndDistance=0	GT	1/1
chr17	1020314	HG3_PB_SVrefine2Falcon1Dovetail_10207	N	<INS>	10	PASS	END=1020314;SVTYPE=INS;SVLEN=537;SC=DeBreak,MAMnet,SKSV,cuteSV,NanoVar,pbsv,SVIM,Sniffles,Smartie-sv_aln,Smartie-sv_asm,SVIM-asm,PAV,Dipcall;NumNeighbors=1;NumThresholdNeighbors=1;MatchId=3679;TruScore=0.666667;PctSeqSimilarity=0;PctSizeSimilarity=1;PctRecOverlap=1;SizeDiff=0;StartDistance=0;EndDistance=0	GT	1/1
chr17	78286167	HG2_PB_SVrefine2Falcon2Bionano_8376	N	<INS>	10	PASS	END=78286167;SVTYPE=INS;SVLEN=87;SC=DeBreak,MAMnet,Sniffles2,SKSV,cuteSV,NanoVar,pbsv,SVIM,Sniffles,Smartie-sv_aln,PBHoney;NumNeighbors=1;NumThresholdNeighbors=1;MatchId=3682;TruScore=0.666667;PctSeqSimilarity=0;PctSizeSimilarity=1;PctRecOverlap=1;SizeDiff=0;StartDistance=0;EndDistance=0	GT	0/1
chr17	26842625	HG2_PB_SVrefine2PBcRplusDovetail_4358	N	<DEL>	10	PASS	END=26842960;SVTYPE=DEL;SVLEN=335;SC=DeBreak,MAMnet,Sniffles2,SKSV,cuteSV,NanoVar,pbsv,SVIM,Sniffles,Smartie-sv_aln,PBHoney,Smartie-sv_asm,SVIM-asm,PAV,Dipcall;NumNeighbors=1;NumThresholdNeighbors=1;MatchId=3683;TruScore=0.666667;PctSeqSimilarity=0;PctSizeSimilarity=1;PctRecOverlap=1;SizeDiff=0;StartDistance=0;EndDistance=0	GT	0/1
chr17	55208784	HG4_PB_SVrefine2Falcon1Dovetail_10426	N	<INS>	10	PASS	END=55208784;SVTYPE=INS;SVLEN=1407;SC=DeBreak,Sniffles2,cuteSV,NanoVar,SVIM,Sniffles,Smartie-sv_aln,PBHoney,Smartie-sv_asm,SVIM-asm,PAV,Dipcall;NumNeighbors=1;NumThresholdNeighbors=1;MatchId=3708;TruScore=0.666667;PctSeqSimilarity=0;PctSizeSimilarity=1;PctRecOverlap=1;SizeDiff=0;StartDistance=0;EndDistance=0	GT	1/1
chr17	55210028	HG2_PB_assemblyticsfalcon_10833	N	<INS>	10	PASS	END=55210028;SVTYPE=INS;SVLEN=1837;SC=DeBreak,MAMnet,Sniffles2,SKSV,cuteSV,NanoVar,pbsv,SVIM,Sniffles,Smartie-sv_aln,PBHoney,Smartie-sv_asm,SVIM-asm,PAV,Dipcall;NumNeighbors=1;NumThresholdNeighbors=1;MatchId=3709;TruScore=0.666667;PctSeqSimilarity=0;PctSizeSimilarity=1;PctRecOverlap=1;SizeDiff=0;StartDistance=0;EndDistance=0	GT	1/1
chr17	73190392	HG2_PB_SVrefine2PB10Xhap12_12306	N	<INS>	20	PASS	END=73190392;SVTYPE=INS;SVLEN=629;SC=DeBreak,MAMnet,Sniffles2,cuteSV,NanoVar,pbsv,SVIM,Sniffles,Smartie-sv_aln,Smartie-sv_asm,SVIM-asm,PAV,Dipcall;NumNeighbors=1;NumThresholdNeighbors=1;MatchId=3718;TruScore=0.666667;PctSeqSimilarity=0;PctSizeSimilarity=1;PctRecOverlap=1;SizeDiff=0;StartDistance=0;EndDistance=0	GT	1/1
chr18	76793223	HG2_PB_SVrefine2Falcon2Bionano_8643	N	<INS>	10	PASS	END=76793223;SVTYPE=INS;SVLEN=1032;SC=DeBreak,MAMnet,Sniffles2,SKSV,cuteSV,NanoVar,pbsv,SVIM,Sniffles,Smartie-sv_aln,PBHoney,Smartie-sv_asm,SVIM-asm,PAV,Dipcall;NumNeighbors=1;NumThresholdNeighbors=1;MatchId=3730;TruScore=0.666667;PctSeqSimilarity=0;PctSizeSimilarity=1;PctRecOverlap=1;SizeDiff=0;StartDistance=0;EndDistance=0	GT	0/1
chr18	76795536	HG2_PB_PB10Xdip_14457	N	<INS>	10	PASS	END=76795536;SVTYPE=INS;SVLEN=72;SC=DeBreak,MAMnet,Sniffles2,SKSV,cuteSV,NanoVar,pbsv,SVIM,Sniffles,Smartie-sv_aln,PBHoney,Smartie-sv_asm,SVIM-asm,Dipcall;NumNeighbors=1;NumThresholdNeighbors=1;MatchId=3731;TruScore=0.666667;PctSeqSimilarity=0;PctSizeSimilarity=1;PctRecOverlap=1;SizeDiff=0;StartDistance=0;EndDistance=0	GT	0/1
chr18	76244897	HG2_PB_SVrefine2Falcon2Bionano_8628	N	<INS>	10	PASS	END=76244897;SVTYPE=INS;SVLEN=294;SC=DeBreak,MAMnet,Sniffles2,SKSV,cuteSV,NanoVar,pbsv,SVIM,Sniffles,Smartie-sv_aln,PBHoney,Smartie-sv_asm,SVIM-asm,PAV,Dipcall;NumNeighbors=1;NumThresholdNeighbors=1;MatchId=3732;TruScore=0.666667;PctSeqSimilarity=0;PctSizeSimilarity=1;PctRecOverlap=1;SizeDiff=0;StartDistance=0;EndDistance=0	GT	0/1
chr18	67279635	HG3_Ill_Krunchall_23062	N	<INS>	20	PASS	END=67279635;SVTYPE=INS;SVLEN=96;SC=DeBreak,NanoVar;NumNeighbors=1;NumThresholdNeighbors=1;MatchId=3742;TruScore=0.666667;PctSeqSimilarity=0;PctSizeSimilarity=1;PctRecOverlap=1;SizeDiff=0;StartDistance=0;EndDistance=0	GT	0/1
chr18	77116782	HG2_PB_SVrefine2Falcon2Bionano_8653	N	<INS>	10	PASS	END=77116782;SVTYPE=INS;SVLEN=868;SC=DeBreak,MAMnet,Sniffles2,SKSV,cuteSV,NanoVar,pbsv,SVIM,Sniffles,Smartie-sv_aln,PBHoney,Smartie-sv_asm,SVIM-asm,Dipcall;NumNeighbors=1;NumThresholdNeighbors=1;MatchId=3750;TruScore=0.666667;PctSeqSimilarity=0;PctSizeSimilarity=1;PctRecOverlap=1;SizeDiff=0;StartDistance=0;EndDistance=0	GT	1/1
chr18	46593457	HG2_PB_SVrefine2PB10Xhap12_12631	N	<INS>	10	PASS	END=46593457;SVTYPE=INS;SVLEN=1023;SC=DeBreak,cuteSV,SVIM,Sniffles,Smartie-sv_aln;NumNeighbors=1;NumThresholdNeighbors=1;MatchId=3763;TruScore=0.666667;PctSeqSimilarity=0;PctSizeSimilarity=1;PctRecOverlap=1;SizeDiff=0;StartDistance=0;EndDistance=0	GT	1/1
chr18	57141045	HG2_PB_PB10Xdip_14236	N	<INS>	10	PASS	END=57141045;SVTYPE=INS;SVLEN=758;SC=DeBreak,Sniffles;NumNeighbors=1;NumThresholdNeighbors=1;MatchId=3771;TruScore=0.666667;PctSeqSimilarity=0;PctSizeSimilarity=1;PctRecOverlap=1;SizeDiff=0;StartDistance=0;EndDistance=0	GT	1/1
chr18	47975614	HG2_10X_SVrefine210Xhap12_12074	N	<INS>	20	PASS	END=47975614;SVTYPE=INS;SVLEN=7194;SC=DeBreak,MAMnet,Sniffles2,cuteSV,NanoVar,pbsv,SVIM,Sniffles,Smartie-sv_aln,PBHoney;NumNeighbors=1;NumThresholdNeighbors=1;MatchId=3779;TruScore=0.666667;PctSeqSimilarity=0;PctSizeSimilarity=1;PctRecOverlap=1;SizeDiff=0;StartDistance=0;EndDistance=0	GT	1/1
chr18	45377167	HG4_Ill_svaba_21360	N	<DEL>	10	PASS	END=45377220;SVTYPE=DEL;SVLEN=53;SC=DeBreak,Sniffles2,Smartie-sv_aln,Smartie-sv_asm,SVIM-asm;NumNeighbors=1;NumThresholdNeighbors=1;MatchId=3786;TruScore=0.666667;PctSeqSimilarity=0;PctSizeSimilarity=1;PctRecOverlap=1;SizeDiff=0;StartDistance=0;EndDistance=0	GT	0/1
chr18	70633761	HG2_PB_SVrefine2PB10Xhap12_12732	N	<INS>	10	PASS	END=70633761;SVTYPE=INS;SVLEN=12878;SC=DeBreak,MAMnet,Sniffles2,SKSV,cuteSV,NanoVar,pbsv,SVIM,Sniffles,Smartie-sv_aln,PBHoney,Smartie-sv_asm,SVIM-asm,PAV,Dipcall;NumNeighbors=1;NumThresholdNeighbors=1;MatchId=3796;TruScore=0.666667;PctSeqSimilarity=0;PctSizeSimilarity=1;PctRecOverlap=1;SizeDiff=0;StartDistance=0;EndDistance=0	GT	1/1
chr18	13672959	HG2_PB_SVrefine2Falcon1plusDovetail_5083	N	<INS>	10	PASS	END=13672959;SVTYPE=INS;SVLEN=513;SC=DeBreak,MAMnet,Sniffles2,SKSV,cuteSV,NanoVar,pbsv,SVIM,Sniffles,Smartie-sv_aln,PBHoney,Smartie-sv_asm,SVIM-asm,PAV,Dipcall;NumNeighbors=1;NumThresholdNeighbors=1;MatchId=3826;TruScore=0.666667;PctSeqSimilarity=0;PctSizeSimilarity=1;PctRecOverlap=1;SizeDiff=0;StartDistance=0;EndDistance=0	GT	0/1
chr19	4884873	HG4_PB_SVrefine2Falcon1Dovetail_11092	N	<DEL>	20	PASS	END=4885438;SVTYPE=DEL;SVLEN=565;SC=DeBreak,MAMnet,Sniffles2,SKSV,cuteSV,NanoVar,pbsv,SVIM,Sniffles,Smartie-sv_aln,PBHoney,Smartie-sv_asm,SVIM-asm,PAV,Dipcall;NumNeighbors=1;NumThresholdNeighbors=1;MatchId=3841;TruScore=0.666667;PctSeqSimilarity=0;PctSizeSimilarity=1;PctRecOverlap=1;SizeDiff=0;StartDistance=0;EndDistance=0	GT	0/1
chr19	8788116	HG2_Ill_GATKHC_28123	N	<INS>	20	PASS	END=8788116;SVTYPE=INS;SVLEN=56;SC=DeBreak,SKSV,pbsv,PBHoney;NumNeighbors=1;NumThresholdNeighbors=1;MatchId=3849;TruScore=0.666667;PctSeqSimilarity=0;PctSizeSimilarity=1;PctRecOverlap=1;SizeDiff=0;StartDistance=0;EndDistance=0	GT	0/1
chr19	24156086	HG3_Ill_SVrefine2DISCOVARDovetail_12750	N	<INS>	20	PASS	END=24156086;SVTYPE=INS;SVLEN=2058;SC=DeBreak,Sniffles2,NanoVar,SVIM,Sniffles,Smartie-sv_aln,PBHoney;NumNeighbors=1;NumThresholdNeighbors=1;MatchId=3853;TruScore=0.666667;PctSeqSimilarity=0;PctSizeSimilarity=1;PctRecOverlap=1;SizeDiff=0;StartDistance=0;EndDistance=0	GT	1/1
chr19	1744598	HG3_Ill_250bpfermikitraw_22686	N	<INS>	20	PASS	END=1744598;SVTYPE=INS;SVLEN=54;SC=DeBreak,MAMnet,SKSV,cuteSV,pbsv,SVIM,Sniffles,Smartie-sv_aln,PBHoney;NumNeighbors=1;NumThresholdNeighbors=1;MatchId=3860;TruScore=0.666667;PctSeqSimilarity=0;PctSizeSimilarity=1;PctRecOverlap=1;SizeDiff=0;StartDistance=0;EndDistance=0	GT	0/1
chr19	9007241	HG2_PB_SVrefine2Falcon1plusDovetail_5537	N	<INS>	20	PASS	END=9007241;SVTYPE=INS;SVLEN=14828;SC=DeBreak,MAMnet,Sniffles2,SKSV,cuteSV,NanoVar,SVIM,Sniffles,Smartie-sv_aln,PBHoney;NumNeighbors=1;NumThresholdNeighbors=1;MatchId=3880;TruScore=0.666667;PctSeqSimilarity=0;PctSizeSimilarity=1;PctRecOverlap=1;SizeDiff=0;StartDistance=0;EndDistance=0	GT	1/1
chr19	18800292	HG2_PB_SVrefine2PBcRplusDovetail_5143	N	<INS>	20	PASS	END=18800292;SVTYPE=INS;SVLEN=498;SC=DeBreak,MAMnet,Sniffles2,SKSV,cuteSV,NanoVar,SVIM,Sniffles,Smartie-sv_aln;NumNeighbors=1;NumThresholdNeighbors=1;MatchId=3920;TruScore=0.666667;PctSeqSimilarity=0;PctSizeSimilarity=1;PctRecOverlap=1;SizeDiff=0;StartDistance=0;EndDistance=0	GT	1/1
chr19	49672648	HG2_PB_PB10Xdip_15936	N	<INS>	20	PASS	END=49672648;SVTYPE=INS;SVLEN=2753;SC=DeBreak,MAMnet,Sniffles2,cuteSV,NanoVar,SVIM,Sniffles,Smartie-sv_aln,PBHoney;NumNeighbors=1;NumThresholdNeighbors=1;MatchId=3932;TruScore=0.666667;PctSeqSimilarity=0;PctSizeSimilarity=1;PctRecOverlap=1;SizeDiff=0;StartDistance=0;EndDistance=0	GT	0/1
chr19	7515014	HG4_PB_SVrefine2Falcon1Dovetail_11112	N	<INS>	10	PASS	END=7515014;SVTYPE=INS;SVLEN=16563;SC=DeBreak,MAMnet,Sniffles2,SKSV,cuteSV,NanoVar,pbsv,SVIM,Sniffles,Smartie-sv_aln,PBHoney,Smartie-sv_asm,SVIM-asm,PAV,Dipcall;NumNeighbors=1;NumThresholdNeighbors=1;MatchId=3934;TruScore=0.666667;PctSeqSimilarity=0;PctSizeSimilarity=1;PctRecOverlap=1;SizeDiff=0;StartDistance=0;EndDistance=0	GT	1/1
chr19	18660368	HG2_Ill_SVrefine2DISCOVARplusDovetail_5952	N	<DEL>	20	PASS	END=18660691;SVTYPE=DEL;SVLEN=323;SC=DeBreak,MAMnet,Sniffles2,SKSV,cuteSV,NanoVar,pbsv,SVIM,Sniffles,Smartie-sv_aln,PBHoney,Smartie-sv_asm,SVIM-asm,PAV,Dipcall;NumNeighbors=1;NumThresholdNeighbors=1;MatchId=3935;TruScore=0.666667;PctSeqSimilarity=0;PctSizeSimilarity=1;PctRecOverlap=1;SizeDiff=0;StartDistance=0;EndDistance=0	GT	0/1
chr19	18553252	HG2_PB_SVrefine2PB10Xhap12_13097	N	<INS>	20	PASS	END=18553252;SVTYPE=INS;SVLEN=1191;SC=DeBreak,NanoVar,PBHoney;NumNeighbors=1;NumThresholdNeighbors=1;MatchId=3942;TruScore=0.666667;PctSeqSimilarity=0;PctSizeSimilarity=1;PctRecOverlap=1;SizeDiff=0;StartDistance=0;EndDistance=0	GT	1/1
chr19	55983453	HG2_PB_SVrefine2PB10Xhap12_13375	N	<INS>	10	PASS	END=55983453;SVTYPE=INS;SVLEN=84;SC=DeBreak,MAMnet,Sniffles2,SKSV,cuteSV,NanoVar,pbsv,SVIM,Sniffles,Smartie-sv_aln,Smartie-sv_asm;NumNeighbors=1;NumThresholdNeighbors=1;MatchId=3948;TruScore=0.666667;PctSeqSimilarity=0;PctSizeSimilarity=1;PctRecOverlap=1;SizeDiff=0;StartDistance=0;EndDistance=0	GT	0/1
chr19	39164082	HG4_Ill_150bpfermikitraw_22502	N	<INS>	20	PASS	END=39164082;SVTYPE=INS;SVLEN=54;SC=DeBreak,MAMnet,Sniffles2,SKSV,cuteSV,NanoVar,pbsv,SVIM,Sniffles,Smartie-sv_aln,PBHoney;NumNeighbors=1;NumThresholdNeighbors=1;MatchId=3956;TruScore=0.666667;PctSeqSimilarity=0;PctSizeSimilarity=1;PctRecOverlap=1;SizeDiff=0;StartDistance=0;EndDistance=0	GT	0/1
chr19	4739147	HG3_PB_SVrefine2PBcRDovetail_8698	N	<INS>	20	PASS	END=4739147;SVTYPE=INS;SVLEN=1252;SC=DeBreak,Sniffles2,NanoVar,SVIM,Sniffles,Smartie-sv_aln,PBHoney;NumNeighbors=1;NumThresholdNeighbors=1;MatchId=3981;TruScore=0.666667;PctSeqSimilarity=0;PctSizeSimilarity=1;PctRecOverlap=1;SizeDiff=0;StartDistance=0;EndDistance=0	GT	1/1
chr20	31150682	HG2_PB_SVrefine2PB10Xhap12_13585	N	<INS>	20	PASS	END=31150682;SVTYPE=INS;SVLEN=658;SC=DeBreak,cuteSV,NanoVar,SVIM,Sniffles,Smartie-sv_aln;NumNeighbors=1;NumThresholdNeighbors=1;MatchId=4039;TruScore=0.666667;PctSeqSimilarity=0;PctSizeSimilarity=1;PctRecOverlap=1;SizeDiff=0;StartDistance=0;EndDistance=0	GT	1/1
chr20	13046535	HG2_PB_SVrefine2PBcRplusDovetail_6356	N	<INS>	20	PASS	END=13046535;SVTYPE=INS;SVLEN=1144;SC=DeBreak,Sniffles2,SVIM,Sniffles,Smartie-sv_aln,PBHoney;NumNeighbors=1;NumThresholdNeighbors=1;MatchId=4048;TruScore=0.666667;PctSeqSimilarity=0;PctSizeSimilarity=1;PctRecOverlap=1;SizeDiff=0;StartDistance=0;EndDistance=0	GT	1/1
chr20	42324883	HG2_PB_SVrefine2Falcon2Bionano_9200	N	<INS>	20	PASS	END=42324883;SVTYPE=INS;SVLEN=490;SC=DeBreak,MAMnet,Sniffles2,cuteSV,NanoVar,pbsv,SVIM,Sniffles,Smartie-sv_aln,PBHoney,SVIM-asm,PAV,Dipcall;NumNeighbors=1;NumThresholdNeighbors=1;MatchId=4052;TruScore=0.666667;PctSeqSimilarity=0;PctSizeSimilarity=1;PctRecOverlap=1;SizeDiff=0;StartDistance=0;EndDistance=0	GT	1/1
chr20	41724438	HG2_PB_SVrefine2PB10Xhap12_13633	N	<INS>	20	PASS	END=41724438;SVTYPE=INS;SVLEN=765;SC=DeBreak,Sniffles2,cuteSV,NanoVar,SVIM,Sniffles,Smartie-sv_aln;NumNeighbors=1;NumThresholdNeighbors=1;MatchId=4064;TruScore=0.666667;PctSeqSimilarity=0;PctSizeSimilarity=1;PctRecOverlap=1;SizeDiff=0;StartDistance=0;EndDistance=0	GT	1/1
chr20	35024725	HG2_PB_SVrefine2Falcon2Bionano_9173	N	<INS>	20	PASS	END=35024725;SVTYPE=INS;SVLEN=1664;SC=DeBreak,PBHoney;NumNeighbors=1;NumThresholdNeighbors=1;MatchId=4070;TruScore=0.666667;PctSeqSimilarity=0;PctSizeSimilarity=1;PctRecOverlap=1;SizeDiff=0;StartDistance=0;EndDistance=0	GT	1/1
chr20	62763178	HG2_PB_SVrefine2Falcon1plusDovetail_7187	N	<INS>	10	PASS	END=62763178;SVTYPE=INS;SVLEN=1231;SC=DeBreak,Sniffles2,SKSV,NanoVar,SVIM,Sniffles,PBHoney,Smartie-sv_asm,SVIM-asm,PAV,Dipcall;NumNeighbors=1;NumThresholdNeighbors=1;MatchId=4079;TruScore=0.666667;PctSeqSimilarity=0;PctSizeSimilarity=1;PctRecOverlap=1;SizeDiff=0;StartDistance=0;EndDistance=0	GT	1/1
chr20	54123229	HG3_PB_SVrefine2Falcon1Dovetail_11645	N	<INS>	20	PASS	END=54123229;SVTYPE=INS;SVLEN=41252;SC=DeBreak,MAMnet,Sniffles2,SKSV,cuteSV,NanoVar,pbsv,SVIM,Sniffles,Smartie-sv_aln,PBHoney,Smartie-sv_asm;NumNeighbors=1;NumThresholdNeighbors=1;MatchId=4085;TruScore=0.666667;PctSeqSimilarity=0;PctSizeSimilarity=1;PctRecOverlap=1;SizeDiff=0;StartDistance=0;EndDistance=0	GT	1/1
chr20	5725259	HG2_PB_PB10Xdip_18439	N	<INS>	20	PASS	END=5725259;SVTYPE=INS;SVLEN=2960;SC=DeBreak,MAMnet,Sniffles2,NanoVar,SVIM,Sniffles,Smartie-sv_aln,PBHoney;NumNeighbors=1;NumThresholdNeighbors=1;MatchId=4100;TruScore=0.666667;PctSeqSimilarity=0;PctSizeSimilarity=1;PctRecOverlap=1;SizeDiff=0;StartDistance=0;EndDistance=0	GT	0/1
chr20	45417758	HG2_PB_PB10Xdip_18356	N	<INS>	10	PASS	END=45417758;SVTYPE=INS;SVLEN=1875;SC=DeBreak,cuteSV,NanoVar,SVIM,Sniffles,Smartie-sv_aln,PBHoney;NumNeighbors=1;NumThresholdNeighbors=1;MatchId=4107;TruScore=0.666667;PctSeqSimilarity=0;PctSizeSimilarity=1;PctRecOverlap=1;SizeDiff=0;StartDistance=0;EndDistance=0	GT	1/1
chr21	39801471	HG4_Ill_svaba_23252	N	<DEL>	20	PASS	END=39801521;SVTYPE=DEL;SVLEN=50;SC=DeBreak,Smartie-sv_aln,Smartie-sv_asm;NumNeighbors=1;NumThresholdNeighbors=1;MatchId=4130;TruScore=0.666667;PctSeqSimilarity=0;PctSizeSimilarity=1;PctRecOverlap=1;SizeDiff=0;StartDistance=0;EndDistance=0	GT	1/1
chr21	45839399	HG2_PB_SVrefine2PB10Xhap12_14075	N	<INS>	10	PASS	END=45839399;SVTYPE=INS;SVLEN=3585;SC=DeBreak,Sniffles2,NanoVar,SVIM,Sniffles,Smartie-sv_aln,PBHoney;NumNeighbors=1;NumThresholdNeighbors=1;MatchId=4147;TruScore=0.666667;PctSeqSimilarity=0;PctSizeSimilarity=1;PctRecOverlap=1;SizeDiff=0;StartDistance=0;EndDistance=0	GT	1/1
chr21	47217508	HG2_PB_SVrefine2Falcon2Bionano_9574	N	<INS>	20	PASS	END=47217508;SVTYPE=INS;SVLEN=3106;SC=DeBreak,Sniffles2,NanoVar,SVIM,Sniffles,Smartie-sv_aln,PBHoney;NumNeighbors=1;NumThresholdNeighbors=1;MatchId=4158;TruScore=0.666667;PctSeqSimilarity=0;PctSizeSimilarity=1;PctRecOverlap=1;SizeDiff=0;StartDistance=0;EndDistance=0	GT	1/1
chr21	46973548	HG2_PB_SVrefine2PB10Xhap12_14125	N	<INS>	10	PASS	END=46973548;SVTYPE=INS;SVLEN=464;SC=DeBreak,Sniffles2,SKSV,cuteSV,NanoVar,pbsv,SVIM,Sniffles,Smartie-sv_aln,SVIM-asm,Dipcall;NumNeighbors=1;NumThresholdNeighbors=1;MatchId=4160;TruScore=0.666667;PctSeqSimilarity=0;PctSizeSimilarity=1;PctRecOverlap=1;SizeDiff=0;StartDistance=0;EndDistance=0	GT	1/1
chr21	45824707	HG2_Ill_GATKHCSBGrefine_12521	N	<DEL>	20	PASS	END=45824797;SVTYPE=DEL;SVLEN=90;SC=DeBreak,MAMnet,SKSV,cuteSV,SVIM,Sniffles,Smartie-sv_aln;NumNeighbors=1;NumThresholdNeighbors=1;MatchId=4181;TruScore=0.666667;PctSeqSimilarity=0;PctSizeSimilarity=1;PctRecOverlap=1;SizeDiff=0;StartDistance=0;EndDistance=0	GT	0/1
chr21	47564275	HG3_PB_SVrefine2PBcRDovetail_9535	N	<INS>	10	PASS	END=47564275;SVTYPE=INS;SVLEN=682;SC=DeBreak,Sniffles,Smartie-sv_aln,Dipcall;NumNeighbors=1;NumThresholdNeighbors=1;MatchId=4185;TruScore=0.666667;PctSeqSimilarity=0;PctSizeSimilarity=1;PctRecOverlap=1;SizeDiff=0;StartDistance=0;EndDistance=0	GT	1/1
chr21	47474718	HG2_PB_SVrefine2PBcRplusDovetail_6925	N	<INS>	10	PASS	END=47474718;SVTYPE=INS;SVLEN=1189;SC=DeBreak,Sniffles2,cuteSV,SVIM,Sniffles,Smartie-sv_aln,PBHoney;NumNeighbors=1;NumThresholdNeighbors=1;MatchId=4205;TruScore=0.666667;PctSeqSimilarity=0;PctSizeSimilarity=1;PctRecOverlap=1;SizeDiff=0;StartDistance=0;EndDistance=0	GT	1/1
chr22	47572131	HG3_Ill_GATKHC_30625	N	<DEL>	20	PASS	END=47572185;SVTYPE=DEL;SVLEN=54;SC=DeBreak,MAMnet,Sniffles2,SKSV,cuteSV,NanoVar,pbsv,SVIM,Sniffles,Smartie-sv_aln,PBHoney,Smartie-sv_asm,SVIM-asm,PAV,Dipcall;NumNeighbors=1;NumThresholdNeighbors=1;MatchId=4222;TruScore=0.666667;PctSeqSimilarity=0;PctSizeSimilarity=1;PctRecOverlap=1;SizeDiff=0;StartDistance=0;EndDistance=0	GT	0/1
chr22	20239075	HG2_Ill_SVrefine2DISCOVARplusDovetail_8004	N	<INS>	20	PASS	END=20239075;SVTYPE=INS;SVLEN=1359;SC=DeBreak,MAMnet,Sniffles2,NanoVar,SVIM,Sniffles,Smartie-sv_aln,PBHoney,Dipcall;NumNeighbors=1;NumThresholdNeighbors=1;MatchId=4223;TruScore=0.666667;PctSeqSimilarity=0;PctSizeSimilarity=1;PctRecOverlap=1;SizeDiff=0;StartDistance=0;EndDistance=0	GT	1/1
chr22	17627177	HG2_PB_SVrefine2Falcon1plusDovetail_7490	N	<DEL>	10	PASS	END=17627363;SVTYPE=DEL;SVLEN=186;SC=DeBreak,MAMnet,Sniffles2,SKSV,cuteSV,NanoVar,pbsv,SVIM,Sniffles,Smartie-sv_aln,SVIM-asm,Dipcall;NumNeighbors=1;NumThresholdNeighbors=1;MatchId=4228;TruScore=0.666667;PctSeqSimilarity=0;PctSizeSimilarity=1;PctRecOverlap=1;SizeDiff=0;StartDistance=0;EndDistance=0	GT	0/1
chr22	41690915	HG3_PB_pbsv_19277	N	<INS>	10	PASS	END=41690915;SVTYPE=INS;SVLEN=384;SC=DeBreak,NanoVar;NumNeighbors=1;NumThresholdNeighbors=1;MatchId=4235;TruScore=0.666667;PctSeqSimilarity=0;PctSizeSimilarity=1;PctRecOverlap=1;SizeDiff=0;StartDistance=0;EndDistance=0	GT	1/1
chr22	25741367	HG2_PB_SVrefine2PBcRplusDovetail_7003	N	<INS>	10	PASS	END=25741367;SVTYPE=INS;SVLEN=176;SC=DeBreak,MAMnet,Sniffles2,cuteSV,NanoVar,SVIM,Sniffles,Smartie-sv_aln;NumNeighbors=1;NumThresholdNeighbors=1;MatchId=4265;TruScore=0.666667;PctSeqSimilarity=0;PctSizeSimilarity=1;PctRecOverlap=1;SizeDiff=0;StartDistance=0;EndDistance=0	GT	1/1
chr22	18359463	HG2_PB_SVrefine2Falcon2Bionano_9618	N	<INS>	10	PASS	END=18359463;SVTYPE=INS;SVLEN=1513;SC=DeBreak,MAMnet,Sniffles2,cuteSV,NanoVar,SVIM,Sniffles,Smartie-sv_aln,PBHoney;NumNeighbors=1;NumThresholdNeighbors=1;MatchId=4284;TruScore=0.666667;PctSeqSimilarity=0;PctSizeSimilarity=1;PctRecOverlap=1;SizeDiff=0;StartDistance=0;EndDistance=0	GT	1/1
chr1	30774225	HG2_PB_SVrefine2PB10Xhap12_293	N	<INS>	10	PASS	END=30774225;SVTYPE=INS;SVLEN=58;SC=NanoVar,PBHoney;NumNeighbors=0;NumThresholdNeighbors=0;MatchId=0;TruScore=0.666667;PctSeqSimilarity=0;PctSizeSimilarity=1;PctRecOverlap=1;SizeDiff=0;StartDistance=0;EndDistance=0	GT	1/1
chr1	23821722	HG4_Ill_150bpfermikitraw_259	N	<INS>	20	PASS	END=23821722;SVTYPE=INS;SVLEN=64;SC=NanoVar,PBHoney;NumNeighbors=0;NumThresholdNeighbors=0;MatchId=1;TruScore=0.666667;PctSeqSimilarity=0;PctSizeSimilarity=1;PctRecOverlap=1;SizeDiff=0;StartDistance=0;EndDistance=0	GT	1/1
chr1	39677662	HG2_Ill_GATKHCSBGrefine_200	N	<INS>	20	PASS	END=39677662;SVTYPE=INS;SVLEN=318;SC=cuteSV,SVIM,Sniffles;NumNeighbors=0;NumThresholdNeighbors=0;MatchId=2;TruScore=0.666667;PctSeqSimilarity=0;PctSizeSimilarity=1;PctRecOverlap=1;SizeDiff=0;StartDistance=0;EndDistance=0	GT	0/1
chr1	30569448	HG2_PB_SVrefine2Falcon1plusDovetail_235	N	<INS>	20	PASS	END=30569448;SVTYPE=INS;SVLEN=163;SC=NanoVar;NumNeighbors=0;NumThresholdNeighbors=0	GT	1/1
chr1	110663084	HG2_PB_SVrefine2PB10Xhap12_631	N	<INS>	20	PASS	END=110663084;SVTYPE=INS;SVLEN=4766;SC=Sniffles2,SVIM,Sniffles,Smartie-sv_aln,PBHoney;NumNeighbors=0;NumThresholdNeighbors=0;MatchId=4;TruScore=0.666667;PctSeqSimilarity=0;PctSizeSimilarity=1;PctRecOverlap=1;SizeDiff=0;StartDistance=0;EndDistance=0	GT	1/1
chr1	1860802	HG2_PB_SVrefine2PB10Xhap12_34	N	<INS>	10	PASS	END=1860802;SVTYPE=INS;SVLEN=1055;SC=cuteSV,SVIM,Sniffles,Smartie-sv_aln,PBHoney;NumNeighbors=0;NumThresholdNeighbors=0;MatchId=5;TruScore=0.666667;PctSeqSimilarity=0;PctSizeSimilarity=1;PctRecOverlap=1;SizeDiff=0;StartDistance=0;EndDistance=0	GT	1/1
chr1	5892308	HG2_PB_SVrefine2Falcon2Bionano_95	N	<INS>	10	PASS	END=5892308;SVTYPE=INS;SVLEN=726;SC=NanoVar;NumNeighbors=0;NumThresholdNeighbors=0	GT	1/1
chr1	201224978	HG3_PB_SVrefine2Falcon1Dovetail_664	N	<INS>	10	PASS	END=201224978;SVTYPE=INS;SVLEN=432;SC=MAMnet,Sniffles2,cuteSV,NanoVar,SVIM,Sniffles,Smartie-sv_aln,PBHoney;NumNeighbors=0;NumThresholdNeighbors=0;MatchId=7;TruScore=0.666667;PctSeqSimilarity=0;PctSizeSimilarity=1;PctRecOverlap=1;SizeDiff=0;StartDistance=0;EndDistance=0	GT	0/1
chr1	113542105	HG3_PB_SVrefine2Falcon1Dovetail_456	N	<INS>	20	PASS	END=113542105;SVTYPE=INS;SVLEN=1832;SC=Sniffles2,NanoVar,SVIM,Sniffles,Smartie-sv_aln,PBHoney;NumNeighbors=0;NumThresholdNeighbors=0;MatchId=8;TruScore=0.666667;PctSeqSimilarity=0;PctSizeSimilarity=1;PctRecOverlap=1;SizeDiff=0;StartDistance=0;EndDistance=0	GT	0/1
chr1	184814728	HG3_PB_SVrefine2PBcRDovetail_565	N	<DEL>	20	PASS	END=184820784;SVTYPE=DEL;SVLEN=6056;SC=Sniffles2,Smartie-sv_aln,PBHoney;NumNeighbors=0;NumThresholdNeighbors=0;MatchId=9;TruScore=0.666667;PctSeqSimilarity=0;PctSizeSimilarity=1;PctRecOverlap=1;SizeDiff=0;StartDistance=0;EndDistance=0	GT	1/1
chr1	8446627	HG3_Ill_GATKHCSBGrefine_70	N	<INS>	20	PASS	END=8446627;SVTYPE=INS;SVLEN=309;SC=SVIM;NumNeighbors=0;NumThresholdNeighbors=0	GT	0/1
chr1	47644770	HG4_PB_SVrefine2Falcon1Dovetail_296	N	<INS>	20	PASS	END=47644770;SVTYPE=INS;SVLEN=107;SC=NanoVar;NumNeighbors=0;NumThresholdNeighbors=0	GT	1/1
chr1	220749341	HG2_PB_SVrefine2Falcon2Bionano_332	N	<INS>	20	PASS	END=220749341;SVTYPE=INS;SVLEN=315;SC=NanoVar;NumNeighbors=0;NumThresholdNeighbors=0	GT	1/1
chr1	247362990	HG4_Ill_GATKHCSBGrefine_965	N	<INS>	20	PASS	END=247362990;SVTYPE=INS;SVLEN=78;SC=NanoVar,pbsv;NumNeighbors=0;NumThresholdNeighbors=0;MatchId=9;TruScore=0.666667;PctSeqSimilarity=0;PctSizeSimilarity=1;PctRecOverlap=1;SizeDiff=0;StartDistance=0;EndDistance=0	GT	1/1
chr1	21292127	HG3_Ill_svaba_259	N	<INS>	20	PASS	END=21292127;SVTYPE=INS;SVLEN=54;SC=NanoVar,PBHoney;NumNeighbors=0;NumThresholdNeighbors=0;MatchId=10;TruScore=0.666667;PctSeqSimilarity=0;PctSizeSimilarity=1;PctRecOverlap=1;SizeDiff=0;StartDistance=0;EndDistance=0	GT	0/1
chr1	247850455	HG4_PB_SVrefine2Falcon1Dovetail_917	N	<DEL>	20	PASS	END=247856508;SVTYPE=DEL;SVLEN=6053;SC=Sniffles2,Smartie-sv_aln,PBHoney;NumNeighbors=0;NumThresholdNeighbors=0;MatchId=15;TruScore=0.666667;PctSeqSimilarity=0;PctSizeSimilarity=1;PctRecOverlap=1;SizeDiff=0;StartDistance=0;EndDistance=0	GT	1/1
chr1	1950659	HG2_PB_PB10Xdip_684	N	<INS>	10	PASS	END=1950659;SVTYPE=INS;SVLEN=229;SC=NanoVar;NumNeighbors=0;NumThresholdNeighbors=0	GT	1/1
chr1	3495309	HG2_Ill_150bpfermikitraw_55	N	<INS>	20	PASS	END=3495309;SVTYPE=INS;SVLEN=91;SC=pbsv;NumNeighbors=0;NumThresholdNeighbors=0	GT	1/1
chr1	4396561	HG2_PB_SVrefine2Falcon1plusDovetail_99	N	<INS>	20	PASS	END=4396561;SVTYPE=INS;SVLEN=615;SC=NanoVar;NumNeighbors=0;NumThresholdNeighbors=0	GT	1/1
chr1	59871863	HG3_PB_HySA_696	N	<INS>	20	PASS	END=59871863;SVTYPE=INS;SVLEN=319;SC=NanoVar,SVIM;NumNeighbors=0;NumThresholdNeighbors=0;MatchId=13;TruScore=0.666667;PctSeqSimilarity=0;PctSizeSimilarity=1;PctRecOverlap=1;SizeDiff=0;StartDistance=0;EndDistance=0	GT	0/1
chr1	247574178	HG2_10X_SVrefine210Xhap12_1096	N	<INS>	20	PASS	END=247574178;SVTYPE=INS;SVLEN=2807;SC=MAMnet,Sniffles2,NanoVar,SVIM,Sniffles,Smartie-sv_aln,PBHoney;NumNeighbors=0;NumThresholdNeighbors=0;MatchId=20;TruScore=0.666667;PctSeqSimilarity=0;PctSizeSimilarity=1;PctRecOverlap=1;SizeDiff=0;StartDistance=0;EndDistance=0	GT	0/1
chr1	247590763	HG4_PB_SVrefine2Falcon1Dovetail_914	N	<INS>	20	PASS	END=247590763;SVTYPE=INS;SVLEN=146;SC=pbsv;NumNeighbors=0;NumThresholdNeighbors=0	GT	1/1
chr1	115690182	HG2_Ill_GATKHC_1160	N	<INS>	20	PASS	END=115690182;SVTYPE=INS;SVLEN=68;SC=NanoVar,Dipcall;NumNeighbors=0;NumThresholdNeighbors=0;MatchId=16;TruScore=0.666667;PctSeqSimilarity=0;PctSizeSimilarity=1;PctRecOverlap=1;SizeDiff=0;StartDistance=0;EndDistance=0	GT	0/1
chr1	108142466	HG3_PB_SVrefine2Falcon1Dovetail_430	N	<INS>	10	PASS	END=108142466;SVTYPE=INS;SVLEN=302;SC=SVIM;NumNeighbors=0;NumThresholdNeighbors=0	GT	0/1
chr1	96618650	HG2_Ill_GATKHCSBGrefine_396	N	<INS>	20	PASS	END=96618650;SVTYPE=INS;SVLEN=66;SC=pbsv,PBHoney;NumNeighbors=0;NumThresholdNeighbors=0;MatchId=15;TruScore=0.666667;PctSeqSimilarity=0;PctSizeSimilarity=1;PctRecOverlap=1;SizeDiff=0;StartDistance=0;EndDistance=0	GT	0/1
chr1	96730962	HG4_Ill_SVrefine2DISCOVARDovetail_479	N	<INS>	20	PASS	END=96730962;SVTYPE=INS;SVLEN=278;SC=Sniffles;NumNeighbors=0;NumThresholdNeighbors=0	GT	1/1
chr1	17764169	HG2_Ill_manta_30	N	<INS>	20	PASS	END=17764169;SVTYPE=INS;SVLEN=78;SC=NanoVar;NumNeighbors=0;NumThresholdNeighbors=0	GT	1/1
chr1	7000972	HG2_PB_PB10Xdip_2581	N	<INS>	10	PASS	END=7000972;SVTYPE=INS;SVLEN=471;SC=Sniffles,Smartie-sv_aln;NumNeighbors=0;NumThresholdNeighbors=0;MatchId=13;TruScore=0.666667;PctSeqSimilarity=0;PctSizeSimilarity=1;PctRecOverlap=1;SizeDiff=0;StartDistance=0;EndDistance=0	GT	1/1
chr1	7017756	HG3_PB_pbsv_159	N	<INS>	20	PASS	END=7017756;SVTYPE=INS;SVLEN=122;SC=pbsv;NumNeighbors=0;NumThresholdNeighbors=0	GT	0/1
chr1	108097955	HG4_Ill_GATKHC_1083	N	<INS>	20	PASS	END=108097955;SVTYPE=INS;SVLEN=50;SC=PBHoney;NumNeighbors=0;NumThresholdNeighbors=0	GT	0/1
chr1	226002814	HG2_Ill_scalpel_1190	N	<DEL>	20	PASS	END=226003141;SVTYPE=DEL;SVLEN=327;SC=NanoVar;NumNeighbors=0;NumThresholdNeighbors=0	GT	0/1
chr1	156297836	HG3_Ill_GATKHCSBGrefine_547	N	<INS>	20	PASS	END=156297836;SVTYPE=INS;SVLEN=142;SC=pbsv;NumNeighbors=0;NumThresholdNeighbors=0	GT	1/1
chr1	186743196	HG4_Ill_SVrefine2DISCOVARDovetail_739	N	<INS>	20	PASS	END=186743196;SVTYPE=INS;SVLEN=54;SC=PBHoney;NumNeighbors=0;NumThresholdNeighbors=0	GT	1/1
chr1	186764512	HG4_PB_HySA_1496	N	<DEL>	20	PASS	END=186765007;SVTYPE=DEL;SVLEN=495;SC=pbsv;NumNeighbors=0;NumThresholdNeighbors=0	GT	1/1
chr1	46004687	HG2_Ill_GATKHC_533	N	<INS>	20	PASS	END=46004687;SVTYPE=INS;SVLEN=50;SC=NanoVar,PBHoney;NumNeighbors=0;NumThresholdNeighbors=0;MatchId=27;TruScore=0.666667;PctSeqSimilarity=0;PctSizeSimilarity=1;PctRecOverlap=1;SizeDiff=0;StartDistance=0;EndDistance=0	GT	0/1
chr1	225905171	HG2_Ill_GATKHC_1993	N	<INS>	20	PASS	END=225905171;SVTYPE=INS;SVLEN=86;SC=NanoVar;NumNeighbors=0;NumThresholdNeighbors=0	GT	0/1
chr1	196406141	HG2_Ill_SVrefine2DISCOVARplusDovetail_866	N	<INS>	20	PASS	END=196406141;SVTYPE=INS;SVLEN=325;SC=cuteSV,SVIM,Sniffles,Smartie-sv_aln,PBHoney;NumNeighbors=0;NumThresholdNeighbors=0;MatchId=37;TruScore=0.666667;PctSeqSimilarity=0;PctSizeSimilarity=1;PctRecOverlap=1;SizeDiff=0;StartDistance=0;EndDistance=0	GT	1/1
chr1	94341678	HG2_Ill_SVrefine2DISCOVARplusDovetail_525	N	<INS>	20	PASS	END=94341678;SVTYPE=INS;SVLEN=2504;SC=Sniffles2,NanoVar,SVIM,Sniffles,Smartie-sv_aln,PBHoney;NumNeighbors=0;NumThresholdNeighbors=0;MatchId=38;TruScore=0.666667;PctSeqSimilarity=0;PctSizeSimilarity=1;PctRecOverlap=1;SizeDiff=0;StartDistance=0;EndDistance=0	GT	1/1
chr1	25056805	HG3_PB_SVrefine2PBcRDovetail_186	N	<INS>	10	PASS	END=25056805;SVTYPE=INS;SVLEN=291;SC=NanoVar;NumNeighbors=0;NumThresholdNeighbors=0	GT	1/1
chr1	7863493	HG2_PB_HySA_287	N	<INS>	10	PASS	END=7863493;SVTYPE=INS;SVLEN=186;SC=SVIM-asm,Dipcall;NumNeighbors=0;NumThresholdNeighbors=0;MatchId=2;TruScore=0.666667;PctSeqSimilarity=0;PctSizeSimilarity=1;PctRecOverlap=1;SizeDiff=0;StartDistance=0;EndDistance=0	GT	0/1
chr1	248567482	HG2_PB_SVrefine2Falcon2Bionano_484	N	<INS>	10	PASS	END=248567482;SVTYPE=INS;SVLEN=8512;SC=Sniffles2,cuteSV,NanoVar,SVIM,Sniffles,Smartie-sv_aln,PBHoney;NumNeighbors=0;NumThresholdNeighbors=0;MatchId=41;TruScore=0.666667;PctSeqSimilarity=0;PctSizeSimilarity=1;PctRecOverlap=1;SizeDiff=0;StartDistance=0;EndDistance=0	GT	1/1
chr1	248571354	HG2_PB_SVrefine2PB10Xhap12_1171	N	<INS>	10	PASS	END=248571354;SVTYPE=INS;SVLEN=212;SC=NanoVar,pbsv;NumNeighbors=0;NumThresholdNeighbors=0;MatchId=32;TruScore=0.666667;PctSeqSimilarity=0;PctSizeSimilarity=1;PctRecOverlap=1;SizeDiff=0;StartDistance=0;EndDistance=0	GT	1/1
chr1	106485854	HG3_PB_SVrefine2Falcon1Dovetail_424	N	<INS>	20	PASS	END=106485854;SVTYPE=INS;SVLEN=126;SC=NanoVar,pbsv;NumNeighbors=0;NumThresholdNeighbors=0;MatchId=33;TruScore=0.666667;PctSeqSimilarity=0;PctSizeSimilarity=1;PctRecOverlap=1;SizeDiff=0;StartDistance=0;EndDistance=0	GT	0/1
chr1	22926177	HG2_Ill_svaba_263	N	<DEL>	20	PASS	END=22926229;SVTYPE=DEL;SVLEN=52;SC=SVIM-asm;NumNeighbors=0;NumThresholdNeighbors=0	GT	0/1
chr1	52270083	HG3_Ill_SVrefine2DISCOVARDovetail_308	N	<INS>	20	PASS	END=52270083;SVTYPE=INS;SVLEN=90;SC=pbsv;NumNeighbors=0;NumThresholdNeighbors=0	GT	1/1
chr1	43547026	HG2_Ill_150bpfermikitraw_355	N	<INS>	20	PASS	END=43547026;SVTYPE=INS;SVLEN=50;SC=PBHoney;NumNeighbors=0;NumThresholdNeighbors=0	GT	0/1
chr1	22896933	HG3_Ill_250bpfermikitraw_261	N	<INS>	20	PASS	END=22896933;SVTYPE=INS;SVLEN=93;SC=NanoVar,pbsv;NumNeighbors=0;NumThresholdNeighbors=0;MatchId=37;TruScore=0.666667;PctSeqSimilarity=0;PctSizeSimilarity=1;PctRecOverlap=1;SizeDiff=0;StartDistance=0;EndDistance=0	GT	0/1
chr1	165659304	HG2_PB_SVrefine2PB10Xhap12_750	N	<INS>	20	PASS	END=165659304;SVTYPE=INS;SVLEN=275;SC=MAMnet,NanoVar;NumNeighbors=0;NumThresholdNeighbors=0;MatchId=49;TruScore=0.666667;PctSeqSimilarity=0;PctSizeSimilarity=1;PctRecOverlap=1;SizeDiff=0;StartDistance=0;EndDistance=0	GT	1/1
chr1	165677374	HG2_Ill_SVrefine2DISCOVARplusDovetail_731	N	<INS>	20	PASS	END=165677374;SVTYPE=INS;SVLEN=104;SC=NanoVar;NumNeighbors=0;NumThresholdNeighbors=0	GT	0/1
chr1	230006661	HG2_10X_SVrefine210Xhap12_962	N	<INS>	20	PASS	END=230006661;SVTYPE=INS;SVLEN=298;SC=Sniffles;NumNeighbors=0;NumThresholdNeighbors=0	GT	1/1
chr1	230107607	HG3_PB_SVrefine2PBcRDovetail_678	N	<INS>	20	PASS	END=230107607;SVTYPE=INS;SVLEN=255;SC=Sniffles;NumNeighbors=0;NumThresholdNeighbors=0	GT	1/1
chr1	2332845	HG4_PB_SVrefine2Falcon1Dovetail_39	N	<INS>	10	PASS	END=2332845;SVTYPE=INS;SVLEN=223;SC=cuteSV,NanoVar,SVIM,Sniffles,Smartie-sv_aln;NumNeighbors=0;NumThresholdNeighbors=0;MatchId=53;TruScore=0.666667;PctSeqSimilarity=0;PctSizeSimilarity=1;PctRecOverlap=1;SizeDiff=0;StartDistance=0;EndDistance=0	GT	1/1
chr1	106113955	HG2_10X_SVrefine210Xhap12_568	N	<INS>	20	PASS	END=106113955;SVTYPE=INS;SVLEN=2260;SC=Sniffles2,NanoVar,SVIM,Sniffles,Smartie-sv_aln,PBHoney;NumNeighbors=0;NumThresholdNeighbors=0;MatchId=54;TruScore=0.666667;PctSeqSimilarity=0;PctSizeSimilarity=1;PctRecOverlap=1;SizeDiff=0;StartDistance=0;EndDistance=0	GT	1/1
chr1	3268081	HG2_PB_pbsv_87	N	<INS>	10	PASS	END=3268081;SVTYPE=INS;SVLEN=613;SC=Sniffles,Smartie-sv_aln;NumNeighbors=0;NumThresholdNeighbors=0;MatchId=26;TruScore=0.666667;PctSeqSimilarity=0;PctSizeSimilarity=1;PctRecOverlap=1;SizeDiff=0;StartDistance=0;EndDistance=0	GT	1/1
chr1	44605947	HG3_Ill_GATKHC_561	N	<DEL>	20	PASS	END=44606031;SVTYPE=DEL;SVLEN=84;SC=PBHoney;NumNeighbors=0;NumThresholdNeighbors=0	GT	0/1
chr1	69055310	HG4_Ill_250bpfermikitraw_572	N	<INS>	20	PASS	END=69055310;SVTYPE=INS;SVLEN=147;SC=pbsv;NumNeighbors=0;NumThresholdNeighbors=0	GT	1/1
chr1	225272513	HG4_Ill_GATKHCSBGrefine_828	N	<INS>	20	PASS	END=225272513;SVTYPE=INS;SVLEN=83;SC=MAMnet;NumNeighbors=0;NumThresholdNeighbors=0	GT	0/1
chr1	237636742	HG4_Ill_scalpel_1220	N	<INS>	20	PASS	END=237636742;SVTYPE=INS;SVLEN=50;SC=MAMnet,NanoVar,PBHoney,Smartie-sv_asm;NumNeighbors=0;NumThresholdNeighbors=0;MatchId=58;TruScore=0.666667;PctSeqSimilarity=0;PctSizeSimilarity=1;PctRecOverlap=1;SizeDiff=0;StartDistance=0;EndDistance=0	GT	0/1
chr1	20944737	HG3_PB_pbsv_267	N	<INS>	10	PASS	END=20944737;SVTYPE=INS;SVLEN=332;SC=SVIM;NumNeighbors=0;NumThresholdNeighbors=0	GT	0/1
chr1	93414200	HG3_Ill_GATKHCSBGrefine_393	N	<INS>	20	PASS	END=93414200;SVTYPE=INS;SVLEN=104;SC=NanoVar;NumNeighbors=0;NumThresholdNeighbors=0	GT	0/1
chr1	2954348	HG3_Ill_250bpfermikitraw_53	N	<INS>	20	PASS	END=2954348;SVTYPE=INS;SVLEN=71;SC=NanoVar,pbsv;NumNeighbors=0;NumThresholdNeighbors=0;MatchId=50;TruScore=0.666667;PctSeqSimilarity=0;PctSizeSimilarity=1;PctRecOverlap=1;SizeDiff=0;StartDistance=0;EndDistance=0	GT	0/1
chr1	249191461	HG2_PB_PB10Xdip_1617	N	<INS>	10	PASS	END=249191461;SVTYPE=INS;SVLEN=1007;SC=SVIM,Smartie-sv_aln,PBHoney;NumNeighbors=0;NumThresholdNeighbors=0;MatchId=35;TruScore=0.666667;PctSeqSimilarity=0;PctSizeSimilarity=1;PctRecOverlap=1;SizeDiff=0;StartDistance=0;EndDistance=0	GT	0/1
chr1	50834985	HG3_Ill_MetaSV_102	N	<INS>	20	PASS	END=50834985;SVTYPE=INS;SVLEN=543;SC=Sniffles;NumNeighbors=0;NumThresholdNeighbors=0	GT	1/1
chr1	154353497	HG2_Ill_GATKHCSBGrefine_549	N	<DEL>	10	PASS	END=154353549;SVTYPE=DEL;SVLEN=52;SC=MAMnet,SKSV,Smartie-sv_aln,PBHoney,Smartie-sv_asm;NumNeighbors=0;NumThresholdNeighbors=0;MatchId=66;TruScore=0.666667;PctSeqSimilarity=0;PctSizeSimilarity=1;PctRecOverlap=1;SizeDiff=0;StartDistance=0;EndDistance=0	GT	0/1
chr1	199883640	HG3_PB_SVrefine2Falcon1Dovetail_662	N	<INS>	20	PASS	END=199883640;SVTYPE=INS;SVLEN=82;SC=NanoVar;NumNeighbors=0;NumThresholdNeighbors=0	GT	0/1
chr1	28573642	HG3_Ill_SVrefine2DISCOVARDovetail_188	N	<INS>	20	PASS	END=28573642;SVTYPE=INS;SVLEN=152;SC=NanoVar;NumNeighbors=0;NumThresholdNeighbors=0	GT	0/1
chr1	28736599	HG2_Ill_SVrefine2DISCOVARplusDovetail_204	N	<INS>	20	PASS	END=28736599;SVTYPE=INS;SVLEN=125;SC=pbsv,Smartie-sv_asm,SVIM-asm,PAV,Dipcall;NumNeighbors=0;NumThresholdNeighbors=0;MatchId=42;TruScore=0.666667;PctSeqSimilarity=0;PctSizeSimilarity=1;PctRecOverlap=1;SizeDiff=0;StartDistance=0;EndDistance=0	GT	0/1
chr1	31818394	HG3_Ill_GATKHCSBGrefine_184	N	<INS>	20	PASS	END=31818394;SVTYPE=INS;SVLEN=53;SC=NanoVar,PBHoney;NumNeighbors=0;NumThresholdNeighbors=0;MatchId=55;TruScore=0.666667;PctSeqSimilarity=0;PctSizeSimilarity=1;PctRecOverlap=1;SizeDiff=0;StartDistance=0;EndDistance=0	GT	1/1
chr1	31205220	HG4_PB_pbsv_352	N	<INS>	10	PASS	END=31205220;SVTYPE=INS;SVLEN=2576;SC=MAMnet,Sniffles2,NanoVar,SVIM,Sniffles,Smartie-sv_aln,PBHoney;NumNeighbors=0;NumThresholdNeighbors=0;MatchId=71;TruScore=0.666667;PctSeqSimilarity=0;PctSizeSimilarity=1;PctRecOverlap=1;SizeDiff=0;StartDistance=0;EndDistance=0	GT	1/1
chr1	245719650	HG4_Ill_SVrefine2DISCOVARDovetail_1022	N	<INS>	20	PASS	END=245719650;SVTYPE=INS;SVLEN=95;SC=NanoVar;NumNeighbors=0;NumThresholdNeighbors=0	GT	0/1
chr1	249069902	HG2_Ill_GATKHC_2311	N	<INS>	20	PASS	END=249069902;SVTYPE=INS;SVLEN=61;SC=NanoVar,pbsv,PBHoney;NumNeighbors=0;NumThresholdNeighbors=0;MatchId=57;TruScore=0.666667;PctSeqSimilarity=0;PctSizeSimilarity=1;PctRecOverlap=1;SizeDiff=0;StartDistance=0;EndDistance=0	GT	0/1
chr1	249086202	HG2_Ill_GATKHCSBGrefine_957	N	<INS>	20	PASS	END=249086202;SVTYPE=INS;SVLEN=84;SC=pbsv;NumNeighbors=0;NumThresholdNeighbors=0	GT	0/1
chr1	91415849	HG2_PB_PB10Xdip_2837	N	<INS>	10	PASS	END=91415849;SVTYPE=INS;SVLEN=63;SC=NanoVar;NumNeighbors=0;NumThresholdNeighbors=0	GT	1/1
chr1	230467786	HG2_PB_SVrefine2Falcon2Bionano_367	N	<INS>	20	PASS	END=230467786;SVTYPE=INS;SVLEN=1049;SC=cuteSV,SVIM,Sniffles,PBHoney;NumNeighbors=0;NumThresholdNeighbors=0;MatchId=76;TruScore=0.666667;PctSeqSimilarity=0;PctSizeSimilarity=1;PctRecOverlap=1;SizeDiff=0;StartDistance=0;EndDistance=0	GT	1/1
chr1	168379694	HG3_PB_assemblyticsfalcon_1315	N	<INS>	20	PASS	END=168379694;SVTYPE=INS;SVLEN=1182;SC=Sniffles2,NanoVar,SVIM,Sniffles,Smartie-sv_aln,PBHoney;NumNeighbors=0;NumThresholdNeighbors=0;MatchId=77;TruScore=0.666667;PctSeqSimilarity=0;PctSizeSimilarity=1;PctRecOverlap=1;SizeDiff=0;StartDistance=0;EndDistance=0	GT	1/1
chr1	168420928	HG2_PB_SVrefine2PB10Xhap12_762	N	<INS>	20	PASS	END=168420928;SVTYPE=INS;SVLEN=2499;SC=NanoVar,SVIM,Sniffles,Smartie-sv_aln,PBHoney;NumNeighbors=0;NumThresholdNeighbors=0;MatchId=61;TruScore=0.666667;PctSeqSimilarity=0;PctSizeSimilarity=1;PctRecOverlap=1;SizeDiff=0;StartDistance=0;EndDistance=0	GT	0/1
chr1	247252115	HG4_Ill_Krunchall_2012	N	<INS>	20	PASS	END=247252115;SVTYPE=INS;SVLEN=60;SC=NanoVar,PBHoney;NumNeighbors=0;NumThresholdNeighbors=0;MatchId=62;TruScore=0.666667;PctSeqSimilarity=0;PctSizeSimilarity=1;PctRecOverlap=1;SizeDiff=0;StartDistance=0;EndDistance=0	GT	0/1
chr1	110267720	HG2_PB_SVrefine2PB10Xhap12_630	N	<INS>	20	PASS	END=110267720;SVTYPE=INS;SVLEN=99;SC=NanoVar;NumNeighbors=0;NumThresholdNeighbors=0	GT	1/1
chr1	208867407	HG2_10X_SVrefine210Xhap12_878	N	<DEL>	20	PASS	END=208867575;SVTYPE=DEL;SVLEN=168;SC=NanoVar;NumNeighbors=0;NumThresholdNeighbors=0	GT	0/1
chr1	931634	HG2_PB_SVrefine2PB10Xhap12_17	N	<INS>	10	PASS	END=931634;SVTYPE=INS;SVLEN=196;SC=cuteSV,NanoVar,pbsv,SVIM,Sniffles;NumNeighbors=0;NumThresholdNeighbors=0;MatchId=83;TruScore=0.666667;PctSeqSimilarity=0;PctSizeSimilarity=1;PctRecOverlap=1;SizeDiff=0;StartDistance=0;EndDistance=0	GT	1/1
chr1	70091056	HG2_PB_SVrefine2Falcon1plusDovetail_378	N	<INS>	20	PASS	END=70091056;SVTYPE=INS;SVLEN=332;SC=SVIM;NumNeighbors=0;NumThresholdNeighbors=0	GT	0/1
chr1	84517925	HG2_PB_SVrefine2Falcon1plusDovetail_434	N	<DEL>	20	PASS	END=84524629;SVTYPE=DEL;SVLEN=6704;SC=Sniffles2,Smartie-sv_aln,PBHoney;NumNeighbors=0;NumThresholdNeighbors=0;MatchId=85;TruScore=0.666667;PctSeqSimilarity=0;PctSizeSimilarity=1;PctRecOverlap=1;SizeDiff=0;StartDistance=0;EndDistance=0	GT	1/1
chr1	245823596	HG3_Ill_SVrefine2DISCOVARDovetail_978	N	<INS>	20	PASS	END=245823596;SVTYPE=INS;SVLEN=3803;SC=Sniffles2,NanoVar,SVIM,Sniffles,Smartie-sv_aln,PBHoney;NumNeighbors=0;NumThresholdNeighbors=0;MatchId=86;TruScore=0.666667;PctSeqSimilarity=0;PctSizeSimilarity=1;PctRecOverlap=1;SizeDiff=0;StartDistance=0;EndDistance=0	GT	0/1
chr1	236661267	HG2_10X_SVrefine210Xhap12_1004	N	<INS>	20	PASS	END=236661267;SVTYPE=INS;SVLEN=1107;SC=Sniffles2,NanoVar,SVIM,Sniffles,Smartie-sv_aln,PBHoney;NumNeighbors=0;NumThresholdNeighbors=0;MatchId=87;TruScore=0.666667;PctSeqSimilarity=0;PctSizeSimilarity=1;PctRecOverlap=1;SizeDiff=0;StartDistance=0;EndDistance=0	GT	0/1
chr1	198243294	HG3_PB_pbsv_1068	N	<INS>	20	PASS	END=198243294;SVTYPE=INS;SVLEN=312;SC=SVIM,Smartie-sv_aln;NumNeighbors=0;NumThresholdNeighbors=0;MatchId=51;TruScore=0.666667;PctSeqSimilarity=0;PctSizeSimilarity=1;PctRecOverlap=1;SizeDiff=0;StartDistance=0;EndDistance=0	GT	0/1
chr1	90370560	HG3_PB_SVrefine2PBcRDovetail_382	N	<INS>	20	PASS	END=90370560;SVTYPE=INS;SVLEN=268;SC=SVIM,Smartie-sv_aln,PBHoney;NumNeighbors=0;NumThresholdNeighbors=0;MatchId=52;TruScore=0.666667;PctSeqSimilarity=0;PctSizeSimilarity=1;PctRecOverlap=1;SizeDiff=0;StartDistance=0;EndDistance=0	GT	0/1
chr1	58205098	HG2_PB_SVrefine2PB10Xhap12_423	N	<INS>	10	PASS	END=58205098;SVTYPE=INS;SVLEN=50;SC=NanoVar,pbsv,PBHoney;NumNeighbors=0;NumThresholdNeighbors=0;MatchId=71;TruScore=0.666667;PctSeqSimilarity=0;PctSizeSimilarity=1;PctRecOverlap=1;SizeDiff=0;StartDistance=0;EndDistance=0	GT	1/1
chr1	26532972	HG2_Ill_Krunchall_273	N	<INS>	20	PASS	END=26532972;SVTYPE=INS;SVLEN=60;SC=NanoVar,PBHoney;NumNeighbors=0;NumThresholdNeighbors=0;MatchId=72;TruScore=0.666667;PctSeqSimilarity=0;PctSizeSimilarity=1;PctRecOverlap=1;SizeDiff=0;StartDistance=0;EndDistance=0	GT	0/1
chr1	171906008	HG4_Ill_svaba_1119	N	<INS>	20	PASS	END=171906008;SVTYPE=INS;SVLEN=60;SC=PBHoney;NumNeighbors=0;NumThresholdNeighbors=0	GT	0/1
chr1	1000693	HG4_PB_SVrefine2Falcon1Dovetail_11	N	<INS>	10	PASS	END=1000693;SVTYPE=INS;SVLEN=272;SC=Sniffles2,cuteSV,NanoVar,pbsv,SVIM,Sniffles,Smartie-sv_aln;NumNeighbors=0;NumThresholdNeighbors=0;MatchId=93;TruScore=0.666667;PctSeqSimilarity=0;PctSizeSimilarity=1;PctRecOverlap=1;SizeDiff=0;StartDistance=0;EndDistance=0	GT	0/1
chr1	207667454	HG3_Ill_GATKHCSBGrefine_759	N	<INS>	20	PASS	END=207667454;SVTYPE=INS;SVLEN=66;SC=NanoVar,PBHoney;NumNeighbors=0;NumThresholdNeighbors=0;MatchId=75;TruScore=0.666667;PctSeqSimilarity=0;PctSizeSimilarity=1;PctRecOverlap=1;SizeDiff=0;StartDistance=0;EndDistance=0	GT	0/1
chr1	3714245	HG2_Ill_250bpfermikitraw_76	N	<INS>	20	PASS	END=3714245;SVTYPE=INS;SVLEN=52;SC=NanoVar,PBHoney;NumNeighbors=0;NumThresholdNeighbors=0;MatchId=76;TruScore=0.666667;PctSeqSimilarity=0;PctSizeSimilarity=1;PctRecOverlap=1;SizeDiff=0;StartDistance=0;EndDistance=0	GT	1/1
chr1	246187595	HG2_PB_SVrefine2PBcRplusDovetail_913	N	<INS>	10	PASS	END=246187595;SVTYPE=INS;SVLEN=607;SC=Sniffles2,cuteSV,NanoVar,pbsv,SVIM,Sniffles,Smartie-sv_aln;NumNeighbors=0;NumThresholdNeighbors=0;MatchId=96;TruScore=0.666667;PctSeqSimilarity=0;PctSizeSimilarity=1;PctRecOverlap=1;SizeDiff=0;StartDistance=0;EndDistance=0	GT	1/1
chr1	88972809	HG2_PB_SVrefine2Falcon1plusDovetail_446	N	<INS>	20	PASS	END=88972809;SVTYPE=INS;SVLEN=3793;SC=NanoVar,SVIM,Smartie-sv_aln,PBHoney;NumNeighbors=0;NumThresholdNeighbors=0;MatchId=78;TruScore=0.666667;PctSeqSimilarity=0;PctSizeSimilarity=1;PctRecOverlap=1;SizeDiff=0;StartDistance=0;EndDistance=0	GT	0/1
chr1	34330485	HG2_10X_SVrefine210Xhap12_267	N	<INS>	20	PASS	END=34330485;SVTYPE=INS;SVLEN=220;SC=NanoVar;NumNeighbors=0;NumThresholdNeighbors=0	GT	1/1
chr1	198925741	HG2_Ill_250bpfermikitraw_1446	N	<INS>	20	PASS	END=198925741;SVTYPE=INS;SVLEN=66;SC=NanoVar,PBHoney;NumNeighbors=0;NumThresholdNeighbors=0;MatchId=79;TruScore=0.666667;PctSeqSimilarity=0;PctSizeSimilarity=1;PctRecOverlap=1;SizeDiff=0;StartDistance=0;EndDistance=0	GT	1/1
chr1	55705906	HG4_Ill_SVrefine2DISCOVARDovetail_295	N	<INS>	20	PASS	END=55705906;SVTYPE=INS;SVLEN=1607;SC=Sniffles2,NanoVar,SVIM,Sniffles,Smartie-sv_aln,PBHoney;NumNeighbors=0;NumThresholdNeighbors=0;MatchId=100;TruScore=0.666667;PctSeqSimilarity=0;PctSizeSimilarity=1;PctRecOverlap=1;SizeDiff=0;StartDistance=0;EndDistance=0	GT	1/1
chr1	146705019	HG2_10X_SVrefine210Xhap12_635	N	<DEL>	20	PASS	END=146705117;SVTYPE=DEL;SVLEN=98;SC=SKSV,cuteSV,Smartie-sv_aln,PBHoney,Smartie-sv_asm;NumNeighbors=0;NumThresholdNeighbors=0;MatchId=101;TruScore=0.666667;PctSeqSimilarity=0;PctSizeSimilarity=1;PctRecOverlap=1;SizeDiff=0;StartDistance=0;EndDistance=0	GT	0/1
chr1	212359895	HG3_Ill_250bpfermikitraw_1532	N	<INS>	20	PASS	END=212359895;SVTYPE=INS;SVLEN=64;SC=NanoVar,PBHoney;NumNeighbors=0;NumThresholdNeighbors=0;MatchId=82;TruScore=0.666667;PctSeqSimilarity=0;PctSizeSimilarity=1;PctRecOverlap=1;SizeDiff=0;StartDistance=0;EndDistance=0	GT	1/1
chr1	114039827	HG2_Ill_SVrefine2DISCOVARplusDovetail_614	N	<DEL>	20	PASS	END=114045877;SVTYPE=DEL;SVLEN=6050;SC=Smartie-sv_aln,PBHoney;NumNeighbors=0;NumThresholdNeighbors=0;MatchId=53;TruScore=0.666667;PctSeqSimilarity=0;PctSizeSimilarity=1;PctRecOverlap=1;SizeDiff=0;StartDistance=0;EndDistance=0	GT	0/1
chr1	180828203	HG4_Ill_manta_232	N	<INS>	20	PASS	END=180828203;SVTYPE=INS;SVLEN=51;SC=PBHoney;NumNeighbors=0;NumThresholdNeighbors=0	GT	1/1
chr1	39411360	HG2_10X_SVrefine210Xhap12_294	N	<INS>	20	PASS	END=39411360;SVTYPE=INS;SVLEN=1964;SC=Sniffles2,NanoVar,SVIM,Sniffles,Smartie-sv_aln,PBHoney;NumNeighbors=0;NumThresholdNeighbors=0;MatchId=105;TruScore=0.666667;PctSeqSimilarity=0;PctSizeSimilarity=1;PctRecOverlap=1;SizeDiff=0;StartDistance=0;EndDistance=0	GT	1/1
chr1	164204715	HG3_Ill_svaba_1092	N	<INS>	20	PASS	END=164204715;SVTYPE=INS;SVLEN=60;SC=NanoVar,pbsv,PBHoney;NumNeighbors=0;NumThresholdNeighbors=0;MatchId=86;TruScore=0.666667;PctSeqSimilarity=0;PctSizeSimilarity=1;PctRecOverlap=1;SizeDiff=0;StartDistance=0;EndDistance=0	GT	1/1
chr1	15551697	HG2_PB_HySA_389	N	<INS>	10	PASS	END=15551697;SVTYPE=INS;SVLEN=273;SC=NanoVar,Sniffles,Smartie-sv_aln;NumNeighbors=0;NumThresholdNeighbors=0;MatchId=88;TruScore=0.666667;PctSeqSimilarity=0;PctSizeSimilarity=1;PctRecOverlap=1;SizeDiff=0;StartDistance=0;EndDistance=0	GT	1/1
chr1	171785674	HG2_Ill_breakscan11_3046	N	<INS>	20	PASS	END=171785674;SVTYPE=INS;SVLEN=84;SC=NanoVar;NumNeighbors=0;NumThresholdNeighbors=0	GT	1/1
chr1	23603556	HG2_PB_SVrefine2PBcRplusDovetail_195	N	<INS>	20	PASS	END=23603556;SVTYPE=INS;SVLEN=7472;SC=MAMnet,Sniffles2,NanoVar,SVIM,Sniffles,Smartie-sv_aln,PBHoney;NumNeighbors=0;NumThresholdNeighbors=0;MatchId=110;TruScore=0.666667;PctSeqSimilarity=0;PctSizeSimilarity=1;PctRecOverlap=1;SizeDiff=0;StartDistance=0;EndDistance=0	GT	1/1
chr1	242684919	HG2_10X_SVrefine210Xhap12_1039	N	<INS>	20	PASS	END=242684919;SVTYPE=INS;SVLEN=53;SC=NanoVar,pbsv,PBHoney;NumNeighbors=0;NumThresholdNeighbors=0;MatchId=90;TruScore=0.666667;PctSeqSimilarity=0;PctSizeSimilarity=1;PctRecOverlap=1;SizeDiff=0;StartDistance=0;EndDistance=0	GT	0/1
chr1	53564908	HG2_Ill_250bpfermikitraw_455	N	<INS>	20	PASS	END=53564908;SVTYPE=INS;SVLEN=61;SC=PBHoney;NumNeighbors=0;NumThresholdNeighbors=0	GT	0/1
chr1	179491958	HG2_PB_PB10Xdip_751	N	<INS>	20	PASS	END=179491958;SVTYPE=INS;SVLEN=324;SC=NanoVar;NumNeighbors=0;NumThresholdNeighbors=0	GT	0/1
chr1	37259206	HG2_PB_SVrefine2PBcRplusDovetail_266	N	<INS>	20	PASS	END=37259206;SVTYPE=INS;SVLEN=779;SC=Sniffles;NumNeighbors=0;NumThresholdNeighbors=0	GT	1/1
chr1	242556207	HG2_PB_SVrefine2PBcRplusDovetail_887	N	<DEL>	20	PASS	END=242557063;SVTYPE=DEL;SVLEN=856;SC=MAMnet,Sniffles2,SKSV,cuteSV,NanoVar,pbsv,SVIM,Sniffles,Smartie-sv_aln,PBHoney,Smartie-sv_asm,SVIM-asm,PAV,Dipcall;NumNeighbors=0;NumThresholdNeighbors=0;MatchId=115;TruScore=0.666667;PctSeqSimilarity=0;PctSizeSimilarity=1;PctRecOverlap=1;SizeDiff=0;StartDistance=0;EndDistance=0	GT	0/1
chr1	247812603	HG4_Ill_250bpfermikitraw_1883	N	<INS>	20	PASS	END=247812603;SVTYPE=INS;SVLEN=51;SC=PBHoney;NumNeighbors=0;NumThresholdNeighbors=0	GT	1/1
chr1	203808943	HG2_Ill_SVrefine2DISCOVARplusDovetail_898	N	<INS>	20	PASS	END=203808943;SVTYPE=INS;SVLEN=727;SC=cuteSV,SVIM,Sniffles;NumNeighbors=0;NumThresholdNeighbors=0;MatchId=117;TruScore=0.666667;PctSeqSimilarity=0;PctSizeSimilarity=1;PctRecOverlap=1;SizeDiff=0;StartDistance=0;EndDistance=0	GT	0/1
chr1	48658644	HG2_Ill_svaba_438	N	<INS>	20	PASS	END=48658644;SVTYPE=INS;SVLEN=50;SC=pbsv,PBHoney;NumNeighbors=0;NumThresholdNeighbors=0;MatchId=83;TruScore=0.666667;PctSeqSimilarity=0;PctSizeSimilarity=1;PctRecOverlap=1;SizeDiff=0;StartDistance=0;EndDistance=0	GT	0/1
chr1	234070552	HG2_Ill_GATKHCSBGrefine_853	N	<INS>	20	PASS	END=234070552;SVTYPE=INS;SVLEN=312;SC=SVIM;NumNeighbors=0;NumThresholdNeighbors=0	GT	0/1
chr1	42483960	HG2_PB_pbsv_416	N	<INS>	10	PASS	END=42483960;SVTYPE=INS;SVLEN=1546;SC=PBHoney;NumNeighbors=0;NumThresholdNeighbors=0	GT	0/1
chr1	223254530	HG2_Ill_SVrefine2DISCOVARplusDovetail_974	N	<INS>	20	PASS	END=223254530;SVTYPE=INS;SVLEN=4154;SC=Sniffles2,NanoVar,SVIM,Sniffles,Smartie-sv_aln,PBHoney;NumNeighbors=0;NumThresholdNeighbors=0;MatchId=121;TruScore=0.666667;PctSeqSimilarity=0;PctSizeSimilarity=1;PctRecOverlap=1;SizeDiff=0;StartDistance=0;EndDistance=0	GT	1/1
chr1	183856340	HG2_Ill_GATKHC_1578	N	<INS>	20	PASS	END=183856340;SVTYPE=INS;SVLEN=134;SC=NanoVar;NumNeighbors=0;NumThresholdNeighbors=0	GT	1/1
chr1	119553353	HG4_PB_pbsv_803	N	<INS>	20	PASS	END=119553353;SVTYPE=INS;SVLEN=1127;SC=SVIM,PBHoney;NumNeighbors=0;NumThresholdNeighbors=0;MatchId=82;TruScore=0.666667;PctSeqSimilarity=0;PctSizeSimilarity=1;PctRecOverlap=1;SizeDiff=0;StartDistance=0;EndDistance=0	GT	0/1
chr1	238214942	HG2_10X_SVrefine210Xhap12_1012	N	<INS>	20	PASS	END=238214942;SVTYPE=INS;SVLEN=273;SC=NanoVar,Sniffles;NumNeighbors=0;NumThresholdNeighbors=0;MatchId=102;TruScore=0.666667;PctSeqSimilarity=0;PctSizeSimilarity=1;PctRecOverlap=1;SizeDiff=0;StartDistance=0;EndDistance=0	GT	1/1
chr1	211782441	HG3_Ill_GATKHC_1877	N	<INS>	20	PASS	END=211782441;SVTYPE=INS;SVLEN=54;SC=MAMnet,PBHoney;NumNeighbors=0;NumThresholdNeighbors=0;MatchId=126;TruScore=0.666667;PctSeqSimilarity=0;PctSizeSimilarity=1;PctRecOverlap=1;SizeDiff=0;StartDistance=0;EndDistance=0	GT	0/1
chr1	236166378	HG2_Ill_250bpfermikitraw_1739	N	<INS>	20	PASS	END=236166378;SVTYPE=INS;SVLEN=54;SC=NanoVar,PBHoney,Dipcall;NumNeighbors=0;NumThresholdNeighbors=0;MatchId=104;TruScore=0.666667;PctSeqSimilarity=0;PctSizeSimilarity=1;PctRecOverlap=1;SizeDiff=0;StartDistance=0;EndDistance=0	GT	0/1
chr1	206697891	HG4_Ill_250bpfermikitraw_1480	N	<INS>	20	PASS	END=206697891;SVTYPE=INS;SVLEN=57;SC=pbsv,PBHoney;NumNeighbors=0;NumThresholdNeighbors=0;MatchId=92;TruScore=0.666667;PctSeqSimilarity=0;PctSizeSimilarity=1;PctRecOverlap=1;SizeDiff=0;StartDistance=0;EndDistance=0	GT	1/1
chr1	191580768	HG2_Ill_MetaSV_294	N	<INS>	20	PASS	END=191580768;SVTYPE=INS;SVLEN=325;SC=NanoVar,SVIM;NumNeighbors=0;NumThresholdNeighbors=0;MatchId=106;TruScore=0.666667;PctSeqSimilarity=0;PctSizeSimilarity=1;PctRecOverlap=1;SizeDiff=0;StartDistance=0;EndDistance=0	GT	0/1
chr1	10845192	HG3_Ill_250bpfermikitraw_155	N	<INS>	20	PASS	END=10845192;SVTYPE=INS;SVLEN=52;SC=PBHoney;NumNeighbors=0;NumThresholdNeighbors=0	GT	0/1
chr1	39510229	HG2_Ill_SVrefine2DISCOVARplusDovetail_266	N	<INS>	20	PASS	END=39510229;SVTYPE=INS;SVLEN=217;SC=NanoVar;NumNeighbors=0;NumThresholdNeighbors=0	GT	1/1
chr1	118931730	HG2_PB_SVrefine2PB10Xhap12_660	N	<INS>	20	PASS	END=118931730;SVTYPE=INS;SVLEN=2668;SC=Sniffles2,NanoVar,SVIM,Sniffles,Smartie-sv_aln,PBHoney;NumNeighbors=0;NumThresholdNeighbors=0;MatchId=132;TruScore=0.666667;PctSeqSimilarity=0;PctSizeSimilarity=1;PctRecOverlap=1;SizeDiff=0;StartDistance=0;EndDistance=0	GT	1/1
chr1	210918376	HG2_PB_SVrefine2Falcon1plusDovetail_777	N	<INS>	10	PASS	END=210918376;SVTYPE=INS;SVLEN=122;SC=pbsv;NumNeighbors=0;NumThresholdNeighbors=0	GT	0/1
chr1	243490561	HG2_PB_assemblyticsfalcon_2046	N	<INS>	20	PASS	END=243490561;SVTYPE=INS;SVLEN=60;SC=pbsv,PBHoney;NumNeighbors=0;NumThresholdNeighbors=0;MatchId=96;TruScore=0.666667;PctSeqSimilarity=0;PctSizeSimilarity=1;PctRecOverlap=1;SizeDiff=0;StartDistance=0;EndDistance=0	GT	1/1
chr1	194445279	HG2_Ill_GATKHCSBGrefine_676	N	<INS>	20	PASS	END=194445279;SVTYPE=INS;SVLEN=70;SC=NanoVar,pbsv;NumNeighbors=0;NumThresholdNeighbors=0;MatchId=111;TruScore=0.666667;PctSeqSimilarity=0;PctSizeSimilarity=1;PctRecOverlap=1;SizeDiff=0;StartDistance=0;EndDistance=0	GT	0/1
chr1	23981127	HG2_PB_SVrefine2Falcon1plusDovetail_199	N	<INS>	20	PASS	END=23981127;SVTYPE=INS;SVLEN=330;SC=SVIM;NumNeighbors=0;NumThresholdNeighbors=0	GT	0/1
chr1	222296143	HG2_PB_SVrefine2Falcon1plusDovetail_815	N	<INS>	20	PASS	END=222296143;SVTYPE=INS;SVLEN=290;SC=SVIM,Smartie-sv_aln;NumNeighbors=0;NumThresholdNeighbors=0;MatchId=90;TruScore=0.666667;PctSeqSimilarity=0;PctSizeSimilarity=1;PctRecOverlap=1;SizeDiff=0;StartDistance=0;EndDistance=0	GT	0/1
chr1	29321462	HG2_Ill_breakscan11_2961	N	<INS>	20	PASS	END=29321462;SVTYPE=INS;SVLEN=322;SC=Sniffles2,NanoVar,SVIM,Sniffles;NumNeighbors=0;NumThresholdNeighbors=0;MatchId=138;TruScore=0.666667;PctSeqSimilarity=0;PctSizeSimilarity=1;PctRecOverlap=1;SizeDiff=0;StartDistance=0;EndDistance=0	GT	0/1
chr1	236538197	HG4_PB_assemblyticsfalcon_1888	N	<INS>	20	PASS	END=236538197;SVTYPE=INS;SVLEN=2055;SC=NanoVar,PBHoney;NumNeighbors=0;NumThresholdNeighbors=0;MatchId=115;TruScore=0.666667;PctSeqSimilarity=0;PctSizeSimilarity=1;PctRecOverlap=1;SizeDiff=0;StartDistance=0;EndDistance=0	GT	0/1
chr1	5773583	HG2_PB_SVrefine2PBcRplusDovetail_95	N	<INS>	20	PASS	END=5773583;SVTYPE=INS;SVLEN=63;SC=PBHoney;NumNeighbors=0;NumThresholdNeighbors=0	GT	0/1
chr1	1880386	HG2_Ill_SVrefine2DISCOVARplusDovetail_18	N	<INS>	20	PASS	END=1880386;SVTYPE=INS;SVLEN=111;SC=NanoVar;NumNeighbors=0;NumThresholdNeighbors=0	GT	0/1
chr1	202758669	HG3_PB_SVrefine2PBcRDovetail_618	N	<INS>	20	PASS	END=202758669;SVTYPE=INS;SVLEN=443;SC=NanoVar;NumNeighbors=0;NumThresholdNeighbors=0	GT	1/1
chr1	237449856	HG2_PB_SVrefine2PBcRplusDovetail_862	N	<INS>	20	PASS	END=237449856;SVTYPE=INS;SVLEN=205;SC=NanoVar;NumNeighbors=0;NumThresholdNeighbors=0	GT	1/1
chr1	7580260	HG3_PB_SVrefine2PBcRDovetail_96	N	<INS>	10	PASS	END=7580260;SVTYPE=INS;SVLEN=1454;SC=cuteSV,NanoVar,SVIM,Sniffles,Smartie-sv_aln,PBHoney;NumNeighbors=0;NumThresholdNeighbors=0;MatchId=144;TruScore=0.666667;PctSeqSimilarity=0;PctSizeSimilarity=1;PctRecOverlap=1;SizeDiff=0;StartDistance=0;EndDistance=0	GT	1/1
chr1	38241393	HG4_PB_pbsv_407	N	<INS>	20	PASS	END=38241393;SVTYPE=INS;SVLEN=2481;SC=NanoVar,PBHoney;NumNeighbors=0;NumThresholdNeighbors=0;MatchId=118;TruScore=0.666667;PctSeqSimilarity=0;PctSizeSimilarity=1;PctRecOverlap=1;SizeDiff=0;StartDistance=0;EndDistance=0	GT	0/1
chr1	66079461	HG2_Ill_GATKHCSBGrefine_274	N	<INS>	20	PASS	END=66079461;SVTYPE=INS;SVLEN=54;SC=NanoVar,PBHoney;NumNeighbors=0;NumThresholdNeighbors=0;MatchId=119;TruScore=0.666667;PctSeqSimilarity=0;PctSizeSimilarity=1;PctRecOverlap=1;SizeDiff=0;StartDistance=0;EndDistance=0	GT	0/1
chr1	102512641	HG3_Ill_svaba_823	N	<INS>	20	PASS	END=102512641;SVTYPE=INS;SVLEN=67;SC=NanoVar,PBHoney;NumNeighbors=0;NumThresholdNeighbors=0;MatchId=120;TruScore=0.666667;PctSeqSimilarity=0;PctSizeSimilarity=1;PctRecOverlap=1;SizeDiff=0;StartDistance=0;EndDistance=0	GT	1/1
chr1	102568917	HG2_PB_HySA_1343	N	<INS>	10	PASS	END=102568917;SVTYPE=INS;SVLEN=6108;SC=MAMnet,SKSV,cuteSV,NanoVar,SVIM,Sniffles,Smartie-sv_aln,PBHoney;NumNeighbors=0;NumThresholdNeighbors=0;MatchId=148;TruScore=0.666667;PctSeqSimilarity=0;PctSizeSimilarity=1;PctRecOverlap=1;SizeDiff=0;StartDistance=0;EndDistance=0	GT	0/1
chr1	231257546	HG3_Ill_SVrefine2DISCOVARDovetail_892	N	<INS>	20	PASS	END=231257546;SVTYPE=INS;SVLEN=317;SC=Sniffles;NumNeighbors=0;NumThresholdNeighbors=0	GT	1/1
chr1	117802090	HG4_Ill_GATKHC_1163	N	<INS>	20	PASS	END=117802090;SVTYPE=INS;SVLEN=54;SC=NanoVar,PBHoney;NumNeighbors=0;NumThresholdNeighbors=0;MatchId=123;TruScore=0.666667;PctSeqSimilarity=0;PctSizeSimilarity=1;PctRecOverlap=1;SizeDiff=0;StartDistance=0;EndDistance=0	GT	0/1
chr1	64850191	HG4_PB_HySA_728	N	<INS>	10	PASS	END=64850191;SVTYPE=INS;SVLEN=1974;SC=NanoVar,SVIM,PBHoney;NumNeighbors=0;NumThresholdNeighbors=0;MatchId=124;TruScore=0.666667;PctSeqSimilarity=0;PctSizeSimilarity=1;PctRecOverlap=1;SizeDiff=0;StartDistance=0;EndDistance=0	GT	0/1
chr1	18792553	HG4_Ill_250bpfermikitraw_241	N	<INS>	20	PASS	END=18792553;SVTYPE=INS;SVLEN=59;SC=NanoVar,pbsv,PBHoney;NumNeighbors=0;NumThresholdNeighbors=0;MatchId=126;TruScore=0.666667;PctSeqSimilarity=0;PctSizeSimilarity=1;PctRecOverlap=1;SizeDiff=0;StartDistance=0;EndDistance=0	GT	1/1
chr1	112691790	HG3_PB_SVrefine2PBcRDovetail_444	N	<DEL>	20	PASS	END=112704703;SVTYPE=DEL;SVLEN=12913;SC=Smartie-sv_aln,PBHoney;NumNeighbors=0;NumThresholdNeighbors=0;MatchId=83;TruScore=0.666667;PctSeqSimilarity=0;PctSizeSimilarity=1;PctRecOverlap=1;SizeDiff=0;StartDistance=0;EndDistance=0	GT	0/1
chr1	228097233	HG2_PB_SVrefine2Falcon1plusDovetail_844	N	<INS>	10	PASS	END=228097233;SVTYPE=INS;SVLEN=180;SC=Sniffles;NumNeighbors=0;NumThresholdNeighbors=0	GT	1/1
chr1	174333003	HG4_PB_SVrefine2Falcon1Dovetail_609	N	<INS>	20	PASS	END=174333003;SVTYPE=INS;SVLEN=325;SC=SVIM;NumNeighbors=0;NumThresholdNeighbors=0	GT	0/1
chr1	228959918	HG4_Ill_MetaSV_379	N	<INS>	20	PASS	END=228959918;SVTYPE=INS;SVLEN=345;SC=NanoVar,SVIM;NumNeighbors=0;NumThresholdNeighbors=0;MatchId=131;TruScore=0.666667;PctSeqSimilarity=0;PctSizeSimilarity=1;PctRecOverlap=1;SizeDiff=0;StartDistance=0;EndDistance=0	GT	0/1
chr1	197011858	HG2_PB_SVrefine2Falcon2Bionano_263	N	<INS>	20	PASS	END=197011858;SVTYPE=INS;SVLEN=288;SC=NanoVar;NumNeighbors=0;NumThresholdNeighbors=0	GT	1/1
chr1	21902717	HG2_Ill_GATKHC_324	N	<INS>	20	PASS	END=21902717;SVTYPE=INS;SVLEN=51;SC=pbsv,PBHoney;NumNeighbors=0;NumThresholdNeighbors=0;MatchId=117;TruScore=0.666667;PctSeqSimilarity=0;PctSizeSimilarity=1;PctRecOverlap=1;SizeDiff=0;StartDistance=0;EndDistance=0	GT	0/1
chr1	190002852	HG2_Ill_GATKHCSBGrefine_654	N	<INS>	20	PASS	END=190002852;SVTYPE=INS;SVLEN=118;SC=NanoVar;NumNeighbors=0;NumThresholdNeighbors=0	GT	0/1
chr1	57600203	HG2_PB_SVrefine2PBcRplusDovetail_330	N	<INS>	20	PASS	END=57600203;SVTYPE=INS;SVLEN=1996;SC=NanoVar,PBHoney;NumNeighbors=0;NumThresholdNeighbors=0;MatchId=133;TruScore=0.666667;PctSeqSimilarity=0;PctSizeSimilarity=1;PctRecOverlap=1;SizeDiff=0;StartDistance=0;EndDistance=0	GT	0/1
chr1	212471135	HG4_Ill_GATKHCSBGrefine_772	N	<DEL>	20	PASS	END=212472616;SVTYPE=DEL;SVLEN=1481;SC=PBHoney;NumNeighbors=0;NumThresholdNeighbors=0	GT	1/1
chr1	35304941	HG4_Ill_GATKHC_456	N	<INS>	20	PASS	END=35304941;SVTYPE=INS;SVLEN=68;SC=MAMnet,NanoVar,pbsv,PBHoney;NumNeighbors=0;NumThresholdNeighbors=0;MatchId=165;TruScore=0.666667;PctSeqSimilarity=0;PctSizeSimilarity=1;PctRecOverlap=1;SizeDiff=0;StartDistance=0;EndDistance=0	GT	0/1
chr1	48058280	HG3_Ill_150bpfermikitraw_391	N	<INS>	20	PASS	END=48058280;SVTYPE=INS;SVLEN=65;SC=MAMnet,PBHoney;NumNeighbors=0;NumThresholdNeighbors=0;MatchId=166;TruScore=0.666667;PctSeqSimilarity=0;PctSizeSimilarity=1;PctRecOverlap=1;SizeDiff=0;StartDistance=0;EndDistance=0	GT	1/1
chr1	32273013	HG2_PB_PB10Xdip_2082	N	<INS>	10	PASS	END=32273013;SVTYPE=INS;SVLEN=292;SC=NanoVar;NumNeighbors=0;NumThresholdNeighbors=0	GT	1/1
chr1	79650144	HG4_Ill_SVrefine2DISCOVARDovetail_406	N	<INS>	20	PASS	END=79650144;SVTYPE=INS;SVLEN=130;SC=NanoVar,pbsv;NumNeighbors=0;NumThresholdNeighbors=0;MatchId=138;TruScore=0.666667;PctSeqSimilarity=0;PctSizeSimilarity=1;PctRecOverlap=1;SizeDiff=0;StartDistance=0;EndDistance=0	GT	1/1
chr1	90776588	HG2_Ill_GATKHC_928	N	<INS>	20	PASS	END=90776588;SVTYPE=INS;SVLEN=56;SC=NanoVar,pbsv,PBHoney;NumNeighbors=0;NumThresholdNeighbors=0;MatchId=139;TruScore=0.666667;PctSeqSimilarity=0;PctSizeSimilarity=1;PctRecOverlap=1;SizeDiff=0;StartDistance=0;EndDistance=0	GT	0/1
chr1	218182488	HG2_10X_SVrefine210Xhap12_904	N	<DEL>	20	PASS	END=218188594;SVTYPE=DEL;SVLEN=6106;SC=Sniffles2,Smartie-sv_aln,PBHoney;NumNeighbors=0;NumThresholdNeighbors=0;MatchId=170;TruScore=0.666667;PctSeqSimilarity=0;PctSizeSimilarity=1;PctRecOverlap=1;SizeDiff=0;StartDistance=0;EndDistance=0	GT	1/1
chr1	2017166	HG2_PB_SVrefine2Falcon1plusDovetail_39	N	<INS>	10	PASS	END=2017166;SVTYPE=INS;SVLEN=112;SC=NanoVar;NumNeighbors=0;NumThresholdNeighbors=0	GT	0/1
chr1	33108378	HG2_Ill_MetaSV_69	N	<INS>	20	PASS	END=33108378;SVTYPE=INS;SVLEN=1002;SC=PBHoney;NumNeighbors=0;NumThresholdNeighbors=0	GT	1/1
chr1	8013207	HG4_PB_SVrefine2PBcRDovetail_82	N	<INS>	10	PASS	END=8013207;SVTYPE=INS;SVLEN=99;SC=pbsv;NumNeighbors=0;NumThresholdNeighbors=0	GT	0/1
chr1	194638693	HG2_PB_SVrefine2Falcon2Bionano_255	N	<INS>	20	PASS	END=194638693;SVTYPE=INS;SVLEN=243;SC=NanoVar;NumNeighbors=0;NumThresholdNeighbors=0	GT	1/1
chr1	162838401	HG4_Ill_SVrefine2DISCOVARDovetail_651	N	<INS>	20	PASS	END=162838401;SVTYPE=INS;SVLEN=112;SC=pbsv;NumNeighbors=0;NumThresholdNeighbors=0	GT	0/1
chr1	111896187	HG2_PB_pbsv_762	N	<INS>	10	PASS	END=111896187;SVTYPE=INS;SVLEN=2054;SC=PBHoney;NumNeighbors=0;NumThresholdNeighbors=0	GT	0/1
chr1	155974394	HG4_Ill_GATKHCSBGrefine_583	N	<INS>	20	PASS	END=155974394;SVTYPE=INS;SVLEN=312;SC=Sniffles;NumNeighbors=0;NumThresholdNeighbors=0	GT	1/1
chr1	21492589	HG3_PB_HySA_352	N	<INS>	10	PASS	END=21492589;SVTYPE=INS;SVLEN=302;SC=NanoVar,SVIM;NumNeighbors=0;NumThresholdNeighbors=0;MatchId=148;TruScore=0.666667;PctSeqSimilarity=0;PctSizeSimilarity=1;PctRecOverlap=1;SizeDiff=0;StartDistance=0;EndDistance=0	GT	0/1
chr1	182038126	HG2_PB_assemblyticsfalcon_1448	N	<INS>	20	PASS	END=182038126;SVTYPE=INS;SVLEN=305;SC=NanoVar;NumNeighbors=0;NumThresholdNeighbors=0	GT	1/1
chr1	101978980	HG3_PB_SVrefine2Falcon1Dovetail_405	N	<INS>	10	PASS	END=101978980;SVTYPE=INS;SVLEN=2976;SC=NanoVar,SVIM,Sniffles,Smartie-sv_aln,PBHoney;NumNeighbors=0;NumThresholdNeighbors=0;MatchId=149;TruScore=0.666667;PctSeqSimilarity=0;PctSizeSimilarity=1;PctRecOverlap=1;SizeDiff=0;StartDistance=0;EndDistance=0	GT	0/1
chr1	84886830	HG2_Ill_250bpfermikitraw_729	N	<INS>	20	PASS	END=84886830;SVTYPE=INS;SVLEN=59;SC=NanoVar,pbsv,PBHoney;NumNeighbors=0;NumThresholdNeighbors=0;MatchId=150;TruScore=0.666667;PctSeqSimilarity=0;PctSizeSimilarity=1;PctRecOverlap=1;SizeDiff=0;StartDistance=0;EndDistance=0	GT	1/1
chr1	84913263	HG2_10X_SVrefine210Xhap12_491	N	<INS>	20	PASS	END=84913263;SVTYPE=INS;SVLEN=328;SC=NanoVar;NumNeighbors=0;NumThresholdNeighbors=0	GT	1/1
chr1	85222423	HG2_PB_SVrefine2PB10Xhap12_530	N	<INS>	10	PASS	END=85222423;SVTYPE=INS;SVLEN=197;SC=NanoVar;NumNeighbors=0;NumThresholdNeighbors=0	GT	1/1
chr1	102920530	HG2_PB_SVrefine2PB10Xhap12_588	N	<INS>	20	PASS	END=102920530;SVTYPE=INS;SVLEN=323;SC=NanoVar;NumNeighbors=0;NumThresholdNeighbors=0	GT	0/1
chr1	36676327	HG2_PB_SVrefine2PB10Xhap12_324	N	<INS>	20	PASS	END=36676327;SVTYPE=INS;SVLEN=107;SC=NanoVar;NumNeighbors=0;NumThresholdNeighbors=0	GT	1/1
chr1	240699867	HG3_PB_SVrefine2Falcon1Dovetail_827	N	<INS>	10	PASS	END=240699867;SVTYPE=INS;SVLEN=51;SC=pbsv,PBHoney;NumNeighbors=0;NumThresholdNeighbors=0;MatchId=133;TruScore=0.666667;PctSeqSimilarity=0;PctSizeSimilarity=1;PctRecOverlap=1;SizeDiff=0;StartDistance=0;EndDistance=0	GT	0/1
chr1	152555543	HG2_PB_SVrefine2PB10Xhap12_706	N	<DEL>	20	PASS	END=152587739;SVTYPE=DEL;SVLEN=32196;SC=Smartie-sv_aln,PBHoney,Smartie-sv_asm;NumNeighbors=0;NumThresholdNeighbors=0;MatchId=99;TruScore=0.666667;PctSeqSimilarity=0;PctSizeSimilarity=1;PctRecOverlap=1;SizeDiff=0;StartDistance=0;EndDistance=0	GT	0/1
chr1	234444323	HG2_PB_SVrefine2Falcon2Bionano_386	N	<INS>	20	PASS	END=234444323;SVTYPE=INS;SVLEN=102;SC=NanoVar,pbsv;NumNeighbors=0;NumThresholdNeighbors=0;MatchId=154;TruScore=0.666667;PctSeqSimilarity=0;PctSizeSimilarity=1;PctRecOverlap=1;SizeDiff=0;StartDistance=0;EndDistance=0	GT	1/1
chr1	245104717	HG2_10X_SVrefine210Xhap12_1052	N	<INS>	20	PASS	END=245104717;SVTYPE=INS;SVLEN=134;SC=NanoVar;NumNeighbors=0;NumThresholdNeighbors=0	GT	0/1
chr1	116304105	HG2_PB_pbsv_788	N	<INS>	10	PASS	END=116304105;SVTYPE=INS;SVLEN=219;SC=NanoVar;NumNeighbors=0;NumThresholdNeighbors=0	GT	1/1
chr1	81404757	HG3_PB_pbsv_622	N	<DEL>	20	PASS	END=81410948;SVTYPE=DEL;SVLEN=6191;SC=Smartie-sv_aln,PBHoney;NumNeighbors=0;NumThresholdNeighbors=0;MatchId=100;TruScore=0.666667;PctSeqSimilarity=0;PctSizeSimilarity=1;PctRecOverlap=1;SizeDiff=0;StartDistance=0;EndDistance=0	GT	0/1
chr1	246593060	HG4_PB_SVrefine2PBcRDovetail_769	N	<DEL>	10	PASS	END=246593116;SVTYPE=DEL;SVLEN=56;SC=pbsv;NumNeighbors=0;NumThresholdNeighbors=0	GT	1/1
chr1	41835543	HG2_Ill_150bpfermikitraw_340	N	<INS>	20	PASS	END=41835543;SVTYPE=INS;SVLEN=54;SC=PBHoney;NumNeighbors=0;NumThresholdNeighbors=0	GT	1/1
chr1	1501010	HG2_Ill_svaba_28	N	<INS>	20	PASS	END=1501010;SVTYPE=INS;SVLEN=97;SC=NanoVar;NumNeighbors=0;NumThresholdNeighbors=0	GT	0/1
chr1	156705293	HG4_PB_SVrefine2PBcRDovetail_496	N	<INS>	20	PASS	END=156705293;SVTYPE=INS;SVLEN=418;SC=NanoVar;NumNeighbors=0;NumThresholdNeighbors=0	GT	1/1
chr1	161031072	HG4_Ill_SVrefine2DISCOVARDovetail_643	N	<INS>	20	PASS	END=161031072;SVTYPE=INS;SVLEN=122;SC=NanoVar,pbsv;NumNeighbors=0;NumThresholdNeighbors=0;MatchId=160;TruScore=0.666667;PctSeqSimilarity=0;PctSizeSimilarity=1;PctRecOverlap=1;SizeDiff=0;StartDistance=0;EndDistance=0	GT	0/1
chr1	1285401	HG2_Ill_MetaSV_3	N	<DEL>	10	PASS	END=1286800;SVTYPE=DEL;SVLEN=1399;SC=pbsv;NumNeighbors=0;NumThresholdNeighbors=0	GT	0/1
chr1	231146746	HG4_Ill_SVrefine2DISCOVARDovetail_940	N	<INS>	20	PASS	END=231146746;SVTYPE=INS;SVLEN=420;SC=Sniffles2,cuteSV,NanoVar,SVIM,Sniffles;NumNeighbors=0;NumThresholdNeighbors=0;MatchId=203;TruScore=0.666667;PctSeqSimilarity=0;PctSizeSimilarity=1;PctRecOverlap=1;SizeDiff=0;StartDistance=0;EndDistance=0	GT	1/1
chr1	11031132	HG2_PB_PB10Xdip_81	N	<INS>	20	PASS	END=11031132;SVTYPE=INS;SVLEN=1898;SC=MAMnet,Sniffles2,NanoVar,SVIM,Sniffles,Smartie-sv_aln,PBHoney;NumNeighbors=0;NumThresholdNeighbors=0;MatchId=204;TruScore=0.666667;PctSeqSimilarity=0;PctSizeSimilarity=1;PctRecOverlap=1;SizeDiff=0;StartDistance=0;EndDistance=0	GT	1/1
chr1	158961351	HG2_Ill_SVrefine2DISCOVARplusDovetail_694	N	<DEL>	20	PASS	END=158966201;SVTYPE=DEL;SVLEN=4850;SC=Smartie-sv_aln,PBHoney;NumNeighbors=0;NumThresholdNeighbors=0;MatchId=105;TruScore=0.666667;PctSeqSimilarity=0;PctSizeSimilarity=1;PctRecOverlap=1;SizeDiff=0;StartDistance=0;EndDistance=0	GT	0/1
chr1	67624533	HG3_PB_SVrefine2Falcon1Dovetail_343	N	<INS>	10	PASS	END=67624533;SVTYPE=INS;SVLEN=336;SC=cuteSV,NanoVar,pbsv,SVIM,Sniffles,Smartie-sv_aln;NumNeighbors=0;NumThresholdNeighbors=0;MatchId=206;TruScore=0.666667;PctSeqSimilarity=0;PctSizeSimilarity=1;PctRecOverlap=1;SizeDiff=0;StartDistance=0;EndDistance=0	GT	1/1
chr1	92305952	HG4_PB_pbsv_675	N	<INS>	20	PASS	END=92305952;SVTYPE=INS;SVLEN=191;SC=NanoVar,pbsv;NumNeighbors=0;NumThresholdNeighbors=0;MatchId=166;TruScore=0.666667;PctSeqSimilarity=0;PctSizeSimilarity=1;PctRecOverlap=1;SizeDiff=0;StartDistance=0;EndDistance=0	GT	0/1
chr1	169962742	HG4_Ill_SVrefine2DISCOVARDovetail_689	N	<INS>	20	PASS	END=169962742;SVTYPE=INS;SVLEN=164;SC=SVIM-asm,Dipcall;NumNeighbors=0;NumThresholdNeighbors=0;MatchId=11;TruScore=0.666667;PctSeqSimilarity=0;PctSizeSimilarity=1;PctRecOverlap=1;SizeDiff=0;StartDistance=0;EndDistance=0	GT	1/1
chr1	39969805	HG2_PB_SVrefine2Falcon1plusDovetail_284	N	<INS>	10	PASS	END=39969805;SVTYPE=INS;SVLEN=467;SC=MAMnet,Sniffles2,cuteSV,NanoVar,pbsv,SVIM,Sniffles,Smartie-sv_aln,PBHoney;NumNeighbors=0;NumThresholdNeighbors=0;MatchId=209;TruScore=0.666667;PctSeqSimilarity=0;PctSizeSimilarity=1;PctRecOverlap=1;SizeDiff=0;StartDistance=0;EndDistance=0	GT	0/1
chr1	42010235	HG3_PB_SVrefine2Falcon1Dovetail_269	N	<INS>	10	PASS	END=42010235;SVTYPE=INS;SVLEN=1351;SC=Sniffles2,NanoVar,SVIM,Sniffles,Smartie-sv_aln;NumNeighbors=0;NumThresholdNeighbors=0;MatchId=210;TruScore=0.666667;PctSeqSimilarity=0;PctSizeSimilarity=1;PctRecOverlap=1;SizeDiff=0;StartDistance=0;EndDistance=0	GT	1/1
chr1	248100757	HG2_PB_SVrefine2PB10Xhap12_1168	N	<INS>	10	PASS	END=248100757;SVTYPE=INS;SVLEN=91;SC=NanoVar,pbsv;NumNeighbors=0;NumThresholdNeighbors=0;MatchId=170;TruScore=0.666667;PctSeqSimilarity=0;PctSizeSimilarity=1;PctRecOverlap=1;SizeDiff=0;StartDistance=0;EndDistance=0	GT	1/1
chr1	16677245	HG2_PB_pbsv_227	N	<INS>	20	PASS	END=16677245;SVTYPE=INS;SVLEN=122;SC=NanoVar;NumNeighbors=0;NumThresholdNeighbors=0	GT	0/1
chr1	16750681	HG3_PB_SVrefine2PBcRDovetail_140	N	<INS>	20	PASS	END=16750681;SVTYPE=INS;SVLEN=135;SC=NanoVar;NumNeighbors=0;NumThresholdNeighbors=0	GT	1/1
chr1	220186166	HG2_PB_SVrefine2PB10Xhap12_956	N	<INS>	20	PASS	END=220186166;SVTYPE=INS;SVLEN=105;SC=pbsv;NumNeighbors=0;NumThresholdNeighbors=0	GT	1/1
chr1	36733251	HG4_PB_SVrefine2Falcon1Dovetail_252	N	<DEL>	20	PASS	END=36733480;SVTYPE=DEL;SVLEN=229;SC=SVIM-asm,Dipcall;NumNeighbors=0;NumThresholdNeighbors=0;MatchId=12;TruScore=0.666667;PctSeqSimilarity=0;PctSizeSimilarity=1;PctRecOverlap=1;SizeDiff=0;StartDistance=0;EndDistance=0	GT	0/1
chr1	170102061	HG2_Ill_Krunchall_1215	N	<INS>	20	PASS	END=170102061;SVTYPE=INS;SVLEN=58;SC=NanoVar,PBHoney;NumNeighbors=0;NumThresholdNeighbors=0;MatchId=173;TruScore=0.666667;PctSeqSimilarity=0;PctSizeSimilarity=1;PctRecOverlap=1;SizeDiff=0;StartDistance=0;EndDistance=0	GT	1/1
chr1	31128045	HG3_PB_SVrefine2Falcon1Dovetail_234	N	<INS>	10	PASS	END=31128045;SVTYPE=INS;SVLEN=1866;SC=NanoVar,PBHoney,Dipcall;NumNeighbors=0;NumThresholdNeighbors=0;MatchId=174;TruScore=0.666667;PctSeqSimilarity=0;PctSizeSimilarity=1;PctRecOverlap=1;SizeDiff=0;StartDistance=0;EndDistance=0	GT	1/1
chr1	190874444	HG2_PB_SVrefine2Falcon1plusDovetail_704	N	<INS>	20	PASS	END=190874444;SVTYPE=INS;SVLEN=305;SC=NanoVar,SVIM;NumNeighbors=0;NumThresholdNeighbors=0;MatchId=175;TruScore=0.666667;PctSeqSimilarity=0;PctSizeSimilarity=1;PctRecOverlap=1;SizeDiff=0;StartDistance=0;EndDistance=0	GT	0/1
chr1	77476395	HG2_10X_SVrefine210Xhap12_456	N	<INS>	20	PASS	END=77476395;SVTYPE=INS;SVLEN=330;SC=MAMnet,Sniffles2,cuteSV,NanoVar,pbsv,SVIM,Sniffles,Smartie-sv_aln,PBHoney;NumNeighbors=0;NumThresholdNeighbors=0;MatchId=219;TruScore=0.666667;PctSeqSimilarity=0;PctSizeSimilarity=1;PctRecOverlap=1;SizeDiff=0;StartDistance=0;EndDistance=0	GT	0/1
chr1	27433707	HG3_PB_pbsv_320	N	<INS>	10	PASS	END=27433707;SVTYPE=INS;SVLEN=1246;SC=cuteSV,SVIM,Sniffles,Smartie-sv_aln,PBHoney;NumNeighbors=0;NumThresholdNeighbors=0;MatchId=221;TruScore=0.666667;PctSeqSimilarity=0;PctSizeSimilarity=1;PctRecOverlap=1;SizeDiff=0;StartDistance=0;EndDistance=0	GT	1/1
chr1	244881969	HG4_Ill_150bpfermikitraw_1773	N	<INS>	20	PASS	END=244881969;SVTYPE=INS;SVLEN=54;SC=MAMnet,NanoVar,PBHoney;NumNeighbors=0;NumThresholdNeighbors=0;MatchId=224;TruScore=0.666667;PctSeqSimilarity=0;PctSizeSimilarity=1;PctRecOverlap=1;SizeDiff=0;StartDistance=0;EndDistance=0	GT	0/1
chr1	182274306	HG2_PB_HySA_1898	N	<INS>	10	PASS	END=182274306;SVTYPE=INS;SVLEN=2807;SC=SKSV,NanoVar,SVIM,PBHoney;NumNeighbors=0;NumThresholdNeighbors=0;MatchId=225;TruScore=0.666667;PctSeqSimilarity=0;PctSizeSimilarity=1;PctRecOverlap=1;SizeDiff=0;StartDistance=0;EndDistance=0	GT	0/1
chr1	43188322	HG2_PB_SVrefine2Falcon1plusDovetail_295	N	<INS>	10	PASS	END=43188322;SVTYPE=INS;SVLEN=135;SC=pbsv;NumNeighbors=0;NumThresholdNeighbors=0	GT	0/1
chr1	198810944	HG2_PB_SVrefine2Falcon1plusDovetail_739	N	<INS>	10	PASS	END=198810944;SVTYPE=INS;SVLEN=142;SC=NanoVar,pbsv;NumNeighbors=0;NumThresholdNeighbors=0;MatchId=186;TruScore=0.666667;PctSeqSimilarity=0;PctSizeSimilarity=1;PctRecOverlap=1;SizeDiff=0;StartDistance=0;EndDistance=0	GT	0/1
chr1	165861383	HG2_PB_SVrefine2Falcon2Bionano_187	N	<INS>	20	PASS	END=165861383;SVTYPE=INS;SVLEN=2355;SC=SVIM,PBHoney;NumNeighbors=0;NumThresholdNeighbors=0;MatchId=148;TruScore=0.666667;PctSeqSimilarity=0;PctSizeSimilarity=1;PctRecOverlap=1;SizeDiff=0;StartDistance=0;EndDistance=0	GT	0/1
chr1	3785147	HG2_PB_SVrefine2PBcRplusDovetail_73	N	<INS>	10	PASS	END=3785147;SVTYPE=INS;SVLEN=300;SC=Sniffles;NumNeighbors=0;NumThresholdNeighbors=0	GT	1/1
chr1	75842768	HG2_PB_SVrefine2PB10Xhap12_496	N	<DEL>	20	PASS	END=75848173;SVTYPE=DEL;SVLEN=5405;SC=Smartie-sv_aln,PBHoney;NumNeighbors=0;NumThresholdNeighbors=0;MatchId=121;TruScore=0.666667;PctSeqSimilarity=0;PctSizeSimilarity=1;PctRecOverlap=1;SizeDiff=0;StartDistance=0;EndDistance=0	GT	0/1
chr1	24210835	HG2_Ill_SVrefine2DISCOVARplusDovetail_176	N	<INS>	20	PASS	END=24210835;SVTYPE=INS;SVLEN=2151;SC=MAMnet,Sniffles2,NanoVar,SVIM,Sniffles,Smartie-sv_aln,PBHoney;NumNeighbors=0;NumThresholdNeighbors=0;MatchId=234;TruScore=0.666667;PctSeqSimilarity=0;PctSizeSimilarity=1;PctRecOverlap=1;SizeDiff=0;StartDistance=0;EndDistance=0	GT	1/1
chr1	203935832	HG3_PB_SVrefine2Falcon1Dovetail_676	N	<DEL>	20	PASS	END=203945436;SVTYPE=DEL;SVLEN=9604;SC=Smartie-sv_aln,PBHoney;NumNeighbors=0;NumThresholdNeighbors=0;MatchId=123;TruScore=0.666667;PctSeqSimilarity=0;PctSizeSimilarity=1;PctRecOverlap=1;SizeDiff=0;StartDistance=0;EndDistance=0	GT	0/1
chr1	203979810	HG4_Ill_GATKHCSBGrefine_748	N	<INS>	20	PASS	END=203979810;SVTYPE=INS;SVLEN=87;SC=NanoVar,pbsv;NumNeighbors=0;NumThresholdNeighbors=0;MatchId=193;TruScore=0.666667;PctSeqSimilarity=0;PctSizeSimilarity=1;PctRecOverlap=1;SizeDiff=0;StartDistance=0;EndDistance=0	GT	0/1
chr1	240941099	HG2_PB_SVrefine2PBcRplusDovetail_881	N	<INS>	10	PASS	END=240941099;SVTYPE=INS;SVLEN=98;SC=pbsv;NumNeighbors=0;NumThresholdNeighbors=0	GT	1/1
chr1	244008646	HG2_PB_SVrefine2Falcon2Bionano_432	N	<INS>	20	PASS	END=244008646;SVTYPE=INS;SVLEN=4358;SC=MAMnet,Sniffles2,NanoVar,SVIM,Sniffles,Smartie-sv_aln,PBHoney;NumNeighbors=0;NumThresholdNeighbors=0;MatchId=238;TruScore=0.666667;PctSeqSimilarity=0;PctSizeSimilarity=1;PctRecOverlap=1;SizeDiff=0;StartDistance=0;EndDistance=0	GT	1/1
chr1	232504844	HG3_Ill_GATKHC_2107	N	<INS>	20	PASS	END=232504844;SVTYPE=INS;SVLEN=88;SC=pbsv;NumNeighbors=0;NumThresholdNeighbors=0	GT	1/1
chr1	29845252	HG4_Ill_150bpfermikitraw_295	N	<INS>	20	PASS	END=29845252;SVTYPE=INS;SVLEN=52;SC=PBHoney;NumNeighbors=0;NumThresholdNeighbors=0	GT	1/1
chr1	221827803	HG2_Ill_GATKHCSBGrefine_787	N	<INS>	20	PASS	END=221827803;SVTYPE=INS;SVLEN=628;SC=NanoVar;NumNeighbors=0;NumThresholdNeighbors=0	GT	0/1
chr1	221969155	HG4_Ill_GATKHCSBGrefine_811	N	<INS>	20	PASS	END=221969155;SVTYPE=INS;SVLEN=332;SC=Smartie-sv_asm,SVIM-asm,PAV,Dipcall;NumNeighbors=0;NumThresholdNeighbors=0;MatchId=17;TruScore=0.666667;PctSeqSimilarity=0;PctSizeSimilarity=1;PctRecOverlap=1;SizeDiff=0;StartDistance=0;EndDistance=0	GT	0/1
chr1	3504404	HG2_PB_SVrefine2Falcon1plusDovetail_81	N	<INS>	10	PASS	END=3504404;SVTYPE=INS;SVLEN=354;SC=Sniffles2,cuteSV,NanoVar,pbsv,SVIM,Sniffles,Smartie-sv_aln;NumNeighbors=0;NumThresholdNeighbors=0;MatchId=243;TruScore=0.666667;PctSeqSimilarity=0;PctSizeSimilarity=1;PctRecOverlap=1;SizeDiff=0;StartDistance=0;EndDistance=0	GT	1/1
chr1	241620083	HG2_PB_SVrefine2Falcon1plusDovetail_917	N	<INS>	20	PASS	END=241620083;SVTYPE=INS;SVLEN=324;SC=SVIM;NumNeighbors=0;NumThresholdNeighbors=0	GT	0/1
chr1	239126257	HG3_PB_pbsv_1290	N	<INS>	20	PASS	END=239126257;SVTYPE=INS;SVLEN=337;SC=SVIM;NumNeighbors=0;NumThresholdNeighbors=0	GT	0/1
chr1	167175226	HG2_PB_SVrefine2PB10Xhap12_757	N	<INS>	20	PASS	END=167175226;SVTYPE=INS;SVLEN=4369;SC=Sniffles2,NanoVar,SVIM,Sniffles,Smartie-sv_aln,PBHoney;NumNeighbors=0;NumThresholdNeighbors=0;MatchId=247;TruScore=0.666667;PctSeqSimilarity=0;PctSizeSimilarity=1;PctRecOverlap=1;SizeDiff=0;StartDistance=0;EndDistance=0	GT	1/1
chr1	245989312	HG3_Ill_MetaSV_388	N	<INS>	20	PASS	END=245989312;SVTYPE=INS;SVLEN=325;SC=NanoVar;NumNeighbors=0;NumThresholdNeighbors=0	GT	1/1
chr1	92679004	HG2_Ill_SVrefine2DISCOVARplusDovetail_515	N	<INS>	20	PASS	END=92679004;SVTYPE=INS;SVLEN=62;SC=NanoVar,pbsv,PBHoney;NumNeighbors=0;NumThresholdNeighbors=0;MatchId=204;TruScore=0.666667;PctSeqSimilarity=0;PctSizeSimilarity=1;PctRecOverlap=1;SizeDiff=0;StartDistance=0;EndDistance=0	GT	0/1
chr1	213084227	HG2_10X_SVrefine210Xhap12_889	N	<DEL>	20	PASS	END=213086169;SVTYPE=DEL;SVLEN=1942;SC=MAMnet;NumNeighbors=0;NumThresholdNeighbors=0	GT	1/1
chr1	29426842	HG4_PB_assemblyticsfalcon_403	N	<INS>	10	PASS	END=29426842;SVTYPE=INS;SVLEN=327;SC=NanoVar;NumNeighbors=0;NumThresholdNeighbors=0	GT	0/1
chr1	246806108	HG4_PB_SVrefine2Falcon1Dovetail_896	N	<INS>	10	PASS	END=246806108;SVTYPE=INS;SVLEN=927;SC=NanoVar;NumNeighbors=0;NumThresholdNeighbors=0	GT	1/1
chr1	191817425	HG2_Ill_GATKHCSBGrefine_664	N	<INS>	20	PASS	END=191817425;SVTYPE=INS;SVLEN=319;SC=NanoVar,SVIM;NumNeighbors=0;NumThresholdNeighbors=0;MatchId=205;TruScore=0.666667;PctSeqSimilarity=0;PctSizeSimilarity=1;PctRecOverlap=1;SizeDiff=0;StartDistance=0;EndDistance=0	GT	0/1
chr1	25855990	HG2_Ill_GATKHCSBGrefine_153	N	<INS>	20	PASS	END=25855990;SVTYPE=INS;SVLEN=962;SC=PBHoney;NumNeighbors=0;NumThresholdNeighbors=0	GT	1/1
chr1	26077749	HG3_Ill_250bpfermikitraw_286	N	<INS>	20	PASS	END=26077749;SVTYPE=INS;SVLEN=58;SC=pbsv,PBHoney;NumNeighbors=0;NumThresholdNeighbors=0;MatchId=177;TruScore=0.666667;PctSeqSimilarity=0;PctSizeSimilarity=1;PctRecOverlap=1;SizeDiff=0;StartDistance=0;EndDistance=0	GT	0/1
chr1	8501990	HG4_PB_HySA_233	N	<INS>	20	PASS	END=8501990;SVTYPE=INS;SVLEN=347;SC=SVIM;NumNeighbors=0;NumThresholdNeighbors=0	GT	0/1
chr1	84226446	HG2_Ill_Krunchall_710	N	<INS>	20	PASS	END=84226446;SVTYPE=INS;SVLEN=112;SC=NanoVar;NumNeighbors=0;NumThresholdNeighbors=0	GT	0/1
chr1	5220232	HG2_PB_SVrefine2Falcon2Bionano_87	N	<INS>	20	PASS	END=5220232;SVTYPE=INS;SVLEN=618;SC=Sniffles;NumNeighbors=0;NumThresholdNeighbors=0	GT	1/1
chr1	245362243	HG4_PB_pbsv_1384	N	<INS>	10	PASS	END=245362243;SVTYPE=INS;SVLEN=158;SC=NanoVar;NumNeighbors=0;NumThresholdNeighbors=0	GT	1/1
chr1	227143273	HG2_PB_SVrefine2PB10Xhap12_989	N	<INS>	10	PASS	END=227143273;SVTYPE=INS;SVLEN=93;SC=SKSV,Dipcall;NumNeighbors=0;NumThresholdNeighbors=0;MatchId=259;TruScore=0.666667;PctSeqSimilarity=0;PctSizeSimilarity=1;PctRecOverlap=1;SizeDiff=0;StartDistance=0;EndDistance=0	GT	1/1
chr1	227148092	HG2_PB_HySA_2401	N	<INS>	10	PASS	END=227148092;SVTYPE=INS;SVLEN=402;SC=Sniffles;NumNeighbors=0;NumThresholdNeighbors=0	GT	1/1
chr1	3393857	HG2_PB_pbsv_89	N	<INS>	10	PASS	END=3393857;SVTYPE=INS;SVLEN=2146;SC=cuteSV,NanoVar,SVIM,Sniffles,Smartie-sv_aln,PBHoney;NumNeighbors=0;NumThresholdNeighbors=0;MatchId=261;TruScore=0.666667;PctSeqSimilarity=0;PctSizeSimilarity=1;PctRecOverlap=1;SizeDiff=0;StartDistance=0;EndDistance=0	GT	1/1
chr1	62113413	HG2_PB_pbsv_511	N	<DEL>	20	PASS	END=62119520;SVTYPE=DEL;SVLEN=6107;SC=Smartie-sv_aln,PBHoney;NumNeighbors=0;NumThresholdNeighbors=0;MatchId=134;TruScore=0.666667;PctSeqSimilarity=0;PctSizeSimilarity=1;PctRecOverlap=1;SizeDiff=0;StartDistance=0;EndDistance=0	GT	0/1
chr1	18376134	HG2_PB_PB10Xdip_759	N	<INS>	20	PASS	END=18376134;SVTYPE=INS;SVLEN=3673;SC=Sniffles2,NanoVar,SVIM,Sniffles,Smartie-sv_aln,PBHoney,Dipcall;NumNeighbors=0;NumThresholdNeighbors=0;MatchId=264;TruScore=0.666667;PctSeqSimilarity=0;PctSizeSimilarity=1;PctRecOverlap=1;SizeDiff=0;StartDistance=0;EndDistance=0	GT	0/1
chr1	193413286	HG4_PB_pbsv_1052	N	<INS>	20	PASS	END=193413286;SVTYPE=INS;SVLEN=340;SC=SVIM;NumNeighbors=0;NumThresholdNeighbors=0	GT	0/1
chr1	235573072	HG2_PB_SVrefine2Falcon1plusDovetail_880	N	<INS>	20	PASS	END=235573072;SVTYPE=INS;SVLEN=3826;SC=Sniffles2,NanoVar,SVIM,Sniffles,Smartie-sv_aln,PBHoney;NumNeighbors=0;NumThresholdNeighbors=0;MatchId=266;TruScore=0.666667;PctSeqSimilarity=0;PctSizeSimilarity=1;PctRecOverlap=1;SizeDiff=0;StartDistance=0;EndDistance=0	GT	1/1
chr1	219574677	HG2_Ill_GATKHCSBGrefine_773	N	<INS>	20	PASS	END=219574677;SVTYPE=INS;SVLEN=285;SC=SVIM,Smartie-sv_aln;NumNeighbors=0;NumThresholdNeighbors=0;MatchId=171;TruScore=0.666667;PctSeqSimilarity=0;PctSizeSimilarity=1;PctRecOverlap=1;SizeDiff=0;StartDistance=0;EndDistance=0	GT	0/1
chr1	2143633	HG3_PB_pbsv_50	N	<INS>	20	PASS	END=2143633;SVTYPE=INS;SVLEN=471;SC=MAMnet,Sniffles2,cuteSV,NanoVar,pbsv,SVIM,Sniffles,Smartie-sv_aln,PBHoney;NumNeighbors=0;NumThresholdNeighbors=0;MatchId=268;TruScore=0.666667;PctSeqSimilarity=0;PctSizeSimilarity=1;PctRecOverlap=1;SizeDiff=0;StartDistance=0;EndDistance=0	GT	0/1
chr1	2193469	HG2_PB_assemblyticsfalcon_71	N	<DEL>	10	PASS	END=2193539;SVTYPE=DEL;SVLEN=70;SC=NanoVar;NumNeighbors=0;NumThresholdNeighbors=0	GT	0/1
chr1	191088595	HG2_PB_SVrefine2PBcRplusDovetail_682	N	<INS>	20	PASS	END=191088595;SVTYPE=INS;SVLEN=135;SC=pbsv;NumNeighbors=0;NumThresholdNeighbors=0	GT	1/1
chr1	210163903	HG3_Ill_GATKHCSBGrefine_761	N	<INS>	20	PASS	END=210163903;SVTYPE=INS;SVLEN=72;SC=NanoVar;NumNeighbors=0;NumThresholdNeighbors=0	GT	1/1
chr1	210244609	HG3_Ill_GATKHC_1866	N	<INS>	20	PASS	END=210244609;SVTYPE=INS;SVLEN=50;SC=NanoVar,PBHoney;NumNeighbors=0;NumThresholdNeighbors=0;MatchId=221;TruScore=0.666667;PctSeqSimilarity=0;PctSizeSimilarity=1;PctRecOverlap=1;SizeDiff=0;StartDistance=0;EndDistance=0	GT	1/1
chr1	202641907	HG3_PB_pbsv_1088	N	<INS>	10	PASS	END=202641907;SVTYPE=INS;SVLEN=422;SC=NanoVar;NumNeighbors=0;NumThresholdNeighbors=0	GT	1/1
chr1	76856628	HG2_PB_HySA_1075	N	<INS>	20	PASS	END=76856628;SVTYPE=INS;SVLEN=322;SC=NanoVar,Sniffles;NumNeighbors=0;NumThresholdNeighbors=0;MatchId=222;TruScore=0.666667;PctSeqSimilarity=0;PctSizeSimilarity=1;PctRecOverlap=1;SizeDiff=0;StartDistance=0;EndDistance=0	GT	1/1
chr1	215042534	HG2_PB_SVrefine2Falcon2Bionano_316	N	<INS>	10	PASS	END=215042534;SVTYPE=INS;SVLEN=101;SC=pbsv;NumNeighbors=0;NumThresholdNeighbors=0	GT	1/1
chr1	74182157	HG4_Ill_GATKHCSBGrefine_341	N	<INS>	20	PASS	END=74182157;SVTYPE=INS;SVLEN=60;SC=NanoVar,pbsv,PBHoney;NumNeighbors=0;NumThresholdNeighbors=0;MatchId=224;TruScore=0.666667;PctSeqSimilarity=0;PctSizeSimilarity=1;PctRecOverlap=1;SizeDiff=0;StartDistance=0;EndDistance=0	GT	0/1
chr1	101770052	HG2_PB_SVrefine2Falcon1plusDovetail_468	N	<INS>	20	PASS	END=101770052;SVTYPE=INS;SVLEN=319;SC=NanoVar;NumNeighbors=0;NumThresholdNeighbors=0	GT	1/1
chr1	104480853	HG4_Ill_SVrefine2DISCOVARDovetail_505	N	<INS>	20	PASS	END=104480853;SVTYPE=INS;SVLEN=5279;SC=MAMnet,Sniffles2,NanoVar,SVIM,Sniffles,Smartie-sv_aln,PBHoney;NumNeighbors=0;NumThresholdNeighbors=0;MatchId=280;TruScore=0.666667;PctSeqSimilarity=0;PctSizeSimilarity=1;PctRecOverlap=1;SizeDiff=0;StartDistance=0;EndDistance=0	GT	1/1
chr1	92280857	HG2_Ill_150bpfermikitraw_707	N	<INS>	20	PASS	END=92280857;SVTYPE=INS;SVLEN=51;SC=NanoVar,PBHoney;NumNeighbors=0;NumThresholdNeighbors=0;MatchId=228;TruScore=0.666667;PctSeqSimilarity=0;PctSizeSimilarity=1;PctRecOverlap=1;SizeDiff=0;StartDistance=0;EndDistance=0	GT	0/1
chr1	40516077	HG2_Ill_SpiralSDKrefine_276	N	<INS>	20	PASS	END=40516077;SVTYPE=INS;SVLEN=113;SC=NanoVar;NumNeighbors=0;NumThresholdNeighbors=0	GT	1/1
chr1	40524688	HG2_PB_assemblyticsfalcon_525	N	<INS>	20	PASS	END=40524688;SVTYPE=INS;SVLEN=276;SC=SVIM;NumNeighbors=0;NumThresholdNeighbors=0	GT	0/1
chr1	81168918	HG2_Ill_GATKHCSBGrefine_344	N	<INS>	20	PASS	END=81168918;SVTYPE=INS;SVLEN=65;SC=NanoVar,PBHoney;NumNeighbors=0;NumThresholdNeighbors=0;MatchId=230;TruScore=0.666667;PctSeqSimilarity=0;PctSizeSimilarity=1;PctRecOverlap=1;SizeDiff=0;StartDistance=0;EndDistance=0	GT	0/1
chr1	112123675	HG3_Ill_GATKHCSBGrefine_481	N	<INS>	20	PASS	END=112123675;SVTYPE=INS;SVLEN=320;SC=SVIM,Smartie-sv_aln;NumNeighbors=0;NumThresholdNeighbors=0;MatchId=181;TruScore=0.666667;PctSeqSimilarity=0;PctSizeSimilarity=1;PctRecOverlap=1;SizeDiff=0;StartDistance=0;EndDistance=0	GT	0/1
chr1	158867530	HG3_Ill_SVrefine2DISCOVARDovetail_558	N	<DEL>	20	PASS	END=158869981;SVTYPE=DEL;SVLEN=2451;SC=MAMnet;NumNeighbors=0;NumThresholdNeighbors=0	GT	0/1
chr1	246873719	HG2_Ill_Krunchall_1921	N	<INS>	20	PASS	END=246873719;SVTYPE=INS;SVLEN=54;SC=pbsv,PBHoney;NumNeighbors=0;NumThresholdNeighbors=0;MatchId=200;TruScore=0.666667;PctSeqSimilarity=0;PctSizeSimilarity=1;PctRecOverlap=1;SizeDiff=0;StartDistance=0;EndDistance=0	GT	1/1
chr1	166646674	HG2_Ill_GATKHC_1415	N	<INS>	20	PASS	END=166646674;SVTYPE=INS;SVLEN=55;SC=PBHoney;NumNeighbors=0;NumThresholdNeighbors=0	GT	1/1
chr1	82312041	HG2_Ill_GATKHCSBGrefine_348	N	<INS>	20	PASS	END=82312041;SVTYPE=INS;SVLEN=324;SC=NanoVar;NumNeighbors=0;NumThresholdNeighbors=0	GT	0/1
chr1	5447246	HG4_PB_pbsv_138	N	<INS>	10	PASS	END=5447246;SVTYPE=INS;SVLEN=5749;SC=MAMnet,Sniffles2,NanoVar,SVIM,Sniffles,Smartie-sv_aln,PBHoney;NumNeighbors=0;NumThresholdNeighbors=0;MatchId=289;TruScore=0.666667;PctSeqSimilarity=0;PctSizeSimilarity=1;PctRecOverlap=1;SizeDiff=0;StartDistance=0;EndDistance=0	GT	1/1
chr1	91924888	HG2_Ill_scalpel_570	N	<INS>	20	PASS	END=91924888;SVTYPE=INS;SVLEN=105;SC=SKSV;NumNeighbors=0;NumThresholdNeighbors=0	GT	0/1
chr1	231897927	HG2_Ill_250bpfermikitraw_1701	N	<DEL>	20	PASS	END=231897981;SVTYPE=DEL;SVLEN=54;SC=Smartie-sv_aln,Smartie-sv_asm;NumNeighbors=0;NumThresholdNeighbors=0;MatchId=148;TruScore=0.666667;PctSeqSimilarity=0;PctSizeSimilarity=1;PctRecOverlap=1;SizeDiff=0;StartDistance=0;EndDistance=0	GT	0/1
chr1	24775163	HG2_PB_SVrefine2PBcRplusDovetail_205	N	<INS>	20	PASS	END=24775163;SVTYPE=INS;SVLEN=2911;SC=PBHoney;NumNeighbors=0;NumThresholdNeighbors=0	GT	0/1
chr1	18607617	HG2_Ill_GATKHC_288	N	<INS>	20	PASS	END=18607617;SVTYPE=INS;SVLEN=56;SC=NanoVar,pbsv,PBHoney;NumNeighbors=0;NumThresholdNeighbors=0;MatchId=237;TruScore=0.666667;PctSeqSimilarity=0;PctSizeSimilarity=1;PctRecOverlap=1;SizeDiff=0;StartDistance=0;EndDistance=0	GT	0/1
chr1	175619853	HG3_PB_SVrefine2Falcon1Dovetail_578	N	<INS>	20	PASS	END=175619853;SVTYPE=INS;SVLEN=459;SC=pbsv,Sniffles;NumNeighbors=0;NumThresholdNeighbors=0;MatchId=206;TruScore=0.666667;PctSeqSimilarity=0;PctSizeSimilarity=1;PctRecOverlap=1;SizeDiff=0;StartDistance=0;EndDistance=0	GT	1/1
chr1	92392903	HG3_Ill_250bpfermikitraw_761	N	<INS>	20	PASS	END=92392903;SVTYPE=INS;SVLEN=86;SC=MAMnet,NanoVar;NumNeighbors=0;NumThresholdNeighbors=0;MatchId=295;TruScore=0.666667;PctSeqSimilarity=0;PctSizeSimilarity=1;PctRecOverlap=1;SizeDiff=0;StartDistance=0;EndDistance=0	GT	0/1
chr1	244142828	HG2_PB_SVrefine2PB10Xhap12_1103	N	<INS>	10	PASS	END=244142828;SVTYPE=INS;SVLEN=856;SC=NanoVar,Sniffles;NumNeighbors=0;NumThresholdNeighbors=0;MatchId=239;TruScore=0.666667;PctSeqSimilarity=0;PctSizeSimilarity=1;PctRecOverlap=1;SizeDiff=0;StartDistance=0;EndDistance=0	GT	1/1
chr1	244162023	HG2_Ill_svaba_1672	N	<INS>	20	PASS	END=244162023;SVTYPE=INS;SVLEN=50;SC=pbsv,PBHoney;NumNeighbors=0;NumThresholdNeighbors=0;MatchId=208;TruScore=0.666667;PctSeqSimilarity=0;PctSizeSimilarity=1;PctRecOverlap=1;SizeDiff=0;StartDistance=0;EndDistance=0	GT	0/1
chr1	75192903	HG2_PB_pbsv_574	N	<INS>	10	PASS	END=75192903;SVTYPE=INS;SVLEN=3719;SC=NanoVar,SVIM,Smartie-sv_aln,PBHoney;NumNeighbors=0;NumThresholdNeighbors=0;MatchId=241;TruScore=0.666667;PctSeqSimilarity=0;PctSizeSimilarity=1;PctRecOverlap=1;SizeDiff=0;StartDistance=0;EndDistance=0	GT	0/1
chr1	192525806	HG2_Ill_GATKHC_1660	N	<INS>	20	PASS	END=192525806;SVTYPE=INS;SVLEN=56;SC=NanoVar,pbsv;NumNeighbors=0;NumThresholdNeighbors=0;MatchId=242;TruScore=0.666667;PctSeqSimilarity=0;PctSizeSimilarity=1;PctRecOverlap=1;SizeDiff=0;StartDistance=0;EndDistance=0	GT	1/1
chr1	18094810	HG2_Ill_SVrefine2DISCOVARplusDovetail_136	N	<INS>	20	PASS	END=18094810;SVTYPE=INS;SVLEN=50;SC=NanoVar,pbsv,PBHoney;NumNeighbors=0;NumThresholdNeighbors=0;MatchId=243;TruScore=0.666667;PctSeqSimilarity=0;PctSizeSimilarity=1;PctRecOverlap=1;SizeDiff=0;StartDistance=0;EndDistance=0	GT	0/1
chr1	83022782	HG3_Ill_SVrefine2DISCOVARDovetail_448	N	<INS>	20	PASS	END=83022782;SVTYPE=INS;SVLEN=121;SC=pbsv;NumNeighbors=0;NumThresholdNeighbors=0	GT	0/1
chr1	33652418	HG3_Ill_SVrefine2DISCOVARDovetail_223	N	<INS>	20	PASS	END=33652418;SVTYPE=INS;SVLEN=1656;SC=MAMnet,Sniffles2,NanoVar,SVIM,Sniffles,Smartie-sv_aln,PBHoney,SVIM-asm,Dipcall;NumNeighbors=0;NumThresholdNeighbors=0;MatchId=303;TruScore=0.666667;PctSeqSimilarity=0;PctSizeSimilarity=1;PctRecOverlap=1;SizeDiff=0;StartDistance=0;EndDistance=0	GT	1/1
chr1	20950239	HG4_PB_HySA_376	N	<INS>	10	PASS	END=20950239;SVTYPE=INS;SVLEN=1280;SC=SKSV,PBHoney;NumNeighbors=0;NumThresholdNeighbors=0;MatchId=303;TruScore=0.666667;PctSeqSimilarity=0;PctSizeSimilarity=1;PctRecOverlap=1;SizeDiff=0;StartDistance=0;EndDistance=0	GT	1/1
chr1	25435363	HG3_PB_assemblyticsfalcon_386	N	<INS>	20	PASS	END=25435363;SVTYPE=INS;SVLEN=68;SC=NanoVar;NumNeighbors=0;NumThresholdNeighbors=0	GT	1/1
chr1	243643587	HG2_PB_SVrefine2Falcon2Bionano_429	N	<INS>	10	PASS	END=243643587;SVTYPE=INS;SVLEN=636;SC=MAMnet,Sniffles2,cuteSV,NanoVar,pbsv,SVIM,Sniffles,Smartie-sv_aln,PBHoney;NumNeighbors=0;NumThresholdNeighbors=0;MatchId=306;TruScore=0.666667;PctSeqSimilarity=0;PctSizeSimilarity=1;PctRecOverlap=1;SizeDiff=0;StartDistance=0;EndDistance=0	GT	1/1
chr1	78498181	HG4_Ill_GATKHC_821	N	<INS>	20	PASS	END=78498181;SVTYPE=INS;SVLEN=58;SC=NanoVar,PBHoney;NumNeighbors=0;NumThresholdNeighbors=0;MatchId=249;TruScore=0.666667;PctSeqSimilarity=0;PctSizeSimilarity=1;PctRecOverlap=1;SizeDiff=0;StartDistance=0;EndDistance=0	GT	0/1
chr1	207841062	HG2_PB_SVrefine2Falcon1plusDovetail_770	N	<DEL>	20	PASS	END=207845814;SVTYPE=DEL;SVLEN=4752;SC=Smartie-sv_aln,PBHoney;NumNeighbors=0;NumThresholdNeighbors=0;MatchId=159;TruScore=0.666667;PctSeqSimilarity=0;PctSizeSimilarity=1;PctRecOverlap=1;SizeDiff=0;StartDistance=0;EndDistance=0	GT	0/1
chr1	165505878	HG3_Ill_svaba_1101	N	<INS>	20	PASS	END=165505878;SVTYPE=INS;SVLEN=60;SC=PBHoney;NumNeighbors=0;NumThresholdNeighbors=0	GT	1/1
chr1	9683994	HG2_PB_SVrefine2PBcRplusDovetail_134	N	<INS>	20	PASS	END=9683994;SVTYPE=INS;SVLEN=6481;SC=MAMnet,Sniffles2,cuteSV,NanoVar,SVIM,Sniffles,Smartie-sv_aln,PBHoney;NumNeighbors=0;NumThresholdNeighbors=0;MatchId=310;TruScore=0.666667;PctSeqSimilarity=0;PctSizeSimilarity=1;PctRecOverlap=1;SizeDiff=0;StartDistance=0;EndDistance=0	GT	1/1
chr1	9137802	HG3_PB_pbsv_190	N	<INS>	10	PASS	END=9137802;SVTYPE=INS;SVLEN=157;SC=NanoVar;NumNeighbors=0;NumThresholdNeighbors=0	GT	0/1
chr1	53991126	HG2_PB_pbsv_471	N	<INS>	20	PASS	END=53991126;SVTYPE=INS;SVLEN=454;SC=NanoVar;NumNeighbors=0;NumThresholdNeighbors=0	GT	1/1
chr1	81660352	HG4_Ill_SVrefine2DISCOVARDovetail_422	N	<INS>	20	PASS	END=81660352;SVTYPE=INS;SVLEN=199;SC=Sniffles;NumNeighbors=0;NumThresholdNeighbors=0	GT	0/1
chr1	31967617	HG3_PB_pbsv_353	N	<INS>	20	PASS	END=31967617;SVTYPE=INS;SVLEN=251;SC=pbsv,SVIM-asm,Dipcall;NumNeighbors=0;NumThresholdNeighbors=0;MatchId=220;TruScore=0.666667;PctSeqSimilarity=0;PctSizeSimilarity=1;PctRecOverlap=1;SizeDiff=0;StartDistance=0;EndDistance=0	GT	1/1
chr1	31971541	HG2_PB_SVrefine2Falcon1plusDovetail_248	N	<INS>	20	PASS	END=31971541;SVTYPE=INS;SVLEN=7212;SC=Sniffles2,NanoVar,SVIM,Sniffles,Smartie-sv_aln,PBHoney,SVIM-asm,Dipcall;NumNeighbors=0;NumThresholdNeighbors=0;MatchId=315;TruScore=0.666667;PctSeqSimilarity=0;PctSizeSimilarity=1;PctRecOverlap=1;SizeDiff=0;StartDistance=0;EndDistance=0	GT	1/1
chr1	74437711	HG3_Ill_150bpfermikitraw_585	N	<INS>	20	PASS	END=74437711;SVTYPE=INS;SVLEN=50;SC=MAMnet,PBHoney;NumNeighbors=0;NumThresholdNeighbors=0;MatchId=317;TruScore=0.666667;PctSeqSimilarity=0;PctSizeSimilarity=1;PctRecOverlap=1;SizeDiff=0;StartDistance=0;EndDistance=0	GT	1/1
chr1	207001477	HG4_Ill_svaba_1365	N	<INS>	20	PASS	END=207001477;SVTYPE=INS;SVLEN=74;SC=NanoVar;NumNeighbors=0;NumThresholdNeighbors=0	GT	1/1
chr1	212980180	HG2_Ill_GATKHCSBGrefine_752	N	<INS>	20	PASS	END=212980180;SVTYPE=INS;SVLEN=64;SC=PBHoney;NumNeighbors=0;NumThresholdNeighbors=0	GT	1/1
chr2	150759300	HG3_Ill_manta_498	N	<DEL>	20	PASS	END=150759621;SVTYPE=DEL;SVLEN=321;SC=NanoVar;NumNeighbors=0;NumThresholdNeighbors=0	GT	0/1
chr2	150762719	HG3_Ill_SVrefine2DISCOVARDovetail_1687	N	<INS>	20	PASS	END=150762719;SVTYPE=INS;SVLEN=134;SC=MAMnet,SKSV,cuteSV,NanoVar,SVIM,Sniffles,Smartie-sv_aln,Dipcall;NumNeighbors=0;NumThresholdNeighbors=0;MatchId=323;TruScore=0.666667;PctSeqSimilarity=0;PctSizeSimilarity=1;PctRecOverlap=1;SizeDiff=0;StartDistance=0;EndDistance=0	GT	0/1
chr2	665622	HG2_Ill_150bpfermikitraw_1772	N	<INS>	20	PASS	END=665622;SVTYPE=INS;SVLEN=55;SC=pbsv,PBHoney;NumNeighbors=0;NumThresholdNeighbors=0;MatchId=228;TruScore=0.666667;PctSeqSimilarity=0;PctSizeSimilarity=1;PctRecOverlap=1;SizeDiff=0;StartDistance=0;EndDistance=0	GT	1/1
chr2	231797873	HG2_Ill_svaba_3465	N	<INS>	20	PASS	END=231797873;SVTYPE=INS;SVLEN=63;SC=PBHoney;NumNeighbors=0;NumThresholdNeighbors=0	GT	1/1
chr2	231802158	HG2_10X_SVrefine210Xhap12_2109	N	<INS>	20	PASS	END=231802158;SVTYPE=INS;SVLEN=219;SC=NanoVar;NumNeighbors=0;NumThresholdNeighbors=0	GT	1/1
chr2	10676287	HG2_PB_SVrefine2PB10Xhap12_1329	N	<INS>	10	PASS	END=10676287;SVTYPE=INS;SVLEN=265;SC=pbsv,SVIM-asm,Dipcall;NumNeighbors=0;NumThresholdNeighbors=0;MatchId=230;TruScore=0.666667;PctSeqSimilarity=0;PctSizeSimilarity=1;PctRecOverlap=1;SizeDiff=0;StartDistance=0;EndDistance=0	GT	1/1
chr2	235951923	HG4_PB_SVrefine2PBcRDovetail_1485	N	<DEL>	10	PASS	END=235952032;SVTYPE=DEL;SVLEN=109;SC=pbsv;NumNeighbors=0;NumThresholdNeighbors=0	GT	1/1
chr2	159188988	HG2_10X_SVrefine210Xhap12_1824	N	<INS>	20	PASS	END=159188988;SVTYPE=INS;SVLEN=6165;SC=Sniffles2,NanoVar,SVIM,Sniffles,Smartie-sv_aln,PBHoney;NumNeighbors=0;NumThresholdNeighbors=0;MatchId=329;TruScore=0.666667;PctSeqSimilarity=0;PctSizeSimilarity=1;PctRecOverlap=1;SizeDiff=0;StartDistance=0;EndDistance=0	GT	0/1
chr2	159191006	HG3_Ill_GATKHCSBGrefine_1573	N	<INS>	20	PASS	END=159191006;SVTYPE=INS;SVLEN=65;SC=SVIM,PBHoney;NumNeighbors=0;NumThresholdNeighbors=0;MatchId=214;TruScore=0.666667;PctSeqSimilarity=0;PctSizeSimilarity=1;PctRecOverlap=1;SizeDiff=0;StartDistance=0;EndDistance=0	GT	0/1
chr2	39306295	HG2_Ill_SpiralSDKrefine_8382	N	<INS>	20	PASS	END=39306295;SVTYPE=INS;SVLEN=62;SC=PBHoney;NumNeighbors=0;NumThresholdNeighbors=0	GT	1/1
chr2	194923101	HG3_Ill_SVrefine2DISCOVARDovetail_1903	N	<INS>	20	PASS	END=194923101;SVTYPE=INS;SVLEN=1465;SC=Sniffles2,NanoVar,SVIM,Sniffles,Smartie-sv_aln,PBHoney;NumNeighbors=0;NumThresholdNeighbors=0;MatchId=332;TruScore=0.666667;PctSeqSimilarity=0;PctSizeSimilarity=1;PctRecOverlap=1;SizeDiff=0;StartDistance=0;EndDistance=0	GT	1/1
chr2	220748162	HG2_Ill_svaba_3364	N	<DEL>	20	PASS	END=220748230;SVTYPE=DEL;SVLEN=68;SC=PBHoney;NumNeighbors=0;NumThresholdNeighbors=0	GT	0/1
chr2	4256139	HG2_PB_SVrefine2Falcon2Bionano_560	N	<INS>	20	PASS	END=4256139;SVTYPE=INS;SVLEN=335;SC=NanoVar;NumNeighbors=0;NumThresholdNeighbors=0	GT	0/1
chr2	238336033	HG2_Ill_GATKHC_4706	N	<INS>	20	PASS	END=238336033;SVTYPE=INS;SVLEN=53;SC=MAMnet,NanoVar,pbsv,PBHoney,Dipcall;NumNeighbors=0;NumThresholdNeighbors=0;MatchId=335;TruScore=0.666667;PctSeqSimilarity=0;PctSizeSimilarity=1;PctRecOverlap=1;SizeDiff=0;StartDistance=0;EndDistance=0	GT	0/1
chr2	238366373	HG2_Ill_GATKHC_4707	N	<INS>	20	PASS	END=238366373;SVTYPE=INS;SVLEN=60;SC=pbsv,PBHoney;NumNeighbors=0;NumThresholdNeighbors=0;MatchId=237;TruScore=0.666667;PctSeqSimilarity=0;PctSizeSimilarity=1;PctRecOverlap=1;SizeDiff=0;StartDistance=0;EndDistance=0	GT	0/1
chr2	217091288	HG2_PB_SVrefine2PB10Xhap12_1994	N	<INS>	10	PASS	END=217091288;SVTYPE=INS;SVLEN=174;SC=pbsv;NumNeighbors=0;NumThresholdNeighbors=0	GT	1/1
chr2	24796756	HG2_PB_SVrefine2Falcon2Bionano_650	N	<INS>	20	PASS	END=24796756;SVTYPE=INS;SVLEN=3272;SC=NanoVar,PBHoney;NumNeighbors=0;NumThresholdNeighbors=0;MatchId=274;TruScore=0.666667;PctSeqSimilarity=0;PctSizeSimilarity=1;PctRecOverlap=1;SizeDiff=0;StartDistance=0;EndDistance=0	GT	1/1
chr2	211794336	HG3_Ill_250bpfermikitraw_3582	N	<DEL>	20	PASS	END=211794416;SVTYPE=DEL;SVLEN=80;SC=NanoVar;NumNeighbors=0;NumThresholdNeighbors=0	GT	1/1
chr2	242970727	HG2_PB_SVrefine2Falcon1plusDovetail_6787	N	<INS>	10	PASS	END=242970727;SVTYPE=INS;SVLEN=88;SC=pbsv;NumNeighbors=0;NumThresholdNeighbors=0	GT	0/1
chr2	156188112	HG2_Ill_scalpel_2252	N	<DEL>	20	PASS	END=156188294;SVTYPE=DEL;SVLEN=182;SC=Dipcall;NumNeighbors=0;NumThresholdNeighbors=0	GT	0/1
chr2	196017573	HG2_Ill_GATKHCSBGrefine_1711	N	<INS>	20	PASS	END=196017573;SVTYPE=INS;SVLEN=312;SC=SVIM;NumNeighbors=0;NumThresholdNeighbors=0	GT	0/1
chr2	196073114	HG2_PB_SVrefine2Falcon2Bionano_1089	N	<INS>	20	PASS	END=196073114;SVTYPE=INS;SVLEN=336;SC=SVIM;NumNeighbors=0;NumThresholdNeighbors=0	GT	0/1
chr2	131721478	HG2_PB_assemblyticsfalcon_14047	N	<INS>	20	PASS	END=131721478;SVTYPE=INS;SVLEN=55;SC=PBHoney;NumNeighbors=0;NumThresholdNeighbors=0	GT	1/1
chr2	3695158	HG3_Ill_GATKHC_2532	N	<INS>	20	PASS	END=3695158;SVTYPE=INS;SVLEN=68;SC=pbsv,PBHoney;NumNeighbors=0;NumThresholdNeighbors=0;MatchId=243;TruScore=0.666667;PctSeqSimilarity=0;PctSizeSimilarity=1;PctRecOverlap=1;SizeDiff=0;StartDistance=0;EndDistance=0	GT	1/1
chr2	78558068	HG4_Ill_manta_475	N	<INS>	20	PASS	END=78558068;SVTYPE=INS;SVLEN=66;SC=PBHoney;NumNeighbors=0;NumThresholdNeighbors=0	GT	1/1
chr2	224039701	HG2_10X_SVrefine210Xhap12_2082	N	<INS>	20	PASS	END=224039701;SVTYPE=INS;SVLEN=198;SC=NanoVar;NumNeighbors=0;NumThresholdNeighbors=0	GT	0/1
chr2	9880190	HG4_Ill_svaba_1927	N	<INS>	20	PASS	END=9880190;SVTYPE=INS;SVLEN=68;SC=pbsv,PBHoney;NumNeighbors=0;NumThresholdNeighbors=0;MatchId=246;TruScore=0.666667;PctSeqSimilarity=0;PctSizeSimilarity=1;PctRecOverlap=1;SizeDiff=0;StartDistance=0;EndDistance=0	GT	0/1
chr2	9888789	HG3_Ill_SVrefine2DISCOVARDovetail_1107	N	<INS>	20	PASS	END=9888789;SVTYPE=INS;SVLEN=328;SC=NanoVar,SVIM;NumNeighbors=0;NumThresholdNeighbors=0;MatchId=284;TruScore=0.666667;PctSeqSimilarity=0;PctSizeSimilarity=1;PctRecOverlap=1;SizeDiff=0;StartDistance=0;EndDistance=0	GT	0/1
chr2	9953259	HG3_Ill_GATKHCSBGrefine_1049	N	<INS>	20	PASS	END=9953259;SVTYPE=INS;SVLEN=60;SC=pbsv,PBHoney;NumNeighbors=0;NumThresholdNeighbors=0;MatchId=248;TruScore=0.666667;PctSeqSimilarity=0;PctSizeSimilarity=1;PctRecOverlap=1;SizeDiff=0;StartDistance=0;EndDistance=0	GT	0/1
chr2	26937336	HG2_10X_SVrefine210Xhap12_1341	N	<INS>	20	PASS	END=26937336;SVTYPE=INS;SVLEN=2417;SC=Sniffles2,NanoVar,SVIM,Sniffles,Smartie-sv_aln,PBHoney;NumNeighbors=0;NumThresholdNeighbors=0;MatchId=352;TruScore=0.666667;PctSeqSimilarity=0;PctSizeSimilarity=1;PctRecOverlap=1;SizeDiff=0;StartDistance=0;EndDistance=0	GT	1/1
chr2	214171088	HG2_Ill_SVrefine2DISCOVARplusDovetail_7243	N	<INS>	20	PASS	END=214171088;SVTYPE=INS;SVLEN=4287;SC=Sniffles2,NanoVar,SVIM,Sniffles,Smartie-sv_aln,PBHoney;NumNeighbors=0;NumThresholdNeighbors=0;MatchId=353;TruScore=0.666667;PctSeqSimilarity=0;PctSizeSimilarity=1;PctRecOverlap=1;SizeDiff=0;StartDistance=0;EndDistance=0	GT	1/1
chr2	232734665	HG3_PB_pbsv_2749	N	<INS>	10	PASS	END=232734665;SVTYPE=INS;SVLEN=1895;SC=MAMnet,SKSV,cuteSV,SVIM,Sniffles,Smartie-sv_aln,PBHoney;NumNeighbors=0;NumThresholdNeighbors=0;MatchId=354;TruScore=0.666667;PctSeqSimilarity=0;PctSizeSimilarity=1;PctRecOverlap=1;SizeDiff=0;StartDistance=0;EndDistance=0	GT	0/1
chr2	47809988	HG2_PB_PB10Xdip_17488	N	<INS>	20	PASS	END=47809988;SVTYPE=INS;SVLEN=2883;SC=NanoVar,SVIM,Smartie-sv_aln,PBHoney;NumNeighbors=0;NumThresholdNeighbors=0;MatchId=290;TruScore=0.666667;PctSeqSimilarity=0;PctSizeSimilarity=1;PctRecOverlap=1;SizeDiff=0;StartDistance=0;EndDistance=0	GT	0/1
chr2	238120430	HG2_Ill_150bpfermikitraw_3653	N	<DEL>	20	PASS	END=238120483;SVTYPE=DEL;SVLEN=53;SC=SKSV;NumNeighbors=0;NumThresholdNeighbors=0	GT	0/1
chr2	238213970	HG3_PB_SVrefine2Falcon1Dovetail_1766	N	<INS>	10	PASS	END=238213970;SVTYPE=INS;SVLEN=301;SC=NanoVar,SVIM,Smartie-sv_aln;NumNeighbors=0;NumThresholdNeighbors=0;MatchId=292;TruScore=0.666667;PctSeqSimilarity=0;PctSizeSimilarity=1;PctRecOverlap=1;SizeDiff=0;StartDistance=0;EndDistance=0	GT	0/1
chr2	241975494	HG2_PB_HySA_5558	N	<INS>	10	PASS	END=241975494;SVTYPE=INS;SVLEN=52;SC=PBHoney;NumNeighbors=0;NumThresholdNeighbors=0	GT	1/1
chr2	149591746	HG2_Ill_GATKHCSBGrefine_1530	N	<INS>	20	PASS	END=149591746;SVTYPE=INS;SVLEN=60;SC=pbsv,PBHoney;NumNeighbors=0;NumThresholdNeighbors=0;MatchId=258;TruScore=0.666667;PctSeqSimilarity=0;PctSizeSimilarity=1;PctRecOverlap=1;SizeDiff=0;StartDistance=0;EndDistance=0	GT	0/1
chr2	195779849	HG2_Ill_GATKHC_4208	N	<INS>	20	PASS	END=195779849;SVTYPE=INS;SVLEN=85;SC=pbsv;NumNeighbors=0;NumThresholdNeighbors=0	GT	0/1
chr2	195810914	HG2_Ill_FB_2336	N	<INS>	20	PASS	END=195810914;SVTYPE=INS;SVLEN=51;SC=NanoVar,PBHoney;NumNeighbors=0;NumThresholdNeighbors=0;MatchId=298;TruScore=0.666667;PctSeqSimilarity=0;PctSizeSimilarity=1;PctRecOverlap=1;SizeDiff=0;StartDistance=0;EndDistance=0	GT	1/1
chr2	58813087	HG2_Ill_GATKHC_3046	N	<INS>	10	PASS	END=58813087;SVTYPE=INS;SVLEN=52;SC=pbsv,PBHoney;NumNeighbors=0;NumThresholdNeighbors=0;MatchId=261;TruScore=0.666667;PctSeqSimilarity=0;PctSizeSimilarity=1;PctRecOverlap=1;SizeDiff=0;StartDistance=0;EndDistance=0	GT	0/1
chr2	217676940	HG4_PB_pbsv_2681	N	<INS>	20	PASS	END=217676940;SVTYPE=INS;SVLEN=57;SC=PBHoney,Dipcall;NumNeighbors=0;NumThresholdNeighbors=0;MatchId=44;TruScore=0.666667;PctSeqSimilarity=0;PctSizeSimilarity=1;PctRecOverlap=1;SizeDiff=0;StartDistance=0;EndDistance=0	GT	0/1
chr2	221388437	HG2_Ill_250bpfermikitraw_3731	N	<INS>	20	PASS	END=221388437;SVTYPE=INS;SVLEN=90;SC=NanoVar,pbsv;NumNeighbors=0;NumThresholdNeighbors=0;MatchId=301;TruScore=0.666667;PctSeqSimilarity=0;PctSizeSimilarity=1;PctRecOverlap=1;SizeDiff=0;StartDistance=0;EndDistance=0	GT	1/1
chr2	3174811	HG4_Ill_250bpfermikitraw_1975	N	<INS>	20	PASS	END=3174811;SVTYPE=INS;SVLEN=55;SC=SKSV,pbsv,PBHoney;NumNeighbors=0;NumThresholdNeighbors=0;MatchId=367;TruScore=0.666667;PctSeqSimilarity=0;PctSizeSimilarity=1;PctRecOverlap=1;SizeDiff=0;StartDistance=0;EndDistance=0	GT	0/1
chr2	8728280	HG2_Ill_Krunchall_2080	N	<INS>	20	PASS	END=8728280;SVTYPE=INS;SVLEN=50;SC=PBHoney;NumNeighbors=0;NumThresholdNeighbors=0	GT	0/1
chr2	43410716	HG4_Ill_scalpel_1638	N	<INS>	20	PASS	END=43410716;SVTYPE=INS;SVLEN=64;SC=PBHoney;NumNeighbors=0;NumThresholdNeighbors=0	GT	1/1
chr2	28681235	HG2_PB_SVrefine2Falcon1plusDovetail_6034	N	<DEL>	20	PASS	END=28681724;SVTYPE=DEL;SVLEN=489;SC=pbsv;NumNeighbors=0;NumThresholdNeighbors=0	GT	1/1
chr2	3931634	HG2_PB_SVrefine2Falcon2Bionano_558	N	<INS>	20	PASS	END=3931634;SVTYPE=INS;SVLEN=4287;SC=Sniffles2,NanoVar,SVIM,Sniffles,Smartie-sv_aln,PBHoney;NumNeighbors=0;NumThresholdNeighbors=0;MatchId=373;TruScore=0.666667;PctSeqSimilarity=0;PctSizeSimilarity=1;PctRecOverlap=1;SizeDiff=0;StartDistance=0;EndDistance=0	GT	0/1
chr2	228113946	HG3_PB_HySA_4321	N	<INS>	10	PASS	END=228113946;SVTYPE=INS;SVLEN=62;SC=pbsv,PBHoney;NumNeighbors=0;NumThresholdNeighbors=0;MatchId=267;TruScore=0.666667;PctSeqSimilarity=0;PctSizeSimilarity=1;PctRecOverlap=1;SizeDiff=0;StartDistance=0;EndDistance=0	GT	0/1
chr2	36517798	HG2_Ill_GATKHCSBGrefine_1159	N	<INS>	20	PASS	END=36517798;SVTYPE=INS;SVLEN=308;SC=SVIM;NumNeighbors=0;NumThresholdNeighbors=0	GT	0/1
chr2	36570238	HG2_PB_SVrefine2PBcRplusDovetail_5591	N	<INS>	20	PASS	END=36570238;SVTYPE=INS;SVLEN=6073;SC=cuteSV,SVIM,Sniffles,Smartie-sv_aln,PBHoney;NumNeighbors=0;NumThresholdNeighbors=0;MatchId=374;TruScore=0.666667;PctSeqSimilarity=0;PctSizeSimilarity=1;PctRecOverlap=1;SizeDiff=0;StartDistance=0;EndDistance=0	GT	0/1
chr2	236396773	HG2_PB_SVrefine2PB10Xhap12_2079	N	<INS>	10	PASS	END=236396773;SVTYPE=INS;SVLEN=432;SC=Sniffles2,cuteSV,NanoVar,pbsv,SVIM,Sniffles,Smartie-sv_aln,PBHoney;NumNeighbors=0;NumThresholdNeighbors=0;MatchId=377;TruScore=0.666667;PctSeqSimilarity=0;PctSizeSimilarity=1;PctRecOverlap=1;SizeDiff=0;StartDistance=0;EndDistance=0	GT	0/1
chr2	32046160	HG3_PB_SVrefine2PBcRDovetail_971	N	<INS>	20	PASS	END=32046160;SVTYPE=INS;SVLEN=1269;SC=MAMnet,Sniffles2,NanoVar,SVIM,Sniffles,Smartie-sv_aln,PBHoney;NumNeighbors=0;NumThresholdNeighbors=0;MatchId=378;TruScore=0.666667;PctSeqSimilarity=0;PctSizeSimilarity=1;PctRecOverlap=1;SizeDiff=0;StartDistance=0;EndDistance=0	GT	1/1
chr2	32048478	HG2_PB_SVrefine2Falcon2Bionano_668	N	<INS>	20	PASS	END=32048478;SVTYPE=INS;SVLEN=2030;SC=NanoVar,Sniffles,PBHoney;NumNeighbors=0;NumThresholdNeighbors=0;MatchId=312;TruScore=0.666667;PctSeqSimilarity=0;PctSizeSimilarity=1;PctRecOverlap=1;SizeDiff=0;StartDistance=0;EndDistance=0	GT	1/1
chr2	207090461	HG2_PB_SVrefine2PBcRplusDovetail_6104	N	<INS>	20	PASS	END=207090461;SVTYPE=INS;SVLEN=4602;SC=Sniffles2,NanoVar,SVIM,Sniffles,Smartie-sv_aln,PBHoney;NumNeighbors=0;NumThresholdNeighbors=0;MatchId=380;TruScore=0.666667;PctSeqSimilarity=0;PctSizeSimilarity=1;PctRecOverlap=1;SizeDiff=0;StartDistance=0;EndDistance=0	GT	1/1
chr2	207114590	HG3_PB_pbsv_2605	N	<INS>	10	PASS	END=207114590;SVTYPE=INS;SVLEN=302;SC=NanoVar,SVIM;NumNeighbors=0;NumThresholdNeighbors=0;MatchId=314;TruScore=0.666667;PctSeqSimilarity=0;PctSizeSimilarity=1;PctRecOverlap=1;SizeDiff=0;StartDistance=0;EndDistance=0	GT	0/1
chr2	130046834	HG4_Ill_GATKHC_3664	N	<INS>	20	PASS	END=130046834;SVTYPE=INS;SVLEN=50;SC=MAMnet,NanoVar,pbsv,PBHoney,Smartie-sv_asm;NumNeighbors=0;NumThresholdNeighbors=0;MatchId=382;TruScore=0.666667;PctSeqSimilarity=0;PctSizeSimilarity=1;PctRecOverlap=1;SizeDiff=0;StartDistance=0;EndDistance=0	GT	0/1
chr2	112447422	HG3_Ill_GATKHCSBGrefine_1403	N	<INS>	20	PASS	END=112447422;SVTYPE=INS;SVLEN=328;SC=SVIM;NumNeighbors=0;NumThresholdNeighbors=0	GT	1/1
chr2	211917116	HG3_Ill_GATKHCSBGrefine_1790	N	<INS>	20	PASS	END=211917116;SVTYPE=INS;SVLEN=63;SC=SKSV,pbsv,PBHoney;NumNeighbors=0;NumThresholdNeighbors=0;MatchId=382;TruScore=0.666667;PctSeqSimilarity=0;PctSizeSimilarity=1;PctRecOverlap=1;SizeDiff=0;StartDistance=0;EndDistance=0	GT	0/1
chr2	12607549	HG2_Ill_GATKHCSBGrefine_1068	N	<INS>	20	PASS	END=12607549;SVTYPE=INS;SVLEN=76;SC=MAMnet,NanoVar;NumNeighbors=0;NumThresholdNeighbors=0;MatchId=385;TruScore=0.666667;PctSeqSimilarity=0;PctSizeSimilarity=1;PctRecOverlap=1;SizeDiff=0;StartDistance=0;EndDistance=0	GT	0/1
chr2	228258174	HG2_PB_SVrefine2Falcon2Bionano_1180	N	<INS>	10	PASS	END=228258174;SVTYPE=INS;SVLEN=326;SC=SVIM,Smartie-sv_aln;NumNeighbors=0;NumThresholdNeighbors=0;MatchId=254;TruScore=0.666667;PctSeqSimilarity=0;PctSizeSimilarity=1;PctRecOverlap=1;SizeDiff=0;StartDistance=0;EndDistance=0	GT	0/1
chr2	82098027	HG2_PB_SVrefine2PBcRplusDovetail_5702	N	<INS>	20	PASS	END=82098027;SVTYPE=INS;SVLEN=6055;SC=Sniffles2,SVIM,Smartie-sv_aln,PBHoney;NumNeighbors=0;NumThresholdNeighbors=0;MatchId=387;TruScore=0.666667;PctSeqSimilarity=0;PctSizeSimilarity=1;PctRecOverlap=1;SizeDiff=0;StartDistance=0;EndDistance=0	GT	1/1
chr2	210300722	HG2_Ill_Krunchall_3689	N	<INS>	20	PASS	END=210300722;SVTYPE=INS;SVLEN=51;SC=pbsv,Smartie-sv_aln,PBHoney;NumNeighbors=0;NumThresholdNeighbors=0;MatchId=280;TruScore=0.666667;PctSeqSimilarity=0;PctSizeSimilarity=1;PctRecOverlap=1;SizeDiff=0;StartDistance=0;EndDistance=0	GT	0/1
chr2	6798286	HG3_PB_pbsv_1635	N	<INS>	10	PASS	END=6798286;SVTYPE=INS;SVLEN=2253;SC=MAMnet,PBHoney;NumNeighbors=0;NumThresholdNeighbors=0;MatchId=389;TruScore=0.666667;PctSeqSimilarity=0;PctSizeSimilarity=1;PctRecOverlap=1;SizeDiff=0;StartDistance=0;EndDistance=0	GT	0/1
chr2	219198694	HG2_PB_SVrefine2PBcRplusDovetail_6142	N	<INS>	20	PASS	END=219198694;SVTYPE=INS;SVLEN=321;SC=NanoVar;NumNeighbors=0;NumThresholdNeighbors=0	GT	0/1
chr2	45814040	HG2_Ill_SVrefine2DISCOVARplusDovetail_6522	N	<INS>	20	PASS	END=45814040;SVTYPE=INS;SVLEN=85;SC=pbsv;NumNeighbors=0;NumThresholdNeighbors=0	GT	0/1
chr2	43024067	HG2_PB_SVrefine2Falcon1plusDovetail_6072	N	<INS>	20	PASS	END=43024067;SVTYPE=INS;SVLEN=305;SC=SVIM;NumNeighbors=0;NumThresholdNeighbors=0	GT	0/1
chr2	77316365	HG2_Ill_SpiralSDKrefine_8570	N	<INS>	20	PASS	END=77316365;SVTYPE=INS;SVLEN=61;SC=PBHoney;NumNeighbors=0;NumThresholdNeighbors=0	GT	0/1
chr2	123284243	HG2_PB_SVrefine2PBcRplusDovetail_5843	N	<INS>	10	PASS	END=123284243;SVTYPE=INS;SVLEN=10312;SC=MAMnet,Sniffles2,cuteSV,NanoVar,pbsv,SVIM,Sniffles,Smartie-sv_aln,PBHoney,Smartie-sv_asm,SVIM-asm,PAV,Dipcall;NumNeighbors=0;NumThresholdNeighbors=0;MatchId=394;TruScore=0.666667;PctSeqSimilarity=0;PctSizeSimilarity=1;PctRecOverlap=1;SizeDiff=0;StartDistance=0;EndDistance=0	GT	0/1
chr2	26473934	HG3_Ill_GATKHCSBGrefine_1126	N	<INS>	20	PASS	END=26473934;SVTYPE=INS;SVLEN=331;SC=SVIM;NumNeighbors=0;NumThresholdNeighbors=0	GT	0/1
chr2	5628683	HG2_PB_SVrefine2PB10Xhap12_1294	N	<INS>	20	PASS	END=5628683;SVTYPE=INS;SVLEN=4000;SC=Sniffles2,NanoVar,SVIM,Sniffles,Smartie-sv_aln,PBHoney;NumNeighbors=0;NumThresholdNeighbors=0;MatchId=396;TruScore=0.666667;PctSeqSimilarity=0;PctSizeSimilarity=1;PctRecOverlap=1;SizeDiff=0;StartDistance=0;EndDistance=0	GT	1/1
chr2	208532591	HG3_Ill_GATKHCSBGrefine_1773	N	<INS>	20	PASS	END=208532591;SVTYPE=INS;SVLEN=423;SC=NanoVar;NumNeighbors=0;NumThresholdNeighbors=0	GT	1/1
chr2	137346767	HG3_Ill_150bpfermikitraw_2890	N	<INS>	20	PASS	END=137346767;SVTYPE=INS;SVLEN=52;SC=MAMnet,NanoVar,pbsv,PBHoney;NumNeighbors=0;NumThresholdNeighbors=0;MatchId=398;TruScore=0.666667;PctSeqSimilarity=0;PctSizeSimilarity=1;PctRecOverlap=1;SizeDiff=0;StartDistance=0;EndDistance=0	GT	0/1
chr2	26556298	HG2_PB_PB10Xdip_17264	N	<INS>	20	PASS	END=26556298;SVTYPE=INS;SVLEN=3298;SC=Sniffles2,NanoVar,SVIM,Sniffles,Smartie-sv_aln,PBHoney;NumNeighbors=0;NumThresholdNeighbors=0;MatchId=399;TruScore=0.666667;PctSeqSimilarity=0;PctSizeSimilarity=1;PctRecOverlap=1;SizeDiff=0;StartDistance=0;EndDistance=0	GT	1/1
chr2	1193165	HG2_Ill_250bpfermikitraw_1957	N	<INS>	20	PASS	END=1193165;SVTYPE=INS;SVLEN=70;SC=NanoVar;NumNeighbors=0;NumThresholdNeighbors=0	GT	0/1
chr2	234084961	HG2_PB_SVrefine2Falcon2Bionano_1204	N	<INS>	20	PASS	END=234084961;SVTYPE=INS;SVLEN=652;SC=Sniffles,SVIM-asm,Dipcall;NumNeighbors=0;NumThresholdNeighbors=0;MatchId=241;TruScore=0.666667;PctSeqSimilarity=0;PctSizeSimilarity=1;PctRecOverlap=1;SizeDiff=0;StartDistance=0;EndDistance=0	GT	1/1
chr2	85994703	HG2_PB_PB10Xdip_17797	N	<INS>	10	PASS	END=85994703;SVTYPE=INS;SVLEN=166;SC=NanoVar;NumNeighbors=0;NumThresholdNeighbors=0	GT	1/1
chr2	45448840	HG4_Ill_150bpfermikitraw_2307	N	<INS>	20	PASS	END=45448840;SVTYPE=INS;SVLEN=89;SC=MAMnet;NumNeighbors=0;NumThresholdNeighbors=0	GT	0/1
chr2	151989912	HG2_10X_SVrefine210Xhap12_1789	N	<INS>	20	PASS	END=151989912;SVTYPE=INS;SVLEN=247;SC=SVIM-asm,Dipcall;NumNeighbors=0;NumThresholdNeighbors=0;MatchId=35;TruScore=0.666667;PctSeqSimilarity=0;PctSizeSimilarity=1;PctRecOverlap=1;SizeDiff=0;StartDistance=0;EndDistance=0	GT	0/1
chr2	218513337	HG3_Ill_Krunchall_3796	N	<INS>	20	PASS	END=218513337;SVTYPE=INS;SVLEN=59;SC=NanoVar,pbsv,PBHoney;NumNeighbors=0;NumThresholdNeighbors=0;MatchId=332;TruScore=0.666667;PctSeqSimilarity=0;PctSizeSimilarity=1;PctRecOverlap=1;SizeDiff=0;StartDistance=0;EndDistance=0	GT	1/1
chr2	53117391	HG2_Ill_Krunchall_2477	N	<INS>	20	PASS	END=53117391;SVTYPE=INS;SVLEN=56;SC=MAMnet,PBHoney,Dipcall;NumNeighbors=0;NumThresholdNeighbors=0;MatchId=405;TruScore=0.666667;PctSeqSimilarity=0;PctSizeSimilarity=1;PctRecOverlap=1;SizeDiff=0;StartDistance=0;EndDistance=0	GT	0/1
chr2	105440808	HG3_PB_SVrefine2Falcon1Dovetail_1313	N	<INS>	10	PASS	END=105440808;SVTYPE=INS;SVLEN=2458;SC=PBHoney;NumNeighbors=0;NumThresholdNeighbors=0	GT	1/1
chr2	1833022	HG2_PB_SVrefine2PB10Xhap12_1242	N	<INS>	10	PASS	END=1833022;SVTYPE=INS;SVLEN=72;SC=NanoVar,Sniffles;NumNeighbors=0;NumThresholdNeighbors=0;MatchId=335;TruScore=0.666667;PctSeqSimilarity=0;PctSizeSimilarity=1;PctRecOverlap=1;SizeDiff=0;StartDistance=0;EndDistance=0	GT	1/1
chr2	78965410	HG3_Ill_GATKHCSBGrefine_1307	N	<INS>	20	PASS	END=78965410;SVTYPE=INS;SVLEN=315;SC=SVIM;NumNeighbors=0;NumThresholdNeighbors=0	GT	0/1
chr2	79076570	HG4_PB_SVrefine2Falcon1Dovetail_1202	N	<DEL>	20	PASS	END=79081206;SVTYPE=DEL;SVLEN=4636;SC=Smartie-sv_aln,PBHoney;NumNeighbors=0;NumThresholdNeighbors=0;MatchId=226;TruScore=0.666667;PctSeqSimilarity=0;PctSizeSimilarity=1;PctRecOverlap=1;SizeDiff=0;StartDistance=0;EndDistance=0	GT	0/1
chr2	144558679	HG2_PB_SVrefine2PB10Xhap12_1782	N	<DEL>	20	PASS	END=144558831;SVTYPE=DEL;SVLEN=152;SC=NanoVar,Dipcall;NumNeighbors=0;NumThresholdNeighbors=0;MatchId=338;TruScore=0.666667;PctSeqSimilarity=0;PctSizeSimilarity=1;PctRecOverlap=1;SizeDiff=0;StartDistance=0;EndDistance=0	GT	1/1
chr2	198763448	HG3_Ill_GATKHCSBGrefine_1736	N	<INS>	20	PASS	END=198763448;SVTYPE=INS;SVLEN=314;SC=NanoVar,SVIM,Smartie-sv_aln;NumNeighbors=0;NumThresholdNeighbors=0;MatchId=339;TruScore=0.666667;PctSeqSimilarity=0;PctSizeSimilarity=1;PctRecOverlap=1;SizeDiff=0;StartDistance=0;EndDistance=0	GT	0/1
chr2	198787679	HG2_PB_SVrefine2Falcon1plusDovetail_6558	N	<INS>	10	PASS	END=198787679;SVTYPE=INS;SVLEN=295;SC=pbsv;NumNeighbors=0;NumThresholdNeighbors=0	GT	0/1
chr2	185312915	HG2_PB_SVrefine2Falcon2Bionano_1046	N	<INS>	20	PASS	END=185312915;SVTYPE=INS;SVLEN=139;SC=pbsv,Dipcall;NumNeighbors=0;NumThresholdNeighbors=0;MatchId=299;TruScore=0.666667;PctSeqSimilarity=0;PctSizeSimilarity=1;PctRecOverlap=1;SizeDiff=0;StartDistance=0;EndDistance=0	GT	0/1
chr2	10946776	HG2_Ill_GATKHCSBGrefine_1050	N	<INS>	20	PASS	END=10946776;SVTYPE=INS;SVLEN=170;SC=NanoVar;NumNeighbors=0;NumThresholdNeighbors=0	GT	0/1
chr2	10138577	HG2_PB_SVrefine2Falcon2Bionano_586	N	<INS>	20	PASS	END=10138577;SVTYPE=INS;SVLEN=328;SC=MAMnet,pbsv,SVIM-asm,Dipcall;NumNeighbors=0;NumThresholdNeighbors=0;MatchId=417;TruScore=0.666667;PctSeqSimilarity=0;PctSizeSimilarity=1;PctRecOverlap=1;SizeDiff=0;StartDistance=0;EndDistance=0	GT	1/1
chr2	44825835	HG4_Ill_GATKHCSBGrefine_1232	N	<INS>	20	PASS	END=44825835;SVTYPE=INS;SVLEN=319;SC=SVIM,Smartie-sv_aln;NumNeighbors=0;NumThresholdNeighbors=0;MatchId=276;TruScore=0.666667;PctSeqSimilarity=0;PctSizeSimilarity=1;PctRecOverlap=1;SizeDiff=0;StartDistance=0;EndDistance=0	GT	0/1
chr2	45323027	HG4_Ill_GATKHCSBGrefine_1233	N	<INS>	20	PASS	END=45323027;SVTYPE=INS;SVLEN=142;SC=pbsv;NumNeighbors=0;NumThresholdNeighbors=0	GT	0/1
chr2	45338980	HG2_Ill_150bpfermikitraw_2184	N	<INS>	20	PASS	END=45338980;SVTYPE=INS;SVLEN=53;SC=PBHoney;NumNeighbors=0;NumThresholdNeighbors=0	GT	0/1
chr2	178351454	HG2_PB_SVrefine2PB10Xhap12_1870	N	<INS>	20	PASS	END=178351454;SVTYPE=INS;SVLEN=343;SC=NanoVar;NumNeighbors=0;NumThresholdNeighbors=0	GT	1/1
chr2	102928351	HG4_Ill_GATKHCSBGrefine_1432	N	<INS>	20	PASS	END=102928351;SVTYPE=INS;SVLEN=61;SC=PBHoney;NumNeighbors=0;NumThresholdNeighbors=0	GT	0/1
chr2	19803335	HG3_PB_SVrefine2PBcRDovetail_934	N	<INS>	20	PASS	END=19803335;SVTYPE=INS;SVLEN=104;SC=pbsv;NumNeighbors=0;NumThresholdNeighbors=0	GT	1/1
chr2	113490067	HG2_PB_HySA_4047	N	<INS>	10	PASS	END=113490067;SVTYPE=INS;SVLEN=51;SC=NanoVar,PBHoney;NumNeighbors=0;NumThresholdNeighbors=0;MatchId=350;TruScore=0.666667;PctSeqSimilarity=0;PctSizeSimilarity=1;PctRecOverlap=1;SizeDiff=0;StartDistance=0;EndDistance=0	GT	1/1
chr2	173179979	HG2_PB_SVrefine2PBcRplusDovetail_5989	N	<DEL>	20	PASS	END=173186104;SVTYPE=DEL;SVLEN=6125;SC=Smartie-sv_aln,PBHoney;NumNeighbors=0;NumThresholdNeighbors=0;MatchId=235;TruScore=0.666667;PctSeqSimilarity=0;PctSizeSimilarity=1;PctRecOverlap=1;SizeDiff=0;StartDistance=0;EndDistance=0	GT	0/1
chr2	179621867	HG2_Ill_SVrefine2DISCOVARplusDovetail_7078	N	<INS>	20	PASS	END=179621867;SVTYPE=INS;SVLEN=238;SC=NanoVar;NumNeighbors=0;NumThresholdNeighbors=0	GT	1/1
chr2	47971728	HG3_Ill_svaba_2325	N	<DEL>	10	PASS	END=47971778;SVTYPE=DEL;SVLEN=50;SC=Smartie-sv_aln;NumNeighbors=0;NumThresholdNeighbors=0	GT	0/1
chr2	112871187	HG2_PB_SVrefine2PBcRplusDovetail_5791	N	<DEL>	10	PASS	END=112871529;SVTYPE=DEL;SVLEN=342;SC=SKSV,pbsv,Smartie-sv_asm,SVIM-asm,PAV,Dipcall;NumNeighbors=0;NumThresholdNeighbors=0;MatchId=426;TruScore=0.666667;PctSeqSimilarity=0;PctSizeSimilarity=1;PctRecOverlap=1;SizeDiff=0;StartDistance=0;EndDistance=0	GT	0/1
chr2	40424955	HG3_Ill_250bpfermikitraw_2334	N	<INS>	20	PASS	END=40424955;SVTYPE=INS;SVLEN=50;SC=NanoVar,pbsv,PBHoney;NumNeighbors=0;NumThresholdNeighbors=0;MatchId=354;TruScore=0.666667;PctSeqSimilarity=0;PctSizeSimilarity=1;PctRecOverlap=1;SizeDiff=0;StartDistance=0;EndDistance=0	GT	0/1
chr2	99546737	HG3_PB_SVrefine2Falcon1Dovetail_1299	N	<INS>	10	PASS	END=99546737;SVTYPE=INS;SVLEN=76;SC=NanoVar;NumNeighbors=0;NumThresholdNeighbors=0	GT	1/1
chr2	99737913	HG2_PB_SVrefine2PBcRplusDovetail_5753	N	<INS>	20	PASS	END=99737913;SVTYPE=INS;SVLEN=299;SC=NanoVar;NumNeighbors=0;NumThresholdNeighbors=0	GT	1/1
chr2	203409930	HG2_PB_SVrefine2Falcon2Bionano_1103	N	<INS>	20	PASS	END=203409930;SVTYPE=INS;SVLEN=133;SC=NanoVar;NumNeighbors=0;NumThresholdNeighbors=0	GT	1/1
chr2	203442284	HG4_PB_SVrefine2Falcon1Dovetail_1567	N	<INS>	10	PASS	END=203442284;SVTYPE=INS;SVLEN=131;SC=NanoVar;NumNeighbors=0;NumThresholdNeighbors=0	GT	1/1
chr2	49061376	HG2_Ill_GATKHCSBGrefine_1218	N	<INS>	20	PASS	END=49061376;SVTYPE=INS;SVLEN=57;SC=NanoVar,pbsv,PBHoney;NumNeighbors=0;NumThresholdNeighbors=0;MatchId=355;TruScore=0.666667;PctSeqSimilarity=0;PctSizeSimilarity=1;PctRecOverlap=1;SizeDiff=0;StartDistance=0;EndDistance=0	GT	1/1
chr2	2654036	HG2_PB_SVrefine2Falcon2Bionano_535	N	<INS>	10	PASS	END=2654036;SVTYPE=INS;SVLEN=90;SC=MAMnet,NanoVar,pbsv;NumNeighbors=0;NumThresholdNeighbors=0;MatchId=435;TruScore=0.666667;PctSeqSimilarity=0;PctSizeSimilarity=1;PctRecOverlap=1;SizeDiff=0;StartDistance=0;EndDistance=0	GT	0/1
chr2	181546925	HG4_Ill_GATKHC_4135	N	<INS>	20	PASS	END=181546925;SVTYPE=INS;SVLEN=56;SC=NanoVar,pbsv,PBHoney;NumNeighbors=0;NumThresholdNeighbors=0;MatchId=357;TruScore=0.666667;PctSeqSimilarity=0;PctSizeSimilarity=1;PctRecOverlap=1;SizeDiff=0;StartDistance=0;EndDistance=0	GT	1/1
chr2	114737558	HG3_PB_SVrefine2Falcon1Dovetail_1340	N	<INS>	10	PASS	END=114737558;SVTYPE=INS;SVLEN=145;SC=pbsv;NumNeighbors=0;NumThresholdNeighbors=0	GT	0/1
chr2	205651909	HG3_Ill_MetaSV_2872	N	<INS>	20	PASS	END=205651909;SVTYPE=INS;SVLEN=314;SC=SVIM;NumNeighbors=0;NumThresholdNeighbors=0	GT	0/1
chr2	189575833	HG4_PB_SVrefine2PBcRDovetail_1334	N	<INS>	20	PASS	END=189575833;SVTYPE=INS;SVLEN=91;SC=pbsv;NumNeighbors=0;NumThresholdNeighbors=0	GT	1/1
chr2	219711482	HG3_PB_pbsv_2668	N	<INS>	10	PASS	END=219711482;SVTYPE=INS;SVLEN=1718;SC=PBHoney;NumNeighbors=0;NumThresholdNeighbors=0	GT	1/1
chr2	193720005	HG2_Ill_GATKHC_4181	N	<INS>	20	PASS	END=193720005;SVTYPE=INS;SVLEN=60;SC=NanoVar,PBHoney;NumNeighbors=0;NumThresholdNeighbors=0;MatchId=362;TruScore=0.666667;PctSeqSimilarity=0;PctSizeSimilarity=1;PctRecOverlap=1;SizeDiff=0;StartDistance=0;EndDistance=0	GT	0/1
chr2	238519560	HG3_PB_SVrefine2Falcon1Dovetail_1769	N	<INS>	10	PASS	END=238519560;SVTYPE=INS;SVLEN=331;SC=SVIM,Smartie-sv_aln;NumNeighbors=0;NumThresholdNeighbors=0;MatchId=288;TruScore=0.666667;PctSeqSimilarity=0;PctSizeSimilarity=1;PctRecOverlap=1;SizeDiff=0;StartDistance=0;EndDistance=0	GT	0/1
chr2	197614616	HG2_PB_SVrefine2PB10Xhap12_1933	N	<DEL>	20	PASS	END=197614948;SVTYPE=DEL;SVLEN=332;SC=PBHoney;NumNeighbors=0;NumThresholdNeighbors=0	GT	0/1
chr2	239675690	HG2_PB_SVrefine2Falcon2Bionano_1231	N	<INS>	10	PASS	END=239675690;SVTYPE=INS;SVLEN=400;SC=MAMnet,Sniffles2,SKSV,cuteSV,NanoVar,pbsv,SVIM,Sniffles,Smartie-sv_aln,PBHoney,Smartie-sv_asm,SVIM-asm,PAV,Dipcall;NumNeighbors=0;NumThresholdNeighbors=0;MatchId=444;TruScore=0.666667;PctSeqSimilarity=0;PctSizeSimilarity=1;PctRecOverlap=1;SizeDiff=0;StartDistance=0;EndDistance=0	GT	1/1
chr2	55711254	HG4_PB_SVrefine2PBcRDovetail_1015	N	<INS>	10	PASS	END=55711254;SVTYPE=INS;SVLEN=180;SC=SVIM-asm,Dipcall;NumNeighbors=0;NumThresholdNeighbors=0;MatchId=44;TruScore=0.666667;PctSeqSimilarity=0;PctSizeSimilarity=1;PctRecOverlap=1;SizeDiff=0;StartDistance=0;EndDistance=0	GT	0/1
chr2	138259792	HG3_Ill_GATKHCSBGrefine_1512	N	<INS>	20	PASS	END=138259792;SVTYPE=INS;SVLEN=304;SC=SVIM;NumNeighbors=0;NumThresholdNeighbors=0	GT	0/1
chr2	21413545	HG3_PB_SVrefine2Falcon1Dovetail_1087	N	<INS>	10	PASS	END=21413545;SVTYPE=INS;SVLEN=339;SC=NanoVar;NumNeighbors=0;NumThresholdNeighbors=0	GT	0/1
chr2	213195782	HG2_Ill_GATKHC_4388	N	<INS>	20	PASS	END=213195782;SVTYPE=INS;SVLEN=96;SC=NanoVar;NumNeighbors=0;NumThresholdNeighbors=0	GT	0/1
chr2	3318943	HG2_PB_SVrefine2Falcon2Bionano_550	N	<INS>	10	PASS	END=3318943;SVTYPE=INS;SVLEN=680;SC=MAMnet,Sniffles2,cuteSV,NanoVar,pbsv,SVIM,Sniffles,Smartie-sv_aln,PBHoney;NumNeighbors=0;NumThresholdNeighbors=0;MatchId=450;TruScore=0.666667;PctSeqSimilarity=0;PctSizeSimilarity=1;PctRecOverlap=1;SizeDiff=0;StartDistance=0;EndDistance=0	GT	1/1
chr2	63779221	HG3_Ill_GATKHCSBGrefine_1263	N	<INS>	20	PASS	END=63779221;SVTYPE=INS;SVLEN=327;SC=Sniffles;NumNeighbors=0;NumThresholdNeighbors=0	GT	0/1
chr2	126443247	HG3_PB_pbsv_2227	N	<DEL>	20	PASS	END=126451831;SVTYPE=DEL;SVLEN=8584;SC=Sniffles2,Smartie-sv_aln,PBHoney;NumNeighbors=0;NumThresholdNeighbors=0;MatchId=452;TruScore=0.666667;PctSeqSimilarity=0;PctSizeSimilarity=1;PctRecOverlap=1;SizeDiff=0;StartDistance=0;EndDistance=0	GT	1/1
chr2	214507330	HG4_Ill_SVrefine2DISCOVARDovetail_2005	N	<DEL>	20	PASS	END=214507569;SVTYPE=DEL;SVLEN=239;SC=MAMnet;NumNeighbors=0;NumThresholdNeighbors=0	GT	0/1
chr2	41250940	HG4_Ill_250bpfermikitraw_2347	N	<INS>	20	PASS	END=41250940;SVTYPE=INS;SVLEN=58;SC=PBHoney;NumNeighbors=0;NumThresholdNeighbors=0	GT	0/1
chr2	177265641	HG3_PB_SVrefine2PBcRDovetail_1266	N	<DEL>	20	PASS	END=177272040;SVTYPE=DEL;SVLEN=6399;SC=Smartie-sv_aln,PBHoney;NumNeighbors=0;NumThresholdNeighbors=0;MatchId=248;TruScore=0.666667;PctSeqSimilarity=0;PctSizeSimilarity=1;PctRecOverlap=1;SizeDiff=0;StartDistance=0;EndDistance=0	GT	0/1
chr2	241257962	HG2_PB_SVrefine2Falcon2Bionano_1260	N	<INS>	10	PASS	END=241257962;SVTYPE=INS;SVLEN=125;SC=pbsv;NumNeighbors=0;NumThresholdNeighbors=0	GT	0/1
chr2	241047588	HG2_PB_SVrefine2Falcon2Bionano_1254	N	<INS>	10	PASS	END=241047588;SVTYPE=INS;SVLEN=400;SC=MAMnet,Sniffles2,cuteSV,NanoVar,pbsv,SVIM,Sniffles,Smartie-sv_aln,PBHoney;NumNeighbors=0;NumThresholdNeighbors=0;MatchId=456;TruScore=0.666667;PctSeqSimilarity=0;PctSizeSimilarity=1;PctRecOverlap=1;SizeDiff=0;StartDistance=0;EndDistance=0	GT	0/1
chr2	96862858	HG2_10X_SVrefine210Xhap12_1572	N	<INS>	20	PASS	END=96862858;SVTYPE=INS;SVLEN=97;SC=MAMnet;NumNeighbors=0;NumThresholdNeighbors=0	GT	0/1
chr2	30642311	HG3_Ill_150bpfermikitraw_2147	N	<INS>	20	PASS	END=30642311;SVTYPE=INS;SVLEN=51;SC=pbsv,PBHoney;NumNeighbors=0;NumThresholdNeighbors=0;MatchId=328;TruScore=0.666667;PctSeqSimilarity=0;PctSizeSimilarity=1;PctRecOverlap=1;SizeDiff=0;StartDistance=0;EndDistance=0	GT	0/1
chr2	141887521	HG3_Ill_SVrefine2DISCOVARDovetail_1636	N	<INS>	20	PASS	END=141887521;SVTYPE=INS;SVLEN=176;SC=NanoVar,pbsv;NumNeighbors=0;NumThresholdNeighbors=0;MatchId=377;TruScore=0.666667;PctSeqSimilarity=0;PctSizeSimilarity=1;PctRecOverlap=1;SizeDiff=0;StartDistance=0;EndDistance=0	GT	0/1
chr2	55172217	HG2_PB_SVrefine2PBcRplusDovetail_5633	N	<INS>	10	PASS	END=55172217;SVTYPE=INS;SVLEN=3122;SC=cuteSV,SVIM,Sniffles,Smartie-sv_aln,PBHoney;NumNeighbors=0;NumThresholdNeighbors=0;MatchId=458;TruScore=0.666667;PctSeqSimilarity=0;PctSizeSimilarity=1;PctRecOverlap=1;SizeDiff=0;StartDistance=0;EndDistance=0	GT	1/1
chr2	4496970	HG2_PB_PB10Xdip_17460	N	<INS>	10	PASS	END=4496970;SVTYPE=INS;SVLEN=55;SC=MAMnet,pbsv,PBHoney;NumNeighbors=0;NumThresholdNeighbors=0;MatchId=461;TruScore=0.666667;PctSeqSimilarity=0;PctSizeSimilarity=1;PctRecOverlap=1;SizeDiff=0;StartDistance=0;EndDistance=0	GT	0/1
chr2	2523870	HG3_Ill_GATKHC_2471	N	<INS>	20	PASS	END=2523870;SVTYPE=INS;SVLEN=52;SC=NanoVar,PBHoney;NumNeighbors=0;NumThresholdNeighbors=0;MatchId=381;TruScore=0.666667;PctSeqSimilarity=0;PctSizeSimilarity=1;PctRecOverlap=1;SizeDiff=0;StartDistance=0;EndDistance=0	GT	1/1
chr2	2539934	HG2_Ill_MetaSV_2409	N	<INS>	20	PASS	END=2539934;SVTYPE=INS;SVLEN=317;SC=NanoVar,SVIM;NumNeighbors=0;NumThresholdNeighbors=0;MatchId=382;TruScore=0.666667;PctSeqSimilarity=0;PctSizeSimilarity=1;PctRecOverlap=1;SizeDiff=0;StartDistance=0;EndDistance=0	GT	0/1
chr2	130443475	HG2_10X_SVrefine210Xhap12_1721	N	<INS>	20	PASS	END=130443475;SVTYPE=INS;SVLEN=1425;SC=PBHoney;NumNeighbors=0;NumThresholdNeighbors=0	GT	1/1
chr2	3203466	HG2_Ill_GATKHCSBGrefine_1012	N	<INS>	20	PASS	END=3203466;SVTYPE=INS;SVLEN=91;SC=pbsv;NumNeighbors=0;NumThresholdNeighbors=0	GT	1/1
chr2	182153306	HG2_PB_SVrefine2Falcon2Bionano_1035	N	<INS>	10	PASS	END=182153306;SVTYPE=INS;SVLEN=337;SC=pbsv,Sniffles;NumNeighbors=0;NumThresholdNeighbors=0;MatchId=334;TruScore=0.666667;PctSeqSimilarity=0;PctSizeSimilarity=1;PctRecOverlap=1;SizeDiff=0;StartDistance=0;EndDistance=0	GT	1/1
chr2	182239351	HG2_Ill_SVrefine2DISCOVARplusDovetail_7086	N	<INS>	20	PASS	END=182239351;SVTYPE=INS;SVLEN=144;SC=NanoVar;NumNeighbors=0;NumThresholdNeighbors=0	GT	1/1
chr2	210821029	HG3_Ill_svaba_3395	N	<INS>	20	PASS	END=210821029;SVTYPE=INS;SVLEN=213;SC=NanoVar,PBHoney;NumNeighbors=0;NumThresholdNeighbors=0;MatchId=386;TruScore=0.666667;PctSeqSimilarity=0;PctSizeSimilarity=1;PctRecOverlap=1;SizeDiff=0;StartDistance=0;EndDistance=0	GT	1/1
chr2	122902358	HG2_PB_assemblyticsPBcR_13548	N	<INS>	20	PASS	END=122902358;SVTYPE=INS;SVLEN=68;SC=pbsv,PBHoney;NumNeighbors=0;NumThresholdNeighbors=0;MatchId=336;TruScore=0.666667;PctSeqSimilarity=0;PctSizeSimilarity=1;PctRecOverlap=1;SizeDiff=0;StartDistance=0;EndDistance=0	GT	1/1
chr2	63949666	HG2_PB_HySA_3619	N	<INS>	10	PASS	END=63949666;SVTYPE=INS;SVLEN=127;SC=pbsv;NumNeighbors=0;NumThresholdNeighbors=0	GT	0/1
chr2	240524519	HG4_Ill_GATKHCSBGrefine_1999	N	<INS>	20	PASS	END=240524519;SVTYPE=INS;SVLEN=68;SC=pbsv,PBHoney;NumNeighbors=0;NumThresholdNeighbors=0;MatchId=338;TruScore=0.666667;PctSeqSimilarity=0;PctSizeSimilarity=1;PctRecOverlap=1;SizeDiff=0;StartDistance=0;EndDistance=0	GT	0/1
chr2	239484598	HG2_Ill_GATKHC_4717	N	<INS>	20	PASS	END=239484598;SVTYPE=INS;SVLEN=59;SC=NanoVar,PBHoney;NumNeighbors=0;NumThresholdNeighbors=0;MatchId=391;TruScore=0.666667;PctSeqSimilarity=0;PctSizeSimilarity=1;PctRecOverlap=1;SizeDiff=0;StartDistance=0;EndDistance=0	GT	1/1
chr2	845231	HG2_PB_SVrefine2Falcon1plusDovetail_5858	N	<INS>	10	PASS	END=845231;SVTYPE=INS;SVLEN=333;SC=MAMnet,Sniffles2,cuteSV,NanoVar,pbsv,SVIM,Sniffles,Smartie-sv_aln,PBHoney,Smartie-sv_asm,SVIM-asm,PAV,Dipcall;NumNeighbors=0;NumThresholdNeighbors=0;MatchId=474;TruScore=0.666667;PctSeqSimilarity=0;PctSizeSimilarity=1;PctRecOverlap=1;SizeDiff=0;StartDistance=0;EndDistance=0	GT	0/1
chr2	219576610	HG3_PB_SVrefine2Falcon1Dovetail_1679	N	<INS>	20	PASS	END=219576610;SVTYPE=INS;SVLEN=330;SC=SVIM;NumNeighbors=0;NumThresholdNeighbors=0	GT	0/1
chr2	227350684	HG4_Ill_FB_2560	N	<INS>	20	PASS	END=227350684;SVTYPE=INS;SVLEN=56;SC=NanoVar,PBHoney;NumNeighbors=0;NumThresholdNeighbors=0;MatchId=394;TruScore=0.666667;PctSeqSimilarity=0;PctSizeSimilarity=1;PctRecOverlap=1;SizeDiff=0;StartDistance=0;EndDistance=0	GT	0/1
chr2	227521141	HG3_Ill_150bpfermikitraw_3623	N	<INS>	20	PASS	END=227521141;SVTYPE=INS;SVLEN=76;SC=NanoVar,pbsv;NumNeighbors=0;NumThresholdNeighbors=0;MatchId=395;TruScore=0.666667;PctSeqSimilarity=0;PctSizeSimilarity=1;PctRecOverlap=1;SizeDiff=0;StartDistance=0;EndDistance=0	GT	1/1
chr2	191002598	HG2_Ill_250bpfermikitraw_3440	N	<INS>	20	PASS	END=191002598;SVTYPE=INS;SVLEN=87;SC=pbsv;NumNeighbors=0;NumThresholdNeighbors=0	GT	1/1
chr2	242535944	HG2_PB_SVrefine2PB10Xhap12_2159	N	<INS>	20	PASS	END=242535944;SVTYPE=INS;SVLEN=1938;SC=MAMnet,Sniffles2,NanoVar,SVIM,Sniffles,Smartie-sv_aln,PBHoney;NumNeighbors=0;NumThresholdNeighbors=0;MatchId=481;TruScore=0.666667;PctSeqSimilarity=0;PctSizeSimilarity=1;PctRecOverlap=1;SizeDiff=0;StartDistance=0;EndDistance=0	GT	1/1
chr2	70183611	HG4_Ill_GATKHCSBGrefine_1321	N	<INS>	20	PASS	END=70183611;SVTYPE=INS;SVLEN=53;SC=NanoVar,pbsv,PBHoney;NumNeighbors=0;NumThresholdNeighbors=0;MatchId=400;TruScore=0.666667;PctSeqSimilarity=0;PctSizeSimilarity=1;PctRecOverlap=1;SizeDiff=0;StartDistance=0;EndDistance=0	GT	0/1
chr2	234123638	HG2_PB_SVrefine2PB10Xhap12_2062	N	<DEL>	20	PASS	END=234123731;SVTYPE=DEL;SVLEN=93;SC=PBHoney;NumNeighbors=0;NumThresholdNeighbors=0	GT	0/1
chr2	83831719	HG3_PB_SVrefine2PBcRDovetail_1064	N	<INS>	20	PASS	END=83831719;SVTYPE=INS;SVLEN=337;SC=NanoVar;NumNeighbors=0;NumThresholdNeighbors=0	GT	0/1
chr2	46928954	HG2_PB_pbsv_1877	N	<INS>	20	PASS	END=46928954;SVTYPE=INS;SVLEN=306;SC=Smartie-sv_aln;NumNeighbors=0;NumThresholdNeighbors=0	GT	0/1
chr2	16406392	HG2_Ill_MetaSV_2453	N	<INS>	20	PASS	END=16406392;SVTYPE=INS;SVLEN=392;SC=NanoVar;NumNeighbors=0;NumThresholdNeighbors=0	GT	1/1
chr2	158773839	HG4_PB_SVrefine2Falcon1Dovetail_1429	N	<INS>	20	PASS	END=158773839;SVTYPE=INS;SVLEN=3915;SC=MAMnet,Sniffles2,NanoVar,SVIM,Sniffles,Smartie-sv_aln,PBHoney;NumNeighbors=0;NumThresholdNeighbors=0;MatchId=488;TruScore=0.666667;PctSeqSimilarity=0;PctSizeSimilarity=1;PctRecOverlap=1;SizeDiff=0;StartDistance=0;EndDistance=0	GT	1/1
chr2	113842556	HG3_Ill_SVrefine2DISCOVARDovetail_1496	N	<INS>	20	PASS	END=113842556;SVTYPE=INS;SVLEN=52;SC=PBHoney;NumNeighbors=0;NumThresholdNeighbors=0	GT	0/1
chr2	117587549	HG3_Ill_SVrefine2DISCOVARDovetail_1517	N	<INS>	20	PASS	END=117587549;SVTYPE=INS;SVLEN=96;SC=pbsv;NumNeighbors=0;NumThresholdNeighbors=0	GT	1/1
chr2	241098624	HG3_PB_assemblyticsfalcon_15045	N	<INS>	10	PASS	END=241098624;SVTYPE=INS;SVLEN=1396;SC=MAMnet,Sniffles2,SKSV,cuteSV,NanoVar,pbsv,SVIM,Sniffles,Smartie-sv_aln,PBHoney,Smartie-sv_asm,SVIM-asm,Dipcall;NumNeighbors=0;NumThresholdNeighbors=0;MatchId=491;TruScore=0.666667;PctSeqSimilarity=0;PctSizeSimilarity=1;PctRecOverlap=1;SizeDiff=0;StartDistance=0;EndDistance=0	GT	0/1
chr2	241130090	HG3_Ill_GATKHC_4868	N	<INS>	20	PASS	END=241130090;SVTYPE=INS;SVLEN=53;SC=NanoVar,PBHoney;NumNeighbors=0;NumThresholdNeighbors=0;MatchId=408;TruScore=0.666667;PctSeqSimilarity=0;PctSizeSimilarity=1;PctRecOverlap=1;SizeDiff=0;StartDistance=0;EndDistance=0	GT	0/1
chr2	123983782	HG2_PB_SVrefine2PB10Xhap12_1706	N	<INS>	20	PASS	END=123983782;SVTYPE=INS;SVLEN=150;SC=NanoVar;NumNeighbors=0;NumThresholdNeighbors=0	GT	1/1
chr2	122085247	HG4_Ill_GATKHCSBGrefine_1513	N	<INS>	20	PASS	END=122085247;SVTYPE=INS;SVLEN=311;SC=NanoVar;NumNeighbors=0;NumThresholdNeighbors=0	GT	0/1
chr2	114012671	HG2_Ill_GATKHC_3463	N	<INS>	20	PASS	END=114012671;SVTYPE=INS;SVLEN=71;SC=pbsv;NumNeighbors=0;NumThresholdNeighbors=0	GT	0/1
chr2	129685172	HG2_Ill_SVrefine2DISCOVARplusDovetail_6869	N	<INS>	20	PASS	END=129685172;SVTYPE=INS;SVLEN=306;SC=Sniffles2,SKSV,cuteSV,NanoVar,SVIM,Sniffles,Smartie-sv_aln,PBHoney;NumNeighbors=0;NumThresholdNeighbors=0;MatchId=496;TruScore=0.666667;PctSeqSimilarity=0;PctSizeSimilarity=1;PctRecOverlap=1;SizeDiff=0;StartDistance=0;EndDistance=0	GT	0/1
chr2	129697650	HG3_Ill_250bpfermikitraw_2967	N	<INS>	20	PASS	END=129697650;SVTYPE=INS;SVLEN=68;SC=NanoVar,pbsv,PBHoney;NumNeighbors=0;NumThresholdNeighbors=0;MatchId=411;TruScore=0.666667;PctSeqSimilarity=0;PctSizeSimilarity=1;PctRecOverlap=1;SizeDiff=0;StartDistance=0;EndDistance=0	GT	1/1
chr2	236506335	HG2_Ill_SVrefine2DISCOVARplusDovetail_7335	N	<INS>	20	PASS	END=236506335;SVTYPE=INS;SVLEN=238;SC=pbsv,Sniffles;NumNeighbors=0;NumThresholdNeighbors=0;MatchId=356;TruScore=0.666667;PctSeqSimilarity=0;PctSizeSimilarity=1;PctRecOverlap=1;SizeDiff=0;StartDistance=0;EndDistance=0	GT	0/1
chr2	179037070	HG2_Ill_MetaSV_2689	N	<INS>	20	PASS	END=179037070;SVTYPE=INS;SVLEN=315;SC=NanoVar;NumNeighbors=0;NumThresholdNeighbors=0	GT	0/1
chr2	65100036	HG3_Ill_GATKHCSBGrefine_1270	N	<INS>	20	PASS	END=65100036;SVTYPE=INS;SVLEN=318;SC=NanoVar;NumNeighbors=0;NumThresholdNeighbors=0	GT	1/1
chr2	4781283	HG3_Ill_SVrefine2DISCOVARDovetail_1082	N	<DEL>	20	PASS	END=4787348;SVTYPE=DEL;SVLEN=6065;SC=Sniffles2,Smartie-sv_aln,PBHoney;NumNeighbors=0;NumThresholdNeighbors=0;MatchId=502;TruScore=0.666667;PctSeqSimilarity=0;PctSizeSimilarity=1;PctRecOverlap=1;SizeDiff=0;StartDistance=0;EndDistance=0	GT	1/1
chr2	208963321	HG4_Ill_SVrefine2DISCOVARDovetail_1989	N	<INS>	20	PASS	END=208963321;SVTYPE=INS;SVLEN=6465;SC=Sniffles2,NanoVar,SVIM,Sniffles,Smartie-sv_aln,PBHoney;NumNeighbors=0;NumThresholdNeighbors=0;MatchId=503;TruScore=0.666667;PctSeqSimilarity=0;PctSizeSimilarity=1;PctRecOverlap=1;SizeDiff=0;StartDistance=0;EndDistance=0	GT	1/1
chr2	18534684	HG2_Ill_150bpfermikitraw_1966	N	<INS>	20	PASS	END=18534684;SVTYPE=INS;SVLEN=86;SC=NanoVar;NumNeighbors=0;NumThresholdNeighbors=0	GT	0/1
chr2	25408714	HG2_Ill_SVrefine2DISCOVARplusDovetail_6419	N	<INS>	20	PASS	END=25408714;SVTYPE=INS;SVLEN=821;SC=Sniffles;NumNeighbors=0;NumThresholdNeighbors=0	GT	1/1
chr2	242704671	HG3_PB_SVrefine2PBcRDovetail_1458	N	<DEL>	10	PASS	END=242706171;SVTYPE=DEL;SVLEN=1500;SC=pbsv;NumNeighbors=0;NumThresholdNeighbors=0	GT	1/1
chr2	147020924	HG2_PB_SVrefine2Falcon2Bionano_946	N	<INS>	20	PASS	END=147020924;SVTYPE=INS;SVLEN=1526;SC=Sniffles2,SVIM,Sniffles,Smartie-sv_aln,PBHoney;NumNeighbors=0;NumThresholdNeighbors=0;MatchId=508;TruScore=0.666667;PctSeqSimilarity=0;PctSizeSimilarity=1;PctRecOverlap=1;SizeDiff=0;StartDistance=0;EndDistance=0	GT	1/1
chr2	160094319	HG4_Ill_manta_563	N	<INS>	20	PASS	END=160094319;SVTYPE=INS;SVLEN=84;SC=NanoVar,pbsv;NumNeighbors=0;NumThresholdNeighbors=0;MatchId=420;TruScore=0.666667;PctSeqSimilarity=0;PctSizeSimilarity=1;PctRecOverlap=1;SizeDiff=0;StartDistance=0;EndDistance=0	GT	1/1
chr2	65569358	HG2_PB_pbsv_1957	N	<INS>	10	PASS	END=65569358;SVTYPE=INS;SVLEN=89;SC=MAMnet,Dipcall;NumNeighbors=0;NumThresholdNeighbors=0;MatchId=510;TruScore=0.666667;PctSeqSimilarity=0;PctSizeSimilarity=1;PctRecOverlap=1;SizeDiff=0;StartDistance=0;EndDistance=0	GT	0/1
chr2	118799997	HG3_Ill_GATKHC_3627	N	<INS>	20	PASS	END=118799997;SVTYPE=INS;SVLEN=75;SC=NanoVar,pbsv;NumNeighbors=0;NumThresholdNeighbors=0;MatchId=422;TruScore=0.666667;PctSeqSimilarity=0;PctSizeSimilarity=1;PctRecOverlap=1;SizeDiff=0;StartDistance=0;EndDistance=0	GT	0/1
chr2	118851545	HG2_PB_SVrefine2Falcon1plusDovetail_6306	N	<INS>	10	PASS	END=118851545;SVTYPE=INS;SVLEN=366;SC=Sniffles2,cuteSV,NanoVar,pbsv,SVIM,Sniffles,Smartie-sv_aln;NumNeighbors=0;NumThresholdNeighbors=0;MatchId=512;TruScore=0.666667;PctSeqSimilarity=0;PctSizeSimilarity=1;PctRecOverlap=1;SizeDiff=0;StartDistance=0;EndDistance=0	GT	0/1
chr2	118893989	HG3_PB_SVrefine2Falcon1Dovetail_1365	N	<INS>	20	PASS	END=118893989;SVTYPE=INS;SVLEN=112;SC=NanoVar;NumNeighbors=0;NumThresholdNeighbors=0	GT	1/1
chr2	128424044	HG2_PB_SVrefine2PB10Xhap12_1726	N	<INS>	20	PASS	END=128424044;SVTYPE=INS;SVLEN=123;SC=NanoVar;NumNeighbors=0;NumThresholdNeighbors=0	GT	0/1
chr2	118325222	HG3_PB_SVrefine2Falcon1Dovetail_1359	N	<INS>	20	PASS	END=118325222;SVTYPE=INS;SVLEN=806;SC=MAMnet,Sniffles2,SKSV,cuteSV,NanoVar,pbsv,SVIM,Sniffles,Smartie-sv_aln,PBHoney;NumNeighbors=0;NumThresholdNeighbors=0;MatchId=515;TruScore=0.666667;PctSeqSimilarity=0;PctSizeSimilarity=1;PctRecOverlap=1;SizeDiff=0;StartDistance=0;EndDistance=0	GT	0/1
chr2	23802957	HG4_Ill_SVrefine2DISCOVARDovetail_1195	N	<DEL>	20	PASS	END=23803262;SVTYPE=DEL;SVLEN=305;SC=pbsv;NumNeighbors=0;NumThresholdNeighbors=0	GT	1/1
chr2	36831936	HG2_10X_SVrefine210Xhap12_1377	N	<INS>	20	PASS	END=36831936;SVTYPE=INS;SVLEN=237;SC=NanoVar;NumNeighbors=0;NumThresholdNeighbors=0	GT	1/1
chr2	1569196	HG4_Ill_GATKHCSBGrefine_1014	N	<DEL>	20	PASS	END=1569256;SVTYPE=DEL;SVLEN=60;SC=Dipcall;NumNeighbors=0;NumThresholdNeighbors=0	GT	1/1
chr2	116196886	HG3_PB_SVrefine2Falcon1Dovetail_1347	N	<INS>	10	PASS	END=116196886;SVTYPE=INS;SVLEN=249;SC=NanoVar,pbsv,Sniffles;NumNeighbors=0;NumThresholdNeighbors=0;MatchId=428;TruScore=0.666667;PctSeqSimilarity=0;PctSizeSimilarity=1;PctRecOverlap=1;SizeDiff=0;StartDistance=0;EndDistance=0	GT	0/1
chr2	35974078	HG4_PB_SVrefine2PBcRDovetail_971	N	<DEL>	20	PASS	END=35995234;SVTYPE=DEL;SVLEN=21156;SC=pbsv,Smartie-sv_aln,PBHoney,Smartie-sv_asm;NumNeighbors=0;NumThresholdNeighbors=0;MatchId=369;TruScore=0.666667;PctSeqSimilarity=0;PctSizeSimilarity=1;PctRecOverlap=1;SizeDiff=0;StartDistance=0;EndDistance=0	GT	0/1
chr2	240449062	HG2_PB_SVrefine2PB10Xhap12_2107	N	<INS>	10	PASS	END=240449062;SVTYPE=INS;SVLEN=320;SC=Sniffles2,cuteSV,NanoVar,pbsv,SVIM,Sniffles,Smartie-sv_aln;NumNeighbors=0;NumThresholdNeighbors=0;MatchId=522;TruScore=0.666667;PctSeqSimilarity=0;PctSizeSimilarity=1;PctRecOverlap=1;SizeDiff=0;StartDistance=0;EndDistance=0	GT	1/1
chr2	171905140	HG2_Ill_Krunchall_3346	N	<INS>	20	PASS	END=171905140;SVTYPE=INS;SVLEN=72;SC=NanoVar;NumNeighbors=0;NumThresholdNeighbors=0	GT	0/1
chr2	29806413	HG2_PB_PB10Xdip_17308	N	<INS>	20	PASS	END=29806413;SVTYPE=INS;SVLEN=343;SC=SVIM;NumNeighbors=0;NumThresholdNeighbors=0	GT	0/1
chr2	29847001	HG4_Ill_manta_414	N	<INS>	20	PASS	END=29847001;SVTYPE=INS;SVLEN=63;SC=PBHoney;NumNeighbors=0;NumThresholdNeighbors=0	GT	0/1
chr2	120282782	HG2_10X_SVrefine210Xhap12_1676	N	<INS>	20	PASS	END=120282782;SVTYPE=INS;SVLEN=362;SC=MAMnet,Sniffles2,cuteSV,NanoVar,pbsv,SVIM,Sniffles,Smartie-sv_aln,PBHoney;NumNeighbors=0;NumThresholdNeighbors=0;MatchId=526;TruScore=0.666667;PctSeqSimilarity=0;PctSizeSimilarity=1;PctRecOverlap=1;SizeDiff=0;StartDistance=0;EndDistance=0	GT	0/1
chr2	120309863	HG2_PB_SVrefine2Falcon2Bionano_873	N	<DEL>	10	PASS	END=120309927;SVTYPE=DEL;SVLEN=64;SC=pbsv;NumNeighbors=0;NumThresholdNeighbors=0	GT	1/1
chr2	240046197	HG3_Ill_SVrefine2DISCOVARDovetail_2123	N	<INS>	20	PASS	END=240046197;SVTYPE=INS;SVLEN=428;SC=Sniffles2,cuteSV,NanoVar,pbsv,SVIM,Sniffles;NumNeighbors=0;NumThresholdNeighbors=0;MatchId=528;TruScore=0.666667;PctSeqSimilarity=0;PctSizeSimilarity=1;PctRecOverlap=1;SizeDiff=0;StartDistance=0;EndDistance=0	GT	0/1
chr2	240072219	HG2_PB_SVrefine2PBcRplusDovetail_6232	N	<INS>	20	PASS	END=240072219;SVTYPE=INS;SVLEN=59;SC=NanoVar,pbsv,PBHoney;NumNeighbors=0;NumThresholdNeighbors=0;MatchId=436;TruScore=0.666667;PctSeqSimilarity=0;PctSizeSimilarity=1;PctRecOverlap=1;SizeDiff=0;StartDistance=0;EndDistance=0	GT	1/1
chr2	146862619	HG2_PB_pbsv_2344	N	<DEL>	20	PASS	END=146876862;SVTYPE=DEL;SVLEN=14243;SC=Smartie-sv_aln,PBHoney;NumNeighbors=0;NumThresholdNeighbors=0;MatchId=287;TruScore=0.666667;PctSeqSimilarity=0;PctSizeSimilarity=1;PctRecOverlap=1;SizeDiff=0;StartDistance=0;EndDistance=0	GT	0/1
chr2	41775967	HG2_Ill_SVrefine2DISCOVARplusDovetail_6494	N	<DEL>	20	PASS	END=41781283;SVTYPE=DEL;SVLEN=5316;SC=MAMnet,Sniffles2,Smartie-sv_aln,PBHoney;NumNeighbors=0;NumThresholdNeighbors=0;MatchId=531;TruScore=0.666667;PctSeqSimilarity=0;PctSizeSimilarity=1;PctRecOverlap=1;SizeDiff=0;StartDistance=0;EndDistance=0	GT	1/1
chr2	181738260	HG2_PB_assemblyticsPBcR_14047	N	<INS>	20	PASS	END=181738260;SVTYPE=INS;SVLEN=55;SC=PBHoney;NumNeighbors=0;NumThresholdNeighbors=0	GT	1/1
chr2	34695830	HG2_PB_SVrefine2PBcRplusDovetail_5578	N	<DEL>	20	PASS	END=34736560;SVTYPE=DEL;SVLEN=40730;SC=Smartie-sv_aln,PBHoney,Smartie-sv_asm;NumNeighbors=0;NumThresholdNeighbors=0;MatchId=290;TruScore=0.666667;PctSeqSimilarity=0;PctSizeSimilarity=1;PctRecOverlap=1;SizeDiff=0;StartDistance=0;EndDistance=0	GT	0/1
chr2	12804411	HG2_PB_SVrefine2Falcon2Bionano_609	N	<INS>	20	PASS	END=12804411;SVTYPE=INS;SVLEN=214;SC=NanoVar,pbsv;NumNeighbors=0;NumThresholdNeighbors=0;MatchId=441;TruScore=0.666667;PctSeqSimilarity=0;PctSizeSimilarity=1;PctRecOverlap=1;SizeDiff=0;StartDistance=0;EndDistance=0	GT	0/1
chr2	118629373	HG2_Ill_GATKHCSBGrefine_1437	N	<INS>	20	PASS	END=118629373;SVTYPE=INS;SVLEN=102;SC=NanoVar;NumNeighbors=0;NumThresholdNeighbors=0	GT	0/1
chr2	74259591	HG2_Ill_GATKHC_3159	N	<INS>	20	PASS	END=74259591;SVTYPE=INS;SVLEN=55;SC=PBHoney;NumNeighbors=0;NumThresholdNeighbors=0	GT	0/1
chr2	181000555	HG2_PB_SVrefine2Falcon1plusDovetail_6484	N	<INS>	20	PASS	END=181000555;SVTYPE=INS;SVLEN=2216;SC=NanoVar,PBHoney;NumNeighbors=0;NumThresholdNeighbors=0;MatchId=443;TruScore=0.666667;PctSeqSimilarity=0;PctSizeSimilarity=1;PctRecOverlap=1;SizeDiff=0;StartDistance=0;EndDistance=0	GT	0/1
chr2	99276598	HG2_PB_SVrefine2Falcon1plusDovetail_6235	N	<INS>	20	PASS	END=99276598;SVTYPE=INS;SVLEN=1494;SC=NanoVar,PBHoney;NumNeighbors=0;NumThresholdNeighbors=0;MatchId=444;TruScore=0.666667;PctSeqSimilarity=0;PctSizeSimilarity=1;PctRecOverlap=1;SizeDiff=0;StartDistance=0;EndDistance=0	GT	0/1
chr2	241565037	HG3_PB_SVrefine2Falcon1Dovetail_1804	N	<INS>	10	PASS	END=241565037;SVTYPE=INS;SVLEN=1305;SC=pbsv;NumNeighbors=0;NumThresholdNeighbors=0	GT	1/1
chr2	55611659	HG2_PB_SVrefine2Falcon1plusDovetail_6101	N	<INS>	10	PASS	END=55611659;SVTYPE=INS;SVLEN=420;SC=Dipcall;NumNeighbors=0;NumThresholdNeighbors=0	GT	0/1
chr2	604708	HG3_PB_SVrefine2PBcRDovetail_812	N	<INS>	20	PASS	END=604708;SVTYPE=INS;SVLEN=281;SC=NanoVar,Sniffles,SVIM-asm,Dipcall;NumNeighbors=0;NumThresholdNeighbors=0;MatchId=447;TruScore=0.666667;PctSeqSimilarity=0;PctSizeSimilarity=1;PctRecOverlap=1;SizeDiff=0;StartDistance=0;EndDistance=0	GT	1/1
chr2	141290516	HG2_Ill_manta_628	N	<INS>	20	PASS	END=141290516;SVTYPE=INS;SVLEN=66;SC=NanoVar,PBHoney;NumNeighbors=0;NumThresholdNeighbors=0;MatchId=448;TruScore=0.666667;PctSeqSimilarity=0;PctSizeSimilarity=1;PctRecOverlap=1;SizeDiff=0;StartDistance=0;EndDistance=0	GT	0/1
chr2	112009177	HG4_PB_pbsv_2158	N	<INS>	10	PASS	END=112009177;SVTYPE=INS;SVLEN=2319;SC=PBHoney;NumNeighbors=0;NumThresholdNeighbors=0	GT	1/1
chr2	118400990	HG2_PB_SVrefine2Falcon2Bionano_859	N	<INS>	20	PASS	END=118400990;SVTYPE=INS;SVLEN=134;SC=SVIM-asm,Dipcall;NumNeighbors=0;NumThresholdNeighbors=0;MatchId=55;TruScore=0.666667;PctSeqSimilarity=0;PctSizeSimilarity=1;PctRecOverlap=1;SizeDiff=0;StartDistance=0;EndDistance=0	GT	1/1
chr2	1001492	HG4_Ill_250bpfermikitraw_1926	N	<DEL>	20	PASS	END=1001542;SVTYPE=DEL;SVLEN=50;SC=Smartie-sv_aln;NumNeighbors=0;NumThresholdNeighbors=0	GT	0/1
chr2	49532029	HG2_10X_SVrefine210Xhap12_1433	N	<DEL>	20	PASS	END=49543374;SVTYPE=DEL;SVLEN=11345;SC=MAMnet,NanoVar,Smartie-sv_aln,PBHoney;NumNeighbors=0;NumThresholdNeighbors=0;MatchId=548;TruScore=0.666667;PctSeqSimilarity=0;PctSizeSimilarity=1;PctRecOverlap=1;SizeDiff=0;StartDistance=0;EndDistance=0	GT	0/1
chr2	6636076	HG3_Ill_GATKHCSBGrefine_1040	N	<INS>	20	PASS	END=6636076;SVTYPE=INS;SVLEN=75;SC=NanoVar,pbsv;NumNeighbors=0;NumThresholdNeighbors=0;MatchId=455;TruScore=0.666667;PctSeqSimilarity=0;PctSizeSimilarity=1;PctRecOverlap=1;SizeDiff=0;StartDistance=0;EndDistance=0	GT	0/1
chr2	187824235	HG2_PB_SVrefine2Falcon2Bionano_1051	N	<INS>	20	PASS	END=187824235;SVTYPE=INS;SVLEN=326;SC=SVIM;NumNeighbors=0;NumThresholdNeighbors=0	GT	0/1
chr2	116695720	HG2_PB_SVrefine2PB10Xhap12_1675	N	<INS>	20	PASS	END=116695720;SVTYPE=INS;SVLEN=6160;SC=MAMnet,Sniffles2,NanoVar,SVIM,Sniffles,Smartie-sv_aln,PBHoney;NumNeighbors=0;NumThresholdNeighbors=0;MatchId=551;TruScore=0.666667;PctSeqSimilarity=0;PctSizeSimilarity=1;PctRecOverlap=1;SizeDiff=0;StartDistance=0;EndDistance=0	GT	0/1
chr2	910789	HG3_PB_assemblyticsfalcon_12961	N	<INS>	10	PASS	END=910789;SVTYPE=INS;SVLEN=86;SC=pbsv,PBHoney,Smartie-sv_asm,SVIM-asm,PAV,Dipcall;NumNeighbors=0;NumThresholdNeighbors=0;MatchId=393;TruScore=0.666667;PctSeqSimilarity=0;PctSizeSimilarity=1;PctRecOverlap=1;SizeDiff=0;StartDistance=0;EndDistance=0	GT	0/1
chr2	129929433	HG2_PB_SVrefine2PBcRplusDovetail_5871	N	<INS>	20	PASS	END=129929433;SVTYPE=INS;SVLEN=3574;SC=MAMnet,Sniffles2,NanoVar,SVIM,Sniffles,Smartie-sv_aln,PBHoney;NumNeighbors=0;NumThresholdNeighbors=0;MatchId=553;TruScore=0.666667;PctSeqSimilarity=0;PctSizeSimilarity=1;PctRecOverlap=1;SizeDiff=0;StartDistance=0;EndDistance=0	GT	1/1
chr2	102402129	HG3_10X_allpass_393	N	<DEL>	20	PASS	END=102402269;SVTYPE=DEL;SVLEN=140;SC=NanoVar;NumNeighbors=0;NumThresholdNeighbors=0	GT	0/1
chr2	194689501	HG2_PB_SVrefine2PBcRplusDovetail_6063	N	<DEL>	20	PASS	END=194698765;SVTYPE=DEL;SVLEN=9264;SC=Smartie-sv_aln,PBHoney;NumNeighbors=0;NumThresholdNeighbors=0;MatchId=304;TruScore=0.666667;PctSeqSimilarity=0;PctSizeSimilarity=1;PctRecOverlap=1;SizeDiff=0;StartDistance=0;EndDistance=0	GT	0/1
chr2	22046509	HG3_Ill_SVrefine2DISCOVARDovetail_1160	N	<INS>	20	PASS	END=22046509;SVTYPE=INS;SVLEN=2160;SC=Sniffles2,NanoVar,SVIM,Sniffles,Smartie-sv_aln,PBHoney;NumNeighbors=0;NumThresholdNeighbors=0;MatchId=556;TruScore=0.666667;PctSeqSimilarity=0;PctSizeSimilarity=1;PctRecOverlap=1;SizeDiff=0;StartDistance=0;EndDistance=0	GT	1/1
chr2	2796470	HG3_Ill_scalpel_1520	N	<DEL>	20	PASS	END=2796529;SVTYPE=DEL;SVLEN=59;SC=pbsv;NumNeighbors=0;NumThresholdNeighbors=0	GT	0/1
chr2	162923547	HG3_Ill_manta_520	N	<INS>	20	PASS	END=162923547;SVTYPE=INS;SVLEN=59;SC=NanoVar,PBHoney;NumNeighbors=0;NumThresholdNeighbors=0;MatchId=463;TruScore=0.666667;PctSeqSimilarity=0;PctSizeSimilarity=1;PctRecOverlap=1;SizeDiff=0;StartDistance=0;EndDistance=0	GT	1/1
chr2	167546017	HG3_PB_SVrefine2Falcon1Dovetail_1508	N	<DEL>	20	PASS	END=167547092;SVTYPE=DEL;SVLEN=1075;SC=SVIM-asm,Dipcall;NumNeighbors=0;NumThresholdNeighbors=0;MatchId=57;TruScore=0.666667;PctSeqSimilarity=0;PctSizeSimilarity=1;PctRecOverlap=1;SizeDiff=0;StartDistance=0;EndDistance=0	GT	0/1
chr2	24474208	HG3_PB_SVrefine2Falcon1Dovetail_1094	N	<DEL>	10	PASS	END=24474308;SVTYPE=DEL;SVLEN=100;SC=Dipcall;NumNeighbors=0;NumThresholdNeighbors=0	GT	1/1
chr2	24478526	HG2_PB_SVrefine2PB10Xhap12_1386	N	<INS>	20	PASS	END=24478526;SVTYPE=INS;SVLEN=123;SC=NanoVar,pbsv;NumNeighbors=0;NumThresholdNeighbors=0;MatchId=466;TruScore=0.666667;PctSeqSimilarity=0;PctSizeSimilarity=1;PctRecOverlap=1;SizeDiff=0;StartDistance=0;EndDistance=0	GT	0/1
chr2	24487570	HG2_Ill_GATKHCSBGrefine_1113	N	<INS>	20	PASS	END=24487570;SVTYPE=INS;SVLEN=93;SC=NanoVar,pbsv;NumNeighbors=0;NumThresholdNeighbors=0;MatchId=467;TruScore=0.666667;PctSeqSimilarity=0;PctSizeSimilarity=1;PctRecOverlap=1;SizeDiff=0;StartDistance=0;EndDistance=0	GT	1/1
chr2	242055328	HG3_Ill_GATKHC_4905	N	<DEL>	20	PASS	END=242055399;SVTYPE=DEL;SVLEN=71;SC=NanoVar;NumNeighbors=0;NumThresholdNeighbors=0	GT	0/1
chr2	154752581	HG2_Ill_GATKHCSBGrefine_1548	N	<INS>	20	PASS	END=154752581;SVTYPE=INS;SVLEN=331;SC=NanoVar;NumNeighbors=0;NumThresholdNeighbors=0	GT	1/1
chr2	59769588	HG2_PB_SVrefine2Falcon2Bionano_730	N	<INS>	20	PASS	END=59769588;SVTYPE=INS;SVLEN=71;SC=pbsv;NumNeighbors=0;NumThresholdNeighbors=0	GT	1/1
chr2	10694544	HG2_Ill_250bpfermikitraw_2086	N	<INS>	20	PASS	END=10694544;SVTYPE=INS;SVLEN=50;SC=NanoVar,pbsv,PBHoney;NumNeighbors=0;NumThresholdNeighbors=0;MatchId=469;TruScore=0.666667;PctSeqSimilarity=0;PctSizeSimilarity=1;PctRecOverlap=1;SizeDiff=0;StartDistance=0;EndDistance=0	GT	0/1
chr2	241352657	HG4_Ill_150bpfermikitraw_3852	N	<INS>	20	PASS	END=241352657;SVTYPE=INS;SVLEN=66;SC=NanoVar,PBHoney;NumNeighbors=0;NumThresholdNeighbors=0;MatchId=470;TruScore=0.666667;PctSeqSimilarity=0;PctSizeSimilarity=1;PctRecOverlap=1;SizeDiff=0;StartDistance=0;EndDistance=0	GT	0/1
chr2	116973236	HG3_Ill_GATKHCSBGrefine_1417	N	<INS>	20	PASS	END=116973236;SVTYPE=INS;SVLEN=315;SC=NanoVar;NumNeighbors=0;NumThresholdNeighbors=0	GT	0/1
chr2	209942743	HG2_Ill_SVrefine2DISCOVARplusDovetail_7223	N	<DEL>	20	PASS	END=209948652;SVTYPE=DEL;SVLEN=5909;SC=NanoVar,Smartie-sv_aln,PBHoney;NumNeighbors=0;NumThresholdNeighbors=0;MatchId=471;TruScore=0.666667;PctSeqSimilarity=0;PctSizeSimilarity=1;PctRecOverlap=1;SizeDiff=0;StartDistance=0;EndDistance=0	GT	0/1
chr2	16271567	HG2_PB_SVrefine2Falcon2Bionano_619	N	<DEL>	20	PASS	END=16273799;SVTYPE=DEL;SVLEN=2232;SC=Dipcall;NumNeighbors=0;NumThresholdNeighbors=0	GT	1/1
chr2	146374992	HG2_Ill_Krunchall_3148	N	<INS>	20	PASS	END=146374992;SVTYPE=INS;SVLEN=64;SC=pbsv,PBHoney;NumNeighbors=0;NumThresholdNeighbors=0;MatchId=404;TruScore=0.666667;PctSeqSimilarity=0;PctSizeSimilarity=1;PctRecOverlap=1;SizeDiff=0;StartDistance=0;EndDistance=0	GT	0/1
chr2	31559680	HG2_PB_SVrefine2Falcon2Bionano_665	N	<INS>	20	PASS	END=31559680;SVTYPE=INS;SVLEN=320;SC=NanoVar;NumNeighbors=0;NumThresholdNeighbors=0	GT	1/1
chr2	30316428	HG3_Ill_GATKHC_2824	N	<INS>	20	PASS	END=30316428;SVTYPE=INS;SVLEN=55;SC=NanoVar,PBHoney;NumNeighbors=0;NumThresholdNeighbors=0;MatchId=474;TruScore=0.666667;PctSeqSimilarity=0;PctSizeSimilarity=1;PctRecOverlap=1;SizeDiff=0;StartDistance=0;EndDistance=0	GT	1/1
chr2	23190999	HG2_PB_SVrefine2Falcon2Bionano_640	N	<INS>	20	PASS	END=23190999;SVTYPE=INS;SVLEN=6074;SC=Sniffles2,NanoVar,SVIM,Smartie-sv_aln,PBHoney;NumNeighbors=0;NumThresholdNeighbors=0;MatchId=574;TruScore=0.666667;PctSeqSimilarity=0;PctSizeSimilarity=1;PctRecOverlap=1;SizeDiff=0;StartDistance=0;EndDistance=0	GT	1/1
chr2	119670371	HG3_Ill_150bpfermikitraw_2789	N	<INS>	20	PASS	END=119670371;SVTYPE=INS;SVLEN=52;SC=NanoVar,pbsv,PBHoney;NumNeighbors=0;NumThresholdNeighbors=0;MatchId=476;TruScore=0.666667;PctSeqSimilarity=0;PctSizeSimilarity=1;PctRecOverlap=1;SizeDiff=0;StartDistance=0;EndDistance=0	GT	1/1
chr2	143348481	HG4_PB_HySA_3539	N	<INS>	10	PASS	END=143348481;SVTYPE=INS;SVLEN=61;SC=PBHoney;NumNeighbors=0;NumThresholdNeighbors=0	GT	0/1
chr2	1471714	HG2_Ill_breakscan11_3111	N	<INS>	20	PASS	END=1471714;SVTYPE=INS;SVLEN=330;SC=SVIM;NumNeighbors=0;NumThresholdNeighbors=0	GT	0/1
chr2	192901995	HG4_Ill_GATKHCSBGrefine_1771	N	<INS>	20	PASS	END=192901995;SVTYPE=INS;SVLEN=64;SC=NanoVar,pbsv;NumNeighbors=0;NumThresholdNeighbors=0;MatchId=479;TruScore=0.666667;PctSeqSimilarity=0;PctSizeSimilarity=1;PctRecOverlap=1;SizeDiff=0;StartDistance=0;EndDistance=0	GT	0/1
chr2	239685106	HG2_PB_SVrefine2PBcRplusDovetail_6226	N	<INS>	10	PASS	END=239685106;SVTYPE=INS;SVLEN=400;SC=SKSV,Sniffles,PAV;NumNeighbors=0;NumThresholdNeighbors=0;MatchId=577;TruScore=0.666667;PctSeqSimilarity=0;PctSizeSimilarity=1;PctRecOverlap=1;SizeDiff=0;StartDistance=0;EndDistance=0	GT	0/1
chr2	236711272	HG4_PB_SVrefine2PBcRDovetail_1491	N	<INS>	20	PASS	END=236711272;SVTYPE=INS;SVLEN=545;SC=NanoVar,Sniffles,Smartie-sv_aln;NumNeighbors=0;NumThresholdNeighbors=0;MatchId=481;TruScore=0.666667;PctSeqSimilarity=0;PctSizeSimilarity=1;PctRecOverlap=1;SizeDiff=0;StartDistance=0;EndDistance=0	GT	1/1
chr2	167746388	HG4_PB_SVrefine2Falcon1Dovetail_1459	N	<INS>	20	PASS	END=167746388;SVTYPE=INS;SVLEN=3210;SC=Sniffles2,NanoVar,SVIM,Sniffles,Smartie-sv_aln,PBHoney;NumNeighbors=0;NumThresholdNeighbors=0;MatchId=581;TruScore=0.666667;PctSeqSimilarity=0;PctSizeSimilarity=1;PctRecOverlap=1;SizeDiff=0;StartDistance=0;EndDistance=0	GT	0/1
chr2	34017652	HG4_Ill_GATKHCSBGrefine_1183	N	<INS>	20	PASS	END=34017652;SVTYPE=INS;SVLEN=61;SC=NanoVar,PBHoney;NumNeighbors=0;NumThresholdNeighbors=0;MatchId=483;TruScore=0.666667;PctSeqSimilarity=0;PctSizeSimilarity=1;PctRecOverlap=1;SizeDiff=0;StartDistance=0;EndDistance=0	GT	0/1
chr2	961048	HG2_PB_pbsv_1501	N	<INS>	10	PASS	END=961048;SVTYPE=INS;SVLEN=550;SC=PBHoney;NumNeighbors=0;NumThresholdNeighbors=0	GT	1/1
chr2	81074662	HG3_Ill_GATKHCSBGrefine_1312	N	<INS>	20	PASS	END=81074662;SVTYPE=INS;SVLEN=71;SC=NanoVar;NumNeighbors=0;NumThresholdNeighbors=0	GT	1/1
chr2	3452349	HG2_PB_SVrefine2Falcon1plusDovetail_5919	N	<INS>	10	PASS	END=3452349;SVTYPE=INS;SVLEN=128;SC=pbsv;NumNeighbors=0;NumThresholdNeighbors=0	GT	0/1
chr2	242146553	HG4_Ill_150bpfermikitraw_3867	N	<DEL>	20	PASS	END=242146611;SVTYPE=DEL;SVLEN=58;SC=MAMnet,SKSV,NanoVar,PBHoney;NumNeighbors=0;NumThresholdNeighbors=0;MatchId=586;TruScore=0.666667;PctSeqSimilarity=0;PctSizeSimilarity=1;PctRecOverlap=1;SizeDiff=0;StartDistance=0;EndDistance=0	GT	1/1
chr2	44484172	HG2_PB_SVrefine2PBcRplusDovetail_5608	N	<DEL>	20	PASS	END=44491257;SVTYPE=DEL;SVLEN=7085;SC=Smartie-sv_aln,PBHoney;NumNeighbors=0;NumThresholdNeighbors=0;MatchId=323;TruScore=0.666667;PctSeqSimilarity=0;PctSizeSimilarity=1;PctRecOverlap=1;SizeDiff=0;StartDistance=0;EndDistance=0	GT	0/1
chr2	131579738	HG3_Ill_SVrefine2DISCOVARDovetail_1590	N	<INS>	20	PASS	END=131579738;SVTYPE=INS;SVLEN=84;SC=NanoVar,pbsv;NumNeighbors=0;NumThresholdNeighbors=0;MatchId=488;TruScore=0.666667;PctSeqSimilarity=0;PctSizeSimilarity=1;PctRecOverlap=1;SizeDiff=0;StartDistance=0;EndDistance=0	GT	0/1
chr2	163678617	HG4_Ill_GATKHCSBGrefine_1644	N	<INS>	20	PASS	END=163678617;SVTYPE=INS;SVLEN=311;SC=SVIM,Smartie-sv_aln;NumNeighbors=0;NumThresholdNeighbors=0;MatchId=383;TruScore=0.666667;PctSeqSimilarity=0;PctSizeSimilarity=1;PctRecOverlap=1;SizeDiff=0;StartDistance=0;EndDistance=0	GT	0/1
chr2	110873056	HG2_Ill_GATKHC_3446	N	<INS>	20	PASS	END=110873056;SVTYPE=INS;SVLEN=97;SC=NanoVar,Smartie-sv_asm,PAV,Dipcall;NumNeighbors=0;NumThresholdNeighbors=0;MatchId=490;TruScore=0.666667;PctSeqSimilarity=0;PctSizeSimilarity=1;PctRecOverlap=1;SizeDiff=0;StartDistance=0;EndDistance=0	GT	1/1
chr2	195218661	HG3_Ill_svaba_3275	N	<INS>	20	PASS	END=195218661;SVTYPE=INS;SVLEN=73;SC=pbsv;NumNeighbors=0;NumThresholdNeighbors=0	GT	1/1
chr2	242048455	HG3_Ill_GATKHC_4903	N	<DEL>	20	PASS	END=242048535;SVTYPE=DEL;SVLEN=80;SC=NanoVar,PBHoney;NumNeighbors=0;NumThresholdNeighbors=0;MatchId=492;TruScore=0.666667;PctSeqSimilarity=0;PctSizeSimilarity=1;PctRecOverlap=1;SizeDiff=0;StartDistance=0;EndDistance=0	GT	1/1
chr2	120029019	HG3_Ill_Spiral_2318	N	<INS>	20	PASS	END=120029019;SVTYPE=INS;SVLEN=96;SC=MAMnet,NanoVar,Dipcall;NumNeighbors=0;NumThresholdNeighbors=0;MatchId=593;TruScore=0.666667;PctSeqSimilarity=0;PctSizeSimilarity=1;PctRecOverlap=1;SizeDiff=0;StartDistance=0;EndDistance=0	GT	0/1
chr2	3630306	HG2_Ill_MetaSV_2419	N	<INS>	20	PASS	END=3630306;SVTYPE=INS;SVLEN=315;SC=SVIM;NumNeighbors=0;NumThresholdNeighbors=0	GT	0/1
chr2	240854056	HG2_Ill_manta_824	N	<DEL>	20	PASS	END=240854168;SVTYPE=DEL;SVLEN=112;SC=SVIM-asm,Dipcall;NumNeighbors=0;NumThresholdNeighbors=0;MatchId=63;TruScore=0.666667;PctSeqSimilarity=0;PctSizeSimilarity=1;PctRecOverlap=1;SizeDiff=0;StartDistance=0;EndDistance=0	GT	0/1
chr2	241751857	HG2_PB_SVrefine2PB10Xhap12_2137	N	<INS>	10	PASS	END=241751857;SVTYPE=INS;SVLEN=656;SC=Sniffles2,cuteSV,NanoVar,SVIM,Sniffles,Smartie-sv_aln,PBHoney;NumNeighbors=0;NumThresholdNeighbors=0;MatchId=596;TruScore=0.666667;PctSeqSimilarity=0;PctSizeSimilarity=1;PctRecOverlap=1;SizeDiff=0;StartDistance=0;EndDistance=0	GT	1/1
chr2	234371891	HG2_PB_SVrefine2PBcRplusDovetail_6198	N	<INS>	10	PASS	END=234371891;SVTYPE=INS;SVLEN=167;SC=pbsv;NumNeighbors=0;NumThresholdNeighbors=0	GT	1/1
chr2	166787242	HG2_PB_SVrefine2Falcon2Bionano_993	N	<INS>	20	PASS	END=166787242;SVTYPE=INS;SVLEN=87;SC=NanoVar;NumNeighbors=0;NumThresholdNeighbors=0	GT	0/1
chr2	187102460	HG3_Ill_GATKHC_4260	N	<INS>	20	PASS	END=187102460;SVTYPE=INS;SVLEN=54;SC=PBHoney;NumNeighbors=0;NumThresholdNeighbors=0	GT	0/1
chr2	167169518	HG4_Ill_GATKHC_3996	N	<INS>	20	PASS	END=167169518;SVTYPE=INS;SVLEN=57;SC=MAMnet,NanoVar,PBHoney;NumNeighbors=0;NumThresholdNeighbors=0;MatchId=600;TruScore=0.666667;PctSeqSimilarity=0;PctSizeSimilarity=1;PctRecOverlap=1;SizeDiff=0;StartDistance=0;EndDistance=0	GT	1/1
chr2	38913400	HG3_Ill_GATKHC_2930	N	<INS>	20	PASS	END=38913400;SVTYPE=INS;SVLEN=56;SC=NanoVar,pbsv,PBHoney;NumNeighbors=0;NumThresholdNeighbors=0;MatchId=500;TruScore=0.666667;PctSeqSimilarity=0;PctSizeSimilarity=1;PctRecOverlap=1;SizeDiff=0;StartDistance=0;EndDistance=0	GT	0/1
chr2	65333785	HG4_Ill_GATKHCSBGrefine_1306	N	<INS>	20	PASS	END=65333785;SVTYPE=INS;SVLEN=308;SC=NanoVar;NumNeighbors=0;NumThresholdNeighbors=0	GT	1/1
chr2	105632252	HG2_10X_SVrefine210Xhap12_1600	N	<INS>	20	PASS	END=105632252;SVTYPE=INS;SVLEN=2088;SC=MAMnet,Sniffles2,NanoVar,SVIM,Sniffles,Smartie-sv_aln,PBHoney;NumNeighbors=0;NumThresholdNeighbors=0;MatchId=603;TruScore=0.666667;PctSeqSimilarity=0;PctSizeSimilarity=1;PctRecOverlap=1;SizeDiff=0;StartDistance=0;EndDistance=0	GT	0/1
chr2	232499198	HG4_PB_SVrefine2Falcon1Dovetail_1672	N	<INS>	10	PASS	END=232499198;SVTYPE=INS;SVLEN=99;SC=NanoVar;NumNeighbors=0;NumThresholdNeighbors=0	GT	1/1
chr2	1146935	HG3_Ill_Cortex_1744	N	<INS>	20	PASS	END=1146935;SVTYPE=INS;SVLEN=79;SC=NanoVar;NumNeighbors=0;NumThresholdNeighbors=0	GT	1/1
chr2	49733480	HG2_PB_SVrefine2PB10Xhap12_1476	N	<INS>	20	PASS	END=49733480;SVTYPE=INS;SVLEN=325;SC=NanoVar;NumNeighbors=0;NumThresholdNeighbors=0	GT	1/1
chr2	58060066	HG2_PB_SVrefine2PBcRplusDovetail_5640	N	<INS>	20	PASS	END=58060066;SVTYPE=INS;SVLEN=4199;SC=Sniffles2,NanoVar,SVIM,Sniffles,Smartie-sv_aln,PBHoney;NumNeighbors=0;NumThresholdNeighbors=0;MatchId=607;TruScore=0.666667;PctSeqSimilarity=0;PctSizeSimilarity=1;PctRecOverlap=1;SizeDiff=0;StartDistance=0;EndDistance=0	GT	0/1
chr2	6368698	HG3_Ill_GATKHC_2566	N	<INS>	20	PASS	END=6368698;SVTYPE=INS;SVLEN=54;SC=NanoVar,PBHoney;NumNeighbors=0;NumThresholdNeighbors=0;MatchId=503;TruScore=0.666667;PctSeqSimilarity=0;PctSizeSimilarity=1;PctRecOverlap=1;SizeDiff=0;StartDistance=0;EndDistance=0	GT	1/1
chr2	227165424	HG4_PB_SVrefine2PBcRDovetail_1446	N	<DEL>	20	PASS	END=227171169;SVTYPE=DEL;SVLEN=5745;SC=Smartie-sv_aln,PBHoney;NumNeighbors=0;NumThresholdNeighbors=0;MatchId=335;TruScore=0.666667;PctSeqSimilarity=0;PctSizeSimilarity=1;PctRecOverlap=1;SizeDiff=0;StartDistance=0;EndDistance=0	GT	0/1
chr2	128738971	HG2_PB_SVrefine2Falcon2Bionano_900	N	<INS>	10	PASS	END=128738971;SVTYPE=INS;SVLEN=119;SC=pbsv;NumNeighbors=0;NumThresholdNeighbors=0	GT	1/1
chr2	10418199	HG4_Ill_GATKHCSBGrefine_1087	N	<INS>	20	PASS	END=10418199;SVTYPE=INS;SVLEN=108;SC=MAMnet,NanoVar,pbsv,Sniffles;NumNeighbors=0;NumThresholdNeighbors=0;MatchId=611;TruScore=0.666667;PctSeqSimilarity=0;PctSizeSimilarity=1;PctRecOverlap=1;SizeDiff=0;StartDistance=0;EndDistance=0	GT	0/1
chr2	10421207	HG2_Ill_250bpfermikitraw_2079	N	<INS>	20	PASS	END=10421207;SVTYPE=INS;SVLEN=65;SC=NanoVar,PBHoney;NumNeighbors=0;NumThresholdNeighbors=0;MatchId=507;TruScore=0.666667;PctSeqSimilarity=0;PctSizeSimilarity=1;PctRecOverlap=1;SizeDiff=0;StartDistance=0;EndDistance=0	GT	0/1
chr2	66989961	HG2_PB_SVrefine2PB10Xhap12_1519	N	<INS>	20	PASS	END=66989961;SVTYPE=INS;SVLEN=150;SC=pbsv;NumNeighbors=0;NumThresholdNeighbors=0	GT	1/1
chr2	241466630	HG2_Ill_SVrefine2DISCOVARplusDovetail_7374	N	<INS>	20	PASS	END=241466630;SVTYPE=INS;SVLEN=562;SC=MAMnet,Sniffles2,cuteSV,NanoVar,SVIM,Sniffles,Smartie-sv_aln,PBHoney,Smartie-sv_asm,SVIM-asm,PAV,Dipcall;NumNeighbors=0;NumThresholdNeighbors=0;MatchId=614;TruScore=0.666667;PctSeqSimilarity=0;PctSizeSimilarity=1;PctRecOverlap=1;SizeDiff=0;StartDistance=0;EndDistance=0	GT	1/1
chr2	172392024	HG3_Ill_250bpfermikitraw_3276	N	<INS>	20	PASS	END=172392024;SVTYPE=INS;SVLEN=75;SC=NanoVar,pbsv;NumNeighbors=0;NumThresholdNeighbors=0;MatchId=510;TruScore=0.666667;PctSeqSimilarity=0;PctSizeSimilarity=1;PctRecOverlap=1;SizeDiff=0;StartDistance=0;EndDistance=0	GT	0/1
chr3	190191319	HG4_Ill_GATKHCSBGrefine_2782	N	<INS>	20	PASS	END=190191319;SVTYPE=INS;SVLEN=78;SC=pbsv;NumNeighbors=0;NumThresholdNeighbors=0	GT	0/1
chr3	103120898	HG4_PB_SVrefine2PBcRDovetail_1829	N	<INS>	20	PASS	END=103120898;SVTYPE=INS;SVLEN=4089;SC=MAMnet,Sniffles2,NanoVar,SVIM,Sniffles,Smartie-sv_aln,PBHoney;NumNeighbors=0;NumThresholdNeighbors=0;MatchId=617;TruScore=0.666667;PctSeqSimilarity=0;PctSizeSimilarity=1;PctRecOverlap=1;SizeDiff=0;StartDistance=0;EndDistance=0	GT	0/1
chr3	194830065	HG4_PB_SVrefine2PBcRDovetail_2069	N	<DEL>	20	PASS	END=194830396;SVTYPE=DEL;SVLEN=331;SC=MAMnet,pbsv,SVIM,Sniffles,Smartie-sv_aln,SVIM-asm,Dipcall;NumNeighbors=0;NumThresholdNeighbors=0;MatchId=618;TruScore=0.666667;PctSeqSimilarity=0;PctSizeSimilarity=1;PctRecOverlap=1;SizeDiff=0;StartDistance=0;EndDistance=0	GT	0/1
chr3	76252736	HG2_Ill_250bpfermikitraw_4644	N	<INS>	20	PASS	END=76252736;SVTYPE=INS;SVLEN=67;SC=pbsv,PBHoney;NumNeighbors=0;NumThresholdNeighbors=0;MatchId=436;TruScore=0.666667;PctSeqSimilarity=0;PctSizeSimilarity=1;PctRecOverlap=1;SizeDiff=0;StartDistance=0;EndDistance=0	GT	1/1
chr3	76255615	HG3_Ill_SVrefine2DISCOVARDovetail_2545	N	<INS>	20	PASS	END=76255615;SVTYPE=INS;SVLEN=92;SC=pbsv;NumNeighbors=0;NumThresholdNeighbors=0	GT	0/1
chr3	95502782	HG2_PB_SVrefine2Falcon1plusDovetail_8100	N	<INS>	10	PASS	END=95502782;SVTYPE=INS;SVLEN=597;SC=Sniffles;NumNeighbors=0;NumThresholdNeighbors=0	GT	1/1
chr3	195487317	HG2_PB_SVrefine2Falcon1plusDovetail_8441	N	<INS>	10	PASS	END=195487317;SVTYPE=INS;SVLEN=667;SC=MAMnet,Sniffles,Dipcall;NumNeighbors=0;NumThresholdNeighbors=0;MatchId=622;TruScore=0.666667;PctSeqSimilarity=0;PctSizeSimilarity=1;PctRecOverlap=1;SizeDiff=0;StartDistance=0;EndDistance=0	GT	0/1
chr3	134294124	HG4_Ill_SVrefine2DISCOVARDovetail_2797	N	<INS>	20	PASS	END=134294124;SVTYPE=INS;SVLEN=104;SC=pbsv;NumNeighbors=0;NumThresholdNeighbors=0	GT	1/1
chr3	144755141	HG2_Ill_150bpfermikitraw_4799	N	<INS>	20	PASS	END=144755141;SVTYPE=INS;SVLEN=82;SC=NanoVar;NumNeighbors=0;NumThresholdNeighbors=0	GT	0/1
chr3	144790781	HG4_Ill_GATKHCSBGrefine_2602	N	<INS>	20	PASS	END=144790781;SVTYPE=INS;SVLEN=1094;SC=MAMnet,Sniffles2,NanoVar,SVIM,Sniffles,Smartie-sv_aln,PBHoney;NumNeighbors=0;NumThresholdNeighbors=0;MatchId=625;TruScore=0.666667;PctSeqSimilarity=0;PctSizeSimilarity=1;PctRecOverlap=1;SizeDiff=0;StartDistance=0;EndDistance=0	GT	0/1
chr3	6430197	HG2_PB_SVrefine2Falcon2Bionano_1338	N	<INS>	10	PASS	END=6430197;SVTYPE=INS;SVLEN=288;SC=MAMnet,Sniffles2,cuteSV,pbsv,SVIM,Sniffles,Smartie-sv_aln,PBHoney,Dipcall;NumNeighbors=0;NumThresholdNeighbors=0;MatchId=626;TruScore=0.666667;PctSeqSimilarity=0;PctSizeSimilarity=1;PctRecOverlap=1;SizeDiff=0;StartDistance=0;EndDistance=0	GT	0/1
chr3	151275815	HG3_Ill_Spiral_4124	N	<INS>	20	PASS	END=151275815;SVTYPE=INS;SVLEN=113;SC=NanoVar,Dipcall;NumNeighbors=0;NumThresholdNeighbors=0;MatchId=521;TruScore=0.666667;PctSeqSimilarity=0;PctSizeSimilarity=1;PctRecOverlap=1;SizeDiff=0;StartDistance=0;EndDistance=0	GT	0/1
chr3	60537216	HG2_PB_SVrefine2Falcon2Bionano_1513	N	<INS>	10	PASS	END=60537216;SVTYPE=INS;SVLEN=1039;SC=PBHoney;NumNeighbors=0;NumThresholdNeighbors=0	GT	1/1
chr3	13753249	HG3_Ill_GATKHC_5081	N	<INS>	20	PASS	END=13753249;SVTYPE=INS;SVLEN=60;SC=pbsv,PBHoney,Dipcall;NumNeighbors=0;NumThresholdNeighbors=0;MatchId=443;TruScore=0.666667;PctSeqSimilarity=0;PctSizeSimilarity=1;PctRecOverlap=1;SizeDiff=0;StartDistance=0;EndDistance=0	GT	1/1
chr3	196538064	HG3_PB_SVrefine2Falcon1Dovetail_2542	N	<INS>	10	PASS	END=196538064;SVTYPE=INS;SVLEN=3479;SC=MAMnet,Sniffles2,SKSV,cuteSV,SVIM,Sniffles,Smartie-sv_aln,PBHoney,Dipcall;NumNeighbors=0;NumThresholdNeighbors=0;MatchId=630;TruScore=0.666667;PctSeqSimilarity=0;PctSizeSimilarity=1;PctRecOverlap=1;SizeDiff=0;StartDistance=0;EndDistance=0	GT	1/1
chr3	82056134	HG2_Ill_breakscan11_3331	N	<INS>	20	PASS	END=82056134;SVTYPE=INS;SVLEN=314;SC=SVIM;NumNeighbors=0;NumThresholdNeighbors=0	GT	0/1
chr3	51622376	HG2_PB_HySA_6145	N	<INS>	10	PASS	END=51622376;SVTYPE=INS;SVLEN=133;SC=NanoVar,pbsv;NumNeighbors=0;NumThresholdNeighbors=0;MatchId=526;TruScore=0.666667;PctSeqSimilarity=0;PctSizeSimilarity=1;PctRecOverlap=1;SizeDiff=0;StartDistance=0;EndDistance=0	GT	0/1
chr3	151148556	HG4_PB_pbsv_3767	N	<INS>	20	PASS	END=151148556;SVTYPE=INS;SVLEN=6129;SC=Sniffles2,SVIM,Smartie-sv_aln,PBHoney;NumNeighbors=0;NumThresholdNeighbors=0;MatchId=633;TruScore=0.666667;PctSeqSimilarity=0;PctSizeSimilarity=1;PctRecOverlap=1;SizeDiff=0;StartDistance=0;EndDistance=0	GT	1/1
chr3	8115708	HG3_PB_SVrefine2Falcon1Dovetail_1881	N	<INS>	10	PASS	END=8115708;SVTYPE=INS;SVLEN=198;SC=pbsv,Smartie-sv_asm,SVIM-asm,PAV,Dipcall;NumNeighbors=0;NumThresholdNeighbors=0;MatchId=447;TruScore=0.666667;PctSeqSimilarity=0;PctSizeSimilarity=1;PctRecOverlap=1;SizeDiff=0;StartDistance=0;EndDistance=0	GT	0/1
chr3	53254647	HG2_Ill_250bpfermikitraw_4450	N	<INS>	20	PASS	END=53254647;SVTYPE=INS;SVLEN=76;SC=pbsv;NumNeighbors=0;NumThresholdNeighbors=0	GT	0/1
chr3	131511452	HG2_PB_SVrefine2PBcRplusDovetail_7604	N	<INS>	20	PASS	END=131511452;SVTYPE=INS;SVLEN=132;SC=NanoVar;NumNeighbors=0;NumThresholdNeighbors=0	GT	0/1
chr3	47791136	HG2_PB_HySA_6108	N	<INS>	10	PASS	END=47791136;SVTYPE=INS;SVLEN=63;SC=PBHoney,Dipcall;NumNeighbors=0;NumThresholdNeighbors=0;MatchId=88;TruScore=0.666667;PctSeqSimilarity=0;PctSizeSimilarity=1;PctRecOverlap=1;SizeDiff=0;StartDistance=0;EndDistance=0	GT	0/1
chr3	124641547	HG3_Ill_Spiral_3959	N	<INS>	20	PASS	END=124641547;SVTYPE=INS;SVLEN=135;SC=NanoVar;NumNeighbors=0;NumThresholdNeighbors=0	GT	1/1
chr3	88478154	HG2_PB_pbsv_3471	N	<INS>	20	PASS	END=88478154;SVTYPE=INS;SVLEN=294;SC=SVIM,Smartie-sv_aln;NumNeighbors=0;NumThresholdNeighbors=0;MatchId=413;TruScore=0.666667;PctSeqSimilarity=0;PctSizeSimilarity=1;PctRecOverlap=1;SizeDiff=0;StartDistance=0;EndDistance=0	GT	0/1
chr3	176575679	HG3_Ill_GATKHC_6494	N	<INS>	20	PASS	END=176575679;SVTYPE=INS;SVLEN=67;SC=PBHoney;NumNeighbors=0;NumThresholdNeighbors=0	GT	1/1
chr3	85261974	HG2_Ill_250bpfermikitraw_4723	N	<INS>	20	PASS	END=85261974;SVTYPE=INS;SVLEN=78;SC=NanoVar;NumNeighbors=0;NumThresholdNeighbors=0	GT	1/1
chr3	176091317	HG4_Ill_GATKHCSBGrefine_2712	N	<INS>	20	PASS	END=176091317;SVTYPE=INS;SVLEN=157;SC=NanoVar;NumNeighbors=0;NumThresholdNeighbors=0	GT	1/1
chr3	144430064	HG2_Ill_Cortex_5832	N	<INS>	20	PASS	END=144430064;SVTYPE=INS;SVLEN=67;SC=NanoVar,PBHoney;NumNeighbors=0;NumThresholdNeighbors=0;MatchId=534;TruScore=0.666667;PctSeqSimilarity=0;PctSizeSimilarity=1;PctRecOverlap=1;SizeDiff=0;StartDistance=0;EndDistance=0	GT	1/1
chr3	20011444	HG4_PB_SVrefine2Falcon1Dovetail_1871	N	<DEL>	20	PASS	END=20011544;SVTYPE=DEL;SVLEN=100;SC=PBHoney;NumNeighbors=0;NumThresholdNeighbors=0	GT	0/1
chr3	166390222	HG3_Ill_GATKHCSBGrefine_2594	N	<INS>	20	PASS	END=166390222;SVTYPE=INS;SVLEN=312;SC=SVIM;NumNeighbors=0;NumThresholdNeighbors=0	GT	0/1
chr3	193986032	HG2_Ill_manta_1124	N	<DEL>	20	PASS	END=193986110;SVTYPE=DEL;SVLEN=78;SC=PBHoney;NumNeighbors=0;NumThresholdNeighbors=0	GT	0/1
chr3	141329183	HG4_Ill_250bpfermikitraw_5217	N	<DEL>	20	PASS	END=141329246;SVTYPE=DEL;SVLEN=63;SC=NanoVar;NumNeighbors=0;NumThresholdNeighbors=0	GT	0/1
chr3	28280421	HG2_Ill_scalpel_3031	N	<INS>	20	PASS	END=28280421;SVTYPE=INS;SVLEN=57;SC=PBHoney;NumNeighbors=0;NumThresholdNeighbors=0	GT	1/1
chr3	47472757	HG2_Ill_SVrefine2DISCOVARplusDovetail_8475	N	<INS>	20	PASS	END=47472757;SVTYPE=INS;SVLEN=2668;SC=Sniffles2,NanoVar,SVIM,Sniffles,Smartie-sv_aln,PBHoney;NumNeighbors=0;NumThresholdNeighbors=0;MatchId=650;TruScore=0.666667;PctSeqSimilarity=0;PctSizeSimilarity=1;PctRecOverlap=1;SizeDiff=0;StartDistance=0;EndDistance=0	GT	1/1
chr3	195451991	HG2_PB_SVrefine2Falcon2Bionano_1905	N	<DEL>	20	PASS	END=195452447;SVTYPE=DEL;SVLEN=456;SC=Dipcall;NumNeighbors=0;NumThresholdNeighbors=0	GT	1/1
chr3	151538485	HG2_PB_SVrefine2Falcon1plusDovetail_8261	N	<INS>	20	PASS	END=151538485;SVTYPE=INS;SVLEN=172;SC=SVIM-asm,Dipcall;NumNeighbors=0;NumThresholdNeighbors=0;MatchId=74;TruScore=0.666667;PctSeqSimilarity=0;PctSizeSimilarity=1;PctRecOverlap=1;SizeDiff=0;StartDistance=0;EndDistance=0	GT	0/1
chr3	183032750	HG2_Ill_GATKHCSBGrefine_2633	N	<INS>	20	PASS	END=183032750;SVTYPE=INS;SVLEN=525;SC=Sniffles;NumNeighbors=0;NumThresholdNeighbors=0	GT	1/1
chr3	39288961	HG2_Ill_svaba_3959	N	<INS>	20	PASS	END=39288961;SVTYPE=INS;SVLEN=192;SC=NanoVar;NumNeighbors=0;NumThresholdNeighbors=0	GT	0/1
chr3	173489428	HG3_Ill_svaba_4971	N	<INS>	20	PASS	END=173489428;SVTYPE=INS;SVLEN=54;SC=PBHoney;NumNeighbors=0;NumThresholdNeighbors=0	GT	0/1
chr3	51287116	HG3_Ill_GATKHCSBGrefine_2179	N	<INS>	20	PASS	END=51287116;SVTYPE=INS;SVLEN=127;SC=NanoVar;NumNeighbors=0;NumThresholdNeighbors=0	GT	0/1
chr3	51469528	HG4_PB_SVrefine2PBcRDovetail_1710	N	<INS>	20	PASS	END=51469528;SVTYPE=INS;SVLEN=3442;SC=Sniffles2,NanoVar,SVIM,Sniffles,Smartie-sv_aln,PBHoney;NumNeighbors=0;NumThresholdNeighbors=0;MatchId=657;TruScore=0.666667;PctSeqSimilarity=0;PctSizeSimilarity=1;PctRecOverlap=1;SizeDiff=0;StartDistance=0;EndDistance=0	GT	1/1
chr3	76985870	HG2_Ill_SVrefine2DISCOVARplusDovetail_8613	N	<INS>	20	PASS	END=76985870;SVTYPE=INS;SVLEN=320;SC=SVIM;NumNeighbors=0;NumThresholdNeighbors=0	GT	0/1
chr3	13997553	HG2_PB_SVrefine2PB10Xhap12_2262	N	<INS>	10	PASS	END=13997553;SVTYPE=INS;SVLEN=1203;SC=NanoVar,PBHoney;NumNeighbors=0;NumThresholdNeighbors=0;MatchId=546;TruScore=0.666667;PctSeqSimilarity=0;PctSizeSimilarity=1;PctRecOverlap=1;SizeDiff=0;StartDistance=0;EndDistance=0	GT	1/1
chr3	197574549	HG4_Ill_GATKHC_6855	N	<INS>	20	PASS	END=197574549;SVTYPE=INS;SVLEN=58;SC=PBHoney;NumNeighbors=0;NumThresholdNeighbors=0	GT	1/1
chr3	186123508	HG3_PB_HySA_6115	N	<INS>	20	PASS	END=186123508;SVTYPE=INS;SVLEN=316;SC=NanoVar;NumNeighbors=0;NumThresholdNeighbors=0	GT	0/1
chr3	68009565	HG2_PB_SVrefine2PBcRplusDovetail_7423	N	<INS>	20	PASS	END=68009565;SVTYPE=INS;SVLEN=1274;SC=Sniffles2,NanoVar,SVIM,Sniffles,Smartie-sv_aln,PBHoney;NumNeighbors=0;NumThresholdNeighbors=0;MatchId=662;TruScore=0.666667;PctSeqSimilarity=0;PctSizeSimilarity=1;PctRecOverlap=1;SizeDiff=0;StartDistance=0;EndDistance=0	GT	1/1
chr3	169951008	HG2_Ill_GATKHCSBGrefine_2594	N	<INS>	20	PASS	END=169951008;SVTYPE=INS;SVLEN=328;SC=SVIM;NumNeighbors=0;NumThresholdNeighbors=0	GT	0/1
chr3	183378856	HG2_Ill_SVrefine2DISCOVARplusDovetail_9065	N	<INS>	20	PASS	END=183378856;SVTYPE=INS;SVLEN=2015;SC=Sniffles2,NanoVar,SVIM,Sniffles,Smartie-sv_aln,PBHoney;NumNeighbors=0;NumThresholdNeighbors=0;MatchId=664;TruScore=0.666667;PctSeqSimilarity=0;PctSizeSimilarity=1;PctRecOverlap=1;SizeDiff=0;StartDistance=0;EndDistance=0	GT	0/1
chr3	183402601	HG2_Ill_SVrefine2DISCOVARplusDovetail_9066	N	<INS>	20	PASS	END=183402601;SVTYPE=INS;SVLEN=1535;SC=Sniffles2,NanoVar,SVIM,Sniffles,Smartie-sv_aln,PBHoney;NumNeighbors=0;NumThresholdNeighbors=0;MatchId=665;TruScore=0.666667;PctSeqSimilarity=0;PctSizeSimilarity=1;PctRecOverlap=1;SizeDiff=0;StartDistance=0;EndDistance=0	GT	0/1
chr3	95874508	HG2_Ill_MetaSV_3279	N	<INS>	20	PASS	END=95874508;SVTYPE=INS;SVLEN=311;SC=Sniffles2,cuteSV,SVIM,Sniffles,Smartie-sv_aln;NumNeighbors=0;NumThresholdNeighbors=0;MatchId=666;TruScore=0.666667;PctSeqSimilarity=0;PctSizeSimilarity=1;PctRecOverlap=1;SizeDiff=0;StartDistance=0;EndDistance=0	GT	0/1
chr3	195823763	HG4_Ill_Cortex_2548	N	<INS>	20	PASS	END=195823763;SVTYPE=INS;SVLEN=51;SC=MAMnet,PBHoney;NumNeighbors=0;NumThresholdNeighbors=0;MatchId=667;TruScore=0.666667;PctSeqSimilarity=0;PctSizeSimilarity=1;PctRecOverlap=1;SizeDiff=0;StartDistance=0;EndDistance=0	GT	1/1
chr3	189918754	HG2_PB_pbsv_3931	N	<INS>	20	PASS	END=189918754;SVTYPE=INS;SVLEN=67;SC=PBHoney;NumNeighbors=0;NumThresholdNeighbors=0	GT	0/1
chr3	189959380	HG2_PB_SVrefine2PBcRplusDovetail_7787	N	<INS>	20	PASS	END=189959380;SVTYPE=INS;SVLEN=2111;SC=NanoVar,PBHoney;NumNeighbors=0;NumThresholdNeighbors=0;MatchId=555;TruScore=0.666667;PctSeqSimilarity=0;PctSizeSimilarity=1;PctRecOverlap=1;SizeDiff=0;StartDistance=0;EndDistance=0	GT	0/1
chr3	189968302	HG2_Ill_SVrefine2DISCOVARplusDovetail_9108	N	<INS>	20	PASS	END=189968302;SVTYPE=INS;SVLEN=100;SC=MAMnet;NumNeighbors=0;NumThresholdNeighbors=0	GT	0/1
chr3	119930817	HG2_Ill_250bpfermikitraw_4990	N	<INS>	20	PASS	END=119930817;SVTYPE=INS;SVLEN=115;SC=NanoVar;NumNeighbors=0;NumThresholdNeighbors=0	GT	1/1
chr3	119941801	HG2_PB_SVrefine2PBcRplusDovetail_7554	N	<INS>	20	PASS	END=119941801;SVTYPE=INS;SVLEN=134;SC=pbsv;NumNeighbors=0;NumThresholdNeighbors=0	GT	1/1
chr3	2787778	HG2_Ill_Krunchall_4113	N	<INS>	20	PASS	END=2787778;SVTYPE=INS;SVLEN=59;SC=pbsv,PBHoney;NumNeighbors=0;NumThresholdNeighbors=0;MatchId=474;TruScore=0.666667;PctSeqSimilarity=0;PctSizeSimilarity=1;PctRecOverlap=1;SizeDiff=0;StartDistance=0;EndDistance=0	GT	1/1
chr3	40241617	HG2_PB_pbsv_3201	N	<INS>	10	PASS	END=40241617;SVTYPE=INS;SVLEN=340;SC=SVIM,Smartie-sv_aln;NumNeighbors=0;NumThresholdNeighbors=0;MatchId=436;TruScore=0.666667;PctSeqSimilarity=0;PctSizeSimilarity=1;PctRecOverlap=1;SizeDiff=0;StartDistance=0;EndDistance=0	GT	0/1
chr3	36460130	HG2_PB_SVrefine2PB10Xhap12_2341	N	<INS>	20	PASS	END=36460130;SVTYPE=INS;SVLEN=327;SC=NanoVar,SVIM;NumNeighbors=0;NumThresholdNeighbors=0;MatchId=559;TruScore=0.666667;PctSeqSimilarity=0;PctSizeSimilarity=1;PctRecOverlap=1;SizeDiff=0;StartDistance=0;EndDistance=0	GT	0/1
chr3	72386652	HG2_PB_SVrefine2Falcon2Bionano_1551	N	<INS>	20	PASS	END=72386652;SVTYPE=INS;SVLEN=1065;SC=Sniffles2,NanoVar,SVIM,Sniffles,Smartie-sv_aln,PBHoney;NumNeighbors=0;NumThresholdNeighbors=0;MatchId=675;TruScore=0.666667;PctSeqSimilarity=0;PctSizeSimilarity=1;PctRecOverlap=1;SizeDiff=0;StartDistance=0;EndDistance=0	GT	1/1
chr3	56754114	HG2_PB_assemblyticsfalcon_17625	N	<INS>	20	PASS	END=56754114;SVTYPE=INS;SVLEN=100;SC=pbsv;NumNeighbors=0;NumThresholdNeighbors=0	GT	0/1
chr3	56765620	HG3_Ill_GATKHCSBGrefine_2197	N	<INS>	20	PASS	END=56765620;SVTYPE=INS;SVLEN=604;SC=MAMnet,Sniffles2,NanoVar,SVIM,Sniffles,Smartie-sv_aln,PBHoney;NumNeighbors=0;NumThresholdNeighbors=0;MatchId=678;TruScore=0.666667;PctSeqSimilarity=0;PctSizeSimilarity=1;PctRecOverlap=1;SizeDiff=0;StartDistance=0;EndDistance=0	GT	0/1
chr3	184470777	HG2_10X_SVrefine210Xhap12_2923	N	<DEL>	20	PASS	END=184472324;SVTYPE=DEL;SVLEN=1547;SC=NanoVar;NumNeighbors=0;NumThresholdNeighbors=0	GT	0/1
chr3	171626373	HG2_Ill_MetaSV_3395	N	<INS>	20	PASS	END=171626373;SVTYPE=INS;SVLEN=324;SC=SVIM;NumNeighbors=0;NumThresholdNeighbors=0	GT	0/1
chr3	143121758	HG4_PB_SVrefine2Falcon1Dovetail_2242	N	<INS>	20	PASS	END=143121758;SVTYPE=INS;SVLEN=6076;SC=MAMnet,SVIM,Smartie-sv_aln,PBHoney;NumNeighbors=0;NumThresholdNeighbors=0;MatchId=681;TruScore=0.666667;PctSeqSimilarity=0;PctSizeSimilarity=1;PctRecOverlap=1;SizeDiff=0;StartDistance=0;EndDistance=0	GT	0/1
chr3	133777300	HG2_Ill_Krunchall_5195	N	<INS>	20	PASS	END=133777300;SVTYPE=INS;SVLEN=58;SC=NanoVar,PBHoney;NumNeighbors=0;NumThresholdNeighbors=0;MatchId=566;TruScore=0.666667;PctSeqSimilarity=0;PctSizeSimilarity=1;PctRecOverlap=1;SizeDiff=0;StartDistance=0;EndDistance=0	GT	1/1
chr3	25291341	HG3_Ill_Krunchall_4269	N	<INS>	20	PASS	END=25291341;SVTYPE=INS;SVLEN=72;SC=NanoVar;NumNeighbors=0;NumThresholdNeighbors=0	GT	1/1
chr3	110271029	HG2_PB_pbsv_3551	N	<INS>	10	PASS	END=110271029;SVTYPE=INS;SVLEN=345;SC=NanoVar,SVIM,Smartie-sv_aln;NumNeighbors=0;NumThresholdNeighbors=0;MatchId=567;TruScore=0.666667;PctSeqSimilarity=0;PctSizeSimilarity=1;PctRecOverlap=1;SizeDiff=0;StartDistance=0;EndDistance=0	GT	0/1
chr3	135140334	HG4_Ill_250bpfermikitraw_5182	N	<INS>	20	PASS	END=135140334;SVTYPE=INS;SVLEN=72;SC=NanoVar;NumNeighbors=0;NumThresholdNeighbors=0	GT	1/1
chr3	1032228	HG2_PB_SVrefine2Falcon2Bionano_1306	N	<INS>	10	PASS	END=1032228;SVTYPE=INS;SVLEN=320;SC=MAMnet,Sniffles2,cuteSV,NanoVar,pbsv,SVIM,Sniffles,Smartie-sv_aln,PBHoney;NumNeighbors=0;NumThresholdNeighbors=0;MatchId=686;TruScore=0.666667;PctSeqSimilarity=0;PctSizeSimilarity=1;PctRecOverlap=1;SizeDiff=0;StartDistance=0;EndDistance=0	GT	1/1
chr3	174479954	HG2_Ill_SVrefine2DISCOVARplusDovetail_9026	N	<INS>	20	PASS	END=174479954;SVTYPE=INS;SVLEN=2482;SC=Sniffles2,NanoVar,SVIM,Sniffles,Smartie-sv_aln,PBHoney;NumNeighbors=0;NumThresholdNeighbors=0;MatchId=687;TruScore=0.666667;PctSeqSimilarity=0;PctSizeSimilarity=1;PctRecOverlap=1;SizeDiff=0;StartDistance=0;EndDistance=0	GT	0/1
chr3	83756660	HG2_PB_SVrefine2Falcon2Bionano_1583	N	<INS>	20	PASS	END=83756660;SVTYPE=INS;SVLEN=255;SC=NanoVar;NumNeighbors=0;NumThresholdNeighbors=0	GT	1/1
chr3	33085263	HG2_PB_SVrefine2Falcon2Bionano_1425	N	<INS>	20	PASS	END=33085263;SVTYPE=INS;SVLEN=135;SC=NanoVar;NumNeighbors=0;NumThresholdNeighbors=0	GT	0/1
chr3	178732981	HG4_Ill_150bpfermikitraw_5248	N	<INS>	20	PASS	END=178732981;SVTYPE=INS;SVLEN=56;SC=NanoVar,pbsv,PBHoney;NumNeighbors=0;NumThresholdNeighbors=0;MatchId=570;TruScore=0.666667;PctSeqSimilarity=0;PctSizeSimilarity=1;PctRecOverlap=1;SizeDiff=0;StartDistance=0;EndDistance=0	GT	0/1
chr3	2029084	HG2_PB_SVrefine2Falcon2Bionano_1315	N	<INS>	20	PASS	END=2029084;SVTYPE=INS;SVLEN=378;SC=SKSV,NanoVar,SVIM;NumNeighbors=0;NumThresholdNeighbors=0;MatchId=691;TruScore=0.666667;PctSeqSimilarity=0;PctSizeSimilarity=1;PctRecOverlap=1;SizeDiff=0;StartDistance=0;EndDistance=0	GT	1/1
chr3	69842644	HG2_Ill_SVrefine2DISCOVARplusDovetail_8588	N	<INS>	20	PASS	END=69842644;SVTYPE=INS;SVLEN=52;SC=NanoVar,pbsv,PBHoney;NumNeighbors=0;NumThresholdNeighbors=0;MatchId=574;TruScore=0.666667;PctSeqSimilarity=0;PctSizeSimilarity=1;PctRecOverlap=1;SizeDiff=0;StartDistance=0;EndDistance=0	GT	0/1
chr3	83304065	HG2_Ill_SVrefine2DISCOVARplusDovetail_8642	N	<INS>	20	PASS	END=83304065;SVTYPE=INS;SVLEN=137;SC=NanoVar;NumNeighbors=0;NumThresholdNeighbors=0	GT	1/1
chr3	185595591	HG4_Ill_250bpfermikitraw_5569	N	<INS>	20	PASS	END=185595591;SVTYPE=INS;SVLEN=50;SC=pbsv,PBHoney;NumNeighbors=0;NumThresholdNeighbors=0;MatchId=491;TruScore=0.666667;PctSeqSimilarity=0;PctSizeSimilarity=1;PctRecOverlap=1;SizeDiff=0;StartDistance=0;EndDistance=0	GT	1/1
chr3	66965903	HG3_Ill_250bpfermikitraw_4500	N	<INS>	20	PASS	END=66965903;SVTYPE=INS;SVLEN=64;SC=PBHoney;NumNeighbors=0;NumThresholdNeighbors=0	GT	0/1
chr3	66967560	HG2_PB_PB10Xdip_20868	N	<INS>	20	PASS	END=66967560;SVTYPE=INS;SVLEN=129;SC=NanoVar,pbsv;NumNeighbors=0;NumThresholdNeighbors=0;MatchId=577;TruScore=0.666667;PctSeqSimilarity=0;PctSizeSimilarity=1;PctRecOverlap=1;SizeDiff=0;StartDistance=0;EndDistance=0	GT	0/1
chr3	66992107	HG3_Ill_GATKHC_5571	N	<INS>	20	PASS	END=66992107;SVTYPE=INS;SVLEN=104;SC=NanoVar;NumNeighbors=0;NumThresholdNeighbors=0	GT	0/1
chr3	127859142	HG2_PB_SVrefine2PB10Xhap12_2658	N	<INS>	20	PASS	END=127859142;SVTYPE=INS;SVLEN=7043;SC=Sniffles2,NanoVar,SVIM,Sniffles,Smartie-sv_aln,PBHoney;NumNeighbors=0;NumThresholdNeighbors=0;MatchId=700;TruScore=0.666667;PctSeqSimilarity=0;PctSizeSimilarity=1;PctRecOverlap=1;SizeDiff=0;StartDistance=0;EndDistance=0	GT	0/1
chr3	63725720	HG2_Ill_Krunchall_4618	N	<INS>	20	PASS	END=63725720;SVTYPE=INS;SVLEN=59;SC=NanoVar,pbsv,PBHoney;NumNeighbors=0;NumThresholdNeighbors=0;MatchId=579;TruScore=0.666667;PctSeqSimilarity=0;PctSizeSimilarity=1;PctRecOverlap=1;SizeDiff=0;StartDistance=0;EndDistance=0	GT	1/1
chr3	49951073	HG2_PB_SVrefine2PBcRplusDovetail_7383	N	<INS>	20	PASS	END=49951073;SVTYPE=INS;SVLEN=280;SC=cuteSV,SVIM,Sniffles;NumNeighbors=0;NumThresholdNeighbors=0;MatchId=700;TruScore=0.666667;PctSeqSimilarity=0;PctSizeSimilarity=1;PctRecOverlap=1;SizeDiff=0;StartDistance=0;EndDistance=0	GT	0/1
chr3	162717307	HG2_PB_assemblyticsfalcon_18435	N	<DEL>	20	PASS	END=162723551;SVTYPE=DEL;SVLEN=6244;SC=Smartie-sv_aln,PBHoney;NumNeighbors=0;NumThresholdNeighbors=0;MatchId=385;TruScore=0.666667;PctSeqSimilarity=0;PctSizeSimilarity=1;PctRecOverlap=1;SizeDiff=0;StartDistance=0;EndDistance=0	GT	0/1
chr3	162750533	HG4_Ill_GATKHCSBGrefine_2674	N	<INS>	20	PASS	END=162750533;SVTYPE=INS;SVLEN=68;SC=PBHoney;NumNeighbors=0;NumThresholdNeighbors=0	GT	1/1
chr3	162764902	HG3_Ill_SVrefine2DISCOVARDovetail_2946	N	<DEL>	20	PASS	END=162769083;SVTYPE=DEL;SVLEN=4181;SC=Smartie-sv_aln,PBHoney;NumNeighbors=0;NumThresholdNeighbors=0;MatchId=387;TruScore=0.666667;PctSeqSimilarity=0;PctSizeSimilarity=1;PctRecOverlap=1;SizeDiff=0;StartDistance=0;EndDistance=0	GT	1/1
chr3	152053958	HG2_Ill_GATKHCSBGrefine_2526	N	<INS>	20	PASS	END=152053958;SVTYPE=INS;SVLEN=235;SC=NanoVar;NumNeighbors=0;NumThresholdNeighbors=0	GT	0/1
chr3	13491543	HG3_PB_SVrefine2Falcon1Dovetail_1903	N	<INS>	10	PASS	END=13491543;SVTYPE=INS;SVLEN=235;SC=NanoVar;NumNeighbors=0;NumThresholdNeighbors=0	GT	0/1
chr3	195472395	HG2_PB_SVrefine2Falcon1plusDovetail_8440	N	<INS>	20	PASS	END=195472395;SVTYPE=INS;SVLEN=97;SC=Sniffles2,cuteSV,NanoVar,PAV,Dipcall;NumNeighbors=0;NumThresholdNeighbors=0;MatchId=708;TruScore=0.666667;PctSeqSimilarity=0;PctSizeSimilarity=1;PctRecOverlap=1;SizeDiff=0;StartDistance=0;EndDistance=0	GT	0/1
chr3	55004494	HG2_PB_PB10Xdip_20812	N	<INS>	10	PASS	END=55004494;SVTYPE=INS;SVLEN=400;SC=Sniffles;NumNeighbors=0;NumThresholdNeighbors=0	GT	1/1
chr3	7318472	HG2_Ill_250bpfermikitraw_4101	N	<INS>	20	PASS	END=7318472;SVTYPE=INS;SVLEN=66;SC=NanoVar,PBHoney;NumNeighbors=0;NumThresholdNeighbors=0;MatchId=586;TruScore=0.666667;PctSeqSimilarity=0;PctSizeSimilarity=1;PctRecOverlap=1;SizeDiff=0;StartDistance=0;EndDistance=0	GT	1/1
chr3	32716396	HG4_PB_pbsv_3167	N	<INS>	10	PASS	END=32716396;SVTYPE=INS;SVLEN=2690;SC=NanoVar,PBHoney;NumNeighbors=0;NumThresholdNeighbors=0;MatchId=587;TruScore=0.666667;PctSeqSimilarity=0;PctSizeSimilarity=1;PctRecOverlap=1;SizeDiff=0;StartDistance=0;EndDistance=0	GT	1/1
chr3	170037435	HG2_Ill_MetaSV_3391	N	<INS>	20	PASS	END=170037435;SVTYPE=INS;SVLEN=326;SC=MAMnet,NanoVar;NumNeighbors=0;NumThresholdNeighbors=0;MatchId=712;TruScore=0.666667;PctSeqSimilarity=0;PctSizeSimilarity=1;PctRecOverlap=1;SizeDiff=0;StartDistance=0;EndDistance=0	GT	0/1
chr3	6009253	HG2_Ill_GATKHCSBGrefine_1991	N	<INS>	20	PASS	END=6009253;SVTYPE=INS;SVLEN=68;SC=NanoVar;NumNeighbors=0;NumThresholdNeighbors=0	GT	0/1
chr3	5830677	HG3_PB_pbsv_2981	N	<INS>	10	PASS	END=5830677;SVTYPE=INS;SVLEN=151;SC=pbsv;NumNeighbors=0;NumThresholdNeighbors=0	GT	0/1
chr3	89022330	HG3_PB_SVrefine2Falcon1Dovetail_2153	N	<INS>	10	PASS	END=89022330;SVTYPE=INS;SVLEN=4065;SC=SVIM,Smartie-sv_aln,PBHoney;NumNeighbors=0;NumThresholdNeighbors=0;MatchId=461;TruScore=0.666667;PctSeqSimilarity=0;PctSizeSimilarity=1;PctRecOverlap=1;SizeDiff=0;StartDistance=0;EndDistance=0	GT	0/1
chr3	72086669	HG2_PB_PB10Xdip_20917	N	<INS>	10	PASS	END=72086669;SVTYPE=INS;SVLEN=631;SC=NanoVar;NumNeighbors=0;NumThresholdNeighbors=0	GT	1/1
chr3	186581015	HG3_PB_SVrefine2PBcRDovetail_1847	N	<DEL>	20	PASS	END=186585284;SVTYPE=DEL;SVLEN=4269;SC=Smartie-sv_aln;NumNeighbors=0;NumThresholdNeighbors=0	GT	1/1
chr3	27530567	HG4_Ill_SVrefine2DISCOVARDovetail_2315	N	<INS>	20	PASS	END=27530567;SVTYPE=INS;SVLEN=1682;SC=NanoVar,PBHoney;NumNeighbors=0;NumThresholdNeighbors=0;MatchId=591;TruScore=0.666667;PctSeqSimilarity=0;PctSizeSimilarity=1;PctRecOverlap=1;SizeDiff=0;StartDistance=0;EndDistance=0	GT	0/1
chr3	50063025	HG3_Ill_GATKHCSBGrefine_2173	N	<INS>	20	PASS	END=50063025;SVTYPE=INS;SVLEN=270;SC=NanoVar;NumNeighbors=0;NumThresholdNeighbors=0	GT	0/1
chr3	94179224	HG3_Ill_250bpfermikitraw_4694	N	<INS>	20	PASS	END=94179224;SVTYPE=INS;SVLEN=75;SC=NanoVar;NumNeighbors=0;NumThresholdNeighbors=0	GT	1/1
chr3	59514810	HG2_Ill_SVrefine2DISCOVARplusDovetail_8540	N	<INS>	20	PASS	END=59514810;SVTYPE=INS;SVLEN=236;SC=NanoVar;NumNeighbors=0;NumThresholdNeighbors=0	GT	1/1
chr3	111924471	HG2_Ill_GATKHCSBGrefine_2387	N	<INS>	20	PASS	END=111924471;SVTYPE=INS;SVLEN=50;SC=PBHoney;NumNeighbors=0;NumThresholdNeighbors=0	GT	1/1
chr3	98966282	HG2_Ill_250bpfermikitraw_4819	N	<INS>	20	PASS	END=98966282;SVTYPE=INS;SVLEN=67;SC=NanoVar,pbsv,PBHoney;NumNeighbors=0;NumThresholdNeighbors=0;MatchId=594;TruScore=0.666667;PctSeqSimilarity=0;PctSizeSimilarity=1;PctRecOverlap=1;SizeDiff=0;StartDistance=0;EndDistance=0	GT	0/1
chr3	113630543	HG2_Ill_250bpfermikitraw_4941	N	<INS>	20	PASS	END=113630543;SVTYPE=INS;SVLEN=53;SC=MAMnet,PBHoney;NumNeighbors=0;NumThresholdNeighbors=0;MatchId=725;TruScore=0.666667;PctSeqSimilarity=0;PctSizeSimilarity=1;PctRecOverlap=1;SizeDiff=0;StartDistance=0;EndDistance=0	GT	0/1
chr3	192875329	HG4_PB_SVrefine2Falcon1Dovetail_2426	N	<DEL>	20	PASS	END=192885405;SVTYPE=DEL;SVLEN=10076;SC=Smartie-sv_aln,PBHoney;NumNeighbors=0;NumThresholdNeighbors=0;MatchId=397;TruScore=0.666667;PctSeqSimilarity=0;PctSizeSimilarity=1;PctRecOverlap=1;SizeDiff=0;StartDistance=0;EndDistance=0	GT	0/1
chr3	95958729	HG3_Ill_250bpfermikitraw_4708	N	<INS>	10	PASS	END=95958729;SVTYPE=INS;SVLEN=52;SC=PBHoney;NumNeighbors=0;NumThresholdNeighbors=0	GT	0/1
chr3	175013881	HG2_Ill_manta_1089	N	<INS>	20	PASS	END=175013881;SVTYPE=INS;SVLEN=64;SC=MAMnet,NanoVar,PBHoney;NumNeighbors=0;NumThresholdNeighbors=0;MatchId=728;TruScore=0.666667;PctSeqSimilarity=0;PctSizeSimilarity=1;PctRecOverlap=1;SizeDiff=0;StartDistance=0;EndDistance=0	GT	0/1
chr3	175062932	HG3_Ill_150bpfermikitraw_5087	N	<INS>	20	PASS	END=175062932;SVTYPE=INS;SVLEN=53;SC=pbsv,PBHoney;NumNeighbors=0;NumThresholdNeighbors=0;MatchId=513;TruScore=0.666667;PctSeqSimilarity=0;PctSizeSimilarity=1;PctRecOverlap=1;SizeDiff=0;StartDistance=0;EndDistance=0	GT	0/1
chr3	175100375	HG2_10X_SVrefine210Xhap12_2877	N	<INS>	20	PASS	END=175100375;SVTYPE=INS;SVLEN=6725;SC=Sniffles2,NanoVar,SVIM,Sniffles,Smartie-sv_aln,PBHoney;NumNeighbors=0;NumThresholdNeighbors=0;MatchId=730;TruScore=0.666667;PctSeqSimilarity=0;PctSizeSimilarity=1;PctRecOverlap=1;SizeDiff=0;StartDistance=0;EndDistance=0	GT	0/1
chr3	15634392	HG3_PB_SVrefine2Falcon1Dovetail_1907	N	<DEL>	10	PASS	END=15634532;SVTYPE=DEL;SVLEN=140;SC=MAMnet,pbsv;NumNeighbors=0;NumThresholdNeighbors=0;MatchId=731;TruScore=0.666667;PctSeqSimilarity=0;PctSizeSimilarity=1;PctRecOverlap=1;SizeDiff=0;StartDistance=0;EndDistance=0	GT	0/1
chr3	15779029	HG2_Ill_svaba_3780	N	<INS>	20	PASS	END=15779029;SVTYPE=INS;SVLEN=144;SC=NanoVar;NumNeighbors=0;NumThresholdNeighbors=0	GT	0/1
chr3	181870921	HG3_Ill_250bpfermikitraw_5297	N	<INS>	20	PASS	END=181870921;SVTYPE=INS;SVLEN=130;SC=NanoVar,pbsv;NumNeighbors=0;NumThresholdNeighbors=0;MatchId=602;TruScore=0.666667;PctSeqSimilarity=0;PctSizeSimilarity=1;PctRecOverlap=1;SizeDiff=0;StartDistance=0;EndDistance=0	GT	1/1
chr3	10266412	HG2_PB_SVrefine2Falcon2Bionano_1356	N	<INS>	10	PASS	END=10266412;SVTYPE=INS;SVLEN=260;SC=Sniffles;NumNeighbors=0;NumThresholdNeighbors=0	GT	1/1
chr3	10407504	HG2_PB_SVrefine2PBcRplusDovetail_7263	N	<INS>	20	PASS	END=10407504;SVTYPE=INS;SVLEN=1019;SC=Sniffles2,NanoVar,SVIM,Sniffles,Smartie-sv_aln,PBHoney;NumNeighbors=0;NumThresholdNeighbors=0;MatchId=735;TruScore=0.666667;PctSeqSimilarity=0;PctSizeSimilarity=1;PctRecOverlap=1;SizeDiff=0;StartDistance=0;EndDistance=0	GT	1/1
chr3	76747252	HG2_Ill_150bpfermikitraw_4315	N	<INS>	20	PASS	END=76747252;SVTYPE=INS;SVLEN=54;SC=NanoVar,pbsv,PBHoney;NumNeighbors=0;NumThresholdNeighbors=0;MatchId=605;TruScore=0.666667;PctSeqSimilarity=0;PctSizeSimilarity=1;PctRecOverlap=1;SizeDiff=0;StartDistance=0;EndDistance=0	GT	1/1
chr3	129184467	HG2_Ill_GATKHCSBGrefine_2449	N	<DEL>	20	PASS	END=129184777;SVTYPE=DEL;SVLEN=310;SC=PBHoney;NumNeighbors=0;NumThresholdNeighbors=0	GT	0/1
chr3	28707044	HG2_PB_SVrefine2Falcon2Bionano_1408	N	<INS>	20	PASS	END=28707044;SVTYPE=INS;SVLEN=275;SC=NanoVar,SVIM,Smartie-sv_aln,PBHoney;NumNeighbors=0;NumThresholdNeighbors=0;MatchId=607;TruScore=0.666667;PctSeqSimilarity=0;PctSizeSimilarity=1;PctRecOverlap=1;SizeDiff=0;StartDistance=0;EndDistance=0	GT	0/1
chr3	86264938	HG2_PB_SVrefine2PBcRplusDovetail_7481	N	<INS>	10	PASS	END=86264938;SVTYPE=INS;SVLEN=3653;SC=SVIM,Smartie-sv_aln,PBHoney;NumNeighbors=0;NumThresholdNeighbors=0;MatchId=478;TruScore=0.666667;PctSeqSimilarity=0;PctSizeSimilarity=1;PctRecOverlap=1;SizeDiff=0;StartDistance=0;EndDistance=0	GT	0/1
chr3	111691422	HG2_Ill_250bpfermikitraw_4929	N	<INS>	20	PASS	END=111691422;SVTYPE=INS;SVLEN=64;SC=NanoVar,PBHoney;NumNeighbors=0;NumThresholdNeighbors=0;MatchId=609;TruScore=0.666667;PctSeqSimilarity=0;PctSizeSimilarity=1;PctRecOverlap=1;SizeDiff=0;StartDistance=0;EndDistance=0	GT	1/1
chr3	31899281	HG3_PB_SVrefine2Falcon1Dovetail_1959	N	<INS>	20	PASS	END=31899281;SVTYPE=INS;SVLEN=173;SC=NanoVar;NumNeighbors=0;NumThresholdNeighbors=0	GT	1/1
chr3	32006869	HG2_PB_SVrefine2PBcRplusDovetail_7310	N	<INS>	10	PASS	END=32006869;SVTYPE=INS;SVLEN=97;SC=pbsv;NumNeighbors=0;NumThresholdNeighbors=0	GT	1/1
chr3	32102050	HG2_PB_SVrefine2Falcon1plusDovetail_7896	N	<DEL>	20	PASS	END=32107883;SVTYPE=DEL;SVLEN=5833;SC=Sniffles2,Smartie-sv_aln,PBHoney;NumNeighbors=0;NumThresholdNeighbors=0;MatchId=743;TruScore=0.666667;PctSeqSimilarity=0;PctSizeSimilarity=1;PctRecOverlap=1;SizeDiff=0;StartDistance=0;EndDistance=0	GT	1/1
chr3	84593273	HG2_PB_SVrefine2PBcRplusDovetail_7474	N	<INS>	20	PASS	END=84593273;SVTYPE=INS;SVLEN=1159;SC=PBHoney;NumNeighbors=0;NumThresholdNeighbors=0	GT	0/1
chr3	126775069	HG2_PB_SVrefine2PB10Xhap12_2653	N	<INS>	20	PASS	END=126775069;SVTYPE=INS;SVLEN=341;SC=NanoVar;NumNeighbors=0;NumThresholdNeighbors=0	GT	1/1
chr3	183675524	HG2_PB_SVrefine2Falcon2Bionano_1844	N	<DEL>	10	PASS	END=183675684;SVTYPE=DEL;SVLEN=160;SC=SVIM-asm,Dipcall;NumNeighbors=0;NumThresholdNeighbors=0;MatchId=78;TruScore=0.666667;PctSeqSimilarity=0;PctSizeSimilarity=1;PctRecOverlap=1;SizeDiff=0;StartDistance=0;EndDistance=0	GT	0/1
chr3	13195960	HG3_Ill_GATKHC_5068	N	<INS>	20	PASS	END=13195960;SVTYPE=INS;SVLEN=50;SC=NanoVar,PBHoney;NumNeighbors=0;NumThresholdNeighbors=0;MatchId=614;TruScore=0.666667;PctSeqSimilarity=0;PctSizeSimilarity=1;PctRecOverlap=1;SizeDiff=0;StartDistance=0;EndDistance=0	GT	0/1
chr3	106589779	HG2_Ill_Krunchall_4967	N	<INS>	20	PASS	END=106589779;SVTYPE=INS;SVLEN=77;SC=NanoVar;NumNeighbors=0;NumThresholdNeighbors=0	GT	0/1
chr3	49441527	HG2_Ill_SVrefine2DISCOVARplusDovetail_8493	N	<INS>	20	PASS	END=49441527;SVTYPE=INS;SVLEN=663;SC=MAMnet,NanoVar,Smartie-sv_asm,SVIM-asm,PAV,Dipcall;NumNeighbors=0;NumThresholdNeighbors=0;MatchId=750;TruScore=0.666667;PctSeqSimilarity=0;PctSizeSimilarity=1;PctRecOverlap=1;SizeDiff=0;StartDistance=0;EndDistance=0	GT	0/1
chr3	186700640	HG2_PB_PB10Xdip_20275	N	<INS>	10	PASS	END=186700640;SVTYPE=INS;SVLEN=2208;SC=SVIM,Smartie-sv_aln,PBHoney;NumNeighbors=0;NumThresholdNeighbors=0;MatchId=486;TruScore=0.666667;PctSeqSimilarity=0;PctSizeSimilarity=1;PctRecOverlap=1;SizeDiff=0;StartDistance=0;EndDistance=0	GT	0/1
chr3	47782859	HG4_Ill_GATKHCSBGrefine_2258	N	<INS>	20	PASS	END=47782859;SVTYPE=INS;SVLEN=312;SC=SVIM;NumNeighbors=0;NumThresholdNeighbors=0	GT	0/1
chr3	6525397	HG2_PB_SVrefine2Falcon2Bionano_1339	N	<INS>	20	PASS	END=6525397;SVTYPE=INS;SVLEN=270;SC=NanoVar,SVIM,Smartie-sv_aln;NumNeighbors=0;NumThresholdNeighbors=0;MatchId=619;TruScore=0.666667;PctSeqSimilarity=0;PctSizeSimilarity=1;PctRecOverlap=1;SizeDiff=0;StartDistance=0;EndDistance=0	GT	0/1
chr3	53269957	HG3_Ill_150bpfermikitraw_4238	N	<INS>	20	PASS	END=53269957;SVTYPE=INS;SVLEN=70;SC=NanoVar;NumNeighbors=0;NumThresholdNeighbors=0	GT	1/1
chr3	65841314	HG4_PB_SVrefine2Falcon1Dovetail_2015	N	<INS>	10	PASS	END=65841314;SVTYPE=INS;SVLEN=366;SC=NanoVar;NumNeighbors=0;NumThresholdNeighbors=0	GT	1/1
chr3	194096163	HG2_PB_SVrefine2PBcRplusDovetail_7805	N	<INS>	20	PASS	END=194096163;SVTYPE=INS;SVLEN=267;SC=NanoVar;NumNeighbors=0;NumThresholdNeighbors=0	GT	1/1
chr3	194141847	HG2_PB_SVrefine2Falcon2Bionano_1890	N	<INS>	20	PASS	END=194141847;SVTYPE=INS;SVLEN=81;SC=NanoVar;NumNeighbors=0;NumThresholdNeighbors=0	GT	1/1
chr3	45542652	HG2_Ill_GATKHCSBGrefine_2154	N	<INS>	20	PASS	END=45542652;SVTYPE=INS;SVLEN=318;SC=SVIM;NumNeighbors=0;NumThresholdNeighbors=0	GT	0/1
chr3	153898408	HG2_PB_SVrefine2Falcon2Bionano_1762	N	<INS>	20	PASS	END=153898408;SVTYPE=INS;SVLEN=3173;SC=Sniffles2,NanoVar,SVIM,Sniffles,Smartie-sv_aln,PBHoney;NumNeighbors=0;NumThresholdNeighbors=0;MatchId=760;TruScore=0.666667;PctSeqSimilarity=0;PctSizeSimilarity=1;PctRecOverlap=1;SizeDiff=0;StartDistance=0;EndDistance=0	GT	1/1
chr3	189746459	HG2_PB_SVrefine2PB10Xhap12_2899	N	<INS>	20	PASS	END=189746459;SVTYPE=INS;SVLEN=52;SC=NanoVar,pbsv,PBHoney;NumNeighbors=0;NumThresholdNeighbors=0;MatchId=623;TruScore=0.666667;PctSeqSimilarity=0;PctSizeSimilarity=1;PctRecOverlap=1;SizeDiff=0;StartDistance=0;EndDistance=0	GT	1/1
chr3	196934574	HG2_PB_SVrefine2PB10Xhap12_2982	N	<DEL>	20	PASS	END=196939250;SVTYPE=DEL;SVLEN=4676;SC=Smartie-sv_aln,PBHoney;NumNeighbors=0;NumThresholdNeighbors=0;MatchId=418;TruScore=0.666667;PctSeqSimilarity=0;PctSizeSimilarity=1;PctRecOverlap=1;SizeDiff=0;StartDistance=0;EndDistance=0	GT	0/1
chr3	126090187	HG2_PB_HySA_6885	N	<INS>	20	PASS	END=126090187;SVTYPE=INS;SVLEN=1562;SC=PBHoney;NumNeighbors=0;NumThresholdNeighbors=0	GT	0/1
chr3	38122945	HG2_PB_pbsv_3185	N	<DEL>	20	PASS	END=38123244;SVTYPE=DEL;SVLEN=299;SC=NanoVar;NumNeighbors=0;NumThresholdNeighbors=0	GT	0/1
chr3	122466585	HG2_Ill_GATKHCSBGrefine_2426	N	<INS>	20	PASS	END=122466585;SVTYPE=INS;SVLEN=176;SC=pbsv;NumNeighbors=0;NumThresholdNeighbors=0	GT	0/1
chr3	72260464	HG2_Ill_GATKHCSBGrefine_2257	N	<INS>	20	PASS	END=72260464;SVTYPE=INS;SVLEN=571;SC=NanoVar;NumNeighbors=0;NumThresholdNeighbors=0	GT	1/1
chr3	9128410	HG2_Ill_GATKHCSBGrefine_2023	N	<INS>	20	PASS	END=9128410;SVTYPE=INS;SVLEN=79;SC=pbsv;NumNeighbors=0;NumThresholdNeighbors=0	GT	0/1
chr3	9341836	HG2_PB_SVrefine2Falcon2Bionano_1353	N	<INS>	20	PASS	END=9341836;SVTYPE=INS;SVLEN=702;SC=NanoVar;NumNeighbors=0;NumThresholdNeighbors=0	GT	1/1
chr3	50652760	HG4_Ill_SVrefine2DISCOVARDovetail_2429	N	<INS>	20	PASS	END=50652760;SVTYPE=INS;SVLEN=88;SC=pbsv;NumNeighbors=0;NumThresholdNeighbors=0	GT	0/1
chr3	104770940	HG2_PB_SVrefine2PB10Xhap12_2585	N	<INS>	10	PASS	END=104770940;SVTYPE=INS;SVLEN=460;SC=NanoVar;NumNeighbors=0;NumThresholdNeighbors=0	GT	1/1
chr3	5273935	HG2_PB_HySA_5688	N	<INS>	20	PASS	END=5273935;SVTYPE=INS;SVLEN=2707;SC=NanoVar,PBHoney;NumNeighbors=0;NumThresholdNeighbors=0;MatchId=631;TruScore=0.666667;PctSeqSimilarity=0;PctSizeSimilarity=1;PctRecOverlap=1;SizeDiff=0;StartDistance=0;EndDistance=0	GT	0/1
chr3	32438789	HG4_PB_assemblyticsfalcon_17015	N	<INS>	20	PASS	END=32438789;SVTYPE=INS;SVLEN=228;SC=NanoVar,SVIM,Smartie-sv_aln;NumNeighbors=0;NumThresholdNeighbors=0;MatchId=633;TruScore=0.666667;PctSeqSimilarity=0;PctSizeSimilarity=1;PctRecOverlap=1;SizeDiff=0;StartDistance=0;EndDistance=0	GT	0/1
chr3	18821509	HG4_PB_SVrefine2Falcon1Dovetail_1866	N	<INS>	20	PASS	END=18821509;SVTYPE=INS;SVLEN=90;SC=NanoVar;NumNeighbors=0;NumThresholdNeighbors=0	GT	0/1
chr3	123126612	HG4_Ill_GATKHCSBGrefine_2522	N	<INS>	20	PASS	END=123126612;SVTYPE=INS;SVLEN=311;SC=NanoVar;NumNeighbors=0;NumThresholdNeighbors=0	GT	0/1
chr3	35510595	HG2_PB_assemblyticsfalcon_17413	N	<INS>	20	PASS	END=35510595;SVTYPE=INS;SVLEN=66;SC=NanoVar,PBHoney;NumNeighbors=0;NumThresholdNeighbors=0;MatchId=634;TruScore=0.666667;PctSeqSimilarity=0;PctSizeSimilarity=1;PctRecOverlap=1;SizeDiff=0;StartDistance=0;EndDistance=0	GT	1/1
chr3	123590712	HG2_PB_HySA_6857	N	<INS>	10	PASS	END=123590712;SVTYPE=INS;SVLEN=6036;SC=SVIM,Smartie-sv_aln,PBHoney;NumNeighbors=0;NumThresholdNeighbors=0;MatchId=499;TruScore=0.666667;PctSeqSimilarity=0;PctSizeSimilarity=1;PctRecOverlap=1;SizeDiff=0;StartDistance=0;EndDistance=0	GT	0/1
chr3	3232242	HG3_Ill_SVrefine2DISCOVARDovetail_2184	N	<INS>	20	PASS	END=3232242;SVTYPE=INS;SVLEN=1392;SC=Sniffles2,NanoVar,SVIM,Sniffles,Smartie-sv_aln,PBHoney;NumNeighbors=0;NumThresholdNeighbors=0;MatchId=780;TruScore=0.666667;PctSeqSimilarity=0;PctSizeSimilarity=1;PctRecOverlap=1;SizeDiff=0;StartDistance=0;EndDistance=0	GT	1/1
chr3	183953456	HG4_PB_HySA_5884	N	<INS>	10	PASS	END=183953456;SVTYPE=INS;SVLEN=517;SC=NanoVar,Sniffles,Smartie-sv_aln;NumNeighbors=0;NumThresholdNeighbors=0;MatchId=637;TruScore=0.666667;PctSeqSimilarity=0;PctSizeSimilarity=1;PctRecOverlap=1;SizeDiff=0;StartDistance=0;EndDistance=0	GT	0/1
chr3	50518301	HG2_PB_SVrefine2PB10Xhap12_2405	N	<INS>	10	PASS	END=50518301;SVTYPE=INS;SVLEN=183;SC=NanoVar;NumNeighbors=0;NumThresholdNeighbors=0	GT	1/1
chr3	131891768	HG2_Ill_GATKHCSBGrefine_2456	N	<INS>	20	PASS	END=131891768;SVTYPE=INS;SVLEN=126;SC=Sniffles;NumNeighbors=0;NumThresholdNeighbors=0	GT	1/1
chr3	102524958	HG2_Ill_FB_3201	N	<INS>	20	PASS	END=102524958;SVTYPE=INS;SVLEN=64;SC=NanoVar,PBHoney;NumNeighbors=0;NumThresholdNeighbors=0;MatchId=640;TruScore=0.666667;PctSeqSimilarity=0;PctSizeSimilarity=1;PctRecOverlap=1;SizeDiff=0;StartDistance=0;EndDistance=0	GT	0/1
chr3	60941286	HG3_Ill_250bpfermikitraw_4451	N	<INS>	20	PASS	END=60941286;SVTYPE=INS;SVLEN=52;SC=PBHoney;NumNeighbors=0;NumThresholdNeighbors=0	GT	0/1
chr3	156239873	HG4_PB_SVrefine2Falcon1Dovetail_2293	N	<INS>	20	PASS	END=156239873;SVTYPE=INS;SVLEN=309;SC=SVIM;NumNeighbors=0;NumThresholdNeighbors=0	GT	1/1
chr3	194543292	HG3_PB_pbsv_3877	N	<INS>	20	PASS	END=194543292;SVTYPE=INS;SVLEN=158;SC=NanoVar;NumNeighbors=0;NumThresholdNeighbors=0	GT	0/1
chr3	194566115	HG2_PB_SVrefine2Falcon1plusDovetail_8417	N	<DEL>	10	PASS	END=194566619;SVTYPE=DEL;SVLEN=504;SC=pbsv;NumNeighbors=0;NumThresholdNeighbors=0	GT	0/1
chr3	79668251	HG3_Ill_scalpel_3447	N	<INS>	20	PASS	END=79668251;SVTYPE=INS;SVLEN=53;SC=PBHoney;NumNeighbors=0;NumThresholdNeighbors=0	GT	0/1
chr3	139234504	HG3_Ill_250bpfermikitraw_4995	N	<INS>	20	PASS	END=139234504;SVTYPE=INS;SVLEN=72;SC=NanoVar;NumNeighbors=0;NumThresholdNeighbors=0	GT	0/1
chr3	139302333	HG4_Ill_SVrefine2DISCOVARDovetail_2827	N	<INS>	20	PASS	END=139302333;SVTYPE=INS;SVLEN=145;SC=pbsv;NumNeighbors=0;NumThresholdNeighbors=0	GT	0/1
chr3	187435823	HG2_Ill_250bpfermikitraw_5512	N	<INS>	20	PASS	END=187435823;SVTYPE=INS;SVLEN=52;SC=PBHoney;NumNeighbors=0;NumThresholdNeighbors=0	GT	1/1
chr3	80815247	HG4_Ill_Cortex_2387	N	<INS>	20	PASS	END=80815247;SVTYPE=INS;SVLEN=68;SC=PBHoney;NumNeighbors=0;NumThresholdNeighbors=0	GT	0/1
chr3	102856806	HG4_PB_SVrefine2PBcRDovetail_1828	N	<INS>	10	PASS	END=102856806;SVTYPE=INS;SVLEN=104;SC=Dipcall;NumNeighbors=0;NumThresholdNeighbors=0	GT	0/1
chr3	149853189	HG2_Ill_GATKHCSBGrefine_2520	N	<INS>	20	PASS	END=149853189;SVTYPE=INS;SVLEN=76;SC=Smartie-sv_asm,SVIM-asm,PAV,Dipcall;NumNeighbors=0;NumThresholdNeighbors=0;MatchId=87;TruScore=0.666667;PctSeqSimilarity=0;PctSizeSimilarity=1;PctRecOverlap=1;SizeDiff=0;StartDistance=0;EndDistance=0	GT	0/1
chr3	149878065	HG2_Ill_MetaSV_3360	N	<DEL>	20	PASS	END=149878375;SVTYPE=DEL;SVLEN=310;SC=Smartie-sv_asm,SVIM-asm,PAV,Dipcall;NumNeighbors=0;NumThresholdNeighbors=0;MatchId=88;TruScore=0.666667;PctSeqSimilarity=0;PctSizeSimilarity=1;PctRecOverlap=1;SizeDiff=0;StartDistance=0;EndDistance=0	GT	0/1
chr3	141529211	HG2_Ill_GATKHC_6128	N	<INS>	20	PASS	END=141529211;SVTYPE=INS;SVLEN=64;SC=pbsv,PBHoney;NumNeighbors=0;NumThresholdNeighbors=0;MatchId=557;TruScore=0.666667;PctSeqSimilarity=0;PctSizeSimilarity=1;PctRecOverlap=1;SizeDiff=0;StartDistance=0;EndDistance=0	GT	0/1
chr3	54512688	HG3_Ill_150bpfermikitraw_4252	N	<INS>	20	PASS	END=54512688;SVTYPE=INS;SVLEN=66;SC=NanoVar,PBHoney;NumNeighbors=0;NumThresholdNeighbors=0;MatchId=652;TruScore=0.666667;PctSeqSimilarity=0;PctSizeSimilarity=1;PctRecOverlap=1;SizeDiff=0;StartDistance=0;EndDistance=0	GT	1/1
chr3	59852889	HG2_Ill_MetaSV_3236	N	<INS>	20	PASS	END=59852889;SVTYPE=INS;SVLEN=951;SC=NanoVar;NumNeighbors=0;NumThresholdNeighbors=0	GT	0/1
chr3	172678665	HG2_Ill_FB_3556	N	<INS>	20	PASS	END=172678665;SVTYPE=INS;SVLEN=52;SC=PBHoney,Dipcall;NumNeighbors=0;NumThresholdNeighbors=0;MatchId=104;TruScore=0.666667;PctSeqSimilarity=0;PctSizeSimilarity=1;PctRecOverlap=1;SizeDiff=0;StartDistance=0;EndDistance=0	GT	0/1
chr3	2961994	HG2_Ill_GATKHCSBGrefine_1976	N	<INS>	20	PASS	END=2961994;SVTYPE=INS;SVLEN=318;SC=SVIM;NumNeighbors=0;NumThresholdNeighbors=0	GT	0/1
chr3	57984306	HG2_PB_SVrefine2PBcRplusDovetail_7403	N	<INS>	20	PASS	END=57984306;SVTYPE=INS;SVLEN=317;SC=NanoVar;NumNeighbors=0;NumThresholdNeighbors=0	GT	0/1
chr3	79576979	HG2_PB_SVrefine2Falcon2Bionano_1568	N	<INS>	20	PASS	END=79576979;SVTYPE=INS;SVLEN=773;SC=cuteSV,SVIM,Sniffles,Smartie-sv_aln,PBHoney;NumNeighbors=0;NumThresholdNeighbors=0;MatchId=802;TruScore=0.666667;PctSeqSimilarity=0;PctSizeSimilarity=1;PctRecOverlap=1;SizeDiff=0;StartDistance=0;EndDistance=0	GT	0/1
chr3	169486995	HG2_PB_SVrefine2PB10Xhap12_2806	N	<INS>	10	PASS	END=169486995;SVTYPE=INS;SVLEN=150;SC=NanoVar;NumNeighbors=0;NumThresholdNeighbors=0	GT	1/1
chr3	32987103	HG2_PB_SVrefine2PB10Xhap12_2327	N	<INS>	10	PASS	END=32987103;SVTYPE=INS;SVLEN=3797;SC=Sniffles2,NanoVar,SVIM,Sniffles,Smartie-sv_aln,PBHoney;NumNeighbors=0;NumThresholdNeighbors=0;MatchId=806;TruScore=0.666667;PctSeqSimilarity=0;PctSizeSimilarity=1;PctRecOverlap=1;SizeDiff=0;StartDistance=0;EndDistance=0	GT	1/1
chr3	124753036	HG3_Ill_GATKHCSBGrefine_2436	N	<INS>	20	PASS	END=124753036;SVTYPE=INS;SVLEN=50;SC=MAMnet,PBHoney;NumNeighbors=0;NumThresholdNeighbors=0;MatchId=807;TruScore=0.666667;PctSeqSimilarity=0;PctSizeSimilarity=1;PctRecOverlap=1;SizeDiff=0;StartDistance=0;EndDistance=0	GT	0/1
chr3	124808629	HG2_Ill_SVrefine2DISCOVARplusDovetail_8791	N	<INS>	20	PASS	END=124808629;SVTYPE=INS;SVLEN=2709;SC=Sniffles2,NanoVar,SVIM,Sniffles,Smartie-sv_aln,PBHoney;NumNeighbors=0;NumThresholdNeighbors=0;MatchId=808;TruScore=0.666667;PctSeqSimilarity=0;PctSizeSimilarity=1;PctRecOverlap=1;SizeDiff=0;StartDistance=0;EndDistance=0	GT	0/1
chr3	155025177	HG3_Ill_svaba_4856	N	<INS>	20	PASS	END=155025177;SVTYPE=INS;SVLEN=59;SC=PBHoney,Dipcall;NumNeighbors=0;NumThresholdNeighbors=0;MatchId=105;TruScore=0.666667;PctSeqSimilarity=0;PctSizeSimilarity=1;PctRecOverlap=1;SizeDiff=0;StartDistance=0;EndDistance=0	GT	0/1
chr3	155027215	HG2_10X_SVrefine210Xhap12_2795	N	<INS>	20	PASS	END=155027215;SVTYPE=INS;SVLEN=3612;SC=NanoVar,PBHoney;NumNeighbors=0;NumThresholdNeighbors=0;MatchId=660;TruScore=0.666667;PctSeqSimilarity=0;PctSizeSimilarity=1;PctRecOverlap=1;SizeDiff=0;StartDistance=0;EndDistance=0	GT	1/1
chr3	52381084	HG2_PB_SVrefine2Falcon1plusDovetail_7981	N	<INS>	20	PASS	END=52381084;SVTYPE=INS;SVLEN=82;SC=pbsv;NumNeighbors=0;NumThresholdNeighbors=0	GT	0/1
chr3	145644969	HG2_PB_assemblyticsfalcon_18304	N	<DEL>	20	PASS	END=145649187;SVTYPE=DEL;SVLEN=4218;SC=Smartie-sv_aln,PBHoney;NumNeighbors=0;NumThresholdNeighbors=0;MatchId=444;TruScore=0.666667;PctSeqSimilarity=0;PctSizeSimilarity=1;PctRecOverlap=1;SizeDiff=0;StartDistance=0;EndDistance=0	GT	0/1
chr3	101399557	HG2_Ill_manta_984	N	<INS>	20	PASS	END=101399557;SVTYPE=INS;SVLEN=66;SC=NanoVar,pbsv,PBHoney;NumNeighbors=0;NumThresholdNeighbors=0;MatchId=663;TruScore=0.666667;PctSeqSimilarity=0;PctSizeSimilarity=1;PctRecOverlap=1;SizeDiff=0;StartDistance=0;EndDistance=0	GT	0/1
chr3	14644917	HG2_Ill_Krunchall_4221	N	<INS>	20	PASS	END=14644917;SVTYPE=INS;SVLEN=64;SC=pbsv,PBHoney;NumNeighbors=0;NumThresholdNeighbors=0;MatchId=569;TruScore=0.666667;PctSeqSimilarity=0;PctSizeSimilarity=1;PctRecOverlap=1;SizeDiff=0;StartDistance=0;EndDistance=0	GT	0/1
chr3	123829241	HG4_PB_assemblyticsfalcon_17728	N	<INS>	10	PASS	END=123829241;SVTYPE=INS;SVLEN=348;SC=MAMnet,Sniffles2,cuteSV,NanoVar,pbsv,SVIM,Sniffles,Smartie-sv_aln,PBHoney;NumNeighbors=0;NumThresholdNeighbors=0;MatchId=815;TruScore=0.666667;PctSeqSimilarity=0;PctSizeSimilarity=1;PctRecOverlap=1;SizeDiff=0;StartDistance=0;EndDistance=0	GT	0/1
chr3	157241464	HG4_Ill_Krunchall_5602	N	<INS>	20	PASS	END=157241464;SVTYPE=INS;SVLEN=73;SC=NanoVar;NumNeighbors=0;NumThresholdNeighbors=0	GT	1/1
chr3	83102401	HG2_Ill_FB_3111	N	<INS>	20	PASS	END=83102401;SVTYPE=INS;SVLEN=60;SC=PBHoney;NumNeighbors=0;NumThresholdNeighbors=0	GT	1/1
chr3	38399697	HG2_PB_SVrefine2Falcon1plusDovetail_7921	N	<INS>	20	PASS	END=38399697;SVTYPE=INS;SVLEN=292;SC=SVIM;NumNeighbors=0;NumThresholdNeighbors=0	GT	1/1
chr3	156917568	HG2_PB_SVrefine2Falcon2Bionano_1770	N	<INS>	20	PASS	END=156917568;SVTYPE=INS;SVLEN=50;SC=PBHoney;NumNeighbors=0;NumThresholdNeighbors=0	GT	0/1
chr3	128376185	HG4_PB_SVrefine2Falcon1Dovetail_2198	N	<INS>	10	PASS	END=128376185;SVTYPE=INS;SVLEN=2338;SC=Sniffles2,NanoVar,SVIM,Sniffles,Smartie-sv_aln,PBHoney;NumNeighbors=0;NumThresholdNeighbors=0;MatchId=820;TruScore=0.666667;PctSeqSimilarity=0;PctSizeSimilarity=1;PctRecOverlap=1;SizeDiff=0;StartDistance=0;EndDistance=0	GT	1/1
chr3	128395208	HG4_Ill_MetaSV_3475	N	<INS>	20	PASS	END=128395208;SVTYPE=INS;SVLEN=310;SC=NanoVar;NumNeighbors=0;NumThresholdNeighbors=0	GT	0/1
chr3	65255107	HG4_Ill_scalpel_3155	N	<INS>	20	PASS	END=65255107;SVTYPE=INS;SVLEN=50;SC=PBHoney;NumNeighbors=0;NumThresholdNeighbors=0	GT	0/1
chr3	2430924	HG3_Ill_SVrefine2DISCOVARDovetail_2182	N	<DEL>	20	PASS	END=2430985;SVTYPE=DEL;SVLEN=61;SC=Smartie-sv_asm,SVIM-asm,PAV,Dipcall;NumNeighbors=0;NumThresholdNeighbors=0;MatchId=91;TruScore=0.666667;PctSeqSimilarity=0;PctSizeSimilarity=1;PctRecOverlap=1;SizeDiff=0;StartDistance=0;EndDistance=0	GT	0/1
chr3	104978428	HG4_PB_pbsv_3545	N	<INS>	20	PASS	END=104978428;SVTYPE=INS;SVLEN=69;SC=MAMnet,pbsv,PBHoney,Dipcall;NumNeighbors=0;NumThresholdNeighbors=0;MatchId=824;TruScore=0.666667;PctSeqSimilarity=0;PctSizeSimilarity=1;PctRecOverlap=1;SizeDiff=0;StartDistance=0;EndDistance=0	GT	0/1
chr3	46782487	HG4_Ill_SVrefine2DISCOVARDovetail_2398	N	<INS>	20	PASS	END=46782487;SVTYPE=INS;SVLEN=269;SC=pbsv;NumNeighbors=0;NumThresholdNeighbors=0	GT	0/1
chr3	112453492	HG2_PB_SVrefine2PB10Xhap12_2605	N	<INS>	20	PASS	END=112453492;SVTYPE=INS;SVLEN=303;SC=SVIM;NumNeighbors=0;NumThresholdNeighbors=0	GT	1/1
chr3	112743115	HG2_PB_SVrefine2PBcRplusDovetail_7538	N	<DEL>	10	PASS	END=112751315;SVTYPE=DEL;SVLEN=8200;SC=NanoVar,Smartie-sv_aln,PBHoney;NumNeighbors=0;NumThresholdNeighbors=0;MatchId=675;TruScore=0.666667;PctSeqSimilarity=0;PctSizeSimilarity=1;PctRecOverlap=1;SizeDiff=0;StartDistance=0;EndDistance=0	GT	0/1
chr3	195840135	HG2_Ill_GATKHC_6702	N	<INS>	20	PASS	END=195840135;SVTYPE=INS;SVLEN=57;SC=PBHoney;NumNeighbors=0;NumThresholdNeighbors=0	GT	0/1
chr3	136021014	HG3_PB_SVrefine2PBcRDovetail_1699	N	<DEL>	20	PASS	END=136026199;SVTYPE=DEL;SVLEN=5185;SC=MAMnet,Smartie-sv_aln,PBHoney;NumNeighbors=0;NumThresholdNeighbors=0;MatchId=829;TruScore=0.666667;PctSeqSimilarity=0;PctSizeSimilarity=1;PctRecOverlap=1;SizeDiff=0;StartDistance=0;EndDistance=0	GT	0/1
chr3	55885216	HG2_Ill_MetaSV_3232	N	<INS>	20	PASS	END=55885216;SVTYPE=INS;SVLEN=320;SC=SVIM;NumNeighbors=0;NumThresholdNeighbors=0	GT	0/1
chr3	177381315	HG4_PB_pbsv_3880	N	<DEL>	20	PASS	END=177385413;SVTYPE=DEL;SVLEN=4098;SC=Smartie-sv_aln,PBHoney;NumNeighbors=0;NumThresholdNeighbors=0;MatchId=457;TruScore=0.666667;PctSeqSimilarity=0;PctSizeSimilarity=1;PctRecOverlap=1;SizeDiff=0;StartDistance=0;EndDistance=0	GT	0/1
chr3	137845369	HG2_PB_HySA_7004	N	<INS>	20	PASS	END=137845369;SVTYPE=INS;SVLEN=2750;SC=PBHoney;NumNeighbors=0;NumThresholdNeighbors=0	GT	1/1
chr3	138328389	HG4_Ill_GATKHCSBGrefine_2568	N	<INS>	20	PASS	END=138328389;SVTYPE=INS;SVLEN=77;SC=NanoVar;NumNeighbors=0;NumThresholdNeighbors=0	GT	1/1
chr3	152611311	HG2_PB_SVrefine2PBcRplusDovetail_7664	N	<INS>	20	PASS	END=152611311;SVTYPE=INS;SVLEN=1454;SC=Sniffles2,NanoVar,SVIM,Sniffles,Smartie-sv_aln,PBHoney;NumNeighbors=0;NumThresholdNeighbors=0;MatchId=835;TruScore=0.666667;PctSeqSimilarity=0;PctSizeSimilarity=1;PctRecOverlap=1;SizeDiff=0;StartDistance=0;EndDistance=0	GT	1/1
chr3	113852468	HG4_Ill_250bpfermikitraw_5034	N	<INS>	20	PASS	END=113852468;SVTYPE=INS;SVLEN=56;SC=NanoVar,pbsv,PBHoney;NumNeighbors=0;NumThresholdNeighbors=0;MatchId=683;TruScore=0.666667;PctSeqSimilarity=0;PctSizeSimilarity=1;PctRecOverlap=1;SizeDiff=0;StartDistance=0;EndDistance=0	GT	1/1
chr3	38626083	HG2_PB_pbsv_3189	N	<INS>	20	PASS	END=38626083;SVTYPE=INS;SVLEN=6312;SC=cuteSV,NanoVar,SVIM,Smartie-sv_aln,PBHoney;NumNeighbors=0;NumThresholdNeighbors=0;MatchId=835;TruScore=0.666667;PctSeqSimilarity=0;PctSizeSimilarity=1;PctRecOverlap=1;SizeDiff=0;StartDistance=0;EndDistance=0	GT	0/1
chr3	82710120	HG2_PB_SVrefine2Falcon2Bionano_1578	N	<INS>	20	PASS	END=82710120;SVTYPE=INS;SVLEN=1550;SC=SVIM,PBHoney;NumNeighbors=0;NumThresholdNeighbors=0;MatchId=540;TruScore=0.666667;PctSeqSimilarity=0;PctSizeSimilarity=1;PctRecOverlap=1;SizeDiff=0;StartDistance=0;EndDistance=0	GT	0/1
chr3	56074608	HG2_Ill_SpiralSDKrefine_11034	N	<INS>	20	PASS	END=56074608;SVTYPE=INS;SVLEN=50;SC=PBHoney;NumNeighbors=0;NumThresholdNeighbors=0	GT	1/1
chr3	11700106	HG3_Ill_MetaSV_3324	N	<INS>	20	PASS	END=11700106;SVTYPE=INS;SVLEN=319;SC=SVIM;NumNeighbors=0;NumThresholdNeighbors=0	GT	0/1
chr3	127015533	HG2_Ill_MetaSV_3328	N	<INS>	20	PASS	END=127015533;SVTYPE=INS;SVLEN=331;SC=SVIM;NumNeighbors=0;NumThresholdNeighbors=0	GT	0/1
chr3	68634770	HG2_PB_pbsv_3354	N	<DEL>	20	PASS	END=68640253;SVTYPE=DEL;SVLEN=5483;SC=Smartie-sv_aln,PBHoney;NumNeighbors=0;NumThresholdNeighbors=0;MatchId=465;TruScore=0.666667;PctSeqSimilarity=0;PctSizeSimilarity=1;PctRecOverlap=1;SizeDiff=0;StartDistance=0;EndDistance=0	GT	0/1
chr3	191856085	HG2_10X_SVrefine210Xhap12_2957	N	<DEL>	20	PASS	END=191856423;SVTYPE=DEL;SVLEN=338;SC=PBHoney;NumNeighbors=0;NumThresholdNeighbors=0	GT	1/1
chr3	130347566	HG2_PB_SVrefine2PBcRplusDovetail_7603	N	<DEL>	20	PASS	END=130353108;SVTYPE=DEL;SVLEN=5542;SC=pbsv,Smartie-sv_aln,PBHoney;NumNeighbors=0;NumThresholdNeighbors=0;MatchId=595;TruScore=0.666667;PctSeqSimilarity=0;PctSizeSimilarity=1;PctRecOverlap=1;SizeDiff=0;StartDistance=0;EndDistance=0	GT	0/1
chr3	130587449	HG3_PB_pbsv_3569	N	<INS>	10	PASS	END=130587449;SVTYPE=INS;SVLEN=126;SC=pbsv;NumNeighbors=0;NumThresholdNeighbors=0	GT	0/1
chr3	121883518	HG2_PB_SVrefine2PBcRplusDovetail_7557	N	<DEL>	20	PASS	END=121883871;SVTYPE=DEL;SVLEN=353;SC=PBHoney;NumNeighbors=0;NumThresholdNeighbors=0	GT	1/1
chr3	180484096	HG2_Ill_GATKHCSBGrefine_2629	N	<INS>	20	PASS	END=180484096;SVTYPE=INS;SVLEN=325;SC=SVIM;NumNeighbors=0;NumThresholdNeighbors=0	GT	0/1
chr3	120591471	HG2_Ill_250bpfermikitraw_4998	N	<DEL>	20	PASS	END=120591521;SVTYPE=DEL;SVLEN=50;SC=NanoVar;NumNeighbors=0;NumThresholdNeighbors=0	GT	0/1
chr3	57524050	HG2_Ill_250bpfermikitraw_4510	N	<INS>	20	PASS	END=57524050;SVTYPE=INS;SVLEN=79;SC=MAMnet,NanoVar;NumNeighbors=0;NumThresholdNeighbors=0;MatchId=849;TruScore=0.666667;PctSeqSimilarity=0;PctSizeSimilarity=1;PctRecOverlap=1;SizeDiff=0;StartDistance=0;EndDistance=0	GT	1/1
chr3	193229449	HG2_PB_SVrefine2Falcon2Bionano_1885	N	<INS>	10	PASS	END=193229449;SVTYPE=INS;SVLEN=105;SC=pbsv;NumNeighbors=0;NumThresholdNeighbors=0	GT	0/1
chr3	190833572	HG3_PB_SVrefine2Falcon1Dovetail_2481	N	<INS>	20	PASS	END=190833572;SVTYPE=INS;SVLEN=287;SC=MAMnet,Sniffles2,SKSV,cuteSV,NanoVar,SVIM,Sniffles,Smartie-sv_aln,PBHoney;NumNeighbors=0;NumThresholdNeighbors=0;MatchId=851;TruScore=0.666667;PctSeqSimilarity=0;PctSizeSimilarity=1;PctRecOverlap=1;SizeDiff=0;StartDistance=0;EndDistance=0	GT	0/1
chr3	188354722	HG3_PB_SVrefine2Falcon1Dovetail_2466	N	<INS>	10	PASS	END=188354722;SVTYPE=INS;SVLEN=1515;SC=SKSV,PBHoney;NumNeighbors=0;NumThresholdNeighbors=0;MatchId=850;TruScore=0.666667;PctSeqSimilarity=0;PctSizeSimilarity=1;PctRecOverlap=1;SizeDiff=0;StartDistance=0;EndDistance=0	GT	0/1
chr3	29222188	HG2_PB_pbsv_3139	N	<INS>	20	PASS	END=29222188;SVTYPE=INS;SVLEN=356;SC=SVIM;NumNeighbors=0;NumThresholdNeighbors=0	GT	0/1
chr3	163104167	HG2_PB_SVrefine2PB10Xhap12_2792	N	<INS>	20	PASS	END=163104167;SVTYPE=INS;SVLEN=8738;SC=MAMnet,Sniffles2,SKSV,cuteSV,NanoVar,SVIM,Sniffles,Smartie-sv_aln,PBHoney;NumNeighbors=0;NumThresholdNeighbors=0;MatchId=854;TruScore=0.666667;PctSeqSimilarity=0;PctSizeSimilarity=1;PctRecOverlap=1;SizeDiff=0;StartDistance=0;EndDistance=0	GT	0/1
chr3	6353058	HG2_Ill_GATKHCSBGrefine_1993	N	<INS>	20	PASS	END=6353058;SVTYPE=INS;SVLEN=101;SC=pbsv;NumNeighbors=0;NumThresholdNeighbors=0	GT	0/1
chr3	140878318	HG4_Ill_250bpfermikitraw_5211	N	<INS>	20	PASS	END=140878318;SVTYPE=INS;SVLEN=51;SC=pbsv,PBHoney;NumNeighbors=0;NumThresholdNeighbors=0;MatchId=602;TruScore=0.666667;PctSeqSimilarity=0;PctSizeSimilarity=1;PctRecOverlap=1;SizeDiff=0;StartDistance=0;EndDistance=0	GT	1/1
chr3	4315416	HG2_PB_PB10Xdip_20714	N	<INS>	10	PASS	END=4315416;SVTYPE=INS;SVLEN=57;SC=NanoVar,pbsv;NumNeighbors=0;NumThresholdNeighbors=0;MatchId=702;TruScore=0.666667;PctSeqSimilarity=0;PctSizeSimilarity=1;PctRecOverlap=1;SizeDiff=0;StartDistance=0;EndDistance=0	GT	0/1
chr3	187101501	HG2_PB_SVrefine2Falcon2Bionano_1861	N	<INS>	20	PASS	END=187101501;SVTYPE=INS;SVLEN=64;SC=NanoVar,pbsv,PBHoney;NumNeighbors=0;NumThresholdNeighbors=0;MatchId=703;TruScore=0.666667;PctSeqSimilarity=0;PctSizeSimilarity=1;PctRecOverlap=1;SizeDiff=0;StartDistance=0;EndDistance=0	GT	1/1
chr3	97968395	HG2_Ill_svaba_4375	N	<INS>	20	PASS	END=97968395;SVTYPE=INS;SVLEN=58;SC=pbsv,PBHoney;NumNeighbors=0;NumThresholdNeighbors=0;MatchId=604;TruScore=0.666667;PctSeqSimilarity=0;PctSizeSimilarity=1;PctRecOverlap=1;SizeDiff=0;StartDistance=0;EndDistance=0	GT	0/1
chr3	2125778	HG2_PB_SVrefine2PBcRplusDovetail_7220	N	<INS>	20	PASS	END=2125778;SVTYPE=INS;SVLEN=160;SC=pbsv,Sniffles;NumNeighbors=0;NumThresholdNeighbors=0;MatchId=605;TruScore=0.666667;PctSeqSimilarity=0;PctSizeSimilarity=1;PctRecOverlap=1;SizeDiff=0;StartDistance=0;EndDistance=0	GT	1/1
chr3	68739683	HG2_10X_SVrefine210Xhap12_2515	N	<DEL>	20	PASS	END=68747858;SVTYPE=DEL;SVLEN=8175;SC=MAMnet,Sniffles2,Smartie-sv_aln,PBHoney;NumNeighbors=0;NumThresholdNeighbors=0;MatchId=861;TruScore=0.666667;PctSeqSimilarity=0;PctSizeSimilarity=1;PctRecOverlap=1;SizeDiff=0;StartDistance=0;EndDistance=0	GT	1/1
chr3	125979265	HG2_PB_HySA_6881	N	<INS>	20	PASS	END=125979265;SVTYPE=INS;SVLEN=118;SC=pbsv;NumNeighbors=0;NumThresholdNeighbors=0	GT	0/1
chr3	55788567	HG2_PB_SVrefine2Falcon1plusDovetail_7990	N	<INS>	20	PASS	END=55788567;SVTYPE=INS;SVLEN=6060;SC=NanoVar,SVIM,Sniffles,Smartie-sv_aln,PBHoney;NumNeighbors=0;NumThresholdNeighbors=0;MatchId=708;TruScore=0.666667;PctSeqSimilarity=0;PctSizeSimilarity=1;PctRecOverlap=1;SizeDiff=0;StartDistance=0;EndDistance=0	GT	0/1
chr3	100170600	HG2_Ill_svaba_4394	N	<INS>	20	PASS	END=100170600;SVTYPE=INS;SVLEN=57;SC=NanoVar,PBHoney;NumNeighbors=0;NumThresholdNeighbors=0;MatchId=709;TruScore=0.666667;PctSeqSimilarity=0;PctSizeSimilarity=1;PctRecOverlap=1;SizeDiff=0;StartDistance=0;EndDistance=0	GT	0/1
chr3	100177251	HG2_PB_HySA_6640	N	<INS>	20	PASS	END=100177251;SVTYPE=INS;SVLEN=310;SC=SVIM,Smartie-sv_aln;NumNeighbors=0;NumThresholdNeighbors=0;MatchId=556;TruScore=0.666667;PctSeqSimilarity=0;PctSizeSimilarity=1;PctRecOverlap=1;SizeDiff=0;StartDistance=0;EndDistance=0	GT	0/1
chr3	1069601	HG2_10X_SVrefine210Xhap12_2249	N	<INS>	20	PASS	END=1069601;SVTYPE=INS;SVLEN=1039;SC=Sniffles2,NanoVar,SVIM,Sniffles,Smartie-sv_aln,PBHoney,SVIM-asm,Dipcall;NumNeighbors=0;NumThresholdNeighbors=0;MatchId=866;TruScore=0.666667;PctSeqSimilarity=0;PctSizeSimilarity=1;PctRecOverlap=1;SizeDiff=0;StartDistance=0;EndDistance=0	GT	1/1
chr3	106034442	HG4_Ill_manta_852	N	<INS>	20	PASS	END=106034442;SVTYPE=INS;SVLEN=75;SC=NanoVar;NumNeighbors=0;NumThresholdNeighbors=0	GT	1/1
chr3	132848793	HG4_Ill_MetaSV_3484	N	<INS>	20	PASS	END=132848793;SVTYPE=INS;SVLEN=327;SC=NanoVar;NumNeighbors=0;NumThresholdNeighbors=0	GT	1/1
chr3	131934115	HG2_Ill_SVrefine2DISCOVARplusDovetail_8828	N	<INS>	20	PASS	END=131934115;SVTYPE=INS;SVLEN=180;SC=SKSV,pbsv;NumNeighbors=0;NumThresholdNeighbors=0;MatchId=867;TruScore=0.666667;PctSeqSimilarity=0;PctSizeSimilarity=1;PctRecOverlap=1;SizeDiff=0;StartDistance=0;EndDistance=0	GT	1/1
chr3	131936139	HG2_PB_SVrefine2Falcon2Bionano_1698	N	<INS>	20	PASS	END=131936139;SVTYPE=INS;SVLEN=58;SC=NanoVar,pbsv,PBHoney;NumNeighbors=0;NumThresholdNeighbors=0;MatchId=713;TruScore=0.666667;PctSeqSimilarity=0;PctSizeSimilarity=1;PctRecOverlap=1;SizeDiff=0;StartDistance=0;EndDistance=0	GT	0/1
chr3	61871354	HG2_PB_PB10Xdip_20849	N	<INS>	10	PASS	END=61871354;SVTYPE=INS;SVLEN=188;SC=NanoVar;NumNeighbors=0;NumThresholdNeighbors=0	GT	1/1
chr3	158947489	HG4_PB_SVrefine2Falcon1Dovetail_2300	N	<INS>	10	PASS	END=158947489;SVTYPE=INS;SVLEN=511;SC=cuteSV,SVIM,Sniffles,Smartie-sv_aln;NumNeighbors=0;NumThresholdNeighbors=0;MatchId=870;TruScore=0.666667;PctSeqSimilarity=0;PctSizeSimilarity=1;PctRecOverlap=1;SizeDiff=0;StartDistance=0;EndDistance=0	GT	1/1
chr3	76063684	HG2_PB_PB10Xdip_20956	N	<INS>	20	PASS	END=76063684;SVTYPE=INS;SVLEN=58;SC=MAMnet,SKSV,pbsv,PBHoney;NumNeighbors=0;NumThresholdNeighbors=0;MatchId=874;TruScore=0.666667;PctSeqSimilarity=0;PctSizeSimilarity=1;PctRecOverlap=1;SizeDiff=0;StartDistance=0;EndDistance=0	GT	1/1
chr3	76123057	HG4_Ill_SVrefine2DISCOVARDovetail_2561	N	<INS>	20	PASS	END=76123057;SVTYPE=INS;SVLEN=91;SC=pbsv;NumNeighbors=0;NumThresholdNeighbors=0	GT	0/1
chr3	175951535	HG2_10X_SVrefine210Xhap12_2879	N	<INS>	20	PASS	END=175951535;SVTYPE=INS;SVLEN=5775;SC=MAMnet,Sniffles2,NanoVar,SVIM,Sniffles,Smartie-sv_aln,PBHoney;NumNeighbors=0;NumThresholdNeighbors=0;MatchId=876;TruScore=0.666667;PctSeqSimilarity=0;PctSizeSimilarity=1;PctRecOverlap=1;SizeDiff=0;StartDistance=0;EndDistance=0	GT	0/1
chr3	98410705	HG2_PB_SVrefine2PB10Xhap12_2556	N	<DEL>	20	PASS	END=98414776;SVTYPE=DEL;SVLEN=4071;SC=SVIM,Smartie-sv_aln;NumNeighbors=0;NumThresholdNeighbors=0;MatchId=563;TruScore=0.666667;PctSeqSimilarity=0;PctSizeSimilarity=1;PctRecOverlap=1;SizeDiff=0;StartDistance=0;EndDistance=0	GT	1/1
chr3	125778106	HG2_Ill_Krunchall_5132	N	<INS>	20	PASS	END=125778106;SVTYPE=INS;SVLEN=78;SC=NanoVar,pbsv;NumNeighbors=0;NumThresholdNeighbors=0;MatchId=720;TruScore=0.666667;PctSeqSimilarity=0;PctSizeSimilarity=1;PctRecOverlap=1;SizeDiff=0;StartDistance=0;EndDistance=0	GT	1/1
chr3	78359918	HG4_Ill_GATKHCSBGrefine_2358	N	<INS>	20	PASS	END=78359918;SVTYPE=INS;SVLEN=70;SC=pbsv;NumNeighbors=0;NumThresholdNeighbors=0	GT	0/1
chr3	71376466	HG3_Ill_MetaSV_3418	N	<INS>	20	PASS	END=71376466;SVTYPE=INS;SVLEN=243;SC=NanoVar;NumNeighbors=0;NumThresholdNeighbors=0	GT	1/1
chr4	156878445	HG3_PB_SVrefine2PBcRDovetail_2284	N	<INS>	20	PASS	END=156878445;SVTYPE=INS;SVLEN=12657;SC=MAMnet,Sniffles2,SKSV,cuteSV,NanoVar,SVIM,Sniffles,Smartie-sv_aln,PBHoney;NumNeighbors=0;NumThresholdNeighbors=0;MatchId=881;TruScore=0.666667;PctSeqSimilarity=0;PctSizeSimilarity=1;PctRecOverlap=1;SizeDiff=0;StartDistance=0;EndDistance=0	GT	1/1
chr4	127482422	HG4_Ill_scalpel_4713	N	<INS>	20	PASS	END=127482422;SVTYPE=INS;SVLEN=51;SC=NanoVar,pbsv,PBHoney;NumNeighbors=0;NumThresholdNeighbors=0;MatchId=723;TruScore=0.666667;PctSeqSimilarity=0;PctSizeSimilarity=1;PctRecOverlap=1;SizeDiff=0;StartDistance=0;EndDistance=0	GT	0/1
chr4	187879298	HG2_Ill_svaba_6782	N	<INS>	20	PASS	END=187879298;SVTYPE=INS;SVLEN=86;SC=SKSV,NanoVar;NumNeighbors=0;NumThresholdNeighbors=0;MatchId=881;TruScore=0.666667;PctSeqSimilarity=0;PctSizeSimilarity=1;PctRecOverlap=1;SizeDiff=0;StartDistance=0;EndDistance=0	GT	0/1
chr4	52948111	HG2_PB_SVrefine2PB10Xhap12_3281	N	<INS>	20	PASS	END=52948111;SVTYPE=INS;SVLEN=148;SC=NanoVar,pbsv;NumNeighbors=0;NumThresholdNeighbors=0;MatchId=724;TruScore=0.666667;PctSeqSimilarity=0;PctSizeSimilarity=1;PctRecOverlap=1;SizeDiff=0;StartDistance=0;EndDistance=0	GT	1/1
chr4	52996325	HG2_PB_SVrefine2Falcon2Bionano_2159	N	<INS>	20	PASS	END=52996325;SVTYPE=INS;SVLEN=1384;SC=PBHoney;NumNeighbors=0;NumThresholdNeighbors=0	GT	0/1
chr4	961947	HG4_PB_SVrefine2PBcRDovetail_2106	N	<INS>	20	PASS	END=961947;SVTYPE=INS;SVLEN=113;SC=NanoVar;NumNeighbors=0;NumThresholdNeighbors=0	GT	1/1
chr4	161277324	HG2_Ill_SVrefine2DISCOVARplusDovetail_9894	N	<INS>	20	PASS	END=161277324;SVTYPE=INS;SVLEN=145;SC=SVIM-asm,Dipcall;NumNeighbors=0;NumThresholdNeighbors=0;MatchId=91;TruScore=0.666667;PctSeqSimilarity=0;PctSizeSimilarity=1;PctRecOverlap=1;SizeDiff=0;StartDistance=0;EndDistance=0	GT	0/1
chr4	2338692	HG4_Ill_GATKHCSBGrefine_2875	N	<INS>	20	PASS	END=2338692;SVTYPE=INS;SVLEN=76;SC=NanoVar,pbsv;NumNeighbors=0;NumThresholdNeighbors=0;MatchId=727;TruScore=0.666667;PctSeqSimilarity=0;PctSizeSimilarity=1;PctRecOverlap=1;SizeDiff=0;StartDistance=0;EndDistance=0	GT	1/1
chr4	71202404	HG2_PB_SVrefine2Falcon1plusDovetail_8787	N	<INS>	10	PASS	END=71202404;SVTYPE=INS;SVLEN=220;SC=NanoVar,pbsv;NumNeighbors=0;NumThresholdNeighbors=0;MatchId=728;TruScore=0.666667;PctSeqSimilarity=0;PctSizeSimilarity=1;PctRecOverlap=1;SizeDiff=0;StartDistance=0;EndDistance=0	GT	0/1
chr4	87646391	HG2_10X_SVrefine210Xhap12_3427	N	<DEL>	20	PASS	END=87651943;SVTYPE=DEL;SVLEN=5552;SC=Smartie-sv_aln,PBHoney;NumNeighbors=0;NumThresholdNeighbors=0;MatchId=488;TruScore=0.666667;PctSeqSimilarity=0;PctSizeSimilarity=1;PctRecOverlap=1;SizeDiff=0;StartDistance=0;EndDistance=0	GT	0/1
chr4	140775820	HG2_PB_HySA_9280	N	<INS>	20	PASS	END=140775820;SVTYPE=INS;SVLEN=138;SC=pbsv;NumNeighbors=0;NumThresholdNeighbors=0	GT	0/1
chr4	21160986	HG3_Ill_SVrefine2DISCOVARDovetail_3283	N	<DEL>	20	PASS	END=21167097;SVTYPE=DEL;SVLEN=6111;SC=Smartie-sv_aln,PBHoney;NumNeighbors=0;NumThresholdNeighbors=0;MatchId=489;TruScore=0.666667;PctSeqSimilarity=0;PctSizeSimilarity=1;PctRecOverlap=1;SizeDiff=0;StartDistance=0;EndDistance=0	GT	0/1
chr4	40754838	HG2_Ill_250bpfermikitraw_6118	N	<INS>	20	PASS	END=40754838;SVTYPE=INS;SVLEN=65;SC=PBHoney;NumNeighbors=0;NumThresholdNeighbors=0	GT	1/1
chr4	190411706	HG4_PB_SVrefine2Falcon1Dovetail_3255	N	<INS>	10	PASS	END=190411706;SVTYPE=INS;SVLEN=2306;SC=MAMnet,Sniffles2,cuteSV,NanoVar,pbsv,SVIM,Sniffles,Smartie-sv_aln,Smartie-sv_asm,SVIM-asm,PAV,Dipcall;NumNeighbors=0;NumThresholdNeighbors=0;MatchId=895;TruScore=0.666667;PctSeqSimilarity=0;PctSizeSimilarity=1;PctRecOverlap=1;SizeDiff=0;StartDistance=0;EndDistance=0	GT	0/1
chr4	84483325	HG2_Ill_svaba_5961	N	<INS>	20	PASS	END=84483325;SVTYPE=INS;SVLEN=64;SC=NanoVar,pbsv,PBHoney;NumNeighbors=0;NumThresholdNeighbors=0;MatchId=735;TruScore=0.666667;PctSeqSimilarity=0;PctSizeSimilarity=1;PctRecOverlap=1;SizeDiff=0;StartDistance=0;EndDistance=0	GT	0/1
chr4	48162876	HG3_Ill_GATKHC_7415	N	<INS>	20	PASS	END=48162876;SVTYPE=INS;SVLEN=52;SC=PBHoney;NumNeighbors=0;NumThresholdNeighbors=0	GT	0/1
chr4	190291418	HG4_Ill_scalpel_5149	N	<DEL>	20	PASS	END=190291737;SVTYPE=DEL;SVLEN=319;SC=Dipcall;NumNeighbors=0;NumThresholdNeighbors=0	GT	0/1
chr4	24775162	HG3_PB_HySA_6655	N	<INS>	10	PASS	END=24775162;SVTYPE=INS;SVLEN=181;SC=pbsv;NumNeighbors=0;NumThresholdNeighbors=0	GT	0/1
chr4	68944769	HG3_PB_HySA_7058	N	<INS>	10	PASS	END=68944769;SVTYPE=INS;SVLEN=336;SC=NanoVar,SVIM;NumNeighbors=0;NumThresholdNeighbors=0;MatchId=739;TruScore=0.666667;PctSeqSimilarity=0;PctSizeSimilarity=1;PctRecOverlap=1;SizeDiff=0;StartDistance=0;EndDistance=0	GT	0/1
chr4	76090148	HG4_PB_SVrefine2Falcon1Dovetail_2834	N	<INS>	10	PASS	END=76090148;SVTYPE=INS;SVLEN=337;SC=NanoVar;NumNeighbors=0;NumThresholdNeighbors=0	GT	0/1
chr4	135589981	HG3_Ill_Krunchall_6925	N	<DEL>	20	PASS	END=135590059;SVTYPE=DEL;SVLEN=78;SC=NanoVar;NumNeighbors=0;NumThresholdNeighbors=0	GT	1/1
chr4	99813787	HG3_PB_SVrefine2Falcon1Dovetail_2933	N	<INS>	20	PASS	END=99813787;SVTYPE=INS;SVLEN=3310;SC=MAMnet,Sniffles2,cuteSV,NanoVar,pbsv,SVIM,Sniffles,Smartie-sv_aln,PBHoney;NumNeighbors=0;NumThresholdNeighbors=0;MatchId=903;TruScore=0.666667;PctSeqSimilarity=0;PctSizeSimilarity=1;PctRecOverlap=1;SizeDiff=0;StartDistance=0;EndDistance=0	GT	0/1
chr4	42302196	HG2_Ill_250bpfermikitraw_6124	N	<INS>	20	PASS	END=42302196;SVTYPE=INS;SVLEN=54;SC=MAMnet,PBHoney;NumNeighbors=0;NumThresholdNeighbors=0;MatchId=904;TruScore=0.666667;PctSeqSimilarity=0;PctSizeSimilarity=1;PctRecOverlap=1;SizeDiff=0;StartDistance=0;EndDistance=0	GT	0/1
chr4	185779936	HG2_PB_HySA_9862	N	<INS>	10	PASS	END=185779936;SVTYPE=INS;SVLEN=64;SC=NanoVar,pbsv,PBHoney;NumNeighbors=0;NumThresholdNeighbors=0;MatchId=742;TruScore=0.666667;PctSeqSimilarity=0;PctSizeSimilarity=1;PctRecOverlap=1;SizeDiff=0;StartDistance=0;EndDistance=0	GT	1/1
chr4	185875941	HG4_PB_SVrefine2Falcon1Dovetail_3187	N	<INS>	20	PASS	END=185875941;SVTYPE=INS;SVLEN=322;SC=NanoVar,SVIM;NumNeighbors=0;NumThresholdNeighbors=0;MatchId=743;TruScore=0.666667;PctSeqSimilarity=0;PctSizeSimilarity=1;PctRecOverlap=1;SizeDiff=0;StartDistance=0;EndDistance=0	GT	0/1
chr4	1019870	HG3_PB_SVrefine2PBcRDovetail_1913	N	<INS>	10	PASS	END=1019870;SVTYPE=INS;SVLEN=205;SC=pbsv;NumNeighbors=0;NumThresholdNeighbors=0	GT	1/1
chr4	141283431	HG3_PB_SVrefine2Falcon1Dovetail_3058	N	<INS>	10	PASS	END=141283431;SVTYPE=INS;SVLEN=253;SC=NanoVar,Sniffles;NumNeighbors=0;NumThresholdNeighbors=0;MatchId=745;TruScore=0.666667;PctSeqSimilarity=0;PctSizeSimilarity=1;PctRecOverlap=1;SizeDiff=0;StartDistance=0;EndDistance=0	GT	0/1
chr4	98967141	HG2_Ill_Krunchall_6751	N	<INS>	20	PASS	END=98967141;SVTYPE=INS;SVLEN=55;SC=pbsv,PBHoney;NumNeighbors=0;NumThresholdNeighbors=0;MatchId=635;TruScore=0.666667;PctSeqSimilarity=0;PctSizeSimilarity=1;PctRecOverlap=1;SizeDiff=0;StartDistance=0;EndDistance=0	GT	0/1
chr4	120717529	HG2_PB_SVrefine2PB10Xhap12_3526	N	<INS>	20	PASS	END=120717529;SVTYPE=INS;SVLEN=655;SC=NanoVar;NumNeighbors=0;NumThresholdNeighbors=0	GT	1/1
chr4	190153942	HG4_PB_SVrefine2Falcon1Dovetail_3242	N	<DEL>	10	PASS	END=190155032;SVTYPE=DEL;SVLEN=1090;SC=MAMnet,NanoVar,pbsv,PBHoney,SVIM-asm,Dipcall;NumNeighbors=0;NumThresholdNeighbors=0;MatchId=911;TruScore=0.666667;PctSeqSimilarity=0;PctSizeSimilarity=1;PctRecOverlap=1;SizeDiff=0;StartDistance=0;EndDistance=0	GT	0/1
chr4	100509861	HG2_PB_SVrefine2Falcon1plusDovetail_8888	N	<INS>	20	PASS	END=100509861;SVTYPE=INS;SVLEN=547;SC=Sniffles;NumNeighbors=0;NumThresholdNeighbors=0	GT	1/1
chr4	181503034	HG2_PB_pbsv_5177	N	<INS>	20	PASS	END=181503034;SVTYPE=INS;SVLEN=337;SC=SVIM;NumNeighbors=0;NumThresholdNeighbors=0	GT	0/1
chr4	21347764	HG2_PB_SVrefine2PB10Xhap12_3179	N	<INS>	20	PASS	END=21347764;SVTYPE=INS;SVLEN=388;SC=NanoVar;NumNeighbors=0;NumThresholdNeighbors=0	GT	1/1
chr4	59944559	HG2_PB_SVrefine2PBcRplusDovetail_8119	N	<DEL>	20	PASS	END=59950601;SVTYPE=DEL;SVLEN=6042;SC=Smartie-sv_aln,PBHoney,Smartie-sv_asm,SVIM-asm,PAV,Dipcall;NumNeighbors=0;NumThresholdNeighbors=0;MatchId=500;TruScore=0.666667;PctSeqSimilarity=0;PctSizeSimilarity=1;PctRecOverlap=1;SizeDiff=0;StartDistance=0;EndDistance=0	GT	0/1
chr4	103343745	HG4_PB_SVrefine2PBcRDovetail_2437	N	<INS>	20	PASS	END=103343745;SVTYPE=INS;SVLEN=1898;SC=PBHoney,Smartie-sv_asm,SVIM-asm,PAV,Dipcall;NumNeighbors=0;NumThresholdNeighbors=0;MatchId=115;TruScore=0.666667;PctSeqSimilarity=0;PctSizeSimilarity=1;PctRecOverlap=1;SizeDiff=0;StartDistance=0;EndDistance=0	GT	0/1
chr4	76940679	HG4_Ill_GATKHCSBGrefine_3274	N	<INS>	20	PASS	END=76940679;SVTYPE=INS;SVLEN=156;SC=NanoVar;NumNeighbors=0;NumThresholdNeighbors=0	GT	1/1
chr4	19079450	HG2_10X_SVrefine210Xhap12_3171	N	<DEL>	20	PASS	END=19085550;SVTYPE=DEL;SVLEN=6100;SC=Smartie-sv_aln,PBHoney;NumNeighbors=0;NumThresholdNeighbors=0;MatchId=502;TruScore=0.666667;PctSeqSimilarity=0;PctSizeSimilarity=1;PctRecOverlap=1;SizeDiff=0;StartDistance=0;EndDistance=0	GT	0/1
chr4	131437998	HG2_10X_SVrefine210Xhap12_3581	N	<INS>	20	PASS	END=131437998;SVTYPE=INS;SVLEN=50;SC=NanoVar,PBHoney;NumNeighbors=0;NumThresholdNeighbors=0;MatchId=753;TruScore=0.666667;PctSeqSimilarity=0;PctSizeSimilarity=1;PctRecOverlap=1;SizeDiff=0;StartDistance=0;EndDistance=0	GT	0/1
chr4	10211260	HG3_PB_SVrefine2Falcon1Dovetail_2673	N	<DEL>	20	PASS	END=10234567;SVTYPE=DEL;SVLEN=23307;SC=Sniffles2,Smartie-sv_aln,PBHoney,Smartie-sv_asm,Dipcall;NumNeighbors=0;NumThresholdNeighbors=0;MatchId=921;TruScore=0.666667;PctSeqSimilarity=0;PctSizeSimilarity=1;PctRecOverlap=1;SizeDiff=0;StartDistance=0;EndDistance=0	GT	1/1
chr4	14798389	HG2_PB_pbsv_4285	N	<INS>	20	PASS	END=14798389;SVTYPE=INS;SVLEN=58;SC=PBHoney,Dipcall;NumNeighbors=0;NumThresholdNeighbors=0;MatchId=117;TruScore=0.666667;PctSeqSimilarity=0;PctSizeSimilarity=1;PctRecOverlap=1;SizeDiff=0;StartDistance=0;EndDistance=0	GT	0/1
chr4	116421881	HG3_10X_allpass_957	N	<DEL>	20	PASS	END=116421999;SVTYPE=DEL;SVLEN=118;SC=PBHoney;NumNeighbors=0;NumThresholdNeighbors=0	GT	0/1
chr4	70958641	HG3_PB_SVrefine2PBcRDovetail_2080	N	<INS>	20	PASS	END=70958641;SVTYPE=INS;SVLEN=4456;SC=Sniffles2,NanoVar,SVIM,Sniffles,Smartie-sv_aln,PBHoney;NumNeighbors=0;NumThresholdNeighbors=0;MatchId=924;TruScore=0.666667;PctSeqSimilarity=0;PctSizeSimilarity=1;PctRecOverlap=1;SizeDiff=0;StartDistance=0;EndDistance=0	GT	1/1
chr4	27949761	HG3_Ill_150bpfermikitraw_5626	N	<INS>	20	PASS	END=27949761;SVTYPE=INS;SVLEN=101;SC=pbsv;NumNeighbors=0;NumThresholdNeighbors=0	GT	1/1
chr4	72970711	HG2_PB_SVrefine2Falcon2Bionano_2215	N	<INS>	20	PASS	END=72970711;SVTYPE=INS;SVLEN=321;SC=SVIM;NumNeighbors=0;NumThresholdNeighbors=0	GT	0/1
chr4	156270399	HG2_Ill_SVrefine2DISCOVARplusDovetail_9869	N	<INS>	20	PASS	END=156270399;SVTYPE=INS;SVLEN=901;SC=NanoVar;NumNeighbors=0;NumThresholdNeighbors=0	GT	1/1
chr4	11456664	HG2_Ill_SVrefine2DISCOVARplusDovetail_9255	N	<INS>	20	PASS	END=11456664;SVTYPE=INS;SVLEN=108;SC=NanoVar,pbsv;NumNeighbors=0;NumThresholdNeighbors=0;MatchId=761;TruScore=0.666667;PctSeqSimilarity=0;PctSizeSimilarity=1;PctRecOverlap=1;SizeDiff=0;StartDistance=0;EndDistance=0	GT	1/1
chr4	189790611	HG2_PB_SVrefine2PBcRplusDovetail_8581	N	<INS>	20	PASS	END=189790611;SVTYPE=INS;SVLEN=93;SC=pbsv;NumNeighbors=0;NumThresholdNeighbors=0	GT	1/1
chr4	100100714	HG4_Ill_manta_1184	N	<INS>	20	PASS	END=100100714;SVTYPE=INS;SVLEN=69;SC=NanoVar;NumNeighbors=0;NumThresholdNeighbors=0	GT	1/1
chr4	104094707	HG2_PB_SVrefine2Falcon2Bionano_2295	N	<INS>	20	PASS	END=104094707;SVTYPE=INS;SVLEN=64;SC=NanoVar,pbsv,PBHoney;NumNeighbors=0;NumThresholdNeighbors=0;MatchId=763;TruScore=0.666667;PctSeqSimilarity=0;PctSizeSimilarity=1;PctRecOverlap=1;SizeDiff=0;StartDistance=0;EndDistance=0	GT	0/1
chr4	154584239	HG3_Ill_GATKHC_8422	N	<INS>	20	PASS	END=154584239;SVTYPE=INS;SVLEN=58;SC=pbsv,PBHoney,Smartie-sv_asm;NumNeighbors=0;NumThresholdNeighbors=0;MatchId=650;TruScore=0.666667;PctSeqSimilarity=0;PctSizeSimilarity=1;PctRecOverlap=1;SizeDiff=0;StartDistance=0;EndDistance=0	GT	1/1
chr4	55860104	HG2_Ill_SVrefine2DISCOVARplusDovetail_9444	N	<INS>	20	PASS	END=55860104;SVTYPE=INS;SVLEN=160;SC=NanoVar;NumNeighbors=0;NumThresholdNeighbors=0	GT	1/1
chr4	701698	HG3_PB_SVrefine2Falcon1Dovetail_2564	N	<INS>	10	PASS	END=701698;SVTYPE=INS;SVLEN=176;SC=cuteSV,NanoVar,pbsv,SVIM,Sniffles,Smartie-sv_aln;NumNeighbors=0;NumThresholdNeighbors=0;MatchId=932;TruScore=0.666667;PctSeqSimilarity=0;PctSizeSimilarity=1;PctRecOverlap=1;SizeDiff=0;StartDistance=0;EndDistance=0	GT	0/1
chr4	180778573	HG2_Ill_GATKHCSBGrefine_3563	N	<INS>	20	PASS	END=180778573;SVTYPE=INS;SVLEN=57;SC=MAMnet,NanoVar,PBHoney;NumNeighbors=0;NumThresholdNeighbors=0;MatchId=935;TruScore=0.666667;PctSeqSimilarity=0;PctSizeSimilarity=1;PctRecOverlap=1;SizeDiff=0;StartDistance=0;EndDistance=0	GT	1/1
chr4	94559439	HG4_PB_SVrefine2PBcRDovetail_2411	N	<DEL>	20	PASS	END=94565490;SVTYPE=DEL;SVLEN=6051;SC=Smartie-sv_aln,PBHoney;NumNeighbors=0;NumThresholdNeighbors=0;MatchId=511;TruScore=0.666667;PctSeqSimilarity=0;PctSizeSimilarity=1;PctRecOverlap=1;SizeDiff=0;StartDistance=0;EndDistance=0	GT	0/1
chr4	121137438	HG2_PB_SVrefine2Falcon2Bionano_2336	N	<INS>	20	PASS	END=121137438;SVTYPE=INS;SVLEN=6121;SC=Sniffles2,NanoVar,SVIM,Sniffles,Smartie-sv_aln,PBHoney;NumNeighbors=0;NumThresholdNeighbors=0;MatchId=937;TruScore=0.666667;PctSeqSimilarity=0;PctSizeSimilarity=1;PctRecOverlap=1;SizeDiff=0;StartDistance=0;EndDistance=0	GT	1/1
chr4	83633449	HG2_PB_assemblyticsfalcon_19695	N	<INS>	20	PASS	END=83633449;SVTYPE=INS;SVLEN=99;SC=NanoVar;NumNeighbors=0;NumThresholdNeighbors=0	GT	0/1
chr4	156956820	HG2_Ill_svaba_6473	N	<INS>	10	PASS	END=156956820;SVTYPE=INS;SVLEN=99;SC=MAMnet,pbsv,PBHoney;NumNeighbors=0;NumThresholdNeighbors=0;MatchId=939;TruScore=0.666667;PctSeqSimilarity=0;PctSizeSimilarity=1;PctRecOverlap=1;SizeDiff=0;StartDistance=0;EndDistance=0	GT	0/1
chr4	131699881	HG2_10X_SVrefine210Xhap12_3584	N	<INS>	20	PASS	END=131699881;SVTYPE=INS;SVLEN=67;SC=NanoVar,PBHoney,Dipcall;NumNeighbors=0;NumThresholdNeighbors=0;MatchId=770;TruScore=0.666667;PctSeqSimilarity=0;PctSizeSimilarity=1;PctRecOverlap=1;SizeDiff=0;StartDistance=0;EndDistance=0	GT	0/1
chr4	58917514	HG2_PB_SVrefine2PB10Xhap12_3294	N	<INS>	20	PASS	END=58917514;SVTYPE=INS;SVLEN=1094;SC=PBHoney;NumNeighbors=0;NumThresholdNeighbors=0	GT	1/1
chr4	90278578	HG3_Ill_Cortex_2704	N	<INS>	20	PASS	END=90278578;SVTYPE=INS;SVLEN=56;SC=NanoVar,PBHoney;NumNeighbors=0;NumThresholdNeighbors=0;MatchId=772;TruScore=0.666667;PctSeqSimilarity=0;PctSizeSimilarity=1;PctRecOverlap=1;SizeDiff=0;StartDistance=0;EndDistance=0	GT	1/1
chr4	180256954	HG2_PB_SVrefine2Falcon1plusDovetail_9148	N	<INS>	20	PASS	END=180256954;SVTYPE=INS;SVLEN=316;SC=SVIM;NumNeighbors=0;NumThresholdNeighbors=0	GT	0/1
chr4	45600736	HG4_PB_SVrefine2Falcon1Dovetail_2731	N	<INS>	20	PASS	END=45600736;SVTYPE=INS;SVLEN=52;SC=pbsv,PBHoney;NumNeighbors=0;NumThresholdNeighbors=0;MatchId=660;TruScore=0.666667;PctSeqSimilarity=0;PctSizeSimilarity=1;PctRecOverlap=1;SizeDiff=0;StartDistance=0;EndDistance=0	GT	1/1
chr4	143206584	HG2_Ill_250bpfermikitraw_6962	N	<INS>	20	PASS	END=143206584;SVTYPE=INS;SVLEN=61;SC=NanoVar,pbsv,PBHoney;NumNeighbors=0;NumThresholdNeighbors=0;MatchId=775;TruScore=0.666667;PctSeqSimilarity=0;PctSizeSimilarity=1;PctRecOverlap=1;SizeDiff=0;StartDistance=0;EndDistance=0	GT	1/1
chr4	143258300	HG2_Ill_GATKHCSBGrefine_3392	N	<INS>	20	PASS	END=143258300;SVTYPE=INS;SVLEN=313;SC=SVIM;NumNeighbors=0;NumThresholdNeighbors=0	GT	0/1
chr4	104358717	HG2_Ill_Krunchall_6788	N	<INS>	20	PASS	END=104358717;SVTYPE=INS;SVLEN=52;SC=NanoVar,pbsv,PBHoney;NumNeighbors=0;NumThresholdNeighbors=0;MatchId=777;TruScore=0.666667;PctSeqSimilarity=0;PctSizeSimilarity=1;PctRecOverlap=1;SizeDiff=0;StartDistance=0;EndDistance=0	GT	0/1
chr4	104403622	HG2_Ill_Krunchall_6789	N	<INS>	20	PASS	END=104403622;SVTYPE=INS;SVLEN=68;SC=NanoVar,pbsv,PBHoney;NumNeighbors=0;NumThresholdNeighbors=0;MatchId=778;TruScore=0.666667;PctSeqSimilarity=0;PctSizeSimilarity=1;PctRecOverlap=1;SizeDiff=0;StartDistance=0;EndDistance=0	GT	0/1
chr4	139468835	HG2_PB_SVrefine2PBcRplusDovetail_8371	N	<DEL>	20	PASS	END=139473221;SVTYPE=DEL;SVLEN=4386;SC=Sniffles2,Smartie-sv_aln,PBHoney;NumNeighbors=0;NumThresholdNeighbors=0;MatchId=949;TruScore=0.666667;PctSeqSimilarity=0;PctSizeSimilarity=1;PctRecOverlap=1;SizeDiff=0;StartDistance=0;EndDistance=0	GT	1/1
chr4	189877453	HG4_PB_SVrefine2PBcRDovetail_2709	N	<INS>	20	PASS	END=189877453;SVTYPE=INS;SVLEN=141;SC=pbsv;NumNeighbors=0;NumThresholdNeighbors=0	GT	0/1
chr4	189883268	HG4_PB_HySA_7946	N	<INS>	20	PASS	END=189883268;SVTYPE=INS;SVLEN=73;SC=NanoVar,pbsv;NumNeighbors=0;NumThresholdNeighbors=0;MatchId=782;TruScore=0.666667;PctSeqSimilarity=0;PctSizeSimilarity=1;PctRecOverlap=1;SizeDiff=0;StartDistance=0;EndDistance=0	GT	0/1
chr4	28107827	HG3_Ill_Krunchall_5992	N	<INS>	20	PASS	END=28107827;SVTYPE=INS;SVLEN=53;SC=pbsv,PBHoney;NumNeighbors=0;NumThresholdNeighbors=0;MatchId=667;TruScore=0.666667;PctSeqSimilarity=0;PctSizeSimilarity=1;PctRecOverlap=1;SizeDiff=0;StartDistance=0;EndDistance=0	GT	1/1
chr4	28126252	HG2_Ill_GATKHCSBGrefine_2893	N	<INS>	20	PASS	END=28126252;SVTYPE=INS;SVLEN=104;SC=NanoVar;NumNeighbors=0;NumThresholdNeighbors=0	GT	1/1
chr4	1668070	HG2_PB_pbsv_4127	N	<INS>	10	PASS	END=1668070;SVTYPE=INS;SVLEN=64;SC=PBHoney;NumNeighbors=0;NumThresholdNeighbors=0	GT	1/1
chr4	45123431	HG4_Ill_GATKHCSBGrefine_3117	N	<INS>	20	PASS	END=45123431;SVTYPE=INS;SVLEN=105;SC=NanoVar;NumNeighbors=0;NumThresholdNeighbors=0	GT	0/1
chr4	10965573	HG2_Ill_Cortex_6095	N	<INS>	20	PASS	END=10965573;SVTYPE=INS;SVLEN=50;SC=PBHoney;NumNeighbors=0;NumThresholdNeighbors=0	GT	0/1
chr4	107056579	HG2_10X_SVrefine210Xhap12_3516	N	<DEL>	20	PASS	END=107063361;SVTYPE=DEL;SVLEN=6782;SC=Smartie-sv_aln,PBHoney;NumNeighbors=0;NumThresholdNeighbors=0;MatchId=526;TruScore=0.666667;PctSeqSimilarity=0;PctSizeSimilarity=1;PctRecOverlap=1;SizeDiff=0;StartDistance=0;EndDistance=0	GT	0/1
chr4	10632678	HG2_PB_PB10Xdip_21201	N	<INS>	10	PASS	END=10632678;SVTYPE=INS;SVLEN=6050;SC=SVIM,Smartie-sv_aln,PBHoney;NumNeighbors=0;NumThresholdNeighbors=0;MatchId=612;TruScore=0.666667;PctSeqSimilarity=0;PctSizeSimilarity=1;PctRecOverlap=1;SizeDiff=0;StartDistance=0;EndDistance=0	GT	0/1
chr4	46379984	HG2_PB_PB10Xdip_22294	N	<INS>	10	PASS	END=46379984;SVTYPE=INS;SVLEN=302;SC=Sniffles2,NanoVar,pbsv,SVIM,Sniffles,Smartie-sv_aln;NumNeighbors=0;NumThresholdNeighbors=0;MatchId=960;TruScore=0.666667;PctSeqSimilarity=0;PctSizeSimilarity=1;PctRecOverlap=1;SizeDiff=0;StartDistance=0;EndDistance=0	GT	1/1
chr4	16741212	HG2_PB_SVrefine2Falcon2Bionano_2061	N	<INS>	20	PASS	END=16741212;SVTYPE=INS;SVLEN=58;SC=MAMnet,PBHoney,SVIM-asm,Dipcall;NumNeighbors=0;NumThresholdNeighbors=0;MatchId=961;TruScore=0.666667;PctSeqSimilarity=0;PctSizeSimilarity=1;PctRecOverlap=1;SizeDiff=0;StartDistance=0;EndDistance=0	GT	0/1
chr4	133117829	HG2_PB_SVrefine2PB10Xhap12_3571	N	<INS>	20	PASS	END=133117829;SVTYPE=INS;SVLEN=262;SC=SVIM;NumNeighbors=0;NumThresholdNeighbors=0	GT	0/1
chr4	166002544	HG4_PB_SVrefine2Falcon1Dovetail_3098	N	<DEL>	20	PASS	END=166004982;SVTYPE=DEL;SVLEN=2438;SC=NanoVar;NumNeighbors=0;NumThresholdNeighbors=0	GT	0/1
chr4	1230306	HG4_PB_SVrefine2PBcRDovetail_2114	N	<INS>	10	PASS	END=1230306;SVTYPE=INS;SVLEN=210;SC=SKSV,pbsv;NumNeighbors=0;NumThresholdNeighbors=0;MatchId=962;TruScore=0.666667;PctSeqSimilarity=0;PctSizeSimilarity=1;PctRecOverlap=1;SizeDiff=0;StartDistance=0;EndDistance=0	GT	1/1
chr4	17415779	HG3_Ill_SVrefine2DISCOVARDovetail_3258	N	<INS>	20	PASS	END=17415779;SVTYPE=INS;SVLEN=119;SC=pbsv;NumNeighbors=0;NumThresholdNeighbors=0	GT	0/1
chr4	17460790	HG2_PB_SVrefine2Falcon1plusDovetail_8623	N	<DEL>	20	PASS	END=17460950;SVTYPE=DEL;SVLEN=160;SC=MAMnet,Sniffles,SVIM-asm;NumNeighbors=0;NumThresholdNeighbors=0;MatchId=966;TruScore=0.666667;PctSeqSimilarity=0;PctSizeSimilarity=1;PctRecOverlap=1;SizeDiff=0;StartDistance=0;EndDistance=0	GT	0/1
chr4	154302843	HG3_PB_SVrefine2Falcon1Dovetail_3089	N	<INS>	20	PASS	END=154302843;SVTYPE=INS;SVLEN=134;SC=NanoVar;NumNeighbors=0;NumThresholdNeighbors=0	GT	0/1
chr4	120914790	HG3_Ill_manta_1122	N	<INS>	20	PASS	END=120914790;SVTYPE=INS;SVLEN=61;SC=NanoVar,pbsv,PBHoney;NumNeighbors=0;NumThresholdNeighbors=0;MatchId=794;TruScore=0.666667;PctSeqSimilarity=0;PctSizeSimilarity=1;PctRecOverlap=1;SizeDiff=0;StartDistance=0;EndDistance=0	GT	1/1
chr4	73395753	HG3_Ill_GATKHC_7694	N	<INS>	20	PASS	END=73395753;SVTYPE=INS;SVLEN=54;SC=pbsv,PBHoney,Dipcall;NumNeighbors=0;NumThresholdNeighbors=0;MatchId=677;TruScore=0.666667;PctSeqSimilarity=0;PctSizeSimilarity=1;PctRecOverlap=1;SizeDiff=0;StartDistance=0;EndDistance=0	GT	1/1
chr4	187353430	HG2_PB_SVrefine2PB10Xhap12_3798	N	<DEL>	20	PASS	END=187357132;SVTYPE=DEL;SVLEN=3702;SC=MAMnet;NumNeighbors=0;NumThresholdNeighbors=0	GT	0/1
chr4	3478051	HG2_PB_SVrefine2Falcon1plusDovetail_8528	N	<INS>	10	PASS	END=3478051;SVTYPE=INS;SVLEN=129;SC=pbsv;NumNeighbors=0;NumThresholdNeighbors=0	GT	0/1
chr4	70413667	HG2_Ill_breakscan11_3447	N	<INS>	20	PASS	END=70413667;SVTYPE=INS;SVLEN=318;SC=NanoVar,SVIM;NumNeighbors=0;NumThresholdNeighbors=0;MatchId=797;TruScore=0.666667;PctSeqSimilarity=0;PctSizeSimilarity=1;PctRecOverlap=1;SizeDiff=0;StartDistance=0;EndDistance=0	GT	0/1
chr4	70467459	HG2_PB_PB10Xdip_22555	N	<DEL>	20	PASS	END=70472785;SVTYPE=DEL;SVLEN=5326;SC=SVIM,Smartie-sv_aln,PBHoney;NumNeighbors=0;NumThresholdNeighbors=0;MatchId=618;TruScore=0.666667;PctSeqSimilarity=0;PctSizeSimilarity=1;PctRecOverlap=1;SizeDiff=0;StartDistance=0;EndDistance=0	GT	0/1
chr4	70477005	HG3_PB_SVrefine2Falcon1Dovetail_2831	N	<INS>	20	PASS	END=70477005;SVTYPE=INS;SVLEN=311;SC=SVIM;NumNeighbors=0;NumThresholdNeighbors=0	GT	0/1
chr4	152135947	HG2_PB_SVrefine2PBcRplusDovetail_8404	N	<INS>	20	PASS	END=152135947;SVTYPE=INS;SVLEN=127;SC=NanoVar,pbsv;NumNeighbors=0;NumThresholdNeighbors=0;MatchId=800;TruScore=0.666667;PctSeqSimilarity=0;PctSizeSimilarity=1;PctRecOverlap=1;SizeDiff=0;StartDistance=0;EndDistance=0	GT	1/1
chr4	4359537	HG3_Ill_SVrefine2DISCOVARDovetail_3196	N	<INS>	20	PASS	END=4359537;SVTYPE=INS;SVLEN=133;SC=NanoVar,pbsv;NumNeighbors=0;NumThresholdNeighbors=0;MatchId=801;TruScore=0.666667;PctSeqSimilarity=0;PctSizeSimilarity=1;PctRecOverlap=1;SizeDiff=0;StartDistance=0;EndDistance=0	GT	0/1
chr4	189081046	HG3_PB_pbsv_5139	N	<INS>	10	PASS	END=189081046;SVTYPE=INS;SVLEN=313;SC=MAMnet,Sniffles2,cuteSV,NanoVar,pbsv,SVIM,Sniffles,Smartie-sv_aln,PBHoney;NumNeighbors=0;NumThresholdNeighbors=0;MatchId=976;TruScore=0.666667;PctSeqSimilarity=0;PctSizeSimilarity=1;PctRecOverlap=1;SizeDiff=0;StartDistance=0;EndDistance=0	GT	0/1
chr4	189118151	HG2_PB_SVrefine2Falcon1plusDovetail_9217	N	<INS>	10	PASS	END=189118151;SVTYPE=INS;SVLEN=585;SC=Sniffles2,cuteSV,NanoVar,pbsv,SVIM,Sniffles,Smartie-sv_aln;NumNeighbors=0;NumThresholdNeighbors=0;MatchId=977;TruScore=0.666667;PctSeqSimilarity=0;PctSizeSimilarity=1;PctRecOverlap=1;SizeDiff=0;StartDistance=0;EndDistance=0	GT	0/1
chr4	1498769	HG2_Ill_GATKHCSBGrefine_2746	N	<INS>	20	PASS	END=1498769;SVTYPE=INS;SVLEN=173;SC=NanoVar,pbsv;NumNeighbors=0;NumThresholdNeighbors=0;MatchId=804;TruScore=0.666667;PctSeqSimilarity=0;PctSizeSimilarity=1;PctRecOverlap=1;SizeDiff=0;StartDistance=0;EndDistance=0	GT	0/1
chr4	98354290	HG2_PB_assemblyticsPBcR_19181	N	<DEL>	20	PASS	END=98359213;SVTYPE=DEL;SVLEN=4923;SC=Smartie-sv_aln,PBHoney;NumNeighbors=0;NumThresholdNeighbors=0;MatchId=534;TruScore=0.666667;PctSeqSimilarity=0;PctSizeSimilarity=1;PctRecOverlap=1;SizeDiff=0;StartDistance=0;EndDistance=0	GT	0/1
chr4	27071285	HG2_Ill_SVrefine2DISCOVARplusDovetail_9325	N	<INS>	20	PASS	END=27071285;SVTYPE=INS;SVLEN=142;SC=pbsv;NumNeighbors=0;NumThresholdNeighbors=0	GT	0/1
chr4	162704827	HG3_Ill_svaba_6634	N	<INS>	10	PASS	END=162704827;SVTYPE=INS;SVLEN=56;SC=MAMnet,pbsv,PBHoney,Dipcall;NumNeighbors=0;NumThresholdNeighbors=0;MatchId=981;TruScore=0.666667;PctSeqSimilarity=0;PctSizeSimilarity=1;PctRecOverlap=1;SizeDiff=0;StartDistance=0;EndDistance=0	GT	0/1
chr4	123733539	HG2_PB_SVrefine2PBcRplusDovetail_8330	N	<DEL>	20	PASS	END=123733666;SVTYPE=DEL;SVLEN=127;SC=pbsv;NumNeighbors=0;NumThresholdNeighbors=0	GT	0/1
chr4	1040123	HG2_PB_HySA_7693	N	<INS>	10	PASS	END=1040123;SVTYPE=INS;SVLEN=1291;SC=MAMnet,Sniffles2,cuteSV,NanoVar,SVIM,Sniffles,Smartie-sv_aln,PBHoney;NumNeighbors=0;NumThresholdNeighbors=0;MatchId=983;TruScore=0.666667;PctSeqSimilarity=0;PctSizeSimilarity=1;PctRecOverlap=1;SizeDiff=0;StartDistance=0;EndDistance=0	GT	1/1
chr4	1272617	HG2_PB_SVrefine2Falcon2Bionano_1969	N	<DEL>	10	PASS	END=1272747;SVTYPE=DEL;SVLEN=130;SC=Dipcall;NumNeighbors=0;NumThresholdNeighbors=0	GT	1/1
chr4	1273889	HG4_Ill_scalpel_3932	N	<DEL>	20	PASS	END=1273939;SVTYPE=DEL;SVLEN=50;SC=SKSV,cuteSV,Smartie-sv_aln,PBHoney,Dipcall;NumNeighbors=0;NumThresholdNeighbors=0;MatchId=983;TruScore=0.666667;PctSeqSimilarity=0;PctSizeSimilarity=1;PctRecOverlap=1;SizeDiff=0;StartDistance=0;EndDistance=0	GT	0/1
chr4	54789961	HG2_10X_SVrefine210Xhap12_3300	N	<INS>	20	PASS	END=54789961;SVTYPE=INS;SVLEN=1432;SC=Sniffles2,NanoVar,SVIM,Sniffles,Smartie-sv_aln,PBHoney;NumNeighbors=0;NumThresholdNeighbors=0;MatchId=986;TruScore=0.666667;PctSeqSimilarity=0;PctSizeSimilarity=1;PctRecOverlap=1;SizeDiff=0;StartDistance=0;EndDistance=0	GT	0/1
chr4	115152141	HG2_Ill_MetaSV_3684	N	<INS>	20	PASS	END=115152141;SVTYPE=INS;SVLEN=359;SC=NanoVar;NumNeighbors=0;NumThresholdNeighbors=0	GT	1/1
chr4	42088040	HG4_Ill_GATKHCSBGrefine_3097	N	<INS>	20	PASS	END=42088040;SVTYPE=INS;SVLEN=317;SC=NanoVar;NumNeighbors=0;NumThresholdNeighbors=0	GT	0/1
chr4	8554126	HG2_Ill_GATKHC_6946	N	<INS>	20	PASS	END=8554126;SVTYPE=INS;SVLEN=124;SC=NanoVar;NumNeighbors=0;NumThresholdNeighbors=0	GT	0/1
chr4	70874791	HG2_Ill_Krunchall_6520	N	<INS>	20	PASS	END=70874791;SVTYPE=INS;SVLEN=93;SC=NanoVar,pbsv;NumNeighbors=0;NumThresholdNeighbors=0;MatchId=813;TruScore=0.666667;PctSeqSimilarity=0;PctSizeSimilarity=1;PctRecOverlap=1;SizeDiff=0;StartDistance=0;EndDistance=0	GT	0/1
chr4	145959973	HG2_PB_SVrefine2PBcRplusDovetail_8386	N	<DEL>	20	PASS	END=145960165;SVTYPE=DEL;SVLEN=192;SC=Dipcall;NumNeighbors=0;NumThresholdNeighbors=0	GT	0/1
chr4	10725521	HG2_Ill_GATKHC_6978	N	<INS>	20	PASS	END=10725521;SVTYPE=INS;SVLEN=67;SC=NanoVar,PBHoney;NumNeighbors=0;NumThresholdNeighbors=0;MatchId=815;TruScore=0.666667;PctSeqSimilarity=0;PctSizeSimilarity=1;PctRecOverlap=1;SizeDiff=0;StartDistance=0;EndDistance=0	GT	0/1
chr4	128847470	HG4_Ill_GATKHCSBGrefine_3437	N	<INS>	20	PASS	END=128847470;SVTYPE=INS;SVLEN=1012;SC=Sniffles2,NanoVar,SVIM,Sniffles,Smartie-sv_aln,PBHoney;NumNeighbors=0;NumThresholdNeighbors=0;MatchId=993;TruScore=0.666667;PctSeqSimilarity=0;PctSizeSimilarity=1;PctRecOverlap=1;SizeDiff=0;StartDistance=0;EndDistance=0	GT	0/1
chr4	167677025	HG4_PB_SVrefine2Falcon1Dovetail_3104	N	<DEL>	20	PASS	END=167683060;SVTYPE=DEL;SVLEN=6035;SC=Sniffles2,Smartie-sv_aln,PBHoney;NumNeighbors=0;NumThresholdNeighbors=0;MatchId=994;TruScore=0.666667;PctSeqSimilarity=0;PctSizeSimilarity=1;PctRecOverlap=1;SizeDiff=0;StartDistance=0;EndDistance=0	GT	1/1
chr4	12408976	HG2_PB_PB10Xdip_21319	N	<INS>	10	PASS	END=12408976;SVTYPE=INS;SVLEN=51;SC=MAMnet,NanoVar,PBHoney;NumNeighbors=0;NumThresholdNeighbors=0;MatchId=995;TruScore=0.666667;PctSeqSimilarity=0;PctSizeSimilarity=1;PctRecOverlap=1;SizeDiff=0;StartDistance=0;EndDistance=0	GT	0/1
chr4	175241665	HG2_Ill_SVrefine2DISCOVARplusDovetail_9953	N	<INS>	20	PASS	END=175241665;SVTYPE=INS;SVLEN=2634;SC=Sniffles2,NanoVar,SVIM,Sniffles,Smartie-sv_aln,PBHoney;NumNeighbors=0;NumThresholdNeighbors=0;MatchId=996;TruScore=0.666667;PctSeqSimilarity=0;PctSizeSimilarity=1;PctRecOverlap=1;SizeDiff=0;StartDistance=0;EndDistance=0	GT	1/1
chr4	55021049	HG4_Ill_SVrefine2DISCOVARDovetail_3417	N	<INS>	20	PASS	END=55021049;SVTYPE=INS;SVLEN=160;SC=pbsv;NumNeighbors=0;NumThresholdNeighbors=0	GT	1/1
chr4	112583780	HG2_PB_pbsv_4802	N	<INS>	10	PASS	END=112583780;SVTYPE=INS;SVLEN=261;SC=Sniffles;NumNeighbors=0;NumThresholdNeighbors=0	GT	1/1
chr4	112628974	HG3_PB_pbsv_4690	N	<INS>	10	PASS	END=112628974;SVTYPE=INS;SVLEN=6219;SC=cuteSV,SVIM,Smartie-sv_aln,PBHoney;NumNeighbors=0;NumThresholdNeighbors=0;MatchId=997;TruScore=0.666667;PctSeqSimilarity=0;PctSizeSimilarity=1;PctRecOverlap=1;SizeDiff=0;StartDistance=0;EndDistance=0	GT	0/1
chr4	44419631	HG2_Ill_GATKHCSBGrefine_2973	N	<INS>	20	PASS	END=44419631;SVTYPE=INS;SVLEN=1030;SC=Sniffles2,NanoVar,SVIM,Sniffles,Smartie-sv_aln,PBHoney;NumNeighbors=0;NumThresholdNeighbors=0;MatchId=1000;TruScore=0.666667;PctSeqSimilarity=0;PctSizeSimilarity=1;PctRecOverlap=1;SizeDiff=0;StartDistance=0;EndDistance=0	GT	0/1
chr4	179444719	HG2_Ill_GATKHCSBGrefine_3556	N	<INS>	20	PASS	END=179444719;SVTYPE=INS;SVLEN=316;SC=SVIM;NumNeighbors=0;NumThresholdNeighbors=0	GT	0/1
chr4	111260223	HG2_Ill_GATKHC_8021	N	<INS>	10	PASS	END=111260223;SVTYPE=INS;SVLEN=50;SC=pbsv,PBHoney;NumNeighbors=0;NumThresholdNeighbors=0;MatchId=699;TruScore=0.666667;PctSeqSimilarity=0;PctSizeSimilarity=1;PctRecOverlap=1;SizeDiff=0;StartDistance=0;EndDistance=0	GT	0/1
chr4	146714480	HG4_Ill_manta_1248	N	<INS>	20	PASS	END=146714480;SVTYPE=INS;SVLEN=60;SC=NanoVar,PBHoney;NumNeighbors=0;NumThresholdNeighbors=0;MatchId=826;TruScore=0.666667;PctSeqSimilarity=0;PctSizeSimilarity=1;PctRecOverlap=1;SizeDiff=0;StartDistance=0;EndDistance=0	GT	1/1
chr4	79159505	HG2_Ill_GATKHCSBGrefine_3119	N	<INS>	20	PASS	END=79159505;SVTYPE=INS;SVLEN=324;SC=SVIM;NumNeighbors=0;NumThresholdNeighbors=0	GT	0/1
chr4	151581502	HG2_PB_SVrefine2PB10Xhap12_3630	N	<INS>	10	PASS	END=151581502;SVTYPE=INS;SVLEN=97;SC=PBHoney;NumNeighbors=0;NumThresholdNeighbors=0	GT	1/1
chr4	114716263	HG2_PB_SVrefine2Falcon1plusDovetail_8930	N	<INS>	20	PASS	END=114716263;SVTYPE=INS;SVLEN=78;SC=NanoVar,pbsv;NumNeighbors=0;NumThresholdNeighbors=0;MatchId=829;TruScore=0.666667;PctSeqSimilarity=0;PctSizeSimilarity=1;PctRecOverlap=1;SizeDiff=0;StartDistance=0;EndDistance=0	GT	0/1
chr4	1313435	HG4_Ill_manta_1003	N	<INS>	20	PASS	END=1313435;SVTYPE=INS;SVLEN=133;SC=NanoVar;NumNeighbors=0;NumThresholdNeighbors=0	GT	1/1
chr4	1320846	HG2_PB_pbsv_4105	N	<INS>	20	PASS	END=1320846;SVTYPE=INS;SVLEN=103;SC=pbsv;NumNeighbors=0;NumThresholdNeighbors=0	GT	0/1
chr4	121924615	HG2_Ill_GATKHCSBGrefine_3279	N	<INS>	20	PASS	END=121924615;SVTYPE=INS;SVLEN=53;SC=NanoVar,pbsv,PBHoney;NumNeighbors=0;NumThresholdNeighbors=0;MatchId=831;TruScore=0.666667;PctSeqSimilarity=0;PctSizeSimilarity=1;PctRecOverlap=1;SizeDiff=0;StartDistance=0;EndDistance=0	GT	1/1
chr4	39564430	HG2_Ill_GATKHCSBGrefine_2946	N	<INS>	20	PASS	END=39564430;SVTYPE=INS;SVLEN=178;SC=NanoVar;NumNeighbors=0;NumThresholdNeighbors=0	GT	0/1
chr4	112730126	HG2_Ill_SVrefine2DISCOVARplusDovetail_9694	N	<INS>	20	PASS	END=112730126;SVTYPE=INS;SVLEN=117;SC=pbsv;NumNeighbors=0;NumThresholdNeighbors=0	GT	0/1
chr4	155567476	HG3_Ill_Cortex_2785	N	<INS>	20	PASS	END=155567476;SVTYPE=INS;SVLEN=67;SC=PBHoney;NumNeighbors=0;NumThresholdNeighbors=0	GT	1/1
chr4	155639328	HG2_PB_SVrefine2Falcon1plusDovetail_9044	N	<INS>	20	PASS	END=155639328;SVTYPE=INS;SVLEN=110;SC=NanoVar,pbsv;NumNeighbors=0;NumThresholdNeighbors=0;MatchId=834;TruScore=0.666667;PctSeqSimilarity=0;PctSizeSimilarity=1;PctRecOverlap=1;SizeDiff=0;StartDistance=0;EndDistance=0	GT	0/1
chr4	77840019	HG2_PB_assemblyticsPBcR_19004	N	<DEL>	20	PASS	END=77840079;SVTYPE=DEL;SVLEN=60;SC=SKSV;NumNeighbors=0;NumThresholdNeighbors=0	GT	1/1
chr4	184546488	HG3_Ill_250bpfermikitraw_7136	N	<INS>	20	PASS	END=184546488;SVTYPE=INS;SVLEN=84;SC=NanoVar;NumNeighbors=0;NumThresholdNeighbors=0	GT	0/1
chr4	184644436	HG4_Ill_SVrefine2DISCOVARDovetail_3987	N	<INS>	20	PASS	END=184644436;SVTYPE=INS;SVLEN=72;SC=NanoVar,pbsv;NumNeighbors=0;NumThresholdNeighbors=0;MatchId=836;TruScore=0.666667;PctSeqSimilarity=0;PctSizeSimilarity=1;PctRecOverlap=1;SizeDiff=0;StartDistance=0;EndDistance=0	GT	0/1
chr4	110704968	HG3_Ill_GATKHC_8012	N	<INS>	20	PASS	END=110704968;SVTYPE=INS;SVLEN=50;SC=NanoVar,PBHoney;NumNeighbors=0;NumThresholdNeighbors=0;MatchId=837;TruScore=0.666667;PctSeqSimilarity=0;PctSizeSimilarity=1;PctRecOverlap=1;SizeDiff=0;StartDistance=0;EndDistance=0	GT	0/1
chr4	166303245	HG2_PB_SVrefine2Falcon2Bionano_2461	N	<INS>	20	PASS	END=166303245;SVTYPE=INS;SVLEN=55;SC=NanoVar,PBHoney;NumNeighbors=0;NumThresholdNeighbors=0;MatchId=838;TruScore=0.666667;PctSeqSimilarity=0;PctSizeSimilarity=1;PctRecOverlap=1;SizeDiff=0;StartDistance=0;EndDistance=0	GT	0/1
chr4	64134308	HG2_PB_SVrefine2Falcon1plusDovetail_8759	N	<DEL>	20	PASS	END=64154536;SVTYPE=DEL;SVLEN=20228;SC=Smartie-sv_aln,PBHoney,Smartie-sv_asm;NumNeighbors=0;NumThresholdNeighbors=0;MatchId=556;TruScore=0.666667;PctSeqSimilarity=0;PctSizeSimilarity=1;PctRecOverlap=1;SizeDiff=0;StartDistance=0;EndDistance=0	GT	0/1
chr4	140493342	HG2_PB_pbsv_4933	N	<INS>	10	PASS	END=140493342;SVTYPE=INS;SVLEN=168;SC=NanoVar;NumNeighbors=0;NumThresholdNeighbors=0	GT	0/1
chr4	174149440	HG2_PB_SVrefine2Falcon1plusDovetail_9116	N	<INS>	20	PASS	END=174149440;SVTYPE=INS;SVLEN=318;SC=SVIM;NumNeighbors=0;NumThresholdNeighbors=0	GT	0/1
chr4	174320678	HG2_PB_SVrefine2Falcon2Bionano_2487	N	<INS>	20	PASS	END=174320678;SVTYPE=INS;SVLEN=140;SC=pbsv,Smartie-sv_asm,SVIM-asm,PAV,Dipcall;NumNeighbors=0;NumThresholdNeighbors=0;MatchId=710;TruScore=0.666667;PctSeqSimilarity=0;PctSizeSimilarity=1;PctRecOverlap=1;SizeDiff=0;StartDistance=0;EndDistance=0	GT	0/1
chr4	189969676	HG3_Ill_scalpel_5340	N	<DEL>	20	PASS	END=189970030;SVTYPE=DEL;SVLEN=354;SC=Dipcall;NumNeighbors=0;NumThresholdNeighbors=0	GT	1/1
chr4	75642742	HG3_PB_assemblyticsfalcon_19575	N	<DEL>	20	PASS	END=75648799;SVTYPE=DEL;SVLEN=6057;SC=Sniffles2,Smartie-sv_aln,PBHoney;NumNeighbors=0;NumThresholdNeighbors=0;MatchId=1025;TruScore=0.666667;PctSeqSimilarity=0;PctSizeSimilarity=1;PctRecOverlap=1;SizeDiff=0;StartDistance=0;EndDistance=0	GT	1/1
chr4	110248315	HG2_PB_SVrefine2Falcon1plusDovetail_8916	N	<INS>	10	PASS	END=110248315;SVTYPE=INS;SVLEN=6036;SC=cuteSV,SVIM,Sniffles,Smartie-sv_aln,PBHoney;NumNeighbors=0;NumThresholdNeighbors=0;MatchId=1023;TruScore=0.666667;PctSeqSimilarity=0;PctSizeSimilarity=1;PctRecOverlap=1;SizeDiff=0;StartDistance=0;EndDistance=0	GT	0/1
chr4	188525100	HG3_PB_pbsv_5130	N	<INS>	10	PASS	END=188525100;SVTYPE=INS;SVLEN=285;SC=Sniffles;NumNeighbors=0;NumThresholdNeighbors=0	GT	1/1
chr4	172121737	HG4_Ill_250bpfermikitraw_7275	N	<INS>	20	PASS	END=172121737;SVTYPE=INS;SVLEN=83;SC=NanoVar;NumNeighbors=0;NumThresholdNeighbors=0	GT	0/1
chr4	73889663	HG3_PB_SVrefine2PBcRDovetail_2093	N	<INS>	20	PASS	END=73889663;SVTYPE=INS;SVLEN=343;SC=NanoVar;NumNeighbors=0;NumThresholdNeighbors=0	GT	1/1
chr4	148271689	HG3_Ill_scalpel_5016	N	<DEL>	20	PASS	END=148271751;SVTYPE=DEL;SVLEN=62;SC=Smartie-sv_asm;NumNeighbors=0;NumThresholdNeighbors=0	GT	1/1
chr4	43947484	HG2_Ill_scalpel_4343	N	<INS>	20	PASS	END=43947484;SVTYPE=INS;SVLEN=52;SC=pbsv,PBHoney;NumNeighbors=0;NumThresholdNeighbors=0;MatchId=716;TruScore=0.666667;PctSeqSimilarity=0;PctSizeSimilarity=1;PctRecOverlap=1;SizeDiff=0;StartDistance=0;EndDistance=0	GT	1/1
chr4	43950001	HG2_Ill_GATKHC_7359	N	<INS>	20	PASS	END=43950001;SVTYPE=INS;SVLEN=62;SC=NanoVar,PBHoney;NumNeighbors=0;NumThresholdNeighbors=0;MatchId=848;TruScore=0.666667;PctSeqSimilarity=0;PctSizeSimilarity=1;PctRecOverlap=1;SizeDiff=0;StartDistance=0;EndDistance=0	GT	1/1
chr4	157571985	HG2_PB_pbsv_5023	N	<INS>	20	PASS	END=157571985;SVTYPE=INS;SVLEN=344;SC=SVIM,Smartie-sv_asm,SVIM-asm,PAV,Dipcall;NumNeighbors=0;NumThresholdNeighbors=0;MatchId=653;TruScore=0.666667;PctSeqSimilarity=0;PctSizeSimilarity=1;PctRecOverlap=1;SizeDiff=0;StartDistance=0;EndDistance=0	GT	0/1
chr4	14727912	HG4_Ill_Krunchall_6194	N	<INS>	20	PASS	END=14727912;SVTYPE=INS;SVLEN=95;SC=NanoVar;NumNeighbors=0;NumThresholdNeighbors=0	GT	1/1
chr4	38755998	HG2_PB_PB10Xdip_22223	N	<INS>	20	PASS	END=38755998;SVTYPE=INS;SVLEN=606;SC=Sniffles;NumNeighbors=0;NumThresholdNeighbors=0	GT	1/1
chr4	92885118	HG4_PB_pbsv_4742	N	<INS>	20	PASS	END=92885118;SVTYPE=INS;SVLEN=278;SC=SVIM-asm,Dipcall;NumNeighbors=0;NumThresholdNeighbors=0;MatchId=111;TruScore=0.666667;PctSeqSimilarity=0;PctSizeSimilarity=1;PctRecOverlap=1;SizeDiff=0;StartDistance=0;EndDistance=0	GT	1/1
chr4	76589056	HG3_Ill_manta_1055	N	<INS>	20	PASS	END=76589056;SVTYPE=INS;SVLEN=69;SC=NanoVar,PBHoney;NumNeighbors=0;NumThresholdNeighbors=0;MatchId=853;TruScore=0.666667;PctSeqSimilarity=0;PctSizeSimilarity=1;PctRecOverlap=1;SizeDiff=0;StartDistance=0;EndDistance=0	GT	1/1
chr4	76674935	HG4_Ill_SVrefine2DISCOVARDovetail_3531	N	<INS>	20	PASS	END=76674935;SVTYPE=INS;SVLEN=4002;SC=Sniffles2,NanoVar,SVIM,Sniffles,Smartie-sv_aln,PBHoney;NumNeighbors=0;NumThresholdNeighbors=0;MatchId=1039;TruScore=0.666667;PctSeqSimilarity=0;PctSizeSimilarity=1;PctRecOverlap=1;SizeDiff=0;StartDistance=0;EndDistance=0	GT	1/1
chr4	142443042	HG2_Ill_SVrefine2DISCOVARplusDovetail_9810	N	<INS>	20	PASS	END=142443042;SVTYPE=INS;SVLEN=146;SC=NanoVar,pbsv;NumNeighbors=0;NumThresholdNeighbors=0;MatchId=855;TruScore=0.666667;PctSeqSimilarity=0;PctSizeSimilarity=1;PctRecOverlap=1;SizeDiff=0;StartDistance=0;EndDistance=0	GT	0/1
chr4	118119725	HG2_PB_assemblyticsfalcon_19967	N	<INS>	10	PASS	END=118119725;SVTYPE=INS;SVLEN=508;SC=cuteSV,SVIM,Sniffles;NumNeighbors=0;NumThresholdNeighbors=0;MatchId=1038;TruScore=0.666667;PctSeqSimilarity=0;PctSizeSimilarity=1;PctRecOverlap=1;SizeDiff=0;StartDistance=0;EndDistance=0	GT	0/1
chr4	10133272	HG2_PB_SVrefine2PB10Xhap12_3132	N	<INS>	10	PASS	END=10133272;SVTYPE=INS;SVLEN=92;SC=MAMnet;NumNeighbors=0;NumThresholdNeighbors=0	GT	0/1
chr4	143502619	HG4_Ill_150bpfermikitraw_6709	N	<DEL>	20	PASS	END=143502715;SVTYPE=DEL;SVLEN=96;SC=NanoVar;NumNeighbors=0;NumThresholdNeighbors=0	GT	0/1
chr4	65216746	HG2_Ill_GATKHCSBGrefine_3063	N	<INS>	20	PASS	END=65216746;SVTYPE=INS;SVLEN=291;SC=NanoVar;NumNeighbors=0;NumThresholdNeighbors=0	GT	1/1
chr4	82630137	HG2_PB_SVrefine2Falcon1plusDovetail_8826	N	<INS>	20	PASS	END=82630137;SVTYPE=INS;SVLEN=319;SC=NanoVar;NumNeighbors=0;NumThresholdNeighbors=0	GT	0/1
chr4	59622451	HG3_PB_pbsv_4426	N	<INS>	10	PASS	END=59622451;SVTYPE=INS;SVLEN=833;SC=NanoVar,SVIM;NumNeighbors=0;NumThresholdNeighbors=0;MatchId=857;TruScore=0.666667;PctSeqSimilarity=0;PctSizeSimilarity=1;PctRecOverlap=1;SizeDiff=0;StartDistance=0;EndDistance=0	GT	0/1
chr4	66413930	HG2_PB_PB10Xdip_22499	N	<INS>	20	PASS	END=66413930;SVTYPE=INS;SVLEN=1497;SC=Sniffles2,NanoVar,SVIM,Sniffles,Smartie-sv_aln,PBHoney;NumNeighbors=0;NumThresholdNeighbors=0;MatchId=1046;TruScore=0.666667;PctSeqSimilarity=0;PctSizeSimilarity=1;PctRecOverlap=1;SizeDiff=0;StartDistance=0;EndDistance=0	GT	1/1
chr4	66440349	HG2_Ill_150bpfermikitraw_5907	N	<INS>	20	PASS	END=66440349;SVTYPE=INS;SVLEN=70;SC=NanoVar,pbsv;NumNeighbors=0;NumThresholdNeighbors=0;MatchId=859;TruScore=0.666667;PctSeqSimilarity=0;PctSizeSimilarity=1;PctRecOverlap=1;SizeDiff=0;StartDistance=0;EndDistance=0	GT	0/1
chr4	66469801	HG4_Ill_GATKHCSBGrefine_3219	N	<INS>	20	PASS	END=66469801;SVTYPE=INS;SVLEN=56;SC=PBHoney;NumNeighbors=0;NumThresholdNeighbors=0	GT	1/1
chr4	88268243	HG2_PB_SVrefine2PB10Xhap12_3401	N	<DEL>	20	PASS	END=88274298;SVTYPE=DEL;SVLEN=6055;SC=Smartie-sv_aln,PBHoney;NumNeighbors=0;NumThresholdNeighbors=0;MatchId=571;TruScore=0.666667;PctSeqSimilarity=0;PctSizeSimilarity=1;PctRecOverlap=1;SizeDiff=0;StartDistance=0;EndDistance=0	GT	0/1
chr4	155078195	HG3_Ill_SVrefine2DISCOVARDovetail_3888	N	<INS>	20	PASS	END=155078195;SVTYPE=INS;SVLEN=7123;SC=Sniffles2,NanoVar,SVIM,Sniffles,Smartie-sv_aln,PBHoney;NumNeighbors=0;NumThresholdNeighbors=0;MatchId=1050;TruScore=0.666667;PctSeqSimilarity=0;PctSizeSimilarity=1;PctRecOverlap=1;SizeDiff=0;StartDistance=0;EndDistance=0	GT	1/1
chr4	155110633	HG4_Ill_manta_1261	N	<INS>	20	PASS	END=155110633;SVTYPE=INS;SVLEN=59;SC=NanoVar,pbsv,PBHoney;NumNeighbors=0;NumThresholdNeighbors=0;MatchId=863;TruScore=0.666667;PctSeqSimilarity=0;PctSizeSimilarity=1;PctRecOverlap=1;SizeDiff=0;StartDistance=0;EndDistance=0	GT	1/1
chr4	79269120	HG4_Ill_MetaSV_3788	N	<DEL>	20	PASS	END=79275195;SVTYPE=DEL;SVLEN=6075;SC=MAMnet,Sniffles2,Smartie-sv_aln,PBHoney;NumNeighbors=0;NumThresholdNeighbors=0;MatchId=1052;TruScore=0.666667;PctSeqSimilarity=0;PctSizeSimilarity=1;PctRecOverlap=1;SizeDiff=0;StartDistance=0;EndDistance=0	GT	1/1
chr4	138177324	HG3_PB_SVrefine2Falcon1Dovetail_3048	N	<INS>	20	PASS	END=138177324;SVTYPE=INS;SVLEN=1525;SC=PBHoney;NumNeighbors=0;NumThresholdNeighbors=0	GT	1/1
chr4	138211638	HG3_Ill_GATKHCSBGrefine_3349	N	<INS>	20	PASS	END=138211638;SVTYPE=INS;SVLEN=64;SC=pbsv,PBHoney;NumNeighbors=0;NumThresholdNeighbors=0;MatchId=733;TruScore=0.666667;PctSeqSimilarity=0;PctSizeSimilarity=1;PctRecOverlap=1;SizeDiff=0;StartDistance=0;EndDistance=0	GT	0/1
chr4	184674156	HG2_PB_SVrefine2Falcon2Bionano_2547	N	<DEL>	20	PASS	END=184675618;SVTYPE=DEL;SVLEN=1462;SC=Dipcall;NumNeighbors=0;NumThresholdNeighbors=0	GT	0/1
chr4	18162679	HG2_PB_SVrefine2Falcon1plusDovetail_8626	N	<INS>	10	PASS	END=18162679;SVTYPE=INS;SVLEN=1498;SC=PBHoney;NumNeighbors=0;NumThresholdNeighbors=0	GT	0/1
chr4	187633979	HG2_Ill_GATKHC_8828	N	<INS>	20	PASS	END=187633979;SVTYPE=INS;SVLEN=73;SC=NanoVar,pbsv;NumNeighbors=0;NumThresholdNeighbors=0;MatchId=870;TruScore=0.666667;PctSeqSimilarity=0;PctSizeSimilarity=1;PctRecOverlap=1;SizeDiff=0;StartDistance=0;EndDistance=0	GT	0/1
chr4	151192546	HG2_10X_SVrefine210Xhap12_3665	N	<DEL>	20	PASS	END=151192689;SVTYPE=DEL;SVLEN=143;SC=Smartie-sv_asm,SVIM-asm,PAV,Dipcall;NumNeighbors=0;NumThresholdNeighbors=0;MatchId=118;TruScore=0.666667;PctSeqSimilarity=0;PctSizeSimilarity=1;PctRecOverlap=1;SizeDiff=0;StartDistance=0;EndDistance=0	GT	0/1
chr4	157680435	HG3_PB_SVrefine2Falcon1Dovetail_3102	N	<DEL>	10	PASS	END=157680623;SVTYPE=DEL;SVLEN=188;SC=Smartie-sv_asm,SVIM-asm,PAV,Dipcall;NumNeighbors=0;NumThresholdNeighbors=0;MatchId=119;TruScore=0.666667;PctSeqSimilarity=0;PctSizeSimilarity=1;PctRecOverlap=1;SizeDiff=0;StartDistance=0;EndDistance=0	GT	0/1
chr4	108063193	HG2_Ill_MetaSV_3671	N	<DEL>	20	PASS	END=108076045;SVTYPE=DEL;SVLEN=12852;SC=Smartie-sv_aln,PBHoney;NumNeighbors=0;NumThresholdNeighbors=0;MatchId=581;TruScore=0.666667;PctSeqSimilarity=0;PctSizeSimilarity=1;PctRecOverlap=1;SizeDiff=0;StartDistance=0;EndDistance=0	GT	0/1
chr4	116381174	HG2_Ill_manta_1361	N	<INS>	20	PASS	END=116381174;SVTYPE=INS;SVLEN=86;SC=NanoVar;NumNeighbors=0;NumThresholdNeighbors=0	GT	0/1
chr4	34779881	HG3_PB_SVrefine2Falcon1Dovetail_2737	N	<DEL>	20	PASS	END=34828939;SVTYPE=DEL;SVLEN=49058;SC=NanoVar,Smartie-sv_aln,PBHoney,Smartie-sv_asm;NumNeighbors=0;NumThresholdNeighbors=0;MatchId=874;TruScore=0.666667;PctSeqSimilarity=0;PctSizeSimilarity=1;PctRecOverlap=1;SizeDiff=0;StartDistance=0;EndDistance=0	GT	0/1
chr4	76993809	HG4_Ill_MetaSV_3786	N	<INS>	20	PASS	END=76993809;SVTYPE=INS;SVLEN=315;SC=SVIM;NumNeighbors=0;NumThresholdNeighbors=0	GT	0/1
chr4	77348383	HG2_Ill_GATKHCSBGrefine_3117	N	<INS>	20	PASS	END=77348383;SVTYPE=INS;SVLEN=790;SC=NanoVar,SVIM;NumNeighbors=0;NumThresholdNeighbors=0;MatchId=876;TruScore=0.666667;PctSeqSimilarity=0;PctSizeSimilarity=1;PctRecOverlap=1;SizeDiff=0;StartDistance=0;EndDistance=0	GT	0/1
chr4	83809550	HG2_Ill_scalpel_4575	N	<INS>	20	PASS	END=83809550;SVTYPE=INS;SVLEN=58;SC=PBHoney;NumNeighbors=0;NumThresholdNeighbors=0	GT	0/1
chr4	156493549	HG4_Ill_SVrefine2DISCOVARDovetail_3847	N	<INS>	20	PASS	END=156493549;SVTYPE=INS;SVLEN=104;SC=PBHoney;NumNeighbors=0;NumThresholdNeighbors=0	GT	1/1
chr4	177172431	HG3_Ill_SVrefine2DISCOVARDovetail_4017	N	<INS>	20	PASS	END=177172431;SVTYPE=INS;SVLEN=652;SC=SVIM-asm,Dipcall;NumNeighbors=0;NumThresholdNeighbors=0;MatchId=115;TruScore=0.666667;PctSeqSimilarity=0;PctSizeSimilarity=1;PctRecOverlap=1;SizeDiff=0;StartDistance=0;EndDistance=0	GT	0/1
chr4	177221409	HG2_Ill_manta_1472	N	<INS>	20	PASS	END=177221409;SVTYPE=INS;SVLEN=51;SC=NanoVar,PBHoney;NumNeighbors=0;NumThresholdNeighbors=0;MatchId=880;TruScore=0.666667;PctSeqSimilarity=0;PctSizeSimilarity=1;PctRecOverlap=1;SizeDiff=0;StartDistance=0;EndDistance=0	GT	0/1
chr4	177288438	HG2_Ill_breakscan11_3516	N	<INS>	20	PASS	END=177288438;SVTYPE=INS;SVLEN=336;SC=NanoVar;NumNeighbors=0;NumThresholdNeighbors=0	GT	0/1
chr4	103133339	HG2_Ill_MetaSV_3661	N	<INS>	20	PASS	END=103133339;SVTYPE=INS;SVLEN=326;SC=SVIM;NumNeighbors=0;NumThresholdNeighbors=0	GT	0/1
chr4	37952113	HG3_PB_assemblyticsfalcon_19234	N	<INS>	10	PASS	END=37952113;SVTYPE=INS;SVLEN=4124;SC=Smartie-sv_aln,PBHoney;NumNeighbors=0;NumThresholdNeighbors=0;MatchId=587;TruScore=0.666667;PctSeqSimilarity=0;PctSizeSimilarity=1;PctRecOverlap=1;SizeDiff=0;StartDistance=0;EndDistance=0	GT	0/1
chr4	35240256	HG2_PB_SVrefine2PBcRplusDovetail_8050	N	<DEL>	20	PASS	END=35244427;SVTYPE=DEL;SVLEN=4171;SC=Smartie-sv_aln,PBHoney;NumNeighbors=0;NumThresholdNeighbors=0;MatchId=588;TruScore=0.666667;PctSeqSimilarity=0;PctSizeSimilarity=1;PctRecOverlap=1;SizeDiff=0;StartDistance=0;EndDistance=0	GT	0/1
chr4	151172000	HG2_PB_SVrefine2Falcon1plusDovetail_9031	N	<INS>	10	PASS	END=151172000;SVTYPE=INS;SVLEN=1080;SC=MAMnet,Sniffles2,cuteSV,NanoVar,SVIM,Sniffles,Smartie-sv_aln,PBHoney,SVIM-asm,Dipcall;NumNeighbors=0;NumThresholdNeighbors=0;MatchId=1074;TruScore=0.666667;PctSeqSimilarity=0;PctSizeSimilarity=1;PctRecOverlap=1;SizeDiff=0;StartDistance=0;EndDistance=0	GT	1/1
chr4	133823804	HG2_Ill_scalpel_4857	N	<INS>	20	PASS	END=133823804;SVTYPE=INS;SVLEN=52;SC=PBHoney;NumNeighbors=0;NumThresholdNeighbors=0	GT	1/1
chr4	1350766	HG2_PB_SVrefine2PB10Xhap12_3027	N	<INS>	10	PASS	END=1350766;SVTYPE=INS;SVLEN=411;SC=NanoVar;NumNeighbors=0;NumThresholdNeighbors=0	GT	1/1
chr4	46764228	HG2_Ill_GATKHC_7387	N	<INS>	20	PASS	END=46764228;SVTYPE=INS;SVLEN=67;SC=pbsv,PBHoney;NumNeighbors=0;NumThresholdNeighbors=0;MatchId=753;TruScore=0.666667;PctSeqSimilarity=0;PctSizeSimilarity=1;PctRecOverlap=1;SizeDiff=0;StartDistance=0;EndDistance=0	GT	0/1
chr4	17655546	HG2_Ill_svaba_5441	N	<INS>	20	PASS	END=17655546;SVTYPE=INS;SVLEN=53;SC=NanoVar,PBHoney;NumNeighbors=0;NumThresholdNeighbors=0;MatchId=889;TruScore=0.666667;PctSeqSimilarity=0;PctSizeSimilarity=1;PctRecOverlap=1;SizeDiff=0;StartDistance=0;EndDistance=0	GT	1/1
chr4	91596785	HG4_Ill_SVrefine2DISCOVARDovetail_3596	N	<DEL>	20	PASS	END=91602908;SVTYPE=DEL;SVLEN=6123;SC=MAMnet,Sniffles2,Smartie-sv_aln,PBHoney;NumNeighbors=0;NumThresholdNeighbors=0;MatchId=1081;TruScore=0.666667;PctSeqSimilarity=0;PctSizeSimilarity=1;PctRecOverlap=1;SizeDiff=0;StartDistance=0;EndDistance=0	GT	1/1
chr4	165267748	HG2_Ill_150bpfermikitraw_6670	N	<DEL>	20	PASS	END=165267804;SVTYPE=DEL;SVLEN=56;SC=PBHoney;NumNeighbors=0;NumThresholdNeighbors=0	GT	1/1
chr4	43527670	HG2_Ill_FB_4019	N	<INS>	20	PASS	END=43527670;SVTYPE=INS;SVLEN=54;SC=PBHoney;NumNeighbors=0;NumThresholdNeighbors=0	GT	1/1
chr4	190057998	HG3_Ill_SVrefine2DISCOVARDovetail_4122	N	<DEL>	20	PASS	END=190064272;SVTYPE=DEL;SVLEN=6274;SC=Smartie-sv_aln,PBHoney;NumNeighbors=0;NumThresholdNeighbors=0;MatchId=598;TruScore=0.666667;PctSeqSimilarity=0;PctSizeSimilarity=1;PctRecOverlap=1;SizeDiff=0;StartDistance=0;EndDistance=0	GT	0/1
chr4	190076958	HG2_PB_SVrefine2Falcon2Bionano_2607	N	<INS>	10	PASS	END=190076958;SVTYPE=INS;SVLEN=157;SC=MAMnet,pbsv,PBHoney,PAV,Dipcall;NumNeighbors=0;NumThresholdNeighbors=0;MatchId=1085;TruScore=0.666667;PctSeqSimilarity=0;PctSizeSimilarity=1;PctRecOverlap=1;SizeDiff=0;StartDistance=0;EndDistance=0	GT	0/1
chr4	56612219	HG2_PB_SVrefine2PB10Xhap12_3290	N	<INS>	20	PASS	END=56612219;SVTYPE=INS;SVLEN=4228;SC=Sniffles2,NanoVar,SVIM,Sniffles,Smartie-sv_aln,PBHoney;NumNeighbors=0;NumThresholdNeighbors=0;MatchId=1086;TruScore=0.666667;PctSeqSimilarity=0;PctSizeSimilarity=1;PctRecOverlap=1;SizeDiff=0;StartDistance=0;EndDistance=0	GT	1/1
chr4	36045448	HG2_Ill_GATKHC_7282	N	<INS>	20	PASS	END=36045448;SVTYPE=INS;SVLEN=65;SC=NanoVar,PBHoney;NumNeighbors=0;NumThresholdNeighbors=0;MatchId=896;TruScore=0.666667;PctSeqSimilarity=0;PctSizeSimilarity=1;PctRecOverlap=1;SizeDiff=0;StartDistance=0;EndDistance=0	GT	1/1
chr4	161581870	HG2_PB_SVrefine2Falcon2Bionano_2446	N	<INS>	10	PASS	END=161581870;SVTYPE=INS;SVLEN=284;SC=MAMnet,Sniffles2,cuteSV,NanoVar,pbsv,SVIM,Sniffles,Smartie-sv_aln,PBHoney;NumNeighbors=0;NumThresholdNeighbors=0;MatchId=1088;TruScore=0.666667;PctSeqSimilarity=0;PctSizeSimilarity=1;PctRecOverlap=1;SizeDiff=0;StartDistance=0;EndDistance=0	GT	0/1
chr4	14916084	HG2_PB_SVrefine2Falcon2Bionano_2056	N	<INS>	20	PASS	END=14916084;SVTYPE=INS;SVLEN=309;SC=NanoVar;NumNeighbors=0;NumThresholdNeighbors=0	GT	1/1
chr4	104744609	HG3_Ill_GATKHCSBGrefine_3197	N	<INS>	20	PASS	END=104744609;SVTYPE=INS;SVLEN=303;SC=NanoVar;NumNeighbors=0;NumThresholdNeighbors=0	GT	1/1
chr4	30542414	HG2_10X_SVrefine210Xhap12_3211	N	<INS>	20	PASS	END=30542414;SVTYPE=INS;SVLEN=2644;SC=MAMnet,Sniffles2,NanoVar,SVIM,Sniffles,Smartie-sv_aln,PBHoney;NumNeighbors=0;NumThresholdNeighbors=0;MatchId=1091;TruScore=0.666667;PctSeqSimilarity=0;PctSizeSimilarity=1;PctRecOverlap=1;SizeDiff=0;StartDistance=0;EndDistance=0	GT	0/1
chr4	187386635	HG3_Ill_svaba_6906	N	<INS>	20	PASS	END=187386635;SVTYPE=INS;SVLEN=64;SC=NanoVar,pbsv,PBHoney;NumNeighbors=0;NumThresholdNeighbors=0;MatchId=899;TruScore=0.666667;PctSeqSimilarity=0;PctSizeSimilarity=1;PctRecOverlap=1;SizeDiff=0;StartDistance=0;EndDistance=0	GT	1/1
chr4	20473845	HG2_PB_SVrefine2PB10Xhap12_3175	N	<INS>	20	PASS	END=20473845;SVTYPE=INS;SVLEN=254;SC=Dipcall;NumNeighbors=0;NumThresholdNeighbors=0	GT	1/1
chr4	97727782	HG2_Ill_SVrefine2DISCOVARplusDovetail_9623	N	<INS>	20	PASS	END=97727782;SVTYPE=INS;SVLEN=1735;SC=PBHoney;NumNeighbors=0;NumThresholdNeighbors=0	GT	0/1
chr4	172988640	HG2_PB_assemblyticsPBcR_19771	N	<DEL>	20	PASS	END=172992931;SVTYPE=DEL;SVLEN=4291;SC=Smartie-sv_aln;NumNeighbors=0;NumThresholdNeighbors=0	GT	1/1
chr4	53155149	HG2_Ill_GATKHCSBGrefine_3019	N	<INS>	20	PASS	END=53155149;SVTYPE=INS;SVLEN=87;SC=NanoVar,pbsv;NumNeighbors=0;NumThresholdNeighbors=0;MatchId=903;TruScore=0.666667;PctSeqSimilarity=0;PctSizeSimilarity=1;PctRecOverlap=1;SizeDiff=0;StartDistance=0;EndDistance=0	GT	1/1
chr4	89092659	HG4_PB_HySA_7022	N	<INS>	20	PASS	END=89092659;SVTYPE=INS;SVLEN=4779;SC=Sniffles2,NanoVar,SVIM,Sniffles,Smartie-sv_aln,PBHoney;NumNeighbors=0;NumThresholdNeighbors=0;MatchId=1097;TruScore=0.666667;PctSeqSimilarity=0;PctSizeSimilarity=1;PctRecOverlap=1;SizeDiff=0;StartDistance=0;EndDistance=0	GT	0/1
chr4	43345693	HG2_Ill_GATKHCSBGrefine_2960	N	<INS>	20	PASS	END=43345693;SVTYPE=INS;SVLEN=75;SC=pbsv;NumNeighbors=0;NumThresholdNeighbors=0	GT	1/1
chr4	190690477	HG2_Ill_GATKHCSBGrefine_3670	N	<INS>	20	PASS	END=190690477;SVTYPE=INS;SVLEN=77;SC=NanoVar,pbsv;NumNeighbors=0;NumThresholdNeighbors=0;MatchId=906;TruScore=0.666667;PctSeqSimilarity=0;PctSizeSimilarity=1;PctRecOverlap=1;SizeDiff=0;StartDistance=0;EndDistance=0	GT	0/1
chr4	1626573	HG2_PB_SVrefine2Falcon1plusDovetail_8512	N	<INS>	10	PASS	END=1626573;SVTYPE=INS;SVLEN=933;SC=MAMnet,Sniffles2,cuteSV,NanoVar,pbsv,SVIM,Sniffles,Smartie-sv_aln,PBHoney,Smartie-sv_asm,SVIM-asm,PAV,Dipcall;NumNeighbors=0;NumThresholdNeighbors=0;MatchId=1100;TruScore=0.666667;PctSeqSimilarity=0;PctSizeSimilarity=1;PctRecOverlap=1;SizeDiff=0;StartDistance=0;EndDistance=0	GT	0/1
chr4	53851835	HG4_Ill_GATKHCSBGrefine_3151	N	<INS>	20	PASS	END=53851835;SVTYPE=INS;SVLEN=313;SC=SVIM;NumNeighbors=0;NumThresholdNeighbors=0	GT	0/1
chr4	126487557	HG2_10X_SVrefine210Xhap12_3566	N	<INS>	20	PASS	END=126487557;SVTYPE=INS;SVLEN=64;SC=PBHoney;NumNeighbors=0;NumThresholdNeighbors=0	GT	1/1
chr4	172374411	HG3_Ill_SVrefine2DISCOVARDovetail_3987	N	<DEL>	20	PASS	END=172379425;SVTYPE=DEL;SVLEN=5014;SC=Smartie-sv_aln,PBHoney;NumNeighbors=0;NumThresholdNeighbors=0;MatchId=610;TruScore=0.666667;PctSeqSimilarity=0;PctSizeSimilarity=1;PctRecOverlap=1;SizeDiff=0;StartDistance=0;EndDistance=0	GT	0/1
chr4	27208003	HG3_Ill_SVrefine2DISCOVARDovetail_3316	N	<INS>	20	PASS	END=27208003;SVTYPE=INS;SVLEN=190;SC=pbsv;NumNeighbors=0;NumThresholdNeighbors=0	GT	1/1
chr4	65855612	HG4_Ill_Krunchall_6716	N	<INS>	20	PASS	END=65855612;SVTYPE=INS;SVLEN=66;SC=NanoVar;NumNeighbors=0;NumThresholdNeighbors=0	GT	0/1
chr4	17581801	HG2_Ill_MetaSV_3502	N	<INS>	20	PASS	END=17581801;SVTYPE=INS;SVLEN=150;SC=Dipcall;NumNeighbors=0;NumThresholdNeighbors=0	GT	0/1
chr4	182086432	HG3_Ill_GATKHCSBGrefine_3543	N	<INS>	20	PASS	END=182086432;SVTYPE=INS;SVLEN=158;SC=NanoVar;NumNeighbors=0;NumThresholdNeighbors=0	GT	1/1
chr4	172288841	HG2_PB_SVrefine2Falcon1plusDovetail_9111	N	<INS>	20	PASS	END=172288841;SVTYPE=INS;SVLEN=317;SC=SVIM;NumNeighbors=0;NumThresholdNeighbors=0	GT	0/1
chr4	92123916	HG2_Ill_scalpel_4616	N	<INS>	20	PASS	END=92123916;SVTYPE=INS;SVLEN=50;SC=pbsv,PBHoney;NumNeighbors=0;NumThresholdNeighbors=0;MatchId=777;TruScore=0.666667;PctSeqSimilarity=0;PctSizeSimilarity=1;PctRecOverlap=1;SizeDiff=0;StartDistance=0;EndDistance=0	GT	1/1
chr4	69127148	HG3_Ill_250bpfermikitraw_6181	N	<INS>	20	PASS	END=69127148;SVTYPE=INS;SVLEN=57;SC=MAMnet,PBHoney;NumNeighbors=0;NumThresholdNeighbors=0;MatchId=1112;TruScore=0.666667;PctSeqSimilarity=0;PctSizeSimilarity=1;PctRecOverlap=1;SizeDiff=0;StartDistance=0;EndDistance=0	GT	0/1
chr4	63195290	HG4_Ill_FB_4214	N	<INS>	20	PASS	END=63195290;SVTYPE=INS;SVLEN=50;SC=PBHoney;NumNeighbors=0;NumThresholdNeighbors=0	GT	0/1
chr4	1616058	HG2_PB_SVrefine2Falcon2Bionano_1984	N	<INS>	10	PASS	END=1616058;SVTYPE=INS;SVLEN=57;SC=SKSV,cuteSV,pbsv,PBHoney;NumNeighbors=0;NumThresholdNeighbors=0;MatchId=1111;TruScore=0.666667;PctSeqSimilarity=0;PctSizeSimilarity=1;PctRecOverlap=1;SizeDiff=0;StartDistance=0;EndDistance=0	GT	0/1
chr4	188989360	HG2_10X_SVrefine210Xhap12_3859	N	<INS>	20	PASS	END=188989360;SVTYPE=INS;SVLEN=155;SC=NanoVar;NumNeighbors=0;NumThresholdNeighbors=0	GT	0/1
chr4	176102161	HG3_Ill_GATKHC_8694	N	<INS>	20	PASS	END=176102161;SVTYPE=INS;SVLEN=63;SC=NanoVar,pbsv,PBHoney;NumNeighbors=0;NumThresholdNeighbors=0;MatchId=920;TruScore=0.666667;PctSeqSimilarity=0;PctSizeSimilarity=1;PctRecOverlap=1;SizeDiff=0;StartDistance=0;EndDistance=0	GT	1/1
chr4	163066110	HG2_PB_SVrefine2Falcon2Bionano_2451	N	<INS>	10	PASS	END=163066110;SVTYPE=INS;SVLEN=206;SC=NanoVar;NumNeighbors=0;NumThresholdNeighbors=0	GT	1/1
chr4	161879029	HG2_10X_SVrefine210Xhap12_3708	N	<DEL>	20	PASS	END=161884943;SVTYPE=DEL;SVLEN=5914;SC=MAMnet,Sniffles2,Smartie-sv_aln,PBHoney;NumNeighbors=0;NumThresholdNeighbors=0;MatchId=1118;TruScore=0.666667;PctSeqSimilarity=0;PctSizeSimilarity=1;PctRecOverlap=1;SizeDiff=0;StartDistance=0;EndDistance=0	GT	1/1
chr4	140236152	HG4_Ill_GATKHCSBGrefine_3525	N	<INS>	20	PASS	END=140236152;SVTYPE=INS;SVLEN=50;SC=NanoVar,PBHoney,Smartie-sv_asm,SVIM-asm,PAV,Dipcall;NumNeighbors=0;NumThresholdNeighbors=0;MatchId=922;TruScore=0.666667;PctSeqSimilarity=0;PctSizeSimilarity=1;PctRecOverlap=1;SizeDiff=0;StartDistance=0;EndDistance=0	GT	0/1
chr4	38881711	HG3_Ill_150bpfermikitraw_5722	N	<DEL>	20	PASS	END=38881766;SVTYPE=DEL;SVLEN=55;SC=Smartie-sv_asm;NumNeighbors=0;NumThresholdNeighbors=0	GT	0/1
chr4	135510631	HG2_PB_SVrefine2Falcon1plusDovetail_8995	N	<DEL>	10	PASS	END=135510986;SVTYPE=DEL;SVLEN=355;SC=pbsv;NumNeighbors=0;NumThresholdNeighbors=0	GT	1/1
chr4	116843584	HG3_Ill_Krunchall_6760	N	<INS>	20	PASS	END=116843584;SVTYPE=INS;SVLEN=50;SC=pbsv,PBHoney;NumNeighbors=0;NumThresholdNeighbors=0;MatchId=785;TruScore=0.666667;PctSeqSimilarity=0;PctSizeSimilarity=1;PctRecOverlap=1;SizeDiff=0;StartDistance=0;EndDistance=0	GT	1/1
chr4	121582256	HG4_PB_pbsv_4875	N	<INS>	20	PASS	END=121582256;SVTYPE=INS;SVLEN=343;SC=SVIM;NumNeighbors=0;NumThresholdNeighbors=0	GT	0/1
chr4	168845183	HG2_Ill_250bpfermikitraw_7187	N	<INS>	20	PASS	END=168845183;SVTYPE=INS;SVLEN=69;SC=NanoVar,pbsv;NumNeighbors=0;NumThresholdNeighbors=0;MatchId=927;TruScore=0.666667;PctSeqSimilarity=0;PctSizeSimilarity=1;PctRecOverlap=1;SizeDiff=0;StartDistance=0;EndDistance=0	GT	0/1
chr4	137235397	HG4_Ill_svaba_6454	N	<INS>	20	PASS	END=137235397;SVTYPE=INS;SVLEN=67;SC=NanoVar,PBHoney;NumNeighbors=0;NumThresholdNeighbors=0;MatchId=928;TruScore=0.666667;PctSeqSimilarity=0;PctSizeSimilarity=1;PctRecOverlap=1;SizeDiff=0;StartDistance=0;EndDistance=0	GT	1/1
chr4	184778573	HG2_Ill_manta_1499	N	<INS>	20	PASS	END=184778573;SVTYPE=INS;SVLEN=51;SC=NanoVar,pbsv,PBHoney;NumNeighbors=0;NumThresholdNeighbors=0;MatchId=929;TruScore=0.666667;PctSeqSimilarity=0;PctSizeSimilarity=1;PctRecOverlap=1;SizeDiff=0;StartDistance=0;EndDistance=0	GT	1/1
chr4	77798847	HG2_Ill_150bpfermikitraw_6002	N	<INS>	20	PASS	END=77798847;SVTYPE=INS;SVLEN=58;SC=NanoVar,PBHoney;NumNeighbors=0;NumThresholdNeighbors=0;MatchId=930;TruScore=0.666667;PctSeqSimilarity=0;PctSizeSimilarity=1;PctRecOverlap=1;SizeDiff=0;StartDistance=0;EndDistance=0	GT	0/1
chr4	59060347	HG4_Ill_GATKHCSBGrefine_3179	N	<INS>	20	PASS	END=59060347;SVTYPE=INS;SVLEN=88;SC=Dipcall;NumNeighbors=0;NumThresholdNeighbors=0	GT	0/1
chr4	177444916	HG3_Ill_Krunchall_7335	N	<INS>	20	PASS	END=177444916;SVTYPE=INS;SVLEN=56;SC=NanoVar,pbsv,PBHoney;NumNeighbors=0;NumThresholdNeighbors=0;MatchId=932;TruScore=0.666667;PctSeqSimilarity=0;PctSizeSimilarity=1;PctRecOverlap=1;SizeDiff=0;StartDistance=0;EndDistance=0	GT	1/1
chr4	132122534	HG2_PB_SVrefine2PB10Xhap12_3564	N	<DEL>	10	PASS	END=132122734;SVTYPE=DEL;SVLEN=200;SC=NanoVar,pbsv;NumNeighbors=0;NumThresholdNeighbors=0;MatchId=933;TruScore=0.666667;PctSeqSimilarity=0;PctSizeSimilarity=1;PctRecOverlap=1;SizeDiff=0;StartDistance=0;EndDistance=0	GT	0/1
chr4	66104448	HG2_PB_HySA_8594	N	<INS>	20	PASS	END=66104448;SVTYPE=INS;SVLEN=83;SC=MAMnet,pbsv;NumNeighbors=0;NumThresholdNeighbors=0;MatchId=1131;TruScore=0.666667;PctSeqSimilarity=0;PctSizeSimilarity=1;PctRecOverlap=1;SizeDiff=0;StartDistance=0;EndDistance=0	GT	0/1
chr4	46233052	HG3_Ill_manta_1015	N	<INS>	20	PASS	END=46233052;SVTYPE=INS;SVLEN=58;SC=NanoVar,pbsv,PBHoney;NumNeighbors=0;NumThresholdNeighbors=0;MatchId=935;TruScore=0.666667;PctSeqSimilarity=0;PctSizeSimilarity=1;PctRecOverlap=1;SizeDiff=0;StartDistance=0;EndDistance=0	GT	1/1
chr4	164401510	HG2_Ill_scalpel_5026	N	<INS>	20	PASS	END=164401510;SVTYPE=INS;SVLEN=50;SC=MAMnet,PBHoney;NumNeighbors=0;NumThresholdNeighbors=0;MatchId=1133;TruScore=0.666667;PctSeqSimilarity=0;PctSizeSimilarity=1;PctRecOverlap=1;SizeDiff=0;StartDistance=0;EndDistance=0	GT	0/1
chr4	13228194	HG2_10X_SVrefine210Xhap12_3151	N	<INS>	20	PASS	END=13228194;SVTYPE=INS;SVLEN=1863;SC=NanoVar,PBHoney;NumNeighbors=0;NumThresholdNeighbors=0;MatchId=937;TruScore=0.666667;PctSeqSimilarity=0;PctSizeSimilarity=1;PctRecOverlap=1;SizeDiff=0;StartDistance=0;EndDistance=0	GT	0/1
chr4	124830004	HG2_10X_SVrefine210Xhap12_3557	N	<INS>	20	PASS	END=124830004;SVTYPE=INS;SVLEN=261;SC=Sniffles2,cuteSV,NanoVar,pbsv,SVIM,Sniffles,Smartie-sv_aln,PBHoney;NumNeighbors=0;NumThresholdNeighbors=0;MatchId=1135;TruScore=0.666667;PctSeqSimilarity=0;PctSizeSimilarity=1;PctRecOverlap=1;SizeDiff=0;StartDistance=0;EndDistance=0	GT	1/1
chr4	92920204	HG4_Ill_250bpfermikitraw_6616	N	<DEL>	20	PASS	END=92920257;SVTYPE=DEL;SVLEN=53;SC=SKSV,Smartie-sv_aln;NumNeighbors=0;NumThresholdNeighbors=0;MatchId=1133;TruScore=0.666667;PctSeqSimilarity=0;PctSizeSimilarity=1;PctRecOverlap=1;SizeDiff=0;StartDistance=0;EndDistance=0	GT	0/1
chr4	188353544	HG2_PB_SVrefine2Falcon2Bionano_2578	N	<INS>	20	PASS	END=188353544;SVTYPE=INS;SVLEN=351;SC=Sniffles;NumNeighbors=0;NumThresholdNeighbors=0	GT	0/1
chr4	188373797	HG3_Ill_SVrefine2DISCOVARDovetail_4099	N	<INS>	20	PASS	END=188373797;SVTYPE=INS;SVLEN=727;SC=NanoVar;NumNeighbors=0;NumThresholdNeighbors=0	GT	0/1
chr4	117151884	HG2_PB_SVrefine2PB10Xhap12_3515	N	<DEL>	10	PASS	END=117151938;SVTYPE=DEL;SVLEN=54;SC=NanoVar;NumNeighbors=0;NumThresholdNeighbors=0	GT	0/1
chr4	185984889	HG2_PB_SVrefine2Falcon2Bionano_2555	N	<INS>	20	PASS	END=185984889;SVTYPE=INS;SVLEN=163;SC=pbsv;NumNeighbors=0;NumThresholdNeighbors=0	GT	0/1
chr4	132181647	HG4_PB_SVrefine2PBcRDovetail_2492	N	<INS>	20	PASS	END=132181647;SVTYPE=INS;SVLEN=6058;SC=SVIM,Smartie-sv_aln,PBHoney;NumNeighbors=0;NumThresholdNeighbors=0;MatchId=727;TruScore=0.666667;PctSeqSimilarity=0;PctSizeSimilarity=1;PctRecOverlap=1;SizeDiff=0;StartDistance=0;EndDistance=0	GT	0/1
chr4	97423310	HG2_PB_SVrefine2Falcon2Bionano_2271	N	<INS>	20	PASS	END=97423310;SVTYPE=INS;SVLEN=3630;SC=NanoVar,Smartie-sv_aln,PBHoney;NumNeighbors=0;NumThresholdNeighbors=0;MatchId=944;TruScore=0.666667;PctSeqSimilarity=0;PctSizeSimilarity=1;PctRecOverlap=1;SizeDiff=0;StartDistance=0;EndDistance=0	GT	1/1
chr5	133762636	HG2_PB_SVrefine2Falcon2Bionano_3074	N	<INS>	20	PASS	END=133762636;SVTYPE=INS;SVLEN=286;SC=Sniffles;NumNeighbors=0;NumThresholdNeighbors=0	GT	1/1
chr5	133776811	HG2_PB_SVrefine2Falcon2Bionano_3075	N	<INS>	20	PASS	END=133776811;SVTYPE=INS;SVLEN=1800;SC=Sniffles2,NanoVar,SVIM,Sniffles,Smartie-sv_aln,PBHoney;NumNeighbors=0;NumThresholdNeighbors=0;MatchId=1145;TruScore=0.666667;PctSeqSimilarity=0;PctSizeSimilarity=1;PctRecOverlap=1;SizeDiff=0;StartDistance=0;EndDistance=0	GT	1/1
chr5	84544389	HG2_PB_SVrefine2Falcon1plusDovetail_9626	N	<INS>	20	PASS	END=84544389;SVTYPE=INS;SVLEN=327;SC=NanoVar,SVIM;NumNeighbors=0;NumThresholdNeighbors=0;MatchId=947;TruScore=0.666667;PctSeqSimilarity=0;PctSizeSimilarity=1;PctRecOverlap=1;SizeDiff=0;StartDistance=0;EndDistance=0	GT	0/1
chr5	78280723	HG2_Ill_GATKHCSBGrefine_4115	N	<INS>	20	PASS	END=78280723;SVTYPE=INS;SVLEN=108;SC=NanoVar;NumNeighbors=0;NumThresholdNeighbors=0	GT	0/1
chr5	16391776	HG3_PB_assemblyticsfalcon_20991	N	<INS>	20	PASS	END=16391776;SVTYPE=INS;SVLEN=294;SC=SVIM;NumNeighbors=0;NumThresholdNeighbors=0	GT	0/1
chr5	123880540	HG2_Ill_breakscan11_3609	N	<INS>	20	PASS	END=123880540;SVTYPE=INS;SVLEN=298;SC=SVIM;NumNeighbors=0;NumThresholdNeighbors=0	GT	0/1
chr5	92415	HG2_PB_SVrefine2Falcon1plusDovetail_9280	N	<INS>	10	PASS	END=92415;SVTYPE=INS;SVLEN=394;SC=NanoVar;NumNeighbors=0;NumThresholdNeighbors=0	GT	1/1
chr5	39499670	HG2_Ill_GATKHC_9490	N	<INS>	20	PASS	END=39499670;SVTYPE=INS;SVLEN=115;SC=NanoVar;NumNeighbors=0;NumThresholdNeighbors=0	GT	1/1
chr5	136854637	HG2_PB_SVrefine2PBcRplusDovetail_9127	N	<DEL>	20	PASS	END=136856353;SVTYPE=DEL;SVLEN=1716;SC=PBHoney;NumNeighbors=0;NumThresholdNeighbors=0	GT	1/1
chr5	136873758	HG2_PB_SVrefine2Falcon2Bionano_3086	N	<INS>	10	PASS	END=136873758;SVTYPE=INS;SVLEN=175;SC=pbsv;NumNeighbors=0;NumThresholdNeighbors=0	GT	1/1
chr5	14303130	HG2_PB_assemblyticsfalcon_21036	N	<INS>	10	PASS	END=14303130;SVTYPE=INS;SVLEN=72;SC=pbsv;NumNeighbors=0;NumThresholdNeighbors=0	GT	0/1
chr5	18673692	HG2_PB_PB10Xdip_23529	N	<INS>	10	PASS	END=18673692;SVTYPE=INS;SVLEN=63;SC=pbsv,PBHoney;NumNeighbors=0;NumThresholdNeighbors=0;MatchId=807;TruScore=0.666667;PctSeqSimilarity=0;PctSizeSimilarity=1;PctRecOverlap=1;SizeDiff=0;StartDistance=0;EndDistance=0	GT	1/1
chr5	18762564	HG2_PB_SVrefine2PB10Xhap12_4089	N	<INS>	10	PASS	END=18762564;SVTYPE=INS;SVLEN=471;SC=Sniffles;NumNeighbors=0;NumThresholdNeighbors=0	GT	1/1
chr5	180222941	HG4_Ill_GATKHC_10873	N	<INS>	20	PASS	END=180222941;SVTYPE=INS;SVLEN=59;SC=NanoVar,PBHoney;NumNeighbors=0;NumThresholdNeighbors=0;MatchId=955;TruScore=0.666667;PctSeqSimilarity=0;PctSizeSimilarity=1;PctRecOverlap=1;SizeDiff=0;StartDistance=0;EndDistance=0	GT	0/1
chr5	180224816	HG4_PB_pbsv_6438	N	<INS>	10	PASS	END=180224816;SVTYPE=INS;SVLEN=139;SC=NanoVar;NumNeighbors=0;NumThresholdNeighbors=0	GT	0/1
chr5	89891149	HG2_PB_SVrefine2PB10Xhap12_4328	N	<INS>	10	PASS	END=89891149;SVTYPE=INS;SVLEN=167;SC=MAMnet,cuteSV,SVIM,Sniffles;NumNeighbors=0;NumThresholdNeighbors=0;MatchId=1159;TruScore=0.666667;PctSeqSimilarity=0;PctSizeSimilarity=1;PctRecOverlap=1;SizeDiff=0;StartDistance=0;EndDistance=0	GT	0/1
chr5	161634369	HG2_PB_pbsv_6274	N	<INS>	20	PASS	END=161634369;SVTYPE=INS;SVLEN=343;SC=pbsv;NumNeighbors=0;NumThresholdNeighbors=0	GT	0/1
chr5	682380	HG2_PB_SVrefine2PBcRplusDovetail_8677	N	<INS>	20	PASS	END=682380;SVTYPE=INS;SVLEN=303;SC=Sniffles;NumNeighbors=0;NumThresholdNeighbors=0	GT	1/1
chr5	73499704	HG3_Ill_250bpfermikitraw_7873	N	<INS>	20	PASS	END=73499704;SVTYPE=INS;SVLEN=58;SC=NanoVar,pbsv,PBHoney;NumNeighbors=0;NumThresholdNeighbors=0;MatchId=959;TruScore=0.666667;PctSeqSimilarity=0;PctSizeSimilarity=1;PctRecOverlap=1;SizeDiff=0;StartDistance=0;EndDistance=0	GT	0/1
chr5	151456413	HG4_Ill_MetaSV_4307	N	<DEL>	20	PASS	END=151462447;SVTYPE=DEL;SVLEN=6034;SC=Sniffles2,Smartie-sv_aln,PBHoney;NumNeighbors=0;NumThresholdNeighbors=0;MatchId=1163;TruScore=0.666667;PctSeqSimilarity=0;PctSizeSimilarity=1;PctRecOverlap=1;SizeDiff=0;StartDistance=0;EndDistance=0	GT	1/1
chr5	391883	HG2_PB_pbsv_5408	N	<INS>	10	PASS	END=391883;SVTYPE=INS;SVLEN=146;SC=NanoVar,pbsv;NumNeighbors=0;NumThresholdNeighbors=0;MatchId=961;TruScore=0.666667;PctSeqSimilarity=0;PctSizeSimilarity=1;PctRecOverlap=1;SizeDiff=0;StartDistance=0;EndDistance=0	GT	0/1
chr5	77090772	HG4_PB_pbsv_5936	N	<INS>	10	PASS	END=77090772;SVTYPE=INS;SVLEN=125;SC=pbsv,Sniffles,SVIM-asm;NumNeighbors=0;NumThresholdNeighbors=0;MatchId=814;TruScore=0.666667;PctSeqSimilarity=0;PctSizeSimilarity=1;PctRecOverlap=1;SizeDiff=0;StartDistance=0;EndDistance=0	GT	0/1
chr5	44514220	HG4_Ill_GATKHC_9661	N	<INS>	20	PASS	END=44514220;SVTYPE=INS;SVLEN=71;SC=MAMnet,NanoVar;NumNeighbors=0;NumThresholdNeighbors=0;MatchId=1166;TruScore=0.666667;PctSeqSimilarity=0;PctSizeSimilarity=1;PctRecOverlap=1;SizeDiff=0;StartDistance=0;EndDistance=0	GT	0/1
chr5	43044180	HG3_Ill_250bpfermikitraw_7694	N	<INS>	20	PASS	END=43044180;SVTYPE=INS;SVLEN=54;SC=PBHoney;NumNeighbors=0;NumThresholdNeighbors=0	GT	1/1
chr5	101075642	HG3_Ill_Spiral_6589	N	<INS>	20	PASS	END=101075642;SVTYPE=INS;SVLEN=62;SC=PBHoney;NumNeighbors=0;NumThresholdNeighbors=0	GT	0/1
chr5	548890	HG2_PB_SVrefine2Falcon2Bionano_2664	N	<INS>	10	PASS	END=548890;SVTYPE=INS;SVLEN=296;SC=Sniffles2,cuteSV,NanoVar,pbsv,SVIM,Sniffles,Smartie-sv_aln;NumNeighbors=0;NumThresholdNeighbors=0;MatchId=1169;TruScore=0.666667;PctSeqSimilarity=0;PctSizeSimilarity=1;PctRecOverlap=1;SizeDiff=0;StartDistance=0;EndDistance=0	GT	0/1
chr5	146396115	HG4_Ill_150bpfermikitraw_8450	N	<INS>	20	PASS	END=146396115;SVTYPE=INS;SVLEN=60;SC=MAMnet,PBHoney;NumNeighbors=0;NumThresholdNeighbors=0;MatchId=1170;TruScore=0.666667;PctSeqSimilarity=0;PctSizeSimilarity=1;PctRecOverlap=1;SizeDiff=0;StartDistance=0;EndDistance=0	GT	1/1
chr5	5931014	HG2_Ill_SVrefine2DISCOVARplusDovetail_10145	N	<INS>	20	PASS	END=5931014;SVTYPE=INS;SVLEN=147;SC=pbsv;NumNeighbors=0;NumThresholdNeighbors=0	GT	1/1
chr5	10455894	HG3_Ill_250bpfermikitraw_7411	N	<INS>	20	PASS	END=10455894;SVTYPE=INS;SVLEN=56;SC=NanoVar,pbsv,PBHoney;NumNeighbors=0;NumThresholdNeighbors=0;MatchId=968;TruScore=0.666667;PctSeqSimilarity=0;PctSizeSimilarity=1;PctRecOverlap=1;SizeDiff=0;StartDistance=0;EndDistance=0	GT	1/1
chr5	26161946	HG3_Ill_GATKHC_9322	N	<INS>	20	PASS	END=26161946;SVTYPE=INS;SVLEN=52;SC=PBHoney;NumNeighbors=0;NumThresholdNeighbors=0	GT	0/1
chr5	26204303	HG2_PB_assemblyticsPBcR_20447	N	<INS>	20	PASS	END=26204303;SVTYPE=INS;SVLEN=129;SC=NanoVar;NumNeighbors=0;NumThresholdNeighbors=0	GT	1/1
chr5	75462367	HG3_Ill_GATKHC_9743	N	<INS>	20	PASS	END=75462367;SVTYPE=INS;SVLEN=78;SC=pbsv;NumNeighbors=0;NumThresholdNeighbors=0	GT	0/1
chr5	2650995	HG4_Ill_150bpfermikitraw_7314	N	<INS>	20	PASS	END=2650995;SVTYPE=INS;SVLEN=63;SC=MAMnet,NanoVar,pbsv,PBHoney;NumNeighbors=0;NumThresholdNeighbors=0;MatchId=1176;TruScore=0.666667;PctSeqSimilarity=0;PctSizeSimilarity=1;PctRecOverlap=1;SizeDiff=0;StartDistance=0;EndDistance=0	GT	0/1
chr5	28818501	HG2_Ill_GATKHC_9388	N	<INS>	20	PASS	END=28818501;SVTYPE=INS;SVLEN=55;SC=pbsv,PBHoney;NumNeighbors=0;NumThresholdNeighbors=0;MatchId=822;TruScore=0.666667;PctSeqSimilarity=0;PctSizeSimilarity=1;PctRecOverlap=1;SizeDiff=0;StartDistance=0;EndDistance=0	GT	0/1
chr5	179021482	HG2_PB_SVrefine2PBcRplusDovetail_9256	N	<INS>	20	PASS	END=179021482;SVTYPE=INS;SVLEN=1609;SC=MAMnet,Sniffles2,NanoVar,SVIM,Sniffles,Smartie-sv_aln,PBHoney;NumNeighbors=0;NumThresholdNeighbors=0;MatchId=1178;TruScore=0.666667;PctSeqSimilarity=0;PctSizeSimilarity=1;PctRecOverlap=1;SizeDiff=0;StartDistance=0;EndDistance=0	GT	1/1
chr5	7262699	HG2_PB_HySA_10285	N	<INS>	20	PASS	END=7262699;SVTYPE=INS;SVLEN=5330;SC=Sniffles2,NanoVar,SVIM,Sniffles,Smartie-sv_aln,PBHoney;NumNeighbors=0;NumThresholdNeighbors=0;MatchId=1179;TruScore=0.666667;PctSeqSimilarity=0;PctSizeSimilarity=1;PctRecOverlap=1;SizeDiff=0;StartDistance=0;EndDistance=0	GT	1/1
chr5	10984648	HG2_Ill_manta_1577	N	<INS>	20	PASS	END=10984648;SVTYPE=INS;SVLEN=58;SC=NanoVar,pbsv,PBHoney;NumNeighbors=0;NumThresholdNeighbors=0;MatchId=975;TruScore=0.666667;PctSeqSimilarity=0;PctSizeSimilarity=1;PctRecOverlap=1;SizeDiff=0;StartDistance=0;EndDistance=0	GT	0/1
chr5	11120343	HG2_PB_SVrefine2Falcon2Bionano_2762	N	<INS>	20	PASS	END=11120343;SVTYPE=INS;SVLEN=177;SC=pbsv;NumNeighbors=0;NumThresholdNeighbors=0	GT	1/1
chr5	2099123	HG3_PB_SVrefine2Falcon1Dovetail_3425	N	<INS>	20	PASS	END=2099123;SVTYPE=INS;SVLEN=377;SC=Sniffles;NumNeighbors=0;NumThresholdNeighbors=0	GT	1/1
chr5	52432966	HG3_Ill_Krunchall_8005	N	<INS>	20	PASS	END=52432966;SVTYPE=INS;SVLEN=56;SC=PBHoney;NumNeighbors=0;NumThresholdNeighbors=0	GT	0/1
chr5	105107607	HG3_PB_SVrefine2PBcRDovetail_2794	N	<INS>	20	PASS	END=105107607;SVTYPE=INS;SVLEN=125;SC=MAMnet,NanoVar,Sniffles;NumNeighbors=0;NumThresholdNeighbors=0;MatchId=1184;TruScore=0.666667;PctSeqSimilarity=0;PctSizeSimilarity=1;PctRecOverlap=1;SizeDiff=0;StartDistance=0;EndDistance=0	GT	0/1
chr5	1939362	HG2_Ill_SVrefine2DISCOVARplusDovetail_10115	N	<INS>	20	PASS	END=1939362;SVTYPE=INS;SVLEN=87;SC=NanoVar;NumNeighbors=0;NumThresholdNeighbors=0	GT	0/1
chr5	40953957	HG4_Ill_manta_1422	N	<INS>	20	PASS	END=40953957;SVTYPE=INS;SVLEN=62;SC=NanoVar,PBHoney;NumNeighbors=0;NumThresholdNeighbors=0;MatchId=981;TruScore=0.666667;PctSeqSimilarity=0;PctSizeSimilarity=1;PctRecOverlap=1;SizeDiff=0;StartDistance=0;EndDistance=0	GT	1/1
chr5	9970850	HG2_PB_SVrefine2PB10Xhap12_4058	N	<INS>	20	PASS	END=9970850;SVTYPE=INS;SVLEN=3304;SC=MAMnet,Sniffles2,NanoVar,SVIM,Sniffles,Smartie-sv_aln,PBHoney;NumNeighbors=0;NumThresholdNeighbors=0;MatchId=1188;TruScore=0.666667;PctSeqSimilarity=0;PctSizeSimilarity=1;PctRecOverlap=1;SizeDiff=0;StartDistance=0;EndDistance=0	GT	0/1
chr5	10005264	HG4_PB_SVrefine2PBcRDovetail_2837	N	<DEL>	20	PASS	END=10005565;SVTYPE=DEL;SVLEN=301;SC=MAMnet,SKSV,cuteSV,SVIM,Sniffles;NumNeighbors=0;NumThresholdNeighbors=0;MatchId=1189;TruScore=0.666667;PctSeqSimilarity=0;PctSizeSimilarity=1;PctRecOverlap=1;SizeDiff=0;StartDistance=0;EndDistance=0	GT	1/1
chr5	131544116	HG2_PB_PB10Xdip_23277	N	<INS>	10	PASS	END=131544116;SVTYPE=INS;SVLEN=70;SC=NanoVar;NumNeighbors=0;NumThresholdNeighbors=0	GT	1/1
chr5	103360733	HG3_Ill_250bpfermikitraw_8118	N	<INS>	20	PASS	END=103360733;SVTYPE=INS;SVLEN=59;SC=NanoVar,PBHoney;NumNeighbors=0;NumThresholdNeighbors=0;MatchId=984;TruScore=0.666667;PctSeqSimilarity=0;PctSizeSimilarity=1;PctRecOverlap=1;SizeDiff=0;StartDistance=0;EndDistance=0	GT	0/1
chr5	5132429	HG2_Ill_150bpfermikitraw_7116	N	<INS>	20	PASS	END=5132429;SVTYPE=INS;SVLEN=51;SC=NanoVar,pbsv,PBHoney;NumNeighbors=0;NumThresholdNeighbors=0;MatchId=985;TruScore=0.666667;PctSeqSimilarity=0;PctSizeSimilarity=1;PctRecOverlap=1;SizeDiff=0;StartDistance=0;EndDistance=0	GT	0/1
chr5	103738433	HG4_PB_HySA_8969	N	<INS>	20	PASS	END=103738433;SVTYPE=INS;SVLEN=294;SC=NanoVar,SVIM;NumNeighbors=0;NumThresholdNeighbors=0;MatchId=986;TruScore=0.666667;PctSeqSimilarity=0;PctSizeSimilarity=1;PctRecOverlap=1;SizeDiff=0;StartDistance=0;EndDistance=0	GT	0/1
chr5	115449062	HG3_PB_SVrefine2Falcon1Dovetail_3788	N	<INS>	10	PASS	END=115449062;SVTYPE=INS;SVLEN=6842;SC=MAMnet,cuteSV,NanoVar,SVIM,Sniffles,Smartie-sv_aln,PBHoney;NumNeighbors=0;NumThresholdNeighbors=0;MatchId=1194;TruScore=0.666667;PctSeqSimilarity=0;PctSizeSimilarity=1;PctRecOverlap=1;SizeDiff=0;StartDistance=0;EndDistance=0	GT	0/1
chr5	115465267	HG2_PB_SVrefine2PBcRplusDovetail_9069	N	<DEL>	20	PASS	END=115465481;SVTYPE=DEL;SVLEN=214;SC=NanoVar;NumNeighbors=0;NumThresholdNeighbors=0	GT	0/1
chr5	33633334	HG2_PB_PB10Xdip_23945	N	<INS>	10	PASS	END=33633334;SVTYPE=INS;SVLEN=5231;SC=Sniffles2,SVIM,Smartie-sv_aln,PBHoney;NumNeighbors=0;NumThresholdNeighbors=0;MatchId=1196;TruScore=0.666667;PctSeqSimilarity=0;PctSizeSimilarity=1;PctRecOverlap=1;SizeDiff=0;StartDistance=0;EndDistance=0	GT	1/1
chr5	33827274	HG2_PB_SVrefine2Falcon1plusDovetail_9473	N	<INS>	20	PASS	END=33827274;SVTYPE=INS;SVLEN=2022;SC=Sniffles2,NanoVar,SVIM,Sniffles,Smartie-sv_aln,PBHoney;NumNeighbors=0;NumThresholdNeighbors=0;MatchId=1197;TruScore=0.666667;PctSeqSimilarity=0;PctSizeSimilarity=1;PctRecOverlap=1;SizeDiff=0;StartDistance=0;EndDistance=0	GT	0/1
chr5	64405470	HG2_PB_SVrefine2Falcon2Bionano_2898	N	<INS>	20	PASS	END=64405470;SVTYPE=INS;SVLEN=62;SC=PBHoney;NumNeighbors=0;NumThresholdNeighbors=0	GT	0/1
chr5	64467967	HG2_PB_SVrefine2PB10Xhap12_4230	N	<INS>	20	PASS	END=64467967;SVTYPE=INS;SVLEN=1659;SC=NanoVar,PBHoney;NumNeighbors=0;NumThresholdNeighbors=0;MatchId=991;TruScore=0.666667;PctSeqSimilarity=0;PctSizeSimilarity=1;PctRecOverlap=1;SizeDiff=0;StartDistance=0;EndDistance=0	GT	1/1
chr5	57679986	HG3_Ill_SVrefine2DISCOVARDovetail_4337	N	<DEL>	20	PASS	END=57686095;SVTYPE=DEL;SVLEN=6109;SC=MAMnet,Sniffles2,Smartie-sv_aln,PBHoney;NumNeighbors=0;NumThresholdNeighbors=0;MatchId=1200;TruScore=0.666667;PctSeqSimilarity=0;PctSizeSimilarity=1;PctRecOverlap=1;SizeDiff=0;StartDistance=0;EndDistance=0	GT	1/1
chr5	57717742	HG2_Ill_SVrefine2DISCOVARplusDovetail_10311	N	<INS>	20	PASS	END=57717742;SVTYPE=INS;SVLEN=100;SC=NanoVar,pbsv;NumNeighbors=0;NumThresholdNeighbors=0;MatchId=993;TruScore=0.666667;PctSeqSimilarity=0;PctSizeSimilarity=1;PctRecOverlap=1;SizeDiff=0;StartDistance=0;EndDistance=0	GT	1/1
chr5	73071706	HG2_Ill_svaba_7531	N	<DEL>	20	PASS	END=73071756;SVTYPE=DEL;SVLEN=50;SC=Smartie-sv_aln;NumNeighbors=0;NumThresholdNeighbors=0	GT	0/1
chr5	495492	HG2_PB_SVrefine2PB10Xhap12_3906	N	<INS>	10	PASS	END=495492;SVTYPE=INS;SVLEN=315;SC=Sniffles2,cuteSV,NanoVar,pbsv,SVIM,Sniffles,Smartie-sv_aln;NumNeighbors=0;NumThresholdNeighbors=0;MatchId=1203;TruScore=0.666667;PctSeqSimilarity=0;PctSizeSimilarity=1;PctRecOverlap=1;SizeDiff=0;StartDistance=0;EndDistance=0	GT	1/1
chr5	153327727	HG2_PB_SVrefine2PB10Xhap12_4568	N	<INS>	20	PASS	END=153327727;SVTYPE=INS;SVLEN=4252;SC=Sniffles2,SVIM,Sniffles,Smartie-sv_aln,PBHoney;NumNeighbors=0;NumThresholdNeighbors=0;MatchId=1204;TruScore=0.666667;PctSeqSimilarity=0;PctSizeSimilarity=1;PctRecOverlap=1;SizeDiff=0;StartDistance=0;EndDistance=0	GT	1/1
chr5	40794616	HG2_Ill_manta_1639	N	<DEL>	20	PASS	END=40794977;SVTYPE=DEL;SVLEN=361;SC=Smartie-sv_asm,SVIM-asm,PAV,Dipcall;NumNeighbors=0;NumThresholdNeighbors=0;MatchId=132;TruScore=0.666667;PctSeqSimilarity=0;PctSizeSimilarity=1;PctRecOverlap=1;SizeDiff=0;StartDistance=0;EndDistance=0	GT	0/1
chr5	140222138	HG2_PB_SVrefine2PBcRplusDovetail_9133	N	<DEL>	20	PASS	END=140238929;SVTYPE=DEL;SVLEN=16791;SC=Smartie-sv_aln,PBHoney;NumNeighbors=0;NumThresholdNeighbors=0;MatchId=666;TruScore=0.666667;PctSeqSimilarity=0;PctSizeSimilarity=1;PctRecOverlap=1;SizeDiff=0;StartDistance=0;EndDistance=0	GT	0/1
chr5	118459436	HG4_PB_SVrefine2Falcon1Dovetail_3701	N	<INS>	20	PASS	END=118459436;SVTYPE=INS;SVLEN=7739;SC=Sniffles2,NanoVar,SVIM,Sniffles,Smartie-sv_aln,PBHoney;NumNeighbors=0;NumThresholdNeighbors=0;MatchId=1207;TruScore=0.666667;PctSeqSimilarity=0;PctSizeSimilarity=1;PctRecOverlap=1;SizeDiff=0;StartDistance=0;EndDistance=0	GT	1/1
chr5	89450768	HG2_PB_PB10Xdip_24446	N	<INS>	20	PASS	END=89450768;SVTYPE=INS;SVLEN=6077;SC=Sniffles2,NanoVar,SVIM,Smartie-sv_aln,PBHoney;NumNeighbors=0;NumThresholdNeighbors=0;MatchId=1209;TruScore=0.666667;PctSeqSimilarity=0;PctSizeSimilarity=1;PctRecOverlap=1;SizeDiff=0;StartDistance=0;EndDistance=0	GT	1/1
chr5	976194	HG3_PB_SVrefine2PBcRDovetail_2512	N	<DEL>	20	PASS	END=976330;SVTYPE=DEL;SVLEN=136;SC=NanoVar;NumNeighbors=0;NumThresholdNeighbors=0	GT	0/1
chr5	177885167	HG4_Ill_250bpfermikitraw_9100	N	<INS>	20	PASS	END=177885167;SVTYPE=INS;SVLEN=63;SC=MAMnet,PBHoney;NumNeighbors=0;NumThresholdNeighbors=0;MatchId=1211;TruScore=0.666667;PctSeqSimilarity=0;PctSizeSimilarity=1;PctRecOverlap=1;SizeDiff=0;StartDistance=0;EndDistance=0	GT	1/1
chr5	134609077	HG2_PB_SVrefine2PB10Xhap12_4501	N	<INS>	20	PASS	END=134609077;SVTYPE=INS;SVLEN=120;SC=NanoVar;NumNeighbors=0;NumThresholdNeighbors=0	GT	1/1
chr5	26796698	HG2_10X_SVrefine210Xhap12_4101	N	<DEL>	20	PASS	END=26801896;SVTYPE=DEL;SVLEN=5198;SC=Smartie-sv_aln,PBHoney,Dipcall;NumNeighbors=0;NumThresholdNeighbors=0;MatchId=671;TruScore=0.666667;PctSeqSimilarity=0;PctSizeSimilarity=1;PctRecOverlap=1;SizeDiff=0;StartDistance=0;EndDistance=0	GT	0/1
chr5	142354995	HG3_Ill_GATKHCSBGrefine_4257	N	<INS>	20	PASS	END=142354995;SVTYPE=INS;SVLEN=305;SC=SVIM;NumNeighbors=0;NumThresholdNeighbors=0	GT	0/1
chr5	133955020	HG3_PB_SVrefine2Falcon1Dovetail_3839	N	<INS>	10	PASS	END=133955020;SVTYPE=INS;SVLEN=2499;SC=MAMnet,cuteSV,SVIM,Sniffles,Smartie-sv_aln,PBHoney;NumNeighbors=0;NumThresholdNeighbors=0;MatchId=1215;TruScore=0.666667;PctSeqSimilarity=0;PctSizeSimilarity=1;PctRecOverlap=1;SizeDiff=0;StartDistance=0;EndDistance=0	GT	0/1
chr5	1812640	HG2_PB_SVrefine2Falcon2Bionano_2703	N	<INS>	20	PASS	END=1812640;SVTYPE=INS;SVLEN=313;SC=SVIM;NumNeighbors=0;NumThresholdNeighbors=0	GT	0/1
chr5	50234380	HG2_PB_SVrefine2Falcon2Bionano_2860	N	<DEL>	20	PASS	END=50239464;SVTYPE=DEL;SVLEN=5084;SC=Smartie-sv_aln,PBHoney;NumNeighbors=0;NumThresholdNeighbors=0;MatchId=674;TruScore=0.666667;PctSeqSimilarity=0;PctSizeSimilarity=1;PctRecOverlap=1;SizeDiff=0;StartDistance=0;EndDistance=0	GT	0/1
chr5	55927966	HG2_PB_SVrefine2Falcon2Bionano_2875	N	<INS>	20	PASS	END=55927966;SVTYPE=INS;SVLEN=309;SC=SVIM;NumNeighbors=0;NumThresholdNeighbors=0	GT	0/1
chr5	99200013	HG2_PB_PB10Xdip_24490	N	<INS>	20	PASS	END=99200013;SVTYPE=INS;SVLEN=7379;SC=Sniffles2,NanoVar,SVIM,Sniffles,Smartie-sv_aln,PBHoney;NumNeighbors=0;NumThresholdNeighbors=0;MatchId=1220;TruScore=0.666667;PctSeqSimilarity=0;PctSizeSimilarity=1;PctRecOverlap=1;SizeDiff=0;StartDistance=0;EndDistance=0	GT	1/1
chr5	139595127	HG2_PB_SVrefine2Falcon1plusDovetail_9794	N	<INS>	20	PASS	END=139595127;SVTYPE=INS;SVLEN=327;SC=SVIM;NumNeighbors=0;NumThresholdNeighbors=0	GT	0/1
chr5	45376353	HG2_Ill_manta_1646	N	<INS>	20	PASS	END=45376353;SVTYPE=INS;SVLEN=107;SC=NanoVar;NumNeighbors=0;NumThresholdNeighbors=0	GT	1/1
chr5	45919875	HG2_Ill_SVrefine2DISCOVARplusDovetail_10278	N	<INS>	20	PASS	END=45919875;SVTYPE=INS;SVLEN=171;SC=pbsv;NumNeighbors=0;NumThresholdNeighbors=0	GT	0/1
chr5	68632991	HG2_Ill_GATKHC_9731	N	<INS>	20	PASS	END=68632991;SVTYPE=INS;SVLEN=85;SC=NanoVar;NumNeighbors=0;NumThresholdNeighbors=0	GT	1/1
chr5	157205829	HG3_PB_SVrefine2Falcon1Dovetail_3906	N	<INS>	20	PASS	END=157205829;SVTYPE=INS;SVLEN=3185;SC=SVIM,Sniffles,PBHoney;NumNeighbors=0;NumThresholdNeighbors=0;MatchId=780;TruScore=0.666667;PctSeqSimilarity=0;PctSizeSimilarity=1;PctRecOverlap=1;SizeDiff=0;StartDistance=0;EndDistance=0	GT	1/1
chr5	53383591	HG3_Ill_150bpfermikitraw_7559	N	<INS>	20	PASS	END=53383591;SVTYPE=INS;SVLEN=66;SC=PBHoney;NumNeighbors=0;NumThresholdNeighbors=0	GT	1/1
chr5	109480257	HG2_PB_SVrefine2Falcon2Bionano_3016	N	<INS>	20	PASS	END=109480257;SVTYPE=INS;SVLEN=6080;SC=Sniffles2,SVIM,Smartie-sv_aln,PBHoney;NumNeighbors=0;NumThresholdNeighbors=0;MatchId=1227;TruScore=0.666667;PctSeqSimilarity=0;PctSizeSimilarity=1;PctRecOverlap=1;SizeDiff=0;StartDistance=0;EndDistance=0	GT	1/1
chr5	155612843	HG2_PB_SVrefine2PBcRplusDovetail_9177	N	<INS>	10	PASS	END=155612843;SVTYPE=INS;SVLEN=90;SC=MAMnet,NanoVar;NumNeighbors=0;NumThresholdNeighbors=0;MatchId=1228;TruScore=0.666667;PctSeqSimilarity=0;PctSizeSimilarity=1;PctRecOverlap=1;SizeDiff=0;StartDistance=0;EndDistance=0	GT	0/1
chr5	80372213	HG2_PB_SVrefine2Falcon1plusDovetail_9613	N	<INS>	10	PASS	END=80372213;SVTYPE=INS;SVLEN=127;SC=pbsv;NumNeighbors=0;NumThresholdNeighbors=0	GT	0/1
chr5	143025831	HG4_Ill_GATKHCSBGrefine_4408	N	<INS>	20	PASS	END=143025831;SVTYPE=INS;SVLEN=51;SC=MAMnet,PBHoney;NumNeighbors=0;NumThresholdNeighbors=0;MatchId=1230;TruScore=0.666667;PctSeqSimilarity=0;PctSizeSimilarity=1;PctRecOverlap=1;SizeDiff=0;StartDistance=0;EndDistance=0	GT	0/1
chr5	86372682	HG2_PB_SVrefine2Falcon1plusDovetail_9630	N	<INS>	20	PASS	END=86372682;SVTYPE=INS;SVLEN=300;SC=Dipcall;NumNeighbors=0;NumThresholdNeighbors=0	GT	0/1
chr5	3995182	HG2_10X_SVrefine210Xhap12_3986	N	<INS>	20	PASS	END=3995182;SVTYPE=INS;SVLEN=324;SC=NanoVar;NumNeighbors=0;NumThresholdNeighbors=0	GT	1/1
chr5	1223670	HG2_PB_SVrefine2Falcon1plusDovetail_9343	N	<INS>	20	PASS	END=1223670;SVTYPE=INS;SVLEN=143;SC=NanoVar,pbsv;NumNeighbors=0;NumThresholdNeighbors=0;MatchId=1020;TruScore=0.666667;PctSeqSimilarity=0;PctSizeSimilarity=1;PctRecOverlap=1;SizeDiff=0;StartDistance=0;EndDistance=0	GT	0/1
chr5	3728193	HG3_Ill_Krunchall_7627	N	<INS>	20	PASS	END=3728193;SVTYPE=INS;SVLEN=66;SC=PBHoney;NumNeighbors=0;NumThresholdNeighbors=0	GT	1/1
chr5	17884024	HG2_Ill_GATKHC_9263	N	<INS>	20	PASS	END=17884024;SVTYPE=INS;SVLEN=62;SC=pbsv,PBHoney;NumNeighbors=0;NumThresholdNeighbors=0;MatchId=867;TruScore=0.666667;PctSeqSimilarity=0;PctSizeSimilarity=1;PctRecOverlap=1;SizeDiff=0;StartDistance=0;EndDistance=0	GT	0/1
chr5	61039107	HG2_10X_SVrefine210Xhap12_4226	N	<INS>	20	PASS	END=61039107;SVTYPE=INS;SVLEN=109;SC=NanoVar;NumNeighbors=0;NumThresholdNeighbors=0	GT	1/1
chr5	126771837	HG4_PB_SVrefine2PBcRDovetail_3069	N	<INS>	20	PASS	END=126771837;SVTYPE=INS;SVLEN=6139;SC=MAMnet,cuteSV,SVIM,Sniffles,Smartie-sv_aln,PBHoney;NumNeighbors=0;NumThresholdNeighbors=0;MatchId=1238;TruScore=0.666667;PctSeqSimilarity=0;PctSizeSimilarity=1;PctRecOverlap=1;SizeDiff=0;StartDistance=0;EndDistance=0	GT	0/1
chr5	85462254	HG2_Ill_svaba_7631	N	<DEL>	20	PASS	END=85462304;SVTYPE=DEL;SVLEN=50;SC=Smartie-sv_aln;NumNeighbors=0;NumThresholdNeighbors=0	GT	0/1
chr5	153529050	HG2_Ill_GATKHC_10505	N	<DEL>	20	PASS	END=153529120;SVTYPE=DEL;SVLEN=70;SC=MAMnet,PBHoney;NumNeighbors=0;NumThresholdNeighbors=0;MatchId=1240;TruScore=0.666667;PctSeqSimilarity=0;PctSizeSimilarity=1;PctRecOverlap=1;SizeDiff=0;StartDistance=0;EndDistance=0	GT	0/1
chr5	133568618	HG4_Ill_150bpfermikitraw_8349	N	<INS>	20	PASS	END=133568618;SVTYPE=INS;SVLEN=57;SC=PBHoney;NumNeighbors=0;NumThresholdNeighbors=0	GT	1/1
chr5	169598752	HG3_Ill_SVrefine2DISCOVARDovetail_4841	N	<INS>	20	PASS	END=169598752;SVTYPE=INS;SVLEN=229;SC=Sniffles2,cuteSV,NanoVar,SVIM,Sniffles,Smartie-sv_aln;NumNeighbors=0;NumThresholdNeighbors=0;MatchId=1242;TruScore=0.666667;PctSeqSimilarity=0;PctSizeSimilarity=1;PctRecOverlap=1;SizeDiff=0;StartDistance=0;EndDistance=0	GT	0/1
chr5	108266073	HG2_PB_PB10Xdip_22912	N	<INS>	20	PASS	END=108266073;SVTYPE=INS;SVLEN=786;SC=SVIM,Sniffles;NumNeighbors=0;NumThresholdNeighbors=0;MatchId=793;TruScore=0.666667;PctSeqSimilarity=0;PctSizeSimilarity=1;PctRecOverlap=1;SizeDiff=0;StartDistance=0;EndDistance=0	GT	1/1
chr5	108481945	HG2_Ill_svaba_7764	N	<INS>	20	PASS	END=108481945;SVTYPE=INS;SVLEN=52;SC=MAMnet,NanoVar,Dipcall;NumNeighbors=0;NumThresholdNeighbors=0;MatchId=1244;TruScore=0.666667;PctSeqSimilarity=0;PctSizeSimilarity=1;PctRecOverlap=1;SizeDiff=0;StartDistance=0;EndDistance=0	GT	0/1
chr5	6284519	HG2_PB_SVrefine2PB10Xhap12_4028	N	<INS>	20	PASS	END=6284519;SVTYPE=INS;SVLEN=329;SC=NanoVar;NumNeighbors=0;NumThresholdNeighbors=0	GT	1/1
chr5	135139216	HG2_PB_SVrefine2Falcon2Bionano_3080	N	<INS>	20	PASS	END=135139216;SVTYPE=INS;SVLEN=125;SC=pbsv;NumNeighbors=0;NumThresholdNeighbors=0	GT	1/1
chr5	38194322	HG4_Ill_250bpfermikitraw_8003	N	<INS>	20	PASS	END=38194322;SVTYPE=INS;SVLEN=79;SC=NanoVar,pbsv;NumNeighbors=0;NumThresholdNeighbors=0;MatchId=1031;TruScore=0.666667;PctSeqSimilarity=0;PctSizeSimilarity=1;PctRecOverlap=1;SizeDiff=0;StartDistance=0;EndDistance=0	GT	0/1
chr5	141219	HG2_PB_PB10Xdip_22946	N	<INS>	10	PASS	END=141219;SVTYPE=INS;SVLEN=725;SC=Dipcall;NumNeighbors=0;NumThresholdNeighbors=0	GT	1/1
chr5	68517835	HG4_Ill_SVrefine2DISCOVARDovetail_4322	N	<INS>	20	PASS	END=68517835;SVTYPE=INS;SVLEN=3145;SC=NanoVar,SVIM,Sniffles,Smartie-sv_aln,PBHoney;NumNeighbors=0;NumThresholdNeighbors=0;MatchId=1033;TruScore=0.666667;PctSeqSimilarity=0;PctSizeSimilarity=1;PctRecOverlap=1;SizeDiff=0;StartDistance=0;EndDistance=0	GT	0/1
chr5	157736888	HG4_PB_SVrefine2PBcRDovetail_3140	N	<INS>	10	PASS	END=157736888;SVTYPE=INS;SVLEN=593;SC=Sniffles,Smartie-sv_aln;NumNeighbors=0;NumThresholdNeighbors=0;MatchId=743;TruScore=0.666667;PctSeqSimilarity=0;PctSizeSimilarity=1;PctRecOverlap=1;SizeDiff=0;StartDistance=0;EndDistance=0	GT	1/1
chr5	119380147	HG4_Ill_SVrefine2DISCOVARDovetail_4513	N	<DEL>	20	PASS	END=119382678;SVTYPE=DEL;SVLEN=2531;SC=Smartie-sv_aln,PBHoney,Dipcall;NumNeighbors=0;NumThresholdNeighbors=0;MatchId=690;TruScore=0.666667;PctSeqSimilarity=0;PctSizeSimilarity=1;PctRecOverlap=1;SizeDiff=0;StartDistance=0;EndDistance=0	GT	1/1
chr5	173162923	HG3_Ill_SVrefine2DISCOVARDovetail_4860	N	<INS>	20	PASS	END=173162923;SVTYPE=INS;SVLEN=93;SC=NanoVar,pbsv;NumNeighbors=0;NumThresholdNeighbors=0;MatchId=1036;TruScore=0.666667;PctSeqSimilarity=0;PctSizeSimilarity=1;PctRecOverlap=1;SizeDiff=0;StartDistance=0;EndDistance=0	GT	0/1
chr5	26335661	HG3_PB_assemblyticsfalcon_21095	N	<INS>	20	PASS	END=26335661;SVTYPE=INS;SVLEN=293;SC=SVIM;NumNeighbors=0;NumThresholdNeighbors=0	GT	0/1
chr5	178561720	HG2_PB_SVrefine2PB10Xhap12_4672	N	<INS>	10	PASS	END=178561720;SVTYPE=INS;SVLEN=314;SC=Sniffles2,cuteSV,NanoVar,pbsv,SVIM,Sniffles;NumNeighbors=0;NumThresholdNeighbors=0;MatchId=1254;TruScore=0.666667;PctSeqSimilarity=0;PctSizeSimilarity=1;PctRecOverlap=1;SizeDiff=0;StartDistance=0;EndDistance=0	GT	0/1
chr5	96568150	HG4_PB_SVrefine2PBcRDovetail_2998	N	<INS>	20	PASS	END=96568150;SVTYPE=INS;SVLEN=165;SC=NanoVar;NumNeighbors=0;NumThresholdNeighbors=0	GT	1/1
chr5	156846984	HG2_PB_SVrefine2PB10Xhap12_4580	N	<INS>	10	PASS	END=156846984;SVTYPE=INS;SVLEN=327;SC=MAMnet,Sniffles2,cuteSV,NanoVar,pbsv,SVIM,Sniffles,Smartie-sv_aln,PBHoney;NumNeighbors=0;NumThresholdNeighbors=0;MatchId=1257;TruScore=0.666667;PctSeqSimilarity=0;PctSizeSimilarity=1;PctRecOverlap=1;SizeDiff=0;StartDistance=0;EndDistance=0	GT	0/1
chr5	155619864	HG2_PB_assemblyticsPBcR_21414	N	<INS>	20	PASS	END=155619864;SVTYPE=INS;SVLEN=3286;SC=SVIM,PBHoney;NumNeighbors=0;NumThresholdNeighbors=0;MatchId=802;TruScore=0.666667;PctSeqSimilarity=0;PctSizeSimilarity=1;PctRecOverlap=1;SizeDiff=0;StartDistance=0;EndDistance=0	GT	0/1
chr5	136525700	HG2_PB_pbsv_6169	N	<INS>	10	PASS	END=136525700;SVTYPE=INS;SVLEN=305;SC=SVIM;NumNeighbors=0;NumThresholdNeighbors=0	GT	0/1
chr5	136566485	HG4_PB_HySA_9195	N	<INS>	20	PASS	END=136566485;SVTYPE=INS;SVLEN=50;SC=NanoVar,PBHoney;NumNeighbors=0;NumThresholdNeighbors=0;MatchId=1043;TruScore=0.666667;PctSeqSimilarity=0;PctSizeSimilarity=1;PctRecOverlap=1;SizeDiff=0;StartDistance=0;EndDistance=0	GT	0/1
chr5	144562568	HG2_PB_SVrefine2PBcRplusDovetail_9149	N	<INS>	10	PASS	END=144562568;SVTYPE=INS;SVLEN=649;SC=MAMnet,Sniffles2,cuteSV,NanoVar,pbsv,SVIM,Sniffles,Smartie-sv_aln,PBHoney,Smartie-sv_asm,SVIM-asm,PAV,Dipcall;NumNeighbors=0;NumThresholdNeighbors=0;MatchId=1261;TruScore=0.666667;PctSeqSimilarity=0;PctSizeSimilarity=1;PctRecOverlap=1;SizeDiff=0;StartDistance=0;EndDistance=0	GT	1/1
chr5	96232568	HG3_Ill_Krunchall_8334	N	<INS>	20	PASS	END=96232568;SVTYPE=INS;SVLEN=100;SC=pbsv;NumNeighbors=0;NumThresholdNeighbors=0	GT	0/1
chr5	174760789	HG3_PB_SVrefine2Falcon1Dovetail_3954	N	<INS>	20	PASS	END=174760789;SVTYPE=INS;SVLEN=317;SC=Sniffles2,cuteSV,NanoVar,SVIM,Sniffles;NumNeighbors=0;NumThresholdNeighbors=0;MatchId=1264;TruScore=0.666667;PctSeqSimilarity=0;PctSizeSimilarity=1;PctRecOverlap=1;SizeDiff=0;StartDistance=0;EndDistance=0	GT	0/1
chr5	174764927	HG4_Ill_GATKHC_10779	N	<INS>	20	PASS	END=174764927;SVTYPE=INS;SVLEN=96;SC=pbsv;NumNeighbors=0;NumThresholdNeighbors=0	GT	0/1
chr5	150546135	HG2_PB_SVrefine2PBcRplusDovetail_9165	N	<INS>	20	PASS	END=150546135;SVTYPE=INS;SVLEN=2465;SC=NanoVar,PBHoney;NumNeighbors=0;NumThresholdNeighbors=0;MatchId=1049;TruScore=0.666667;PctSeqSimilarity=0;PctSizeSimilarity=1;PctRecOverlap=1;SizeDiff=0;StartDistance=0;EndDistance=0	GT	0/1
chr5	118073356	HG2_PB_pbsv_6099	N	<INS>	20	PASS	END=118073356;SVTYPE=INS;SVLEN=53;SC=NanoVar,pbsv,PBHoney;NumNeighbors=0;NumThresholdNeighbors=0;MatchId=1050;TruScore=0.666667;PctSeqSimilarity=0;PctSizeSimilarity=1;PctRecOverlap=1;SizeDiff=0;StartDistance=0;EndDistance=0	GT	0/1
chr5	51826921	HG2_PB_SVrefine2PB10Xhap12_4183	N	<INS>	20	PASS	END=51826921;SVTYPE=INS;SVLEN=2873;SC=Sniffles2,NanoVar,SVIM,Sniffles,Smartie-sv_aln,PBHoney;NumNeighbors=0;NumThresholdNeighbors=0;MatchId=1268;TruScore=0.666667;PctSeqSimilarity=0;PctSizeSimilarity=1;PctRecOverlap=1;SizeDiff=0;StartDistance=0;EndDistance=0	GT	1/1
chr5	77290513	HG2_PB_SVrefine2Falcon2Bionano_2924	N	<INS>	10	PASS	END=77290513;SVTYPE=INS;SVLEN=96;SC=NanoVar;NumNeighbors=0;NumThresholdNeighbors=0	GT	0/1
chr5	7846039	HG4_Ill_SVrefine2DISCOVARDovetail_4122	N	<INS>	20	PASS	END=7846039;SVTYPE=INS;SVLEN=313;SC=SVIM;NumNeighbors=0;NumThresholdNeighbors=0	GT	0/1
chr5	179164782	HG4_Ill_GATKHC_10852	N	<INS>	20	PASS	END=179164782;SVTYPE=INS;SVLEN=82;SC=NanoVar,pbsv;NumNeighbors=0;NumThresholdNeighbors=0;MatchId=1053;TruScore=0.666667;PctSeqSimilarity=0;PctSizeSimilarity=1;PctRecOverlap=1;SizeDiff=0;StartDistance=0;EndDistance=0	GT	0/1
chr5	112481992	HG2_PB_SVrefine2PBcRplusDovetail_9053	N	<INS>	20	PASS	END=112481992;SVTYPE=INS;SVLEN=2132;SC=Sniffles2,NanoVar,SVIM,Sniffles,Smartie-sv_aln,PBHoney;NumNeighbors=0;NumThresholdNeighbors=0;MatchId=1273;TruScore=0.666667;PctSeqSimilarity=0;PctSizeSimilarity=1;PctRecOverlap=1;SizeDiff=0;StartDistance=0;EndDistance=0	GT	1/1
chr5	36562456	HG2_PB_SVrefine2PBcRplusDovetail_8845	N	<INS>	20	PASS	END=36562456;SVTYPE=INS;SVLEN=1592;SC=Sniffles2,NanoVar,SVIM,Sniffles,Smartie-sv_aln,PBHoney;NumNeighbors=0;NumThresholdNeighbors=0;MatchId=1274;TruScore=0.666667;PctSeqSimilarity=0;PctSizeSimilarity=1;PctRecOverlap=1;SizeDiff=0;StartDistance=0;EndDistance=0	GT	0/1
chr5	78035992	HG2_Ill_manta_1685	N	<INS>	20	PASS	END=78035992;SVTYPE=INS;SVLEN=61;SC=MAMnet,PBHoney;NumNeighbors=0;NumThresholdNeighbors=0;MatchId=1275;TruScore=0.666667;PctSeqSimilarity=0;PctSizeSimilarity=1;PctRecOverlap=1;SizeDiff=0;StartDistance=0;EndDistance=0	GT	0/1
chr5	78045516	HG3_Ill_GATKHCSBGrefine_3957	N	<INS>	20	PASS	END=78045516;SVTYPE=INS;SVLEN=60;SC=PBHoney;NumNeighbors=0;NumThresholdNeighbors=0	GT	1/1
chr5	78113991	HG3_PB_SVrefine2PBcRDovetail_2741	N	<INS>	20	PASS	END=78113991;SVTYPE=INS;SVLEN=180;SC=NanoVar;NumNeighbors=0;NumThresholdNeighbors=0	GT	1/1
chr5	85006275	HG3_Ill_Krunchall_8274	N	<INS>	20	PASS	END=85006275;SVTYPE=INS;SVLEN=56;SC=NanoVar,pbsv,PBHoney;NumNeighbors=0;NumThresholdNeighbors=0;MatchId=1059;TruScore=0.666667;PctSeqSimilarity=0;PctSizeSimilarity=1;PctRecOverlap=1;SizeDiff=0;StartDistance=0;EndDistance=0	GT	1/1
chr5	103854274	HG2_Ill_MetaSV_4066	N	<DEL>	20	PASS	END=103860326;SVTYPE=DEL;SVLEN=6052;SC=Smartie-sv_aln,PBHoney;NumNeighbors=0;NumThresholdNeighbors=0;MatchId=706;TruScore=0.666667;PctSeqSimilarity=0;PctSizeSimilarity=1;PctRecOverlap=1;SizeDiff=0;StartDistance=0;EndDistance=0	GT	0/1
chr5	84509805	HG2_Ill_150bpfermikitraw_7753	N	<INS>	20	PASS	END=84509805;SVTYPE=INS;SVLEN=72;SC=MAMnet;NumNeighbors=0;NumThresholdNeighbors=0	GT	0/1
chr5	169261424	HG2_PB_PB10Xdip_23403	N	<INS>	20	PASS	END=169261424;SVTYPE=INS;SVLEN=79;SC=pbsv;NumNeighbors=0;NumThresholdNeighbors=0	GT	0/1
chr5	121576115	HG4_Ill_GATKHCSBGrefine_4346	N	<DEL>	20	PASS	END=121580808;SVTYPE=DEL;SVLEN=4693;SC=Smartie-sv_aln,PBHoney;NumNeighbors=0;NumThresholdNeighbors=0;MatchId=707;TruScore=0.666667;PctSeqSimilarity=0;PctSizeSimilarity=1;PctRecOverlap=1;SizeDiff=0;StartDistance=0;EndDistance=0	GT	0/1
chr5	46270652	HG2_PB_pbsv_5780	N	<DEL>	20	PASS	END=46275836;SVTYPE=DEL;SVLEN=5184;SC=Sniffles2,Smartie-sv_aln,PBHoney;NumNeighbors=0;NumThresholdNeighbors=0;MatchId=1282;TruScore=0.666667;PctSeqSimilarity=0;PctSizeSimilarity=1;PctRecOverlap=1;SizeDiff=0;StartDistance=0;EndDistance=0	GT	1/1
chr5	120975480	HG3_Ill_SVrefine2DISCOVARDovetail_4614	N	<INS>	20	PASS	END=120975480;SVTYPE=INS;SVLEN=58;SC=PBHoney;NumNeighbors=0;NumThresholdNeighbors=0	GT	0/1
chr5	57323476	HG4_Ill_SVrefine2DISCOVARDovetail_4279	N	<DEL>	20	PASS	END=57333778;SVTYPE=DEL;SVLEN=10302;SC=Smartie-sv_aln,PBHoney;NumNeighbors=0;NumThresholdNeighbors=0;MatchId=710;TruScore=0.666667;PctSeqSimilarity=0;PctSizeSimilarity=1;PctRecOverlap=1;SizeDiff=0;StartDistance=0;EndDistance=0	GT	0/1
chr5	78426566	HG2_PB_SVrefine2PB10Xhap12_4282	N	<INS>	10	PASS	END=78426566;SVTYPE=INS;SVLEN=2450;SC=SVIM,PBHoney;NumNeighbors=0;NumThresholdNeighbors=0;MatchId=821;TruScore=0.666667;PctSeqSimilarity=0;PctSizeSimilarity=1;PctRecOverlap=1;SizeDiff=0;StartDistance=0;EndDistance=0	GT	0/1
chr5	78475071	HG4_Ill_GATKHCSBGrefine_4202	N	<INS>	20	PASS	END=78475071;SVTYPE=INS;SVLEN=50;SC=pbsv,PBHoney;NumNeighbors=0;NumThresholdNeighbors=0;MatchId=905;TruScore=0.666667;PctSeqSimilarity=0;PctSizeSimilarity=1;PctRecOverlap=1;SizeDiff=0;StartDistance=0;EndDistance=0	GT	1/1
chr5	78476455	HG4_PB_SVrefine2Falcon1Dovetail_3584	N	<INS>	10	PASS	END=78476455;SVTYPE=INS;SVLEN=454;SC=Smartie-sv_aln;NumNeighbors=0;NumThresholdNeighbors=0	GT	1/1
chr5	163807087	HG2_PB_SVrefine2Falcon2Bionano_3149	N	<DEL>	20	PASS	END=163807215;SVTYPE=DEL;SVLEN=128;SC=SVIM-asm,Dipcall;NumNeighbors=0;NumThresholdNeighbors=0;MatchId=136;TruScore=0.666667;PctSeqSimilarity=0;PctSizeSimilarity=1;PctRecOverlap=1;SizeDiff=0;StartDistance=0;EndDistance=0	GT	1/1
chr5	10634980	HG3_Ill_GATKHCSBGrefine_3717	N	<INS>	20	PASS	END=10634980;SVTYPE=INS;SVLEN=321;SC=SVIM,Smartie-sv_aln;NumNeighbors=0;NumThresholdNeighbors=0;MatchId=825;TruScore=0.666667;PctSeqSimilarity=0;PctSizeSimilarity=1;PctRecOverlap=1;SizeDiff=0;StartDistance=0;EndDistance=0	GT	0/1
chr5	31906276	HG2_Ill_GATKHCSBGrefine_3956	N	<INS>	20	PASS	END=31906276;SVTYPE=INS;SVLEN=407;SC=NanoVar;NumNeighbors=0;NumThresholdNeighbors=0	GT	0/1
chr5	173995492	HG2_Ill_150bpfermikitraw_8434	N	<INS>	20	PASS	END=173995492;SVTYPE=INS;SVLEN=64;SC=NanoVar,PBHoney;NumNeighbors=0;NumThresholdNeighbors=0;MatchId=1071;TruScore=0.666667;PctSeqSimilarity=0;PctSizeSimilarity=1;PctRecOverlap=1;SizeDiff=0;StartDistance=0;EndDistance=0	GT	0/1
chr5	160435664	HG2_PB_HySA_11719	N	<INS>	20	PASS	END=160435664;SVTYPE=INS;SVLEN=763;SC=NanoVar;NumNeighbors=0;NumThresholdNeighbors=0	GT	0/1
chr5	103464407	HG2_Ill_GATKHCSBGrefine_4211	N	<INS>	20	PASS	END=103464407;SVTYPE=INS;SVLEN=326;SC=SVIM;NumNeighbors=0;NumThresholdNeighbors=0	GT	0/1
chr5	141975771	HG2_PB_SVrefine2PB10Xhap12_4526	N	<INS>	10	PASS	END=141975771;SVTYPE=INS;SVLEN=135;SC=pbsv;NumNeighbors=0;NumThresholdNeighbors=0	GT	0/1
chr5	61635350	HG2_Ill_manta_1661	N	<INS>	20	PASS	END=61635350;SVTYPE=INS;SVLEN=308;SC=NanoVar,PBHoney;NumNeighbors=0;NumThresholdNeighbors=0;MatchId=1074;TruScore=0.666667;PctSeqSimilarity=0;PctSizeSimilarity=1;PctRecOverlap=1;SizeDiff=0;StartDistance=0;EndDistance=0	GT	1/1
chr5	27571994	HG2_Ill_GATKHCSBGrefine_3940	N	<INS>	20	PASS	END=27571994;SVTYPE=INS;SVLEN=123;SC=NanoVar;NumNeighbors=0;NumThresholdNeighbors=0	GT	0/1
chr5	3383746	HG2_PB_SVrefine2PB10Xhap12_4006	N	<INS>	10	PASS	END=3383746;SVTYPE=INS;SVLEN=143;SC=pbsv,Dipcall;NumNeighbors=0;NumThresholdNeighbors=0;MatchId=912;TruScore=0.666667;PctSeqSimilarity=0;PctSizeSimilarity=1;PctRecOverlap=1;SizeDiff=0;StartDistance=0;EndDistance=0	GT	1/1
chr5	122431831	HG2_PB_SVrefine2PBcRplusDovetail_9092	N	<INS>	20	PASS	END=122431831;SVTYPE=INS;SVLEN=189;SC=NanoVar;NumNeighbors=0;NumThresholdNeighbors=0	GT	1/1
chr5	98972994	HG2_PB_HySA_11149	N	<INS>	20	PASS	END=98972994;SVTYPE=INS;SVLEN=272;SC=MAMnet;NumNeighbors=0;NumThresholdNeighbors=0	GT	0/1
chr5	175878895	HG4_PB_SVrefine2Falcon1Dovetail_3865	N	<INS>	10	PASS	END=175878895;SVTYPE=INS;SVLEN=174;SC=NanoVar;NumNeighbors=0;NumThresholdNeighbors=0	GT	0/1
chr5	18570155	HG4_Ill_GATKHCSBGrefine_3979	N	<INS>	20	PASS	END=18570155;SVTYPE=INS;SVLEN=315;SC=SVIM;NumNeighbors=0;NumThresholdNeighbors=0	GT	0/1
chr5	178742239	HG4_Ill_Krunchall_9546	N	<INS>	20	PASS	END=178742239;SVTYPE=INS;SVLEN=58;SC=NanoVar,pbsv,PBHoney;NumNeighbors=0;NumThresholdNeighbors=0;MatchId=1079;TruScore=0.666667;PctSeqSimilarity=0;PctSizeSimilarity=1;PctRecOverlap=1;SizeDiff=0;StartDistance=0;EndDistance=0	GT	0/1
chr5	178791595	HG2_PB_SVrefine2Falcon1plusDovetail_9931	N	<INS>	10	PASS	END=178791595;SVTYPE=INS;SVLEN=139;SC=NanoVar,pbsv;NumNeighbors=0;NumThresholdNeighbors=0;MatchId=1080;TruScore=0.666667;PctSeqSimilarity=0;PctSizeSimilarity=1;PctRecOverlap=1;SizeDiff=0;StartDistance=0;EndDistance=0	GT	0/1
chr5	68111357	HG2_Ill_GATKHC_9722	N	<INS>	20	PASS	END=68111357;SVTYPE=INS;SVLEN=54;SC=NanoVar,PBHoney;NumNeighbors=0;NumThresholdNeighbors=0;MatchId=1081;TruScore=0.666667;PctSeqSimilarity=0;PctSizeSimilarity=1;PctRecOverlap=1;SizeDiff=0;StartDistance=0;EndDistance=0	GT	0/1
chr5	150203161	HG2_PB_PB10Xdip_23343	N	<DEL>	20	PASS	END=150223257;SVTYPE=DEL;SVLEN=20096;SC=Smartie-sv_aln,PBHoney,Smartie-sv_asm;NumNeighbors=0;NumThresholdNeighbors=0;MatchId=721;TruScore=0.666667;PctSeqSimilarity=0;PctSizeSimilarity=1;PctRecOverlap=1;SizeDiff=0;StartDistance=0;EndDistance=0	GT	0/1
chr5	180061802	HG2_PB_SVrefine2PBcRplusDovetail_9270	N	<INS>	10	PASS	END=180061802;SVTYPE=INS;SVLEN=908;SC=Sniffles2,SKSV,cuteSV,SVIM,Sniffles,Smartie-sv_aln,Smartie-sv_asm,SVIM-asm,PAV,Dipcall;NumNeighbors=0;NumThresholdNeighbors=0;MatchId=1307;TruScore=0.666667;PctSeqSimilarity=0;PctSizeSimilarity=1;PctRecOverlap=1;SizeDiff=0;StartDistance=0;EndDistance=0	GT	1/1
chr5	1483826	HG2_PB_SVrefine2PB10Xhap12_3961	N	<DEL>	20	PASS	END=1483926;SVTYPE=DEL;SVLEN=100;SC=Dipcall;NumNeighbors=0;NumThresholdNeighbors=0	GT	0/1
chr5	131185049	HG4_PB_SVrefine2PBcRDovetail_3078	N	<DEL>	10	PASS	END=131185157;SVTYPE=DEL;SVLEN=108;SC=NanoVar;NumNeighbors=0;NumThresholdNeighbors=0	GT	0/1
chr5	108676322	HG4_PB_HySA_9012	N	<INS>	10	PASS	END=108676322;SVTYPE=INS;SVLEN=221;SC=SKSV,cuteSV,NanoVar,SVIM,Sniffles;NumNeighbors=0;NumThresholdNeighbors=0;MatchId=1310;TruScore=0.666667;PctSeqSimilarity=0;PctSizeSimilarity=1;PctRecOverlap=1;SizeDiff=0;StartDistance=0;EndDistance=0	GT	0/1
chr5	158851339	HG2_Ill_svaba_8104	N	<INS>	20	PASS	END=158851339;SVTYPE=INS;SVLEN=65;SC=NanoVar,pbsv,PBHoney;NumNeighbors=0;NumThresholdNeighbors=0;MatchId=1089;TruScore=0.666667;PctSeqSimilarity=0;PctSizeSimilarity=1;PctRecOverlap=1;SizeDiff=0;StartDistance=0;EndDistance=0	GT	0/1
chr5	157585864	HG3_Ill_250bpfermikitraw_8537	N	<INS>	20	PASS	END=157585864;SVTYPE=INS;SVLEN=56;SC=PBHoney;NumNeighbors=0;NumThresholdNeighbors=0	GT	0/1
chr5	126065120	HG2_PB_HySA_11424	N	<INS>	10	PASS	END=126065120;SVTYPE=INS;SVLEN=2533;SC=PBHoney;NumNeighbors=0;NumThresholdNeighbors=0	GT	0/1
chr5	126073867	HG2_PB_pbsv_6133	N	<INS>	10	PASS	END=126073867;SVTYPE=INS;SVLEN=432;SC=MAMnet,Sniffles2,cuteSV,NanoVar,pbsv,SVIM,Sniffles,Smartie-sv_aln,PBHoney;NumNeighbors=0;NumThresholdNeighbors=0;MatchId=1317;TruScore=0.666667;PctSeqSimilarity=0;PctSizeSimilarity=1;PctRecOverlap=1;SizeDiff=0;StartDistance=0;EndDistance=0	GT	0/1
chr5	51401920	HG2_Ill_SVrefine2DISCOVARplusDovetail_10287	N	<INS>	20	PASS	END=51401920;SVTYPE=INS;SVLEN=2430;SC=Sniffles2,NanoVar,SVIM,Sniffles,Smartie-sv_aln,PBHoney,Dipcall;NumNeighbors=0;NumThresholdNeighbors=0;MatchId=1318;TruScore=0.666667;PctSeqSimilarity=0;PctSizeSimilarity=1;PctRecOverlap=1;SizeDiff=0;StartDistance=0;EndDistance=0	GT	1/1
chr5	5810659	HG3_Ill_manta_1280	N	<INS>	20	PASS	END=5810659;SVTYPE=INS;SVLEN=120;SC=NanoVar;NumNeighbors=0;NumThresholdNeighbors=0	GT	1/1
chr5	99623221	HG4_PB_pbsv_6036	N	<INS>	10	PASS	END=99623221;SVTYPE=INS;SVLEN=1534;SC=MAMnet,Sniffles2,NanoVar,SVIM,Sniffles,Smartie-sv_aln,PBHoney,SVIM-asm,Dipcall;NumNeighbors=0;NumThresholdNeighbors=0;MatchId=1320;TruScore=0.666667;PctSeqSimilarity=0;PctSizeSimilarity=1;PctRecOverlap=1;SizeDiff=0;StartDistance=0;EndDistance=0	GT	0/1
chr5	35583985	HG2_Ill_150bpfermikitraw_7421	N	<INS>	20	PASS	END=35583985;SVTYPE=INS;SVLEN=57;SC=NanoVar,pbsv,PBHoney;NumNeighbors=0;NumThresholdNeighbors=0;MatchId=1095;TruScore=0.666667;PctSeqSimilarity=0;PctSizeSimilarity=1;PctRecOverlap=1;SizeDiff=0;StartDistance=0;EndDistance=0	GT	0/1
chr5	143136114	HG3_Ill_250bpfermikitraw_8424	N	<INS>	20	PASS	END=143136114;SVTYPE=INS;SVLEN=50;SC=NanoVar,pbsv,PBHoney;NumNeighbors=0;NumThresholdNeighbors=0;MatchId=1097;TruScore=0.666667;PctSeqSimilarity=0;PctSizeSimilarity=1;PctRecOverlap=1;SizeDiff=0;StartDistance=0;EndDistance=0	GT	0/1
chr5	143181043	HG2_Ill_MetaSV_4124	N	<DEL>	20	PASS	END=143186147;SVTYPE=DEL;SVLEN=5104;SC=Smartie-sv_aln,PBHoney;NumNeighbors=0;NumThresholdNeighbors=0;MatchId=736;TruScore=0.666667;PctSeqSimilarity=0;PctSizeSimilarity=1;PctRecOverlap=1;SizeDiff=0;StartDistance=0;EndDistance=0	GT	0/1
chr5	61574782	HG3_PB_SVrefine2Falcon1Dovetail_3630	N	<DEL>	20	PASS	END=61576424;SVTYPE=DEL;SVLEN=1642;SC=SVIM-asm,Dipcall;NumNeighbors=0;NumThresholdNeighbors=0;MatchId=144;TruScore=0.666667;PctSeqSimilarity=0;PctSizeSimilarity=1;PctRecOverlap=1;SizeDiff=0;StartDistance=0;EndDistance=0	GT	0/1
chr5	102963541	HG4_Ill_manta_1502	N	<INS>	20	PASS	END=102963541;SVTYPE=INS;SVLEN=53;SC=NanoVar,PBHoney;NumNeighbors=0;NumThresholdNeighbors=0;MatchId=1100;TruScore=0.666667;PctSeqSimilarity=0;PctSizeSimilarity=1;PctRecOverlap=1;SizeDiff=0;StartDistance=0;EndDistance=0	GT	1/1
chr5	58109532	HG2_Ill_Krunchall_8239	N	<INS>	20	PASS	END=58109532;SVTYPE=INS;SVLEN=72;SC=NanoVar,pbsv;NumNeighbors=0;NumThresholdNeighbors=0;MatchId=1101;TruScore=0.666667;PctSeqSimilarity=0;PctSizeSimilarity=1;PctRecOverlap=1;SizeDiff=0;StartDistance=0;EndDistance=0	GT	0/1
chr5	108108032	HG4_Ill_Krunchall_8956	N	<INS>	20	PASS	END=108108032;SVTYPE=INS;SVLEN=64;SC=NanoVar,PBHoney;NumNeighbors=0;NumThresholdNeighbors=0;MatchId=1102;TruScore=0.666667;PctSeqSimilarity=0;PctSizeSimilarity=1;PctRecOverlap=1;SizeDiff=0;StartDistance=0;EndDistance=0	GT	0/1
[truncated: 639,507 more chars]
