# Supplementary material for: Tradeoffs in alignment and assembly-based methods for structural variant detection with long-read sequencing data
Source: Nat Commun. 2024 Mar 19;15:2447. doi: 10.1038/s41467-024-46614-z (PMC10951360; doi:10.1038/s41467-024-46614-z)
Supplement: Supplementary file 4 — Source Data [file 41467_2024_46614_MOESM4_ESM.zip › Source Data/Figure4/HG002_analysis/Data/VCFs/Hifi/overlap_fn_p0_all_with_seq_ALNandASM/Multi_SV_Caller_Merged.vcf]

##fileformat=VCFv4.2
##FILTER=<ID=PASS,Description="All filters passed">
##source=SKSV/cuteSV/pbsv/SVIM/SVIM-asm/PAV/Dipcall
##contig=<ID=chr1,length=249250621>
##contig=<ID=chr2,length=243199373>
##contig=<ID=chr3,length=198022430>
##contig=<ID=chr4,length=191154276>
##contig=<ID=chr5,length=180915260>
##contig=<ID=chr6,length=171115067>
##contig=<ID=chr7,length=159138663>
##contig=<ID=chr8,length=146364022>
##contig=<ID=chr9,length=141213431>
##contig=<ID=chr10,length=135534747>
##contig=<ID=chr11,length=135006516>
##contig=<ID=chr12,length=133851895>
##contig=<ID=chr13,length=115169878>
##contig=<ID=chr14,length=107349540>
##contig=<ID=chr15,length=102531392>
##contig=<ID=chr16,length=90354753>
##contig=<ID=chr17,length=81195210>
##contig=<ID=chr18,length=78077248>
##contig=<ID=chr19,length=59128983>
##contig=<ID=chr20,length=63025520>
##contig=<ID=chr21,length=48129895>
##contig=<ID=chr22,length=51304566>
##contig=<ID=chrX,length=155270560>
##contig=<ID=chrY,length=59373566>
##contig=<ID=chrM,length=16571>
##contig=<ID=chr1_gl000191_random,length=106433>
##contig=<ID=chr1_gl000192_random,length=547496>
##contig=<ID=chr4_gl000193_random,length=189789>
##contig=<ID=chr4_gl000194_random,length=191469>
##contig=<ID=chr7_gl000195_random,length=182896>
##contig=<ID=chr8_gl000196_random,length=38914>
##contig=<ID=chr8_gl000197_random,length=37175>
##contig=<ID=chr9_gl000198_random,length=90085>
##contig=<ID=chr9_gl000199_random,length=169874>
##contig=<ID=chr9_gl000200_random,length=187035>
##contig=<ID=chr9_gl000201_random,length=36148>
##contig=<ID=chr11_gl000202_random,length=40103>
##contig=<ID=chr17_gl000203_random,length=37498>
##contig=<ID=chr17_gl000204_random,length=81310>
##contig=<ID=chr17_gl000205_random,length=174588>
##contig=<ID=chr17_gl000206_random,length=41001>
##contig=<ID=chr18_gl000207_random,length=4262>
##contig=<ID=chr19_gl000208_random,length=92689>
##contig=<ID=chr19_gl000209_random,length=159169>
##contig=<ID=chr21_gl000210_random,length=27682>
##contig=<ID=chrUn_gl000211,length=166566>
##contig=<ID=chrUn_gl000212,length=186858>
##contig=<ID=chrUn_gl000213,length=164239>
##contig=<ID=chrUn_gl000214,length=137718>
##contig=<ID=chrUn_gl000215,length=172545>
##contig=<ID=chrUn_gl000216,length=172294>
##contig=<ID=chrUn_gl000217,length=172149>
##contig=<ID=chrUn_gl000218,length=161147>
##contig=<ID=chrUn_gl000219,length=179198>
##contig=<ID=chrUn_gl000220,length=161802>
##contig=<ID=chrUn_gl000221,length=155397>
##contig=<ID=chrUn_gl000222,length=186861>
##contig=<ID=chrUn_gl000223,length=180455>
##contig=<ID=chrUn_gl000224,length=179693>
##contig=<ID=chrUn_gl000225,length=211173>
##contig=<ID=chrUn_gl000226,length=15008>
##contig=<ID=chrUn_gl000227,length=128374>
##contig=<ID=chrUn_gl000228,length=129120>
##contig=<ID=chrUn_gl000229,length=19913>
##contig=<ID=chrUn_gl000230,length=43691>
##contig=<ID=chrUn_gl000231,length=27386>
##contig=<ID=chrUn_gl000232,length=40652>
##contig=<ID=chrUn_gl000233,length=45941>
##contig=<ID=chrUn_gl000234,length=40531>
##contig=<ID=chrUn_gl000235,length=34474>
##contig=<ID=chrUn_gl000236,length=41934>
##contig=<ID=chrUn_gl000237,length=45867>
##contig=<ID=chrUn_gl000238,length=39939>
##contig=<ID=chrUn_gl000239,length=33824>
##contig=<ID=chrUn_gl000240,length=41933>
##contig=<ID=chrUn_gl000241,length=42152>
##contig=<ID=chrUn_gl000242,length=43523>
##contig=<ID=chrUn_gl000243,length=43341>
##contig=<ID=chrUn_gl000244,length=39929>
##contig=<ID=chrUn_gl000245,length=36651>
##contig=<ID=chrUn_gl000246,length=38154>
##contig=<ID=chrUn_gl000247,length=36422>
##contig=<ID=chrUn_gl000248,length=39786>
##contig=<ID=chrUn_gl000249,length=38502>
##contig=<ID=hs37d5,length=35477943>
##FILTER=<ID=NoConsensusGT,Description="None">
##FILTER=<ID=ClusteredCalls,Description="None">
##FILTER=<ID=LongReadHomRef,Description="None">
##INFO=<ID=SVTYPE,Number=1,Type=String,Description="Type of structural variant">
##INFO=<ID=END,Number=1,Type=Integer,Description="End position of the variant described in this record">
##INFO=<ID=SVLEN,Number=1,Type=Integer,Description="Difference in length between REF and ALT alleles">
##INFO=<ID=SC,Number=.,Type=String,Description="SV Caller(s) that supports this variant">
##FORMAT=<ID=GT,Number=1,Type=String,Description="Genotype">
##INFO=<ID=TruScore,Number=1,Type=Float,Description="Truvari score for similarity of match">
##INFO=<ID=PctSeqSimilarity,Number=1,Type=Float,Description="Pct sequence similarity between this variant and its closest match">
##INFO=<ID=PctSizeSimilarity,Number=1,Type=Float,Description="Pct size similarity between this variant and its closest match">
##INFO=<ID=PctRecOverlap,Number=1,Type=Float,Description="Percent reciprocal overlap percent of the two calls' coordinates">
##INFO=<ID=StartDistance,Number=1,Type=Integer,Description="Distance of this call's start from comparison call's start">
##INFO=<ID=EndDistance,Number=1,Type=Integer,Description="Distance of this call's start from comparison call's start">
##INFO=<ID=SizeDiff,Number=1,Type=Float,Description="Difference in size(basecall) and size(evalcall)">
##INFO=<ID=NumNeighbors,Number=1,Type=Integer,Description="Number of calls in B that were in the neighborhood (REFDIST) of this call">
##INFO=<ID=NumThresholdNeighbors,Number=1,Type=Integer,Description="Number of calls in B that are within threshold distances of this call">
##INFO=<ID=MatchId,Number=1,Type=Integer,Description="Truvari uid to help tie tp-base.vcf and tp-call.vcf entries together">
#CHROM	POS	ID	REF	ALT	QUAL	FILTER	INFO	FORMAT	Sample
chr12	164696	HG2_PB_SVrefine2PBcRplusDovetail_2153	N	<INS>	10	ClusteredCalls	END=164696;SVTYPE=INS;SVLEN=6353;SC=SKSV,SVIM,PAV,Dipcall;NumNeighbors=1;NumThresholdNeighbors=1;MatchId=2;TruScore=0.666667;PctSeqSimilarity=0;PctSizeSimilarity=1;PctRecOverlap=1;SizeDiff=0;StartDistance=0;EndDistance=0	GT	0/1
chr12	213028	HG2_PB_HySA_23359	N	<INS>	10	ClusteredCalls	END=213028;SVTYPE=INS;SVLEN=206;SC=SKSV,cuteSV,pbsv,SVIM,SVIM-asm,PAV,Dipcall;NumNeighbors=1;NumThresholdNeighbors=1;MatchId=4;TruScore=0.666667;PctSeqSimilarity=0;PctSizeSimilarity=1;PctRecOverlap=1;SizeDiff=0;StartDistance=0;EndDistance=0	GT	1/1
chr12	272292	HG2_PB_SVrefine2Falcon2Bionano_6318	N	<INS>	10	ClusteredCalls	END=272292;SVTYPE=INS;SVLEN=1437;SC=SKSV,cuteSV,SVIM;NumNeighbors=4;NumThresholdNeighbors=2;MatchId=5;TruScore=0.666667;PctSeqSimilarity=0;PctSizeSimilarity=1;PctRecOverlap=1;SizeDiff=0;StartDistance=0;EndDistance=0	GT	1/1
chr12	272292	HG2_PB_SVrefine2PB10Xhap12_9270	N	<INS>	10	ClusteredCalls	END=272292;SVTYPE=INS;SVLEN=1151;SC=SKSV,cuteSV,SVIM;NumNeighbors=3;NumThresholdNeighbors=1;MatchId=6;TruScore=0.216913;PctSeqSimilarity=0;PctSizeSimilarity=0.650738;PctRecOverlap=0;SizeDiff=402;StartDistance=-42;EndDistance=-42	GT	1/1
chr12	272469	HG2_PB_PB10Xdip_6979	N	<INS>	10	ClusteredCalls	END=272469;SVTYPE=INS;SVLEN=71;SC=SKSV,cuteSV,pbsv,SVIM,SVIM-asm,PAV,Dipcall;NumNeighbors=2;NumThresholdNeighbors=2;MatchId=8;TruScore=0.666667;PctSeqSimilarity=0;PctSizeSimilarity=1;PctRecOverlap=1;SizeDiff=0;StartDistance=0;EndDistance=0	GT	1/1
chr12	272470	HG2_PB_PB10Xdip_6977	N	<INS>	10	NoConsensusGT	END=272470;SVTYPE=INS;SVLEN=116;SC=SKSV,cuteSV,pbsv,SVIM,SVIM-asm,PAV,Dipcall;NumNeighbors=1;NumThresholdNeighbors=1;MatchId=9;TruScore=0.666667;PctSeqSimilarity=0;PctSizeSimilarity=1;PctRecOverlap=1;SizeDiff=0;StartDistance=0;EndDistance=0	GT	./.
chr12	306210	HG4_PB_assemblyticsfalcon_5018	N	<INS>	10	LongReadHomRef	END=306210;SVTYPE=INS;SVLEN=658;SC=SKSV,cuteSV,pbsv,SVIM,SVIM-asm,PAV;NumNeighbors=4;NumThresholdNeighbors=3;MatchId=10;TruScore=0.666667;PctSeqSimilarity=0;PctSizeSimilarity=1;PctRecOverlap=1;SizeDiff=0;StartDistance=0;EndDistance=0	GT	0/0
chr12	306211	HG3_PB_assemblyticsfalcon_5133	N	<INS>	10	ClusteredCalls	END=306211;SVTYPE=INS;SVLEN=636;SC=SKSV,cuteSV,pbsv,SVIM,SVIM-asm,PAV,Dipcall;NumNeighbors=3;NumThresholdNeighbors=2;MatchId=11;TruScore=0.666667;PctSeqSimilarity=0;PctSizeSimilarity=1;PctRecOverlap=1;SizeDiff=0;StartDistance=0;EndDistance=0	GT	1/1
chr12	306369	HG2_PB_PB10Xdip_6994	N	<INS>	10	ClusteredCalls	END=306369;SVTYPE=INS;SVLEN=456;SC=SKSV,cuteSV,pbsv,SVIM,SVIM-asm,PAV,Dipcall;NumNeighbors=2;NumThresholdNeighbors=1;MatchId=12;TruScore=0.666667;PctSeqSimilarity=0;PctSizeSimilarity=1;PctRecOverlap=1;SizeDiff=0;StartDistance=0;EndDistance=0	GT	1/1
chr12	306372	HG3_Ill_svaba_16139	N	<INS>	10	ClusteredCalls	END=306372;SVTYPE=INS;SVLEN=52;SC=SKSV,cuteSV,pbsv,SVIM,SVIM-asm,PAV,Dipcall;NumNeighbors=1;NumThresholdNeighbors=1;MatchId=13;TruScore=0.666667;PctSeqSimilarity=0;PctSizeSimilarity=1;PctRecOverlap=1;SizeDiff=0;StartDistance=0;EndDistance=0	GT	1/1
chr12	528625	HG4_Ill_GATKHC_20581	N	<DEL>	20	PASS	END=528698;SVTYPE=DEL;SVLEN=73;SC=SKSV,cuteSV,pbsv,SVIM,SVIM-asm,PAV,Dipcall;NumNeighbors=1;NumThresholdNeighbors=1;MatchId=15;TruScore=0.666667;PctSeqSimilarity=0;PctSizeSimilarity=1;PctRecOverlap=1;SizeDiff=0;StartDistance=0;EndDistance=0	GT	0/1
chr12	531448	HG4_PB_assemblyticsfalcon_5021	N	<INS>	10	NoConsensusGT	END=531448;SVTYPE=INS;SVLEN=1100;SC=SKSV,cuteSV,pbsv,SVIM,SVIM-asm,PAV,Dipcall;NumNeighbors=1;NumThresholdNeighbors=1;MatchId=16;TruScore=0.666667;PctSeqSimilarity=0;PctSizeSimilarity=1;PctRecOverlap=1;SizeDiff=0;StartDistance=0;EndDistance=0	GT	./.
chr12	547112	HG3_PB_SVrefine2PBcRDovetail_6064	N	<DEL>	20	LongReadHomRef	END=547919;SVTYPE=DEL;SVLEN=807;SC=SKSV,cuteSV,pbsv,SVIM,SVIM-asm,PAV,Dipcall;NumNeighbors=1;NumThresholdNeighbors=1;MatchId=17;TruScore=0.666667;PctSeqSimilarity=0;PctSizeSimilarity=1;PctRecOverlap=1;SizeDiff=0;StartDistance=0;EndDistance=0	GT	0/0
chr12	562590	HG3_Ill_GATKHC_20453	N	<DEL>	10	LongReadHomRef	END=562661;SVTYPE=DEL;SVLEN=71;SC=SKSV,cuteSV,pbsv,SVIM,SVIM-asm,PAV,Dipcall;NumNeighbors=2;NumThresholdNeighbors=1;MatchId=19;TruScore=0.666667;PctSeqSimilarity=0;PctSizeSimilarity=1;PctRecOverlap=1;SizeDiff=0;StartDistance=0;EndDistance=0	GT	0/0
chr12	562661	HG4_Ill_GATKHCSBGrefine_8850	N	<INS>	20	ClusteredCalls	END=562661;SVTYPE=INS;SVLEN=142;SC=SKSV,cuteSV,pbsv,SVIM,SVIM-asm,PAV,Dipcall;NumNeighbors=1;NumThresholdNeighbors=1;MatchId=20;TruScore=0.666667;PctSeqSimilarity=0;PctSizeSimilarity=1;PctRecOverlap=1;SizeDiff=0;StartDistance=0;EndDistance=0	GT	0/1
chr12	629717	HG3_Ill_250bpfermikitraw_16661	N	<INS>	20	LongReadHomRef	END=629717;SVTYPE=INS;SVLEN=92;SC=SKSV,cuteSV,pbsv,SVIM,SVIM-asm,PAV,Dipcall;NumNeighbors=1;NumThresholdNeighbors=1;MatchId=21;TruScore=0.666667;PctSeqSimilarity=0;PctSizeSimilarity=1;PctRecOverlap=1;SizeDiff=0;StartDistance=0;EndDistance=0	GT	0/0
chr12	691440	HG4_Ill_GATKHCSBGrefine_8852	N	<DEL>	20	LongReadHomRef	END=691560;SVTYPE=DEL;SVLEN=120;SC=SKSV,cuteSV,pbsv,SVIM,SVIM-asm,PAV,Dipcall;NumNeighbors=1;NumThresholdNeighbors=1;MatchId=24;TruScore=0.666667;PctSeqSimilarity=0;PctSizeSimilarity=1;PctRecOverlap=1;SizeDiff=0;StartDistance=0;EndDistance=0	GT	0/0
chr12	699824	HG2_10X_SVrefine210Xhap12_8993	N	<DEL>	20	ClusteredCalls	END=700134;SVTYPE=DEL;SVLEN=310;SC=SKSV,cuteSV,pbsv,SVIM,SVIM-asm,PAV,Dipcall;NumNeighbors=1;NumThresholdNeighbors=1;MatchId=25;TruScore=0.666667;PctSeqSimilarity=0;PctSizeSimilarity=1;PctRecOverlap=1;SizeDiff=0;StartDistance=0;EndDistance=0	GT	0/1
chr12	718296	HG2_Ill_SpiralSDKrefine_3251	N	<DEL>	10	LongReadHomRef	END=718362;SVTYPE=DEL;SVLEN=66;SC=SKSV,cuteSV,pbsv,SVIM,SVIM-asm,PAV;NumNeighbors=1;NumThresholdNeighbors=1;MatchId=26;TruScore=0.666667;PctSeqSimilarity=0;PctSizeSimilarity=1;PctRecOverlap=1;SizeDiff=0;StartDistance=0;EndDistance=0	GT	0/0
chr12	1062091	HG2_Ill_GATKHC_20601	N	<DEL>	20	LongReadHomRef	END=1062161;SVTYPE=DEL;SVLEN=70;SC=SKSV,cuteSV,pbsv,SVIM,SVIM-asm,PAV,Dipcall;NumNeighbors=1;NumThresholdNeighbors=1;MatchId=27;TruScore=0.666667;PctSeqSimilarity=0;PctSizeSimilarity=1;PctRecOverlap=1;SizeDiff=0;StartDistance=0;EndDistance=0	GT	0/0
chr12	1124986	HG4_PB_SVrefine2PBcRDovetail_6507	N	<DEL>	20	LongReadHomRef	END=1125077;SVTYPE=DEL;SVLEN=91;SC=SKSV,cuteSV,pbsv,SVIM,SVIM-asm,PAV,Dipcall;NumNeighbors=1;NumThresholdNeighbors=1;MatchId=28;TruScore=0.666667;PctSeqSimilarity=0;PctSizeSimilarity=1;PctRecOverlap=1;SizeDiff=0;StartDistance=0;EndDistance=0	GT	0/0
chr12	1160952	HG2_Ill_SpiralSDKrefine_3258	N	<DEL>	20	LongReadHomRef	END=1161126;SVTYPE=DEL;SVLEN=174;SC=SKSV,cuteSV,pbsv,SVIM,SVIM-asm,PAV,Dipcall;NumNeighbors=1;NumThresholdNeighbors=1;MatchId=29;TruScore=0.666667;PctSeqSimilarity=0;PctSizeSimilarity=1;PctRecOverlap=1;SizeDiff=0;StartDistance=0;EndDistance=0	GT	0/0
chr12	1188125	HG4_Ill_MetaSV_981	N	<DEL>	10	LongReadHomRef	END=1188968;SVTYPE=DEL;SVLEN=843;SC=SKSV,cuteSV,pbsv,SVIM,SVIM-asm,PAV,Dipcall;NumNeighbors=1;NumThresholdNeighbors=1;MatchId=33;TruScore=0.666667;PctSeqSimilarity=0;PctSizeSimilarity=1;PctRecOverlap=1;SizeDiff=0;StartDistance=0;EndDistance=0	GT	0/0
chr12	1198136	HG2_PB_SVrefine2Falcon1plusDovetail_2277	N	<DEL>	10	ClusteredCalls	END=1200065;SVTYPE=DEL;SVLEN=1929;SC=SKSV,pbsv,SVIM-asm,PAV,Dipcall;NumNeighbors=1;NumThresholdNeighbors=1;MatchId=34;TruScore=0.666667;PctSeqSimilarity=0;PctSizeSimilarity=1;PctRecOverlap=1;SizeDiff=0;StartDistance=0;EndDistance=0	GT	0/1
chr12	1230829	HG2_Ill_manta_3567	N	<DEL>	10	ClusteredCalls	END=1231011;SVTYPE=DEL;SVLEN=182;SC=SKSV,cuteSV,pbsv,SVIM,SVIM-asm,PAV,Dipcall;NumNeighbors=1;NumThresholdNeighbors=1;MatchId=36;TruScore=0.666667;PctSeqSimilarity=0;PctSizeSimilarity=1;PctRecOverlap=1;SizeDiff=0;StartDistance=0;EndDistance=0	GT	0/1
chr12	1402555	HG4_10X_allpass_2424	N	<DEL>	20	NoConsensusGT	END=1402731;SVTYPE=DEL;SVLEN=176;SC=SKSV,cuteSV,pbsv,SVIM,SVIM-asm,PAV,Dipcall;NumNeighbors=1;NumThresholdNeighbors=1;MatchId=37;TruScore=0.666667;PctSeqSimilarity=0;PctSizeSimilarity=1;PctRecOverlap=1;SizeDiff=0;StartDistance=0;EndDistance=0	GT	./.
chr12	1431307	HG2_PB_SVrefine2PBcRplusDovetail_2173	N	<INS>	10	ClusteredCalls	END=1431307;SVTYPE=INS;SVLEN=4564;SC=SKSV,cuteSV,pbsv,SVIM,SVIM-asm,PAV,Dipcall;NumNeighbors=1;NumThresholdNeighbors=1;MatchId=38;TruScore=0.666667;PctSeqSimilarity=0;PctSizeSimilarity=1;PctRecOverlap=1;SizeDiff=0;StartDistance=0;EndDistance=0	GT	0/1
chr12	1645375	HG2_PB_assemblyticsfalcon_5151	N	<INS>	20	NoConsensusGT	END=1645375;SVTYPE=INS;SVLEN=257;SC=SKSV,cuteSV,pbsv,SVIM,SVIM-asm,PAV,Dipcall;NumNeighbors=1;NumThresholdNeighbors=1;MatchId=39;TruScore=0.666667;PctSeqSimilarity=0;PctSizeSimilarity=1;PctRecOverlap=1;SizeDiff=0;StartDistance=0;EndDistance=0	GT	./.
chr12	1683503	HG2_PB_SVrefine2PB10Xhap12_9292	N	<INS>	10	ClusteredCalls	END=1683503;SVTYPE=INS;SVLEN=976;SC=SKSV,cuteSV,pbsv,SVIM,SVIM-asm,PAV,Dipcall;NumNeighbors=2;NumThresholdNeighbors=2;MatchId=40;TruScore=0.666667;PctSeqSimilarity=0;PctSizeSimilarity=1;PctRecOverlap=1;SizeDiff=0;StartDistance=0;EndDistance=0	GT	1/1
chr12	1770220	HG3_Ill_SVrefine2DISCOVARDovetail_9390	N	<DEL>	20	NoConsensusGT	END=1770440;SVTYPE=DEL;SVLEN=220;SC=SKSV,cuteSV,pbsv,SVIM,SVIM-asm,PAV,Dipcall;NumNeighbors=1;NumThresholdNeighbors=1;MatchId=42;TruScore=0.666667;PctSeqSimilarity=0;PctSizeSimilarity=1;PctRecOverlap=1;SizeDiff=0;StartDistance=0;EndDistance=0	GT	./.
chr12	1771482	HG4_PB_SVrefine2Falcon1Dovetail_7897	N	<INS>	10	ClusteredCalls	END=1771482;SVTYPE=INS;SVLEN=431;SC=SKSV,cuteSV,pbsv,SVIM,SVIM-asm,PAV,Dipcall;NumNeighbors=3;NumThresholdNeighbors=2;MatchId=45;TruScore=0.666667;PctSeqSimilarity=0;PctSizeSimilarity=1;PctRecOverlap=1;SizeDiff=0;StartDistance=0;EndDistance=0	GT	1/1
chr12	1771568	HG2_PB_PB10Xdip_6936	N	<INS>	10	ClusteredCalls	END=1771568;SVTYPE=INS;SVLEN=61;SC=SKSV,cuteSV,pbsv,SVIM,SVIM-asm,PAV,Dipcall;NumNeighbors=2;NumThresholdNeighbors=1;MatchId=46;TruScore=0.666667;PctSeqSimilarity=0;PctSizeSimilarity=1;PctRecOverlap=1;SizeDiff=0;StartDistance=0;EndDistance=0	GT	1/1
chr12	1771893	HG2_PB_HySA_23419	N	<INS>	10	ClusteredCalls	END=1771893;SVTYPE=INS;SVLEN=287;SC=SKSV,cuteSV,pbsv,SVIM,PAV;NumNeighbors=1;NumThresholdNeighbors=1;MatchId=47;TruScore=0.666667;PctSeqSimilarity=0;PctSizeSimilarity=1;PctRecOverlap=1;SizeDiff=0;StartDistance=0;EndDistance=0	GT	1/1
chr12	1864011	HG3_Ill_manta_2916	N	<DEL>	20	LongReadHomRef	END=1864326;SVTYPE=DEL;SVLEN=315;SC=SKSV,cuteSV,pbsv,SVIM,SVIM-asm,PAV,Dipcall;NumNeighbors=1;NumThresholdNeighbors=1;MatchId=48;TruScore=0.666667;PctSeqSimilarity=0;PctSizeSimilarity=1;PctRecOverlap=1;SizeDiff=0;StartDistance=0;EndDistance=0	GT	0/0
chr12	2017770	HG2_10X_SVrefine210Xhap12_9015	N	<DEL>	20	LongReadHomRef	END=2017926;SVTYPE=DEL;SVLEN=156;SC=SKSV,cuteSV,pbsv,SVIM,SVIM-asm,PAV,Dipcall;NumNeighbors=2;NumThresholdNeighbors=1;MatchId=49;TruScore=0.666667;PctSeqSimilarity=0;PctSizeSimilarity=1;PctRecOverlap=1;SizeDiff=0;StartDistance=0;EndDistance=0	GT	0/0
chr12	2017934	HG2_PB_HySA_23422	N	<INS>	10	NoConsensusGT	END=2017934;SVTYPE=INS;SVLEN=119;SC=SKSV,cuteSV,pbsv;NumNeighbors=1;NumThresholdNeighbors=1;MatchId=50;TruScore=0.254274;PctSeqSimilarity=0;PctSizeSimilarity=0.762821;PctRecOverlap=0;SizeDiff=-37;StartDistance=-36;EndDistance=-36	GT	./.
chr12	2030653	HG2_Ill_GATKHCSBGrefine_8600	N	<DEL>	20	ClusteredCalls	END=2030747;SVTYPE=DEL;SVLEN=94;SC=SKSV,cuteSV,pbsv;NumNeighbors=2;NumThresholdNeighbors=1;MatchId=52;TruScore=0.334215;PctSeqSimilarity=0;PctSizeSimilarity=0.5;PctRecOverlap=0.502645;SizeDiff=-94;StartDistance=0;EndDistance=-94	GT	1/1
chr12	2030653	HG3_10X_allpass_2519	N	<DEL>	20	LongReadHomRef	END=2031123;SVTYPE=DEL;SVLEN=470;SC=SKSV,cuteSV,pbsv,SVIM,SVIM-asm,PAV,Dipcall;NumNeighbors=1;NumThresholdNeighbors=1;MatchId=54;TruScore=0.666667;PctSeqSimilarity=0;PctSizeSimilarity=1;PctRecOverlap=1;SizeDiff=0;StartDistance=0;EndDistance=0	GT	0/0
chr12	2214720	HG4_PB_SVrefine2PBcRDovetail_6519	N	<DEL>	10	PASS	END=2215038;SVTYPE=DEL;SVLEN=318;SC=SKSV,pbsv;NumNeighbors=1;NumThresholdNeighbors=1;MatchId=55;TruScore=0.666667;PctSeqSimilarity=0;PctSizeSimilarity=1;PctRecOverlap=1;SizeDiff=0;StartDistance=0;EndDistance=0	GT	0/1
chr12	2216428	HG4_Ill_150bpfermikitraw_16363	N	<DEL>	20	PASS	END=2216535;SVTYPE=DEL;SVLEN=107;SC=SKSV,cuteSV;NumNeighbors=1;NumThresholdNeighbors=1;MatchId=56;TruScore=0.666667;PctSeqSimilarity=0;PctSizeSimilarity=1;PctRecOverlap=1;SizeDiff=0;StartDistance=0;EndDistance=0	GT	0/1
chr12	2300995	HG3_Ill_svaba_16175	N	<DEL>	20	LongReadHomRef	END=2301051;SVTYPE=DEL;SVLEN=56;SC=SKSV,cuteSV,pbsv,SVIM,SVIM-asm,PAV,Dipcall;NumNeighbors=1;NumThresholdNeighbors=1;MatchId=57;TruScore=0.666667;PctSeqSimilarity=0;PctSizeSimilarity=1;PctRecOverlap=1;SizeDiff=0;StartDistance=0;EndDistance=0	GT	0/0
chr12	2516794	HG2_Ill_GATKHC_20626	N	<DEL>	20	ClusteredCalls	END=2516897;SVTYPE=DEL;SVLEN=103;SC=SKSV,cuteSV,pbsv,SVIM,SVIM-asm,PAV,Dipcall;NumNeighbors=1;NumThresholdNeighbors=1;MatchId=59;TruScore=0.666667;PctSeqSimilarity=0;PctSizeSimilarity=1;PctRecOverlap=1;SizeDiff=0;StartDistance=0;EndDistance=0	GT	0/1
chr12	2629235	HG2_PB_assemblyticsfalcon_5163	N	<DEL>	20	LongReadHomRef	END=2629949;SVTYPE=DEL;SVLEN=714;SC=SKSV,cuteSV,pbsv,SVIM,SVIM-asm,PAV,Dipcall;NumNeighbors=1;NumThresholdNeighbors=1;MatchId=60;TruScore=0.666667;PctSeqSimilarity=0;PctSizeSimilarity=1;PctRecOverlap=1;SizeDiff=0;StartDistance=0;EndDistance=0	GT	0/0
chr12	2792016	HG4_PB_assemblyticsfalcon_5076	N	<INS>	10	LongReadHomRef	END=2792016;SVTYPE=INS;SVLEN=1327;SC=SKSV,cuteSV,pbsv,SVIM,SVIM-asm,PAV,Dipcall;NumNeighbors=1;NumThresholdNeighbors=1;MatchId=64;TruScore=0.666667;PctSeqSimilarity=0;PctSizeSimilarity=1;PctRecOverlap=1;SizeDiff=0;StartDistance=0;EndDistance=0	GT	0/0
chr12	3048697	HG2_PB_assemblyticsPBcR_5024	N	<DEL>	20	LongReadHomRef	END=3048811;SVTYPE=DEL;SVLEN=114;SC=SKSV,cuteSV,pbsv,SVIM,SVIM-asm,PAV,Dipcall;NumNeighbors=1;NumThresholdNeighbors=1;MatchId=66;TruScore=0.666667;PctSeqSimilarity=0;PctSizeSimilarity=1;PctRecOverlap=1;SizeDiff=0;StartDistance=0;EndDistance=0	GT	0/0
chr12	3075584	HG4_PB_SVrefine2Falcon1Dovetail_7908	N	<INS>	10	LongReadHomRef	END=3075584;SVTYPE=INS;SVLEN=294;SC=SKSV,cuteSV,pbsv,SVIM,SVIM-asm,PAV,Dipcall;NumNeighbors=1;NumThresholdNeighbors=1;MatchId=68;TruScore=0.666667;PctSeqSimilarity=0;PctSizeSimilarity=1;PctRecOverlap=1;SizeDiff=0;StartDistance=0;EndDistance=0	GT	0/0
chr12	3306815	HG2_PB_SVrefine2Falcon2Bionano_6348	N	<INS>	10	NoConsensusGT	END=3306815;SVTYPE=INS;SVLEN=296;SC=SKSV,cuteSV,pbsv,SVIM,SVIM-asm,PAV,Dipcall;NumNeighbors=1;NumThresholdNeighbors=1;MatchId=69;TruScore=0.666667;PctSeqSimilarity=0;PctSizeSimilarity=1;PctRecOverlap=1;SizeDiff=0;StartDistance=0;EndDistance=0	GT	./.
chr12	3711094	HG3_Ill_GATKHCSBGrefine_8512	N	<DEL>	20	LongReadHomRef	END=3711159;SVTYPE=DEL;SVLEN=65;SC=SKSV,cuteSV,pbsv,SVIM,SVIM-asm,PAV,Dipcall;NumNeighbors=1;NumThresholdNeighbors=1;MatchId=71;TruScore=0.666667;PctSeqSimilarity=0;PctSizeSimilarity=1;PctRecOverlap=1;SizeDiff=0;StartDistance=0;EndDistance=0	GT	0/0
chr12	4770874	HG3_Ill_GATKHCSBGrefine_8516	N	<INS>	20	LongReadHomRef	END=4770874;SVTYPE=INS;SVLEN=311;SC=SKSV,cuteSV,pbsv,SVIM,SVIM-asm,PAV,Dipcall;NumNeighbors=1;NumThresholdNeighbors=1;MatchId=74;TruScore=0.666667;PctSeqSimilarity=0;PctSizeSimilarity=1;PctRecOverlap=1;SizeDiff=0;StartDistance=0;EndDistance=0	GT	./.
chr12	4841221	HG4_Ill_150bpfermikitraw_16385	N	<DEL>	10	LongReadHomRef	END=4841297;SVTYPE=DEL;SVLEN=76;SC=SKSV,cuteSV,pbsv,SVIM,SVIM-asm,PAV,Dipcall;NumNeighbors=3;NumThresholdNeighbors=1;MatchId=75;TruScore=0.666667;PctSeqSimilarity=0;PctSizeSimilarity=1;PctRecOverlap=1;SizeDiff=0;StartDistance=0;EndDistance=0	GT	./.
chr12	4841475	HG2_Ill_SVrefine2DISCOVARplusDovetail_2539	N	<DEL>	20	LongReadHomRef	END=4841813;SVTYPE=DEL;SVLEN=338;SC=SKSV,cuteSV,pbsv,SVIM,SVIM-asm,PAV,Dipcall;NumNeighbors=2;NumThresholdNeighbors=2;MatchId=76;TruScore=0.666667;PctSeqSimilarity=0;PctSizeSimilarity=1;PctRecOverlap=1;SizeDiff=0;StartDistance=0;EndDistance=0	GT	0/0
chr12	4841475	HG2_PB_assemblyticsPBcR_5038	N	<DEL>	10	LongReadHomRef	END=4841644;SVTYPE=DEL;SVLEN=169;SC=SKSV,cuteSV,pbsv,SVIM,SVIM-asm,PAV,Dipcall;NumNeighbors=1;NumThresholdNeighbors=1;MatchId=77;TruScore=0.666667;PctSeqSimilarity=0;PctSizeSimilarity=1;PctRecOverlap=1;SizeDiff=0;StartDistance=0;EndDistance=0	GT	0/0
chr12	5082147	HG3_PB_pbsv_12603	N	<DEL>	20	ClusteredCalls	END=5082517;SVTYPE=DEL;SVLEN=370;SC=SKSV,cuteSV,pbsv,SVIM,Dipcall;NumNeighbors=2;NumThresholdNeighbors=2;MatchId=79;TruScore=0.517319;PctSeqSimilarity=0;PctSizeSimilarity=0.775676;PctRecOverlap=0.77628;SizeDiff=83;StartDistance=-75;EndDistance=8	GT	1/1
chr12	5082440	HG3_PB_assemblyticsfalcon_5212	N	<DEL>	20	NoConsensusGT	END=5083177;SVTYPE=DEL;SVLEN=737;SC=SKSV,cuteSV;NumNeighbors=2;NumThresholdNeighbors=1;MatchId=80;TruScore=0.666667;PctSeqSimilarity=0;PctSizeSimilarity=1;PctRecOverlap=1;SizeDiff=0;StartDistance=0;EndDistance=0	GT	./.
chr12	5083043	HG3_Ill_GATKHC_20520	N	<DEL>	20	NoConsensusGT	END=5083124;SVTYPE=DEL;SVLEN=81;SC=SKSV,cuteSV,pbsv,SVIM,PAV;NumNeighbors=1;NumThresholdNeighbors=1;MatchId=81;TruScore=0.666667;PctSeqSimilarity=0;PctSizeSimilarity=1;PctRecOverlap=1;SizeDiff=0;StartDistance=0;EndDistance=0	GT	./.
chr12	6032177	HG2_PB_SVrefine2PB10Xhap12_9324	N	<INS>	20	NoConsensusGT	END=6032177;SVTYPE=INS;SVLEN=86;SC=SKSV,cuteSV,pbsv;NumNeighbors=1;NumThresholdNeighbors=1;MatchId=83;TruScore=0.24031;PctSeqSimilarity=0;PctSizeSimilarity=0.72093;PctRecOverlap=0;SizeDiff=24;StartDistance=-248;EndDistance=-248	GT	./.
chr12	6039254	HG3_PB_assemblyticsfalcon_5226	N	<DEL>	10	NoConsensusGT	END=6039328;SVTYPE=DEL;SVLEN=74;SC=SKSV,cuteSV,pbsv,SVIM,SVIM-asm,PAV,Dipcall;NumNeighbors=1;NumThresholdNeighbors=1;MatchId=85;TruScore=0.666667;PctSeqSimilarity=0;PctSizeSimilarity=1;PctRecOverlap=1;SizeDiff=0;StartDistance=0;EndDistance=0	GT	./.
chr12	6041692	HG2_PB_SVrefine2PBcRplusDovetail_2204	N	<INS>	10	PASS	END=6041692;SVTYPE=INS;SVLEN=148;SC=SKSV,cuteSV,pbsv,SVIM,SVIM-asm,PAV,Dipcall;NumNeighbors=1;NumThresholdNeighbors=1;MatchId=87;TruScore=0.666667;PctSeqSimilarity=0;PctSizeSimilarity=1;PctRecOverlap=1;SizeDiff=0;StartDistance=0;EndDistance=0	GT	1/1
chr12	6066792	HG3_PB_pbsv_12614	N	<INS>	20	LongReadHomRef	END=6066792;SVTYPE=INS;SVLEN=330;SC=SKSV,cuteSV,pbsv,SVIM,SVIM-asm,PAV,Dipcall;NumNeighbors=1;NumThresholdNeighbors=1;MatchId=88;TruScore=0.666667;PctSeqSimilarity=0;PctSizeSimilarity=1;PctRecOverlap=1;SizeDiff=0;StartDistance=0;EndDistance=0	GT	0/0
chr12	6073392	HG4_PB_HySA_18780	N	<INS>	20	LongReadHomRef	END=6073392;SVTYPE=INS;SVLEN=124;SC=SKSV,cuteSV,pbsv,SVIM,SVIM-asm,PAV,Dipcall;NumNeighbors=1;NumThresholdNeighbors=1;MatchId=89;TruScore=0.666667;PctSeqSimilarity=0;PctSizeSimilarity=1;PctRecOverlap=1;SizeDiff=0;StartDistance=0;EndDistance=0	GT	0/0
chr12	6241436	HG2_PB_pbsv_12929	N	<DEL>	20	ClusteredCalls	END=6248077;SVTYPE=DEL;SVLEN=6641;SC=SKSV,cuteSV,pbsv,SVIM,SVIM-asm,PAV,Dipcall;NumNeighbors=1;NumThresholdNeighbors=1;MatchId=90;TruScore=0.396948;PctSeqSimilarity=0;PctSizeSimilarity=0.595392;PctRecOverlap=0.595453;SizeDiff=2687;StartDistance=-3;EndDistance=2684	GT	0/1
chr12	6613336	HG4_10X_allpass_2430	N	<DEL>	20	LongReadHomRef	END=6613398;SVTYPE=DEL;SVLEN=62;SC=SKSV,cuteSV,pbsv,SVIM,SVIM-asm,PAV,Dipcall;NumNeighbors=1;NumThresholdNeighbors=1;MatchId=94;TruScore=0.666667;PctSeqSimilarity=0;PctSizeSimilarity=1;PctRecOverlap=1;SizeDiff=0;StartDistance=0;EndDistance=0	GT	0/0
chr12	6907383	HG3_Ill_GATKHCSBGrefine_8526	N	<DEL>	20	LongReadHomRef	END=6907639;SVTYPE=DEL;SVLEN=256;SC=SKSV,cuteSV,pbsv,SVIM,SVIM-asm,PAV,Dipcall;NumNeighbors=1;NumThresholdNeighbors=1;MatchId=95;TruScore=0.666667;PctSeqSimilarity=0;PctSizeSimilarity=1;PctRecOverlap=1;SizeDiff=0;StartDistance=0;EndDistance=0	GT	0/0
chr12	7018189	HG2_PB_assemblyticsPBcR_5063	N	<DEL>	10	LongReadHomRef	END=7018550;SVTYPE=DEL;SVLEN=361;SC=SKSV,cuteSV,pbsv,SVIM,SVIM-asm,PAV,Dipcall;NumNeighbors=2;NumThresholdNeighbors=1;MatchId=97;TruScore=0.666667;PctSeqSimilarity=0;PctSizeSimilarity=1;PctRecOverlap=1;SizeDiff=0;StartDistance=0;EndDistance=0	GT	0/0
chr12	7018272	HG2_Ill_svaba_16063	N	<DEL>	10	LongReadHomRef	END=7018329;SVTYPE=DEL;SVLEN=57;SC=SKSV,cuteSV,pbsv,SVIM,PAV,Dipcall;NumNeighbors=1;NumThresholdNeighbors=1;MatchId=98;TruScore=0.666667;PctSeqSimilarity=0;PctSizeSimilarity=1;PctRecOverlap=1;SizeDiff=0;StartDistance=0;EndDistance=0	GT	./.
chr12	7059062	HG2_PB_SVrefine2PB10Xhap12_9335	N	<INS>	20	PASS	END=7059062;SVTYPE=INS;SVLEN=2307;SC=SKSV,cuteSV,pbsv,SVIM;NumNeighbors=1;NumThresholdNeighbors=1;MatchId=99;TruScore=0.281607;PctSeqSimilarity=0;PctSizeSimilarity=0.84482;PctRecOverlap=0;SizeDiff=358;StartDistance=-1;EndDistance=-1	GT	1/1
chr12	7312812	HG3_Ill_svaba_16210	N	<DEL>	10	LongReadHomRef	END=7312881;SVTYPE=DEL;SVLEN=69;SC=SKSV,cuteSV,pbsv,SVIM,SVIM-asm,PAV,Dipcall;NumNeighbors=1;NumThresholdNeighbors=1;MatchId=102;TruScore=0.666667;PctSeqSimilarity=0;PctSizeSimilarity=1;PctRecOverlap=1;SizeDiff=0;StartDistance=0;EndDistance=0	GT	0/0
chr12	7348850	HG4_Ill_250bpfermikitraw_17063	N	<DEL>	20	LongReadHomRef	END=7348911;SVTYPE=DEL;SVLEN=61;SC=SKSV,cuteSV,pbsv,SVIM,PAV;NumNeighbors=1;NumThresholdNeighbors=1;MatchId=103;TruScore=0.666667;PctSeqSimilarity=0;PctSizeSimilarity=1;PctRecOverlap=1;SizeDiff=0;StartDistance=0;EndDistance=0	GT	0/0
chr12	7355820	HG4_PB_SVrefine2Falcon1Dovetail_7941	N	<INS>	20	LongReadHomRef	END=7355820;SVTYPE=INS;SVLEN=309;SC=SKSV,cuteSV,pbsv,SVIM,SVIM-asm,PAV,Dipcall;NumNeighbors=1;NumThresholdNeighbors=1;MatchId=105;TruScore=0.666667;PctSeqSimilarity=0;PctSizeSimilarity=1;PctRecOverlap=1;SizeDiff=0;StartDistance=0;EndDistance=0	GT	0/0
chr12	7552026	HG3_Ill_SVrefine2DISCOVARDovetail_9433	N	<INS>	20	LongReadHomRef	END=7552026;SVTYPE=INS;SVLEN=96;SC=SKSV,cuteSV,pbsv,SVIM,SVIM-asm,PAV,Dipcall;NumNeighbors=1;NumThresholdNeighbors=1;MatchId=106;TruScore=0.666667;PctSeqSimilarity=0;PctSizeSimilarity=1;PctRecOverlap=1;SizeDiff=0;StartDistance=0;EndDistance=0	GT	./.
chr12	7589805	HG2_PB_SVrefine2Falcon1plusDovetail_2326	N	<INS>	20	PASS	END=7589805;SVTYPE=INS;SVLEN=93;SC=SKSV,cuteSV,pbsv;NumNeighbors=1;NumThresholdNeighbors=1;MatchId=108;TruScore=0.189024;PctSeqSimilarity=0;PctSizeSimilarity=0.567073;PctRecOverlap=0;SizeDiff=-71;StartDistance=-30;EndDistance=-30	GT	1/1
chr12	7781382	HG3_Ill_GATKHC_20553	N	<INS>	20	ClusteredCalls	END=7781382;SVTYPE=INS;SVLEN=71;SC=SKSV,cuteSV,pbsv,SVIM,SVIM-asm,PAV,Dipcall;NumNeighbors=1;NumThresholdNeighbors=1;MatchId=111;TruScore=0.666667;PctSeqSimilarity=0;PctSizeSimilarity=1;PctRecOverlap=1;SizeDiff=0;StartDistance=0;EndDistance=0	GT	1/1
chr12	8541659	HG2_Ill_MetaSV_952	N	<DEL>	20	LongReadHomRef	END=8548889;SVTYPE=DEL;SVLEN=7230;SC=SKSV,pbsv,SVIM;NumNeighbors=1;NumThresholdNeighbors=1;MatchId=114;TruScore=0.666667;PctSeqSimilarity=0;PctSizeSimilarity=1;PctRecOverlap=1;SizeDiff=0;StartDistance=0;EndDistance=0	GT	./.
chr12	8778132	HG2_PB_SVrefine2PB10Xhap12_9355	N	<DEL>	10	ClusteredCalls	END=8778306;SVTYPE=DEL;SVLEN=174;SC=SKSV,cuteSV,pbsv,SVIM,SVIM-asm,PAV,Dipcall;NumNeighbors=1;NumThresholdNeighbors=1;MatchId=118;TruScore=0.666667;PctSeqSimilarity=0;PctSizeSimilarity=1;PctRecOverlap=1;SizeDiff=0;StartDistance=0;EndDistance=0	GT	0/1
chr12	8965224	HG3_Ill_Krunchall_17247	N	<INS>	10	LongReadHomRef	END=8965224;SVTYPE=INS;SVLEN=69;SC=SKSV,cuteSV,pbsv,SVIM,SVIM-asm,PAV,Dipcall;NumNeighbors=1;NumThresholdNeighbors=1;MatchId=119;TruScore=0.666667;PctSeqSimilarity=0;PctSizeSimilarity=1;PctRecOverlap=1;SizeDiff=0;StartDistance=0;EndDistance=0	GT	0/0
chr12	9017109	HG2_PB_assemblyticsfalcon_5250	N	<DEL>	10	ClusteredCalls	END=9017600;SVTYPE=DEL;SVLEN=491;SC=SKSV,cuteSV,pbsv,SVIM,SVIM-asm,PAV,Dipcall;NumNeighbors=1;NumThresholdNeighbors=1;MatchId=120;TruScore=0.666667;PctSeqSimilarity=0;PctSizeSimilarity=1;PctRecOverlap=1;SizeDiff=0;StartDistance=0;EndDistance=0	GT	0/1
chr12	9411098	HG4_PB_SVrefine2Falcon1Dovetail_7953	N	<INS>	20	LongReadHomRef	END=9411098;SVTYPE=INS;SVLEN=631;SC=SKSV,cuteSV,pbsv,SVIM,SVIM-asm,PAV,Dipcall;NumNeighbors=1;NumThresholdNeighbors=1;MatchId=121;TruScore=0.666667;PctSeqSimilarity=0;PctSizeSimilarity=1;PctRecOverlap=1;SizeDiff=0;StartDistance=0;EndDistance=0	GT	0/0
chr12	9480771	HG3_Ill_svaba_16239	N	<INS>	20	PASS	END=9480771;SVTYPE=INS;SVLEN=83;SC=SKSV,cuteSV,pbsv,SVIM,SVIM-asm,PAV,Dipcall;NumNeighbors=1;NumThresholdNeighbors=1;MatchId=123;TruScore=0.666667;PctSeqSimilarity=0;PctSizeSimilarity=1;PctRecOverlap=1;SizeDiff=0;StartDistance=0;EndDistance=0	GT	1/1
chr12	9555254	HG4_Ill_150bpfermikitraw_16439	N	<DEL>	20	LongReadHomRef	END=9555332;SVTYPE=DEL;SVLEN=78;SC=SKSV,cuteSV,pbsv,SVIM,SVIM-asm,PAV,Dipcall;NumNeighbors=2;NumThresholdNeighbors=1;MatchId=124;TruScore=0.666667;PctSeqSimilarity=0;PctSizeSimilarity=1;PctRecOverlap=1;SizeDiff=0;StartDistance=0;EndDistance=0	GT	./.
chr12	9555758	HG2_Ill_250bpfermikitraw_17254	N	<INS>	20	NoConsensusGT	END=9555758;SVTYPE=INS;SVLEN=79;SC=SKSV,cuteSV;NumNeighbors=2;NumThresholdNeighbors=1;MatchId=125;TruScore=0.666667;PctSeqSimilarity=0;PctSizeSimilarity=1;PctRecOverlap=1;SizeDiff=0;StartDistance=0;EndDistance=0	GT	./.
chr12	9556193	HG2_PB_pbsv_12974	N	<INS>	10	NoConsensusGT	END=9556193;SVTYPE=INS;SVLEN=161;SC=SKSV,SVIM;NumNeighbors=1;NumThresholdNeighbors=1;MatchId=126;TruScore=0.666667;PctSeqSimilarity=0;PctSizeSimilarity=1;PctRecOverlap=1;SizeDiff=0;StartDistance=0;EndDistance=0	GT	./.
chr12	9556841	HG2_Ill_150bpfermikitraw_16250	N	<INS>	20	NoConsensusGT	END=9556841;SVTYPE=INS;SVLEN=52;SC=SKSV,cuteSV;NumNeighbors=2;NumThresholdNeighbors=1;MatchId=127;TruScore=0.666667;PctSeqSimilarity=0;PctSizeSimilarity=1;PctRecOverlap=1;SizeDiff=0;StartDistance=0;EndDistance=0	GT	./.
chr12	9557241	HG2_PB_pbsv_12976	N	<INS>	10	NoConsensusGT	END=9557241;SVTYPE=INS;SVLEN=645;SC=SKSV,cuteSV,SVIM,SVIM-asm,PAV,Dipcall;NumNeighbors=1;NumThresholdNeighbors=1;MatchId=128;TruScore=0.666667;PctSeqSimilarity=0;PctSizeSimilarity=1;PctRecOverlap=1;SizeDiff=0;StartDistance=0;EndDistance=0	GT	./.
chr12	9559095	HG4_Ill_MetaSV_1006	N	<DEL>	20	LongReadHomRef	END=9561221;SVTYPE=DEL;SVLEN=2126;SC=SKSV,cuteSV,pbsv,SVIM,SVIM-asm,PAV,Dipcall;NumNeighbors=1;NumThresholdNeighbors=1;MatchId=129;TruScore=0.666667;PctSeqSimilarity=0;PctSizeSimilarity=1;PctRecOverlap=1;SizeDiff=0;StartDistance=0;EndDistance=0	GT	./.
chr12	9603230	HG3_Ill_GATKHC_20588	N	<DEL>	20	LongReadHomRef	END=9603296;SVTYPE=DEL;SVLEN=66;SC=SKSV,cuteSV,pbsv,SVIM,SVIM-asm,PAV,Dipcall;NumNeighbors=1;NumThresholdNeighbors=1;MatchId=131;TruScore=0.666667;PctSeqSimilarity=0;PctSizeSimilarity=1;PctRecOverlap=1;SizeDiff=0;StartDistance=0;EndDistance=0	GT	./.
chr12	10445756	HG4_Ill_150bpfermikitraw_16453	N	<INS>	20	ClusteredCalls	END=10445756;SVTYPE=INS;SVLEN=82;SC=SKSV,cuteSV,pbsv,SVIM,SVIM-asm,PAV,Dipcall;NumNeighbors=1;NumThresholdNeighbors=1;MatchId=133;TruScore=0.666667;PctSeqSimilarity=0;PctSizeSimilarity=1;PctRecOverlap=1;SizeDiff=0;StartDistance=0;EndDistance=0	GT	1/1
chr12	11192444	HG4_Ill_MetaSV_1011	N	<DEL>	20	LongReadHomRef	END=11218061;SVTYPE=DEL;SVLEN=25617;SC=SKSV,cuteSV,pbsv,SVIM,SVIM-asm,PAV,Dipcall;NumNeighbors=2;NumThresholdNeighbors=1;MatchId=136;TruScore=0.666667;PctSeqSimilarity=0;PctSizeSimilarity=1;PctRecOverlap=1;SizeDiff=0;StartDistance=0;EndDistance=0	GT	./.
chr12	11207673	HG3_PB_assemblyticsfalcon_5297	N	<INS>	10	NoConsensusGT	END=11207673;SVTYPE=INS;SVLEN=1870;SC=SKSV,cuteSV,pbsv,SVIM,SVIM-asm,PAV,Dipcall;NumNeighbors=1;NumThresholdNeighbors=1;MatchId=137;TruScore=0.333333;PctSeqSimilarity=0;PctSizeSimilarity=1;PctRecOverlap=0;SizeDiff=0;StartDistance=-2;EndDistance=-2	GT	./.
chr12	11219200	HG2_PB_SVrefine2PBcRplusDovetail_2238	N	<DEL>	20	NoConsensusGT	END=11224745;SVTYPE=DEL;SVLEN=5545;SC=SKSV,cuteSV,pbsv,SVIM,SVIM-asm,Dipcall;NumNeighbors=1;NumThresholdNeighbors=1;MatchId=140;TruScore=0.666667;PctSeqSimilarity=0;PctSizeSimilarity=1;PctRecOverlap=1;SizeDiff=0;StartDistance=0;EndDistance=0	GT	./.
chr12	11420231	HG2_PB_SVrefine2PBcRplusDovetail_2243	N	<DEL>	10	NoConsensusGT	END=11420481;SVTYPE=DEL;SVLEN=250;SC=SKSV,cuteSV,pbsv;NumNeighbors=1;NumThresholdNeighbors=1;MatchId=141;TruScore=0.377704;PctSeqSimilarity=0;PctSizeSimilarity=0.569476;PctRecOverlap=0.563636;SizeDiff=-189;StartDistance=-3;EndDistance=-192	GT	./.
chr12	11506403	HG2_Ill_GATKHC_20739	N	<DEL>	20	LongReadHomRef	END=11506586;SVTYPE=DEL;SVLEN=183;SC=SKSV,cuteSV,pbsv,SVIM,SVIM-asm,PAV,Dipcall;NumNeighbors=1;NumThresholdNeighbors=1;MatchId=145;TruScore=0.666667;PctSeqSimilarity=0;PctSizeSimilarity=1;PctRecOverlap=1;SizeDiff=0;StartDistance=0;EndDistance=0	GT	./.
chr12	11856188	HG3_PB_pbsv_12688	N	<DEL>	20	LongReadHomRef	END=11856244;SVTYPE=DEL;SVLEN=56;SC=SKSV,cuteSV,pbsv,SVIM,SVIM-asm,PAV,Dipcall;NumNeighbors=1;NumThresholdNeighbors=1;MatchId=146;TruScore=0.666667;PctSeqSimilarity=0;PctSizeSimilarity=1;PctRecOverlap=1;SizeDiff=0;StartDistance=0;EndDistance=0	GT	0/0
chr12	12026415	HG3_10X_allpass_2536	N	<DEL>	20	LongReadHomRef	END=12027153;SVTYPE=DEL;SVLEN=738;SC=SKSV,cuteSV,pbsv,SVIM,SVIM-asm,PAV,Dipcall;NumNeighbors=1;NumThresholdNeighbors=1;MatchId=147;TruScore=0.666667;PctSeqSimilarity=0;PctSizeSimilarity=1;PctRecOverlap=1;SizeDiff=0;StartDistance=0;EndDistance=0	GT	0/0
chr12	12806237	HG4_PB_HySA_18871	N	<INS>	20	PASS	END=12806237;SVTYPE=INS;SVLEN=4441;SC=SKSV,cuteSV,pbsv,SVIM;NumNeighbors=1;NumThresholdNeighbors=1;MatchId=150;TruScore=0.28327;PctSeqSimilarity=0;PctSizeSimilarity=0.849809;PctRecOverlap=0;SizeDiff=667;StartDistance=-4;EndDistance=-4	GT	1/1
chr12	12930579	HG4_Ill_Krunchall_17946	N	<DEL>	10	LongReadHomRef	END=12930657;SVTYPE=DEL;SVLEN=78;SC=SKSV,cuteSV,pbsv,SVIM,SVIM-asm,PAV,Dipcall;NumNeighbors=1;NumThresholdNeighbors=1;MatchId=152;TruScore=0.666667;PctSeqSimilarity=0;PctSizeSimilarity=1;PctRecOverlap=1;SizeDiff=0;StartDistance=0;EndDistance=0	GT	0/0
chr12	12933693	HG2_PB_assemblyticsfalcon_5304	N	<INS>	10	LongReadHomRef	END=12933693;SVTYPE=INS;SVLEN=1780;SC=SKSV,cuteSV,pbsv,SVIM,SVIM-asm,PAV,Dipcall;NumNeighbors=1;NumThresholdNeighbors=1;MatchId=153;TruScore=0.666667;PctSeqSimilarity=0;PctSizeSimilarity=1;PctRecOverlap=1;SizeDiff=0;StartDistance=0;EndDistance=0	GT	./.
chr12	13081150	HG2_Ill_svaba_16128	N	<INS>	20	ClusteredCalls	END=13081150;SVTYPE=INS;SVLEN=56;SC=SKSV,cuteSV,pbsv;NumNeighbors=2;NumThresholdNeighbors=2;MatchId=154;TruScore=0.666667;PctSeqSimilarity=0;PctSizeSimilarity=1;PctRecOverlap=1;SizeDiff=0;StartDistance=0;EndDistance=0	GT	0/1
chr12	13081472	HG2_Ill_SpiralSDKrefine_3340	N	<INS>	10	ClusteredCalls	END=13081472;SVTYPE=INS;SVLEN=53;SC=SKSV,pbsv,SVIM,SVIM-asm,PAV,Dipcall;NumNeighbors=1;NumThresholdNeighbors=1;MatchId=155;TruScore=0.666667;PctSeqSimilarity=0;PctSizeSimilarity=1;PctRecOverlap=1;SizeDiff=0;StartDistance=0;EndDistance=0	GT	0/1
chr12	13678453	HG2_PB_SVrefine2Falcon2Bionano_6409	N	<INS>	10	PASS	END=13678453;SVTYPE=INS;SVLEN=307;SC=SKSV,cuteSV,pbsv,SVIM,SVIM-asm,PAV,Dipcall;NumNeighbors=1;NumThresholdNeighbors=1;MatchId=158;TruScore=0.666667;PctSeqSimilarity=0;PctSizeSimilarity=1;PctRecOverlap=1;SizeDiff=0;StartDistance=0;EndDistance=0	GT	0/1
chr12	13941609	HG3_Ill_GATKHC_20631	N	<DEL>	20	LongReadHomRef	END=13941706;SVTYPE=DEL;SVLEN=97;SC=SKSV,cuteSV,pbsv,SVIM,SVIM-asm,PAV,Dipcall;NumNeighbors=1;NumThresholdNeighbors=1;MatchId=159;TruScore=0.666667;PctSeqSimilarity=0;PctSizeSimilarity=1;PctRecOverlap=1;SizeDiff=0;StartDistance=0;EndDistance=0	GT	0/0
chr12	14258621	HG2_PB_SVrefine2Falcon2Bionano_6412	N	<DEL>	20	ClusteredCalls	END=14258914;SVTYPE=DEL;SVLEN=293;SC=SKSV,cuteSV,pbsv,SVIM,SVIM-asm,PAV,Dipcall;NumNeighbors=1;NumThresholdNeighbors=1;MatchId=162;TruScore=0.666667;PctSeqSimilarity=0;PctSizeSimilarity=1;PctRecOverlap=1;SizeDiff=0;StartDistance=0;EndDistance=0	GT	0/1
chr12	14945386	HG4_10X_allpass_2444	N	<DEL>	20	LongReadHomRef	END=14945508;SVTYPE=DEL;SVLEN=122;SC=SKSV,cuteSV,pbsv,SVIM,SVIM-asm,PAV,Dipcall;NumNeighbors=1;NumThresholdNeighbors=1;MatchId=166;TruScore=0.666667;PctSeqSimilarity=0;PctSizeSimilarity=1;PctRecOverlap=1;SizeDiff=0;StartDistance=0;EndDistance=0	GT	0/0
chr12	15513637	HG4_Ill_GATKHCSBGrefine_8945	N	<DEL>	10	LongReadHomRef	END=15513947;SVTYPE=DEL;SVLEN=310;SC=SKSV,cuteSV,pbsv,SVIM,SVIM-asm,PAV,Dipcall;NumNeighbors=1;NumThresholdNeighbors=1;MatchId=167;TruScore=0.666667;PctSeqSimilarity=0;PctSizeSimilarity=1;PctRecOverlap=1;SizeDiff=0;StartDistance=0;EndDistance=0	GT	0/0
chr12	17607308	HG4_10X_allpass_2446	N	<DEL>	20	LongReadHomRef	END=17607812;SVTYPE=DEL;SVLEN=504;SC=SKSV,cuteSV,pbsv,SVIM,SVIM-asm,PAV,Dipcall;NumNeighbors=1;NumThresholdNeighbors=1;MatchId=168;TruScore=0.666667;PctSeqSimilarity=0;PctSizeSimilarity=1;PctRecOverlap=1;SizeDiff=0;StartDistance=0;EndDistance=0	GT	0/0
chr12	19025140	HG3_PB_assemblyticsfalcon_5367	N	<DEL>	10	LongReadHomRef	END=19025277;SVTYPE=DEL;SVLEN=137;SC=SKSV,cuteSV,pbsv,SVIM,SVIM-asm,PAV,Dipcall;NumNeighbors=3;NumThresholdNeighbors=1;MatchId=171;TruScore=0.666667;PctSeqSimilarity=0;PctSizeSimilarity=1;PctRecOverlap=1;SizeDiff=0;StartDistance=0;EndDistance=0	GT	0/0
chr12	19025284	HG2_PB_PB10Xdip_6954	N	<INS>	20	ClusteredCalls	END=19025284;SVTYPE=INS;SVLEN=219;SC=SKSV,cuteSV,pbsv,SVIM,SVIM-asm,PAV,Dipcall;NumNeighbors=2;NumThresholdNeighbors=1;MatchId=172;TruScore=0.666667;PctSeqSimilarity=0;PctSizeSimilarity=1;PctRecOverlap=1;SizeDiff=0;StartDistance=0;EndDistance=0	GT	1/1
chr12	19624018	HG3_PB_pbsv_12719	N	<INS>	10	LongReadHomRef	END=19624018;SVTYPE=INS;SVLEN=129;SC=SKSV,cuteSV,pbsv,SVIM,SVIM-asm,PAV,Dipcall;NumNeighbors=1;NumThresholdNeighbors=1;MatchId=175;TruScore=0.666667;PctSeqSimilarity=0;PctSizeSimilarity=1;PctRecOverlap=1;SizeDiff=0;StartDistance=0;EndDistance=0	GT	0/0
chr12	19940310	HG4_PB_assemblyticsfalcon_5265	N	<INS>	10	LongReadHomRef	END=19940310;SVTYPE=INS;SVLEN=1239;SC=SKSV,cuteSV,pbsv,SVIM,SVIM-asm,PAV,Dipcall;NumNeighbors=1;NumThresholdNeighbors=1;MatchId=177;TruScore=0.329872;PctSeqSimilarity=0;PctSizeSimilarity=0.989617;PctRecOverlap=0;SizeDiff=-13;StartDistance=-3;EndDistance=-3	GT	0/0
chr12	20336932	HG4_Ill_150bpfermikitraw_16531	N	<DEL>	20	LongReadHomRef	END=20336990;SVTYPE=DEL;SVLEN=58;SC=SKSV,cuteSV,pbsv,SVIM,SVIM-asm,PAV,Dipcall;NumNeighbors=1;NumThresholdNeighbors=1;MatchId=180;TruScore=0.666667;PctSeqSimilarity=0;PctSizeSimilarity=1;PctRecOverlap=1;SizeDiff=0;StartDistance=0;EndDistance=0	GT	0/0
chr12	20567952	HG3_Ill_Krunchall_17361	N	<INS>	20	LongReadHomRef	END=20567952;SVTYPE=INS;SVLEN=75;SC=SKSV,cuteSV,pbsv,SVIM,SVIM-asm,PAV,Dipcall;NumNeighbors=1;NumThresholdNeighbors=1;MatchId=181;TruScore=0.666667;PctSeqSimilarity=0;PctSizeSimilarity=1;PctRecOverlap=1;SizeDiff=0;StartDistance=0;EndDistance=0	GT	0/0
chr12	20765618	HG3_PB_SVrefine2PBcRDovetail_6140	N	<INS>	10	ClusteredCalls	END=20765618;SVTYPE=INS;SVLEN=133;SC=SKSV,cuteSV,pbsv,SVIM,SVIM-asm,PAV,Dipcall;NumNeighbors=1;NumThresholdNeighbors=1;MatchId=182;TruScore=0.666667;PctSeqSimilarity=0;PctSizeSimilarity=1;PctRecOverlap=1;SizeDiff=0;StartDistance=0;EndDistance=0	GT	1/1
chr12	21071370	HG3_Ill_GATKHCSBGrefine_8600	N	<INS>	20	LongReadHomRef	END=21071370;SVTYPE=INS;SVLEN=70;SC=SKSV,cuteSV,pbsv,SVIM,SVIM-asm,PAV,Dipcall;NumNeighbors=1;NumThresholdNeighbors=1;MatchId=185;TruScore=0.666667;PctSeqSimilarity=0;PctSizeSimilarity=1;PctRecOverlap=1;SizeDiff=0;StartDistance=0;EndDistance=0	GT	0/0
chr12	22170214	HG3_PB_pbsv_12732	N	<INS>	20	LongReadHomRef	END=22170214;SVTYPE=INS;SVLEN=328;SC=SKSV,cuteSV,pbsv,SVIM,SVIM-asm,PAV,Dipcall;NumNeighbors=1;NumThresholdNeighbors=1;MatchId=188;TruScore=0.666667;PctSeqSimilarity=0;PctSizeSimilarity=1;PctRecOverlap=1;SizeDiff=0;StartDistance=0;EndDistance=0	GT	0/0
chr12	22186557	HG3_Ill_GATKHCSBGrefine_8604	N	<DEL>	20	ClusteredCalls	END=22186610;SVTYPE=DEL;SVLEN=53;SC=SKSV,cuteSV,pbsv,SVIM,SVIM-asm;NumNeighbors=2;NumThresholdNeighbors=2;MatchId=189;TruScore=0.666667;PctSeqSimilarity=0;PctSizeSimilarity=1;PctRecOverlap=1;SizeDiff=0;StartDistance=0;EndDistance=0	GT	1/1
chr12	22186610	HG2_Ill_GATKHC_20843	N	<DEL>	20	ClusteredCalls	END=22186678;SVTYPE=DEL;SVLEN=68;SC=SKSV,SVIM-asm,PAV,Dipcall;NumNeighbors=1;NumThresholdNeighbors=1;MatchId=190;TruScore=0.666667;PctSeqSimilarity=0;PctSizeSimilarity=1;PctRecOverlap=1;SizeDiff=0;StartDistance=0;EndDistance=0	GT	1/1
chr12	22571458	HG3_PB_SVrefine2PBcRDovetail_6144	N	<DEL>	20	NoConsensusGT	END=22578098;SVTYPE=DEL;SVLEN=6640;SC=SKSV,cuteSV,pbsv,SVIM;NumNeighbors=1;NumThresholdNeighbors=1;MatchId=191;TruScore=0.666667;PctSeqSimilarity=0;PctSizeSimilarity=1;PctRecOverlap=1;SizeDiff=0;StartDistance=0;EndDistance=0	GT	./.
chr12	23022372	HG2_PB_assemblyticsPBcR_5221	N	<DEL>	10	LongReadHomRef	END=23022706;SVTYPE=DEL;SVLEN=334;SC=SKSV,cuteSV,pbsv,SVIM,SVIM-asm,PAV,Dipcall;NumNeighbors=1;NumThresholdNeighbors=1;MatchId=192;TruScore=0.666667;PctSeqSimilarity=0;PctSizeSimilarity=1;PctRecOverlap=1;SizeDiff=0;StartDistance=0;EndDistance=0	GT	0/0
chr12	23169499	HG4_Ill_GATKHC_20837	N	<DEL>	10	NoConsensusGT	END=23169559;SVTYPE=DEL;SVLEN=60;SC=SKSV,cuteSV,SVIM-asm,PAV;NumNeighbors=2;NumThresholdNeighbors=2;MatchId=193;TruScore=0.666667;PctSeqSimilarity=0;PctSizeSimilarity=1;PctRecOverlap=1;SizeDiff=0;StartDistance=0;EndDistance=0	GT	./.
chr12	23675685	HG4_PB_HySA_18974	N	<INS>	20	ClusteredCalls	END=23675685;SVTYPE=INS;SVLEN=203;SC=SKSV,cuteSV,SVIM-asm,Dipcall;NumNeighbors=1;NumThresholdNeighbors=1;MatchId=195;TruScore=0.666667;PctSeqSimilarity=0;PctSizeSimilarity=1;PctRecOverlap=1;SizeDiff=0;StartDistance=0;EndDistance=0	GT	0/1
chr12	24113466	HG3_Ill_Krunchall_17390	N	<INS>	20	LongReadHomRef	END=24113466;SVTYPE=INS;SVLEN=60;SC=SKSV,cuteSV,pbsv,SVIM,SVIM-asm,PAV,Dipcall;NumNeighbors=1;NumThresholdNeighbors=1;MatchId=196;TruScore=0.666667;PctSeqSimilarity=0;PctSizeSimilarity=1;PctRecOverlap=1;SizeDiff=0;StartDistance=0;EndDistance=0	GT	./.
chr12	24155505	HG3_Ill_Spiral_13560	N	<INS>	20	LongReadHomRef	END=24155505;SVTYPE=INS;SVLEN=71;SC=SKSV,cuteSV,pbsv,SVIM,SVIM-asm,PAV,Dipcall;NumNeighbors=1;NumThresholdNeighbors=1;MatchId=197;TruScore=0.666667;PctSeqSimilarity=0;PctSizeSimilarity=1;PctRecOverlap=1;SizeDiff=0;StartDistance=0;EndDistance=0	GT	0/0
chr12	24160074	HG2_PB_assemblyticsPBcR_5237	N	<DEL>	20	LongReadHomRef	END=24160554;SVTYPE=DEL;SVLEN=480;SC=SKSV,cuteSV,pbsv,SVIM,SVIM-asm,PAV,Dipcall;NumNeighbors=1;NumThresholdNeighbors=1;MatchId=198;TruScore=0.666667;PctSeqSimilarity=0;PctSizeSimilarity=1;PctRecOverlap=1;SizeDiff=0;StartDistance=0;EndDistance=0	GT	0/0
chr12	24460448	HG4_PB_assemblyticsfalcon_5311	N	<DEL>	10	ClusteredCalls	END=24460667;SVTYPE=DEL;SVLEN=219;SC=SKSV,cuteSV,pbsv,SVIM,SVIM-asm,PAV,Dipcall;NumNeighbors=1;NumThresholdNeighbors=1;MatchId=199;TruScore=0.666667;PctSeqSimilarity=0;PctSizeSimilarity=1;PctRecOverlap=1;SizeDiff=0;StartDistance=0;EndDistance=0	GT	1/1
chr12	25259461	HG2_PB_assemblyticsfalcon_5421	N	<INS>	20	ClusteredCalls	END=25259461;SVTYPE=INS;SVLEN=478;SC=SKSV,cuteSV,pbsv,SVIM,SVIM-asm,PAV,Dipcall;NumNeighbors=2;NumThresholdNeighbors=1;MatchId=202;TruScore=0.333333;PctSeqSimilarity=0;PctSizeSimilarity=1;PctRecOverlap=0;SizeDiff=0;StartDistance=-2;EndDistance=-2	GT	1/1
chr12	25259467	HG2_Ill_GATKHCSBGrefine_8728	N	<INS>	20	ClusteredCalls	END=25259467;SVTYPE=INS;SVLEN=229;SC=SKSV,cuteSV,pbsv,SVIM,SVIM-asm,PAV,Dipcall;NumNeighbors=1;NumThresholdNeighbors=1;MatchId=204;TruScore=0.666667;PctSeqSimilarity=0;PctSizeSimilarity=1;PctRecOverlap=1;SizeDiff=0;StartDistance=0;EndDistance=0	GT	1/1
chr12	25327265	HG2_PB_assemblyticsPBcR_5251	N	<DEL>	10	LongReadHomRef	END=25327500;SVTYPE=DEL;SVLEN=235;SC=SKSV,cuteSV,pbsv,SVIM,SVIM-asm,PAV,Dipcall;NumNeighbors=2;NumThresholdNeighbors=1;MatchId=205;TruScore=0.666667;PctSeqSimilarity=0;PctSizeSimilarity=1;PctRecOverlap=1;SizeDiff=0;StartDistance=0;EndDistance=0	GT	0/0
chr12	25327665	HG2_Ill_SVrefine2DISCOVARplusDovetail_2649	N	<INS>	20	NoConsensusGT	END=25327665;SVTYPE=INS;SVLEN=234;SC=SKSV,cuteSV,pbsv,SVIM,SVIM-asm,PAV,Dipcall;NumNeighbors=1;NumThresholdNeighbors=1;MatchId=206;TruScore=0.666667;PctSeqSimilarity=0;PctSizeSimilarity=1;PctRecOverlap=1;SizeDiff=0;StartDistance=0;EndDistance=0	GT	./.
chr12	25499678	HG4_PB_assemblyticsfalcon_5333	N	<INS>	10	LongReadHomRef	END=25499678;SVTYPE=INS;SVLEN=1358;SC=SKSV,cuteSV,pbsv,SVIM;NumNeighbors=1;NumThresholdNeighbors=1;MatchId=207;TruScore=0.292799;PctSeqSimilarity=0;PctSizeSimilarity=0.878396;PctRecOverlap=0;SizeDiff=-188;StartDistance=-6;EndDistance=-6	GT	0/0
chr12	25744074	HG3_PB_pbsv_12751	N	<INS>	10	PASS	END=25744074;SVTYPE=INS;SVLEN=1006;SC=SKSV,cuteSV,pbsv,SVIM,SVIM-asm,PAV,Dipcall;NumNeighbors=1;NumThresholdNeighbors=1;MatchId=209;TruScore=0.666667;PctSeqSimilarity=0;PctSizeSimilarity=1;PctRecOverlap=1;SizeDiff=0;StartDistance=0;EndDistance=0	GT	0/1
chr12	26937188	HG4_Ill_GATKHC_20873	N	<DEL>	10	LongReadHomRef	END=26937260;SVTYPE=DEL;SVLEN=72;SC=SKSV,cuteSV,pbsv,SVIM,SVIM-asm,PAV,Dipcall;NumNeighbors=1;NumThresholdNeighbors=1;MatchId=211;TruScore=0.666667;PctSeqSimilarity=0;PctSizeSimilarity=1;PctRecOverlap=1;SizeDiff=0;StartDistance=0;EndDistance=0	GT	0/0
chr12	26958661	HG4_PB_HySA_19012	N	<INS>	20	LongReadHomRef	END=26958661;SVTYPE=INS;SVLEN=397;SC=SKSV,cuteSV,pbsv,SVIM,SVIM-asm,PAV,Dipcall;NumNeighbors=1;NumThresholdNeighbors=1;MatchId=212;TruScore=0.666667;PctSeqSimilarity=0;PctSizeSimilarity=1;PctRecOverlap=1;SizeDiff=0;StartDistance=0;EndDistance=0	GT	0/0
chr12	28114222	HG4_Ill_150bpfermikitraw_16598	N	<INS>	20	ClusteredCalls	END=28114222;SVTYPE=INS;SVLEN=54;SC=SKSV,cuteSV,pbsv,SVIM,SVIM-asm,PAV,Dipcall;NumNeighbors=2;NumThresholdNeighbors=2;MatchId=215;TruScore=0.308642;PctSeqSimilarity=0;PctSizeSimilarity=0.925926;PctRecOverlap=0;SizeDiff=4;StartDistance=-16;EndDistance=-16	GT	0/1
chr12	28226413	HG3_PB_assemblyticsfalcon_5451	N	<INS>	10	LongReadHomRef	END=28226413;SVTYPE=INS;SVLEN=6021;SC=SKSV,cuteSV,pbsv,SVIM;NumNeighbors=1;NumThresholdNeighbors=1;MatchId=217;TruScore=0.330787;PctSeqSimilarity=0;PctSizeSimilarity=0.99236;PctRecOverlap=0;SizeDiff=46;StartDistance=-15;EndDistance=-15	GT	0/0
chr12	28438596	HG4_Ill_MetaSV_1043	N	<INS>	20	LongReadHomRef	END=28438596;SVTYPE=INS;SVLEN=316;SC=SKSV,cuteSV,pbsv,SVIM,SVIM-asm,PAV,Dipcall;NumNeighbors=1;NumThresholdNeighbors=1;MatchId=219;TruScore=0.666667;PctSeqSimilarity=0;PctSizeSimilarity=1;PctRecOverlap=1;SizeDiff=0;StartDistance=0;EndDistance=0	GT	./.
chr12	28845045	HG4_Ill_250bpfermikitraw_17270	N	<DEL>	20	LongReadHomRef	END=28845100;SVTYPE=DEL;SVLEN=55;SC=SKSV,cuteSV,pbsv,SVIM,SVIM-asm,PAV,Dipcall;NumNeighbors=1;NumThresholdNeighbors=1;MatchId=220;TruScore=0.666667;PctSeqSimilarity=0;PctSizeSimilarity=1;PctRecOverlap=1;SizeDiff=0;StartDistance=0;EndDistance=0	GT	0/0
chr12	29037871	HG4_10X_allpass_2457	N	<DEL>	20	LongReadHomRef	END=29037936;SVTYPE=DEL;SVLEN=65;SC=SKSV,cuteSV,pbsv,SVIM,SVIM-asm,PAV,Dipcall;NumNeighbors=1;NumThresholdNeighbors=1;MatchId=221;TruScore=0.666667;PctSeqSimilarity=0;PctSizeSimilarity=1;PctRecOverlap=1;SizeDiff=0;StartDistance=0;EndDistance=0	GT	0/0
chr12	29280234	HG4_Ill_GATKHCSBGrefine_9009	N	<DEL>	20	LongReadHomRef	END=29280550;SVTYPE=DEL;SVLEN=316;SC=SKSV,cuteSV,pbsv,SVIM,SVIM-asm,PAV,Dipcall;NumNeighbors=1;NumThresholdNeighbors=1;MatchId=222;TruScore=0.666667;PctSeqSimilarity=0;PctSizeSimilarity=1;PctRecOverlap=1;SizeDiff=0;StartDistance=0;EndDistance=0	GT	0/0
chr12	29416575	HG2_Ill_Krunchall_17787	N	<DEL>	10	LongReadHomRef	END=29416654;SVTYPE=DEL;SVLEN=79;SC=SKSV,cuteSV,pbsv,SVIM,SVIM-asm,PAV,Dipcall;NumNeighbors=1;NumThresholdNeighbors=1;MatchId=223;TruScore=0.666667;PctSeqSimilarity=0;PctSizeSimilarity=1;PctRecOverlap=1;SizeDiff=0;StartDistance=0;EndDistance=0	GT	./.
chr12	29796365	HG4_Ill_250bpfermikitraw_17283	N	<INS>	20	NoConsensusGT	END=29796365;SVTYPE=INS;SVLEN=50;SC=SKSV,cuteSV,pbsv,SVIM-asm,PAV,Dipcall;NumNeighbors=1;NumThresholdNeighbors=1;MatchId=224;TruScore=0.666667;PctSeqSimilarity=0;PctSizeSimilarity=1;PctRecOverlap=1;SizeDiff=0;StartDistance=0;EndDistance=0	GT	./.
chr12	29797044	HG2_PB_SVrefine2PB10Xhap12_9439	N	<INS>	10	NoConsensusGT	END=29797044;SVTYPE=INS;SVLEN=153;SC=SKSV,cuteSV,pbsv,SVIM,SVIM-asm,PAV,Dipcall;NumNeighbors=1;NumThresholdNeighbors=1;MatchId=225;TruScore=0.666667;PctSeqSimilarity=0;PctSizeSimilarity=1;PctRecOverlap=1;SizeDiff=0;StartDistance=0;EndDistance=0	GT	./.
chr12	29844381	HG4_Ill_SVrefine2DISCOVARDovetail_9315	N	<DEL>	20	LongReadHomRef	END=29846435;SVTYPE=DEL;SVLEN=2054;SC=SKSV,cuteSV,pbsv,SVIM,SVIM-asm,PAV,Dipcall;NumNeighbors=1;NumThresholdNeighbors=1;MatchId=226;TruScore=0.666667;PctSeqSimilarity=0;PctSizeSimilarity=1;PctRecOverlap=1;SizeDiff=0;StartDistance=0;EndDistance=0	GT	0/0
chr12	30009527	HG3_10X_allpass_2555	N	<DEL>	20	LongReadHomRef	END=30009822;SVTYPE=DEL;SVLEN=295;SC=SKSV,cuteSV,pbsv,SVIM,SVIM-asm,PAV,Dipcall;NumNeighbors=1;NumThresholdNeighbors=1;MatchId=227;TruScore=0.666667;PctSeqSimilarity=0;PctSizeSimilarity=1;PctRecOverlap=1;SizeDiff=0;StartDistance=0;EndDistance=0	GT	0/0
chr12	30310711	HG2_Ill_manta_3618	N	<DEL>	20	ClusteredCalls	END=30311040;SVTYPE=DEL;SVLEN=329;SC=SKSV,cuteSV,pbsv,SVIM,SVIM-asm,PAV,Dipcall;NumNeighbors=1;NumThresholdNeighbors=1;MatchId=228;TruScore=0.474456;PctSeqSimilarity=0;PctSizeSimilarity=0.711246;PctRecOverlap=0.712121;SizeDiff=95;StartDistance=-15;EndDistance=80	GT	1/1
chr12	30478290	HG4_10X_allpass_2464	N	<DEL>	20	LongReadHomRef	END=30480988;SVTYPE=DEL;SVLEN=2698;SC=SKSV,cuteSV,pbsv,SVIM,SVIM-asm,PAV,Dipcall;NumNeighbors=1;NumThresholdNeighbors=1;MatchId=231;TruScore=0.666667;PctSeqSimilarity=0;PctSizeSimilarity=1;PctRecOverlap=1;SizeDiff=0;StartDistance=0;EndDistance=0	GT	0/0
chr12	30744547	HG3_10X_allpass_2557	N	<DEL>	20	LongReadHomRef	END=30746239;SVTYPE=DEL;SVLEN=1692;SC=SKSV,cuteSV,pbsv,SVIM,SVIM-asm,PAV,Dipcall;NumNeighbors=1;NumThresholdNeighbors=1;MatchId=233;TruScore=0.666667;PctSeqSimilarity=0;PctSizeSimilarity=1;PctRecOverlap=1;SizeDiff=0;StartDistance=0;EndDistance=0	GT	0/0
chr12	31022972	HG3_Ill_svaba_16419	N	<DEL>	20	LongReadHomRef	END=31023106;SVTYPE=DEL;SVLEN=134;SC=SKSV,cuteSV,pbsv,SVIM,SVIM-asm,PAV,Dipcall;NumNeighbors=1;NumThresholdNeighbors=1;MatchId=234;TruScore=0.666667;PctSeqSimilarity=0;PctSizeSimilarity=1;PctRecOverlap=1;SizeDiff=0;StartDistance=0;EndDistance=0	GT	0/0
chr12	31110735	HG4_PB_assemblyticsfalcon_5372	N	<DEL>	20	LongReadHomRef	END=31110819;SVTYPE=DEL;SVLEN=84;SC=SKSV,cuteSV,pbsv,SVIM,SVIM-asm,PAV,Dipcall;NumNeighbors=1;NumThresholdNeighbors=1;MatchId=235;TruScore=0.666667;PctSeqSimilarity=0;PctSizeSimilarity=1;PctRecOverlap=1;SizeDiff=0;StartDistance=0;EndDistance=0	GT	0/0
chr12	31241344	HG2_Ill_SpiralSDKrefine_3448	N	<DEL>	20	LongReadHomRef	END=31241726;SVTYPE=DEL;SVLEN=382;SC=SKSV,cuteSV,pbsv,SVIM,SVIM-asm,PAV,Dipcall;NumNeighbors=1;NumThresholdNeighbors=1;MatchId=236;TruScore=0.666667;PctSeqSimilarity=0;PctSizeSimilarity=1;PctRecOverlap=1;SizeDiff=0;StartDistance=0;EndDistance=0	GT	./.
chr12	31250078	HG2_Ill_SpiralSDKrefine_3449	N	<DEL>	20	LongReadHomRef	END=31250139;SVTYPE=DEL;SVLEN=61;SC=SKSV,cuteSV,pbsv,SVIM,SVIM-asm,PAV,Dipcall;NumNeighbors=1;NumThresholdNeighbors=1;MatchId=237;TruScore=0.666667;PctSeqSimilarity=0;PctSizeSimilarity=1;PctRecOverlap=1;SizeDiff=0;StartDistance=0;EndDistance=0	GT	./.
chr12	31270700	HG3_Ill_250bpfermikitraw_16961	N	<DEL>	20	LongReadHomRef	END=31270780;SVTYPE=DEL;SVLEN=80;SC=SKSV,cuteSV,pbsv,SVIM,SVIM-asm,PAV,Dipcall;NumNeighbors=2;NumThresholdNeighbors=1;MatchId=238;TruScore=0.666667;PctSeqSimilarity=0;PctSizeSimilarity=1;PctRecOverlap=1;SizeDiff=0;StartDistance=0;EndDistance=0	GT	./.
chr12	31275359	HG2_Ill_svaba_16284	N	<DEL>	20	NoConsensusGT	END=31275439;SVTYPE=DEL;SVLEN=80;SC=SKSV,cuteSV;NumNeighbors=3;NumThresholdNeighbors=2;MatchId=240;TruScore=0.666667;PctSeqSimilarity=0;PctSizeSimilarity=1;PctRecOverlap=1;SizeDiff=0;StartDistance=0;EndDistance=0	GT	./.
chr12	31275728	HG3_Ill_scalpel_12560	N	<DEL>	20	NoConsensusGT	END=31275886;SVTYPE=DEL;SVLEN=158;SC=SKSV,cuteSV,pbsv,SVIM,SVIM-asm,PAV,Dipcall;NumNeighbors=2;NumThresholdNeighbors=2;MatchId=241;TruScore=0.666667;PctSeqSimilarity=0;PctSizeSimilarity=1;PctRecOverlap=1;SizeDiff=0;StartDistance=0;EndDistance=0	GT	./.
chr12	32606105	HG2_Ill_150bpfermikitraw_16458	N	<INS>	20	ClusteredCalls	END=32606105;SVTYPE=INS;SVLEN=87;SC=SKSV,cuteSV,pbsv,SVIM,SVIM-asm,PAV,Dipcall;NumNeighbors=1;NumThresholdNeighbors=1;MatchId=243;TruScore=0.666667;PctSeqSimilarity=0;PctSizeSimilarity=1;PctRecOverlap=1;SizeDiff=0;StartDistance=0;EndDistance=0	GT	0/1
chr12	33569006	HG4_10X_allpass_2468	N	<DEL>	20	LongReadHomRef	END=33569069;SVTYPE=DEL;SVLEN=63;SC=SKSV,cuteSV,pbsv,SVIM,SVIM-asm,PAV,Dipcall;NumNeighbors=1;NumThresholdNeighbors=1;MatchId=246;TruScore=0.666667;PctSeqSimilarity=0;PctSizeSimilarity=1;PctRecOverlap=1;SizeDiff=0;StartDistance=0;EndDistance=0	GT	0/0
chr12	33715118	HG4_Ill_SVrefine2DISCOVARDovetail_9329	N	<DEL>	20	LongReadHomRef	END=33716965;SVTYPE=DEL;SVLEN=1847;SC=SKSV,cuteSV,pbsv,SVIM,SVIM-asm,PAV,Dipcall;NumNeighbors=1;NumThresholdNeighbors=1;MatchId=247;TruScore=0.666667;PctSeqSimilarity=0;PctSizeSimilarity=1;PctRecOverlap=1;SizeDiff=0;StartDistance=0;EndDistance=0	GT	0/0
chr12	33824092	HG3_Ill_MetaSV_1103	N	<DEL>	20	LongReadHomRef	END=33824595;SVTYPE=DEL;SVLEN=503;SC=SKSV,cuteSV,pbsv,SVIM,SVIM-asm,PAV,Dipcall;NumNeighbors=1;NumThresholdNeighbors=1;MatchId=248;TruScore=0.666667;PctSeqSimilarity=0;PctSizeSimilarity=1;PctRecOverlap=1;SizeDiff=0;StartDistance=0;EndDistance=0	GT	0/0
chr12	33853139	HG4_Ill_GATKHCSBGrefine_9038	N	<DEL>	20	LongReadHomRef	END=33853354;SVTYPE=DEL;SVLEN=215;SC=SKSV,cuteSV,pbsv,SVIM,SVIM-asm,PAV,Dipcall;NumNeighbors=1;NumThresholdNeighbors=1;MatchId=249;TruScore=0.666667;PctSeqSimilarity=0;PctSizeSimilarity=1;PctRecOverlap=1;SizeDiff=0;StartDistance=0;EndDistance=0	GT	0/0
chr12	34202954	HG3_Ill_GATKHCSBGrefine_8653	N	<INS>	20	LongReadHomRef	END=34202954;SVTYPE=INS;SVLEN=117;SC=SKSV,cuteSV,pbsv,SVIM,SVIM-asm,PAV,Dipcall;NumNeighbors=1;NumThresholdNeighbors=1;MatchId=250;TruScore=0.666667;PctSeqSimilarity=0;PctSizeSimilarity=1;PctRecOverlap=1;SizeDiff=0;StartDistance=0;EndDistance=0	GT	./.
chr12	34313249	HG3_PB_SVrefine2Falcon1Dovetail_7914	N	<INS>	20	NoConsensusGT	END=34313249;SVTYPE=INS;SVLEN=114;SC=SKSV,cuteSV,pbsv,SVIM,SVIM-asm,PAV,Dipcall;NumNeighbors=1;NumThresholdNeighbors=1;MatchId=251;TruScore=0.666667;PctSeqSimilarity=0;PctSizeSimilarity=1;PctRecOverlap=1;SizeDiff=0;StartDistance=0;EndDistance=0	GT	./.
chr12	34416907	HG3_PB_assemblyticsfalcon_5507	N	<INS>	10	LongReadHomRef	END=34416907;SVTYPE=INS;SVLEN=2893;SC=SKSV,cuteSV,pbsv,SVIM;NumNeighbors=1;NumThresholdNeighbors=1;MatchId=252;TruScore=0.328787;PctSeqSimilarity=0;PctSizeSimilarity=0.986362;PctRecOverlap=0;SizeDiff=-40;StartDistance=-1;EndDistance=-1	GT	./.
chr12	34515475	HG4_Ill_GATKHCSBGrefine_9042	N	<DEL>	20	LongReadHomRef	END=34515584;SVTYPE=DEL;SVLEN=109;SC=SKSV,cuteSV,pbsv,SVIM,SVIM-asm,PAV,Dipcall;NumNeighbors=1;NumThresholdNeighbors=1;MatchId=254;TruScore=0.666667;PctSeqSimilarity=0;PctSizeSimilarity=1;PctRecOverlap=1;SizeDiff=0;StartDistance=0;EndDistance=0	GT	./.
chr12	34831658	HG2_PB_SVrefine2Falcon2Bionano_6468	N	<INS>	10	NoConsensusGT	END=34831658;SVTYPE=INS;SVLEN=1012;SC=SKSV,cuteSV,pbsv,SVIM,SVIM-asm,PAV,Dipcall;NumNeighbors=1;NumThresholdNeighbors=1;MatchId=255;TruScore=0.666667;PctSeqSimilarity=0;PctSizeSimilarity=1;PctRecOverlap=1;SizeDiff=0;StartDistance=0;EndDistance=0	GT	./.
chr12	34834734	HG2_PB_pbsv_13121	N	<INS>	10	NoConsensusGT	END=34834734;SVTYPE=INS;SVLEN=1065;SC=SKSV,cuteSV,pbsv,SVIM,SVIM-asm,PAV,Dipcall;NumNeighbors=1;NumThresholdNeighbors=1;MatchId=256;TruScore=0.666667;PctSeqSimilarity=0;PctSizeSimilarity=1;PctRecOverlap=1;SizeDiff=0;StartDistance=0;EndDistance=0	GT	./.
chr12	34841793	HG4_PB_SVrefine2Falcon1Dovetail_7987	N	<DEL>	20	LongReadHomRef	END=34845913;SVTYPE=DEL;SVLEN=4120;SC=SKSV,cuteSV,pbsv,SVIM,SVIM-asm,PAV,Dipcall;NumNeighbors=1;NumThresholdNeighbors=1;MatchId=257;TruScore=0.666667;PctSeqSimilarity=0;PctSizeSimilarity=1;PctRecOverlap=1;SizeDiff=0;StartDistance=0;EndDistance=0	GT	./.
chr12	37991429	HG4_PB_pbsv_13116	N	<DEL>	20	LongReadHomRef	END=37994821;SVTYPE=DEL;SVLEN=3392;SC=SKSV,cuteSV,pbsv,SVIM,SVIM-asm,PAV,Dipcall;NumNeighbors=1;NumThresholdNeighbors=1;MatchId=258;TruScore=0.666667;PctSeqSimilarity=0;PctSizeSimilarity=1;PctRecOverlap=1;SizeDiff=0;StartDistance=0;EndDistance=0	GT	./.
chr12	38010145	HG4_Ill_MetaSV_1066	N	<DEL>	20	LongReadHomRef	END=38018276;SVTYPE=DEL;SVLEN=8131;SC=SKSV,cuteSV,pbsv,SVIM,SVIM-asm,PAV,Dipcall;NumNeighbors=1;NumThresholdNeighbors=1;MatchId=259;TruScore=0.666667;PctSeqSimilarity=0;PctSizeSimilarity=1;PctRecOverlap=1;SizeDiff=0;StartDistance=0;EndDistance=0	GT	./.
chr12	38084795	HG4_PB_HySA_19077	N	<DEL>	20	LongReadHomRef	END=38085648;SVTYPE=DEL;SVLEN=853;SC=SKSV,cuteSV,pbsv,SVIM,SVIM-asm,PAV,Dipcall;NumNeighbors=2;NumThresholdNeighbors=2;MatchId=260;TruScore=0.666667;PctSeqSimilarity=0;PctSizeSimilarity=1;PctRecOverlap=1;SizeDiff=0;StartDistance=0;EndDistance=0	GT	./.
chr12	38085943	HG4_10X_allpass_2476	N	<DEL>	20	LongReadHomRef	END=38086452;SVTYPE=DEL;SVLEN=509;SC=SKSV,cuteSV,pbsv,SVIM,SVIM-asm,PAV,Dipcall;NumNeighbors=1;NumThresholdNeighbors=1;MatchId=261;TruScore=0.666667;PctSeqSimilarity=0;PctSizeSimilarity=1;PctRecOverlap=1;SizeDiff=0;StartDistance=0;EndDistance=0	GT	./.
chr12	38102649	HG4_Ill_GATKHCSBGrefine_9045	N	<DEL>	20	NoConsensusGT	END=38102820;SVTYPE=DEL;SVLEN=171;SC=SKSV,cuteSV,pbsv,SVIM,SVIM-asm,PAV,Dipcall;NumNeighbors=1;NumThresholdNeighbors=1;MatchId=262;TruScore=0.666667;PctSeqSimilarity=0;PctSizeSimilarity=1;PctRecOverlap=1;SizeDiff=0;StartDistance=0;EndDistance=0	GT	./.
chr12	38239196	HG4_Ill_GATKHC_20956	N	<INS>	20	LongReadHomRef	END=38239196;SVTYPE=INS;SVLEN=82;SC=SKSV,cuteSV,pbsv,SVIM,SVIM-asm,PAV,Dipcall;NumNeighbors=1;NumThresholdNeighbors=1;MatchId=264;TruScore=0.666667;PctSeqSimilarity=0;PctSizeSimilarity=1;PctRecOverlap=1;SizeDiff=0;StartDistance=0;EndDistance=0	GT	./.
chr12	38318525	HG4_PB_HySA_19082	N	<INS>	20	LongReadHomRef	END=38318525;SVTYPE=INS;SVLEN=202;SC=SKSV,cuteSV,pbsv,SVIM,SVIM-asm,PAV,Dipcall;NumNeighbors=1;NumThresholdNeighbors=1;MatchId=265;TruScore=0.666667;PctSeqSimilarity=0;PctSizeSimilarity=1;PctRecOverlap=1;SizeDiff=0;StartDistance=0;EndDistance=0	GT	./.
chr12	38372111	HG4_Ill_GATKHC_20957	N	<DEL>	20	NoConsensusGT	END=38372283;SVTYPE=DEL;SVLEN=172;SC=SKSV,cuteSV,pbsv,SVIM,SVIM-asm,PAV,Dipcall;NumNeighbors=1;NumThresholdNeighbors=1;MatchId=267;TruScore=0.666667;PctSeqSimilarity=0;PctSizeSimilarity=1;PctRecOverlap=1;SizeDiff=0;StartDistance=0;EndDistance=0	GT	./.
chr12	38724267	HG2_PB_pbsv_13125	N	<INS>	20	NoConsensusGT	END=38724267;SVTYPE=INS;SVLEN=92;SC=SKSV,pbsv;NumNeighbors=1;NumThresholdNeighbors=1;MatchId=268;TruScore=0.666667;PctSeqSimilarity=0;PctSizeSimilarity=1;PctRecOverlap=1;SizeDiff=0;StartDistance=0;EndDistance=0	GT	./.
chr12	39248190	HG2_PB_assemblyticsfalcon_5520	N	<INS>	20	ClusteredCalls	END=39248190;SVTYPE=INS;SVLEN=2173;SC=SKSV,cuteSV,pbsv,SVIM,SVIM-asm,PAV,Dipcall;NumNeighbors=1;NumThresholdNeighbors=1;MatchId=270;TruScore=0.666667;PctSeqSimilarity=0;PctSizeSimilarity=1;PctRecOverlap=1;SizeDiff=0;StartDistance=0;EndDistance=0	GT	0/1
chr12	39628972	HG2_PB_assemblyticsfalcon_5525	N	<INS>	20	ClusteredCalls	END=39628972;SVTYPE=INS;SVLEN=131;SC=SKSV,cuteSV,pbsv,SVIM,SVIM-asm,PAV,Dipcall;NumNeighbors=1;NumThresholdNeighbors=1;MatchId=272;TruScore=0.666667;PctSeqSimilarity=0;PctSizeSimilarity=1;PctRecOverlap=1;SizeDiff=0;StartDistance=0;EndDistance=0	GT	1/1
chr12	39801662	HG3_Ill_svaba_16454	N	<DEL>	10	LongReadHomRef	END=39801718;SVTYPE=DEL;SVLEN=56;SC=SKSV,cuteSV,pbsv,SVIM,SVIM-asm,PAV,Dipcall;NumNeighbors=1;NumThresholdNeighbors=1;MatchId=273;TruScore=0.666667;PctSeqSimilarity=0;PctSizeSimilarity=1;PctRecOverlap=1;SizeDiff=0;StartDistance=0;EndDistance=0	GT	0/0
chr12	40107896	HG2_Ill_250bpfermikitraw_17509	N	<INS>	20	ClusteredCalls	END=40107896;SVTYPE=INS;SVLEN=100;SC=SKSV,cuteSV,SVIM-asm;NumNeighbors=1;NumThresholdNeighbors=1;MatchId=276;TruScore=0.666667;PctSeqSimilarity=0;PctSizeSimilarity=1;PctRecOverlap=1;SizeDiff=0;StartDistance=0;EndDistance=0	GT	0/1
chr12	40289573	HG2_Ill_GATKHC_20986	N	<DEL>	10	LongReadHomRef	END=40289641;SVTYPE=DEL;SVLEN=68;SC=SKSV,cuteSV,pbsv,SVIM,SVIM-asm,PAV,Dipcall;NumNeighbors=1;NumThresholdNeighbors=1;MatchId=277;TruScore=0.666667;PctSeqSimilarity=0;PctSizeSimilarity=1;PctRecOverlap=1;SizeDiff=0;StartDistance=0;EndDistance=0	GT	0/0
chr12	40641307	HG3_Ill_250bpfermikitraw_17016	N	<DEL>	20	ClusteredCalls	END=40641419;SVTYPE=DEL;SVLEN=112;SC=SKSV,cuteSV,pbsv,SVIM;NumNeighbors=3;NumThresholdNeighbors=3;MatchId=279;TruScore=0.666667;PctSeqSimilarity=0;PctSizeSimilarity=1;PctRecOverlap=1;SizeDiff=0;StartDistance=0;EndDistance=0	GT	1/1
chr12	40641327	HG2_PB_SVrefine2Falcon2Bionano_6481	N	<DEL>	20	ClusteredCalls	END=40641473;SVTYPE=DEL;SVLEN=146;SC=SKSV,cuteSV,pbsv,SVIM,SVIM-asm,PAV,Dipcall;NumNeighbors=2;NumThresholdNeighbors=2;MatchId=280;TruScore=0.666667;PctSeqSimilarity=0;PctSizeSimilarity=1;PctRecOverlap=1;SizeDiff=0;StartDistance=0;EndDistance=0	GT	1/1
chr12	40641431	HG3_PB_HySA_19774	N	<DEL>	20	NoConsensusGT	END=40641554;SVTYPE=DEL;SVLEN=123;SC=SKSV,cuteSV,pbsv,SVIM,SVIM-asm,PAV,Dipcall;NumNeighbors=1;NumThresholdNeighbors=1;MatchId=281;TruScore=0.666667;PctSeqSimilarity=0;PctSizeSimilarity=1;PctRecOverlap=1;SizeDiff=0;StartDistance=0;EndDistance=0	GT	./.
chr12	40673009	HG3_PB_SVrefine2Falcon1Dovetail_7926	N	<INS>	10	LongReadHomRef	END=40673009;SVTYPE=INS;SVLEN=336;SC=SKSV,cuteSV,pbsv,SVIM,SVIM-asm,PAV,Dipcall;NumNeighbors=1;NumThresholdNeighbors=1;MatchId=282;TruScore=0.666667;PctSeqSimilarity=0;PctSizeSimilarity=1;PctRecOverlap=1;SizeDiff=0;StartDistance=0;EndDistance=0	GT	0/0
chr12	40832783	HG3_PB_SVrefine2Falcon1Dovetail_7927	N	<INS>	20	LongReadHomRef	END=40832783;SVTYPE=INS;SVLEN=306;SC=SKSV,cuteSV,pbsv,SVIM,SVIM-asm,PAV,Dipcall;NumNeighbors=1;NumThresholdNeighbors=1;MatchId=283;TruScore=0.666667;PctSeqSimilarity=0;PctSizeSimilarity=1;PctRecOverlap=1;SizeDiff=0;StartDistance=0;EndDistance=0	GT	0/0
chr12	40879148	HG2_PB_SVrefine2Falcon2Bionano_6483	N	<INS>	20	PASS	END=40879148;SVTYPE=INS;SVLEN=1017;SC=SKSV,cuteSV,pbsv,SVIM,SVIM-asm,PAV,Dipcall;NumNeighbors=1;NumThresholdNeighbors=1;MatchId=284;TruScore=0.666667;PctSeqSimilarity=0;PctSizeSimilarity=1;PctRecOverlap=1;SizeDiff=0;StartDistance=0;EndDistance=0	GT	0/1
chr12	40881045	HG3_PB_SVrefine2Falcon1Dovetail_7930	N	<DEL>	10	NoConsensusGT	END=40881768;SVTYPE=DEL;SVLEN=723;SC=SKSV,cuteSV,pbsv,SVIM,SVIM-asm,PAV,Dipcall;NumNeighbors=2;NumThresholdNeighbors=1;MatchId=285;TruScore=0.666667;PctSeqSimilarity=0;PctSizeSimilarity=1;PctRecOverlap=1;SizeDiff=0;StartDistance=0;EndDistance=0	GT	./.
chr12	40882043	HG4_10X_allpass_2482	N	<DEL>	20	ClusteredCalls	END=40883576;SVTYPE=DEL;SVLEN=1533;SC=SKSV,cuteSV,pbsv,SVIM,SVIM-asm,PAV,Dipcall;NumNeighbors=2;NumThresholdNeighbors=1;MatchId=286;TruScore=0.666667;PctSeqSimilarity=0;PctSizeSimilarity=1;PctRecOverlap=1;SizeDiff=0;StartDistance=0;EndDistance=0	GT	0/1
chr12	40882490	HG2_PB_SVrefine2Falcon2Bionano_6484	N	<INS>	10	ClusteredCalls	END=40882490;SVTYPE=INS;SVLEN=150;SC=SKSV,pbsv;NumNeighbors=1;NumThresholdNeighbors=1;MatchId=287;TruScore=0.666667;PctSeqSimilarity=0;PctSizeSimilarity=1;PctRecOverlap=1;SizeDiff=0;StartDistance=0;EndDistance=0	GT	0/1
chr12	40898625	HG2_Ill_SVrefine2DISCOVARplusDovetail_2701	N	<INS>	20	PASS	END=40898625;SVTYPE=INS;SVLEN=6298;SC=SKSV,cuteSV,SVIM;NumNeighbors=1;NumThresholdNeighbors=1;MatchId=288;TruScore=0.666667;PctSeqSimilarity=0;PctSizeSimilarity=1;PctRecOverlap=1;SizeDiff=0;StartDistance=0;EndDistance=0	GT	1/1
chr12	41143349	HG3_Ill_MetaSV_1110	N	<DEL>	20	LongReadHomRef	END=41143606;SVTYPE=DEL;SVLEN=257;SC=SKSV,cuteSV,pbsv,SVIM,SVIM-asm,PAV,Dipcall;NumNeighbors=1;NumThresholdNeighbors=1;MatchId=289;TruScore=0.666667;PctSeqSimilarity=0;PctSizeSimilarity=1;PctRecOverlap=1;SizeDiff=0;StartDistance=0;EndDistance=0	GT	0/0
chr12	41450798	HG3_PB_pbsv_12820	N	<DEL>	10	ClusteredCalls	END=41450861;SVTYPE=DEL;SVLEN=63;SC=SKSV,cuteSV,pbsv,SVIM,SVIM-asm,PAV,Dipcall;NumNeighbors=1;NumThresholdNeighbors=1;MatchId=290;TruScore=0.666667;PctSeqSimilarity=0;PctSizeSimilarity=1;PctRecOverlap=1;SizeDiff=0;StartDistance=0;EndDistance=0	GT	0/1
chr12	41795908	HG4_PB_pbsv_13155	N	<DEL>	20	NoConsensusGT	END=41795998;SVTYPE=DEL;SVLEN=90;SC=SKSV,cuteSV,pbsv,SVIM,SVIM-asm,PAV,Dipcall;NumNeighbors=1;NumThresholdNeighbors=1;MatchId=291;TruScore=0.326087;PctSeqSimilarity=0;PctSizeSimilarity=0.978261;PctRecOverlap=0;SizeDiff=-2;StartDistance=-187;EndDistance=-189	GT	./.
chr12	42482692	HG3_PB_pbsv_12826	N	<INS>	10	LongReadHomRef	END=42482692;SVTYPE=INS;SVLEN=92;SC=SKSV,cuteSV,pbsv,SVIM,SVIM-asm,PAV,Dipcall;NumNeighbors=1;NumThresholdNeighbors=1;MatchId=293;TruScore=0.666667;PctSeqSimilarity=0;PctSizeSimilarity=1;PctRecOverlap=1;SizeDiff=0;StartDistance=0;EndDistance=0	GT	0/0
chr12	42622035	HG3_PB_SVrefine2Falcon1Dovetail_7939	N	<DEL>	10	LongReadHomRef	END=42622499;SVTYPE=DEL;SVLEN=464;SC=SKSV,cuteSV,pbsv,SVIM,SVIM-asm,PAV,Dipcall;NumNeighbors=1;NumThresholdNeighbors=1;MatchId=294;TruScore=0.666667;PctSeqSimilarity=0;PctSizeSimilarity=1;PctRecOverlap=1;SizeDiff=0;StartDistance=0;EndDistance=0	GT	0/0
chr12	43045302	HG3_Ill_MetaSV_1115	N	<DEL>	20	LongReadHomRef	END=43045900;SVTYPE=DEL;SVLEN=598;SC=SKSV,cuteSV,pbsv,SVIM,SVIM-asm,PAV,Dipcall;NumNeighbors=1;NumThresholdNeighbors=1;MatchId=295;TruScore=0.666667;PctSeqSimilarity=0;PctSizeSimilarity=1;PctRecOverlap=1;SizeDiff=0;StartDistance=0;EndDistance=0	GT	0/0
chr12	43256972	HG4_PB_assemblyticsfalcon_5474	N	<INS>	10	LongReadHomRef	END=43256972;SVTYPE=INS;SVLEN=1137;SC=SKSV,cuteSV,pbsv,SVIM,SVIM-asm,PAV,Dipcall;NumNeighbors=1;NumThresholdNeighbors=1;MatchId=296;TruScore=0.666667;PctSeqSimilarity=0;PctSizeSimilarity=1;PctRecOverlap=1;SizeDiff=0;StartDistance=0;EndDistance=0	GT	./.
chr12	43717941	HG3_PB_pbsv_12830	N	<INS>	10	LongReadHomRef	END=43717941;SVTYPE=INS;SVLEN=344;SC=SKSV,cuteSV,pbsv,SVIM,SVIM-asm,PAV,Dipcall;NumNeighbors=1;NumThresholdNeighbors=1;MatchId=297;TruScore=0.666667;PctSeqSimilarity=0;PctSizeSimilarity=1;PctRecOverlap=1;SizeDiff=0;StartDistance=0;EndDistance=0	GT	0/0
chr12	44079403	HG2_Ill_250bpfermikitraw_17552	N	<DEL>	20	ClusteredCalls	END=44079530;SVTYPE=DEL;SVLEN=127;SC=SKSV,cuteSV,pbsv,SVIM,SVIM-asm,PAV,Dipcall;NumNeighbors=1;NumThresholdNeighbors=1;MatchId=298;TruScore=0.666667;PctSeqSimilarity=0;PctSizeSimilarity=1;PctRecOverlap=1;SizeDiff=0;StartDistance=0;EndDistance=0	GT	0/1
chr12	44184354	HG3_Ill_SVrefine2DISCOVARDovetail_9491	N	<DEL>	20	LongReadHomRef	END=44184444;SVTYPE=DEL;SVLEN=90;SC=SKSV,cuteSV,pbsv,SVIM,SVIM-asm,PAV,Dipcall;NumNeighbors=1;NumThresholdNeighbors=1;MatchId=300;TruScore=0.666667;PctSeqSimilarity=0;PctSizeSimilarity=1;PctRecOverlap=1;SizeDiff=0;StartDistance=0;EndDistance=0	GT	0/0
chr12	45191729	HG3_Ill_250bpfermikitraw_17055	N	<INS>	20	LongReadHomRef	END=45191729;SVTYPE=INS;SVLEN=50;SC=SKSV,cuteSV,pbsv,SVIM,SVIM-asm,PAV,Dipcall;NumNeighbors=1;NumThresholdNeighbors=1;MatchId=301;TruScore=0.666667;PctSeqSimilarity=0;PctSizeSimilarity=1;PctRecOverlap=1;SizeDiff=0;StartDistance=0;EndDistance=0	GT	./.
chr12	46549586	HG3_PB_assemblyticsfalcon_5595	N	<DEL>	10	LongReadHomRef	END=46549722;SVTYPE=DEL;SVLEN=136;SC=SKSV,cuteSV,pbsv,SVIM,SVIM-asm,PAV,Dipcall;NumNeighbors=1;NumThresholdNeighbors=1;MatchId=303;TruScore=0.666667;PctSeqSimilarity=0;PctSizeSimilarity=1;PctRecOverlap=1;SizeDiff=0;StartDistance=0;EndDistance=0	GT	0/0
chr12	46834941	HG2_Ill_scalpel_12401	N	<DEL>	10	LongReadHomRef	END=46835023;SVTYPE=DEL;SVLEN=82;SC=SKSV,cuteSV,pbsv,SVIM,SVIM-asm,PAV,Dipcall;NumNeighbors=2;NumThresholdNeighbors=2;MatchId=305;TruScore=0.666667;PctSeqSimilarity=0;PctSizeSimilarity=1;PctRecOverlap=1;SizeDiff=0;StartDistance=0;EndDistance=0	GT	0/0
chr12	46834984	HG3_Ill_GATKHC_20910	N	<DEL>	10	LongReadHomRef	END=46835042;SVTYPE=DEL;SVLEN=58;SC=SKSV,cuteSV,pbsv,SVIM,SVIM-asm,PAV,Dipcall;NumNeighbors=1;NumThresholdNeighbors=1;MatchId=306;TruScore=0.666667;PctSeqSimilarity=0;PctSizeSimilarity=1;PctRecOverlap=1;SizeDiff=0;StartDistance=0;EndDistance=0	GT	0/0
chr12	47369631	HG2_PB_assemblyticsPBcR_5414	N	<INS>	10	ClusteredCalls	END=47369631;SVTYPE=INS;SVLEN=1636;SC=SKSV,cuteSV,pbsv,SVIM,SVIM-asm,PAV,Dipcall;NumNeighbors=1;NumThresholdNeighbors=1;MatchId=307;TruScore=0.666667;PctSeqSimilarity=0;PctSizeSimilarity=1;PctRecOverlap=1;SizeDiff=0;StartDistance=0;EndDistance=0	GT	0/1
chr12	48026681	HG3_PB_HySA_19840	N	<INS>	20	NoConsensusGT	END=48026681;SVTYPE=INS;SVLEN=56;SC=SKSV,cuteSV,pbsv;NumNeighbors=2;NumThresholdNeighbors=2;MatchId=308;TruScore=0.666667;PctSeqSimilarity=0;PctSizeSimilarity=1;PctRecOverlap=1;SizeDiff=0;StartDistance=0;EndDistance=0	GT	./.
chr12	48026715	HG3_Ill_manta_2981	N	<INS>	20	NoConsensusGT	END=48026715;SVTYPE=INS;SVLEN=88;SC=SKSV,pbsv,SVIM,SVIM-asm,PAV,Dipcall;NumNeighbors=1;NumThresholdNeighbors=1;MatchId=309;TruScore=0.666667;PctSeqSimilarity=0;PctSizeSimilarity=1;PctRecOverlap=1;SizeDiff=0;StartDistance=0;EndDistance=0	GT	./.
chr12	48027448	HG4_Ill_GATKHCSBGrefine_9077	N	<INS>	20	LongReadHomRef	END=48027448;SVTYPE=INS;SVLEN=74;SC=SKSV,cuteSV,SVIM;NumNeighbors=1;NumThresholdNeighbors=1;MatchId=310;TruScore=0.666667;PctSeqSimilarity=0;PctSizeSimilarity=1;PctRecOverlap=1;SizeDiff=0;StartDistance=0;EndDistance=0	GT	./.
chr12	48028303	HG3_PB_SVrefine2Falcon1Dovetail_7953	N	<DEL>	20	PASS	END=48028397;SVTYPE=DEL;SVLEN=94;SC=SKSV,cuteSV,pbsv,SVIM,SVIM-asm,PAV,Dipcall;NumNeighbors=2;NumThresholdNeighbors=2;MatchId=311;TruScore=0.666667;PctSeqSimilarity=0;PctSizeSimilarity=1;PctRecOverlap=1;SizeDiff=0;StartDistance=0;EndDistance=0	GT	1/1
chr12	50005442	HG2_PB_assemblyticsPBcR_5434	N	<INS>	10	NoConsensusGT	END=50005442;SVTYPE=INS;SVLEN=360;SC=SKSV,cuteSV,pbsv,SVIM,SVIM-asm,PAV,Dipcall;NumNeighbors=1;NumThresholdNeighbors=1;MatchId=314;TruScore=0.666667;PctSeqSimilarity=0;PctSizeSimilarity=1;PctRecOverlap=1;SizeDiff=0;StartDistance=0;EndDistance=0	GT	./.
chr12	50182612	HG2_Ill_GATKHCSBGrefine_8821	N	<INS>	10	ClusteredCalls	END=50182612;SVTYPE=INS;SVLEN=82;SC=SKSV,cuteSV,pbsv,SVIM,SVIM-asm,PAV,Dipcall;NumNeighbors=2;NumThresholdNeighbors=2;MatchId=315;TruScore=0.666667;PctSeqSimilarity=0;PctSizeSimilarity=1;PctRecOverlap=1;SizeDiff=0;StartDistance=0;EndDistance=0	GT	0/1
chr12	50292017	HG3_PB_assemblyticsfalcon_5624	N	<DEL>	10	LongReadHomRef	END=50292119;SVTYPE=DEL;SVLEN=102;SC=SKSV,cuteSV,pbsv,SVIM,SVIM-asm,PAV,Dipcall;NumNeighbors=1;NumThresholdNeighbors=1;MatchId=317;TruScore=0.666667;PctSeqSimilarity=0;PctSizeSimilarity=1;PctRecOverlap=1;SizeDiff=0;StartDistance=0;EndDistance=0	GT	0/0
chr12	50356279	HG4_PB_HySA_19210	N	<INS>	20	LongReadHomRef	END=50356279;SVTYPE=INS;SVLEN=132;SC=SKSV,cuteSV,pbsv,SVIM,SVIM-asm,PAV,Dipcall;NumNeighbors=1;NumThresholdNeighbors=1;MatchId=319;TruScore=0.666667;PctSeqSimilarity=0;PctSizeSimilarity=1;PctRecOverlap=1;SizeDiff=0;StartDistance=0;EndDistance=0	GT	0/0
chr12	50528991	HG3_Ill_SVrefine2DISCOVARDovetail_9518	N	<DEL>	20	LongReadHomRef	END=50529095;SVTYPE=DEL;SVLEN=104;SC=SKSV,cuteSV,pbsv,SVIM,SVIM-asm,PAV,Dipcall;NumNeighbors=1;NumThresholdNeighbors=1;MatchId=320;TruScore=0.666667;PctSeqSimilarity=0;PctSizeSimilarity=1;PctRecOverlap=1;SizeDiff=0;StartDistance=0;EndDistance=0	GT	0/0
chr12	50745791	HG2_Ill_GATKHC_21075	N	<INS>	20	ClusteredCalls	END=50745791;SVTYPE=INS;SVLEN=72;SC=SKSV,cuteSV,pbsv;NumNeighbors=1;NumThresholdNeighbors=1;MatchId=321;TruScore=0.222222;PctSeqSimilarity=0;PctSizeSimilarity=0.666667;PctRecOverlap=0;SizeDiff=-36;StartDistance=-66;EndDistance=-66	GT	0/1
chr12	51170129	HG3_PB_HySA_19877	N	<INS>	10	LongReadHomRef	END=51170129;SVTYPE=INS;SVLEN=314;SC=SKSV,cuteSV,pbsv,SVIM,SVIM-asm,PAV,Dipcall;NumNeighbors=1;NumThresholdNeighbors=1;MatchId=323;TruScore=0.666667;PctSeqSimilarity=0;PctSizeSimilarity=1;PctRecOverlap=1;SizeDiff=0;StartDistance=0;EndDistance=0	GT	./.
chr12	51590827	HG2_10X_SVrefine210Xhap12_9220	N	<DEL>	20	ClusteredCalls	END=51590945;SVTYPE=DEL;SVLEN=118;SC=SKSV,cuteSV,pbsv,SVIM,SVIM-asm,PAV,Dipcall;NumNeighbors=2;NumThresholdNeighbors=1;MatchId=324;TruScore=0.666667;PctSeqSimilarity=0;PctSizeSimilarity=1;PctRecOverlap=1;SizeDiff=0;StartDistance=0;EndDistance=0	GT	0/1
chr12	51590898	HG3_PB_SVrefine2PBcRDovetail_6217	N	<INS>	10	LongReadHomRef	END=51590898;SVTYPE=INS;SVLEN=160;SC=SKSV,cuteSV,pbsv,SVIM,SVIM-asm,PAV,Dipcall;NumNeighbors=1;NumThresholdNeighbors=1;MatchId=325;TruScore=0.666667;PctSeqSimilarity=0;PctSizeSimilarity=1;PctRecOverlap=1;SizeDiff=0;StartDistance=0;EndDistance=0	GT	0/0
chr12	52354757	HG4_CG_vcfBeta_8373	N	<DEL>	20	LongReadHomRef	END=52354890;SVTYPE=DEL;SVLEN=133;SC=SKSV,cuteSV,pbsv,SVIM,SVIM-asm,PAV,Dipcall;NumNeighbors=1;NumThresholdNeighbors=1;MatchId=327;TruScore=0.666667;PctSeqSimilarity=0;PctSizeSimilarity=1;PctRecOverlap=1;SizeDiff=0;StartDistance=0;EndDistance=0	GT	0/0
chr12	52394880	HG4_Ill_SVrefine2DISCOVARDovetail_9401	N	<DEL>	20	LongReadHomRef	END=52395646;SVTYPE=DEL;SVLEN=766;SC=SKSV,cuteSV,pbsv,SVIM,SVIM-asm,PAV,Dipcall;NumNeighbors=1;NumThresholdNeighbors=1;MatchId=328;TruScore=0.666667;PctSeqSimilarity=0;PctSizeSimilarity=1;PctRecOverlap=1;SizeDiff=0;StartDistance=0;EndDistance=0	GT	0/0
chr12	53367665	HG3_Ill_150bpfermikitraw_16636	N	<DEL>	20	LongReadHomRef	END=53367725;SVTYPE=DEL;SVLEN=60;SC=SKSV,cuteSV,pbsv,SVIM,SVIM-asm,PAV,Dipcall;NumNeighbors=1;NumThresholdNeighbors=1;MatchId=329;TruScore=0.666667;PctSeqSimilarity=0;PctSizeSimilarity=1;PctRecOverlap=1;SizeDiff=0;StartDistance=0;EndDistance=0	GT	./.
chr12	53423853	HG2_PB_assemblyticsPBcR_5468	N	<INS>	10	LongReadHomRef	END=53423853;SVTYPE=INS;SVLEN=156;SC=SKSV,cuteSV,pbsv,SVIM,SVIM-asm,PAV,Dipcall;NumNeighbors=1;NumThresholdNeighbors=1;MatchId=330;TruScore=0.666667;PctSeqSimilarity=0;PctSizeSimilarity=1;PctRecOverlap=1;SizeDiff=0;StartDistance=0;EndDistance=0	GT	0/0
chr12	54076186	HG3_PB_SVrefine2PBcRDovetail_6228	N	<DEL>	20	LongReadHomRef	END=54076506;SVTYPE=DEL;SVLEN=320;SC=SKSV,cuteSV,pbsv,SVIM,SVIM-asm,PAV,Dipcall;NumNeighbors=1;NumThresholdNeighbors=1;MatchId=332;TruScore=0.666667;PctSeqSimilarity=0;PctSizeSimilarity=1;PctRecOverlap=1;SizeDiff=0;StartDistance=0;EndDistance=0	GT	0/0
chr12	54298228	HG4_Ill_SVrefine2DISCOVARDovetail_9411	N	<DEL>	20	LongReadHomRef	END=54298359;SVTYPE=DEL;SVLEN=131;SC=SKSV,cuteSV,pbsv,SVIM,SVIM-asm,PAV,Dipcall;NumNeighbors=1;NumThresholdNeighbors=1;MatchId=334;TruScore=0.666667;PctSeqSimilarity=0;PctSizeSimilarity=1;PctRecOverlap=1;SizeDiff=0;StartDistance=0;EndDistance=0	GT	0/0
chr12	54407845	HG2_PB_SVrefine2Falcon1plusDovetail_2496	N	<INS>	10	PASS	END=54407845;SVTYPE=INS;SVLEN=335;SC=SKSV,cuteSV,pbsv,SVIM,SVIM-asm,PAV,Dipcall;NumNeighbors=1;NumThresholdNeighbors=1;MatchId=335;TruScore=0.666667;PctSeqSimilarity=0;PctSizeSimilarity=1;PctRecOverlap=1;SizeDiff=0;StartDistance=0;EndDistance=0	GT	0/1
chr12	54676824	HG3_Ill_manta_2989	N	<DEL>	20	LongReadHomRef	END=54677232;SVTYPE=DEL;SVLEN=408;SC=SKSV,cuteSV,pbsv,SVIM,SVIM-asm,PAV,Dipcall;NumNeighbors=1;NumThresholdNeighbors=1;MatchId=336;TruScore=0.666667;PctSeqSimilarity=0;PctSizeSimilarity=1;PctRecOverlap=1;SizeDiff=0;StartDistance=0;EndDistance=0	GT	0/0
chr12	55155722	HG4_PB_SVrefine2Falcon1Dovetail_8051	N	<INS>	10	LongReadHomRef	END=55155722;SVTYPE=INS;SVLEN=287;SC=SKSV,cuteSV,pbsv,SVIM,SVIM-asm,PAV,Dipcall;NumNeighbors=1;NumThresholdNeighbors=1;MatchId=338;TruScore=0.666667;PctSeqSimilarity=0;PctSizeSimilarity=1;PctRecOverlap=1;SizeDiff=0;StartDistance=0;EndDistance=0	GT	0/0
chr12	55727209	HG3_10X_allpass_2583	N	<DEL>	20	LongReadHomRef	END=55728183;SVTYPE=DEL;SVLEN=974;SC=SKSV,cuteSV,pbsv,SVIM,SVIM-asm,PAV,Dipcall;NumNeighbors=1;NumThresholdNeighbors=1;MatchId=339;TruScore=0.666667;PctSeqSimilarity=0;PctSizeSimilarity=1;PctRecOverlap=1;SizeDiff=0;StartDistance=0;EndDistance=0	GT	0/0
chr12	56299647	HG4_Ill_250bpfermikitraw_17478	N	<INS>	20	PASS	END=56299647;SVTYPE=INS;SVLEN=77;SC=SKSV,cuteSV,pbsv,SVIM,SVIM-asm,PAV,Dipcall;NumNeighbors=1;NumThresholdNeighbors=1;MatchId=341;TruScore=0.666667;PctSeqSimilarity=0;PctSizeSimilarity=1;PctRecOverlap=1;SizeDiff=0;StartDistance=0;EndDistance=0	GT	0/1
chr12	56485059	HG4_Ill_SVrefine2DISCOVARDovetail_9416	N	<INS>	20	ClusteredCalls	END=56485059;SVTYPE=INS;SVLEN=175;SC=SKSV,cuteSV,pbsv,SVIM,SVIM-asm,PAV,Dipcall;NumNeighbors=2;NumThresholdNeighbors=2;MatchId=343;TruScore=0.666667;PctSeqSimilarity=0;PctSizeSimilarity=1;PctRecOverlap=1;SizeDiff=0;StartDistance=0;EndDistance=0	GT	1/1
chr12	56485118	HG2_Ill_GATKHCSBGrefine_8845	N	<INS>	20	ClusteredCalls	END=56485118;SVTYPE=INS;SVLEN=108;SC=SKSV,cuteSV,pbsv,SVIM,SVIM-asm,PAV,Dipcall;NumNeighbors=1;NumThresholdNeighbors=1;MatchId=344;TruScore=0.666667;PctSeqSimilarity=0;PctSizeSimilarity=1;PctRecOverlap=1;SizeDiff=0;StartDistance=0;EndDistance=0	GT	1/1
chr12	56620359	HG2_Ill_SVrefine2DISCOVARplusDovetail_2769	N	<DEL>	20	LongReadHomRef	END=56620516;SVTYPE=DEL;SVLEN=157;SC=SKSV,cuteSV,pbsv,SVIM,SVIM-asm,PAV,Dipcall;NumNeighbors=1;NumThresholdNeighbors=1;MatchId=345;TruScore=0.666667;PctSeqSimilarity=0;PctSizeSimilarity=1;PctRecOverlap=1;SizeDiff=0;StartDistance=0;EndDistance=0	GT	0/0
chr12	56951514	HG2_PB_assemblyticsPBcR_5498	N	<DEL>	10	LongReadHomRef	END=56951822;SVTYPE=DEL;SVLEN=308;SC=SKSV,cuteSV,pbsv,SVIM,SVIM-asm,PAV,Dipcall;NumNeighbors=2;NumThresholdNeighbors=1;MatchId=347;TruScore=0.666667;PctSeqSimilarity=0;PctSizeSimilarity=1;PctRecOverlap=1;SizeDiff=0;StartDistance=0;EndDistance=0	GT	0/0
chr12	57182873	HG4_PB_SVrefine2PBcRDovetail_6630	N	<DEL>	20	LongReadHomRef	END=57183144;SVTYPE=DEL;SVLEN=271;SC=SKSV,cuteSV,pbsv,SVIM,SVIM-asm,PAV,Dipcall;NumNeighbors=2;NumThresholdNeighbors=1;MatchId=348;TruScore=0.666667;PctSeqSimilarity=0;PctSizeSimilarity=1;PctRecOverlap=1;SizeDiff=0;StartDistance=0;EndDistance=0	GT	0/0
chr12	57183302	HG4_Ill_250bpfermikitraw_17481	N	<DEL>	10	LongReadHomRef	END=57183352;SVTYPE=DEL;SVLEN=50;SC=SKSV,cuteSV,pbsv,SVIM,SVIM-asm,PAV,Dipcall;NumNeighbors=1;NumThresholdNeighbors=1;MatchId=349;TruScore=0.666667;PctSeqSimilarity=0;PctSizeSimilarity=1;PctRecOverlap=1;SizeDiff=0;StartDistance=0;EndDistance=0	GT	0/0
chr12	57585395	HG2_PB_assemblyticsfalcon_5700	N	<DEL>	10	LongReadHomRef	END=57585708;SVTYPE=DEL;SVLEN=313;SC=SKSV,cuteSV,pbsv,SVIM,SVIM-asm,PAV,Dipcall;NumNeighbors=2;NumThresholdNeighbors=1;MatchId=350;TruScore=0.666667;PctSeqSimilarity=0;PctSizeSimilarity=1;PctRecOverlap=1;SizeDiff=0;StartDistance=0;EndDistance=0	GT	0/0
chr12	57585711	HG4_Ill_GATKHCSBGrefine_9117	N	<INS>	20	ClusteredCalls	END=57585711;SVTYPE=INS;SVLEN=431;SC=SKSV,cuteSV,pbsv,SVIM,SVIM-asm,PAV;NumNeighbors=1;NumThresholdNeighbors=1;MatchId=351;TruScore=0.666667;PctSeqSimilarity=0;PctSizeSimilarity=1;PctRecOverlap=1;SizeDiff=0;StartDistance=0;EndDistance=0	GT	1/1
chr12	58059279	HG2_PB_SVrefine2Falcon2Bionano_6536	N	<INS>	20	ClusteredCalls	END=58059279;SVTYPE=INS;SVLEN=151;SC=SKSV,cuteSV,pbsv,SVIM,SVIM-asm,PAV,Dipcall;NumNeighbors=1;NumThresholdNeighbors=1;MatchId=352;TruScore=0.666667;PctSeqSimilarity=0;PctSizeSimilarity=1;PctRecOverlap=1;SizeDiff=0;StartDistance=0;EndDistance=0	GT	1/1
chr12	58083266	HG4_Ill_GATKHCSBGrefine_9122	N	<INS>	20	LongReadHomRef	END=58083266;SVTYPE=INS;SVLEN=315;SC=SKSV,cuteSV,pbsv,SVIM,SVIM-asm,PAV,Dipcall;NumNeighbors=1;NumThresholdNeighbors=1;MatchId=353;TruScore=0.666667;PctSeqSimilarity=0;PctSizeSimilarity=1;PctRecOverlap=1;SizeDiff=0;StartDistance=0;EndDistance=0	GT	0/0
chr12	58469499	HG2_PB_assemblyticsfalcon_5706	N	<INS>	10	ClusteredCalls	END=58469499;SVTYPE=INS;SVLEN=8809;SC=SKSV,cuteSV,pbsv,SVIM,SVIM-asm,PAV,Dipcall;NumNeighbors=1;NumThresholdNeighbors=1;MatchId=354;TruScore=0.666667;PctSeqSimilarity=0;PctSizeSimilarity=1;PctRecOverlap=1;SizeDiff=0;StartDistance=0;EndDistance=0	GT	0/1
chr12	59029086	HG2_PB_PB10Xdip_7551	N	<INS>	10	PASS	END=59029086;SVTYPE=INS;SVLEN=2372;SC=SKSV,SVIM;NumNeighbors=1;NumThresholdNeighbors=1;MatchId=356;TruScore=0.666667;PctSeqSimilarity=0;PctSizeSimilarity=1;PctRecOverlap=1;SizeDiff=0;StartDistance=0;EndDistance=0	GT	0/1
chr12	59219047	HG4_Ill_GATKHCSBGrefine_9124	N	<INS>	20	LongReadHomRef	END=59219047;SVTYPE=INS;SVLEN=320;SC=SKSV,cuteSV,pbsv,SVIM,SVIM-asm,PAV,Dipcall;NumNeighbors=1;NumThresholdNeighbors=1;MatchId=357;TruScore=0.666667;PctSeqSimilarity=0;PctSizeSimilarity=1;PctRecOverlap=1;SizeDiff=0;StartDistance=0;EndDistance=0	GT	0/0
chr12	59935794	HG4_Ill_MetaSV_1115	N	<DEL>	10	LongReadHomRef	END=59952859;SVTYPE=DEL;SVLEN=17065;SC=SKSV,cuteSV,pbsv,SVIM,SVIM-asm,PAV,Dipcall;NumNeighbors=1;NumThresholdNeighbors=1;MatchId=358;TruScore=0.418212;PctSeqSimilarity=0;PctSizeSimilarity=0.627307;PctRecOverlap=0.627329;SizeDiff=6360;StartDistance=-3;EndDistance=6357	GT	0/0
chr12	60398434	HG2_Ill_manta_3669	N	<DEL>	20	ClusteredCalls	END=60398497;SVTYPE=DEL;SVLEN=63;SC=SKSV,cuteSV,pbsv,SVIM,SVIM-asm,PAV,Dipcall;NumNeighbors=1;NumThresholdNeighbors=1;MatchId=360;TruScore=0.666667;PctSeqSimilarity=0;PctSizeSimilarity=1;PctRecOverlap=1;SizeDiff=0;StartDistance=0;EndDistance=0	GT	0/1
chr12	61455046	HG3_Ill_SVrefine2DISCOVARDovetail_9565	N	<INS>	20	LongReadHomRef	END=61455046;SVTYPE=INS;SVLEN=4721;SC=SKSV,cuteSV,pbsv,SVIM,SVIM-asm,PAV,Dipcall;NumNeighbors=1;NumThresholdNeighbors=1;MatchId=363;TruScore=0.666667;PctSeqSimilarity=0;PctSizeSimilarity=1;PctRecOverlap=1;SizeDiff=0;StartDistance=0;EndDistance=0	GT	0/0
chr12	61537938	HG3_Ill_GATKHCSBGrefine_8744	N	<INS>	20	LongReadHomRef	END=61537938;SVTYPE=INS;SVLEN=198;SC=SKSV,cuteSV,pbsv,SVIM,SVIM-asm,PAV,Dipcall;NumNeighbors=1;NumThresholdNeighbors=1;MatchId=364;TruScore=0.666667;PctSeqSimilarity=0;PctSizeSimilarity=1;PctRecOverlap=1;SizeDiff=0;StartDistance=0;EndDistance=0	GT	0/0
chr12	62393959	HG3_Ill_SVrefine2DISCOVARDovetail_9568	N	<DEL>	20	LongReadHomRef	END=62394496;SVTYPE=DEL;SVLEN=537;SC=SKSV,cuteSV,pbsv,SVIM,SVIM-asm,PAV,Dipcall;NumNeighbors=1;NumThresholdNeighbors=1;MatchId=366;TruScore=0.666667;PctSeqSimilarity=0;PctSizeSimilarity=1;PctRecOverlap=1;SizeDiff=0;StartDistance=0;EndDistance=0	GT	0/0
chr12	62417374	HG4_Ill_GATKHCSBGrefine_9139	N	<INS>	20	LongReadHomRef	END=62417374;SVTYPE=INS;SVLEN=323;SC=SKSV,cuteSV,pbsv,SVIM,SVIM-asm,PAV,Dipcall;NumNeighbors=1;NumThresholdNeighbors=1;MatchId=367;TruScore=0.666667;PctSeqSimilarity=0;PctSizeSimilarity=1;PctRecOverlap=1;SizeDiff=0;StartDistance=0;EndDistance=0	GT	0/0
chr12	62907472	HG4_10X_allpass_2504	N	<DEL>	20	LongReadHomRef	END=62907867;SVTYPE=DEL;SVLEN=395;SC=SKSV,cuteSV,pbsv,SVIM,SVIM-asm,PAV,Dipcall;NumNeighbors=1;NumThresholdNeighbors=1;MatchId=368;TruScore=0.666667;PctSeqSimilarity=0;PctSizeSimilarity=1;PctRecOverlap=1;SizeDiff=0;StartDistance=0;EndDistance=0	GT	0/0
chr12	63023119	HG3_Ill_GATKHCSBGrefine_8750	N	<DEL>	20	LongReadHomRef	END=63023176;SVTYPE=DEL;SVLEN=57;SC=SKSV,cuteSV,pbsv,SVIM,SVIM-asm,PAV,Dipcall;NumNeighbors=1;NumThresholdNeighbors=1;MatchId=369;TruScore=0.666667;PctSeqSimilarity=0;PctSizeSimilarity=1;PctRecOverlap=1;SizeDiff=0;StartDistance=0;EndDistance=0	GT	0/0
chr12	63698790	HG2_PB_assemblyticsfalcon_5745	N	<INS>	10	ClusteredCalls	END=63698790;SVTYPE=INS;SVLEN=1413;SC=SKSV,cuteSV,pbsv,SVIM,SVIM-asm,PAV,Dipcall;NumNeighbors=1;NumThresholdNeighbors=1;MatchId=370;TruScore=0.666667;PctSeqSimilarity=0;PctSizeSimilarity=1;PctRecOverlap=1;SizeDiff=0;StartDistance=0;EndDistance=0	GT	0/1
chr12	63949898	HG3_Ill_Krunchall_17695	N	<INS>	10	LongReadHomRef	END=63949898;SVTYPE=INS;SVLEN=54;SC=SKSV,cuteSV,pbsv,SVIM,SVIM-asm,PAV,Dipcall;NumNeighbors=2;NumThresholdNeighbors=1;MatchId=371;TruScore=0.666667;PctSeqSimilarity=0;PctSizeSimilarity=1;PctRecOverlap=1;SizeDiff=0;StartDistance=0;EndDistance=0	GT	./.
chr12	63950196	HG3_PB_pbsv_12939	N	<DEL>	20	NoConsensusGT	END=63950256;SVTYPE=DEL;SVLEN=60;SC=SKSV,cuteSV,pbsv,SVIM,SVIM-asm,PAV,Dipcall;NumNeighbors=1;NumThresholdNeighbors=1;MatchId=372;TruScore=0.666667;PctSeqSimilarity=0;PctSizeSimilarity=1;PctRecOverlap=1;SizeDiff=0;StartDistance=0;EndDistance=0	GT	./.
chr12	64342665	HG3_10X_allpass_2597	N	<DEL>	20	LongReadHomRef	END=64342751;SVTYPE=DEL;SVLEN=86;SC=SKSV,cuteSV,pbsv,SVIM,SVIM-asm,PAV,Dipcall;NumNeighbors=1;NumThresholdNeighbors=1;MatchId=373;TruScore=0.666667;PctSeqSimilarity=0;PctSizeSimilarity=1;PctRecOverlap=1;SizeDiff=0;StartDistance=0;EndDistance=0	GT	0/0
chr12	64423583	HG2_Ill_GATKHCSBGrefine_8874	N	<INS>	20	ClusteredCalls	END=64423583;SVTYPE=INS;SVLEN=88;SC=SKSV,cuteSV,pbsv,SVIM,SVIM-asm,PAV,Dipcall;NumNeighbors=1;NumThresholdNeighbors=1;MatchId=374;TruScore=0.666667;PctSeqSimilarity=0;PctSizeSimilarity=1;PctRecOverlap=1;SizeDiff=0;StartDistance=0;EndDistance=0	GT	1/1
chr12	64761014	HG2_Ill_GATKHC_21200	N	<INS>	20	NoConsensusGT	END=64761014;SVTYPE=INS;SVLEN=115;SC=SKSV,cuteSV,pbsv,SVIM,PAV;NumNeighbors=1;NumThresholdNeighbors=1;MatchId=376;TruScore=0.666667;PctSeqSimilarity=0;PctSizeSimilarity=1;PctRecOverlap=1;SizeDiff=0;StartDistance=0;EndDistance=0	GT	./.
chr12	64937017	HG3_PB_SVrefine2Falcon1Dovetail_8007	N	<INS>	10	LongReadHomRef	END=64937017;SVTYPE=INS;SVLEN=268;SC=SKSV,cuteSV,pbsv,SVIM,SVIM-asm,PAV,Dipcall;NumNeighbors=1;NumThresholdNeighbors=1;MatchId=377;TruScore=0.666667;PctSeqSimilarity=0;PctSizeSimilarity=1;PctRecOverlap=1;SizeDiff=0;StartDistance=0;EndDistance=0	GT	./.
chr12	65085444	HG4_Ill_250bpfermikitraw_17532	N	<INS>	20	PASS	END=65085444;SVTYPE=INS;SVLEN=64;SC=SKSV,cuteSV,pbsv;NumNeighbors=1;NumThresholdNeighbors=1;MatchId=378;TruScore=0.217687;PctSeqSimilarity=0;PctSizeSimilarity=0.653061;PctRecOverlap=0;SizeDiff=-34;StartDistance=-57;EndDistance=-57	GT	0/1
chr12	65818782	HG2_Ill_SVrefine2DISCOVARplusDovetail_2802	N	<INS>	20	PASS	END=65818782;SVTYPE=INS;SVLEN=406;SC=SKSV,cuteSV,pbsv,SVIM,SVIM-asm,PAV,Dipcall;NumNeighbors=1;NumThresholdNeighbors=1;MatchId=380;TruScore=0.666667;PctSeqSimilarity=0;PctSizeSimilarity=1;PctRecOverlap=1;SizeDiff=0;StartDistance=0;EndDistance=0	GT	1/1
chr12	66207059	HG3_10X_allpass_2598	N	<DEL>	20	LongReadHomRef	END=66207351;SVTYPE=DEL;SVLEN=292;SC=SKSV,cuteSV,pbsv,SVIM,SVIM-asm,PAV,Dipcall;NumNeighbors=1;NumThresholdNeighbors=1;MatchId=381;TruScore=0.666667;PctSeqSimilarity=0;PctSizeSimilarity=1;PctRecOverlap=1;SizeDiff=0;StartDistance=0;EndDistance=0	GT	0/0
chr12	66462703	HG3_Ill_GATKHC_21089	N	<DEL>	10	NoConsensusGT	END=66462755;SVTYPE=DEL;SVLEN=52;SC=SKSV,cuteSV,pbsv,SVIM;NumNeighbors=3;NumThresholdNeighbors=2;MatchId=382;TruScore=0.666667;PctSeqSimilarity=0;PctSizeSimilarity=1;PctRecOverlap=1;SizeDiff=0;StartDistance=0;EndDistance=0	GT	0/0
chr12	66462713	HG2_Ill_svaba_16500	N	<DEL>	10	LongReadHomRef	END=66462790;SVTYPE=DEL;SVLEN=77;SC=SKSV,cuteSV,pbsv,SVIM,SVIM-asm,PAV,Dipcall;NumNeighbors=2;NumThresholdNeighbors=1;MatchId=383;TruScore=0.666667;PctSeqSimilarity=0;PctSizeSimilarity=1;PctRecOverlap=1;SizeDiff=0;StartDistance=0;EndDistance=0	GT	0/0
chr12	66462911	HG2_Ill_250bpfermikitraw_17713	N	<INS>	20	ClusteredCalls	END=66462911;SVTYPE=INS;SVLEN=117;SC=SKSV,cuteSV,pbsv;NumNeighbors=1;NumThresholdNeighbors=1;MatchId=384;TruScore=0.213675;PctSeqSimilarity=0;PctSizeSimilarity=0.641026;PctRecOverlap=0;SizeDiff=42;StartDistance=-322;EndDistance=-322	GT	0/1
chr12	66906345	HG3_Ill_GATKHCSBGrefine_8764	N	<INS>	20	LongReadHomRef	END=66906345;SVTYPE=INS;SVLEN=315;SC=SKSV,cuteSV,pbsv,SVIM,SVIM-asm,PAV,Dipcall;NumNeighbors=1;NumThresholdNeighbors=1;MatchId=386;TruScore=0.666667;PctSeqSimilarity=0;PctSizeSimilarity=1;PctRecOverlap=1;SizeDiff=0;StartDistance=0;EndDistance=0	GT	./.
chr12	67536817	HG4_Ill_manta_3121	N	<DEL>	20	LongReadHomRef	END=67537052;SVTYPE=DEL;SVLEN=235;SC=SKSV,cuteSV,pbsv,SVIM,SVIM-asm,PAV,Dipcall;NumNeighbors=1;NumThresholdNeighbors=1;MatchId=387;TruScore=0.666667;PctSeqSimilarity=0;PctSizeSimilarity=1;PctRecOverlap=1;SizeDiff=0;StartDistance=0;EndDistance=0	GT	0/0
chr12	67890405	HG4_Ill_MetaSV_1132	N	<DEL>	20	LongReadHomRef	END=67893329;SVTYPE=DEL;SVLEN=2924;SC=SKSV,cuteSV,pbsv,SVIM,SVIM-asm,PAV,Dipcall;NumNeighbors=1;NumThresholdNeighbors=1;MatchId=389;TruScore=0.666667;PctSeqSimilarity=0;PctSizeSimilarity=1;PctRecOverlap=1;SizeDiff=0;StartDistance=0;EndDistance=0	GT	0/0
chr12	69255775	HG4_Ill_GATKHCSBGrefine_9165	N	<DEL>	20	LongReadHomRef	END=69256517;SVTYPE=DEL;SVLEN=742;SC=SKSV,cuteSV,pbsv,SVIM,SVIM-asm,PAV,Dipcall;NumNeighbors=1;NumThresholdNeighbors=1;MatchId=390;TruScore=0.666667;PctSeqSimilarity=0;PctSizeSimilarity=1;PctRecOverlap=1;SizeDiff=0;StartDistance=0;EndDistance=0	GT	0/0
chr12	69435291	HG2_Ill_150bpfermikitraw_16694	N	<DEL>	10	ClusteredCalls	END=69435357;SVTYPE=DEL;SVLEN=66;SC=SKSV,cuteSV,pbsv,SVIM,SVIM-asm,PAV,Dipcall;NumNeighbors=1;NumThresholdNeighbors=1;MatchId=391;TruScore=0.666667;PctSeqSimilarity=0;PctSizeSimilarity=1;PctRecOverlap=1;SizeDiff=0;StartDistance=0;EndDistance=0	GT	1/1
chr12	69629939	HG3_Ill_SVrefine2DISCOVARDovetail_9593	N	<DEL>	20	LongReadHomRef	END=69630059;SVTYPE=DEL;SVLEN=120;SC=SKSV,cuteSV,pbsv,SVIM,SVIM-asm,PAV,Dipcall;NumNeighbors=1;NumThresholdNeighbors=1;MatchId=393;TruScore=0.666667;PctSeqSimilarity=0;PctSizeSimilarity=1;PctRecOverlap=1;SizeDiff=0;StartDistance=0;EndDistance=0	GT	0/0
chr12	70044873	HG3_PB_pbsv_12968	N	<INS>	10	LongReadHomRef	END=70044873;SVTYPE=INS;SVLEN=343;SC=SKSV,cuteSV,pbsv,SVIM,SVIM-asm,PAV,Dipcall;NumNeighbors=1;NumThresholdNeighbors=1;MatchId=395;TruScore=0.666667;PctSeqSimilarity=0;PctSizeSimilarity=1;PctRecOverlap=1;SizeDiff=0;StartDistance=0;EndDistance=0	GT	0/0
chr12	70058780	HG4_PB_SVrefine2Falcon1Dovetail_8094	N	<DEL>	20	LongReadHomRef	END=70058889;SVTYPE=DEL;SVLEN=109;SC=SKSV,cuteSV,pbsv,SVIM,SVIM-asm,PAV,Dipcall;NumNeighbors=1;NumThresholdNeighbors=1;MatchId=396;TruScore=0.666667;PctSeqSimilarity=0;PctSizeSimilarity=1;PctRecOverlap=1;SizeDiff=0;StartDistance=0;EndDistance=0	GT	0/0
chr12	70421608	HG2_PB_SVrefine2Falcon1plusDovetail_2532	N	<INS>	10	ClusteredCalls	END=70421608;SVTYPE=INS;SVLEN=104;SC=SKSV,cuteSV,pbsv,SVIM,SVIM-asm,PAV,Dipcall;NumNeighbors=1;NumThresholdNeighbors=1;MatchId=397;TruScore=0.666667;PctSeqSimilarity=0;PctSizeSimilarity=1;PctRecOverlap=1;SizeDiff=0;StartDistance=0;EndDistance=0	GT	0/1
chr12	70873496	HG3_Ill_GATKHCSBGrefine_8772	N	<DEL>	20	LongReadHomRef	END=70873558;SVTYPE=DEL;SVLEN=62;SC=SKSV,cuteSV,pbsv,SVIM,SVIM-asm,PAV,Dipcall;NumNeighbors=1;NumThresholdNeighbors=1;MatchId=400;TruScore=0.666667;PctSeqSimilarity=0;PctSizeSimilarity=1;PctRecOverlap=1;SizeDiff=0;StartDistance=0;EndDistance=0	GT	0/0
chr12	71053961	HG2_PB_SVrefine2Falcon2Bionano_6567	N	<INS>	10	PASS	END=71053961;SVTYPE=INS;SVLEN=6179;SC=SKSV,cuteSV,pbsv,SVIM;NumNeighbors=1;NumThresholdNeighbors=1;MatchId=401;TruScore=0.3322;PctSeqSimilarity=0;PctSizeSimilarity=0.996601;PctRecOverlap=0;SizeDiff=21;StartDistance=-1;EndDistance=-1	GT	0/1
chr12	71339049	HG2_PB_SVrefine2PB10Xhap12_9594	N	<INS>	20	PASS	END=71339049;SVTYPE=INS;SVLEN=13470;SC=SKSV,cuteSV,SVIM;NumNeighbors=1;NumThresholdNeighbors=1;MatchId=403;TruScore=0.666667;PctSeqSimilarity=0;PctSizeSimilarity=1;PctRecOverlap=1;SizeDiff=0;StartDistance=0;EndDistance=0	GT	1/1
chr12	71525465	HG3_Ill_MetaSV_1164	N	<INS>	20	LongReadHomRef	END=71525465;SVTYPE=INS;SVLEN=321;SC=SKSV,cuteSV,pbsv,SVIM,SVIM-asm,PAV,Dipcall;NumNeighbors=1;NumThresholdNeighbors=1;MatchId=404;TruScore=0.666667;PctSeqSimilarity=0;PctSizeSimilarity=1;PctRecOverlap=1;SizeDiff=0;StartDistance=0;EndDistance=0	GT	0/0
chr12	71528996	HG3_Ill_250bpfermikitraw_17259	N	<DEL>	20	LongReadHomRef	END=71529055;SVTYPE=DEL;SVLEN=59;SC=SKSV,cuteSV,pbsv,SVIM,SVIM-asm,PAV,Dipcall;NumNeighbors=1;NumThresholdNeighbors=1;MatchId=405;TruScore=0.666667;PctSeqSimilarity=0;PctSizeSimilarity=1;PctRecOverlap=1;SizeDiff=0;StartDistance=0;EndDistance=0	GT	0/0
chr12	71533751	HG2_PB_assemblyticsPBcR_5601	N	<INS>	10	ClusteredCalls	END=71533751;SVTYPE=INS;SVLEN=498;SC=SKSV,cuteSV,pbsv,SVIM;NumNeighbors=2;NumThresholdNeighbors=2;MatchId=406;TruScore=0.666667;PctSeqSimilarity=0;PctSizeSimilarity=1;PctRecOverlap=1;SizeDiff=0;StartDistance=0;EndDistance=0	GT	1/1
chr12	71533753	HG4_PB_SVrefine2Falcon1Dovetail_8099	N	<INS>	10	ClusteredCalls	END=71533753;SVTYPE=INS;SVLEN=498;SC=SKSV,cuteSV,SVIM,SVIM-asm,PAV,Dipcall;NumNeighbors=1;NumThresholdNeighbors=1;MatchId=407;TruScore=0.666667;PctSeqSimilarity=0;PctSizeSimilarity=1;PctRecOverlap=1;SizeDiff=0;StartDistance=0;EndDistance=0	GT	1/1
chr12	71957677	HG2_PB_SVrefine2Falcon1plusDovetail_2542	N	<DEL>	20	ClusteredCalls	END=71958032;SVTYPE=DEL;SVLEN=355;SC=SKSV,cuteSV,pbsv,SVIM,SVIM-asm,PAV;NumNeighbors=3;NumThresholdNeighbors=1;MatchId=408;TruScore=0.463343;PctSeqSimilarity=0;PctSizeSimilarity=0.694716;PctRecOverlap=0.695313;SizeDiff=-156;StartDistance=0;EndDistance=-156	GT	1/1
chr12	71957725	HG2_Ill_GATKHC_21272	N	<DEL>	10	ClusteredCalls	END=71957838;SVTYPE=DEL;SVLEN=113;SC=SKSV,cuteSV,pbsv;NumNeighbors=2;NumThresholdNeighbors=1;MatchId=410;TruScore=0.666667;PctSeqSimilarity=0;PctSizeSimilarity=1;PctRecOverlap=1;SizeDiff=0;StartDistance=0;EndDistance=0	GT	1/1
chr12	71957994	HG3_PB_assemblyticsfalcon_5796	N	<INS>	10	LongReadHomRef	END=71957994;SVTYPE=INS;SVLEN=280;SC=SKSV,cuteSV,pbsv,SVIM,SVIM-asm,PAV,Dipcall;NumNeighbors=1;NumThresholdNeighbors=1;MatchId=411;TruScore=0.666667;PctSeqSimilarity=0;PctSizeSimilarity=1;PctRecOverlap=1;SizeDiff=0;StartDistance=0;EndDistance=0	GT	0/0
chr12	72121163	HG4_10X_allpass_2515	N	<DEL>	20	LongReadHomRef	END=72121298;SVTYPE=DEL;SVLEN=135;SC=SKSV,cuteSV,pbsv,SVIM,SVIM-asm,PAV,Dipcall;NumNeighbors=1;NumThresholdNeighbors=1;MatchId=412;TruScore=0.666667;PctSeqSimilarity=0;PctSizeSimilarity=1;PctRecOverlap=1;SizeDiff=0;StartDistance=0;EndDistance=0	GT	0/0
chr12	72725141	HG3_Ill_Cortex_816	N	<DEL>	20	LongReadHomRef	END=72725292;SVTYPE=DEL;SVLEN=151;SC=SKSV,cuteSV,pbsv,SVIM,SVIM-asm,PAV,Dipcall;NumNeighbors=1;NumThresholdNeighbors=1;MatchId=413;TruScore=0.666667;PctSeqSimilarity=0;PctSizeSimilarity=1;PctRecOverlap=1;SizeDiff=0;StartDistance=0;EndDistance=0	GT	0/0
chr12	72739802	HG3_Ill_SVrefine2DISCOVARDovetail_9607	N	<DEL>	20	LongReadHomRef	END=72739855;SVTYPE=DEL;SVLEN=53;SC=SKSV,cuteSV,pbsv,SVIM,SVIM-asm,PAV,Dipcall;NumNeighbors=1;NumThresholdNeighbors=1;MatchId=414;TruScore=0.666667;PctSeqSimilarity=0;PctSizeSimilarity=1;PctRecOverlap=1;SizeDiff=0;StartDistance=0;EndDistance=0	GT	0/0
chr12	73580544	HG2_PB_assemblyticsPBcR_5626	N	<INS>	10	LongReadHomRef	END=73580544;SVTYPE=INS;SVLEN=1666;SC=SKSV,cuteSV,pbsv,SVIM,SVIM-asm,PAV,Dipcall;NumNeighbors=1;NumThresholdNeighbors=1;MatchId=415;TruScore=0.666667;PctSeqSimilarity=0;PctSizeSimilarity=1;PctRecOverlap=1;SizeDiff=0;StartDistance=0;EndDistance=0	GT	./.
chr12	74034355	HG3_Ill_GATKHCSBGrefine_8786	N	<DEL>	10	LongReadHomRef	END=74034463;SVTYPE=DEL;SVLEN=108;SC=SKSV,cuteSV,pbsv,SVIM,SVIM-asm,PAV,Dipcall;NumNeighbors=1;NumThresholdNeighbors=1;MatchId=416;TruScore=0.666667;PctSeqSimilarity=0;PctSizeSimilarity=1;PctRecOverlap=1;SizeDiff=0;StartDistance=0;EndDistance=0	GT	./.
chr12	74103775	HG2_Ill_GATKHCSBGrefine_8907	N	<DEL>	20	LongReadHomRef	END=74103831;SVTYPE=DEL;SVLEN=56;SC=SKSV,cuteSV,pbsv,SVIM,SVIM-asm,PAV;NumNeighbors=3;NumThresholdNeighbors=2;MatchId=417;TruScore=0.666667;PctSeqSimilarity=0;PctSizeSimilarity=1;PctRecOverlap=1;SizeDiff=0;StartDistance=0;EndDistance=0	GT	0/0
chr12	74103957	HG4_Ill_250bpfermikitraw_17596	N	<DEL>	20	LongReadHomRef	END=74104032;SVTYPE=DEL;SVLEN=75;SC=SKSV,cuteSV,pbsv,SVIM,SVIM-asm,PAV,Dipcall;NumNeighbors=2;NumThresholdNeighbors=2;MatchId=418;TruScore=0.666667;PctSeqSimilarity=0;PctSizeSimilarity=1;PctRecOverlap=1;SizeDiff=0;StartDistance=0;EndDistance=0	GT	./.
chr12	74104127	HG4_PB_HySA_19381	N	<DEL>	20	LongReadHomRef	END=74104277;SVTYPE=DEL;SVLEN=150;SC=SKSV,cuteSV,pbsv,SVIM,PAV,Dipcall;NumNeighbors=1;NumThresholdNeighbors=1;MatchId=419;TruScore=0.666667;PctSeqSimilarity=0;PctSizeSimilarity=1;PctRecOverlap=1;SizeDiff=0;StartDistance=0;EndDistance=0	GT	0/0
chr12	74495478	HG4_Ill_MetaSV_1141	N	<INS>	20	LongReadHomRef	END=74495478;SVTYPE=INS;SVLEN=1264;SC=SKSV,cuteSV,pbsv,SVIM,SVIM-asm,PAV,Dipcall;NumNeighbors=1;NumThresholdNeighbors=1;MatchId=420;TruScore=0.666667;PctSeqSimilarity=0;PctSizeSimilarity=1;PctRecOverlap=1;SizeDiff=0;StartDistance=0;EndDistance=0	GT	0/0
chr12	74552163	HG4_Ill_svaba_16621	N	<INS>	20	LongReadHomRef	END=74552163;SVTYPE=INS;SVLEN=114;SC=SKSV,cuteSV,pbsv,SVIM,SVIM-asm,PAV,Dipcall;NumNeighbors=1;NumThresholdNeighbors=1;MatchId=421;TruScore=0.666667;PctSeqSimilarity=0;PctSizeSimilarity=1;PctRecOverlap=1;SizeDiff=0;StartDistance=0;EndDistance=0	GT	0/0
chr12	74964926	HG3_Ill_250bpfermikitraw_17294	N	<DEL>	10	ClusteredCalls	END=74964982;SVTYPE=DEL;SVLEN=56;SC=SKSV,cuteSV,pbsv,SVIM,SVIM-asm,PAV,Dipcall;NumNeighbors=2;NumThresholdNeighbors=2;MatchId=422;TruScore=0.340951;PctSeqSimilarity=0;PctSizeSimilarity=0.513761;PctRecOverlap=0.509091;SizeDiff=-53;StartDistance=-1;EndDistance=-54	GT	0/1
chr12	74964988	HG4_Ill_scalpel_12255	N	<DEL>	20	ClusteredCalls	END=74965041;SVTYPE=DEL;SVLEN=53;SC=SKSV,cuteSV,pbsv,SVIM,SVIM-asm,PAV,Dipcall;NumNeighbors=1;NumThresholdNeighbors=1;MatchId=423;TruScore=0.666667;PctSeqSimilarity=0;PctSizeSimilarity=1;PctRecOverlap=1;SizeDiff=0;StartDistance=0;EndDistance=0	GT	0/1
chr12	75008937	HG3_Ill_SVrefine2DISCOVARDovetail_9617	N	<INS>	20	PASS	END=75008937;SVTYPE=INS;SVLEN=918;SC=SKSV,cuteSV,SVIM;NumNeighbors=2;NumThresholdNeighbors=1;MatchId=424;TruScore=0.666667;PctSeqSimilarity=0;PctSizeSimilarity=1;PctRecOverlap=1;SizeDiff=0;StartDistance=0;EndDistance=0	GT	1/1
chr12	75008939	HG2_PB_assemblyticsfalcon_5833	N	<DEL>	10	LongReadHomRef	END=75009886;SVTYPE=DEL;SVLEN=947;SC=SKSV,cuteSV,pbsv,SVIM,SVIM-asm,PAV,Dipcall;NumNeighbors=1;NumThresholdNeighbors=1;MatchId=425;TruScore=0.666667;PctSeqSimilarity=0;PctSizeSimilarity=1;PctRecOverlap=1;SizeDiff=0;StartDistance=0;EndDistance=0	GT	0/0
chr12	75573387	HG2_PB_assemblyticsPBcR_5647	N	<DEL>	20	LongReadHomRef	END=75573511;SVTYPE=DEL;SVLEN=124;SC=SKSV,cuteSV,pbsv,SVIM,SVIM-asm,PAV,Dipcall;NumNeighbors=1;NumThresholdNeighbors=1;MatchId=426;TruScore=0.666667;PctSeqSimilarity=0;PctSizeSimilarity=1;PctRecOverlap=1;SizeDiff=0;StartDistance=0;EndDistance=0	GT	0/0
chr12	76237907	HG3_PB_HySA_20080	N	<INS>	10	LongReadHomRef	END=76237907;SVTYPE=INS;SVLEN=2447;SC=SKSV,cuteSV,pbsv,SVIM,SVIM-asm,PAV,Dipcall;NumNeighbors=1;NumThresholdNeighbors=1;MatchId=429;TruScore=0.666667;PctSeqSimilarity=0;PctSizeSimilarity=1;PctRecOverlap=1;SizeDiff=0;StartDistance=0;EndDistance=0	GT	0/0
chr12	76515742	HG2_PB_PB10Xdip_7719	N	<INS>	10	ClusteredCalls	END=76515742;SVTYPE=INS;SVLEN=90;SC=SKSV,pbsv,PAV;NumNeighbors=2;NumThresholdNeighbors=1;MatchId=432;TruScore=0.666667;PctSeqSimilarity=0;PctSizeSimilarity=1;PctRecOverlap=1;SizeDiff=0;StartDistance=0;EndDistance=0	GT	0/1
chr12	76516241	HG2_PB_SVrefine2PB10Xhap12_9614	N	<INS>	10	ClusteredCalls	END=76516241;SVTYPE=INS;SVLEN=2684;SC=SKSV,cuteSV,pbsv,SVIM,SVIM-asm,PAV,Dipcall;NumNeighbors=1;NumThresholdNeighbors=1;MatchId=433;TruScore=0.666667;PctSeqSimilarity=0;PctSizeSimilarity=1;PctRecOverlap=1;SizeDiff=0;StartDistance=0;EndDistance=0	GT	1/1
chr12	77487744	HG3_Ill_GATKHCSBGrefine_8800	N	<INS>	20	LongReadHomRef	END=77487744;SVTYPE=INS;SVLEN=175;SC=SKSV,cuteSV,pbsv,SVIM,SVIM-asm,PAV,Dipcall;NumNeighbors=1;NumThresholdNeighbors=1;MatchId=436;TruScore=0.666667;PctSeqSimilarity=0;PctSizeSimilarity=1;PctRecOverlap=1;SizeDiff=0;StartDistance=0;EndDistance=0	GT	0/0
chr12	77661042	HG4_Ill_SVrefine2DISCOVARDovetail_9496	N	<INS>	20	ClusteredCalls	END=77661042;SVTYPE=INS;SVLEN=183;SC=SKSV,cuteSV,pbsv,SVIM-asm,PAV,Dipcall;NumNeighbors=1;NumThresholdNeighbors=1;MatchId=437;TruScore=0.666667;PctSeqSimilarity=0;PctSizeSimilarity=1;PctRecOverlap=1;SizeDiff=0;StartDistance=0;EndDistance=0	GT	1/1
chr12	77838822	HG3_Ill_SVrefine2DISCOVARDovetail_9627	N	<DEL>	20	LongReadHomRef	END=77838924;SVTYPE=DEL;SVLEN=102;SC=SKSV,cuteSV,pbsv,SVIM,SVIM-asm,PAV,Dipcall;NumNeighbors=1;NumThresholdNeighbors=1;MatchId=438;TruScore=0.666667;PctSeqSimilarity=0;PctSizeSimilarity=1;PctRecOverlap=1;SizeDiff=0;StartDistance=0;EndDistance=0	GT	0/0
chr12	77849322	HG3_Ill_Cortex_821	N	<DEL>	20	LongReadHomRef	END=77849524;SVTYPE=DEL;SVLEN=202;SC=SKSV,cuteSV,pbsv,SVIM,SVIM-asm,PAV,Dipcall;NumNeighbors=1;NumThresholdNeighbors=1;MatchId=439;TruScore=0.666667;PctSeqSimilarity=0;PctSizeSimilarity=1;PctRecOverlap=1;SizeDiff=0;StartDistance=0;EndDistance=0	GT	0/0
chr12	77908656	HG4_Ill_scalpel_12266	N	<DEL>	20	LongReadHomRef	END=77908979;SVTYPE=DEL;SVLEN=323;SC=SKSV,cuteSV,pbsv,SVIM,SVIM-asm,PAV,Dipcall;NumNeighbors=1;NumThresholdNeighbors=1;MatchId=440;TruScore=0.666667;PctSeqSimilarity=0;PctSizeSimilarity=1;PctRecOverlap=1;SizeDiff=0;StartDistance=0;EndDistance=0	GT	0/0
chr12	77965043	HG3_PB_SVrefine2Falcon1Dovetail_8047	N	<INS>	20	LongReadHomRef	END=77965043;SVTYPE=INS;SVLEN=316;SC=SKSV,cuteSV,pbsv,SVIM,SVIM-asm,PAV,Dipcall;NumNeighbors=1;NumThresholdNeighbors=1;MatchId=441;TruScore=0.666667;PctSeqSimilarity=0;PctSizeSimilarity=1;PctRecOverlap=1;SizeDiff=0;StartDistance=0;EndDistance=0	GT	./.
chr12	78084569	HG3_PB_assemblyticsfalcon_5853	N	<INS>	10	ClusteredCalls	END=78084569;SVTYPE=INS;SVLEN=90;SC=SKSV,cuteSV,pbsv,SVIM,SVIM-asm,PAV,Dipcall;NumNeighbors=1;NumThresholdNeighbors=1;MatchId=442;TruScore=0.666667;PctSeqSimilarity=0;PctSizeSimilarity=1;PctRecOverlap=1;SizeDiff=0;StartDistance=0;EndDistance=0	GT	1/1
chr12	78376045	HG3_Ill_150bpfermikitraw_16823	N	<DEL>	20	ClusteredCalls	END=78376129;SVTYPE=DEL;SVLEN=84;SC=SKSV,cuteSV,pbsv,SVIM,SVIM-asm,PAV,Dipcall;NumNeighbors=2;NumThresholdNeighbors=2;MatchId=443;TruScore=0.666667;PctSeqSimilarity=0;PctSizeSimilarity=1;PctRecOverlap=1;SizeDiff=0;StartDistance=0;EndDistance=0	GT	0/1
chr12	78376132	HG3_CG_vcfBeta_7184	N	<DEL>	20	ClusteredCalls	END=78376183;SVTYPE=DEL;SVLEN=51;SC=SKSV,cuteSV,pbsv,SVIM,SVIM-asm,PAV,Dipcall;NumNeighbors=1;NumThresholdNeighbors=1;MatchId=444;TruScore=0.666667;PctSeqSimilarity=0;PctSizeSimilarity=1;PctRecOverlap=1;SizeDiff=0;StartDistance=0;EndDistance=0	GT	0/1
chr12	78674497	HG2_PB_SVrefine2Falcon1plusDovetail_2563	N	<DEL>	20	LongReadHomRef	END=78674601;SVTYPE=DEL;SVLEN=104;SC=SKSV,cuteSV,pbsv,SVIM,SVIM-asm,PAV,Dipcall;NumNeighbors=1;NumThresholdNeighbors=1;MatchId=445;TruScore=0.666667;PctSeqSimilarity=0;PctSizeSimilarity=1;PctRecOverlap=1;SizeDiff=0;StartDistance=0;EndDistance=0	GT	0/0
chr12	78982572	HG4_PB_pbsv_13332	N	<INS>	20	LongReadHomRef	END=78982572;SVTYPE=INS;SVLEN=108;SC=SKSV,cuteSV,pbsv,SVIM,SVIM-asm,PAV,Dipcall;NumNeighbors=1;NumThresholdNeighbors=1;MatchId=447;TruScore=0.666667;PctSeqSimilarity=0;PctSizeSimilarity=1;PctRecOverlap=1;SizeDiff=0;StartDistance=0;EndDistance=0	GT	0/0
chr12	79019783	HG4_Ill_GATKHCSBGrefine_9205	N	<INS>	20	NoConsensusGT	END=79019783;SVTYPE=INS;SVLEN=69;SC=SKSV,cuteSV,pbsv,SVIM,SVIM-asm,PAV,Dipcall;NumNeighbors=2;NumThresholdNeighbors=2;MatchId=448;TruScore=0.280193;PctSeqSimilarity=0;PctSizeSimilarity=0.84058;PctRecOverlap=0;SizeDiff=11;StartDistance=-136;EndDistance=-136	GT	./.
chr12	79019919	HG2_Ill_Krunchall_18169	N	<INS>	20	PASS	END=79019919;SVTYPE=INS;SVLEN=58;SC=SKSV,cuteSV,pbsv,SVIM,SVIM-asm,PAV,Dipcall;NumNeighbors=1;NumThresholdNeighbors=1;MatchId=449;TruScore=0.171091;PctSeqSimilarity=0;PctSizeSimilarity=0.513274;PctRecOverlap=0;SizeDiff=-55;StartDistance=156;EndDistance=156	GT	1/1
chr12	79171201	HG4_Ill_GATKHC_21341	N	<INS>	20	ClusteredCalls	END=79171201;SVTYPE=INS;SVLEN=55;SC=SKSV,cuteSV,pbsv,SVIM,SVIM-asm,PAV,Dipcall;NumNeighbors=1;NumThresholdNeighbors=1;MatchId=450;TruScore=0.666667;PctSeqSimilarity=0;PctSizeSimilarity=1;PctRecOverlap=1;SizeDiff=0;StartDistance=0;EndDistance=0	GT	1/1
chr12	79197196	HG4_Ill_SVrefine2DISCOVARDovetail_9504	N	<DEL>	20	LongReadHomRef	END=79197433;SVTYPE=DEL;SVLEN=237;SC=SKSV,cuteSV,pbsv,SVIM,SVIM-asm,PAV,Dipcall;NumNeighbors=1;NumThresholdNeighbors=1;MatchId=451;TruScore=0.666667;PctSeqSimilarity=0;PctSizeSimilarity=1;PctRecOverlap=1;SizeDiff=0;StartDistance=0;EndDistance=0	GT	0/0
chr12	79270652	HG4_Ill_scalpel_12278	N	<INS>	20	ClusteredCalls	END=79270652;SVTYPE=INS;SVLEN=61;SC=SKSV,cuteSV,SVIM-asm,PAV;NumNeighbors=1;NumThresholdNeighbors=1;MatchId=452;TruScore=0.666667;PctSeqSimilarity=0;PctSizeSimilarity=1;PctRecOverlap=1;SizeDiff=0;StartDistance=0;EndDistance=0	GT	1/1
chr12	79573124	HG2_PB_pbsv_13327	N	<INS>	10	ClusteredCalls	END=79573124;SVTYPE=INS;SVLEN=102;SC=SKSV,cuteSV,pbsv;NumNeighbors=3;NumThresholdNeighbors=3;MatchId=453;TruScore=0.330065;PctSeqSimilarity=0;PctSizeSimilarity=0.990196;PctRecOverlap=0;SizeDiff=1;StartDistance=-77;EndDistance=-77	GT	1/1
chr12	79573173	HG4_Ill_scalpel_12280	N	<INS>	20	ClusteredCalls	END=79573173;SVTYPE=INS;SVLEN=72;SC=SKSV,cuteSV,pbsv,SVIM,SVIM-asm,PAV,Dipcall;NumNeighbors=2;NumThresholdNeighbors=2;MatchId=454;TruScore=0.666667;PctSeqSimilarity=0;PctSizeSimilarity=1;PctRecOverlap=1;SizeDiff=0;StartDistance=0;EndDistance=0	GT	1/1
chr12	79573201	HG3_Ill_svaba_16761	N	<INS>	10	NoConsensusGT	END=79573201;SVTYPE=INS;SVLEN=101;SC=SKSV,cuteSV,pbsv,SVIM,SVIM-asm,Dipcall;NumNeighbors=1;NumThresholdNeighbors=1;MatchId=455;TruScore=0.194719;PctSeqSimilarity=0;PctSizeSimilarity=0.584158;PctRecOverlap=0;SizeDiff=42;StartDistance=218;EndDistance=218	GT	./.
chr12	80032592	HG4_Ill_scalpel_12283	N	<INS>	20	LongReadHomRef	END=80032592;SVTYPE=INS;SVLEN=50;SC=SKSV,cuteSV,pbsv,SVIM,SVIM-asm,PAV,Dipcall;NumNeighbors=1;NumThresholdNeighbors=1;MatchId=456;TruScore=0.666667;PctSeqSimilarity=0;PctSizeSimilarity=1;PctRecOverlap=1;SizeDiff=0;StartDistance=0;EndDistance=0	GT	0/0
chr12	80154701	HG3_PB_SVrefine2PBcRDovetail_6297	N	<INS>	10	PASS	END=80154701;SVTYPE=INS;SVLEN=7881;SC=SKSV,cuteSV,pbsv,SVIM,SVIM-asm,PAV,Dipcall;NumNeighbors=1;NumThresholdNeighbors=1;MatchId=457;TruScore=0.666667;PctSeqSimilarity=0;PctSizeSimilarity=1;PctRecOverlap=1;SizeDiff=0;StartDistance=0;EndDistance=0	GT	0/1
chr12	81199731	HG3_Ill_GATKHCSBGrefine_8820	N	<INS>	20	LongReadHomRef	END=81199731;SVTYPE=INS;SVLEN=135;SC=SKSV,cuteSV,pbsv,SVIM,SVIM-asm,PAV,Dipcall;NumNeighbors=1;NumThresholdNeighbors=1;MatchId=459;TruScore=0.666667;PctSeqSimilarity=0;PctSizeSimilarity=1;PctRecOverlap=1;SizeDiff=0;StartDistance=0;EndDistance=0	GT	0/0
chr12	82139715	HG4_PB_SVrefine2Falcon1Dovetail_8135	N	<DEL>	20	LongReadHomRef	END=82144319;SVTYPE=DEL;SVLEN=4604;SC=SKSV,cuteSV,pbsv,SVIM,SVIM-asm,PAV,Dipcall;NumNeighbors=1;NumThresholdNeighbors=1;MatchId=460;TruScore=0.666667;PctSeqSimilarity=0;PctSizeSimilarity=1;PctRecOverlap=1;SizeDiff=0;StartDistance=0;EndDistance=0	GT	0/0
chr12	82321790	HG2_PB_PB10Xdip_7853	N	<INS>	10	ClusteredCalls	END=82321790;SVTYPE=INS;SVLEN=75;SC=SKSV,cuteSV,SVIM-asm,PAV,Dipcall;NumNeighbors=1;NumThresholdNeighbors=1;MatchId=462;TruScore=0.666667;PctSeqSimilarity=0;PctSizeSimilarity=1;PctRecOverlap=1;SizeDiff=0;StartDistance=0;EndDistance=0	GT	1/1
chr12	83391205	HG4_PB_SVrefine2Falcon1Dovetail_8139	N	<INS>	20	ClusteredCalls	END=83391205;SVTYPE=INS;SVLEN=220;SC=SKSV,cuteSV,pbsv,SVIM,SVIM-asm,PAV,Dipcall;NumNeighbors=1;NumThresholdNeighbors=1;MatchId=464;TruScore=0.666667;PctSeqSimilarity=0;PctSizeSimilarity=1;PctRecOverlap=1;SizeDiff=0;StartDistance=0;EndDistance=0	GT	1/1
chr12	83787388	HG2_Ill_SVrefine2DISCOVARplusDovetail_2870	N	<DEL>	20	LongReadHomRef	END=83787571;SVTYPE=DEL;SVLEN=183;SC=SKSV,cuteSV,pbsv,SVIM,SVIM-asm,PAV,Dipcall;NumNeighbors=2;NumThresholdNeighbors=2;MatchId=465;TruScore=0.666667;PctSeqSimilarity=0;PctSizeSimilarity=1;PctRecOverlap=1;SizeDiff=0;StartDistance=0;EndDistance=0	GT	./.
chr12	83787388	HG3_Ill_SVrefine2DISCOVARDovetail_9655	N	<DEL>	20	LongReadHomRef	END=83787513;SVTYPE=DEL;SVLEN=125;SC=SKSV,cuteSV,pbsv,SVIM,SVIM-asm,PAV,Dipcall;NumNeighbors=1;NumThresholdNeighbors=1;MatchId=466;TruScore=0.666667;PctSeqSimilarity=0;PctSizeSimilarity=1;PctRecOverlap=1;SizeDiff=0;StartDistance=0;EndDistance=0	GT	./.
chr12	83844044	HG4_Ill_GATKHCSBGrefine_9221	N	<DEL>	20	LongReadHomRef	END=83844608;SVTYPE=DEL;SVLEN=564;SC=SKSV,cuteSV,pbsv,SVIM,SVIM-asm,PAV,Dipcall;NumNeighbors=1;NumThresholdNeighbors=1;MatchId=467;TruScore=0.666667;PctSeqSimilarity=0;PctSizeSimilarity=1;PctRecOverlap=1;SizeDiff=0;StartDistance=0;EndDistance=0	GT	0/0
chr12	83959217	HG4_PB_SVrefine2PBcRDovetail_6666	N	<DEL>	20	LongReadHomRef	END=83959533;SVTYPE=DEL;SVLEN=316;SC=SKSV,cuteSV,pbsv,SVIM,SVIM-asm,PAV,Dipcall;NumNeighbors=1;NumThresholdNeighbors=1;MatchId=468;TruScore=0.666667;PctSeqSimilarity=0;PctSizeSimilarity=1;PctRecOverlap=1;SizeDiff=0;StartDistance=0;EndDistance=0	GT	0/0
chr12	84163594	HG3_PB_SVrefine2Falcon1Dovetail_8066	N	<DEL>	20	LongReadHomRef	END=84163801;SVTYPE=DEL;SVLEN=207;SC=SKSV,cuteSV,pbsv,SVIM,SVIM-asm,PAV,Dipcall;NumNeighbors=1;NumThresholdNeighbors=1;MatchId=469;TruScore=0.666667;PctSeqSimilarity=0;PctSizeSimilarity=1;PctRecOverlap=1;SizeDiff=0;StartDistance=0;EndDistance=0	GT	./.
chr12	84614977	HG2_Ill_svaba_16658	N	<DEL>	20	LongReadHomRef	END=84615105;SVTYPE=DEL;SVLEN=128;SC=SKSV,cuteSV,pbsv,SVIM,SVIM-asm,PAV,Dipcall;NumNeighbors=1;NumThresholdNeighbors=1;MatchId=470;TruScore=0.666667;PctSeqSimilarity=0;PctSizeSimilarity=1;PctRecOverlap=1;SizeDiff=0;StartDistance=0;EndDistance=0	GT	0/0
chr12	84900443	HG4_PB_SVrefine2Falcon1Dovetail_8148	N	<INS>	20	LongReadHomRef	END=84900443;SVTYPE=INS;SVLEN=94;SC=SKSV,cuteSV,pbsv,SVIM,SVIM-asm,PAV,Dipcall;NumNeighbors=1;NumThresholdNeighbors=1;MatchId=471;TruScore=0.666667;PctSeqSimilarity=0;PctSizeSimilarity=1;PctRecOverlap=1;SizeDiff=0;StartDistance=0;EndDistance=0	GT	0/0
chr12	85009657	HG4_Ill_svaba_16717	N	<DEL>	10	LongReadHomRef	END=85009720;SVTYPE=DEL;SVLEN=63;SC=SKSV,cuteSV,pbsv,SVIM,PAV;NumNeighbors=1;NumThresholdNeighbors=1;MatchId=473;TruScore=0.666667;PctSeqSimilarity=0;PctSizeSimilarity=1;PctRecOverlap=1;SizeDiff=0;StartDistance=0;EndDistance=0	GT	0/0
chr12	85650962	HG3_Ill_250bpfermikitraw_17398	N	<INS>	20	ClusteredCalls	END=85650962;SVTYPE=INS;SVLEN=87;SC=SKSV,cuteSV,pbsv,SVIM,SVIM-asm,PAV,Dipcall;NumNeighbors=1;NumThresholdNeighbors=1;MatchId=475;TruScore=0.666667;PctSeqSimilarity=0;PctSizeSimilarity=1;PctRecOverlap=1;SizeDiff=0;StartDistance=0;EndDistance=0	GT	1/1
chr12	86273261	HG3_PB_HySA_20169	N	<INS>	10	NoConsensusGT	END=86273261;SVTYPE=INS;SVLEN=96;SC=SKSV,pbsv;NumNeighbors=2;NumThresholdNeighbors=1;MatchId=477;TruScore=0.666667;PctSeqSimilarity=0;PctSizeSimilarity=1;PctRecOverlap=1;SizeDiff=0;StartDistance=0;EndDistance=0	GT	./.
chr12	86273696	HG4_PB_assemblyticsfalcon_5851	N	<INS>	10	NoConsensusGT	END=86273696;SVTYPE=INS;SVLEN=216;SC=SKSV,cuteSV,pbsv,SVIM,SVIM-asm,PAV,Dipcall;NumNeighbors=1;NumThresholdNeighbors=1;MatchId=478;TruScore=0.666667;PctSeqSimilarity=0;PctSizeSimilarity=1;PctRecOverlap=1;SizeDiff=0;StartDistance=0;EndDistance=0	GT	./.
chr12	86504033	HG3_PB_SVrefine2Falcon1Dovetail_8075	N	<INS>	20	LongReadHomRef	END=86504033;SVTYPE=INS;SVLEN=283;SC=SKSV,cuteSV,pbsv,SVIM,SVIM-asm,PAV,Dipcall;NumNeighbors=3;NumThresholdNeighbors=1;MatchId=479;TruScore=0.666667;PctSeqSimilarity=0;PctSizeSimilarity=1;PctRecOverlap=1;SizeDiff=0;StartDistance=0;EndDistance=0	GT	./.
chr12	86504076	HG3_PB_SVrefine2Falcon1Dovetail_8076	N	<INS>	20	NoConsensusGT	END=86504076;SVTYPE=INS;SVLEN=105;SC=SKSV,cuteSV,pbsv,SVIM,SVIM-asm,PAV,Dipcall;NumNeighbors=2;NumThresholdNeighbors=2;MatchId=480;TruScore=0.666667;PctSeqSimilarity=0;PctSizeSimilarity=1;PctRecOverlap=1;SizeDiff=0;StartDistance=0;EndDistance=0	GT	./.
chr12	86504078	HG3_Ill_GATKHCSBGrefine_8837	N	<INS>	10	PASS	END=86504078;SVTYPE=INS;SVLEN=60;SC=SKSV,cuteSV,pbsv,SVIM,SVIM-asm,PAV,Dipcall;NumNeighbors=1;NumThresholdNeighbors=1;MatchId=481;TruScore=0.666667;PctSeqSimilarity=0;PctSizeSimilarity=1;PctRecOverlap=1;SizeDiff=0;StartDistance=0;EndDistance=0	GT	1/1
chr12	87158309	HG4_Ill_GATKHCSBGrefine_9237	N	<DEL>	20	LongReadHomRef	END=87158371;SVTYPE=DEL;SVLEN=62;SC=SKSV,cuteSV,pbsv,SVIM,SVIM-asm,PAV,Dipcall;NumNeighbors=1;NumThresholdNeighbors=1;MatchId=484;TruScore=0.666667;PctSeqSimilarity=0;PctSizeSimilarity=1;PctRecOverlap=1;SizeDiff=0;StartDistance=0;EndDistance=0	GT	0/0
chr12	87204694	HG2_Ill_manta_3711	N	<DEL>	20	ClusteredCalls	END=87205597;SVTYPE=DEL;SVLEN=903;SC=SKSV,cuteSV,pbsv,SVIM,SVIM-asm,PAV,Dipcall;NumNeighbors=1;NumThresholdNeighbors=1;MatchId=485;TruScore=0.666667;PctSeqSimilarity=0;PctSizeSimilarity=1;PctRecOverlap=1;SizeDiff=0;StartDistance=0;EndDistance=0	GT	0/1
chr12	87249825	HG2_Ill_MetaSV_1084	N	<DEL>	20	ClusteredCalls	END=87249971;SVTYPE=DEL;SVLEN=146;SC=SKSV,cuteSV,pbsv,SVIM,SVIM-asm,PAV,Dipcall;NumNeighbors=1;NumThresholdNeighbors=1;MatchId=486;TruScore=0.425481;PctSeqSimilarity=0;PctSizeSimilarity=0.636986;PctRecOverlap=0.639456;SizeDiff=53;StartDistance=-30;EndDistance=23	GT	1/1
chr12	87494962	HG4_PB_SVrefine2Falcon1Dovetail_8160	N	<INS>	20	LongReadHomRef	END=87494962;SVTYPE=INS;SVLEN=493;SC=SKSV,cuteSV,pbsv,SVIM,SVIM-asm,PAV,Dipcall;NumNeighbors=1;NumThresholdNeighbors=1;MatchId=488;TruScore=0.666667;PctSeqSimilarity=0;PctSizeSimilarity=1;PctRecOverlap=1;SizeDiff=0;StartDistance=0;EndDistance=0	GT	0/0
chr12	87879622	HG2_Ill_GATKHC_21438	N	<DEL>	10	LongReadHomRef	END=87879700;SVTYPE=DEL;SVLEN=78;SC=SKSV,cuteSV,pbsv,SVIM;NumNeighbors=1;NumThresholdNeighbors=1;MatchId=490;TruScore=0.666667;PctSeqSimilarity=0;PctSizeSimilarity=1;PctRecOverlap=1;SizeDiff=0;StartDistance=0;EndDistance=0	GT	0/0
chr12	88605714	HG3_Ill_GATKHCSBGrefine_8850	N	<INS>	20	LongReadHomRef	END=88605714;SVTYPE=INS;SVLEN=129;SC=SKSV,cuteSV,pbsv,SVIM,SVIM-asm,PAV,Dipcall;NumNeighbors=1;NumThresholdNeighbors=1;MatchId=493;TruScore=0.666667;PctSeqSimilarity=0;PctSizeSimilarity=1;PctRecOverlap=1;SizeDiff=0;StartDistance=0;EndDistance=0	GT	0/0
chr12	89108866	HG2_PB_assemblyticsPBcR_5789	N	<DEL>	10	LongReadHomRef	END=89109092;SVTYPE=DEL;SVLEN=226;SC=SKSV,cuteSV,pbsv,SVIM,SVIM-asm,PAV,Dipcall;NumNeighbors=2;NumThresholdNeighbors=1;MatchId=494;TruScore=0.666667;PctSeqSimilarity=0;PctSizeSimilarity=1;PctRecOverlap=1;SizeDiff=0;StartDistance=0;EndDistance=0	GT	0/0
chr12	89109155	HG3_PB_pbsv_13069	N	<INS>	10	ClusteredCalls	END=89109155;SVTYPE=INS;SVLEN=286;SC=SKSV,cuteSV,pbsv,SVIM,SVIM-asm,PAV,Dipcall;NumNeighbors=1;NumThresholdNeighbors=1;MatchId=495;TruScore=0.666667;PctSeqSimilarity=0;PctSizeSimilarity=1;PctRecOverlap=1;SizeDiff=0;StartDistance=0;EndDistance=0	GT	1/1
chr12	90486701	HG4_Ill_Krunchall_18591	N	<INS>	20	ClusteredCalls	END=90486701;SVTYPE=INS;SVLEN=64;SC=SKSV,cuteSV;NumNeighbors=3;NumThresholdNeighbors=3;MatchId=496;TruScore=0.666667;PctSeqSimilarity=0;PctSizeSimilarity=1;PctRecOverlap=1;SizeDiff=0;StartDistance=0;EndDistance=0	GT	0/1
chr12	90486717	HG2_Ill_GATKHC_21455	N	<INS>	20	ClusteredCalls	END=90486717;SVTYPE=INS;SVLEN=94;SC=SKSV,cuteSV;NumNeighbors=2;NumThresholdNeighbors=2;MatchId=497;TruScore=0.666667;PctSeqSimilarity=0;PctSizeSimilarity=1;PctRecOverlap=1;SizeDiff=0;StartDistance=0;EndDistance=0	GT	0/1
chr12	90486972	HG3_Ill_svaba_16862	N	<INS>	20	ClusteredCalls	END=90486972;SVTYPE=INS;SVLEN=102;SC=SKSV,cuteSV,pbsv,SVIM,SVIM-asm,PAV,Dipcall;NumNeighbors=1;NumThresholdNeighbors=1;MatchId=499;TruScore=0.666667;PctSeqSimilarity=0;PctSizeSimilarity=1;PctRecOverlap=1;SizeDiff=0;StartDistance=0;EndDistance=0	GT	0/1
chr12	90617337	HG2_PB_PB10Xdip_8073	N	<INS>	10	ClusteredCalls	END=90617337;SVTYPE=INS;SVLEN=192;SC=SKSV,cuteSV,pbsv,SVIM,SVIM-asm,PAV,Dipcall;NumNeighbors=1;NumThresholdNeighbors=1;MatchId=501;TruScore=0.666667;PctSeqSimilarity=0;PctSizeSimilarity=1;PctRecOverlap=1;SizeDiff=0;StartDistance=0;EndDistance=0	GT	1/1
chr12	90743126	HG3_Ill_Krunchall_17931	N	<INS>	20	LongReadHomRef	END=90743126;SVTYPE=INS;SVLEN=72;SC=SKSV,cuteSV,pbsv,SVIM,SVIM-asm,PAV,Dipcall;NumNeighbors=1;NumThresholdNeighbors=1;MatchId=502;TruScore=0.666667;PctSeqSimilarity=0;PctSizeSimilarity=1;PctRecOverlap=1;SizeDiff=0;StartDistance=0;EndDistance=0	GT	0/0
chr12	90846388	HG2_PB_assemblyticsfalcon_5971	N	<DEL>	10	NoConsensusGT	END=90846539;SVTYPE=DEL;SVLEN=151;SC=SKSV,cuteSV,pbsv,SVIM,SVIM-asm,PAV,Dipcall;NumNeighbors=1;NumThresholdNeighbors=1;MatchId=503;TruScore=0.666667;PctSeqSimilarity=0;PctSizeSimilarity=1;PctRecOverlap=1;SizeDiff=0;StartDistance=0;EndDistance=0	GT	./.
chr12	90873231	HG3_Ill_GATKHCSBGrefine_8859	N	<INS>	20	LongReadHomRef	END=90873231;SVTYPE=INS;SVLEN=77;SC=SKSV,cuteSV,pbsv,SVIM,SVIM-asm,PAV,Dipcall;NumNeighbors=1;NumThresholdNeighbors=1;MatchId=504;TruScore=0.666667;PctSeqSimilarity=0;PctSizeSimilarity=1;PctRecOverlap=1;SizeDiff=0;StartDistance=0;EndDistance=0	GT	0/0
chr12	91227238	HG2_PB_pbsv_13376	N	<INS>	20	PASS	END=91227238;SVTYPE=INS;SVLEN=1779;SC=SKSV,cuteSV,pbsv,SVIM,SVIM-asm,PAV,Dipcall;NumNeighbors=1;NumThresholdNeighbors=1;MatchId=506;TruScore=0.666667;PctSeqSimilarity=0;PctSizeSimilarity=1;PctRecOverlap=1;SizeDiff=0;StartDistance=0;EndDistance=0	GT	0/1
chr12	91842204	HG3_PB_pbsv_13081	N	<INS>	20	LongReadHomRef	END=91842204;SVTYPE=INS;SVLEN=296;SC=SKSV,cuteSV,pbsv,SVIM,SVIM-asm,PAV,Dipcall;NumNeighbors=1;NumThresholdNeighbors=1;MatchId=507;TruScore=0.666667;PctSeqSimilarity=0;PctSizeSimilarity=1;PctRecOverlap=1;SizeDiff=0;StartDistance=0;EndDistance=0	GT	0/0
chr12	91991285	HG4_Ill_GATKHC_21460	N	<DEL>	20	ClusteredCalls	END=91991345;SVTYPE=DEL;SVLEN=60;SC=SKSV,cuteSV,pbsv,SVIM,SVIM-asm,PAV,Dipcall;NumNeighbors=1;NumThresholdNeighbors=1;MatchId=508;TruScore=0.361728;PctSeqSimilarity=0;PctSizeSimilarity=0.540541;PctRecOverlap=0.544643;SizeDiff=-51;StartDistance=2;EndDistance=-49	GT	0/1
chr12	92550870	HG2_10X_SVrefine210Xhap12_9363	N	<DEL>	20	LongReadHomRef	END=92550938;SVTYPE=DEL;SVLEN=68;SC=SKSV,cuteSV,pbsv,SVIM,SVIM-asm,PAV,Dipcall;NumNeighbors=1;NumThresholdNeighbors=1;MatchId=509;TruScore=0.666667;PctSeqSimilarity=0;PctSizeSimilarity=1;PctRecOverlap=1;SizeDiff=0;StartDistance=0;EndDistance=0	GT	0/0
chr12	92822420	HG4_PB_pbsv_13404	N	<INS>	20	LongReadHomRef	END=92822420;SVTYPE=INS;SVLEN=123;SC=SKSV,cuteSV,pbsv,SVIM,SVIM-asm,PAV,Dipcall;NumNeighbors=1;NumThresholdNeighbors=1;MatchId=510;TruScore=0.666667;PctSeqSimilarity=0;PctSizeSimilarity=1;PctRecOverlap=1;SizeDiff=0;StartDistance=0;EndDistance=0	GT	0/0
chr12	92930859	HG4_PB_pbsv_13406	N	<DEL>	20	LongReadHomRef	END=92930925;SVTYPE=DEL;SVLEN=66;SC=SKSV,cuteSV,pbsv,SVIM,SVIM-asm,PAV,Dipcall;NumNeighbors=1;NumThresholdNeighbors=1;MatchId=511;TruScore=0.666667;PctSeqSimilarity=0;PctSizeSimilarity=1;PctRecOverlap=1;SizeDiff=0;StartDistance=0;EndDistance=0	GT	0/0
chr12	93121763	HG2_10X_SVrefine210Xhap12_9367	N	<DEL>	20	LongReadHomRef	END=93122133;SVTYPE=DEL;SVLEN=370;SC=SKSV,cuteSV,pbsv,SVIM,SVIM-asm,PAV,Dipcall;NumNeighbors=1;NumThresholdNeighbors=1;MatchId=512;TruScore=0.666667;PctSeqSimilarity=0;PctSizeSimilarity=1;PctRecOverlap=1;SizeDiff=0;StartDistance=0;EndDistance=0	GT	0/0
chr12	93310376	HG4_PB_assemblyticsfalcon_5912	N	<INS>	10	NoConsensusGT	END=93310376;SVTYPE=INS;SVLEN=3335;SC=SKSV,cuteSV,pbsv,SVIM,SVIM-asm,PAV,Dipcall;NumNeighbors=1;NumThresholdNeighbors=1;MatchId=513;TruScore=0.666667;PctSeqSimilarity=0;PctSizeSimilarity=1;PctRecOverlap=1;SizeDiff=0;StartDistance=0;EndDistance=0	GT	./.
chr12	93685213	HG3_PB_assemblyticsfalcon_5990	N	<DEL>	10	LongReadHomRef	END=93685347;SVTYPE=DEL;SVLEN=134;SC=SKSV,cuteSV,pbsv,SVIM,SVIM-asm,PAV,Dipcall;NumNeighbors=1;NumThresholdNeighbors=1;MatchId=514;TruScore=0.666667;PctSeqSimilarity=0;PctSizeSimilarity=1;PctRecOverlap=1;SizeDiff=0;StartDistance=0;EndDistance=0	GT	0/0
chr12	93786058	HG2_10X_SVrefine210Xhap12_9371	N	<DEL>	20	LongReadHomRef	END=93786474;SVTYPE=DEL;SVLEN=416;SC=SKSV,cuteSV,pbsv,SVIM,SVIM-asm,PAV,Dipcall;NumNeighbors=1;NumThresholdNeighbors=1;MatchId=516;TruScore=0.666667;PctSeqSimilarity=0;PctSizeSimilarity=1;PctRecOverlap=1;SizeDiff=0;StartDistance=0;EndDistance=0	GT	0/0
chr12	93845894	HG2_PB_HySA_24412	N	<INS>	10	PASS	END=93845894;SVTYPE=INS;SVLEN=3617;SC=SKSV,cuteSV,pbsv,SVIM;NumNeighbors=1;NumThresholdNeighbors=1;MatchId=518;TruScore=0.666667;PctSeqSimilarity=0;PctSizeSimilarity=1;PctRecOverlap=1;SizeDiff=0;StartDistance=0;EndDistance=0	GT	0/1
chr12	93878747	HG3_Ill_Krunchall_17960	N	<INS>	20	LongReadHomRef	END=93878747;SVTYPE=INS;SVLEN=80;SC=SKSV,cuteSV,pbsv,SVIM,SVIM-asm,PAV,Dipcall;NumNeighbors=1;NumThresholdNeighbors=1;MatchId=519;TruScore=0.666667;PctSeqSimilarity=0;PctSizeSimilarity=1;PctRecOverlap=1;SizeDiff=0;StartDistance=0;EndDistance=0	GT	0/0
chr12	94570937	HG4_Ill_scalpel_12367	N	<DEL>	10	LongReadHomRef	END=94570987;SVTYPE=DEL;SVLEN=50;SC=SKSV,cuteSV,pbsv,SVIM,SVIM-asm,PAV,Dipcall;NumNeighbors=1;NumThresholdNeighbors=1;MatchId=520;TruScore=0.666667;PctSeqSimilarity=0;PctSizeSimilarity=1;PctRecOverlap=1;SizeDiff=0;StartDistance=0;EndDistance=0	GT	0/0
chr12	95262306	HG3_Ill_MetaSV_1205	N	<INS>	20	PASS	END=95262306;SVTYPE=INS;SVLEN=219;SC=SKSV,cuteSV,pbsv,SVIM,SVIM-asm,PAV,Dipcall;NumNeighbors=1;NumThresholdNeighbors=1;MatchId=521;TruScore=0.666667;PctSeqSimilarity=0;PctSizeSimilarity=1;PctRecOverlap=1;SizeDiff=0;StartDistance=0;EndDistance=0	GT	0/1
chr12	95387007	HG3_Ill_GATKHC_21388	N	<DEL>	20	ClusteredCalls	END=95387143;SVTYPE=DEL;SVLEN=136;SC=SKSV,cuteSV,pbsv,SVIM,SVIM-asm,PAV,Dipcall;NumNeighbors=1;NumThresholdNeighbors=1;MatchId=522;TruScore=0.666667;PctSeqSimilarity=0;PctSizeSimilarity=1;PctRecOverlap=1;SizeDiff=0;StartDistance=0;EndDistance=0	GT	0/1
chr12	95589466	HG2_PB_assemblyticsPBcR_5826	N	<INS>	10	ClusteredCalls	END=95589466;SVTYPE=INS;SVLEN=183;SC=SKSV,cuteSV,pbsv,SVIM,SVIM-asm,PAV,Dipcall;NumNeighbors=1;NumThresholdNeighbors=1;MatchId=523;TruScore=0.666667;PctSeqSimilarity=0;PctSizeSimilarity=1;PctRecOverlap=1;SizeDiff=0;StartDistance=0;EndDistance=0	GT	1/1
chr12	95749279	HG2_PB_assemblyticsfalcon_6006	N	<INS>	10	ClusteredCalls	END=95749279;SVTYPE=INS;SVLEN=339;SC=SKSV,cuteSV,pbsv,SVIM,SVIM-asm,PAV,Dipcall;NumNeighbors=1;NumThresholdNeighbors=1;MatchId=524;TruScore=0.666667;PctSeqSimilarity=0;PctSizeSimilarity=1;PctRecOverlap=1;SizeDiff=0;StartDistance=0;EndDistance=0	GT	1/1
chr12	96049114	HG4_PB_HySA_19597	N	<INS>	20	ClusteredCalls	END=96049114;SVTYPE=INS;SVLEN=114;SC=SKSV,cuteSV,pbsv;NumNeighbors=1;NumThresholdNeighbors=1;MatchId=526;TruScore=0.248538;PctSeqSimilarity=0;PctSizeSimilarity=0.745614;PctRecOverlap=0;SizeDiff=29;StartDistance=-3;EndDistance=-3	GT	0/1
chr12	97876477	HG2_Ill_250bpfermikitraw_18003	N	<INS>	20	ClusteredCalls	END=97876477;SVTYPE=INS;SVLEN=69;SC=SKSV,cuteSV,pbsv,SVIM,SVIM-asm,PAV,Dipcall;NumNeighbors=1;NumThresholdNeighbors=1;MatchId=532;TruScore=0.666667;PctSeqSimilarity=0;PctSizeSimilarity=1;PctRecOverlap=1;SizeDiff=0;StartDistance=0;EndDistance=0	GT	0/1
chr12	98111709	HG4_10X_allpass_2546	N	<DEL>	20	LongReadHomRef	END=98112769;SVTYPE=DEL;SVLEN=1060;SC=SKSV,cuteSV,pbsv,SVIM,SVIM-asm,PAV,Dipcall;NumNeighbors=1;NumThresholdNeighbors=1;MatchId=533;TruScore=0.666667;PctSeqSimilarity=0;PctSizeSimilarity=1;PctRecOverlap=1;SizeDiff=0;StartDistance=0;EndDistance=0	GT	./.
chr12	98955401	HG3_PB_SVrefine2PBcRDovetail_6352	N	<DEL>	20	LongReadHomRef	END=98959000;SVTYPE=DEL;SVLEN=3599;SC=SKSV,cuteSV,pbsv,SVIM,SVIM-asm,PAV,Dipcall;NumNeighbors=1;NumThresholdNeighbors=1;MatchId=535;TruScore=0.666667;PctSeqSimilarity=0;PctSizeSimilarity=1;PctRecOverlap=1;SizeDiff=0;StartDistance=0;EndDistance=0	GT	0/0
chr12	102141630	HG4_Ill_GATKHC_21560	N	<INS>	20	ClusteredCalls	END=102141630;SVTYPE=INS;SVLEN=61;SC=SKSV,cuteSV,pbsv;NumNeighbors=1;NumThresholdNeighbors=1;MatchId=536;TruScore=0.666667;PctSeqSimilarity=0;PctSizeSimilarity=1;PctRecOverlap=1;SizeDiff=0;StartDistance=0;EndDistance=0	GT	0/1
chr12	102314060	HG3_Ill_SVrefine2DISCOVARDovetail_9747	N	<DEL>	20	LongReadHomRef	END=102314162;SVTYPE=DEL;SVLEN=102;SC=SKSV,cuteSV,pbsv,SVIM,SVIM-asm,PAV,Dipcall;NumNeighbors=1;NumThresholdNeighbors=1;MatchId=537;TruScore=0.666667;PctSeqSimilarity=0;PctSizeSimilarity=1;PctRecOverlap=1;SizeDiff=0;StartDistance=0;EndDistance=0	GT	0/0
chr12	103900595	HG2_PB_assemblyticsfalcon_6067	N	<DEL>	10	LongReadHomRef	END=103900860;SVTYPE=DEL;SVLEN=265;SC=SKSV,cuteSV,pbsv,SVIM,SVIM-asm,PAV,Dipcall;NumNeighbors=1;NumThresholdNeighbors=1;MatchId=540;TruScore=0.666667;PctSeqSimilarity=0;PctSizeSimilarity=1;PctRecOverlap=1;SizeDiff=0;StartDistance=0;EndDistance=0	GT	0/0
chr12	104299658	HG2_Ill_GATKHC_21588	N	<INS>	20	NoConsensusGT	END=104299658;SVTYPE=INS;SVLEN=62;SC=SKSV,pbsv,SVIM;NumNeighbors=1;NumThresholdNeighbors=1;MatchId=543;TruScore=0.666667;PctSeqSimilarity=0;PctSizeSimilarity=1;PctRecOverlap=1;SizeDiff=0;StartDistance=0;EndDistance=0	GT	./.
chr12	104717308	HG3_Ill_MetaSV_1222	N	<DEL>	20	LongReadHomRef	END=104717589;SVTYPE=DEL;SVLEN=281;SC=SKSV,cuteSV,pbsv,SVIM,SVIM-asm,PAV,Dipcall;NumNeighbors=1;NumThresholdNeighbors=1;MatchId=544;TruScore=0.666667;PctSeqSimilarity=0;PctSizeSimilarity=1;PctRecOverlap=1;SizeDiff=0;StartDistance=0;EndDistance=0	GT	0/0
chr12	105717887	HG4_PB_assemblyticsfalcon_6004	N	<DEL>	20	LongReadHomRef	END=105717937;SVTYPE=DEL;SVLEN=50;SC=SKSV,cuteSV,pbsv,SVIM,SVIM-asm,PAV,Dipcall;NumNeighbors=1;NumThresholdNeighbors=1;MatchId=546;TruScore=0.666667;PctSeqSimilarity=0;PctSizeSimilarity=1;PctRecOverlap=1;SizeDiff=0;StartDistance=0;EndDistance=0	GT	0/0
chr12	105830889	HG4_PB_HySA_19666	N	<INS>	10	LongReadHomRef	END=105830889;SVTYPE=INS;SVLEN=306;SC=SKSV,cuteSV,pbsv,SVIM,SVIM-asm,PAV,Dipcall;NumNeighbors=1;NumThresholdNeighbors=1;MatchId=548;TruScore=0.666667;PctSeqSimilarity=0;PctSizeSimilarity=1;PctRecOverlap=1;SizeDiff=0;StartDistance=0;EndDistance=0	GT	./.
chr12	105890885	HG4_Ill_svaba_16890	N	<DEL>	20	LongReadHomRef	END=105890939;SVTYPE=DEL;SVLEN=54;SC=SKSV,cuteSV,pbsv,SVIM,SVIM-asm,PAV,Dipcall;NumNeighbors=1;NumThresholdNeighbors=1;MatchId=549;TruScore=0.666667;PctSeqSimilarity=0;PctSizeSimilarity=1;PctRecOverlap=1;SizeDiff=0;StartDistance=0;EndDistance=0	GT	0/0
chr12	106072899	HG2_PB_SVrefine2PBcRplusDovetail_2506	N	<INS>	10	ClusteredCalls	END=106072899;SVTYPE=INS;SVLEN=1108;SC=SKSV,cuteSV,pbsv,SVIM;NumNeighbors=1;NumThresholdNeighbors=1;MatchId=550;TruScore=0.215704;PctSeqSimilarity=0;PctSizeSimilarity=0.647112;PctRecOverlap=0;SizeDiff=391;StartDistance=-3;EndDistance=-3	GT	1/1
chr12	107675349	HG2_PB_PB10Xdip_6473	N	<INS>	10	PASS	END=107675349;SVTYPE=INS;SVLEN=4197;SC=SKSV,cuteSV,pbsv,SVIM;NumNeighbors=1;NumThresholdNeighbors=1;MatchId=554;TruScore=0.326424;PctSeqSimilarity=0;PctSizeSimilarity=0.979271;PctRecOverlap=0;SizeDiff=87;StartDistance=-1;EndDistance=-1	GT	0/1
chr12	108203258	HG4_Ill_MetaSV_1183	N	<INS>	20	LongReadHomRef	END=108203258;SVTYPE=INS;SVLEN=652;SC=SKSV,cuteSV,pbsv,SVIM,SVIM-asm,PAV,Dipcall;NumNeighbors=1;NumThresholdNeighbors=1;MatchId=556;TruScore=0.666667;PctSeqSimilarity=0;PctSizeSimilarity=1;PctRecOverlap=1;SizeDiff=0;StartDistance=0;EndDistance=0	GT	0/0
chr12	108222547	HG4_PB_SVrefine2PBcRDovetail_6726	N	<DEL>	20	LongReadHomRef	END=108222863;SVTYPE=DEL;SVLEN=316;SC=SKSV,cuteSV,pbsv,SVIM,SVIM-asm,PAV,Dipcall;NumNeighbors=1;NumThresholdNeighbors=1;MatchId=557;TruScore=0.666667;PctSeqSimilarity=0;PctSizeSimilarity=1;PctRecOverlap=1;SizeDiff=0;StartDistance=0;EndDistance=0	GT	0/0
chr12	108741487	HG3_PB_SVrefine2Falcon1Dovetail_8145	N	<INS>	20	ClusteredCalls	END=108741487;SVTYPE=INS;SVLEN=201;SC=SKSV,cuteSV,pbsv,SVIM,SVIM-asm,PAV,Dipcall;NumNeighbors=3;NumThresholdNeighbors=2;MatchId=560;TruScore=0.666667;PctSeqSimilarity=0;PctSizeSimilarity=1;PctRecOverlap=1;SizeDiff=0;StartDistance=0;EndDistance=0	GT	1/1
chr12	108741598	HG2_Ill_GATKHC_21631	N	<INS>	20	ClusteredCalls	END=108741598;SVTYPE=INS;SVLEN=77;SC=SKSV,cuteSV,pbsv,SVIM,SVIM-asm,PAV,Dipcall;NumNeighbors=2;NumThresholdNeighbors=2;MatchId=561;TruScore=0.666667;PctSeqSimilarity=0;PctSizeSimilarity=1;PctRecOverlap=1;SizeDiff=0;StartDistance=0;EndDistance=0	GT	1/1
chr12	108741927	HG3_PB_HySA_20349	N	<INS>	20	NoConsensusGT	END=108741927;SVTYPE=INS;SVLEN=120;SC=SKSV,cuteSV,pbsv,SVIM,PAV,Dipcall;NumNeighbors=1;NumThresholdNeighbors=1;MatchId=562;TruScore=0.666667;PctSeqSimilarity=0;PctSizeSimilarity=1;PctRecOverlap=1;SizeDiff=0;StartDistance=0;EndDistance=0	GT	./.
chr12	109229655	HG2_Ill_250bpfermikitraw_18095	N	<INS>	20	ClusteredCalls	END=109229655;SVTYPE=INS;SVLEN=66;SC=SKSV,cuteSV,pbsv;NumNeighbors=1;NumThresholdNeighbors=1;MatchId=564;TruScore=0.666667;PctSeqSimilarity=0;PctSizeSimilarity=1;PctRecOverlap=1;SizeDiff=0;StartDistance=0;EndDistance=0	GT	1/1
chr12	109253613	HG2_Ill_SVrefine2DISCOVARplusDovetail_2979	N	<DEL>	20	LongReadHomRef	END=109253759;SVTYPE=DEL;SVLEN=146;SC=SKSV,cuteSV,pbsv,SVIM,SVIM-asm,PAV,Dipcall;NumNeighbors=1;NumThresholdNeighbors=1;MatchId=565;TruScore=0.666667;PctSeqSimilarity=0;PctSizeSimilarity=1;PctRecOverlap=1;SizeDiff=0;StartDistance=0;EndDistance=0	GT	0/0
chr12	109544726	HG4_Ill_SVrefine2DISCOVARDovetail_9639	N	<INS>	20	PASS	END=109544726;SVTYPE=INS;SVLEN=132;SC=SKSV,cuteSV,SVIM-asm,PAV,Dipcall;NumNeighbors=1;NumThresholdNeighbors=1;MatchId=566;TruScore=0.666667;PctSeqSimilarity=0;PctSizeSimilarity=1;PctRecOverlap=1;SizeDiff=0;StartDistance=0;EndDistance=0	GT	1/1
chr12	111318458	HG2_PB_assemblyticsfalcon_6134	N	<INS>	10	LongReadHomRef	END=111318458;SVTYPE=INS;SVLEN=559;SC=SKSV,cuteSV,pbsv,SVIM,SVIM-asm,PAV,Dipcall;NumNeighbors=2;NumThresholdNeighbors=2;MatchId=573;TruScore=0.666667;PctSeqSimilarity=0;PctSizeSimilarity=1;PctRecOverlap=1;SizeDiff=0;StartDistance=0;EndDistance=0	GT	0/0
chr12	111763410	HG2_PB_assemblyticsPBcR_5956	N	<DEL>	10	LongReadHomRef	END=111764270;SVTYPE=DEL;SVLEN=860;SC=SKSV,cuteSV,pbsv,SVIM,SVIM-asm,PAV,Dipcall;NumNeighbors=1;NumThresholdNeighbors=1;MatchId=576;TruScore=0.666667;PctSeqSimilarity=0;PctSizeSimilarity=1;PctRecOverlap=1;SizeDiff=0;StartDistance=0;EndDistance=0	GT	0/0
chr12	112979374	HG4_10X_allpass_2554	N	<DEL>	20	LongReadHomRef	END=112979658;SVTYPE=DEL;SVLEN=284;SC=SKSV,cuteSV,pbsv,SVIM,SVIM-asm,PAV,Dipcall;NumNeighbors=1;NumThresholdNeighbors=1;MatchId=579;TruScore=0.666667;PctSeqSimilarity=0;PctSizeSimilarity=1;PctRecOverlap=1;SizeDiff=0;StartDistance=0;EndDistance=0	GT	0/0
chr12	113067853	HG3_Ill_manta_3071	N	<DEL>	20	LongReadHomRef	END=113068681;SVTYPE=DEL;SVLEN=828;SC=SKSV,cuteSV,pbsv,SVIM,SVIM-asm,PAV,Dipcall;NumNeighbors=1;NumThresholdNeighbors=1;MatchId=580;TruScore=0.666667;PctSeqSimilarity=0;PctSizeSimilarity=1;PctRecOverlap=1;SizeDiff=0;StartDistance=0;EndDistance=0	GT	0/0
chr12	113150725	HG3_Ill_GATKHCSBGrefine_8928	N	<DEL>	20	LongReadHomRef	END=113150856;SVTYPE=DEL;SVLEN=131;SC=SKSV,cuteSV,pbsv,SVIM,SVIM-asm,PAV,Dipcall;NumNeighbors=1;NumThresholdNeighbors=1;MatchId=581;TruScore=0.666667;PctSeqSimilarity=0;PctSizeSimilarity=1;PctRecOverlap=1;SizeDiff=0;StartDistance=0;EndDistance=0	GT	0/0
chr12	113683111	HG4_10X_allpass_2556	N	<DEL>	20	PASS	END=113683430;SVTYPE=DEL;SVLEN=319;SC=SKSV,cuteSV,pbsv,SVIM,SVIM-asm,PAV,Dipcall;NumNeighbors=1;NumThresholdNeighbors=1;MatchId=583;TruScore=0.666667;PctSeqSimilarity=0;PctSizeSimilarity=1;PctRecOverlap=1;SizeDiff=0;StartDistance=0;EndDistance=0	GT	0/1
chr12	113981181	HG3_Ill_150bpfermikitraw_17116	N	<DEL>	20	LongReadHomRef	END=113981231;SVTYPE=DEL;SVLEN=50;SC=SKSV,cuteSV,pbsv,SVIM,SVIM-asm,PAV,Dipcall;NumNeighbors=1;NumThresholdNeighbors=1;MatchId=585;TruScore=0.666667;PctSeqSimilarity=0;PctSizeSimilarity=1;PctRecOverlap=1;SizeDiff=0;StartDistance=0;EndDistance=0	GT	0/0
chr12	114376199	HG3_Ill_SVrefine2DISCOVARDovetail_9800	N	<DEL>	20	LongReadHomRef	END=114376269;SVTYPE=DEL;SVLEN=70;SC=SKSV,cuteSV,pbsv,SVIM,SVIM-asm,PAV,Dipcall;NumNeighbors=1;NumThresholdNeighbors=1;MatchId=586;TruScore=0.666667;PctSeqSimilarity=0;PctSizeSimilarity=1;PctRecOverlap=1;SizeDiff=0;StartDistance=0;EndDistance=0	GT	0/0
chr12	114450860	HG3_PB_SVrefine2Falcon1Dovetail_8163	N	<INS>	10	ClusteredCalls	END=114450860;SVTYPE=INS;SVLEN=856;SC=SKSV,cuteSV,SVIM;NumNeighbors=1;NumThresholdNeighbors=1;MatchId=587;TruScore=0.278427;PctSeqSimilarity=0;PctSizeSimilarity=0.83528;PctRecOverlap=0;SizeDiff=141;StartDistance=-77;EndDistance=-77	GT	1/1
chr12	114501586	HG4_PB_assemblyticsfalcon_6067	N	<DEL>	20	LongReadHomRef	END=114502270;SVTYPE=DEL;SVLEN=684;SC=SKSV,cuteSV,pbsv,SVIM,SVIM-asm,PAV,Dipcall;NumNeighbors=1;NumThresholdNeighbors=1;MatchId=590;TruScore=0.666667;PctSeqSimilarity=0;PctSizeSimilarity=1;PctRecOverlap=1;SizeDiff=0;StartDistance=0;EndDistance=0	GT	0/0
chr12	114719765	HG4_PB_HySA_19734	N	<INS>	20	NoConsensusGT	END=114719765;SVTYPE=INS;SVLEN=130;SC=SKSV,cuteSV,pbsv,SVIM,SVIM-asm,PAV,Dipcall;NumNeighbors=3;NumThresholdNeighbors=2;MatchId=592;TruScore=0.307329;PctSeqSimilarity=0;PctSizeSimilarity=0.921986;PctRecOverlap=0;SizeDiff=-11;StartDistance=-289;EndDistance=-289	GT	./.
chr12	114719800	HG4_Ill_GATKHCSBGrefine_9337	N	<INS>	20	ClusteredCalls	END=114719800;SVTYPE=INS;SVLEN=208;SC=SKSV,cuteSV,pbsv,SVIM-asm,PAV,Dipcall;NumNeighbors=2;NumThresholdNeighbors=1;MatchId=593;TruScore=0.666667;PctSeqSimilarity=0;PctSizeSimilarity=1;PctRecOverlap=1;SizeDiff=0;StartDistance=0;EndDistance=0	GT	1/1
chr12	114719921	HG3_Ill_scalpel_13026	N	<DEL>	10	LongReadHomRef	END=114719977;SVTYPE=DEL;SVLEN=56;SC=SKSV,cuteSV,pbsv,SVIM,PAV;NumNeighbors=1;NumThresholdNeighbors=1;MatchId=594;TruScore=0.666667;PctSeqSimilarity=0;PctSizeSimilarity=1;PctRecOverlap=1;SizeDiff=0;StartDistance=0;EndDistance=0	GT	0/0
chr12	114788745	HG3_PB_SVrefine2Falcon1Dovetail_8166	N	<INS>	10	LongReadHomRef	END=114788745;SVTYPE=INS;SVLEN=102;SC=SKSV,cuteSV,pbsv,SVIM,SVIM-asm,PAV,Dipcall;NumNeighbors=1;NumThresholdNeighbors=1;MatchId=596;TruScore=0.666667;PctSeqSimilarity=0;PctSizeSimilarity=1;PctRecOverlap=1;SizeDiff=0;StartDistance=0;EndDistance=0	GT	0/0
chr12	115469093	HG2_PB_assemblyticsPBcR_5985	N	<DEL>	20	LongReadHomRef	END=115469242;SVTYPE=DEL;SVLEN=149;SC=SKSV,cuteSV,pbsv,SVIM,SVIM-asm,PAV,Dipcall;NumNeighbors=2;NumThresholdNeighbors=1;MatchId=598;TruScore=0.666667;PctSeqSimilarity=0;PctSizeSimilarity=1;PctRecOverlap=1;SizeDiff=0;StartDistance=0;EndDistance=0	GT	0/0
chr12	115469094	HG4_Ill_SVrefine2DISCOVARDovetail_9672	N	<INS>	20	ClusteredCalls	END=115469094;SVTYPE=INS;SVLEN=108;SC=SKSV,cuteSV,pbsv,SVIM,SVIM-asm,PAV,Dipcall;NumNeighbors=1;NumThresholdNeighbors=1;MatchId=599;TruScore=0.666667;PctSeqSimilarity=0;PctSizeSimilarity=1;PctRecOverlap=1;SizeDiff=0;StartDistance=0;EndDistance=0	GT	1/1
chr12	115812329	HG2_PB_HySA_24651	N	<INS>	10	ClusteredCalls	END=115812329;SVTYPE=INS;SVLEN=789;SC=SKSV,cuteSV,pbsv,SVIM,SVIM-asm,PAV,Dipcall;NumNeighbors=1;NumThresholdNeighbors=1;MatchId=600;TruScore=0.666667;PctSeqSimilarity=0;PctSizeSimilarity=1;PctRecOverlap=1;SizeDiff=0;StartDistance=0;EndDistance=0	GT	1/1
chr12	116079904	HG2_Ill_250bpfermikitraw_18159	N	<INS>	20	ClusteredCalls	END=116079904;SVTYPE=INS;SVLEN=55;SC=SKSV,cuteSV,pbsv,SVIM,SVIM-asm,PAV,Dipcall;NumNeighbors=1;NumThresholdNeighbors=1;MatchId=601;TruScore=0.666667;PctSeqSimilarity=0;PctSizeSimilarity=1;PctRecOverlap=1;SizeDiff=0;StartDistance=0;EndDistance=0	GT	1/1
chr12	116135997	HG2_PB_assemblyticsPBcR_5992	N	<INS>	10	ClusteredCalls	END=116135997;SVTYPE=INS;SVLEN=312;SC=SKSV,cuteSV,pbsv,SVIM,SVIM-asm,PAV,Dipcall;NumNeighbors=1;NumThresholdNeighbors=1;MatchId=602;TruScore=0.666667;PctSeqSimilarity=0;PctSizeSimilarity=1;PctRecOverlap=1;SizeDiff=0;StartDistance=0;EndDistance=0	GT	1/1
chr12	117463986	HG2_10X_SVrefine210Xhap12_9472	N	<DEL>	20	ClusteredCalls	END=117464180;SVTYPE=DEL;SVLEN=194;SC=SKSV,cuteSV,pbsv,SVIM,SVIM-asm,PAV,Dipcall;NumNeighbors=1;NumThresholdNeighbors=1;MatchId=606;TruScore=0.666667;PctSeqSimilarity=0;PctSizeSimilarity=1;PctRecOverlap=1;SizeDiff=0;StartDistance=0;EndDistance=0	GT	0/1
chr12	117903558	HG3_Ill_250bpfermikitraw_17662	N	<DEL>	20	LongReadHomRef	END=117903614;SVTYPE=DEL;SVLEN=56;SC=SKSV,cuteSV,pbsv,SVIM,SVIM-asm,PAV,Dipcall;NumNeighbors=1;NumThresholdNeighbors=1;MatchId=607;TruScore=0.666667;PctSeqSimilarity=0;PctSizeSimilarity=1;PctRecOverlap=1;SizeDiff=0;StartDistance=0;EndDistance=0	GT	0/0
chr12	118286612	HG3_PB_HySA_20440	N	<INS>	20	LongReadHomRef	END=118286612;SVTYPE=INS;SVLEN=68;SC=SKSV,cuteSV,pbsv,SVIM-asm;NumNeighbors=1;NumThresholdNeighbors=1;MatchId=609;TruScore=0.666667;PctSeqSimilarity=0;PctSizeSimilarity=1;PctRecOverlap=1;SizeDiff=0;StartDistance=0;EndDistance=0	GT	./.
chr12	118400458	HG3_Ill_MetaSV_1236	N	<DEL>	10	LongReadHomRef	END=118400805;SVTYPE=DEL;SVLEN=347;SC=SKSV,cuteSV,pbsv,SVIM,SVIM-asm,PAV,Dipcall;NumNeighbors=1;NumThresholdNeighbors=1;MatchId=610;TruScore=0.666667;PctSeqSimilarity=0;PctSizeSimilarity=1;PctRecOverlap=1;SizeDiff=0;StartDistance=0;EndDistance=0	GT	0/0
chr12	118732858	HG2_10X_SVrefine210Xhap12_9478	N	<INS>	20	PASS	END=118732858;SVTYPE=INS;SVLEN=969;SC=SKSV,cuteSV,SVIM;NumNeighbors=1;NumThresholdNeighbors=1;MatchId=613;TruScore=0.666667;PctSeqSimilarity=0;PctSizeSimilarity=1;PctRecOverlap=1;SizeDiff=0;StartDistance=0;EndDistance=0	GT	0/1
chr12	119353495	HG3_10X_allpass_2648	N	<DEL>	20	LongReadHomRef	END=119353643;SVTYPE=DEL;SVLEN=148;SC=SKSV,cuteSV,pbsv,SVIM,SVIM-asm,PAV,Dipcall;NumNeighbors=1;NumThresholdNeighbors=1;MatchId=615;TruScore=0.666667;PctSeqSimilarity=0;PctSizeSimilarity=1;PctRecOverlap=1;SizeDiff=0;StartDistance=0;EndDistance=0	GT	0/0
chr12	119901803	HG4_10X_allpass_2560	N	<DEL>	20	LongReadHomRef	END=119902118;SVTYPE=DEL;SVLEN=315;SC=SKSV,cuteSV,pbsv,SVIM,SVIM-asm,PAV,Dipcall;NumNeighbors=1;NumThresholdNeighbors=1;MatchId=616;TruScore=0.666667;PctSeqSimilarity=0;PctSizeSimilarity=1;PctRecOverlap=1;SizeDiff=0;StartDistance=0;EndDistance=0	GT	0/0
chr12	120094934	HG4_Ill_GATKHCSBGrefine_9355	N	<DEL>	20	LongReadHomRef	END=120095037;SVTYPE=DEL;SVLEN=103;SC=SKSV,cuteSV,pbsv,SVIM,SVIM-asm,PAV,Dipcall;NumNeighbors=1;NumThresholdNeighbors=1;MatchId=618;TruScore=0.666667;PctSeqSimilarity=0;PctSizeSimilarity=1;PctRecOverlap=1;SizeDiff=0;StartDistance=0;EndDistance=0	GT	0/0
chr12	120389442	HG4_Ill_SVrefine2DISCOVARDovetail_9698	N	<DEL>	20	LongReadHomRef	END=120389643;SVTYPE=DEL;SVLEN=201;SC=SKSV,cuteSV,pbsv,SVIM,SVIM-asm,PAV,Dipcall;NumNeighbors=1;NumThresholdNeighbors=1;MatchId=620;TruScore=0.666667;PctSeqSimilarity=0;PctSizeSimilarity=1;PctRecOverlap=1;SizeDiff=0;StartDistance=0;EndDistance=0	GT	./.
chr12	120412071	HG3_Ill_GATKHCSBGrefine_8958	N	<DEL>	10	LongReadHomRef	END=120412405;SVTYPE=DEL;SVLEN=334;SC=SKSV,cuteSV,pbsv,SVIM,SVIM-asm,PAV,Dipcall;NumNeighbors=1;NumThresholdNeighbors=1;MatchId=621;TruScore=0.666667;PctSeqSimilarity=0;PctSizeSimilarity=1;PctRecOverlap=1;SizeDiff=0;StartDistance=0;EndDistance=0	GT	0/0
chr12	120590084	HG2_10X_SVrefine210Xhap12_9486	N	<DEL>	20	LongReadHomRef	END=120590332;SVTYPE=DEL;SVLEN=248;SC=SKSV,cuteSV,pbsv,SVIM,SVIM-asm,PAV,Dipcall;NumNeighbors=1;NumThresholdNeighbors=1;MatchId=622;TruScore=0.666667;PctSeqSimilarity=0;PctSizeSimilarity=1;PctRecOverlap=1;SizeDiff=0;StartDistance=0;EndDistance=0	GT	0/0
chr12	121290142	HG2_Ill_GATKHC_21767	N	<DEL>	20	ClusteredCalls	END=121290257;SVTYPE=DEL;SVLEN=115;SC=SKSV,cuteSV,pbsv,SVIM,SVIM-asm,PAV,Dipcall;NumNeighbors=1;NumThresholdNeighbors=1;MatchId=623;TruScore=0.231884;PctSeqSimilarity=0;PctSizeSimilarity=0.695652;PctRecOverlap=0;SizeDiff=35;StartDistance=-320;EndDistance=-285	GT	0/1
chr12	121364636	HG2_PB_SVrefine2PB10Xhap12_9784	N	<INS>	10	NoConsensusGT	END=121364636;SVTYPE=INS;SVLEN=599;SC=SKSV,cuteSV,pbsv,SVIM,SVIM-asm,PAV,Dipcall;NumNeighbors=1;NumThresholdNeighbors=1;MatchId=625;TruScore=0.666667;PctSeqSimilarity=0;PctSizeSimilarity=1;PctRecOverlap=1;SizeDiff=0;StartDistance=0;EndDistance=0	GT	./.
chr12	121425828	HG4_PB_pbsv_13544	N	<DEL>	20	LongReadHomRef	END=121425890;SVTYPE=DEL;SVLEN=62;SC=SKSV,cuteSV,pbsv,SVIM,SVIM-asm,PAV,Dipcall;NumNeighbors=1;NumThresholdNeighbors=1;MatchId=628;TruScore=0.666667;PctSeqSimilarity=0;PctSizeSimilarity=1;PctRecOverlap=1;SizeDiff=0;StartDistance=0;EndDistance=0	GT	0/0
chr12	121693025	HG2_PB_HySA_24722	N	<INS>	20	ClusteredCalls	END=121693025;SVTYPE=INS;SVLEN=290;SC=SKSV,cuteSV,pbsv,SVIM,SVIM-asm,PAV,Dipcall;NumNeighbors=2;NumThresholdNeighbors=2;MatchId=629;TruScore=0.666667;PctSeqSimilarity=0;PctSizeSimilarity=1;PctRecOverlap=1;SizeDiff=0;StartDistance=0;EndDistance=0	GT	1/1
chr12	121693118	HG4_Ill_GATKHC_21764	N	<INS>	20	ClusteredCalls	END=121693118;SVTYPE=INS;SVLEN=170;SC=SKSV,cuteSV,pbsv,SVIM,SVIM-asm,PAV,Dipcall;NumNeighbors=1;NumThresholdNeighbors=1;MatchId=630;TruScore=0.666667;PctSeqSimilarity=0;PctSizeSimilarity=1;PctRecOverlap=1;SizeDiff=0;StartDistance=0;EndDistance=0	GT	1/1
chr12	122032055	HG4_PB_SVrefine2Falcon1Dovetail_8259	N	<DEL>	20	LongReadHomRef	END=122033441;SVTYPE=DEL;SVLEN=1386;SC=SKSV,cuteSV,pbsv,SVIM,SVIM-asm,PAV,Dipcall;NumNeighbors=1;NumThresholdNeighbors=1;MatchId=632;TruScore=0.666667;PctSeqSimilarity=0;PctSizeSimilarity=1;PctRecOverlap=1;SizeDiff=0;StartDistance=0;EndDistance=0	GT	0/0
chr12	122185149	HG4_PB_assemblyticsfalcon_6141	N	<DEL>	20	LongReadHomRef	END=122186109;SVTYPE=DEL;SVLEN=960;SC=SKSV,cuteSV,pbsv,SVIM,SVIM-asm,PAV,Dipcall;NumNeighbors=2;NumThresholdNeighbors=1;MatchId=633;TruScore=0.666667;PctSeqSimilarity=0;PctSizeSimilarity=1;PctRecOverlap=1;SizeDiff=0;StartDistance=0;EndDistance=0	GT	0/0
chr12	122185155	HG2_PB_SVrefine2PB10Xhap12_9792	N	<INS>	20	PASS	END=122185155;SVTYPE=INS;SVLEN=122;SC=SKSV,cuteSV,pbsv,SVIM,SVIM-asm,PAV,Dipcall;NumNeighbors=1;NumThresholdNeighbors=1;MatchId=634;TruScore=0.666667;PctSeqSimilarity=0;PctSizeSimilarity=1;PctRecOverlap=1;SizeDiff=0;StartDistance=0;EndDistance=0	GT	0/1
chr12	122230007	HG3_Ill_250bpfermikitraw_17685	N	<DEL>	20	LongReadHomRef	END=122230060;SVTYPE=DEL;SVLEN=53;SC=SKSV,cuteSV,pbsv,SVIM,SVIM-asm,PAV,Dipcall;NumNeighbors=1;NumThresholdNeighbors=1;MatchId=635;TruScore=0.666667;PctSeqSimilarity=0;PctSizeSimilarity=1;PctRecOverlap=1;SizeDiff=0;StartDistance=0;EndDistance=0	GT	0/0
chr12	122289583	HG2_PB_SVrefine2Falcon2Bionano_6733	N	<DEL>	20	PASS	END=122289928;SVTYPE=DEL;SVLEN=345;SC=SKSV,cuteSV,pbsv,SVIM,SVIM-asm,PAV,Dipcall;NumNeighbors=1;NumThresholdNeighbors=1;MatchId=636;TruScore=0.666667;PctSeqSimilarity=0;PctSizeSimilarity=1;PctRecOverlap=1;SizeDiff=0;StartDistance=0;EndDistance=0	GT	0/1
chr12	122319729	HG3_PB_pbsv_13243	N	<INS>	10	LongReadHomRef	END=122319729;SVTYPE=INS;SVLEN=209;SC=SKSV,cuteSV,pbsv,SVIM,SVIM-asm,PAV,Dipcall;NumNeighbors=1;NumThresholdNeighbors=1;MatchId=637;TruScore=0.666667;PctSeqSimilarity=0;PctSizeSimilarity=1;PctRecOverlap=1;SizeDiff=0;StartDistance=0;EndDistance=0	GT	0/0
chr12	122608844	HG4_Ill_GATKHCSBGrefine_9372	N	<DEL>	20	ClusteredCalls	END=122608961;SVTYPE=DEL;SVLEN=117;SC=SKSV,cuteSV,pbsv,SVIM,SVIM-asm,PAV,Dipcall;NumNeighbors=1;NumThresholdNeighbors=1;MatchId=638;TruScore=0.666667;PctSeqSimilarity=0;PctSizeSimilarity=1;PctRecOverlap=1;SizeDiff=0;StartDistance=0;EndDistance=0	GT	0/1
chr12	124006164	HG2_Ill_scalpel_12849	N	<DEL>	20	ClusteredCalls	END=124006242;SVTYPE=DEL;SVLEN=78;SC=SKSV,cuteSV,pbsv,SVIM,SVIM-asm,PAV;NumNeighbors=2;NumThresholdNeighbors=2;MatchId=639;TruScore=0.666667;PctSeqSimilarity=0;PctSizeSimilarity=1;PctRecOverlap=1;SizeDiff=0;StartDistance=0;EndDistance=0	GT	1/1
chr12	124006186	HG3_Ill_GATKHC_21679	N	<DEL>	10	NoConsensusGT	END=124006242;SVTYPE=DEL;SVLEN=56;SC=SKSV,cuteSV,pbsv,SVIM,SVIM-asm,PAV,Dipcall;NumNeighbors=1;NumThresholdNeighbors=1;MatchId=640;TruScore=0.666667;PctSeqSimilarity=0;PctSizeSimilarity=1;PctRecOverlap=1;SizeDiff=0;StartDistance=0;EndDistance=0	GT	./.
chr12	124237661	HG3_PB_pbsv_13255	N	<DEL>	20	LongReadHomRef	END=124237740;SVTYPE=DEL;SVLEN=79;SC=SKSV,cuteSV,pbsv,SVIM,SVIM-asm,PAV,Dipcall;NumNeighbors=1;NumThresholdNeighbors=1;MatchId=641;TruScore=0.666667;PctSeqSimilarity=0;PctSizeSimilarity=1;PctRecOverlap=1;SizeDiff=0;StartDistance=0;EndDistance=0	GT	0/0
chr12	124457848	HG2_Ill_SpiralSDKrefine_3938	N	<DEL>	10	LongReadHomRef	END=124458430;SVTYPE=DEL;SVLEN=582;SC=SKSV,cuteSV,pbsv,SVIM-asm,PAV,Dipcall;NumNeighbors=2;NumThresholdNeighbors=1;MatchId=643;TruScore=0.666667;PctSeqSimilarity=0;PctSizeSimilarity=1;PctRecOverlap=1;SizeDiff=0;StartDistance=0;EndDistance=0	GT	0/0
chr12	124458567	HG2_Ill_MetaSV_1127	N	<DEL>	20	LongReadHomRef	END=124496090;SVTYPE=DEL;SVLEN=37523;SC=SKSV,SVIM,SVIM-asm,PAV,Dipcall;NumNeighbors=1;NumThresholdNeighbors=1;MatchId=644;TruScore=0.666667;PctSeqSimilarity=0;PctSizeSimilarity=1;PctRecOverlap=1;SizeDiff=0;StartDistance=0;EndDistance=0	GT	0/0
chr12	124573928	HG2_10X_SVrefine210Xhap12_9519	N	<DEL>	20	LongReadHomRef	END=124574183;SVTYPE=DEL;SVLEN=255;SC=SKSV,cuteSV,pbsv,SVIM,SVIM-asm,PAV,Dipcall;NumNeighbors=1;NumThresholdNeighbors=1;MatchId=645;TruScore=0.666667;PctSeqSimilarity=0;PctSizeSimilarity=1;PctRecOverlap=1;SizeDiff=0;StartDistance=0;EndDistance=0	GT	0/0
chr12	124804510	HG2_Ill_svaba_16993	N	<INS>	20	ClusteredCalls	END=124804510;SVTYPE=INS;SVLEN=56;SC=SKSV,cuteSV;NumNeighbors=1;NumThresholdNeighbors=1;MatchId=647;TruScore=0.666667;PctSeqSimilarity=0;PctSizeSimilarity=1;PctRecOverlap=1;SizeDiff=0;StartDistance=0;EndDistance=0	GT	1/1
chr12	124805272	HG3_PB_SVrefine2Falcon1Dovetail_8215	N	<INS>	10	ClusteredCalls	END=124805272;SVTYPE=INS;SVLEN=189;SC=SKSV,cuteSV,pbsv;NumNeighbors=1;NumThresholdNeighbors=1;MatchId=649;TruScore=0.666667;PctSeqSimilarity=0;PctSizeSimilarity=1;PctRecOverlap=1;SizeDiff=0;StartDistance=0;EndDistance=0	GT	1/1
chr12	124807507	HG4_PB_SVrefine2PBcRDovetail_6776	N	<DEL>	20	ClusteredCalls	END=124807608;SVTYPE=DEL;SVLEN=101;SC=SKSV,cuteSV,pbsv,SVIM,SVIM-asm,PAV,Dipcall;NumNeighbors=1;NumThresholdNeighbors=1;MatchId=650;TruScore=0.666667;PctSeqSimilarity=0;PctSizeSimilarity=1;PctRecOverlap=1;SizeDiff=0;StartDistance=0;EndDistance=0	GT	0/1
chr12	124818371	HG3_Ill_SVrefine2DISCOVARDovetail_9861	N	<INS>	20	LongReadHomRef	END=124818371;SVTYPE=INS;SVLEN=138;SC=SKSV,cuteSV,pbsv,SVIM,SVIM-asm,PAV,Dipcall;NumNeighbors=1;NumThresholdNeighbors=1;MatchId=651;TruScore=0.666667;PctSeqSimilarity=0;PctSizeSimilarity=1;PctRecOverlap=1;SizeDiff=0;StartDistance=0;EndDistance=0	GT	0/0
chr12	124824145	HG3_10X_allpass_2656	N	<DEL>	20	LongReadHomRef	END=124824277;SVTYPE=DEL;SVLEN=132;SC=SKSV,cuteSV,pbsv,SVIM,SVIM-asm,PAV,Dipcall;NumNeighbors=1;NumThresholdNeighbors=1;MatchId=652;TruScore=0.666667;PctSeqSimilarity=0;PctSizeSimilarity=1;PctRecOverlap=1;SizeDiff=0;StartDistance=0;EndDistance=0	GT	0/0
chr12	124857801	HG2_Ill_GATKHCSBGrefine_9103	N	<DEL>	20	ClusteredCalls	END=124857935;SVTYPE=DEL;SVLEN=134;SC=SKSV,cuteSV,pbsv,SVIM,SVIM-asm,PAV,Dipcall;NumNeighbors=1;NumThresholdNeighbors=1;MatchId=655;TruScore=0.666667;PctSeqSimilarity=0;PctSizeSimilarity=1;PctRecOverlap=1;SizeDiff=0;StartDistance=0;EndDistance=0	GT	1/1
chr12	124901564	HG2_PB_SVrefine2Falcon2Bionano_6747	N	<INS>	10	ClusteredCalls	END=124901564;SVTYPE=INS;SVLEN=133;SC=SKSV,cuteSV,pbsv;NumNeighbors=1;NumThresholdNeighbors=1;MatchId=656;TruScore=0.203008;PctSeqSimilarity=0;PctSizeSimilarity=0.609023;PctRecOverlap=0;SizeDiff=52;StartDistance=-189;EndDistance=-189	GT	0/1
chr12	124923219	HG2_PB_SVrefine2Falcon2Bionano_6748	N	<INS>	10	ClusteredCalls	END=124923219;SVTYPE=INS;SVLEN=2148;SC=SKSV,cuteSV,SVIM,SVIM-asm,PAV,Dipcall;NumNeighbors=1;NumThresholdNeighbors=1;MatchId=658;TruScore=0.666667;PctSeqSimilarity=0;PctSizeSimilarity=1;PctRecOverlap=1;SizeDiff=0;StartDistance=0;EndDistance=0	GT	1/1
chr12	125574752	HG4_Ill_250bpfermikitraw_18044	N	<INS>	10	ClusteredCalls	END=125574752;SVTYPE=INS;SVLEN=100;SC=SKSV,cuteSV,pbsv,SVIM,SVIM-asm,PAV,Dipcall;NumNeighbors=3;NumThresholdNeighbors=3;MatchId=665;TruScore=0.666667;PctSeqSimilarity=0;PctSizeSimilarity=1;PctRecOverlap=1;SizeDiff=0;StartDistance=0;EndDistance=0	GT	1/1
chr12	125574753	HG2_Ill_MetaSV_1133	N	<INS>	20	ClusteredCalls	END=125574753;SVTYPE=INS;SVLEN=153;SC=SKSV,cuteSV,SVIM,SVIM-asm,Dipcall;NumNeighbors=2;NumThresholdNeighbors=1;MatchId=666;TruScore=0.666667;PctSeqSimilarity=0;PctSizeSimilarity=1;PctRecOverlap=1;SizeDiff=0;StartDistance=0;EndDistance=0	GT	1/1
chr12	125574772	HG3_Ill_150bpfermikitraw_17231	N	<INS>	10	ClusteredCalls	END=125574772;SVTYPE=INS;SVLEN=59;SC=SKSV,cuteSV,pbsv,SVIM,SVIM-asm,PAV,Dipcall;NumNeighbors=1;NumThresholdNeighbors=1;MatchId=667;TruScore=0.666667;PctSeqSimilarity=0;PctSizeSimilarity=1;PctRecOverlap=1;SizeDiff=0;StartDistance=0;EndDistance=0	GT	1/1
chr12	125894104	HG3_PB_SVrefine2PBcRDovetail_6441	N	<DEL>	20	PASS	END=125894282;SVTYPE=DEL;SVLEN=178;SC=SKSV,cuteSV,pbsv,SVIM,SVIM-asm,PAV,Dipcall;NumNeighbors=1;NumThresholdNeighbors=1;MatchId=669;TruScore=0.666667;PctSeqSimilarity=0;PctSizeSimilarity=1;PctRecOverlap=1;SizeDiff=0;StartDistance=0;EndDistance=0	GT	0/1
chr12	126097331	HG3_PB_assemblyticsfalcon_6286	N	<DEL>	10	LongReadHomRef	END=126097644;SVTYPE=DEL;SVLEN=313;SC=SKSV,cuteSV,pbsv,SVIM,SVIM-asm,PAV,Dipcall;NumNeighbors=2;NumThresholdNeighbors=1;MatchId=671;TruScore=0.666667;PctSeqSimilarity=0;PctSizeSimilarity=1;PctRecOverlap=1;SizeDiff=0;StartDistance=0;EndDistance=0	GT	0/0
chr12	126097380	HG3_PB_SVrefine2Falcon1Dovetail_8229	N	<INS>	10	NoConsensusGT	END=126097380;SVTYPE=INS;SVLEN=726;SC=SKSV,cuteSV,pbsv,SVIM,SVIM-asm,PAV,Dipcall;NumNeighbors=1;NumThresholdNeighbors=1;MatchId=672;TruScore=0.666667;PctSeqSimilarity=0;PctSizeSimilarity=1;PctRecOverlap=1;SizeDiff=0;StartDistance=0;EndDistance=0	GT	./.
chr12	126664772	HG2_Ill_SVrefine2DISCOVARplusDovetail_3073	N	<DEL>	20	LongReadHomRef	END=126665401;SVTYPE=DEL;SVLEN=629;SC=SKSV,cuteSV,pbsv,SVIM,SVIM-asm,PAV,Dipcall;NumNeighbors=2;NumThresholdNeighbors=1;MatchId=675;TruScore=0.666667;PctSeqSimilarity=0;PctSizeSimilarity=1;PctRecOverlap=1;SizeDiff=0;StartDistance=0;EndDistance=0	GT	0/0
chr12	126665506	HG3_PB_assemblyticsfalcon_6294	N	<DEL>	10	LongReadHomRef	END=126665802;SVTYPE=DEL;SVLEN=296;SC=SKSV,cuteSV,pbsv,SVIM,SVIM-asm,PAV,Dipcall;NumNeighbors=1;NumThresholdNeighbors=1;MatchId=676;TruScore=0.666667;PctSeqSimilarity=0;PctSizeSimilarity=1;PctRecOverlap=1;SizeDiff=0;StartDistance=0;EndDistance=0	GT	0/0
chr12	126802944	HG3_PB_pbsv_13288	N	<INS>	10	NoConsensusGT	END=126802944;SVTYPE=INS;SVLEN=6206;SC=SKSV,cuteSV,SVIM;NumNeighbors=1;NumThresholdNeighbors=1;MatchId=677;TruScore=0.666667;PctSeqSimilarity=0;PctSizeSimilarity=1;PctRecOverlap=1;SizeDiff=0;StartDistance=0;EndDistance=0	GT	./.
chr12	127004928	HG4_Ill_MetaSV_1209	N	<DEL>	20	LongReadHomRef	END=127005211;SVTYPE=DEL;SVLEN=283;SC=SKSV,cuteSV,pbsv,SVIM,SVIM-asm,PAV,Dipcall;NumNeighbors=3;NumThresholdNeighbors=1;MatchId=678;TruScore=0.666667;PctSeqSimilarity=0;PctSizeSimilarity=1;PctRecOverlap=1;SizeDiff=0;StartDistance=0;EndDistance=0	GT	0/0
chr12	127005087	HG4_Ill_scalpel_12582	N	<DEL>	20	PASS	END=127005169;SVTYPE=DEL;SVLEN=82;SC=SKSV,cuteSV,pbsv,SVIM,SVIM-asm,PAV,Dipcall;NumNeighbors=2;NumThresholdNeighbors=1;MatchId=679;TruScore=0.666667;PctSeqSimilarity=0;PctSizeSimilarity=1;PctRecOverlap=1;SizeDiff=0;StartDistance=0;EndDistance=0	GT	0/1
chr12	127005121	HG3_Ill_svaba_17155	N	<INS>	20	LongReadHomRef	END=127005121;SVTYPE=INS;SVLEN=85;SC=SKSV,cuteSV,pbsv,SVIM,SVIM-asm,PAV,Dipcall;NumNeighbors=1;NumThresholdNeighbors=1;MatchId=680;TruScore=0.666667;PctSeqSimilarity=0;PctSizeSimilarity=1;PctRecOverlap=1;SizeDiff=0;StartDistance=0;EndDistance=0	GT	0/0
chr12	127067902	HG2_Ill_GATKHC_21837	N	<DEL>	20	ClusteredCalls	END=127067996;SVTYPE=DEL;SVLEN=94;SC=SKSV,cuteSV,pbsv;NumNeighbors=1;NumThresholdNeighbors=1;MatchId=682;TruScore=0.666667;PctSeqSimilarity=0;PctSizeSimilarity=1;PctRecOverlap=1;SizeDiff=0;StartDistance=0;EndDistance=0	GT	0/1
chr12	127068798	HG3_Ill_GATKHCSBGrefine_9000	N	<DEL>	20	ClusteredCalls	END=127068892;SVTYPE=DEL;SVLEN=94;SC=SKSV,cuteSV,pbsv,SVIM,SVIM-asm,PAV,Dipcall;NumNeighbors=1;NumThresholdNeighbors=1;MatchId=683;TruScore=0.666667;PctSeqSimilarity=0;PctSizeSimilarity=1;PctRecOverlap=1;SizeDiff=0;StartDistance=0;EndDistance=0	GT	0/1
chr12	127316464	HG4_PB_SVrefine2Falcon1Dovetail_8300	N	<INS>	10	PASS	END=127316464;SVTYPE=INS;SVLEN=2687;SC=SKSV,cuteSV,SVIM;NumNeighbors=1;NumThresholdNeighbors=1;MatchId=684;TruScore=0.666667;PctSeqSimilarity=0;PctSizeSimilarity=1;PctRecOverlap=1;SizeDiff=0;StartDistance=0;EndDistance=0	GT	1/1
chr12	127413226	HG2_PB_SVrefine2Falcon1plusDovetail_2725	N	<INS>	20	ClusteredCalls	END=127413226;SVTYPE=INS;SVLEN=647;SC=SKSV,cuteSV,pbsv,SVIM,SVIM-asm,PAV,Dipcall;NumNeighbors=2;NumThresholdNeighbors=2;MatchId=685;TruScore=0.666667;PctSeqSimilarity=0;PctSizeSimilarity=1;PctRecOverlap=1;SizeDiff=0;StartDistance=0;EndDistance=0	GT	1/1
chr12	127413232	HG2_Ill_GATKHCSBGrefine_9123	N	<INS>	10	ClusteredCalls	END=127413232;SVTYPE=INS;SVLEN=406;SC=SKSV,cuteSV,pbsv,SVIM,SVIM-asm,PAV,Dipcall;NumNeighbors=1;NumThresholdNeighbors=1;MatchId=686;TruScore=0.666667;PctSeqSimilarity=0;PctSizeSimilarity=1;PctRecOverlap=1;SizeDiff=0;StartDistance=0;EndDistance=0	GT	1/1
chr12	127714292	HG2_PB_assemblyticsPBcR_6131	N	<INS>	20	ClusteredCalls	END=127714292;SVTYPE=INS;SVLEN=362;SC=SKSV,cuteSV,pbsv,SVIM,SVIM-asm,PAV,Dipcall;NumNeighbors=1;NumThresholdNeighbors=1;MatchId=687;TruScore=0.666667;PctSeqSimilarity=0;PctSizeSimilarity=1;PctRecOverlap=1;SizeDiff=0;StartDistance=0;EndDistance=0	GT	1/1
chr12	127965416	HG2_PB_assemblyticsPBcR_6137	N	<INS>	10	PASS	END=127965416;SVTYPE=INS;SVLEN=782;SC=SKSV,Dipcall;NumNeighbors=1;NumThresholdNeighbors=1;MatchId=688;TruScore=0.666667;PctSeqSimilarity=0;PctSizeSimilarity=1;PctRecOverlap=1;SizeDiff=0;StartDistance=0;EndDistance=0	GT	0/1
chr12	128029508	HG2_PB_SVrefine2PB10Xhap12_9829	N	<INS>	10	PASS	END=128029508;SVTYPE=INS;SVLEN=524;SC=SKSV,pbsv,SVIM-asm,PAV,Dipcall;NumNeighbors=2;NumThresholdNeighbors=1;MatchId=690;TruScore=0.666667;PctSeqSimilarity=0;PctSizeSimilarity=1;PctRecOverlap=1;SizeDiff=0;StartDistance=0;EndDistance=0	GT	1/1
chr12	128029516	HG4_PB_assemblyticsfalcon_6231	N	<DEL>	20	LongReadHomRef	END=128030317;SVTYPE=DEL;SVLEN=801;SC=SKSV,cuteSV,pbsv,SVIM,SVIM-asm,PAV,Dipcall;NumNeighbors=1;NumThresholdNeighbors=1;MatchId=691;TruScore=0.666667;PctSeqSimilarity=0;PctSizeSimilarity=1;PctRecOverlap=1;SizeDiff=0;StartDistance=0;EndDistance=0	GT	0/0
chr12	128055097	HG4_Ill_250bpfermikitraw_18077	N	<INS>	20	LongReadHomRef	END=128055097;SVTYPE=INS;SVLEN=124;SC=SKSV,cuteSV,SVIM;NumNeighbors=1;NumThresholdNeighbors=1;MatchId=692;TruScore=0.666667;PctSeqSimilarity=0;PctSizeSimilarity=1;PctRecOverlap=1;SizeDiff=0;StartDistance=0;EndDistance=0	GT	./.
chr12	128181080	HG3_PB_SVrefine2PBcRDovetail_6461	N	<INS>	10	ClusteredCalls	END=128181080;SVTYPE=INS;SVLEN=334;SC=SKSV,cuteSV,SVIM;NumNeighbors=1;NumThresholdNeighbors=1;MatchId=693;TruScore=0.666667;PctSeqSimilarity=0;PctSizeSimilarity=1;PctRecOverlap=1;SizeDiff=0;StartDistance=0;EndDistance=0	GT	1/1
chr12	128181908	HG3_PB_pbsv_13313	N	<INS>	10	NoConsensusGT	END=128181908;SVTYPE=INS;SVLEN=861;SC=SKSV,cuteSV,SVIM,PAV,Dipcall;NumNeighbors=1;NumThresholdNeighbors=1;MatchId=694;TruScore=0.666667;PctSeqSimilarity=0;PctSizeSimilarity=1;PctRecOverlap=1;SizeDiff=0;StartDistance=0;EndDistance=0	GT	./.
chr12	128526999	HG2_Ill_GATKHCSBGrefine_9136	N	<DEL>	10	LongReadHomRef	END=128527065;SVTYPE=DEL;SVLEN=66;SC=SKSV,cuteSV,pbsv,SVIM,PAV;NumNeighbors=1;NumThresholdNeighbors=1;MatchId=695;TruScore=0.666667;PctSeqSimilarity=0;PctSizeSimilarity=1;PctRecOverlap=1;SizeDiff=0;StartDistance=0;EndDistance=0	GT	./.
chr12	128568396	HG2_PB_assemblyticsPBcR_6150	N	<DEL>	10	LongReadHomRef	END=128569755;SVTYPE=DEL;SVLEN=1359;SC=SKSV,cuteSV,pbsv,SVIM,SVIM-asm,PAV,Dipcall;NumNeighbors=1;NumThresholdNeighbors=1;MatchId=696;TruScore=0.666667;PctSeqSimilarity=0;PctSizeSimilarity=1;PctRecOverlap=1;SizeDiff=0;StartDistance=0;EndDistance=0	GT	0/0
chr12	128589732	HG4_Ill_150bpfermikitraw_17404	N	<INS>	10	LongReadHomRef	END=128589732;SVTYPE=INS;SVLEN=54;SC=SKSV,cuteSV,pbsv,SVIM,SVIM-asm,PAV,Dipcall;NumNeighbors=1;NumThresholdNeighbors=1;MatchId=698;TruScore=0.666667;PctSeqSimilarity=0;PctSizeSimilarity=1;PctRecOverlap=1;SizeDiff=0;StartDistance=0;EndDistance=0	GT	0/0
chr12	128777191	HG3_Ill_scalpel_13144	N	<DEL>	20	LongReadHomRef	END=128777250;SVTYPE=DEL;SVLEN=59;SC=SKSV,cuteSV,pbsv,SVIM,SVIM-asm,PAV,Dipcall;NumNeighbors=1;NumThresholdNeighbors=1;MatchId=699;TruScore=0.666667;PctSeqSimilarity=0;PctSizeSimilarity=1;PctRecOverlap=1;SizeDiff=0;StartDistance=0;EndDistance=0	GT	0/0
chr12	128949335	HG3_Ill_svaba_17192	N	<INS>	20	LongReadHomRef	END=128949335;SVTYPE=INS;SVLEN=68;SC=SKSV,cuteSV,pbsv,SVIM,SVIM-asm,PAV,Dipcall;NumNeighbors=1;NumThresholdNeighbors=1;MatchId=701;TruScore=0.666667;PctSeqSimilarity=0;PctSizeSimilarity=1;PctRecOverlap=1;SizeDiff=0;StartDistance=0;EndDistance=0	GT	./.
chr12	128957634	HG2_PB_SVrefine2Falcon2Bionano_6776	N	<INS>	20	ClusteredCalls	END=128957634;SVTYPE=INS;SVLEN=713;SC=SKSV,cuteSV,SVIM,SVIM-asm,PAV,Dipcall;NumNeighbors=1;NumThresholdNeighbors=1;MatchId=702;TruScore=0.666667;PctSeqSimilarity=0;PctSizeSimilarity=1;PctRecOverlap=1;SizeDiff=0;StartDistance=0;EndDistance=0	GT	1/1
chr12	129192635	HG2_PB_assemblyticsPBcR_6163	N	<DEL>	20	LongReadHomRef	END=129193226;SVTYPE=DEL;SVLEN=591;SC=SKSV,cuteSV,pbsv,SVIM,SVIM-asm,PAV,Dipcall;NumNeighbors=3;NumThresholdNeighbors=1;MatchId=704;TruScore=0.666667;PctSeqSimilarity=0;PctSizeSimilarity=1;PctRecOverlap=1;SizeDiff=0;StartDistance=0;EndDistance=0	GT	0/0
chr12	129192676	HG2_PB_HySA_24872	N	<INS>	10	NoConsensusGT	END=129192676;SVTYPE=INS;SVLEN=179;SC=SKSV,cuteSV,pbsv,SVIM,SVIM-asm,PAV,Dipcall;NumNeighbors=1;NumThresholdNeighbors=1;MatchId=705;TruScore=0.221601;PctSeqSimilarity=0;PctSizeSimilarity=0.664804;PctRecOverlap=0;SizeDiff=60;StartDistance=-233;EndDistance=-233	GT	./.
chr12	129192909	HG3_PB_HySA_20581	N	<INS>	20	NoConsensusGT	END=129192909;SVTYPE=INS;SVLEN=119;SC=SKSV,cuteSV,pbsv,SVIM,SVIM-asm,PAV,Dipcall;NumNeighbors=1;NumThresholdNeighbors=1;MatchId=706;TruScore=0.330532;PctSeqSimilarity=0;PctSizeSimilarity=0.991597;PctRecOverlap=0;SizeDiff=1;StartDistance=-307;EndDistance=-307	GT	./.
chr12	129241564	HG4_Ill_150bpfermikitraw_17411	N	<INS>	20	LongReadHomRef	END=129241564;SVTYPE=INS;SVLEN=63;SC=SKSV,cuteSV,pbsv,SVIM,SVIM-asm,PAV,Dipcall;NumNeighbors=1;NumThresholdNeighbors=1;MatchId=708;TruScore=0.666667;PctSeqSimilarity=0;PctSizeSimilarity=1;PctRecOverlap=1;SizeDiff=0;StartDistance=0;EndDistance=0	GT	0/0
chr12	129298819	HG2_Ill_GATKHCSBGrefine_9145	N	<INS>	20	ClusteredCalls	END=129298819;SVTYPE=INS;SVLEN=80;SC=SKSV,cuteSV,pbsv,SVIM,SVIM-asm,PAV,Dipcall;NumNeighbors=2;NumThresholdNeighbors=2;MatchId=709;TruScore=0.666667;PctSeqSimilarity=0;PctSizeSimilarity=1;PctRecOverlap=1;SizeDiff=0;StartDistance=0;EndDistance=0	GT	0/1
chr12	129328990	HG2_PB_SVrefine2PB10Xhap12_9844	N	<DEL>	10	NoConsensusGT	END=129329427;SVTYPE=DEL;SVLEN=437;SC=SKSV,cuteSV,pbsv,SVIM,SVIM-asm,PAV,Dipcall;NumNeighbors=2;NumThresholdNeighbors=1;MatchId=711;TruScore=0.666667;PctSeqSimilarity=0;PctSizeSimilarity=1;PctRecOverlap=1;SizeDiff=0;StartDistance=0;EndDistance=0	GT	./.
chr12	129328990	HG4_PB_SVrefine2PBcRDovetail_6809	N	<DEL>	20	LongReadHomRef	END=129330461;SVTYPE=DEL;SVLEN=1471;SC=SKSV,cuteSV,pbsv,SVIM,SVIM-asm,PAV,Dipcall;NumNeighbors=2;NumThresholdNeighbors=1;MatchId=712;TruScore=0.666667;PctSeqSimilarity=0;PctSizeSimilarity=1;PctRecOverlap=1;SizeDiff=0;StartDistance=0;EndDistance=0	GT	0/0
chr12	129330821	HG3_PB_HySA_20590	N	<DEL>	10	NoConsensusGT	END=129330876;SVTYPE=DEL;SVLEN=55;SC=SKSV,cuteSV,pbsv,SVIM;NumNeighbors=1;NumThresholdNeighbors=1;MatchId=713;TruScore=0.666667;PctSeqSimilarity=0;PctSizeSimilarity=1;PctRecOverlap=1;SizeDiff=0;StartDistance=0;EndDistance=0	GT	./.
chr12	129489860	HG2_PB_SVrefine2PB10Xhap12_9847	N	<DEL>	10	ClusteredCalls	END=129490028;SVTYPE=DEL;SVLEN=168;SC=SKSV,pbsv;NumNeighbors=1;NumThresholdNeighbors=1;MatchId=715;TruScore=0.666667;PctSeqSimilarity=0;PctSizeSimilarity=1;PctRecOverlap=1;SizeDiff=0;StartDistance=0;EndDistance=0	GT	1/1
chr12	129502445	HG2_10X_SVrefine210Xhap12_9557	N	<DEL>	20	LongReadHomRef	END=129502759;SVTYPE=DEL;SVLEN=314;SC=SKSV,cuteSV,pbsv,SVIM,SVIM-asm,PAV,Dipcall;NumNeighbors=1;NumThresholdNeighbors=1;MatchId=716;TruScore=0.666667;PctSeqSimilarity=0;PctSizeSimilarity=1;PctRecOverlap=1;SizeDiff=0;StartDistance=0;EndDistance=0	GT	0/0
chr12	129727370	HG4_Ill_SVrefine2DISCOVARDovetail_9762	N	<INS>	20	LongReadHomRef	END=129727370;SVTYPE=INS;SVLEN=70;SC=SKSV,cuteSV,pbsv,SVIM,SVIM-asm,PAV,Dipcall;NumNeighbors=1;NumThresholdNeighbors=1;MatchId=717;TruScore=0.666667;PctSeqSimilarity=0;PctSizeSimilarity=1;PctRecOverlap=1;SizeDiff=0;StartDistance=0;EndDistance=0	GT	0/0
chr12	129787682	HG4_PB_assemblyticsfalcon_6266	N	<DEL>	20	LongReadHomRef	END=129788149;SVTYPE=DEL;SVLEN=467;SC=SKSV,cuteSV,pbsv,SVIM,SVIM-asm,PAV,Dipcall;NumNeighbors=1;NumThresholdNeighbors=1;MatchId=719;TruScore=0.666667;PctSeqSimilarity=0;PctSizeSimilarity=1;PctRecOverlap=1;SizeDiff=0;StartDistance=0;EndDistance=0	GT	0/0
chr12	129873131	HG2_PB_HySA_24901	N	<DEL>	20	ClusteredCalls	END=129873377;SVTYPE=DEL;SVLEN=246;SC=SKSV,cuteSV,pbsv,SVIM,SVIM-asm,PAV,Dipcall;NumNeighbors=1;NumThresholdNeighbors=1;MatchId=721;TruScore=0.666667;PctSeqSimilarity=0;PctSizeSimilarity=1;PctRecOverlap=1;SizeDiff=0;StartDistance=0;EndDistance=0	GT	0/1
chr12	130023356	HG3_PB_assemblyticsfalcon_6372	N	<INS>	10	ClusteredCalls	END=130023356;SVTYPE=INS;SVLEN=286;SC=SKSV,cuteSV,pbsv,SVIM,SVIM-asm,PAV,Dipcall;NumNeighbors=1;NumThresholdNeighbors=1;MatchId=722;TruScore=0.666667;PctSeqSimilarity=0;PctSizeSimilarity=1;PctRecOverlap=1;SizeDiff=0;StartDistance=0;EndDistance=0	GT	0/1
chr12	130313225	HG4_PB_pbsv_13663	N	<INS>	10	ClusteredCalls	END=130313225;SVTYPE=INS;SVLEN=1312;SC=SKSV,cuteSV,pbsv,SVIM;NumNeighbors=1;NumThresholdNeighbors=1;MatchId=725;TruScore=0.170224;PctSeqSimilarity=0;PctSizeSimilarity=0.510671;PctRecOverlap=0;SizeDiff=642;StartDistance=-24;EndDistance=-24	GT	1/1
chr12	130339605	HG2_PB_SVrefine2Falcon1plusDovetail_2757	N	<DEL>	10	ClusteredCalls	END=130341004;SVTYPE=DEL;SVLEN=1399;SC=SKSV,cuteSV,pbsv,SVIM-asm,PAV,Dipcall;NumNeighbors=3;NumThresholdNeighbors=1;MatchId=727;TruScore=0.666667;PctSeqSimilarity=0;PctSizeSimilarity=1;PctRecOverlap=1;SizeDiff=0;StartDistance=0;EndDistance=0	GT	0/1
chr12	130340435	HG3_Ill_MetaSV_1267	N	<DEL>	20	LongReadHomRef	END=130343461;SVTYPE=DEL;SVLEN=3026;SC=SKSV,cuteSV,pbsv,SVIM,SVIM-asm,PAV,Dipcall;NumNeighbors=3;NumThresholdNeighbors=1;MatchId=728;TruScore=0.666667;PctSeqSimilarity=0;PctSizeSimilarity=1;PctRecOverlap=1;SizeDiff=0;StartDistance=0;EndDistance=0	GT	0/0
chr12	130340451	HG3_PB_pbsv_13351	N	<DEL>	10	ClusteredCalls	END=130340695;SVTYPE=DEL;SVLEN=244;SC=SKSV,cuteSV;NumNeighbors=1;NumThresholdNeighbors=1;MatchId=729;TruScore=0.666667;PctSeqSimilarity=0;PctSizeSimilarity=1;PctRecOverlap=1;SizeDiff=0;StartDistance=0;EndDistance=0	GT	0/1
chr12	130343167	HG3_PB_HySA_20622	N	<DEL>	20	PASS	END=130343237;SVTYPE=DEL;SVLEN=70;SC=SKSV,cuteSV,pbsv,PAV;NumNeighbors=1;NumThresholdNeighbors=1;MatchId=730;TruScore=0.666667;PctSeqSimilarity=0;PctSizeSimilarity=1;PctRecOverlap=1;SizeDiff=0;StartDistance=0;EndDistance=0	GT	0/1
chr12	130527428	HG2_Ill_GATKHCSBGrefine_9159	N	<INS>	20	ClusteredCalls	END=130527428;SVTYPE=INS;SVLEN=52;SC=SKSV,cuteSV,pbsv;NumNeighbors=3;NumThresholdNeighbors=2;MatchId=731;TruScore=0.666667;PctSeqSimilarity=0;PctSizeSimilarity=1;PctRecOverlap=1;SizeDiff=0;StartDistance=0;EndDistance=0	GT	1/1
chr12	130527538	HG3_Ill_250bpfermikitraw_17803	N	<INS>	20	NoConsensusGT	END=130527538;SVTYPE=INS;SVLEN=106;SC=SKSV,cuteSV,pbsv;NumNeighbors=3;NumThresholdNeighbors=2;MatchId=732;TruScore=0.327044;PctSeqSimilarity=0;PctSizeSimilarity=0.981132;PctRecOverlap=0;SizeDiff=2;StartDistance=-266;EndDistance=-266	GT	./.
chr12	130527804	HG2_PB_SVrefine2PB10Xhap12_9862	N	<INS>	20	ClusteredCalls	END=130527804;SVTYPE=INS;SVLEN=104;SC=SKSV,cuteSV,pbsv,SVIM,SVIM-asm,PAV,Dipcall;NumNeighbors=2;NumThresholdNeighbors=1;MatchId=733;TruScore=0.210101;PctSeqSimilarity=0;PctSizeSimilarity=0.630303;PctRecOverlap=0;SizeDiff=-61;StartDistance=-197;EndDistance=-197	GT	0/1
chr12	130527834	HG2_Ill_SVrefine2DISCOVARplusDovetail_3105	N	<INS>	20	ClusteredCalls	END=130527834;SVTYPE=INS;SVLEN=263;SC=SKSV,cuteSV,pbsv,SVIM,SVIM-asm,PAV,Dipcall;NumNeighbors=1;NumThresholdNeighbors=1;MatchId=734;TruScore=0.666667;PctSeqSimilarity=0;PctSizeSimilarity=1;PctRecOverlap=1;SizeDiff=0;StartDistance=0;EndDistance=0	GT	0/1
chr12	130575340	HG3_10X_allpass_2668	N	<DEL>	20	LongReadHomRef	END=130575483;SVTYPE=DEL;SVLEN=143;SC=SKSV,cuteSV,pbsv,SVIM,SVIM-asm,PAV,Dipcall;NumNeighbors=1;NumThresholdNeighbors=1;MatchId=736;TruScore=0.666667;PctSeqSimilarity=0;PctSizeSimilarity=1;PctRecOverlap=1;SizeDiff=0;StartDistance=0;EndDistance=0	GT	0/0
chr12	130822789	HG2_PB_SVrefine2Falcon1plusDovetail_2763	N	<INS>	10	ClusteredCalls	END=130822789;SVTYPE=INS;SVLEN=669;SC=SKSV,cuteSV,pbsv,SVIM,PAV,Dipcall;NumNeighbors=1;NumThresholdNeighbors=1;MatchId=737;TruScore=0.584953;PctSeqSimilarity=0;PctSizeSimilarity=0.754858;PctRecOverlap=1;SizeDiff=164;StartDistance=0;EndDistance=0	GT	1/1
chr12	130872273	HG4_PB_assemblyticsfalcon_6295	N	<INS>	10	NoConsensusGT	END=130872273;SVTYPE=INS;SVLEN=392;SC=SKSV,cuteSV,pbsv,SVIM,SVIM-asm,Dipcall;NumNeighbors=1;NumThresholdNeighbors=1;MatchId=741;TruScore=0.666667;PctSeqSimilarity=0;PctSizeSimilarity=1;PctRecOverlap=1;SizeDiff=0;StartDistance=0;EndDistance=0	GT	./.
chr12	130876427	HG2_PB_SVrefine2Falcon1plusDovetail_2766	N	<INS>	10	ClusteredCalls	END=130876427;SVTYPE=INS;SVLEN=3486;SC=SKSV,cuteSV,pbsv,SVIM,PAV;NumNeighbors=2;NumThresholdNeighbors=1;MatchId=742;TruScore=0.666667;PctSeqSimilarity=0;PctSizeSimilarity=1;PctRecOverlap=1;SizeDiff=0;StartDistance=0;EndDistance=0	GT	0/1
chr12	130876892	HG2_Ill_GATKHC_21927	N	<INS>	20	ClusteredCalls	END=130876892;SVTYPE=INS;SVLEN=61;SC=SKSV,SVIM,SVIM-asm,PAV,Dipcall;NumNeighbors=1;NumThresholdNeighbors=1;MatchId=743;TruScore=0.666667;PctSeqSimilarity=0;PctSizeSimilarity=1;PctRecOverlap=1;SizeDiff=0;StartDistance=0;EndDistance=0	GT	0/1
chr12	130877994	HG4_Ill_scalpel_12633	N	<DEL>	20	LongReadHomRef	END=130878053;SVTYPE=DEL;SVLEN=59;SC=SKSV,cuteSV,pbsv,SVIM,PAV;NumNeighbors=1;NumThresholdNeighbors=1;MatchId=744;TruScore=0.666667;PctSeqSimilarity=0;PctSizeSimilarity=1;PctRecOverlap=1;SizeDiff=0;StartDistance=0;EndDistance=0	GT	0/0
chr12	130965634	HG4_Ill_SVrefine2DISCOVARDovetail_9770	N	<INS>	20	NoConsensusGT	END=130965634;SVTYPE=INS;SVLEN=62;SC=SKSV,cuteSV,pbsv;NumNeighbors=1;NumThresholdNeighbors=1;MatchId=745;TruScore=0.175141;PctSeqSimilarity=0;PctSizeSimilarity=0.525424;PctRecOverlap=0;SizeDiff=-56;StartDistance=-9;EndDistance=-9	GT	./.
chr12	131017524	HG3_Ill_150bpfermikitraw_17325	N	<DEL>	20	ClusteredCalls	END=131017600;SVTYPE=DEL;SVLEN=76;SC=SKSV,cuteSV;NumNeighbors=1;NumThresholdNeighbors=1;MatchId=749;TruScore=0.666667;PctSeqSimilarity=0;PctSizeSimilarity=1;PctRecOverlap=1;SizeDiff=0;StartDistance=0;EndDistance=0	GT	0/1
chr12	131069260	HG4_Ill_Krunchall_19000	N	<INS>	20	LongReadHomRef	END=131069260;SVTYPE=INS;SVLEN=70;SC=SKSV,cuteSV,pbsv,SVIM,SVIM-asm,PAV,Dipcall;NumNeighbors=1;NumThresholdNeighbors=1;MatchId=750;TruScore=0.666667;PctSeqSimilarity=0;PctSizeSimilarity=1;PctRecOverlap=1;SizeDiff=0;StartDistance=0;EndDistance=0	GT	./.
chr12	131130584	HG2_PB_SVrefine2PB10Xhap12_9873	N	<INS>	10	ClusteredCalls	END=131130584;SVTYPE=INS;SVLEN=11510;SC=SKSV,cuteSV,SVIM;NumNeighbors=2;NumThresholdNeighbors=1;MatchId=751;TruScore=0.666667;PctSeqSimilarity=0;PctSizeSimilarity=1;PctRecOverlap=1;SizeDiff=0;StartDistance=0;EndDistance=0	GT	1/1
chr12	131130586	HG3_Ill_SVrefine2DISCOVARDovetail_9919	N	<DEL>	20	LongReadHomRef	END=131130814;SVTYPE=DEL;SVLEN=228;SC=SKSV,cuteSV,pbsv,SVIM,SVIM-asm,PAV,Dipcall;NumNeighbors=1;NumThresholdNeighbors=1;MatchId=752;TruScore=0.666667;PctSeqSimilarity=0;PctSizeSimilarity=1;PctRecOverlap=1;SizeDiff=0;StartDistance=0;EndDistance=0	GT	0/0
chr12	131144871	HG2_Ill_SpiralSDKrefine_4016	N	<INS>	20	NoConsensusGT	END=131144871;SVTYPE=INS;SVLEN=470;SC=SKSV,cuteSV,pbsv,SVIM,SVIM-asm,PAV,Dipcall;NumNeighbors=1;NumThresholdNeighbors=1;MatchId=754;TruScore=0.666667;PctSeqSimilarity=0;PctSizeSimilarity=1;PctRecOverlap=1;SizeDiff=0;StartDistance=0;EndDistance=0	GT	./.
chr12	131266391	HG3_Ill_Krunchall_18336	N	<DEL>	20	LongReadHomRef	END=131266600;SVTYPE=DEL;SVLEN=209;SC=SKSV,cuteSV,pbsv,SVIM,SVIM-asm,PAV,Dipcall;NumNeighbors=2;NumThresholdNeighbors=1;MatchId=756;TruScore=0.666667;PctSeqSimilarity=0;PctSizeSimilarity=1;PctRecOverlap=1;SizeDiff=0;StartDistance=0;EndDistance=0	GT	./.
chr12	131266683	HG2_PB_SVrefine2PBcRplusDovetail_2626	N	<INS>	10	NoConsensusGT	END=131266683;SVTYPE=INS;SVLEN=600;SC=SKSV,cuteSV,SVIM,PAV,Dipcall;NumNeighbors=1;NumThresholdNeighbors=1;MatchId=757;TruScore=0.666667;PctSeqSimilarity=0;PctSizeSimilarity=1;PctRecOverlap=1;SizeDiff=0;StartDistance=0;EndDistance=0	GT	./.
chr12	131371969	HG2_Ill_SVrefine2DISCOVARplusDovetail_3118	N	<DEL>	20	ClusteredCalls	END=131372077;SVTYPE=DEL;SVLEN=108;SC=SKSV,cuteSV,pbsv;NumNeighbors=2;NumThresholdNeighbors=1;MatchId=758;TruScore=0.445126;PctSeqSimilarity=0;PctSizeSimilarity=0.666667;PctRecOverlap=0.668712;SizeDiff=-54;StartDistance=0;EndDistance=-54	GT	0/1
chr12	131372064	HG2_Ill_MetaSV_1156	N	<DEL>	20	LongReadHomRef	END=131372443;SVTYPE=DEL;SVLEN=379;SC=SKSV,cuteSV,pbsv,SVIM,SVIM-asm,PAV,Dipcall;NumNeighbors=1;NumThresholdNeighbors=1;MatchId=760;TruScore=0.666667;PctSeqSimilarity=0;PctSizeSimilarity=1;PctRecOverlap=1;SizeDiff=0;StartDistance=0;EndDistance=0	GT	./.
chr12	131424174	HG4_Ill_scalpel_12645	N	<DEL>	10	ClusteredCalls	END=131424224;SVTYPE=DEL;SVLEN=50;SC=SKSV,SVIM-asm,PAV,Dipcall;NumNeighbors=1;NumThresholdNeighbors=1;MatchId=762;TruScore=0.666667;PctSeqSimilarity=0;PctSizeSimilarity=1;PctRecOverlap=1;SizeDiff=0;StartDistance=0;EndDistance=0	GT	0/1
chr12	131480912	HG4_PB_SVrefine2Falcon1Dovetail_8356	N	<DEL>	10	LongReadHomRef	END=131481214;SVTYPE=DEL;SVLEN=302;SC=SKSV,cuteSV,pbsv,SVIM,SVIM-asm,PAV,Dipcall;NumNeighbors=1;NumThresholdNeighbors=1;MatchId=763;TruScore=0.666667;PctSeqSimilarity=0;PctSizeSimilarity=1;PctRecOverlap=1;SizeDiff=0;StartDistance=0;EndDistance=0	GT	0/0
chr12	131490195	HG3_Ill_SVrefine2DISCOVARDovetail_9925	N	<INS>	20	LongReadHomRef	END=131490195;SVTYPE=INS;SVLEN=97;SC=SKSV,cuteSV,pbsv,SVIM,SVIM-asm,PAV,Dipcall;NumNeighbors=1;NumThresholdNeighbors=1;MatchId=764;TruScore=0.666667;PctSeqSimilarity=0;PctSizeSimilarity=1;PctRecOverlap=1;SizeDiff=0;StartDistance=0;EndDistance=0	GT	0/0
chr12	131504367	HG2_Ill_GATKHC_21954	N	<DEL>	20	ClusteredCalls	END=131504531;SVTYPE=DEL;SVLEN=164;SC=SKSV,cuteSV,pbsv;NumNeighbors=3;NumThresholdNeighbors=2;MatchId=765;TruScore=0.223577;PctSeqSimilarity=0;PctSizeSimilarity=0.670732;PctRecOverlap=0;SizeDiff=54;StartDistance=-434;EndDistance=-380	GT	0/1
chr12	131504562	HG4_PB_pbsv_13695	N	<DEL>	20	ClusteredCalls	END=131504646;SVTYPE=DEL;SVLEN=84;SC=SKSV,cuteSV,pbsv,SVIM,SVIM-asm,PAV,Dipcall;NumNeighbors=2;NumThresholdNeighbors=2;MatchId=766;TruScore=0.666667;PctSeqSimilarity=0;PctSizeSimilarity=1;PctRecOverlap=1;SizeDiff=0;StartDistance=0;EndDistance=0	GT	0/1
chr12	131504801	HG2_Ill_SVrefine2DISCOVARplusDovetail_3119	N	<DEL>	20	ClusteredCalls	END=131504911;SVTYPE=DEL;SVLEN=110;SC=SKSV,cuteSV,pbsv,SVIM,SVIM-asm,PAV,Dipcall;NumNeighbors=1;NumThresholdNeighbors=1;MatchId=767;TruScore=0.166667;PctSeqSimilarity=0;PctSizeSimilarity=0.5;PctRecOverlap=0;SizeDiff=55;StartDistance=434;EndDistance=489	GT	0/1
chr12	131552220	HG2_PB_HySA_24974	N	<DEL>	10	ClusteredCalls	END=131552341;SVTYPE=DEL;SVLEN=121;SC=SKSV,cuteSV,pbsv,SVIM,SVIM-asm,PAV,Dipcall;NumNeighbors=1;NumThresholdNeighbors=1;MatchId=769;TruScore=0.666667;PctSeqSimilarity=0;PctSizeSimilarity=1;PctRecOverlap=1;SizeDiff=0;StartDistance=0;EndDistance=0	GT	0/1
chr12	131582679	HG3_Ill_250bpfermikitraw_17837	N	<INS>	20	ClusteredCalls	END=131582679;SVTYPE=INS;SVLEN=147;SC=SKSV,cuteSV,pbsv,SVIM-asm,PAV,Dipcall;NumNeighbors=1;NumThresholdNeighbors=1;MatchId=770;TruScore=0.666667;PctSeqSimilarity=0;PctSizeSimilarity=1;PctRecOverlap=1;SizeDiff=0;StartDistance=0;EndDistance=0	GT	1/1
chr12	131613516	HG4_Ill_GATKHC_21940	N	<DEL>	20	LongReadHomRef	END=131613607;SVTYPE=DEL;SVLEN=91;SC=SKSV,cuteSV,pbsv,SVIM,SVIM-asm,PAV,Dipcall;NumNeighbors=1;NumThresholdNeighbors=1;MatchId=772;TruScore=0.666667;PctSeqSimilarity=0;PctSizeSimilarity=1;PctRecOverlap=1;SizeDiff=0;StartDistance=0;EndDistance=0	GT	./.
chr12	131763115	HG2_PB_SVrefine2PB10Xhap12_9894	N	<DEL>	10	PASS	END=131763250;SVTYPE=DEL;SVLEN=135;SC=SKSV,cuteSV,pbsv,SVIM,SVIM-asm,PAV,Dipcall;NumNeighbors=1;NumThresholdNeighbors=1;MatchId=773;TruScore=0.666667;PctSeqSimilarity=0;PctSizeSimilarity=1;PctRecOverlap=1;SizeDiff=0;StartDistance=0;EndDistance=0	GT	0/1
chr12	131791321	HG3_PB_pbsv_13406	N	<DEL>	20	NoConsensusGT	END=131791426;SVTYPE=DEL;SVLEN=105;SC=SKSV,cuteSV,pbsv,PAV;NumNeighbors=1;NumThresholdNeighbors=1;MatchId=775;TruScore=0.666667;PctSeqSimilarity=0;PctSizeSimilarity=1;PctRecOverlap=1;SizeDiff=0;StartDistance=0;EndDistance=0	GT	./.
chr12	131866775	HG2_10X_SVrefine210Xhap12_9593	N	<DEL>	20	LongReadHomRef	END=131867733;SVTYPE=DEL;SVLEN=958;SC=SKSV,cuteSV,pbsv,SVIM,SVIM-asm,PAV,Dipcall;NumNeighbors=1;NumThresholdNeighbors=1;MatchId=778;TruScore=0.666667;PctSeqSimilarity=0;PctSizeSimilarity=1;PctRecOverlap=1;SizeDiff=0;StartDistance=0;EndDistance=0	GT	0/0
chr12	131878377	HG2_PB_pbsv_13719	N	<INS>	10	NoConsensusGT	END=131878377;SVTYPE=INS;SVLEN=1792;SC=SKSV,cuteSV,pbsv,SVIM,SVIM-asm,PAV,Dipcall;NumNeighbors=1;NumThresholdNeighbors=1;MatchId=779;TruScore=0.666667;PctSeqSimilarity=0;PctSizeSimilarity=1;PctRecOverlap=1;SizeDiff=0;StartDistance=0;EndDistance=0	GT	./.
chr12	131917448	HG4_PB_SVrefine2PBcRDovetail_6840	N	<DEL>	20	ClusteredCalls	END=131918322;SVTYPE=DEL;SVLEN=874;SC=SKSV,cuteSV,pbsv,SVIM,SVIM-asm,PAV,Dipcall;NumNeighbors=2;NumThresholdNeighbors=2;MatchId=781;TruScore=0.666667;PctSeqSimilarity=0;PctSizeSimilarity=1;PctRecOverlap=1;SizeDiff=0;StartDistance=0;EndDistance=0	GT	1/1
chr12	131917623	HG3_PB_SVrefine2Falcon1Dovetail_8308	N	<DEL>	10	ClusteredCalls	END=131918287;SVTYPE=DEL;SVLEN=664;SC=SKSV,cuteSV,pbsv,SVIM;NumNeighbors=1;NumThresholdNeighbors=1;MatchId=782;TruScore=0.666667;PctSeqSimilarity=0;PctSizeSimilarity=1;PctRecOverlap=1;SizeDiff=0;StartDistance=0;EndDistance=0	GT	1/1
chr12	131919866	HG2_Ill_GATKHC_21979	N	<DEL>	10	ClusteredCalls	END=131919924;SVTYPE=DEL;SVLEN=58;SC=SKSV,cuteSV,pbsv,SVIM,SVIM-asm,PAV,Dipcall;NumNeighbors=1;NumThresholdNeighbors=1;MatchId=783;TruScore=0.666667;PctSeqSimilarity=0;PctSizeSimilarity=1;PctRecOverlap=1;SizeDiff=0;StartDistance=0;EndDistance=0	GT	0/1
chr12	131962075	HG3_PB_assemblyticsfalcon_6448	N	<INS>	10	ClusteredCalls	END=131962075;SVTYPE=INS;SVLEN=473;SC=SKSV,cuteSV,pbsv,SVIM,SVIM-asm,PAV,Dipcall;NumNeighbors=2;NumThresholdNeighbors=1;MatchId=784;TruScore=0.666667;PctSeqSimilarity=0;PctSizeSimilarity=1;PctRecOverlap=1;SizeDiff=0;StartDistance=0;EndDistance=0	GT	1/1
chr12	131962254	HG2_PB_HySA_24996	N	<INS>	10	ClusteredCalls	END=131962254;SVTYPE=INS;SVLEN=101;SC=SKSV,cuteSV,pbsv,SVIM,SVIM-asm,PAV,Dipcall;NumNeighbors=1;NumThresholdNeighbors=1;MatchId=785;TruScore=0.666667;PctSeqSimilarity=0;PctSizeSimilarity=1;PctRecOverlap=1;SizeDiff=0;StartDistance=0;EndDistance=0	GT	1/1
chr12	132044229	HG2_10X_SVrefine210Xhap12_9596	N	<DEL>	20	LongReadHomRef	END=132044502;SVTYPE=DEL;SVLEN=273;SC=SKSV,cuteSV,pbsv,SVIM,SVIM-asm,PAV,Dipcall;NumNeighbors=1;NumThresholdNeighbors=1;MatchId=787;TruScore=0.666667;PctSeqSimilarity=0;PctSizeSimilarity=1;PctRecOverlap=1;SizeDiff=0;StartDistance=0;EndDistance=0	GT	0/0
chr12	132111053	HG2_PB_SVrefine2Falcon2Bionano_6823	N	<INS>	10	PASS	END=132111053;SVTYPE=INS;SVLEN=442;SC=SKSV,cuteSV,pbsv,SVIM,SVIM-asm,Dipcall;NumNeighbors=2;NumThresholdNeighbors=1;MatchId=788;TruScore=0.666667;PctSeqSimilarity=0;PctSizeSimilarity=1;PctRecOverlap=1;SizeDiff=0;StartDistance=0;EndDistance=0	GT	1/1
chr12	132139067	HG2_PB_pbsv_13735	N	<INS>	10	NoConsensusGT	END=132139067;SVTYPE=INS;SVLEN=351;SC=SKSV,cuteSV,pbsv,SVIM;NumNeighbors=1;NumThresholdNeighbors=1;MatchId=791;TruScore=0.666667;PctSeqSimilarity=0;PctSizeSimilarity=1;PctRecOverlap=1;SizeDiff=0;StartDistance=0;EndDistance=0	GT	./.
chr12	132166866	HG4_PB_HySA_20010	N	<INS>	20	NoConsensusGT	END=132166866;SVTYPE=INS;SVLEN=69;SC=SKSV,cuteSV,pbsv,SVIM,SVIM-asm,PAV,Dipcall;NumNeighbors=1;NumThresholdNeighbors=1;MatchId=792;TruScore=0.666667;PctSeqSimilarity=0;PctSizeSimilarity=1;PctRecOverlap=1;SizeDiff=0;StartDistance=0;EndDistance=0	GT	./.
chr12	132263689	HG4_Ill_SVrefine2DISCOVARDovetail_9784	N	<INS>	20	ClusteredCalls	END=132263689;SVTYPE=INS;SVLEN=85;SC=SKSV,cuteSV,pbsv;NumNeighbors=1;NumThresholdNeighbors=1;MatchId=795;TruScore=0.219608;PctSeqSimilarity=0;PctSizeSimilarity=0.658824;PctRecOverlap=0;SizeDiff=29;StartDistance=-29;EndDistance=-29	GT	1/1
chr12	132401629	HG4_Ill_svaba_17176	N	<INS>	20	ClusteredCalls	END=132401629;SVTYPE=INS;SVLEN=52;SC=SKSV,pbsv,PAV;NumNeighbors=2;NumThresholdNeighbors=1;MatchId=798;TruScore=0.666667;PctSeqSimilarity=0;PctSizeSimilarity=1;PctRecOverlap=1;SizeDiff=0;StartDistance=0;EndDistance=0	GT	0/1
chr12	132401913	HG3_PB_pbsv_13435	N	<INS>	10	NoConsensusGT	END=132401913;SVTYPE=INS;SVLEN=744;SC=SKSV,SVIM,SVIM-asm,Dipcall;NumNeighbors=1;NumThresholdNeighbors=1;MatchId=799;TruScore=0.666667;PctSeqSimilarity=0;PctSizeSimilarity=1;PctRecOverlap=1;SizeDiff=0;StartDistance=0;EndDistance=0	GT	./.
chr12	132619201	HG2_Ill_MetaSV_1163	N	<DEL>	20	LongReadHomRef	END=132620900;SVTYPE=DEL;SVLEN=1699;SC=SKSV,cuteSV,pbsv,SVIM,SVIM-asm,PAV,Dipcall;NumNeighbors=1;NumThresholdNeighbors=1;MatchId=801;TruScore=0.666667;PctSeqSimilarity=0;PctSizeSimilarity=1;PctRecOverlap=1;SizeDiff=0;StartDistance=0;EndDistance=0	GT	0/0
chr12	132639030	HG3_Ill_250bpfermikitraw_17862	N	<INS>	20	LongReadHomRef	END=132639030;SVTYPE=INS;SVLEN=73;SC=SKSV,cuteSV,pbsv,SVIM,SVIM-asm,PAV,Dipcall;NumNeighbors=1;NumThresholdNeighbors=1;MatchId=803;TruScore=0.666667;PctSeqSimilarity=0;PctSizeSimilarity=1;PctRecOverlap=1;SizeDiff=0;StartDistance=0;EndDistance=0	GT	0/0
chr12	132650727	HG2_PB_SVrefine2PB10Xhap12_9924	N	<INS>	10	ClusteredCalls	END=132650727;SVTYPE=INS;SVLEN=520;SC=SKSV,cuteSV,SVIM;NumNeighbors=1;NumThresholdNeighbors=1;MatchId=804;TruScore=0.666667;PctSeqSimilarity=0;PctSizeSimilarity=1;PctRecOverlap=1;SizeDiff=0;StartDistance=0;EndDistance=0	GT	1/1
chr12	132666691	HG2_Ill_SpiralSDKrefine_4052	N	<INS>	20	NoConsensusGT	END=132666691;SVTYPE=INS;SVLEN=326;SC=SKSV,cuteSV,pbsv,SVIM,SVIM-asm,PAV,Dipcall;NumNeighbors=1;NumThresholdNeighbors=1;MatchId=807;TruScore=0.666667;PctSeqSimilarity=0;PctSizeSimilarity=1;PctRecOverlap=1;SizeDiff=0;StartDistance=0;EndDistance=0	GT	./.
chr12	132697746	HG4_Ill_GATKHC_21981	N	<DEL>	20	ClusteredCalls	END=132697824;SVTYPE=DEL;SVLEN=78;SC=SKSV,cuteSV;NumNeighbors=1;NumThresholdNeighbors=1;MatchId=808;TruScore=0.666667;PctSeqSimilarity=0;PctSizeSimilarity=1;PctRecOverlap=1;SizeDiff=0;StartDistance=0;EndDistance=0	GT	0/1
chr12	132879957	HG2_PB_SVrefine2PB10Xhap12_9929	N	<DEL>	20	ClusteredCalls	END=132881349;SVTYPE=DEL;SVLEN=1392;SC=SKSV,cuteSV,pbsv,SVIM,SVIM-asm,PAV,Dipcall;NumNeighbors=2;NumThresholdNeighbors=1;MatchId=809;TruScore=0.314113;PctSeqSimilarity=0;PctSizeSimilarity=0.678879;PctRecOverlap=0.26346;SizeDiff=447;StartDistance=-1026;EndDistance=-579	GT	1/1
chr12	132880983	HG2_PB_pbsv_13766	N	<DEL>	10	NoConsensusGT	END=132881928;SVTYPE=DEL;SVLEN=945;SC=SKSV,cuteSV,pbsv,SVIM-asm,PAV,Dipcall;NumNeighbors=1;NumThresholdNeighbors=1;MatchId=810;TruScore=0.386061;PctSeqSimilarity=0;PctSizeSimilarity=0.642328;PctRecOverlap=0.515856;SizeDiff=338;StartDistance=-458;EndDistance=-120	GT	./.
chr12	132935352	HG2_10X_SVrefine210Xhap12_9615	N	<DEL>	20	LongReadHomRef	END=132935854;SVTYPE=DEL;SVLEN=502;SC=SKSV,cuteSV,pbsv,SVIM,SVIM-asm,PAV,Dipcall;NumNeighbors=1;NumThresholdNeighbors=1;MatchId=813;TruScore=0.666667;PctSeqSimilarity=0;PctSizeSimilarity=1;PctRecOverlap=1;SizeDiff=0;StartDistance=0;EndDistance=0	GT	0/0
chr12	132941301	HG3_PB_SVrefine2Falcon1Dovetail_8334	N	<DEL>	10	ClusteredCalls	END=132941371;SVTYPE=DEL;SVLEN=70;SC=SKSV,cuteSV;NumNeighbors=1;NumThresholdNeighbors=1;MatchId=814;TruScore=0.666667;PctSeqSimilarity=0;PctSizeSimilarity=1;PctRecOverlap=1;SizeDiff=0;StartDistance=0;EndDistance=0	GT	0/1
chr12	132954443	HG2_PB_HySA_25055	N	<DEL>	10	ClusteredCalls	END=132954945;SVTYPE=DEL;SVLEN=502;SC=SKSV,SVIM-asm;NumNeighbors=1;NumThresholdNeighbors=1;MatchId=816;TruScore=0.666667;PctSeqSimilarity=0;PctSizeSimilarity=1;PctRecOverlap=1;SizeDiff=0;StartDistance=0;EndDistance=0	GT	1/1
chr12	132957471	HG3_PB_SVrefine2Falcon1Dovetail_8337	N	<DEL>	20	ClusteredCalls	END=132958072;SVTYPE=DEL;SVLEN=601;SC=SKSV,cuteSV,pbsv,SVIM,SVIM-asm,PAV,Dipcall;NumNeighbors=3;NumThresholdNeighbors=1;MatchId=817;TruScore=0.666667;PctSeqSimilarity=0;PctSizeSimilarity=1;PctRecOverlap=1;SizeDiff=0;StartDistance=0;EndDistance=0	GT	0/1
chr12	132957512	HG3_Ill_scalpel_13228	N	<INS>	20	ClusteredCalls	END=132957512;SVTYPE=INS;SVLEN=85;SC=SKSV,cuteSV,pbsv,SVIM,PAV;NumNeighbors=2;NumThresholdNeighbors=1;MatchId=818;TruScore=0.666667;PctSeqSimilarity=0;PctSizeSimilarity=1;PctRecOverlap=1;SizeDiff=0;StartDistance=0;EndDistance=0	GT	0/1
chr12	132957829	HG3_Ill_svaba_17321	N	<DEL>	20	ClusteredCalls	END=132957915;SVTYPE=DEL;SVLEN=86;SC=SKSV,cuteSV,SVIM;NumNeighbors=1;NumThresholdNeighbors=1;MatchId=819;TruScore=0.666667;PctSeqSimilarity=0;PctSizeSimilarity=1;PctRecOverlap=1;SizeDiff=0;StartDistance=0;EndDistance=0	GT	0/1
chr12	132969064	HG2_PB_SVrefine2Falcon1plusDovetail_2811	N	<DEL>	10	ClusteredCalls	END=132969177;SVTYPE=DEL;SVLEN=113;SC=SKSV,SVIM-asm,Dipcall;NumNeighbors=1;NumThresholdNeighbors=1;MatchId=821;TruScore=0.666667;PctSeqSimilarity=0;PctSizeSimilarity=1;PctRecOverlap=1;SizeDiff=0;StartDistance=0;EndDistance=0	GT	1/1
chr12	132970707	HG4_Ill_GATKHC_21996	N	<INS>	20	ClusteredCalls	END=132970707;SVTYPE=INS;SVLEN=76;SC=SKSV,cuteSV,pbsv,SVIM,SVIM-asm,PAV,Dipcall;NumNeighbors=2;NumThresholdNeighbors=1;MatchId=822;TruScore=0.263889;PctSeqSimilarity=0;PctSizeSimilarity=0.791667;PctRecOverlap=0;SizeDiff=-20;StartDistance=-457;EndDistance=-457	GT	0/1
chr12	132970910	HG3_PB_SVrefine2PBcRDovetail_6519	N	<INS>	20	ClusteredCalls	END=132970910;SVTYPE=INS;SVLEN=176;SC=SKSV,cuteSV,pbsv,Dipcall;NumNeighbors=1;NumThresholdNeighbors=1;MatchId=823;TruScore=0.666667;PctSeqSimilarity=0;PctSizeSimilarity=1;PctRecOverlap=1;SizeDiff=0;StartDistance=0;EndDistance=0	GT	0/1
chr12	132973657	HG2_PB_SVrefine2PB10Xhap12_9936	N	<INS>	20	ClusteredCalls	END=132973657;SVTYPE=INS;SVLEN=120;SC=SKSV,cuteSV,pbsv,SVIM,SVIM-asm,PAV,Dipcall;NumNeighbors=1;NumThresholdNeighbors=1;MatchId=825;TruScore=0.330579;PctSeqSimilarity=0;PctSizeSimilarity=0.991736;PctRecOverlap=0;SizeDiff=-1;StartDistance=-405;EndDistance=-405	GT	0/1
chr12	132988071	HG3_PB_pbsv_13479	N	<INS>	10	ClusteredCalls	END=132988071;SVTYPE=INS;SVLEN=146;SC=SKSV,cuteSV,pbsv,SVIM,SVIM-asm,Dipcall;NumNeighbors=1;NumThresholdNeighbors=1;MatchId=827;TruScore=0.666667;PctSeqSimilarity=0;PctSizeSimilarity=1;PctRecOverlap=1;SizeDiff=0;StartDistance=0;EndDistance=0	GT	0/1
chr12	133003904	HG2_Ill_GATKHCSBGrefine_9202	N	<DEL>	10	LongReadHomRef	END=133004026;SVTYPE=DEL;SVLEN=122;SC=SKSV,cuteSV,pbsv,SVIM,SVIM-asm,PAV,Dipcall;NumNeighbors=1;NumThresholdNeighbors=1;MatchId=829;TruScore=0.666667;PctSeqSimilarity=0;PctSizeSimilarity=1;PctRecOverlap=1;SizeDiff=0;StartDistance=0;EndDistance=0	GT	0/0
chr12	133046253	HG3_Ill_manta_3116	N	<DEL>	20	LongReadHomRef	END=133046333;SVTYPE=DEL;SVLEN=80;SC=SKSV,cuteSV,pbsv,SVIM,SVIM-asm,PAV,Dipcall;NumNeighbors=2;NumThresholdNeighbors=2;MatchId=831;TruScore=0.666667;PctSeqSimilarity=0;PctSizeSimilarity=1;PctRecOverlap=1;SizeDiff=0;StartDistance=0;EndDistance=0	GT	0/0
chr12	133046278	HG3_Ill_Spiral_14335	N	<DEL>	20	LongReadHomRef	END=133046400;SVTYPE=DEL;SVLEN=122;SC=SKSV,cuteSV,pbsv,SVIM,SVIM-asm,PAV,Dipcall;NumNeighbors=1;NumThresholdNeighbors=1;MatchId=832;TruScore=0.666667;PctSeqSimilarity=0;PctSizeSimilarity=1;PctRecOverlap=1;SizeDiff=0;StartDistance=0;EndDistance=0	GT	0/0
chr12	133049680	HG3_Ill_GATKHC_21918	N	<DEL>	10	ClusteredCalls	END=133049800;SVTYPE=DEL;SVLEN=120;SC=SKSV,cuteSV,SVIM-asm,PAV,Dipcall;NumNeighbors=2;NumThresholdNeighbors=1;MatchId=834;TruScore=0.666667;PctSeqSimilarity=0;PctSizeSimilarity=1;PctRecOverlap=1;SizeDiff=0;StartDistance=0;EndDistance=0	GT	1/1
chr12	133049899	HG2_Ill_GATKHCSBGrefine_9205	N	<DEL>	20	ClusteredCalls	END=133050507;SVTYPE=DEL;SVLEN=608;SC=SKSV,cuteSV,pbsv,SVIM,SVIM-asm,PAV,Dipcall;NumNeighbors=2;NumThresholdNeighbors=1;MatchId=835;TruScore=0.524284;PctSeqSimilarity=0;PctSizeSimilarity=0.866776;PctRecOverlap=0.706076;SizeDiff=81;StartDistance=-179;EndDistance=-98	GT	1/1
chr12	133050596	HG4_PB_HySA_20073	N	<DEL>	20	ClusteredCalls	END=133050674;SVTYPE=DEL;SVLEN=78;SC=SKSV,cuteSV,pbsv,SVIM,SVIM-asm,PAV,Dipcall;NumNeighbors=1;NumThresholdNeighbors=1;MatchId=837;TruScore=0.666667;PctSeqSimilarity=0;PctSizeSimilarity=1;PctRecOverlap=1;SizeDiff=0;StartDistance=0;EndDistance=0	GT	0/1
chr12	133075831	HG4_Ill_250bpfermikitraw_18184	N	<DEL>	20	LongReadHomRef	END=133075915;SVTYPE=DEL;SVLEN=84;SC=SKSV,cuteSV,pbsv,SVIM,SVIM-asm,PAV,Dipcall;NumNeighbors=1;NumThresholdNeighbors=1;MatchId=838;TruScore=0.666667;PctSeqSimilarity=0;PctSizeSimilarity=1;PctRecOverlap=1;SizeDiff=0;StartDistance=0;EndDistance=0	GT	0/0
chr12	133133087	HG4_Ill_svaba_17221	N	<DEL>	10	LongReadHomRef	END=133133144;SVTYPE=DEL;SVLEN=57;SC=SKSV,cuteSV,pbsv,SVIM,PAV;NumNeighbors=1;NumThresholdNeighbors=1;MatchId=839;TruScore=0.666667;PctSeqSimilarity=0;PctSizeSimilarity=1;PctRecOverlap=1;SizeDiff=0;StartDistance=0;EndDistance=0	GT	0/0
chr12	133140408	HG2_Ill_GATKHC_22044	N	<DEL>	20	ClusteredCalls	END=133140489;SVTYPE=DEL;SVLEN=81;SC=SKSV,cuteSV,SVIM-asm,PAV;NumNeighbors=1;NumThresholdNeighbors=1;MatchId=840;TruScore=0.666667;PctSeqSimilarity=0;PctSizeSimilarity=1;PctRecOverlap=1;SizeDiff=0;StartDistance=0;EndDistance=0	GT	1/1
chr12	133141194	HG2_Ill_SVrefine2DISCOVARplusDovetail_3141	N	<DEL>	20	ClusteredCalls	END=133141328;SVTYPE=DEL;SVLEN=134;SC=SKSV,cuteSV;NumNeighbors=1;NumThresholdNeighbors=1;MatchId=841;TruScore=0.666667;PctSeqSimilarity=0;PctSizeSimilarity=1;PctRecOverlap=1;SizeDiff=0;StartDistance=0;EndDistance=0	GT	0/1
chr12	133152787	HG4_PB_SVrefine2PBcRDovetail_6871	N	<INS>	10	LongReadHomRef	END=133152787;SVTYPE=INS;SVLEN=291;SC=SKSV,cuteSV,pbsv,SVIM,SVIM-asm,PAV,Dipcall;NumNeighbors=1;NumThresholdNeighbors=1;MatchId=842;TruScore=0.666667;PctSeqSimilarity=0;PctSizeSimilarity=1;PctRecOverlap=1;SizeDiff=0;StartDistance=0;EndDistance=0	GT	0/0
chr12	133162442	HG4_Ill_manta_3233	N	<INS>	20	LongReadHomRef	END=133162442;SVTYPE=INS;SVLEN=92;SC=SKSV,cuteSV,pbsv,SVIM,SVIM-asm,PAV,Dipcall;NumNeighbors=1;NumThresholdNeighbors=1;MatchId=843;TruScore=0.666667;PctSeqSimilarity=0;PctSizeSimilarity=1;PctRecOverlap=1;SizeDiff=0;StartDistance=0;EndDistance=0	GT	0/0
chr12	133174552	HG3_PB_pbsv_13492	N	<DEL>	20	LongReadHomRef	END=133174830;SVTYPE=DEL;SVLEN=278;SC=SKSV,cuteSV,pbsv,SVIM,SVIM-asm,PAV,Dipcall;NumNeighbors=1;NumThresholdNeighbors=1;MatchId=844;TruScore=0.666667;PctSeqSimilarity=0;PctSizeSimilarity=1;PctRecOverlap=1;SizeDiff=0;StartDistance=0;EndDistance=0	GT	0/0
chr12	133250043	HG3_Ill_manta_3117	N	<DEL>	20	LongReadHomRef	END=133250114;SVTYPE=DEL;SVLEN=71;SC=SKSV,cuteSV,pbsv,SVIM,SVIM-asm,PAV,Dipcall;NumNeighbors=1;NumThresholdNeighbors=1;MatchId=846;TruScore=0.666667;PctSeqSimilarity=0;PctSizeSimilarity=1;PctRecOverlap=1;SizeDiff=0;StartDistance=0;EndDistance=0	GT	0/0
chr12	133265518	HG2_PB_assemblyticsPBcR_6302	N	<DEL>	10	LongReadHomRef	END=133266857;SVTYPE=DEL;SVLEN=1339;SC=SKSV,SVIM,SVIM-asm,PAV,Dipcall;NumNeighbors=1;NumThresholdNeighbors=1;MatchId=847;TruScore=0.666667;PctSeqSimilarity=0;PctSizeSimilarity=1;PctRecOverlap=1;SizeDiff=0;StartDistance=0;EndDistance=0	GT	0/0
chr12	133268543	HG3_PB_SVrefine2Falcon1Dovetail_8347	N	<DEL>	10	NoConsensusGT	END=133269526;SVTYPE=DEL;SVLEN=983;SC=SKSV,cuteSV,pbsv,SVIM,SVIM-asm,PAV,Dipcall;NumNeighbors=1;NumThresholdNeighbors=1;MatchId=848;TruScore=0.666667;PctSeqSimilarity=0;PctSizeSimilarity=1;PctRecOverlap=1;SizeDiff=0;StartDistance=0;EndDistance=0	GT	./.
chr12	133270961	HG2_Ill_GATKHC_22057	N	<DEL>	10	PASS	END=133271122;SVTYPE=DEL;SVLEN=161;SC=SKSV,cuteSV,pbsv,SVIM,SVIM-asm,PAV,Dipcall;NumNeighbors=1;NumThresholdNeighbors=1;MatchId=849;TruScore=0.666667;PctSeqSimilarity=0;PctSizeSimilarity=1;PctRecOverlap=1;SizeDiff=0;StartDistance=0;EndDistance=0	GT	0/1
chr12	133319347	HG2_PB_assemblyticsfalcon_6522	N	<INS>	10	LongReadHomRef	END=133319347;SVTYPE=INS;SVLEN=519;SC=SKSV,cuteSV,pbsv,SVIM,SVIM-asm,PAV,Dipcall;NumNeighbors=1;NumThresholdNeighbors=1;MatchId=852;TruScore=0.666667;PctSeqSimilarity=0;PctSizeSimilarity=1;PctRecOverlap=1;SizeDiff=0;StartDistance=0;EndDistance=0	GT	./.
chr12	133335461	HG4_PB_SVrefine2Falcon1Dovetail_8406	N	<DEL>	20	LongReadHomRef	END=133335548;SVTYPE=DEL;SVLEN=87;SC=SKSV,cuteSV,pbsv,SVIM,SVIM-asm,PAV,Dipcall;NumNeighbors=1;NumThresholdNeighbors=1;MatchId=854;TruScore=0.666667;PctSeqSimilarity=0;PctSizeSimilarity=1;PctRecOverlap=1;SizeDiff=0;StartDistance=0;EndDistance=0	GT	0/0
chr12	133353089	HG3_Ill_250bpfermikitraw_17911	N	<DEL>	20	ClusteredCalls	END=133353168;SVTYPE=DEL;SVLEN=79;SC=SKSV,cuteSV,Dipcall;NumNeighbors=2;NumThresholdNeighbors=2;MatchId=857;TruScore=0.666667;PctSeqSimilarity=0;PctSizeSimilarity=1;PctRecOverlap=1;SizeDiff=0;StartDistance=0;EndDistance=0	GT	0/1
chr12	133364380	HG4_Ill_svaba_17253	N	<DEL>	10	ClusteredCalls	END=133364446;SVTYPE=DEL;SVLEN=66;SC=SKSV,cuteSV,pbsv,SVIM,SVIM-asm,PAV,Dipcall;NumNeighbors=1;NumThresholdNeighbors=1;MatchId=858;TruScore=0.666667;PctSeqSimilarity=0;PctSizeSimilarity=1;PctRecOverlap=1;SizeDiff=0;StartDistance=0;EndDistance=0	GT	0/1
chr12	133369132	HG2_PB_SVrefine2Falcon1plusDovetail_2831	N	<DEL>	10	ClusteredCalls	END=133369372;SVTYPE=DEL;SVLEN=240;SC=SKSV,cuteSV,pbsv,SVIM,SVIM-asm,PAV,Dipcall;NumNeighbors=1;NumThresholdNeighbors=1;MatchId=859;TruScore=0.666667;PctSeqSimilarity=0;PctSizeSimilarity=1;PctRecOverlap=1;SizeDiff=0;StartDistance=0;EndDistance=0	GT	0/1
chr12	133393841	HG2_PB_pbsv_13816	N	<DEL>	10	ClusteredCalls	END=133393939;SVTYPE=DEL;SVLEN=98;SC=SKSV,cuteSV;NumNeighbors=1;NumThresholdNeighbors=1;MatchId=861;TruScore=0.666667;PctSeqSimilarity=0;PctSizeSimilarity=1;PctRecOverlap=1;SizeDiff=0;StartDistance=0;EndDistance=0	GT	0/1
chr12	133451187	HG2_Ill_GATKHC_22076	N	<DEL>	20	PASS	END=133451240;SVTYPE=DEL;SVLEN=53;SC=SKSV,cuteSV;NumNeighbors=1;NumThresholdNeighbors=1;MatchId=864;TruScore=0.666667;PctSeqSimilarity=0;PctSizeSimilarity=1;PctRecOverlap=1;SizeDiff=0;StartDistance=0;EndDistance=0	GT	0/1
chr12	133531015	HG2_PB_HySA_25167	N	<INS>	10	NoConsensusGT	END=133531015;SVTYPE=INS;SVLEN=1582;SC=SKSV,cuteSV,pbsv,SVIM;NumNeighbors=1;NumThresholdNeighbors=1;MatchId=865;TruScore=0.666667;PctSeqSimilarity=0;PctSizeSimilarity=1;PctRecOverlap=1;SizeDiff=0;StartDistance=0;EndDistance=0	GT	./.
chr12	133808835	HG3_PB_assemblyticsfalcon_6545	N	<DEL>	10	LongReadHomRef	END=133808897;SVTYPE=DEL;SVLEN=62;SC=SKSV,cuteSV,pbsv,SVIM,SVIM-asm,PAV,Dipcall;NumNeighbors=1;NumThresholdNeighbors=1;MatchId=866;TruScore=0.666667;PctSeqSimilarity=0;PctSizeSimilarity=1;PctRecOverlap=1;SizeDiff=0;StartDistance=0;EndDistance=0	GT	0/0
chr1	54712	HG2_Ill_250bpfermikitraw_2	N	<INS>	10	NoConsensusGT	END=54712;SVTYPE=INS;SVLEN=53;SC=SKSV,cuteSV,pbsv,SVIM,SVIM-asm,PAV,Dipcall;NumNeighbors=1;NumThresholdNeighbors=1;MatchId=869;TruScore=0.666667;PctSeqSimilarity=0;PctSizeSimilarity=1;PctRecOverlap=1;SizeDiff=0;StartDistance=0;EndDistance=0	GT	./.
chr1	385977	HG2_PB_PB10Xdip_2154	N	<INS>	10	NoConsensusGT	END=385977;SVTYPE=INS;SVLEN=74;SC=SKSV,cuteSV,pbsv,SVIM,SVIM-asm,PAV,Dipcall;NumNeighbors=1;NumThresholdNeighbors=1;MatchId=870;TruScore=0.666667;PctSeqSimilarity=0;PctSizeSimilarity=1;PctRecOverlap=1;SizeDiff=0;StartDistance=0;EndDistance=0	GT	./.
chr1	421058	HG2_Ill_SpiralSDKrefine_2	N	<DEL>	20	LongReadHomRef	END=421211;SVTYPE=DEL;SVLEN=153;SC=SKSV,cuteSV,pbsv,SVIM,SVIM-asm,PAV,Dipcall;NumNeighbors=1;NumThresholdNeighbors=1;MatchId=871;TruScore=0.666667;PctSeqSimilarity=0;PctSizeSimilarity=1;PctRecOverlap=1;SizeDiff=0;StartDistance=0;EndDistance=0	GT	./.
chr1	532077	HG2_PB_SVrefine2PB10Xhap12_3	N	<DEL>	20	NoConsensusGT	END=532177;SVTYPE=DEL;SVLEN=100;SC=SKSV,cuteSV,pbsv,SVIM,SVIM-asm,PAV,Dipcall;NumNeighbors=1;NumThresholdNeighbors=1;MatchId=872;TruScore=0.666667;PctSeqSimilarity=0;PctSizeSimilarity=1;PctRecOverlap=1;SizeDiff=0;StartDistance=0;EndDistance=0	GT	./.
chr1	547769	HG4_Ill_GATKHCSBGrefine_1	N	<DEL>	20	LongReadHomRef	END=547873;SVTYPE=DEL;SVLEN=104;SC=SKSV,cuteSV,pbsv,SVIM,SVIM-asm,PAV,Dipcall;NumNeighbors=1;NumThresholdNeighbors=1;MatchId=873;TruScore=0.666667;PctSeqSimilarity=0;PctSizeSimilarity=1;PctRecOverlap=1;SizeDiff=0;StartDistance=0;EndDistance=0	GT	./.
chr1	724861	HG2_Ill_breakscan11_2919	N	<INS>	20	NoConsensusGT	END=724861;SVTYPE=INS;SVLEN=2358;SC=SKSV,SVIM;NumNeighbors=1;NumThresholdNeighbors=1;MatchId=875;TruScore=0.666667;PctSeqSimilarity=0;PctSizeSimilarity=1;PctRecOverlap=1;SizeDiff=0;StartDistance=0;EndDistance=0	GT	./.
chr1	757936	HG3_PB_SVrefine2PBcRDovetail_5	N	<INS>	20	NoConsensusGT	END=757936;SVTYPE=INS;SVLEN=209;SC=SKSV,cuteSV,pbsv,SVIM,SVIM-asm,PAV,Dipcall;NumNeighbors=1;NumThresholdNeighbors=1;MatchId=876;TruScore=0.666667;PctSeqSimilarity=0;PctSizeSimilarity=1;PctRecOverlap=1;SizeDiff=0;StartDistance=0;EndDistance=0	GT	./.
chr1	840036	HG4_Ill_GATKHCSBGrefine_3	N	<INS>	20	LongReadHomRef	END=840036;SVTYPE=INS;SVLEN=82;SC=SKSV,cuteSV,pbsv,SVIM,SVIM-asm,PAV,Dipcall;NumNeighbors=1;NumThresholdNeighbors=1;MatchId=879;TruScore=0.666667;PctSeqSimilarity=0;PctSizeSimilarity=1;PctRecOverlap=1;SizeDiff=0;StartDistance=0;EndDistance=0	GT	0/0
chr1	844787	HG2_PB_PB10Xdip_2747	N	<DEL>	10	ClusteredCalls	END=844878;SVTYPE=DEL;SVLEN=91;SC=SKSV,cuteSV,pbsv,SVIM,PAV;NumNeighbors=1;NumThresholdNeighbors=1;MatchId=880;TruScore=0.666667;PctSeqSimilarity=0;PctSizeSimilarity=1;PctRecOverlap=1;SizeDiff=0;StartDistance=0;EndDistance=0	GT	1/1
chr1	869372	HG3_Ill_GATKHCSBGrefine_3	N	<DEL>	20	ClusteredCalls	END=869593;SVTYPE=DEL;SVLEN=221;SC=SKSV,cuteSV,pbsv,SVIM,SVIM-asm,PAV,Dipcall;NumNeighbors=1;NumThresholdNeighbors=1;MatchId=881;TruScore=0.666667;PctSeqSimilarity=0;PctSizeSimilarity=1;PctRecOverlap=1;SizeDiff=0;StartDistance=0;EndDistance=0	GT	0/1
chr1	900013	HG4_Ill_GATKHCSBGrefine_7	N	<DEL>	20	NoConsensusGT	END=900161;SVTYPE=DEL;SVLEN=148;SC=SKSV,cuteSV,pbsv,SVIM,SVIM-asm,PAV,Dipcall;NumNeighbors=1;NumThresholdNeighbors=1;MatchId=882;TruScore=0.666667;PctSeqSimilarity=0;PctSizeSimilarity=1;PctRecOverlap=1;SizeDiff=0;StartDistance=0;EndDistance=0	GT	./.
chr1	912066	HG2_PB_SVrefine2Falcon2Bionano_7	N	<INS>	10	NoConsensusGT	END=912066;SVTYPE=INS;SVLEN=1636;SC=SKSV,cuteSV,pbsv,SVIM,SVIM-asm,PAV,Dipcall;NumNeighbors=1;NumThresholdNeighbors=1;MatchId=883;TruScore=0.666667;PctSeqSimilarity=0;PctSizeSimilarity=1;PctRecOverlap=1;SizeDiff=0;StartDistance=0;EndDistance=0	GT	./.
chr1	912814	HG3_PB_SVrefine2Falcon1Dovetail_11	N	<DEL>	10	LongReadHomRef	END=913428;SVTYPE=DEL;SVLEN=614;SC=SKSV,cuteSV,pbsv,SVIM,SVIM-asm,PAV,Dipcall;NumNeighbors=2;NumThresholdNeighbors=1;MatchId=885;TruScore=0.666667;PctSeqSimilarity=0;PctSizeSimilarity=1;PctRecOverlap=1;SizeDiff=0;StartDistance=0;EndDistance=0	GT	0/0
chr1	912856	HG2_PB_PB10Xdip_2763	N	<INS>	10	NoConsensusGT	END=912856;SVTYPE=INS;SVLEN=60;SC=SKSV,cuteSV,pbsv,SVIM,PAV;NumNeighbors=1;NumThresholdNeighbors=1;MatchId=886;TruScore=0.666667;PctSeqSimilarity=0;PctSizeSimilarity=1;PctRecOverlap=1;SizeDiff=0;StartDistance=0;EndDistance=0	GT	./.
chr1	931730	HG2_PB_PB10Xdip_2767	N	<INS>	20	NoConsensusGT	END=931730;SVTYPE=INS;SVLEN=64;SC=SKSV,cuteSV,pbsv,SVIM,PAV;NumNeighbors=1;NumThresholdNeighbors=1;MatchId=888;TruScore=0.666667;PctSeqSimilarity=0;PctSizeSimilarity=1;PctRecOverlap=1;SizeDiff=0;StartDistance=0;EndDistance=0	GT	./.
chr1	1016016	HG2_PB_SVrefine2Falcon1plusDovetail_21	N	<INS>	10	ClusteredCalls	END=1016016;SVTYPE=INS;SVLEN=439;SC=SKSV,cuteSV,pbsv,SVIM,SVIM-asm,PAV,Dipcall;NumNeighbors=1;NumThresholdNeighbors=1;MatchId=891;TruScore=0.666667;PctSeqSimilarity=0;PctSizeSimilarity=1;PctRecOverlap=1;SizeDiff=0;StartDistance=0;EndDistance=0	GT	1/1
chr1	1075279	HG4_PB_HySA_19	N	<DEL>	10	NoConsensusGT	END=1075340;SVTYPE=DEL;SVLEN=61;SC=SKSV,cuteSV,pbsv,SVIM,SVIM-asm,PAV,Dipcall;NumNeighbors=2;NumThresholdNeighbors=1;MatchId=892;TruScore=0.666667;PctSeqSimilarity=0;PctSizeSimilarity=1;PctRecOverlap=1;SizeDiff=0;StartDistance=0;EndDistance=0	GT	./.
chr1	1075484	HG3_PB_SVrefine2Falcon1Dovetail_16	N	<DEL>	10	ClusteredCalls	END=1076039;SVTYPE=DEL;SVLEN=555;SC=SKSV,cuteSV,pbsv,SVIM,SVIM-asm,PAV,Dipcall;NumNeighbors=1;NumThresholdNeighbors=1;MatchId=894;TruScore=0.666667;PctSeqSimilarity=0;PctSizeSimilarity=1;PctRecOverlap=1;SizeDiff=0;StartDistance=0;EndDistance=0	GT	0/1
chr1	1120035	HG2_10X_allpass_2	N	<DEL>	20	LongReadHomRef	END=1120251;SVTYPE=DEL;SVLEN=216;SC=SKSV,cuteSV,pbsv,SVIM,SVIM-asm,PAV,Dipcall;NumNeighbors=3;NumThresholdNeighbors=2;MatchId=895;TruScore=0.666667;PctSeqSimilarity=0;PctSizeSimilarity=1;PctRecOverlap=1;SizeDiff=0;StartDistance=0;EndDistance=0	GT	0/0
chr1	1120035	HG3_Ill_SVrefine2DISCOVARDovetail_4	N	<DEL>	20	LongReadHomRef	END=1120143;SVTYPE=DEL;SVLEN=108;SC=SKSV,cuteSV,pbsv,SVIM,SVIM-asm,PAV,Dipcall;NumNeighbors=2;NumThresholdNeighbors=1;MatchId=896;TruScore=0.666667;PctSeqSimilarity=0;PctSizeSimilarity=1;PctRecOverlap=1;SizeDiff=0;StartDistance=0;EndDistance=0	GT	./.
chr1	1120035	HG4_PB_SVrefine2PBcRDovetail_6	N	<INS>	10	LongReadHomRef	END=1120035;SVTYPE=INS;SVLEN=216;SC=SKSV,cuteSV,pbsv,SVIM,SVIM-asm,PAV,Dipcall;NumNeighbors=1;NumThresholdNeighbors=1;MatchId=897;TruScore=0.666667;PctSeqSimilarity=0;PctSizeSimilarity=1;PctRecOverlap=1;SizeDiff=0;StartDistance=0;EndDistance=0	GT	0/0
chr1	1161693	HG4_Ill_150bpfermikitraw_13	N	<DEL>	20	LongReadHomRef	END=1161756;SVTYPE=DEL;SVLEN=63;SC=SKSV,cuteSV,pbsv,SVIM,SVIM-asm,PAV,Dipcall;NumNeighbors=1;NumThresholdNeighbors=1;MatchId=898;TruScore=0.666667;PctSeqSimilarity=0;PctSizeSimilarity=1;PctRecOverlap=1;SizeDiff=0;StartDistance=0;EndDistance=0	GT	0/0
chr1	1162672	HG4_10X_allpass_2	N	<DEL>	20	LongReadHomRef	END=1162846;SVTYPE=DEL;SVLEN=174;SC=SKSV,cuteSV,pbsv,SVIM,SVIM-asm,PAV,Dipcall;NumNeighbors=1;NumThresholdNeighbors=1;MatchId=899;TruScore=0.666667;PctSeqSimilarity=0;PctSizeSimilarity=1;PctRecOverlap=1;SizeDiff=0;StartDistance=0;EndDistance=0	GT	0/0
chr1	1183434	HG2_PB_SVrefine2Falcon2Bionano_14	N	<INS>	10	NoConsensusGT	END=1183434;SVTYPE=INS;SVLEN=395;SC=SKSV,cuteSV,pbsv,SVIM,SVIM-asm,PAV,Dipcall;NumNeighbors=1;NumThresholdNeighbors=1;MatchId=901;TruScore=0.666667;PctSeqSimilarity=0;PctSizeSimilarity=1;PctRecOverlap=1;SizeDiff=0;StartDistance=0;EndDistance=0	GT	./.
chr1	1184468	HG4_PB_HySA_26	N	<INS>	10	NoConsensusGT	END=1184468;SVTYPE=INS;SVLEN=128;SC=SKSV,cuteSV,pbsv,SVIM,SVIM-asm,PAV,Dipcall;NumNeighbors=1;NumThresholdNeighbors=1;MatchId=902;TruScore=0.666667;PctSeqSimilarity=0;PctSizeSimilarity=1;PctRecOverlap=1;SizeDiff=0;StartDistance=0;EndDistance=0	GT	./.
chr1	1223727	HG2_Ill_GATKHCSBGrefine_6	N	<DEL>	20	ClusteredCalls	END=1223855;SVTYPE=DEL;SVLEN=128;SC=SKSV,cuteSV,pbsv,SVIM,PAV;NumNeighbors=1;NumThresholdNeighbors=1;MatchId=904;TruScore=0.666667;PctSeqSimilarity=0;PctSizeSimilarity=1;PctRecOverlap=1;SizeDiff=0;StartDistance=0;EndDistance=0	GT	0/1
chr1	1285354	HG4_Ill_GATKHCSBGrefine_13	N	<DEL>	20	NoConsensusGT	END=1285754;SVTYPE=DEL;SVLEN=400;SC=SKSV,cuteSV,pbsv,SVIM,SVIM-asm,PAV,Dipcall;NumNeighbors=2;NumThresholdNeighbors=1;MatchId=905;TruScore=0.666667;PctSeqSimilarity=0;PctSizeSimilarity=1;PctRecOverlap=1;SizeDiff=0;StartDistance=0;EndDistance=0	GT	./.
chr1	1285401	HG2_Ill_MetaSV_3	N	<DEL>	10	PASS	END=1286800;SVTYPE=DEL;SVLEN=1399;SC=SKSV,cuteSV,pbsv;NumNeighbors=1;NumThresholdNeighbors=1;MatchId=906;TruScore=0.509708;PctSeqSimilarity=0;PctSizeSimilarity=0.77198;PctRecOverlap=0.757143;SizeDiff=319;StartDistance=-340;EndDistance=-21	GT	0/1
chr1	1362713	HG2_PB_SVrefine2PB10Xhap12_28	N	<INS>	10	ClusteredCalls	END=1362713;SVTYPE=INS;SVLEN=672;SC=SKSV,cuteSV,pbsv,SVIM,SVIM-asm,PAV,Dipcall;NumNeighbors=2;NumThresholdNeighbors=2;MatchId=909;TruScore=0.666667;PctSeqSimilarity=0;PctSizeSimilarity=1;PctRecOverlap=1;SizeDiff=0;StartDistance=0;EndDistance=0	GT	1/1
chr1	1362910	HG4_PB_SVrefine2Falcon1Dovetail_25	N	<INS>	10	NoConsensusGT	END=1362910;SVTYPE=INS;SVLEN=1113;SC=SKSV,cuteSV,SVIM,SVIM-asm,PAV,Dipcall;NumNeighbors=2;NumThresholdNeighbors=1;MatchId=910;TruScore=0.666667;PctSeqSimilarity=0;PctSizeSimilarity=1;PctRecOverlap=1;SizeDiff=0;StartDistance=0;EndDistance=0	GT	./.
chr1	1363361	HG4_PB_pbsv_30	N	<INS>	10	ClusteredCalls	END=1363361;SVTYPE=INS;SVLEN=457;SC=SKSV,cuteSV,SVIM,SVIM-asm,PAV,Dipcall;NumNeighbors=1;NumThresholdNeighbors=1;MatchId=911;TruScore=0.666667;PctSeqSimilarity=0;PctSizeSimilarity=1;PctRecOverlap=1;SizeDiff=0;StartDistance=0;EndDistance=0	GT	1/1
chr1	1413217	HG3_PB_assemblyticsfalcon_43	N	<DEL>	10	LongReadHomRef	END=1413350;SVTYPE=DEL;SVLEN=133;SC=SKSV,cuteSV,pbsv,SVIM,SVIM-asm,PAV,Dipcall;NumNeighbors=1;NumThresholdNeighbors=1;MatchId=913;TruScore=0.666667;PctSeqSimilarity=0;PctSizeSimilarity=1;PctRecOverlap=1;SizeDiff=0;StartDistance=0;EndDistance=0	GT	./.
chr1	1479175	HG4_PB_SVrefine2PBcRDovetail_13	N	<INS>	10	PASS	END=1479175;SVTYPE=INS;SVLEN=93;SC=SKSV,cuteSV,pbsv,SVIM,SVIM-asm,PAV,Dipcall;NumNeighbors=1;NumThresholdNeighbors=1;MatchId=914;TruScore=0.666667;PctSeqSimilarity=0;PctSizeSimilarity=1;PctRecOverlap=1;SizeDiff=0;StartDistance=0;EndDistance=0	GT	0/1
chr1	1880386	HG2_Ill_SVrefine2DISCOVARplusDovetail_18	N	<INS>	20	PASS	END=1880386;SVTYPE=INS;SVLEN=111;SC=SKSV,cuteSV,pbsv,SVIM,SVIM-asm,PAV,Dipcall;NumNeighbors=1;NumThresholdNeighbors=1;MatchId=918;TruScore=0.666667;PctSeqSimilarity=0;PctSizeSimilarity=1;PctRecOverlap=1;SizeDiff=0;StartDistance=0;EndDistance=0	GT	0/1
chr1	1900363	HG4_Ill_GATKHCSBGrefine_21	N	<DEL>	20	LongReadHomRef	END=1900432;SVTYPE=DEL;SVLEN=69;SC=SKSV,cuteSV,pbsv,SVIM,SVIM-asm,PAV,Dipcall;NumNeighbors=2;NumThresholdNeighbors=1;MatchId=919;TruScore=0.666667;PctSeqSimilarity=0;PctSizeSimilarity=1;PctRecOverlap=1;SizeDiff=0;StartDistance=0;EndDistance=0	GT	0/0
chr1	1900559	HG3_Ill_SVrefine2DISCOVARDovetail_15	N	<DEL>	20	LongReadHomRef	END=1900789;SVTYPE=DEL;SVLEN=230;SC=SKSV,cuteSV,pbsv,SVIM,SVIM-asm,PAV,Dipcall;NumNeighbors=1;NumThresholdNeighbors=1;MatchId=920;TruScore=0.666667;PctSeqSimilarity=0;PctSizeSimilarity=1;PctRecOverlap=1;SizeDiff=0;StartDistance=0;EndDistance=0	GT	0/0
chr1	1911492	HG4_PB_pbsv_43	N	<DEL>	20	LongReadHomRef	END=1911708;SVTYPE=DEL;SVLEN=216;SC=SKSV,cuteSV,pbsv,SVIM,SVIM-asm,PAV,Dipcall;NumNeighbors=1;NumThresholdNeighbors=1;MatchId=921;TruScore=0.666667;PctSeqSimilarity=0;PctSizeSimilarity=1;PctRecOverlap=1;SizeDiff=0;StartDistance=0;EndDistance=0	GT	0/0
chr1	1991888	HG3_Ill_150bpfermikitraw_30	N	<DEL>	20	LongReadHomRef	END=1991954;SVTYPE=DEL;SVLEN=66;SC=SKSV,cuteSV,pbsv,SVIM,SVIM-asm,PAV,Dipcall;NumNeighbors=1;NumThresholdNeighbors=1;MatchId=923;TruScore=0.666667;PctSeqSimilarity=0;PctSizeSimilarity=1;PctRecOverlap=1;SizeDiff=0;StartDistance=0;EndDistance=0	GT	0/0
chr1	2037916	HG3_PB_pbsv_45	N	<DEL>	20	NoConsensusGT	END=2038030;SVTYPE=DEL;SVLEN=114;SC=SKSV,cuteSV,pbsv,SVIM,SVIM-asm,PAV,Dipcall;NumNeighbors=3;NumThresholdNeighbors=3;MatchId=924;TruScore=0.666667;PctSeqSimilarity=0;PctSizeSimilarity=1;PctRecOverlap=1;SizeDiff=0;StartDistance=0;EndDistance=0	GT	./.
chr1	2038119	HG3_Ill_SVrefine2DISCOVARDovetail_18	N	<DEL>	20	ClusteredCalls	END=2038294;SVTYPE=DEL;SVLEN=175;SC=SKSV,cuteSV,pbsv,SVIM,SVIM-asm,PAV,Dipcall;NumNeighbors=2;NumThresholdNeighbors=1;MatchId=925;TruScore=0.666667;PctSeqSimilarity=0;PctSizeSimilarity=1;PctRecOverlap=1;SizeDiff=0;StartDistance=0;EndDistance=0	GT	0/1
chr1	2038235	HG3_Ill_GATKHC_49	N	<DEL>	20	ClusteredCalls	END=2038294;SVTYPE=DEL;SVLEN=59;SC=SKSV,cuteSV,pbsv,SVIM,SVIM-asm,PAV,Dipcall;NumNeighbors=1;NumThresholdNeighbors=1;MatchId=926;TruScore=0.666667;PctSeqSimilarity=0;PctSizeSimilarity=1;PctRecOverlap=1;SizeDiff=0;StartDistance=0;EndDistance=0	GT	0/1
chr1	2052952	HG2_Ill_SpiralSDKrefine_24	N	<DEL>	20	LongReadHomRef	END=2055312;SVTYPE=DEL;SVLEN=2360;SC=SKSV,cuteSV,pbsv,SVIM,SVIM-asm,PAV,Dipcall;NumNeighbors=1;NumThresholdNeighbors=1;MatchId=927;TruScore=0.666667;PctSeqSimilarity=0;PctSizeSimilarity=1;PctRecOverlap=1;SizeDiff=0;StartDistance=0;EndDistance=0	GT	0/0
chr1	2073301	HG2_10X_SVrefine210Xhap12_27	N	<DEL>	20	LongReadHomRef	END=2073595;SVTYPE=DEL;SVLEN=294;SC=SKSV,cuteSV,pbsv,SVIM,SVIM-asm,PAV,Dipcall;NumNeighbors=1;NumThresholdNeighbors=1;MatchId=928;TruScore=0.666667;PctSeqSimilarity=0;PctSizeSimilarity=1;PctRecOverlap=1;SizeDiff=0;StartDistance=0;EndDistance=0	GT	0/0
chr1	2078502	HG2_PB_SVrefine2Falcon1plusDovetail_44	N	<INS>	20	PASS	END=2078502;SVTYPE=INS;SVLEN=163;SC=SKSV,cuteSV,pbsv,SVIM,SVIM-asm,PAV,Dipcall;NumNeighbors=1;NumThresholdNeighbors=1;MatchId=929;TruScore=0.666667;PctSeqSimilarity=0;PctSizeSimilarity=1;PctRecOverlap=1;SizeDiff=0;StartDistance=0;EndDistance=0	GT	0/1
chr1	2193208	HG2_10X_SVrefine210Xhap12_29	N	<DEL>	20	LongReadHomRef	END=2193722;SVTYPE=DEL;SVLEN=514;SC=SKSV,cuteSV,pbsv,SVIM,SVIM-asm,PAV,Dipcall;NumNeighbors=1;NumThresholdNeighbors=1;MatchId=932;TruScore=0.666667;PctSeqSimilarity=0;PctSizeSimilarity=1;PctRecOverlap=1;SizeDiff=0;StartDistance=0;EndDistance=0	GT	0/0
chr1	2211999	HG2_PB_SVrefine2Falcon1plusDovetail_46	N	<INS>	10	NoConsensusGT	END=2211999;SVTYPE=INS;SVLEN=892;SC=SKSV,cuteSV,pbsv,SVIM,SVIM-asm,PAV,Dipcall;NumNeighbors=1;NumThresholdNeighbors=1;MatchId=933;TruScore=0.666667;PctSeqSimilarity=0;PctSizeSimilarity=1;PctRecOverlap=1;SizeDiff=0;StartDistance=0;EndDistance=0	GT	./.
chr1	2241073	HG2_10X_SVrefine210Xhap12_30	N	<DEL>	20	LongReadHomRef	END=2241227;SVTYPE=DEL;SVLEN=154;SC=SKSV,cuteSV,pbsv,SVIM,SVIM-asm,PAV,Dipcall;NumNeighbors=1;NumThresholdNeighbors=1;MatchId=935;TruScore=0.666667;PctSeqSimilarity=0;PctSizeSimilarity=1;PctRecOverlap=1;SizeDiff=0;StartDistance=0;EndDistance=0	GT	0/0
chr1	2256544	HG2_PB_SVrefine2PB10Xhap12_43	N	<INS>	10	PASS	END=2256544;SVTYPE=INS;SVLEN=3458;SC=SKSV,cuteSV,pbsv,SVIM,SVIM-asm,PAV,Dipcall;NumNeighbors=1;NumThresholdNeighbors=1;MatchId=936;TruScore=0.666667;PctSeqSimilarity=0;PctSizeSimilarity=1;PctRecOverlap=1;SizeDiff=0;StartDistance=0;EndDistance=0	GT	1/1
chr1	2371829	HG4_PB_assemblyticsfalcon_64	N	<INS>	10	ClusteredCalls	END=2371829;SVTYPE=INS;SVLEN=692;SC=SKSV,cuteSV,SVIM;NumNeighbors=1;NumThresholdNeighbors=1;MatchId=938;TruScore=0.16837;PctSeqSimilarity=0;PctSizeSimilarity=0.505109;PctRecOverlap=0;SizeDiff=-678;StartDistance=-122;EndDistance=-122	GT	1/1
chr1	2390865	HG4_Ill_150bpfermikitraw_29	N	<DEL>	20	PASS	END=2390929;SVTYPE=DEL;SVLEN=64;SC=SKSV,cuteSV,SVIM-asm;NumNeighbors=1;NumThresholdNeighbors=1;MatchId=940;TruScore=0.666667;PctSeqSimilarity=0;PctSizeSimilarity=1;PctRecOverlap=1;SizeDiff=0;StartDistance=0;EndDistance=0	GT	1/1
chr1	2572442	HG2_Ill_SVrefine2DISCOVARplusDovetail_33	N	<DEL>	20	LongReadHomRef	END=2572625;SVTYPE=DEL;SVLEN=183;SC=SKSV,cuteSV,pbsv,SVIM,SVIM-asm,PAV,Dipcall;NumNeighbors=1;NumThresholdNeighbors=1;MatchId=942;TruScore=0.666667;PctSeqSimilarity=0;PctSizeSimilarity=1;PctRecOverlap=1;SizeDiff=0;StartDistance=0;EndDistance=0	GT	0/0
chr1	2583441	HG4_Ill_GATKHCSBGrefine_33	N	<DEL>	10	NoConsensusGT	END=2583522;SVTYPE=DEL;SVLEN=81;SC=SKSV,cuteSV,pbsv,SVIM,SVIM-asm,PAV,Dipcall;NumNeighbors=2;NumThresholdNeighbors=2;MatchId=943;TruScore=0.666667;PctSeqSimilarity=0;PctSizeSimilarity=1;PctRecOverlap=1;SizeDiff=0;StartDistance=0;EndDistance=0	GT	./.
chr1	2583628	HG2_Ill_GATKHC_61	N	<DEL>	10	NoConsensusGT	END=2583706;SVTYPE=DEL;SVLEN=78;SC=SKSV,cuteSV,pbsv,SVIM,SVIM-asm,PAV,Dipcall;NumNeighbors=1;NumThresholdNeighbors=1;MatchId=944;TruScore=0.666667;PctSeqSimilarity=0;PctSizeSimilarity=1;PctRecOverlap=1;SizeDiff=0;StartDistance=0;EndDistance=0	GT	./.
chr1	2605825	HG3_PB_SVrefine2Falcon1Dovetail_55	N	<INS>	10	NoConsensusGT	END=2605825;SVTYPE=INS;SVLEN=4535;SC=SKSV,cuteSV,pbsv,SVIM,SVIM-asm,PAV,Dipcall;NumNeighbors=1;NumThresholdNeighbors=1;MatchId=946;TruScore=0.666667;PctSeqSimilarity=0;PctSizeSimilarity=1;PctRecOverlap=1;SizeDiff=0;StartDistance=0;EndDistance=0	GT	./.
chr1	2629212	HG3_Ill_scalpel_33	N	<DEL>	10	NoConsensusGT	END=2629372;SVTYPE=DEL;SVLEN=160;SC=SKSV,pbsv,SVIM,SVIM-asm,PAV,Dipcall;NumNeighbors=1;NumThresholdNeighbors=1;MatchId=947;TruScore=0.666667;PctSeqSimilarity=0;PctSizeSimilarity=1;PctRecOverlap=1;SizeDiff=0;StartDistance=0;EndDistance=0	GT	./.
chr1	2765350	HG2_PB_assemblyticsPBcR_65	N	<DEL>	10	LongReadHomRef	END=2766145;SVTYPE=DEL;SVLEN=795;SC=SKSV,cuteSV,pbsv,SVIM,SVIM-asm,PAV,Dipcall;NumNeighbors=1;NumThresholdNeighbors=1;MatchId=949;TruScore=0.666667;PctSeqSimilarity=0;PctSizeSimilarity=1;PctRecOverlap=1;SizeDiff=0;StartDistance=0;EndDistance=0	GT	0/0
chr1	2775802	HG4_Ill_GATKHC_74	N	<DEL>	20	LongReadHomRef	END=2775880;SVTYPE=DEL;SVLEN=78;SC=SKSV,cuteSV,SVIM;NumNeighbors=1;NumThresholdNeighbors=1;MatchId=951;TruScore=0.666667;PctSeqSimilarity=0;PctSizeSimilarity=1;PctRecOverlap=1;SizeDiff=0;StartDistance=0;EndDistance=0	GT	0/0
chr1	2876572	HG2_Ill_SVrefine2DISCOVARplusDovetail_36	N	<DEL>	20	ClusteredCalls	END=2876692;SVTYPE=DEL;SVLEN=120;SC=SKSV,cuteSV,pbsv,SVIM,SVIM-asm,PAV,Dipcall;NumNeighbors=1;NumThresholdNeighbors=1;MatchId=953;TruScore=0.666667;PctSeqSimilarity=0;PctSizeSimilarity=1;PctRecOverlap=1;SizeDiff=0;StartDistance=0;EndDistance=0	GT	1/1
chr1	2894170	HG4_PB_assemblyticsfalcon_81	N	<INS>	10	NoConsensusGT	END=2894170;SVTYPE=INS;SVLEN=138;SC=SKSV,cuteSV,pbsv,SVIM,SVIM-asm,PAV,Dipcall;NumNeighbors=1;NumThresholdNeighbors=1;MatchId=955;TruScore=0.666667;PctSeqSimilarity=0;PctSizeSimilarity=1;PctRecOverlap=1;SizeDiff=0;StartDistance=0;EndDistance=0	GT	./.
chr1	2933057	HG2_PB_PB10Xdip_1937	N	<INS>	10	ClusteredCalls	END=2933057;SVTYPE=INS;SVLEN=134;SC=SKSV,cuteSV,pbsv,SVIM,SVIM-asm,PAV,Dipcall;NumNeighbors=7;NumThresholdNeighbors=4;MatchId=956;TruScore=0.666667;PctSeqSimilarity=0;PctSizeSimilarity=1;PctRecOverlap=1;SizeDiff=0;StartDistance=0;EndDistance=0	GT	1/1
chr1	2933213	HG2_PB_PB10Xdip_1939	N	<INS>	10	ClusteredCalls	END=2933213;SVTYPE=INS;SVLEN=69;SC=SKSV,cuteSV,pbsv,SVIM,SVIM-asm,PAV,Dipcall;NumNeighbors=6;NumThresholdNeighbors=2;MatchId=957;TruScore=0.666667;PctSeqSimilarity=0;PctSizeSimilarity=1;PctRecOverlap=1;SizeDiff=0;StartDistance=0;EndDistance=0	GT	1/1
chr1	2933214	HG2_PB_HySA_117	N	<INS>	10	ClusteredCalls	END=2933214;SVTYPE=INS;SVLEN=417;SC=SKSV,cuteSV,pbsv,SVIM;NumNeighbors=5;NumThresholdNeighbors=2;MatchId=958;TruScore=0.253397;PctSeqSimilarity=0;PctSizeSimilarity=0.760192;PctRecOverlap=0;SizeDiff=100;StartDistance=-24;EndDistance=-24	GT	1/1
chr1	2933216	HG2_PB_pbsv_72	N	<INS>	20	ClusteredCalls	END=2933216;SVTYPE=INS;SVLEN=569;SC=SKSV,cuteSV,pbsv,SVIM,SVIM-asm,PAV,Dipcall;NumNeighbors=4;NumThresholdNeighbors=2;MatchId=959;TruScore=0.666667;PctSeqSimilarity=0;PctSizeSimilarity=1;PctRecOverlap=1;SizeDiff=0;StartDistance=0;EndDistance=0	GT	1/1
chr1	2933225	HG2_PB_PB10Xdip_1941	N	<INS>	10	ClusteredCalls	END=2933225;SVTYPE=INS;SVLEN=70;SC=SKSV,cuteSV,pbsv,SVIM,SVIM-asm,PAV,Dipcall;NumNeighbors=3;NumThresholdNeighbors=1;MatchId=960;TruScore=0.666667;PctSeqSimilarity=0;PctSizeSimilarity=1;PctRecOverlap=1;SizeDiff=0;StartDistance=0;EndDistance=0	GT	1/1
chr1	2933250	HG2_PB_PB10Xdip_1943	N	<INS>	10	ClusteredCalls	END=2933250;SVTYPE=INS;SVLEN=157;SC=SKSV,cuteSV,pbsv,SVIM,SVIM-asm,PAV,Dipcall;NumNeighbors=2;NumThresholdNeighbors=1;MatchId=962;TruScore=0.666667;PctSeqSimilarity=0;PctSizeSimilarity=1;PctRecOverlap=1;SizeDiff=0;StartDistance=0;EndDistance=0	GT	1/1
chr1	2933275	HG2_PB_assemblyticsfalcon_98	N	<INS>	10	ClusteredCalls	END=2933275;SVTYPE=INS;SVLEN=848;SC=SKSV,cuteSV,SVIM,SVIM-asm,PAV,Dipcall;NumNeighbors=1;NumThresholdNeighbors=1;MatchId=963;TruScore=0.666667;PctSeqSimilarity=0;PctSizeSimilarity=1;PctRecOverlap=1;SizeDiff=0;StartDistance=0;EndDistance=0	GT	1/1
chr1	2959216	HG2_Ill_Krunchall_46	N	<INS>	20	PASS	END=2959216;SVTYPE=INS;SVLEN=57;SC=SKSV,pbsv;NumNeighbors=1;NumThresholdNeighbors=1;MatchId=965;TruScore=0.666667;PctSeqSimilarity=0;PctSizeSimilarity=1;PctRecOverlap=1;SizeDiff=0;StartDistance=0;EndDistance=0	GT	0/1
chr1	3097404	HG2_PB_SVrefine2Falcon2Bionano_50	N	<INS>	10	ClusteredCalls	END=3097404;SVTYPE=INS;SVLEN=989;SC=SKSV,cuteSV,pbsv,SVIM;NumNeighbors=1;NumThresholdNeighbors=1;MatchId=966;TruScore=0.666667;PctSeqSimilarity=0;PctSizeSimilarity=1;PctRecOverlap=1;SizeDiff=0;StartDistance=0;EndDistance=0	GT	1/1
chr1	3098430	HG4_PB_pbsv_79	N	<INS>	10	ClusteredCalls	END=3098430;SVTYPE=INS;SVLEN=995;SC=SKSV,cuteSV,pbsv,SVIM,SVIM-asm,PAV,Dipcall;NumNeighbors=1;NumThresholdNeighbors=1;MatchId=968;TruScore=0.666667;PctSeqSimilarity=0;PctSizeSimilarity=1;PctRecOverlap=1;SizeDiff=0;StartDistance=0;EndDistance=0	GT	1/1
chr1	3129182	HG2_PB_SVrefine2Falcon2Bionano_51	N	<INS>	10	ClusteredCalls	END=3129182;SVTYPE=INS;SVLEN=140;SC=SKSV,cuteSV,pbsv,SVIM,SVIM-asm,PAV,Dipcall;NumNeighbors=2;NumThresholdNeighbors=2;MatchId=969;TruScore=0.666667;PctSeqSimilarity=0;PctSizeSimilarity=1;PctRecOverlap=1;SizeDiff=0;StartDistance=0;EndDistance=0	GT	1/1
chr1	3131910	HG2_PB_SVrefine2Falcon1plusDovetail_71	N	<INS>	20	ClusteredCalls	END=3131910;SVTYPE=INS;SVLEN=306;SC=SKSV,cuteSV,pbsv,SVIM,SVIM-asm,PAV,Dipcall;NumNeighbors=1;NumThresholdNeighbors=1;MatchId=971;TruScore=0.666667;PctSeqSimilarity=0;PctSizeSimilarity=1;PctRecOverlap=1;SizeDiff=0;StartDistance=0;EndDistance=0	GT	1/1
chr1	3203561	HG4_PB_SVrefine2Falcon1Dovetail_58	N	<DEL>	20	NoConsensusGT	END=3203618;SVTYPE=DEL;SVLEN=57;SC=SKSV,cuteSV,pbsv,SVIM,SVIM-asm,Dipcall;NumNeighbors=2;NumThresholdNeighbors=1;MatchId=972;TruScore=0.666667;PctSeqSimilarity=0;PctSizeSimilarity=1;PctRecOverlap=1;SizeDiff=0;StartDistance=0;EndDistance=0	GT	./.
chr1	3203875	HG2_10X_allpass_4	N	<DEL>	20	LongReadHomRef	END=3204401;SVTYPE=DEL;SVLEN=526;SC=SKSV,cuteSV,pbsv,SVIM,SVIM-asm,PAV,Dipcall;NumNeighbors=2;NumThresholdNeighbors=1;MatchId=973;TruScore=0.666667;PctSeqSimilarity=0;PctSizeSimilarity=1;PctRecOverlap=1;SizeDiff=0;StartDistance=0;EndDistance=0	GT	./.
chr1	3204129	HG4_Ill_GATKHCSBGrefine_48	N	<DEL>	20	PASS	END=3204226;SVTYPE=DEL;SVLEN=97;SC=SKSV,cuteSV,pbsv,SVIM,SVIM-asm,PAV,Dipcall;NumNeighbors=1;NumThresholdNeighbors=1;MatchId=974;TruScore=0.666667;PctSeqSimilarity=0;PctSizeSimilarity=1;PctRecOverlap=1;SizeDiff=0;StartDistance=0;EndDistance=0	GT	1/1
chr1	3215864	HG4_Ill_GATKHCSBGrefine_49	N	<DEL>	20	ClusteredCalls	END=3215986;SVTYPE=DEL;SVLEN=122;SC=SKSV,cuteSV,PAV;NumNeighbors=1;NumThresholdNeighbors=1;MatchId=975;TruScore=0.666667;PctSeqSimilarity=0;PctSizeSimilarity=1;PctRecOverlap=1;SizeDiff=0;StartDistance=0;EndDistance=0	GT	1/1
chr1	3350046	HG3_Ill_250bpfermikitraw_65	N	<DEL>	20	LongReadHomRef	END=3350124;SVTYPE=DEL;SVLEN=78;SC=SKSV,cuteSV,pbsv,SVIM,SVIM-asm,PAV,Dipcall;NumNeighbors=1;NumThresholdNeighbors=1;MatchId=977;TruScore=0.666667;PctSeqSimilarity=0;PctSizeSimilarity=1;PctRecOverlap=1;SizeDiff=0;StartDistance=0;EndDistance=0	GT	0/0
chr1	3418555	HG4_PB_assemblyticsfalcon_99	N	<INS>	10	NoConsensusGT	END=3418555;SVTYPE=INS;SVLEN=1120;SC=SKSV,cuteSV,SVIM;NumNeighbors=1;NumThresholdNeighbors=1;MatchId=979;TruScore=0.220238;PctSeqSimilarity=0;PctSizeSimilarity=0.660714;PctRecOverlap=0;SizeDiff=380;StartDistance=-123;EndDistance=-123	GT	./.
chr1	3499996	HG3_PB_HySA_112	N	<INS>	10	ClusteredCalls	END=3499996;SVTYPE=INS;SVLEN=162;SC=SKSV,cuteSV,pbsv,SVIM,PAV,Dipcall;NumNeighbors=1;NumThresholdNeighbors=1;MatchId=983;TruScore=0.666667;PctSeqSimilarity=0;PctSizeSimilarity=1;PctRecOverlap=1;SizeDiff=0;StartDistance=0;EndDistance=0	GT	1/1
chr1	3560934	HG3_Ill_GATKHC_97	N	<DEL>	20	NoConsensusGT	END=3560985;SVTYPE=DEL;SVLEN=51;SC=SKSV,cuteSV,pbsv,SVIM,SVIM-asm,PAV,Dipcall;NumNeighbors=1;NumThresholdNeighbors=1;MatchId=986;TruScore=0.666667;PctSeqSimilarity=0;PctSizeSimilarity=1;PctRecOverlap=1;SizeDiff=0;StartDistance=0;EndDistance=0	GT	./.
chr1	3610229	HG3_PB_SVrefine2Falcon1Dovetail_78	N	<DEL>	20	LongReadHomRef	END=3610404;SVTYPE=DEL;SVLEN=175;SC=SKSV,cuteSV,pbsv,SVIM,SVIM-asm,PAV,Dipcall;NumNeighbors=2;NumThresholdNeighbors=1;MatchId=987;TruScore=0.666667;PctSeqSimilarity=0;PctSizeSimilarity=1;PctRecOverlap=1;SizeDiff=0;StartDistance=0;EndDistance=0	GT	0/0
chr1	3748936	HG2_Ill_manta_14	N	<DEL>	20	LongReadHomRef	END=3749008;SVTYPE=DEL;SVLEN=72;SC=SKSV,cuteSV,pbsv,SVIM,SVIM-asm,PAV,Dipcall;NumNeighbors=1;NumThresholdNeighbors=1;MatchId=988;TruScore=0.666667;PctSeqSimilarity=0;PctSizeSimilarity=1;PctRecOverlap=1;SizeDiff=0;StartDistance=0;EndDistance=0	GT	0/0
chr1	3750816	HG3_Ill_250bpfermikitraw_76	N	<DEL>	20	LongReadHomRef	END=3750869;SVTYPE=DEL;SVLEN=53;SC=SKSV,cuteSV,pbsv,SVIM,SVIM-asm,PAV,Dipcall;NumNeighbors=1;NumThresholdNeighbors=1;MatchId=990;TruScore=0.666667;PctSeqSimilarity=0;PctSizeSimilarity=1;PctRecOverlap=1;SizeDiff=0;StartDistance=0;EndDistance=0	GT	0/0
chr1	3790824	HG4_PB_HySA_146	N	<DEL>	20	LongReadHomRef	END=3790902;SVTYPE=DEL;SVLEN=78;SC=SKSV,cuteSV,pbsv,SVIM,SVIM-asm,PAV,Dipcall;NumNeighbors=1;NumThresholdNeighbors=1;MatchId=991;TruScore=0.666667;PctSeqSimilarity=0;PctSizeSimilarity=1;PctRecOverlap=1;SizeDiff=0;StartDistance=0;EndDistance=0	GT	0/0
chr1	4059822	HG4_Ill_150bpfermikitraw_63	N	<DEL>	20	ClusteredCalls	END=4059940;SVTYPE=DEL;SVLEN=118;SC=SKSV,cuteSV,pbsv,SVIM,SVIM-asm,PAV,Dipcall;NumNeighbors=1;NumThresholdNeighbors=1;MatchId=993;TruScore=0.666667;PctSeqSimilarity=0;PctSizeSimilarity=1;PctRecOverlap=1;SizeDiff=0;StartDistance=0;EndDistance=0	GT	0/1
chr1	4076999	HG2_PB_HySA_178	N	<INS>	10	ClusteredCalls	END=4076999;SVTYPE=INS;SVLEN=74;SC=SKSV,cuteSV,pbsv,SVIM,SVIM-asm,PAV,Dipcall;NumNeighbors=1;NumThresholdNeighbors=1;MatchId=995;TruScore=0.666667;PctSeqSimilarity=0;PctSizeSimilarity=1;PctRecOverlap=1;SizeDiff=0;StartDistance=0;EndDistance=0	GT	1/1
chr1	4124298	HG2_PB_SVrefine2Falcon2Bionano_74	N	<DEL>	20	PASS	END=4125283;SVTYPE=DEL;SVLEN=985;SC=SKSV,cuteSV,pbsv,SVIM,SVIM-asm,PAV,Dipcall;NumNeighbors=1;NumThresholdNeighbors=1;MatchId=996;TruScore=0.666667;PctSeqSimilarity=0;PctSizeSimilarity=1;PctRecOverlap=1;SizeDiff=0;StartDistance=0;EndDistance=0	GT	0/1
chr1	4137299	HG2_PB_SVrefine2Falcon1plusDovetail_93	N	<INS>	10	NoConsensusGT	END=4137299;SVTYPE=INS;SVLEN=347;SC=SKSV,pbsv,Dipcall;NumNeighbors=2;NumThresholdNeighbors=1;MatchId=997;TruScore=0.666667;PctSeqSimilarity=0;PctSizeSimilarity=1;PctRecOverlap=1;SizeDiff=0;StartDistance=0;EndDistance=0	GT	./.
chr1	4137677	HG3_PB_HySA_136	N	<INS>	20	PASS	END=4137677;SVTYPE=INS;SVLEN=57;SC=SKSV,pbsv,SVIM-asm,Dipcall;NumNeighbors=1;NumThresholdNeighbors=1;MatchId=998;TruScore=0.666667;PctSeqSimilarity=0;PctSizeSimilarity=1;PctRecOverlap=1;SizeDiff=0;StartDistance=0;EndDistance=0	GT	1/1
chr1	4138219	HG2_PB_PB10Xdip_2231	N	<INS>	10	NoConsensusGT	END=4138219;SVTYPE=INS;SVLEN=54;SC=SKSV,cuteSV,pbsv,SVIM,SVIM-asm,Dipcall;NumNeighbors=2;NumThresholdNeighbors=1;MatchId=999;TruScore=0.666667;PctSeqSimilarity=0;PctSizeSimilarity=1;PctRecOverlap=1;SizeDiff=0;StartDistance=0;EndDistance=0	GT	./.
chr1	4138439	HG4_PB_pbsv_116	N	<DEL>	20	NoConsensusGT	END=4138556;SVTYPE=DEL;SVLEN=117;SC=SKSV,cuteSV,pbsv,SVIM,SVIM-asm,PAV,Dipcall;NumNeighbors=1;NumThresholdNeighbors=1;MatchId=1000;TruScore=0.666667;PctSeqSimilarity=0;PctSizeSimilarity=1;PctRecOverlap=1;SizeDiff=0;StartDistance=0;EndDistance=0	GT	./.
chr1	4195827	HG2_PB_SVrefine2Falcon1plusDovetail_94	N	<INS>	10	ClusteredCalls	END=4195827;SVTYPE=INS;SVLEN=380;SC=SKSV,cuteSV,pbsv,SVIM,SVIM-asm,PAV,Dipcall;NumNeighbors=1;NumThresholdNeighbors=1;MatchId=1001;TruScore=0.666667;PctSeqSimilarity=0;PctSizeSimilarity=1;PctRecOverlap=1;SizeDiff=0;StartDistance=0;EndDistance=0	GT	1/1
chr1	4204383	HG2_PB_SVrefine2PB10Xhap12_100	N	<INS>	10	ClusteredCalls	END=4204383;SVTYPE=INS;SVLEN=1161;SC=SKSV,cuteSV,SVIM,SVIM-asm,PAV,Dipcall;NumNeighbors=2;NumThresholdNeighbors=1;MatchId=1003;TruScore=0.666667;PctSeqSimilarity=0;PctSizeSimilarity=1;PctRecOverlap=1;SizeDiff=0;StartDistance=0;EndDistance=0	GT	1/1
chr1	4204636	HG2_Ill_250bpfermikitraw_85	N	<DEL>	10	ClusteredCalls	END=4204688;SVTYPE=DEL;SVLEN=52;SC=SKSV,cuteSV,pbsv,SVIM,SVIM-asm,PAV,Dipcall;NumNeighbors=1;NumThresholdNeighbors=1;MatchId=1004;TruScore=0.666667;PctSeqSimilarity=0;PctSizeSimilarity=1;PctRecOverlap=1;SizeDiff=0;StartDistance=0;EndDistance=0	GT	0/1
chr1	4288450	HG3_Ill_MetaSV_20	N	<INS>	20	LongReadHomRef	END=4288450;SVTYPE=INS;SVLEN=318;SC=SKSV,cuteSV,pbsv,SVIM,SVIM-asm,PAV,Dipcall;NumNeighbors=1;NumThresholdNeighbors=1;MatchId=1005;TruScore=0.666667;PctSeqSimilarity=0;PctSizeSimilarity=1;PctRecOverlap=1;SizeDiff=0;StartDistance=0;EndDistance=0	GT	0/0
chr1	4363039	HG4_Ill_250bpfermikitraw_79	N	<INS>	20	LongReadHomRef	END=4363039;SVTYPE=INS;SVLEN=50;SC=SKSV,cuteSV,pbsv,SVIM,SVIM-asm,PAV,Dipcall;NumNeighbors=1;NumThresholdNeighbors=1;MatchId=1006;TruScore=0.666667;PctSeqSimilarity=0;PctSizeSimilarity=1;PctRecOverlap=1;SizeDiff=0;StartDistance=0;EndDistance=0	GT	0/0
chr1	4393547	HG4_PB_SVrefine2Falcon1Dovetail_82	N	<INS>	10	NoConsensusGT	END=4393547;SVTYPE=INS;SVLEN=1328;SC=SKSV,cuteSV,pbsv,SVIM,PAV;NumNeighbors=1;NumThresholdNeighbors=1;MatchId=1008;TruScore=0.666667;PctSeqSimilarity=0;PctSizeSimilarity=1;PctRecOverlap=1;SizeDiff=0;StartDistance=0;EndDistance=0	GT	./.
chr1	5172485	HG2_PB_PB10Xdip_2363	N	<INS>	10	ClusteredCalls	END=5172485;SVTYPE=INS;SVLEN=148;SC=SKSV,cuteSV,pbsv,SVIM,SVIM-asm,PAV,Dipcall;NumNeighbors=1;NumThresholdNeighbors=1;MatchId=1011;TruScore=0.666667;PctSeqSimilarity=0;PctSizeSimilarity=1;PctRecOverlap=1;SizeDiff=0;StartDistance=0;EndDistance=0	GT	1/1
chr1	5285310	HG2_Ill_svaba_120	N	<DEL>	10	LongReadHomRef	END=5285360;SVTYPE=DEL;SVLEN=50;SC=SKSV,cuteSV,pbsv,SVIM,SVIM-asm,PAV,Dipcall;NumNeighbors=1;NumThresholdNeighbors=1;MatchId=1012;TruScore=0.666667;PctSeqSimilarity=0;PctSizeSimilarity=1;PctRecOverlap=1;SizeDiff=0;StartDistance=0;EndDistance=0	GT	./.
chr1	5394180	HG4_Ill_GATKHC_138	N	<INS>	20	NoConsensusGT	END=5394180;SVTYPE=INS;SVLEN=60;SC=SKSV,cuteSV,pbsv,SVIM,SVIM-asm,PAV,Dipcall;NumNeighbors=2;NumThresholdNeighbors=2;MatchId=1013;TruScore=0.666667;PctSeqSimilarity=0;PctSizeSimilarity=1;PctRecOverlap=1;SizeDiff=0;StartDistance=0;EndDistance=0	GT	./.
chr1	5394181	HG2_PB_PB10Xdip_2373	N	<INS>	10	ClusteredCalls	END=5394181;SVTYPE=INS;SVLEN=148;SC=SKSV,cuteSV,pbsv;NumNeighbors=1;NumThresholdNeighbors=1;MatchId=1014;TruScore=0.207207;PctSeqSimilarity=0;PctSizeSimilarity=0.621622;PctRecOverlap=0;SizeDiff=56;StartDistance=-329;EndDistance=-329	GT	1/1
chr1	5545730	HG4_Ill_manta_11	N	<DEL>	20	LongReadHomRef	END=5545899;SVTYPE=DEL;SVLEN=169;SC=SKSV,cuteSV,pbsv,SVIM,SVIM-asm,PAV,Dipcall;NumNeighbors=1;NumThresholdNeighbors=1;MatchId=1017;TruScore=0.666667;PctSeqSimilarity=0;PctSizeSimilarity=1;PctRecOverlap=1;SizeDiff=0;StartDistance=0;EndDistance=0	GT	0/0
chr1	5653348	HG4_Ill_GATKHCSBGrefine_79	N	<INS>	20	LongReadHomRef	END=5653348;SVTYPE=INS;SVLEN=63;SC=SKSV,cuteSV,pbsv,SVIM,SVIM-asm,PAV,Dipcall;NumNeighbors=1;NumThresholdNeighbors=1;MatchId=1018;TruScore=0.666667;PctSeqSimilarity=0;PctSizeSimilarity=1;PctRecOverlap=1;SizeDiff=0;StartDistance=0;EndDistance=0	GT	0/0
chr1	5876553	HG2_PB_SVrefine2Falcon1plusDovetail_111	N	<INS>	10	PASS	END=5876553;SVTYPE=INS;SVLEN=260;SC=SKSV,cuteSV,pbsv,SVIM,SVIM-asm,PAV,Dipcall;NumNeighbors=1;NumThresholdNeighbors=1;MatchId=1020;TruScore=0.666667;PctSeqSimilarity=0;PctSizeSimilarity=1;PctRecOverlap=1;SizeDiff=0;StartDistance=0;EndDistance=0	GT	0/1
chr1	6037942	HG3_PB_assemblyticsfalcon_167	N	<INS>	10	ClusteredCalls	END=6037942;SVTYPE=INS;SVLEN=1269;SC=SKSV,cuteSV,SVIM;NumNeighbors=2;NumThresholdNeighbors=1;MatchId=1023;TruScore=0.666667;PctSeqSimilarity=0;PctSizeSimilarity=1;PctRecOverlap=1;SizeDiff=0;StartDistance=0;EndDistance=0	GT	1/1
chr1	6037973	HG2_PB_PB10Xdip_2445	N	<INS>	10	ClusteredCalls	END=6037973;SVTYPE=INS;SVLEN=355;SC=SKSV,cuteSV,pbsv,SVIM,SVIM-asm,PAV,Dipcall;NumNeighbors=1;NumThresholdNeighbors=1;MatchId=1024;TruScore=0.666667;PctSeqSimilarity=0;PctSizeSimilarity=1;PctRecOverlap=1;SizeDiff=0;StartDistance=0;EndDistance=0	GT	1/1
chr1	6072076	HG2_PB_SVrefine2PB10Xhap12_130	N	<DEL>	10	NoConsensusGT	END=6072168;SVTYPE=DEL;SVLEN=92;SC=SKSV,cuteSV,pbsv,SVIM,SVIM-asm;NumNeighbors=1;NumThresholdNeighbors=1;MatchId=1026;TruScore=0.247312;PctSeqSimilarity=0;PctSizeSimilarity=0.741935;PctRecOverlap=0;SizeDiff=-32;StartDistance=-550;EndDistance=-582	GT	./.
chr1	6360816	HG3_Ill_scalpel_81	N	<INS>	20	LongReadHomRef	END=6360816;SVTYPE=INS;SVLEN=63;SC=SKSV,cuteSV,pbsv,SVIM,SVIM-asm,PAV,Dipcall;NumNeighbors=1;NumThresholdNeighbors=1;MatchId=1028;TruScore=0.666667;PctSeqSimilarity=0;PctSizeSimilarity=1;PctRecOverlap=1;SizeDiff=0;StartDistance=0;EndDistance=0	GT	./.
chr1	6858763	HG4_Ill_GATKHC_164	N	<DEL>	10	ClusteredCalls	END=6858832;SVTYPE=DEL;SVLEN=69;SC=SKSV,cuteSV,pbsv,SVIM,SVIM-asm,PAV,Dipcall;NumNeighbors=1;NumThresholdNeighbors=1;MatchId=1030;TruScore=0.666667;PctSeqSimilarity=0;PctSizeSimilarity=1;PctRecOverlap=1;SizeDiff=0;StartDistance=0;EndDistance=0	GT	1/1
chr1	6997616	HG2_PB_PB10Xdip_2578	N	<INS>	10	ClusteredCalls	END=6997616;SVTYPE=INS;SVLEN=197;SC=SKSV,pbsv;NumNeighbors=1;NumThresholdNeighbors=1;MatchId=1032;TruScore=0.666667;PctSeqSimilarity=0;PctSizeSimilarity=1;PctRecOverlap=1;SizeDiff=0;StartDistance=0;EndDistance=0	GT	1/1
chr1	7000962	HG3_PB_SVrefine2Falcon1Dovetail_116	N	<INS>	10	NoConsensusGT	END=7000962;SVTYPE=INS;SVLEN=1171;SC=SKSV,cuteSV,pbsv,SVIM,SVIM-asm,PAV,Dipcall;NumNeighbors=2;NumThresholdNeighbors=1;MatchId=1033;TruScore=0.666667;PctSeqSimilarity=0;PctSizeSimilarity=1;PctRecOverlap=1;SizeDiff=0;StartDistance=0;EndDistance=0	GT	./.
chr1	7000972	HG2_PB_PB10Xdip_2581	N	<INS>	10	PASS	END=7000972;SVTYPE=INS;SVLEN=471;SC=SKSV,cuteSV,pbsv,SVIM,SVIM-asm,PAV,Dipcall;NumNeighbors=1;NumThresholdNeighbors=1;MatchId=1034;TruScore=0.666667;PctSeqSimilarity=0;PctSizeSimilarity=1;PctRecOverlap=1;SizeDiff=0;StartDistance=0;EndDistance=0	GT	1/1
chr1	7044150	HG2_Ill_GATKHCSBGrefine_70	N	<INS>	20	ClusteredCalls	END=7044150;SVTYPE=INS;SVLEN=204;SC=SKSV,cuteSV,pbsv,SVIM,SVIM-asm,PAV,Dipcall;NumNeighbors=1;NumThresholdNeighbors=1;MatchId=1036;TruScore=0.666667;PctSeqSimilarity=0;PctSizeSimilarity=1;PctRecOverlap=1;SizeDiff=0;StartDistance=0;EndDistance=0	GT	1/1
chr1	7174723	HG2_10X_SVrefine210Xhap12_97	N	<DEL>	20	LongReadHomRef	END=7175606;SVTYPE=DEL;SVLEN=883;SC=SKSV,cuteSV,pbsv,SVIM,SVIM-asm,PAV,Dipcall;NumNeighbors=2;NumThresholdNeighbors=1;MatchId=1038;TruScore=0.666667;PctSeqSimilarity=0;PctSizeSimilarity=1;PctRecOverlap=1;SizeDiff=0;StartDistance=0;EndDistance=0	GT	0/0
chr1	7580260	HG4_PB_assemblyticsfalcon_183	N	<INS>	10	LongReadHomRef	END=7580260;SVTYPE=INS;SVLEN=1300;SC=SKSV,cuteSV,pbsv,SVIM,SVIM-asm,PAV,Dipcall;NumNeighbors=1;NumThresholdNeighbors=1;MatchId=1040;TruScore=0.666667;PctSeqSimilarity=0;PctSizeSimilarity=1;PctRecOverlap=1;SizeDiff=0;StartDistance=0;EndDistance=0	GT	0/0
chr1	7608732	HG3_Ill_GATKHCSBGrefine_67	N	<DEL>	20	ClusteredCalls	END=7608959;SVTYPE=DEL;SVLEN=227;SC=SKSV,cuteSV,pbsv,SVIM,SVIM-asm,PAV,Dipcall;NumNeighbors=1;NumThresholdNeighbors=1;MatchId=1041;TruScore=0.666667;PctSeqSimilarity=0;PctSizeSimilarity=1;PctRecOverlap=1;SizeDiff=0;StartDistance=0;EndDistance=0	GT	0/1
chr1	7889972	HG4_Ill_Krunchall_113	N	<DEL>	20	LongReadHomRef	END=7890026;SVTYPE=DEL;SVLEN=54;SC=SKSV,cuteSV,pbsv,SVIM,SVIM-asm,PAV,Dipcall;NumNeighbors=1;NumThresholdNeighbors=1;MatchId=1043;TruScore=0.666667;PctSeqSimilarity=0;PctSizeSimilarity=1;PctRecOverlap=1;SizeDiff=0;StartDistance=0;EndDistance=0	GT	0/0
chr1	7925047	HG3_10X_allpass_18	N	<DEL>	20	ClusteredCalls	END=7925502;SVTYPE=DEL;SVLEN=455;SC=SKSV,cuteSV,pbsv,SVIM,SVIM-asm,PAV,Dipcall;NumNeighbors=1;NumThresholdNeighbors=1;MatchId=1044;TruScore=0.666667;PctSeqSimilarity=0;PctSizeSimilarity=1;PctRecOverlap=1;SizeDiff=0;StartDistance=0;EndDistance=0	GT	0/1
chr1	7963050	HG2_10X_SVrefine210Xhap12_103	N	<DEL>	20	LongReadHomRef	END=7963289;SVTYPE=DEL;SVLEN=239;SC=SKSV,cuteSV,pbsv,SVIM,SVIM-asm,PAV,Dipcall;NumNeighbors=1;NumThresholdNeighbors=1;MatchId=1045;TruScore=0.666667;PctSeqSimilarity=0;PctSizeSimilarity=1;PctRecOverlap=1;SizeDiff=0;StartDistance=0;EndDistance=0	GT	0/0
chr1	8391287	HG2_Ill_SVrefine2DISCOVARplusDovetail_85	N	<INS>	20	ClusteredCalls	END=8391287;SVTYPE=INS;SVLEN=208;SC=SKSV,cuteSV,pbsv;NumNeighbors=1;NumThresholdNeighbors=1;MatchId=1047;TruScore=0.208333;PctSeqSimilarity=0;PctSizeSimilarity=0.625;PctRecOverlap=0;SizeDiff=78;StartDistance=-202;EndDistance=-202	GT	1/1
chr1	8561474	HG2_PB_HySA_303	N	<INS>	20	ClusteredCalls	END=8561474;SVTYPE=INS;SVLEN=51;SC=SKSV,cuteSV;NumNeighbors=2;NumThresholdNeighbors=1;MatchId=1051;TruScore=0.666667;PctSeqSimilarity=0;PctSizeSimilarity=1;PctRecOverlap=1;SizeDiff=0;StartDistance=0;EndDistance=0	GT	0/1
chr1	8561650	HG4_PB_pbsv_180	N	<INS>	10	NoConsensusGT	END=8561650;SVTYPE=INS;SVLEN=265;SC=SKSV,cuteSV,pbsv,SVIM,PAV;NumNeighbors=2;NumThresholdNeighbors=2;MatchId=1053;TruScore=0.666667;PctSeqSimilarity=0;PctSizeSimilarity=1;PctRecOverlap=1;SizeDiff=0;StartDistance=0;EndDistance=0	GT	./.
chr1	8562015	HG2_PB_PB10Xdip_2742	N	<INS>	10	ClusteredCalls	END=8562015;SVTYPE=INS;SVLEN=223;SC=SKSV,cuteSV,SVIM,PAV,Dipcall;NumNeighbors=2;NumThresholdNeighbors=1;MatchId=1054;TruScore=0.666667;PctSeqSimilarity=0;PctSizeSimilarity=1;PctRecOverlap=1;SizeDiff=0;StartDistance=0;EndDistance=0	GT	1/1
chr1	8562189	HG2_PB_PB10Xdip_2745	N	<INS>	10	NoConsensusGT	END=8562189;SVTYPE=INS;SVLEN=89;SC=SKSV,cuteSV;NumNeighbors=1;NumThresholdNeighbors=1;MatchId=1055;TruScore=0.666667;PctSeqSimilarity=0;PctSizeSimilarity=1;PctRecOverlap=1;SizeDiff=0;StartDistance=0;EndDistance=0	GT	./.
chr1	8953020	HG2_10X_SVrefine210Xhap12_111	N	<DEL>	20	LongReadHomRef	END=8953217;SVTYPE=DEL;SVLEN=197;SC=SKSV,cuteSV,pbsv,SVIM,SVIM-asm,PAV,Dipcall;NumNeighbors=1;NumThresholdNeighbors=1;MatchId=1056;TruScore=0.666667;PctSeqSimilarity=0;PctSizeSimilarity=1;PctRecOverlap=1;SizeDiff=0;StartDistance=0;EndDistance=0	GT	0/0
chr1	8972231	HG2_PB_PB10Xdip_2801	N	<INS>	20	ClusteredCalls	END=8972231;SVTYPE=INS;SVLEN=181;SC=SKSV,cuteSV,pbsv,SVIM,SVIM-asm,PAV,Dipcall;NumNeighbors=1;NumThresholdNeighbors=1;MatchId=1057;TruScore=0.666667;PctSeqSimilarity=0;PctSizeSimilarity=1;PctRecOverlap=1;SizeDiff=0;StartDistance=0;EndDistance=0	GT	1/1
chr1	9113097	HG2_PB_SVrefine2PB10Xhap12_161	N	<INS>	20	NoConsensusGT	END=9113097;SVTYPE=INS;SVLEN=175;SC=SKSV,cuteSV,pbsv;NumNeighbors=1;NumThresholdNeighbors=1;MatchId=1058;TruScore=0.251429;PctSeqSimilarity=0;PctSizeSimilarity=0.754286;PctRecOverlap=0;SizeDiff=43;StartDistance=-2;EndDistance=-2	GT	./.
chr1	9176195	HG2_PB_assemblyticsfalcon_226	N	<DEL>	10	LongReadHomRef	END=9176426;SVTYPE=DEL;SVLEN=231;SC=SKSV,cuteSV,pbsv,SVIM,SVIM-asm,PAV,Dipcall;NumNeighbors=1;NumThresholdNeighbors=1;MatchId=1060;TruScore=0.666667;PctSeqSimilarity=0;PctSizeSimilarity=1;PctRecOverlap=1;SizeDiff=0;StartDistance=0;EndDistance=0	GT	0/0
chr1	9183302	HG2_Ill_svaba_156	N	<DEL>	10	LongReadHomRef	END=9183451;SVTYPE=DEL;SVLEN=149;SC=SKSV,cuteSV,pbsv,SVIM,SVIM-asm,PAV,Dipcall;NumNeighbors=2;NumThresholdNeighbors=2;MatchId=1061;TruScore=0.666667;PctSeqSimilarity=0;PctSizeSimilarity=1;PctRecOverlap=1;SizeDiff=0;StartDistance=0;EndDistance=0	GT	./.
chr1	9230294	HG2_PB_assemblyticsPBcR_203	N	<DEL>	10	LongReadHomRef	END=9230579;SVTYPE=DEL;SVLEN=285;SC=SKSV,cuteSV,pbsv,SVIM,SVIM-asm,PAV,Dipcall;NumNeighbors=1;NumThresholdNeighbors=1;MatchId=1062;TruScore=0.666667;PctSeqSimilarity=0;PctSizeSimilarity=1;PctRecOverlap=1;SizeDiff=0;StartDistance=0;EndDistance=0	GT	0/0
chr1	9471167	HG3_PB_assemblyticsfalcon_223	N	<INS>	10	ClusteredCalls	END=9471167;SVTYPE=INS;SVLEN=1041;SC=SKSV,cuteSV,pbsv,SVIM;NumNeighbors=1;NumThresholdNeighbors=1;MatchId=1064;TruScore=0.257037;PctSeqSimilarity=0;PctSizeSimilarity=0.771111;PctRecOverlap=0;SizeDiff=-309;StartDistance=-185;EndDistance=-185	GT	1/1
chr1	10247649	HG3_PB_assemblyticsfalcon_228	N	<DEL>	10	LongReadHomRef	END=10247974;SVTYPE=DEL;SVLEN=325;SC=SKSV,cuteSV,pbsv,SVIM,SVIM-asm,PAV,Dipcall;NumNeighbors=5;NumThresholdNeighbors=1;MatchId=1068;TruScore=0.666667;PctSeqSimilarity=0;PctSizeSimilarity=1;PctRecOverlap=1;SizeDiff=0;StartDistance=0;EndDistance=0	GT	0/0
chr1	10247653	HG4_Ill_GATKHC_198	N	<INS>	20	ClusteredCalls	END=10247653;SVTYPE=INS;SVLEN=72;SC=SKSV,cuteSV,pbsv,SVIM,SVIM-asm,PAV;NumNeighbors=4;NumThresholdNeighbors=3;MatchId=1069;TruScore=0.666667;PctSeqSimilarity=0;PctSizeSimilarity=1;PctRecOverlap=1;SizeDiff=0;StartDistance=0;EndDistance=0	GT	1/1
chr1	10247752	HG4_Ill_GATKHCSBGrefine_106	N	<INS>	20	ClusteredCalls	END=10247752;SVTYPE=INS;SVLEN=88;SC=SKSV,cuteSV,pbsv,SVIM,PAV,Dipcall;NumNeighbors=3;NumThresholdNeighbors=2;MatchId=1070;TruScore=0.666667;PctSeqSimilarity=0;PctSizeSimilarity=1;PctRecOverlap=1;SizeDiff=0;StartDistance=0;EndDistance=0	GT	1/1
chr1	10248151	HG3_Ill_GATKHCSBGrefine_86	N	<INS>	20	ClusteredCalls	END=10248151;SVTYPE=INS;SVLEN=250;SC=SKSV,SVIM;NumNeighbors=1;NumThresholdNeighbors=1;MatchId=1071;TruScore=0.666667;PctSeqSimilarity=0;PctSizeSimilarity=1;PctRecOverlap=1;SizeDiff=0;StartDistance=0;EndDistance=0	GT	1/1
chr1	10543378	HG3_Ill_SVrefine2DISCOVARDovetail_82	N	<DEL>	20	LongReadHomRef	END=10545816;SVTYPE=DEL;SVLEN=2438;SC=SKSV,cuteSV,pbsv,SVIM,SVIM-asm,PAV,Dipcall;NumNeighbors=1;NumThresholdNeighbors=1;MatchId=1072;TruScore=0.666667;PctSeqSimilarity=0;PctSizeSimilarity=1;PctRecOverlap=1;SizeDiff=0;StartDistance=0;EndDistance=0	GT	0/0
chr1	10804401	HG2_10X_SVrefine210Xhap12_123	N	<DEL>	20	ClusteredCalls	END=10804665;SVTYPE=DEL;SVLEN=264;SC=SKSV,cuteSV,pbsv,SVIM,SVIM-asm,PAV,Dipcall;NumNeighbors=1;NumThresholdNeighbors=1;MatchId=1073;TruScore=0.666667;PctSeqSimilarity=0;PctSizeSimilarity=1;PctRecOverlap=1;SizeDiff=0;StartDistance=0;EndDistance=0	GT	0/1
chr1	10877980	HG3_Ill_SVrefine2DISCOVARDovetail_85	N	<INS>	20	LongReadHomRef	END=10877980;SVTYPE=INS;SVLEN=132;SC=SKSV,cuteSV,pbsv,SVIM,SVIM-asm,PAV,Dipcall;NumNeighbors=1;NumThresholdNeighbors=1;MatchId=1074;TruScore=0.666667;PctSeqSimilarity=0;PctSizeSimilarity=1;PctRecOverlap=1;SizeDiff=0;StartDistance=0;EndDistance=0	GT	0/0
chr1	11047366	HG3_Ill_GATKHCSBGrefine_89	N	<DEL>	20	LongReadHomRef	END=11047568;SVTYPE=DEL;SVLEN=202;SC=SKSV,cuteSV,pbsv,SVIM,SVIM-asm,PAV,Dipcall;NumNeighbors=2;NumThresholdNeighbors=2;MatchId=1076;TruScore=0.666667;PctSeqSimilarity=0;PctSizeSimilarity=1;PctRecOverlap=1;SizeDiff=0;StartDistance=0;EndDistance=0	GT	0/0
chr1	11047391	HG4_Ill_SVrefine2DISCOVARDovetail_97	N	<DEL>	20	LongReadHomRef	END=11047521;SVTYPE=DEL;SVLEN=130;SC=SKSV,cuteSV,pbsv,SVIM,SVIM-asm,PAV,Dipcall;NumNeighbors=1;NumThresholdNeighbors=1;MatchId=1077;TruScore=0.666667;PctSeqSimilarity=0;PctSizeSimilarity=1;PctRecOverlap=1;SizeDiff=0;StartDistance=0;EndDistance=0	GT	0/0
chr1	11048154	HG3_Ill_GATKHCSBGrefine_90	N	<INS>	20	LongReadHomRef	END=11048154;SVTYPE=INS;SVLEN=59;SC=SKSV,cuteSV,pbsv,SVIM,SVIM-asm,PAV,Dipcall;NumNeighbors=1;NumThresholdNeighbors=1;MatchId=1078;TruScore=0.666667;PctSeqSimilarity=0;PctSizeSimilarity=1;PctRecOverlap=1;SizeDiff=0;StartDistance=0;EndDistance=0	GT	0/0
chr1	11433701	HG2_PB_SVrefine2PB10Xhap12_178	N	<INS>	20	PASS	END=11433701;SVTYPE=INS;SVLEN=1264;SC=SKSV,cuteSV,pbsv,SVIM;NumNeighbors=1;NumThresholdNeighbors=1;MatchId=1079;TruScore=0.244726;PctSeqSimilarity=0;PctSizeSimilarity=0.734177;PctRecOverlap=0;SizeDiff=336;StartDistance=-214;EndDistance=-214	GT	1/1
chr1	11582795	HG2_PB_PB10Xdip_111	N	<INS>	10	ClusteredCalls	END=11582795;SVTYPE=INS;SVLEN=127;SC=SKSV,cuteSV,pbsv,SVIM,PAV,Dipcall;NumNeighbors=1;NumThresholdNeighbors=1;MatchId=1081;TruScore=0.666667;PctSeqSimilarity=0;PctSizeSimilarity=1;PctRecOverlap=1;SizeDiff=0;StartDistance=0;EndDistance=0	GT	1/1
chr1	11683138	HG4_Ill_svaba_188	N	<DEL>	10	ClusteredCalls	END=11683189;SVTYPE=DEL;SVLEN=51;SC=SKSV,cuteSV,pbsv,SVIM,SVIM-asm,PAV,Dipcall;NumNeighbors=1;NumThresholdNeighbors=1;MatchId=1082;TruScore=0.666667;PctSeqSimilarity=0;PctSizeSimilarity=1;PctRecOverlap=1;SizeDiff=0;StartDistance=0;EndDistance=0	GT	0/1
chr1	12102724	HG4_PB_pbsv_208	N	<INS>	10	LongReadHomRef	END=12102724;SVTYPE=INS;SVLEN=299;SC=SKSV,cuteSV,pbsv,SVIM,SVIM-asm,PAV,Dipcall;NumNeighbors=1;NumThresholdNeighbors=1;MatchId=1083;TruScore=0.666667;PctSeqSimilarity=0;PctSizeSimilarity=1;PctRecOverlap=1;SizeDiff=0;StartDistance=0;EndDistance=0	GT	0/0
chr1	12947643	HG3_Ill_manta_25	N	<DEL>	10	NoConsensusGT	END=12948043;SVTYPE=DEL;SVLEN=400;SC=SKSV,cuteSV,pbsv,SVIM,SVIM-asm,PAV,Dipcall;NumNeighbors=1;NumThresholdNeighbors=1;MatchId=1084;TruScore=0.666667;PctSeqSimilarity=0;PctSizeSimilarity=1;PctRecOverlap=1;SizeDiff=0;StartDistance=0;EndDistance=0	GT	./.
chr1	13141990	HG2_Ill_GATKHCSBGrefine_95	N	<DEL>	20	NoConsensusGT	END=13142048;SVTYPE=DEL;SVLEN=58;SC=SKSV,cuteSV,pbsv,SVIM,SVIM-asm,PAV,Dipcall;NumNeighbors=1;NumThresholdNeighbors=1;MatchId=1087;TruScore=0.666667;PctSeqSimilarity=0;PctSizeSimilarity=1;PctRecOverlap=1;SizeDiff=0;StartDistance=0;EndDistance=0	GT	./.
chr1	13848702	HG4_PB_HySA_286	N	<INS>	10	LongReadHomRef	END=13848702;SVTYPE=INS;SVLEN=119;SC=SKSV,cuteSV,pbsv,SVIM,SVIM-asm,PAV,Dipcall;NumNeighbors=1;NumThresholdNeighbors=1;MatchId=1089;TruScore=0.666667;PctSeqSimilarity=0;PctSizeSimilarity=1;PctRecOverlap=1;SizeDiff=0;StartDistance=0;EndDistance=0	GT	0/0
chr1	13854236	HG4_Ill_GATKHCSBGrefine_125	N	<DEL>	20	LongReadHomRef	END=13854379;SVTYPE=DEL;SVLEN=143;SC=SKSV,cuteSV,pbsv,SVIM,SVIM-asm,PAV,Dipcall;NumNeighbors=1;NumThresholdNeighbors=1;MatchId=1090;TruScore=0.666667;PctSeqSimilarity=0;PctSizeSimilarity=1;PctRecOverlap=1;SizeDiff=0;StartDistance=0;EndDistance=0	GT	0/0
chr1	13915475	HG4_Ill_manta_28	N	<INS>	20	NoConsensusGT	END=13915475;SVTYPE=INS;SVLEN=75;SC=SKSV,cuteSV,pbsv,SVIM,SVIM-asm,PAV,Dipcall;NumNeighbors=1;NumThresholdNeighbors=1;MatchId=1091;TruScore=0.666667;PctSeqSimilarity=0;PctSizeSimilarity=1;PctRecOverlap=1;SizeDiff=0;StartDistance=0;EndDistance=0	GT	./.
chr1	13931645	HG3_PB_SVrefine2Falcon1Dovetail_160	N	<DEL>	20	LongReadHomRef	END=13931707;SVTYPE=DEL;SVLEN=62;SC=SKSV,cuteSV,pbsv,SVIM,SVIM-asm,PAV,Dipcall;NumNeighbors=1;NumThresholdNeighbors=1;MatchId=1092;TruScore=0.666667;PctSeqSimilarity=0;PctSizeSimilarity=1;PctRecOverlap=1;SizeDiff=0;StartDistance=0;EndDistance=0	GT	0/0
chr1	13984590	HG2_PB_SVrefine2Falcon2Bionano_103	N	<INS>	10	ClusteredCalls	END=13984590;SVTYPE=INS;SVLEN=129;SC=SKSV,cuteSV,pbsv;NumNeighbors=1;NumThresholdNeighbors=1;MatchId=1093;TruScore=0.328165;PctSeqSimilarity=0;PctSizeSimilarity=0.984496;PctRecOverlap=0;SizeDiff=2;StartDistance=-279;EndDistance=-279	GT	1/1
chr1	14436309	HG2_PB_SVrefine2Falcon1plusDovetail_169	N	<DEL>	20	PASS	END=14438162;SVTYPE=DEL;SVLEN=1853;SC=SKSV,cuteSV,SVIM,SVIM-asm,Dipcall;NumNeighbors=2;NumThresholdNeighbors=1;MatchId=1095;TruScore=0.666667;PctSeqSimilarity=0;PctSizeSimilarity=1;PctRecOverlap=1;SizeDiff=0;StartDistance=0;EndDistance=0	GT	0/1
chr1	14436350	HG2_Ill_Cortex_39	N	<DEL>	10	LongReadHomRef	END=14436655;SVTYPE=DEL;SVLEN=305;SC=SKSV,cuteSV,pbsv,SVIM,SVIM-asm,Dipcall;NumNeighbors=1;NumThresholdNeighbors=1;MatchId=1096;TruScore=0.666667;PctSeqSimilarity=0;PctSizeSimilarity=1;PctRecOverlap=1;SizeDiff=0;StartDistance=0;EndDistance=0	GT	./.
chr1	14819149	HG2_PB_assemblyticsPBcR_253	N	<INS>	10	LongReadHomRef	END=14819149;SVTYPE=INS;SVLEN=1136;SC=SKSV,cuteSV,pbsv,SVIM;NumNeighbors=3;NumThresholdNeighbors=2;MatchId=1097;TruScore=0.296655;PctSeqSimilarity=0;PctSizeSimilarity=0.889965;PctRecOverlap=0;SizeDiff=125;StartDistance=-72;EndDistance=-72	GT	0/0
chr1	14819161	HG2_PB_PB10Xdip_449	N	<INS>	20	ClusteredCalls	END=14819161;SVTYPE=INS;SVLEN=408;SC=SKSV,cuteSV,pbsv,SVIM;NumNeighbors=2;NumThresholdNeighbors=1;MatchId=1098;TruScore=0.666667;PctSeqSimilarity=0;PctSizeSimilarity=1;PctRecOverlap=1;SizeDiff=0;StartDistance=0;EndDistance=0	GT	1/1
chr1	14819215	HG4_Ill_SVrefine2DISCOVARDovetail_108	N	<INS>	20	ClusteredCalls	END=14819215;SVTYPE=INS;SVLEN=1425;SC=SKSV,cuteSV,pbsv,SVIM,SVIM-asm,PAV;NumNeighbors=1;NumThresholdNeighbors=1;MatchId=1099;TruScore=0.666667;PctSeqSimilarity=0;PctSizeSimilarity=1;PctRecOverlap=1;SizeDiff=0;StartDistance=0;EndDistance=0	GT	1/1
chr1	14840827	HG2_Ill_SVrefine2DISCOVARplusDovetail_125	N	<INS>	20	ClusteredCalls	END=14840827;SVTYPE=INS;SVLEN=237;SC=SKSV,cuteSV,pbsv,SVIM,SVIM-asm,PAV,Dipcall;NumNeighbors=2;NumThresholdNeighbors=1;MatchId=1101;TruScore=0.666667;PctSeqSimilarity=0;PctSizeSimilarity=1;PctRecOverlap=1;SizeDiff=0;StartDistance=0;EndDistance=0	GT	0/1
chr1	14840997	HG3_Ill_250bpfermikitraw_190	N	<INS>	20	ClusteredCalls	END=14840997;SVTYPE=INS;SVLEN=53;SC=SKSV,cuteSV,pbsv,SVIM,SVIM-asm,PAV;NumNeighbors=1;NumThresholdNeighbors=1;MatchId=1102;TruScore=0.187943;PctSeqSimilarity=0;PctSizeSimilarity=0.56383;PctRecOverlap=0;SizeDiff=-41;StartDistance=137;EndDistance=137	GT	1/1
chr1	14978958	HG3_PB_SVrefine2Falcon1Dovetail_166	N	<INS>	10	NoConsensusGT	END=14978958;SVTYPE=INS;SVLEN=415;SC=SKSV,cuteSV,pbsv,SVIM,SVIM-asm,PAV,Dipcall;NumNeighbors=1;NumThresholdNeighbors=1;MatchId=1103;TruScore=0.666667;PctSeqSimilarity=0;PctSizeSimilarity=1;PctRecOverlap=1;SizeDiff=0;StartDistance=0;EndDistance=0	GT	./.
chr1	15194449	HG3_Ill_150bpfermikitraw_160	N	<INS>	20	LongReadHomRef	END=15194449;SVTYPE=INS;SVLEN=62;SC=SKSV,cuteSV,pbsv,SVIM,SVIM-asm,PAV,Dipcall;NumNeighbors=1;NumThresholdNeighbors=1;MatchId=1104;TruScore=0.666667;PctSeqSimilarity=0;PctSizeSimilarity=1;PctRecOverlap=1;SizeDiff=0;StartDistance=0;EndDistance=0	GT	0/0
chr1	15365283	HG4_Ill_250bpfermikitraw_193	N	<DEL>	20	ClusteredCalls	END=15365393;SVTYPE=DEL;SVLEN=110;SC=SKSV,cuteSV,pbsv,SVIM,SVIM-asm,PAV,Dipcall;NumNeighbors=1;NumThresholdNeighbors=1;MatchId=1105;TruScore=0.666667;PctSeqSimilarity=0;PctSizeSimilarity=1;PctRecOverlap=1;SizeDiff=0;StartDistance=0;EndDistance=0	GT	0/1
chr1	15376524	HG3_Ill_250bpfermikitraw_192	N	<DEL>	20	LongReadHomRef	END=15376589;SVTYPE=DEL;SVLEN=65;SC=SKSV,cuteSV,pbsv,SVIM,SVIM-asm,PAV,Dipcall;NumNeighbors=1;NumThresholdNeighbors=1;MatchId=1106;TruScore=0.666667;PctSeqSimilarity=0;PctSizeSimilarity=1;PctRecOverlap=1;SizeDiff=0;StartDistance=0;EndDistance=0	GT	0/0
chr1	15490119	HG4_Ill_GATKHCSBGrefine_133	N	<INS>	20	LongReadHomRef	END=15490119;SVTYPE=INS;SVLEN=136;SC=SKSV,cuteSV,pbsv,SVIM,SVIM-asm,PAV,Dipcall;NumNeighbors=1;NumThresholdNeighbors=1;MatchId=1107;TruScore=0.666667;PctSeqSimilarity=0;PctSizeSimilarity=1;PctRecOverlap=1;SizeDiff=0;StartDistance=0;EndDistance=0	GT	0/0
chr1	16361891	HG2_Ill_MetaSV_40	N	<DEL>	20	LongReadHomRef	END=16387130;SVTYPE=DEL;SVLEN=25239;SC=SKSV,cuteSV,pbsv,SVIM,SVIM-asm,PAV,Dipcall;NumNeighbors=1;NumThresholdNeighbors=1;MatchId=1108;TruScore=0.666667;PctSeqSimilarity=0;PctSizeSimilarity=1;PctRecOverlap=1;SizeDiff=0;StartDistance=0;EndDistance=0	GT	./.
chr1	16490549	HG3_Ill_Krunchall_187	N	<INS>	20	LongReadHomRef	END=16490549;SVTYPE=INS;SVLEN=69;SC=SKSV,cuteSV,pbsv,SVIM,SVIM-asm,PAV,Dipcall;NumNeighbors=1;NumThresholdNeighbors=1;MatchId=1109;TruScore=0.666667;PctSeqSimilarity=0;PctSizeSimilarity=1;PctRecOverlap=1;SizeDiff=0;StartDistance=0;EndDistance=0	GT	0/0
chr1	16492680	HG4_Ill_250bpfermikitraw_203	N	<DEL>	20	LongReadHomRef	END=16492736;SVTYPE=DEL;SVLEN=56;SC=SKSV,cuteSV,pbsv,SVIM,SVIM-asm,PAV,Dipcall;NumNeighbors=1;NumThresholdNeighbors=1;MatchId=1110;TruScore=0.666667;PctSeqSimilarity=0;PctSizeSimilarity=1;PctRecOverlap=1;SizeDiff=0;StartDistance=0;EndDistance=0	GT	0/0
chr1	16677081	HG2_10X_SVrefine210Xhap12_156	N	<DEL>	20	LongReadHomRef	END=16677238;SVTYPE=DEL;SVLEN=157;SC=SKSV,cuteSV,pbsv,SVIM,SVIM-asm,PAV,Dipcall;NumNeighbors=1;NumThresholdNeighbors=1;MatchId=1112;TruScore=0.666667;PctSeqSimilarity=0;PctSizeSimilarity=1;PctRecOverlap=1;SizeDiff=0;StartDistance=0;EndDistance=0	GT	0/0
chr1	16892330	HG2_PB_pbsv_229	N	<INS>	10	NoConsensusGT	END=16892330;SVTYPE=INS;SVLEN=1586;SC=SKSV,SVIM;NumNeighbors=1;NumThresholdNeighbors=1;MatchId=1113;TruScore=0.666667;PctSeqSimilarity=0;PctSizeSimilarity=1;PctRecOverlap=1;SizeDiff=0;StartDistance=0;EndDistance=0	GT	./.
chr1	17027901	HG4_Ill_GATKHCSBGrefine_139	N	<INS>	20	NoConsensusGT	END=17027901;SVTYPE=INS;SVLEN=95;SC=SKSV,cuteSV,pbsv,SVIM,SVIM-asm,PAV,Dipcall;NumNeighbors=1;NumThresholdNeighbors=1;MatchId=1114;TruScore=0.666667;PctSeqSimilarity=0;PctSizeSimilarity=1;PctRecOverlap=1;SizeDiff=0;StartDistance=0;EndDistance=0	GT	./.
chr1	17492452	HG2_PB_SVrefine2Falcon2Bionano_112	N	<INS>	20	PASS	END=17492452;SVTYPE=INS;SVLEN=618;SC=SKSV,cuteSV,SVIM,SVIM-asm,PAV,Dipcall;NumNeighbors=1;NumThresholdNeighbors=1;MatchId=1117;TruScore=0.666667;PctSeqSimilarity=0;PctSizeSimilarity=1;PctRecOverlap=1;SizeDiff=0;StartDistance=0;EndDistance=0	GT	1/1
chr1	17534993	HG4_Ill_scalpel_136	N	<DEL>	10	LongReadHomRef	END=17535067;SVTYPE=DEL;SVLEN=74;SC=SKSV,cuteSV,pbsv,SVIM,SVIM-asm,PAV,Dipcall;NumNeighbors=1;NumThresholdNeighbors=1;MatchId=1119;TruScore=0.666667;PctSeqSimilarity=0;PctSizeSimilarity=1;PctRecOverlap=1;SizeDiff=0;StartDistance=0;EndDistance=0	GT	0/0
chr1	17567946	HG2_Ill_SVrefine2DISCOVARplusDovetail_131	N	<DEL>	20	ClusteredCalls	END=17568198;SVTYPE=DEL;SVLEN=252;SC=SKSV,cuteSV,pbsv,SVIM,SVIM-asm,PAV,Dipcall;NumNeighbors=1;NumThresholdNeighbors=1;MatchId=1120;TruScore=0.666667;PctSeqSimilarity=0;PctSizeSimilarity=1;PctRecOverlap=1;SizeDiff=0;StartDistance=0;EndDistance=0	GT	0/1
chr1	17615798	HG2_PB_PB10Xdip_721	N	<INS>	20	ClusteredCalls	END=17615798;SVTYPE=INS;SVLEN=2685;SC=SKSV,cuteSV,pbsv,SVIM;NumNeighbors=1;NumThresholdNeighbors=1;MatchId=1121;TruScore=0.321711;PctSeqSimilarity=0;PctSizeSimilarity=0.965133;PctRecOverlap=0;SizeDiff=-97;StartDistance=-33;EndDistance=-33	GT	1/1
chr1	17684764	HG2_Ill_scalpel_152	N	<DEL>	20	ClusteredCalls	END=17685086;SVTYPE=DEL;SVLEN=322;SC=SKSV,cuteSV,pbsv,SVIM,SVIM-asm,PAV,Dipcall;NumNeighbors=1;NumThresholdNeighbors=1;MatchId=1123;TruScore=0.666667;PctSeqSimilarity=0;PctSizeSimilarity=1;PctRecOverlap=1;SizeDiff=0;StartDistance=0;EndDistance=0	GT	1/1
chr1	17882567	HG2_10X_SVrefine210Xhap12_165	N	<DEL>	20	LongReadHomRef	END=17882768;SVTYPE=DEL;SVLEN=201;SC=SKSV,cuteSV,pbsv,SVIM,SVIM-asm,PAV,Dipcall;NumNeighbors=1;NumThresholdNeighbors=1;MatchId=1124;TruScore=0.666667;PctSeqSimilarity=0;PctSizeSimilarity=1;PctRecOverlap=1;SizeDiff=0;StartDistance=0;EndDistance=0	GT	0/0
chr1	18015938	HG2_PB_assemblyticsPBcR_282	N	<INS>	10	ClusteredCalls	END=18015938;SVTYPE=INS;SVLEN=907;SC=SKSV,cuteSV,pbsv,SVIM;NumNeighbors=1;NumThresholdNeighbors=1;MatchId=1125;TruScore=0.245999;PctSeqSimilarity=0;PctSizeSimilarity=0.737998;PctRecOverlap=0;SizeDiff=-322;StartDistance=-23;EndDistance=-23	GT	1/1
chr1	18185999	HG2_PB_assemblyticsfalcon_301	N	<DEL>	10	LongReadHomRef	END=18186165;SVTYPE=DEL;SVLEN=166;SC=SKSV,cuteSV,pbsv,SVIM,SVIM-asm,PAV,Dipcall;NumNeighbors=1;NumThresholdNeighbors=1;MatchId=1128;TruScore=0.666667;PctSeqSimilarity=0;PctSizeSimilarity=1;PctRecOverlap=1;SizeDiff=0;StartDistance=0;EndDistance=0	GT	0/0
chr1	18195128	HG3_Ill_GATKHCSBGrefine_123	N	<INS>	10	ClusteredCalls	END=18195128;SVTYPE=INS;SVLEN=50;SC=SKSV,cuteSV,pbsv,SVIM,SVIM-asm,PAV,Dipcall;NumNeighbors=1;NumThresholdNeighbors=1;MatchId=1129;TruScore=0.666667;PctSeqSimilarity=0;PctSizeSimilarity=1;PctRecOverlap=1;SizeDiff=0;StartDistance=0;EndDistance=0	GT	1/1
chr1	18376431	HG2_PB_PB10Xdip_767	N	<INS>	20	NoConsensusGT	END=18376431;SVTYPE=INS;SVLEN=107;SC=SKSV,cuteSV,pbsv,SVIM,SVIM-asm;NumNeighbors=1;NumThresholdNeighbors=1;MatchId=1131;TruScore=0.666667;PctSeqSimilarity=0;PctSizeSimilarity=1;PctRecOverlap=1;SizeDiff=0;StartDistance=0;EndDistance=0	GT	./.
chr1	18681335	HG4_Ill_150bpfermikitraw_216	N	<DEL>	20	LongReadHomRef	END=18681385;SVTYPE=DEL;SVLEN=50;SC=SKSV,cuteSV,pbsv,SVIM,SVIM-asm,PAV,Dipcall;NumNeighbors=1;NumThresholdNeighbors=1;MatchId=1133;TruScore=0.666667;PctSeqSimilarity=0;PctSizeSimilarity=1;PctRecOverlap=1;SizeDiff=0;StartDistance=0;EndDistance=0	GT	0/0
chr1	18792539	HG2_PB_assemblyticsPBcR_294	N	<DEL>	10	LongReadHomRef	END=18792598;SVTYPE=DEL;SVLEN=59;SC=SKSV,cuteSV,pbsv,SVIM,SVIM-asm,PAV,Dipcall;NumNeighbors=1;NumThresholdNeighbors=1;MatchId=1134;TruScore=0.666667;PctSeqSimilarity=0;PctSizeSimilarity=1;PctRecOverlap=1;SizeDiff=0;StartDistance=0;EndDistance=0	GT	0/0
chr1	18799008	HG2_Ill_Cortex_63	N	<DEL>	10	LongReadHomRef	END=18799220;SVTYPE=DEL;SVLEN=212;SC=SKSV,cuteSV,pbsv,SVIM,SVIM-asm,PAV,Dipcall;NumNeighbors=1;NumThresholdNeighbors=1;MatchId=1136;TruScore=0.666667;PctSeqSimilarity=0;PctSizeSimilarity=1;PctRecOverlap=1;SizeDiff=0;StartDistance=0;EndDistance=0	GT	0/0
chr1	19387813	HG3_PB_SVrefine2PBcRDovetail_158	N	<INS>	10	ClusteredCalls	END=19387813;SVTYPE=INS;SVLEN=1604;SC=SKSV,cuteSV,pbsv,SVIM,SVIM-asm,PAV,Dipcall;NumNeighbors=1;NumThresholdNeighbors=1;MatchId=1138;TruScore=0.666667;PctSeqSimilarity=0;PctSizeSimilarity=1;PctRecOverlap=1;SizeDiff=0;StartDistance=0;EndDistance=0	GT	1/1
chr1	20497189	HG3_Ill_MetaSV_53	N	<DEL>	20	LongReadHomRef	END=20497737;SVTYPE=DEL;SVLEN=548;SC=SKSV,cuteSV,pbsv,SVIM,SVIM-asm,PAV,Dipcall;NumNeighbors=1;NumThresholdNeighbors=1;MatchId=1139;TruScore=0.666667;PctSeqSimilarity=0;PctSizeSimilarity=1;PctRecOverlap=1;SizeDiff=0;StartDistance=0;EndDistance=0	GT	0/0
chr1	20932015	HG4_Ill_SVrefine2DISCOVARDovetail_139	N	<DEL>	20	LongReadHomRef	END=20932690;SVTYPE=DEL;SVLEN=675;SC=SKSV,cuteSV,pbsv,SVIM,SVIM-asm,PAV,Dipcall;NumNeighbors=1;NumThresholdNeighbors=1;MatchId=1140;TruScore=0.666667;PctSeqSimilarity=0;PctSizeSimilarity=1;PctRecOverlap=1;SizeDiff=0;StartDistance=0;EndDistance=0	GT	0/0
chr1	20950239	HG4_PB_HySA_376	N	<INS>	10	PASS	END=20950239;SVTYPE=INS;SVLEN=1280;SC=SKSV,cuteSV,SVIM,SVIM-asm,PAV,Dipcall;NumNeighbors=1;NumThresholdNeighbors=1;MatchId=1142;TruScore=0.666667;PctSeqSimilarity=0;PctSizeSimilarity=1;PctRecOverlap=1;SizeDiff=0;StartDistance=0;EndDistance=0	GT	1/1
chr1	21307973	HG2_10X_SVrefine210Xhap12_184	N	<DEL>	20	ClusteredCalls	END=21308105;SVTYPE=DEL;SVLEN=132;SC=SKSV,cuteSV,SVIM-asm,PAV;NumNeighbors=2;NumThresholdNeighbors=1;MatchId=1143;TruScore=0.478032;PctSeqSimilarity=0;PctSizeSimilarity=0.734848;PctRecOverlap=0.699248;SizeDiff=35;StartDistance=-40;EndDistance=-5	GT	0/1
chr1	21308048	HG3_Ill_250bpfermikitraw_248	N	<DEL>	20	ClusteredCalls	END=21308110;SVTYPE=DEL;SVLEN=62;SC=SKSV,cuteSV,pbsv,SVIM,SVIM-asm,Dipcall;NumNeighbors=1;NumThresholdNeighbors=1;MatchId=1144;TruScore=0.666667;PctSeqSimilarity=0;PctSizeSimilarity=1;PctRecOverlap=1;SizeDiff=0;StartDistance=0;EndDistance=0	GT	1/1
chr1	21349712	HG4_Ill_GATKHC_337	N	<DEL>	10	LongReadHomRef	END=21349776;SVTYPE=DEL;SVLEN=64;SC=SKSV,cuteSV,pbsv,SVIM,SVIM-asm,PAV,Dipcall;NumNeighbors=1;NumThresholdNeighbors=1;MatchId=1145;TruScore=0.666667;PctSeqSimilarity=0;PctSizeSimilarity=1;PctRecOverlap=1;SizeDiff=0;StartDistance=0;EndDistance=0	GT	./.
chr1	21506253	HG3_PB_assemblyticsfalcon_337	N	<DEL>	10	LongReadHomRef	END=21506446;SVTYPE=DEL;SVLEN=193;SC=SKSV,cuteSV,pbsv,SVIM,SVIM-asm,PAV,Dipcall;NumNeighbors=1;NumThresholdNeighbors=1;MatchId=1147;TruScore=0.666667;PctSeqSimilarity=0;PctSizeSimilarity=1;PctRecOverlap=1;SizeDiff=0;StartDistance=0;EndDistance=0	GT	0/0
chr1	21713478	HG3_Ill_svaba_263	N	<DEL>	10	NoConsensusGT	END=21713557;SVTYPE=DEL;SVLEN=79;SC=SKSV,cuteSV,pbsv,SVIM,SVIM-asm,PAV,Dipcall;NumNeighbors=1;NumThresholdNeighbors=1;MatchId=1148;TruScore=0.666667;PctSeqSimilarity=0;PctSizeSimilarity=1;PctRecOverlap=1;SizeDiff=0;StartDistance=0;EndDistance=0	GT	0/0
chr1	21986832	HG4_Ill_GATKHC_348	N	<INS>	20	LongReadHomRef	END=21986832;SVTYPE=INS;SVLEN=58;SC=SKSV,cuteSV,pbsv,SVIM,SVIM-asm,PAV,Dipcall;NumNeighbors=1;NumThresholdNeighbors=1;MatchId=1151;TruScore=0.666667;PctSeqSimilarity=0;PctSizeSimilarity=1;PctRecOverlap=1;SizeDiff=0;StartDistance=0;EndDistance=0	GT	0/0
chr1	22144621	HG3_PB_assemblyticsfalcon_346	N	<INS>	10	LongReadHomRef	END=22144621;SVTYPE=INS;SVLEN=135;SC=SKSV,cuteSV,pbsv,SVIM,SVIM-asm,PAV,Dipcall;NumNeighbors=1;NumThresholdNeighbors=1;MatchId=1152;TruScore=0.666667;PctSeqSimilarity=0;PctSizeSimilarity=1;PctRecOverlap=1;SizeDiff=0;StartDistance=0;EndDistance=0	GT	0/0
chr1	22377294	HG2_Ill_GATKHCSBGrefine_140	N	<DEL>	10	LongReadHomRef	END=22377648;SVTYPE=DEL;SVLEN=354;SC=SKSV,cuteSV,pbsv,SVIM,SVIM-asm,PAV,Dipcall;NumNeighbors=1;NumThresholdNeighbors=1;MatchId=1153;TruScore=0.666667;PctSeqSimilarity=0;PctSizeSimilarity=1;PctRecOverlap=1;SizeDiff=0;StartDistance=0;EndDistance=0	GT	0/0
chr1	22904269	HG4_Ill_SVrefine2DISCOVARDovetail_148	N	<INS>	20	PASS	END=22904269;SVTYPE=INS;SVLEN=1295;SC=SKSV,SVIM;NumNeighbors=1;NumThresholdNeighbors=1;MatchId=1155;TruScore=0.666667;PctSeqSimilarity=0;PctSizeSimilarity=1;PctRecOverlap=1;SizeDiff=0;StartDistance=0;EndDistance=0	GT	1/1
chr1	22926130	HG4_Ill_150bpfermikitraw_254	N	<DEL>	20	NoConsensusGT	END=22926227;SVTYPE=DEL;SVLEN=97;SC=SKSV,cuteSV,pbsv,SVIM,SVIM-asm,PAV,Dipcall;NumNeighbors=1;NumThresholdNeighbors=1;MatchId=1156;TruScore=0.352164;PctSeqSimilarity=0;PctSizeSimilarity=0.536082;PctRecOverlap=0.520408;SizeDiff=45;StartDistance=-47;EndDistance=-2	GT	./.
chr1	23718800	HG3_Ill_SVrefine2DISCOVARDovetail_162	N	<INS>	20	ClusteredCalls	END=23718800;SVTYPE=INS;SVLEN=1342;SC=SKSV,cuteSV,SVIM;NumNeighbors=2;NumThresholdNeighbors=1;MatchId=1161;TruScore=0.216095;PctSeqSimilarity=0;PctSizeSimilarity=0.648286;PctRecOverlap=0;SizeDiff=472;StartDistance=-138;EndDistance=-138	GT	1/1
chr1	23718898	HG2_PB_PB10Xdip_1206	N	<INS>	20	ClusteredCalls	END=23718898;SVTYPE=INS;SVLEN=481;SC=SKSV,cuteSV,SVIM;NumNeighbors=1;NumThresholdNeighbors=1;MatchId=1162;TruScore=0.666667;PctSeqSimilarity=0;PctSizeSimilarity=1;PctRecOverlap=1;SizeDiff=0;StartDistance=0;EndDistance=0	GT	1/1
chr1	24030161	HG2_Ill_svaba_271	N	<DEL>	10	ClusteredCalls	END=24030224;SVTYPE=DEL;SVLEN=63;SC=SKSV,cuteSV,SVIM;NumNeighbors=1;NumThresholdNeighbors=1;MatchId=1165;TruScore=0.666667;PctSeqSimilarity=0;PctSizeSimilarity=1;PctRecOverlap=1;SizeDiff=0;StartDistance=0;EndDistance=0	GT	0/1
chr1	24226301	HG2_PB_pbsv_289	N	<INS>	10	ClusteredCalls	END=24226301;SVTYPE=INS;SVLEN=119;SC=SKSV,cuteSV,pbsv,SVIM,SVIM-asm,PAV,Dipcall;NumNeighbors=2;NumThresholdNeighbors=1;MatchId=1168;TruScore=0.330556;PctSeqSimilarity=0;PctSizeSimilarity=0.991667;PctRecOverlap=0;SizeDiff=-1;StartDistance=-200;EndDistance=-200	GT	1/1
chr1	24226382	HG3_Ill_scalpel_208	N	<DEL>	20	LongReadHomRef	END=24226446;SVTYPE=DEL;SVLEN=64;SC=SKSV,cuteSV,pbsv,SVIM,PAV;NumNeighbors=1;NumThresholdNeighbors=1;MatchId=1169;TruScore=0.666667;PctSeqSimilarity=0;PctSizeSimilarity=1;PctRecOverlap=1;SizeDiff=0;StartDistance=0;EndDistance=0	GT	./.
chr1	24342165	HG3_CG_vcfBeta_131	N	<DEL>	20	LongReadHomRef	END=24342253;SVTYPE=DEL;SVLEN=88;SC=SKSV,cuteSV,pbsv,SVIM;NumNeighbors=1;NumThresholdNeighbors=1;MatchId=1171;TruScore=0.666667;PctSeqSimilarity=0;PctSizeSimilarity=1;PctRecOverlap=1;SizeDiff=0;StartDistance=0;EndDistance=0	GT	./.
chr1	24671447	HG2_PB_assemblyticsPBcR_356	N	<DEL>	10	LongReadHomRef	END=24671782;SVTYPE=DEL;SVLEN=335;SC=SKSV,cuteSV,pbsv,SVIM,SVIM-asm,PAV,Dipcall;NumNeighbors=1;NumThresholdNeighbors=1;MatchId=1172;TruScore=0.666667;PctSeqSimilarity=0;PctSizeSimilarity=1;PctRecOverlap=1;SizeDiff=0;StartDistance=0;EndDistance=0	GT	0/0
chr1	24775163	HG4_PB_assemblyticsfalcon_363	N	<INS>	10	LongReadHomRef	END=24775163;SVTYPE=INS;SVLEN=2878;SC=SKSV,cuteSV,pbsv,SVIM,SVIM-asm,PAV,Dipcall;NumNeighbors=1;NumThresholdNeighbors=1;MatchId=1174;TruScore=0.666667;PctSeqSimilarity=0;PctSizeSimilarity=1;PctRecOverlap=1;SizeDiff=0;StartDistance=0;EndDistance=0	GT	./.
chr1	24960685	HG2_PB_SVrefine2PB10Xhap12_262	N	<INS>	10	ClusteredCalls	END=24960685;SVTYPE=INS;SVLEN=299;SC=SKSV,cuteSV,pbsv,SVIM,SVIM-asm,PAV,Dipcall;NumNeighbors=1;NumThresholdNeighbors=1;MatchId=1175;TruScore=0.666667;PctSeqSimilarity=0;PctSizeSimilarity=1;PctRecOverlap=1;SizeDiff=0;StartDistance=0;EndDistance=0	GT	1/1
chr1	25435363	HG2_10X_SVrefine210Xhap12_210	N	<INS>	20	LongReadHomRef	END=25435363;SVTYPE=INS;SVLEN=146;SC=SKSV,cuteSV,pbsv,SVIM,SVIM-asm,PAV,Dipcall;NumNeighbors=1;NumThresholdNeighbors=1;MatchId=1177;TruScore=0.666667;PctSeqSimilarity=0;PctSizeSimilarity=1;PctRecOverlap=1;SizeDiff=0;StartDistance=0;EndDistance=0	GT	0/0
chr1	25614266	HG2_Ill_GATKHCSBGrefine_152	N	<INS>	20	NoConsensusGT	END=25614266;SVTYPE=INS;SVLEN=109;SC=SKSV,SVIM-asm,PAV,Dipcall;NumNeighbors=1;NumThresholdNeighbors=1;MatchId=1178;TruScore=0.666667;PctSeqSimilarity=0;PctSizeSimilarity=1;PctRecOverlap=1;SizeDiff=0;StartDistance=0;EndDistance=0	GT	./.
chr1	26726169	HG2_PB_assemblyticsPBcR_388	N	<DEL>	10	LongReadHomRef	END=26726306;SVTYPE=DEL;SVLEN=137;SC=SKSV,cuteSV,pbsv,SVIM,SVIM-asm,PAV,Dipcall;NumNeighbors=2;NumThresholdNeighbors=1;MatchId=1180;TruScore=0.666667;PctSeqSimilarity=0;PctSizeSimilarity=1;PctRecOverlap=1;SizeDiff=0;StartDistance=0;EndDistance=0	GT	0/0
chr1	26726336	HG2_PB_PB10Xdip_1905	N	<INS>	10	ClusteredCalls	END=26726336;SVTYPE=INS;SVLEN=225;SC=SKSV,cuteSV,pbsv,SVIM,SVIM-asm,PAV,Dipcall;NumNeighbors=1;NumThresholdNeighbors=1;MatchId=1181;TruScore=0.666667;PctSeqSimilarity=0;PctSizeSimilarity=1;PctRecOverlap=1;SizeDiff=0;StartDistance=0;EndDistance=0	GT	1/1
chr1	27230207	HG4_PB_SVrefine2PBcRDovetail_180	N	<INS>	10	LongReadHomRef	END=27230207;SVTYPE=INS;SVLEN=320;SC=SKSV,cuteSV,pbsv,SVIM,SVIM-asm,PAV,Dipcall;NumNeighbors=1;NumThresholdNeighbors=1;MatchId=1182;TruScore=0.666667;PctSeqSimilarity=0;PctSizeSimilarity=1;PctRecOverlap=1;SizeDiff=0;StartDistance=0;EndDistance=0	GT	0/0
chr1	27407594	HG3_Ill_SVrefine2DISCOVARDovetail_180	N	<INS>	20	LongReadHomRef	END=27407594;SVTYPE=INS;SVLEN=89;SC=SKSV,cuteSV,pbsv,SVIM,SVIM-asm,PAV,Dipcall;NumNeighbors=1;NumThresholdNeighbors=1;MatchId=1183;TruScore=0.666667;PctSeqSimilarity=0;PctSizeSimilarity=1;PctRecOverlap=1;SizeDiff=0;StartDistance=0;EndDistance=0	GT	0/0
chr1	28204971	HG2_PB_PB10Xdip_2016	N	<INS>	20	ClusteredCalls	END=28204971;SVTYPE=INS;SVLEN=1383;SC=SKSV,cuteSV,pbsv,SVIM,SVIM-asm,PAV,Dipcall;NumNeighbors=1;NumThresholdNeighbors=1;MatchId=1186;TruScore=0.666667;PctSeqSimilarity=0;PctSizeSimilarity=1;PctRecOverlap=1;SizeDiff=0;StartDistance=0;EndDistance=0	GT	1/1
chr1	28232389	HG4_Ill_MetaSV_66	N	<INS>	10	LongReadHomRef	END=28232389;SVTYPE=INS;SVLEN=125;SC=SKSV,cuteSV,pbsv,SVIM,SVIM-asm,PAV,Dipcall;NumNeighbors=1;NumThresholdNeighbors=1;MatchId=1187;TruScore=0.666667;PctSeqSimilarity=0;PctSizeSimilarity=1;PctRecOverlap=1;SizeDiff=0;StartDistance=0;EndDistance=0	GT	0/0
chr1	28542051	HG2_10X_SVrefine210Xhap12_225	N	<DEL>	20	LongReadHomRef	END=28543322;SVTYPE=DEL;SVLEN=1271;SC=SKSV,cuteSV,pbsv,SVIM,SVIM-asm,PAV,Dipcall;NumNeighbors=1;NumThresholdNeighbors=1;MatchId=1188;TruScore=0.666667;PctSeqSimilarity=0;PctSizeSimilarity=1;PctRecOverlap=1;SizeDiff=0;StartDistance=0;EndDistance=0	GT	0/0
chr1	28717395	HG4_Ill_SVrefine2DISCOVARDovetail_174	N	<INS>	20	LongReadHomRef	END=28717395;SVTYPE=INS;SVLEN=786;SC=SKSV,cuteSV,pbsv,SVIM,SVIM-asm,PAV,Dipcall;NumNeighbors=1;NumThresholdNeighbors=1;MatchId=1189;TruScore=0.666667;PctSeqSimilarity=0;PctSizeSimilarity=1;PctRecOverlap=1;SizeDiff=0;StartDistance=0;EndDistance=0	GT	0/0
chr1	28745540	HG4_Ill_MetaSV_70	N	<INS>	20	LongReadHomRef	END=28745540;SVTYPE=INS;SVLEN=321;SC=SKSV,cuteSV,pbsv,SVIM,SVIM-asm,PAV,Dipcall;NumNeighbors=1;NumThresholdNeighbors=1;MatchId=1191;TruScore=0.666667;PctSeqSimilarity=0;PctSizeSimilarity=1;PctRecOverlap=1;SizeDiff=0;StartDistance=0;EndDistance=0	GT	0/0
chr1	28884580	HG2_10X_SVrefine210Xhap12_231	N	<DEL>	20	LongReadHomRef	END=28884725;SVTYPE=DEL;SVLEN=145;SC=SKSV,cuteSV,pbsv,SVIM,SVIM-asm,PAV,Dipcall;NumNeighbors=1;NumThresholdNeighbors=1;MatchId=1192;TruScore=0.666667;PctSeqSimilarity=0;PctSizeSimilarity=1;PctRecOverlap=1;SizeDiff=0;StartDistance=0;EndDistance=0	GT	0/0
chr1	30030043	HG3_10X_allpass_39	N	<DEL>	20	LongReadHomRef	END=30030374;SVTYPE=DEL;SVLEN=331;SC=SKSV,cuteSV,pbsv,SVIM,SVIM-asm,PAV,Dipcall;NumNeighbors=1;NumThresholdNeighbors=1;MatchId=1194;TruScore=0.666667;PctSeqSimilarity=0;PctSizeSimilarity=1;PctRecOverlap=1;SizeDiff=0;StartDistance=0;EndDistance=0	GT	0/0
chr1	30196711	HG3_PB_HySA_434	N	<INS>	20	NoConsensusGT	END=30196711;SVTYPE=INS;SVLEN=132;SC=SKSV,cuteSV,pbsv,SVIM,SVIM-asm,PAV,Dipcall;NumNeighbors=2;NumThresholdNeighbors=1;MatchId=1196;TruScore=0.666667;PctSeqSimilarity=0;PctSizeSimilarity=1;PctRecOverlap=1;SizeDiff=0;StartDistance=0;EndDistance=0	GT	./.
chr1	30200734	HG2_PB_pbsv_331	N	<INS>	10	ClusteredCalls	END=30200734;SVTYPE=INS;SVLEN=1654;SC=SKSV,cuteSV,pbsv,SVIM,SVIM-asm,PAV,Dipcall;NumNeighbors=1;NumThresholdNeighbors=1;MatchId=1197;TruScore=0.666667;PctSeqSimilarity=0;PctSizeSimilarity=1;PctRecOverlap=1;SizeDiff=0;StartDistance=0;EndDistance=0	GT	0/1
chr1	30243362	HG4_Ill_SVrefine2DISCOVARDovetail_180	N	<INS>	20	ClusteredCalls	END=30243362;SVTYPE=INS;SVLEN=682;SC=SKSV,cuteSV,pbsv,SVIM,SVIM-asm,PAV,Dipcall;NumNeighbors=2;NumThresholdNeighbors=1;MatchId=1198;TruScore=0.666667;PctSeqSimilarity=0;PctSizeSimilarity=1;PctRecOverlap=1;SizeDiff=0;StartDistance=0;EndDistance=0	GT	1/1
chr1	30243370	HG2_PB_assemblyticsfalcon_426	N	<DEL>	10	LongReadHomRef	END=30244017;SVTYPE=DEL;SVLEN=647;SC=SKSV,cuteSV,pbsv,SVIM,SVIM-asm,PAV,Dipcall;NumNeighbors=3;NumThresholdNeighbors=1;MatchId=1199;TruScore=0.666667;PctSeqSimilarity=0;PctSizeSimilarity=1;PctRecOverlap=1;SizeDiff=0;StartDistance=0;EndDistance=0	GT	0/0
chr1	30244158	HG2_PB_PB10Xdip_2027	N	<INS>	10	ClusteredCalls	END=30244158;SVTYPE=INS;SVLEN=266;SC=SKSV,cuteSV,pbsv,SVIM,PAV;NumNeighbors=2;NumThresholdNeighbors=1;MatchId=1200;TruScore=0.666667;PctSeqSimilarity=0;PctSizeSimilarity=1;PctRecOverlap=1;SizeDiff=0;StartDistance=0;EndDistance=0	GT	1/1
chr1	30244445	HG4_Ill_250bpfermikitraw_318	N	<INS>	20	NoConsensusGT	END=30244445;SVTYPE=INS;SVLEN=66;SC=SKSV,cuteSV,pbsv,SVIM;NumNeighbors=1;NumThresholdNeighbors=1;MatchId=1202;TruScore=0.666667;PctSeqSimilarity=0;PctSizeSimilarity=1;PctRecOverlap=1;SizeDiff=0;StartDistance=0;EndDistance=0	GT	./.
chr1	30961585	HG2_Ill_manta_54	N	<INS>	20	ClusteredCalls	END=30961585;SVTYPE=INS;SVLEN=92;SC=SKSV,cuteSV,PAV;NumNeighbors=2;NumThresholdNeighbors=1;MatchId=1203;TruScore=0.666667;PctSeqSimilarity=0;PctSizeSimilarity=1;PctRecOverlap=1;SizeDiff=0;StartDistance=0;EndDistance=0	GT	1/1
chr1	30961685	HG4_Ill_SVrefine2DISCOVARDovetail_183	N	<INS>	20	ClusteredCalls	END=30961685;SVTYPE=INS;SVLEN=207;SC=SKSV,cuteSV,pbsv,SVIM,SVIM-asm,PAV,Dipcall;NumNeighbors=1;NumThresholdNeighbors=1;MatchId=1204;TruScore=0.666667;PctSeqSimilarity=0;PctSizeSimilarity=1;PctRecOverlap=1;SizeDiff=0;StartDistance=0;EndDistance=0	GT	1/1
chr1	31249190	HG2_10X_SVrefine210Xhap12_247	N	<DEL>	20	ClusteredCalls	END=31249317;SVTYPE=DEL;SVLEN=127;SC=SKSV,cuteSV,pbsv,SVIM,SVIM-asm,PAV,Dipcall;NumNeighbors=2;NumThresholdNeighbors=2;MatchId=1207;TruScore=0.666667;PctSeqSimilarity=0;PctSizeSimilarity=1;PctRecOverlap=1;SizeDiff=0;StartDistance=0;EndDistance=0	GT	0/1
chr1	31249227	HG2_PB_SVrefine2Falcon1plusDovetail_242	N	<DEL>	20	ClusteredCalls	END=31249317;SVTYPE=DEL;SVLEN=90;SC=SKSV,cuteSV,pbsv,SVIM,SVIM-asm,PAV,Dipcall;NumNeighbors=1;NumThresholdNeighbors=1;MatchId=1208;TruScore=0.666667;PctSeqSimilarity=0;PctSizeSimilarity=1;PctRecOverlap=1;SizeDiff=0;StartDistance=0;EndDistance=0	GT	0/1
chr1	31904591	HG3_PB_SVrefine2Falcon1Dovetail_237	N	<INS>	10	ClusteredCalls	END=31904591;SVTYPE=INS;SVLEN=1852;SC=SKSV,cuteSV,SVIM;NumNeighbors=2;NumThresholdNeighbors=2;MatchId=1210;TruScore=0.228942;PctSeqSimilarity=0;PctSizeSimilarity=0.686825;PctRecOverlap=0;SizeDiff=580;StartDistance=-419;EndDistance=-419	GT	1/1
chr1	31904814	HG3_PB_HySA_465	N	<INS>	10	ClusteredCalls	END=31904814;SVTYPE=INS;SVLEN=3393;SC=SKSV,cuteSV,SVIM,PAV;NumNeighbors=1;NumThresholdNeighbors=1;MatchId=1211;TruScore=0.666667;PctSeqSimilarity=0;PctSizeSimilarity=1;PctRecOverlap=1;SizeDiff=0;StartDistance=0;EndDistance=0	GT	1/1
chr1	32373712	HG4_Ill_Krunchall_328	N	<DEL>	20	LongReadHomRef	END=32373764;SVTYPE=DEL;SVLEN=52;SC=SKSV,cuteSV,pbsv,SVIM,SVIM-asm,PAV,Dipcall;NumNeighbors=1;NumThresholdNeighbors=1;MatchId=1215;TruScore=0.666667;PctSeqSimilarity=0;PctSizeSimilarity=1;PctRecOverlap=1;SizeDiff=0;StartDistance=0;EndDistance=0	GT	0/0
chr1	35243208	HG3_PB_assemblyticsfalcon_457	N	<DEL>	20	LongReadHomRef	END=35243457;SVTYPE=DEL;SVLEN=249;SC=SKSV,cuteSV,pbsv,SVIM,SVIM-asm,PAV,Dipcall;NumNeighbors=2;NumThresholdNeighbors=1;MatchId=1218;TruScore=0.666667;PctSeqSimilarity=0;PctSizeSimilarity=1;PctRecOverlap=1;SizeDiff=0;StartDistance=0;EndDistance=0	GT	0/0
chr1	35243475	HG3_PB_HySA_485	N	<INS>	20	ClusteredCalls	END=35243475;SVTYPE=INS;SVLEN=64;SC=SKSV,cuteSV,pbsv,SVIM,PAV;NumNeighbors=1;NumThresholdNeighbors=1;MatchId=1219;TruScore=0.666667;PctSeqSimilarity=0;PctSizeSimilarity=1;PctRecOverlap=1;SizeDiff=0;StartDistance=0;EndDistance=0	GT	0/1
chr1	35267914	HG4_Ill_SVrefine2DISCOVARDovetail_207	N	<DEL>	20	LongReadHomRef	END=35268049;SVTYPE=DEL;SVLEN=135;SC=SKSV,cuteSV,pbsv,SVIM,SVIM-asm,PAV,Dipcall;NumNeighbors=1;NumThresholdNeighbors=1;MatchId=1221;TruScore=0.666667;PctSeqSimilarity=0;PctSizeSimilarity=1;PctRecOverlap=1;SizeDiff=0;StartDistance=0;EndDistance=0	GT	0/0
chr1	35622361	HG4_PB_SVrefine2PBcRDovetail_216	N	<INS>	20	ClusteredCalls	END=35622361;SVTYPE=INS;SVLEN=1151;SC=SKSV,cuteSV,pbsv,SVIM;NumNeighbors=1;NumThresholdNeighbors=1;MatchId=1223;TruScore=0.231103;PctSeqSimilarity=0;PctSizeSimilarity=0.69331;PctRecOverlap=0;SizeDiff=353;StartDistance=-374;EndDistance=-374	GT	1/1
chr1	37009836	HG3_PB_SVrefine2Falcon1Dovetail_253	N	<INS>	10	LongReadHomRef	END=37009836;SVTYPE=INS;SVLEN=224;SC=SKSV,cuteSV,pbsv,SVIM,SVIM-asm,PAV,Dipcall;NumNeighbors=2;NumThresholdNeighbors=1;MatchId=1228;TruScore=0.666667;PctSeqSimilarity=0;PctSizeSimilarity=1;PctRecOverlap=1;SizeDiff=0;StartDistance=0;EndDistance=0	GT	0/0
chr1	37165972	HG2_10X_SVrefine210Xhap12_284	N	<DEL>	20	ClusteredCalls	END=37166065;SVTYPE=DEL;SVLEN=93;SC=SKSV,cuteSV,pbsv,SVIM,SVIM-asm,PAV,Dipcall;NumNeighbors=1;NumThresholdNeighbors=1;MatchId=1230;TruScore=0.666667;PctSeqSimilarity=0;PctSizeSimilarity=1;PctRecOverlap=1;SizeDiff=0;StartDistance=0;EndDistance=0	GT	0/1
chr1	37422966	HG4_PB_SVrefine2Falcon1Dovetail_260	N	<DEL>	10	ClusteredCalls	END=37424145;SVTYPE=DEL;SVLEN=1179;SC=SKSV,cuteSV,SVIM;NumNeighbors=2;NumThresholdNeighbors=1;MatchId=1231;TruScore=0.254534;PctSeqSimilarity=0;PctSizeSimilarity=0.763601;PctRecOverlap=0;SizeDiff=-365;StartDistance=-1239;EndDistance=-1604	GT	0/1
chr1	37568454	HG2_PB_pbsv_389	N	<INS>	10	ClusteredCalls	END=37568454;SVTYPE=INS;SVLEN=115;SC=SKSV,cuteSV,pbsv,SVIM,SVIM-asm,PAV,Dipcall;NumNeighbors=2;NumThresholdNeighbors=2;MatchId=1233;TruScore=0.666667;PctSeqSimilarity=0;PctSizeSimilarity=1;PctRecOverlap=1;SizeDiff=0;StartDistance=0;EndDistance=0	GT	1/1
chr1	37568535	HG2_PB_HySA_675	N	<INS>	20	ClusteredCalls	END=37568535;SVTYPE=INS;SVLEN=132;SC=SKSV,cuteSV,pbsv,SVIM,SVIM-asm,PAV,Dipcall;NumNeighbors=1;NumThresholdNeighbors=1;MatchId=1234;TruScore=0.666667;PctSeqSimilarity=0;PctSizeSimilarity=1;PctRecOverlap=1;SizeDiff=0;StartDistance=0;EndDistance=0	GT	1/1
chr1	37593865	HG2_Ill_MetaSV_77	N	<INS>	20	ClusteredCalls	END=37593865;SVTYPE=INS;SVLEN=279;SC=SKSV,cuteSV,pbsv,SVIM,SVIM-asm,PAV,Dipcall;NumNeighbors=1;NumThresholdNeighbors=1;MatchId=1235;TruScore=0.666667;PctSeqSimilarity=0;PctSizeSimilarity=1;PctRecOverlap=1;SizeDiff=0;StartDistance=0;EndDistance=0	GT	0/1
chr1	38400810	HG4_Ill_svaba_373	N	<DEL>	10	LongReadHomRef	END=38400915;SVTYPE=DEL;SVLEN=105;SC=SKSV,cuteSV,pbsv,SVIM,SVIM-asm,PAV,Dipcall;NumNeighbors=1;NumThresholdNeighbors=1;MatchId=1236;TruScore=0.666667;PctSeqSimilarity=0;PctSizeSimilarity=1;PctRecOverlap=1;SizeDiff=0;StartDistance=0;EndDistance=0	GT	0/0
chr1	39295610	HG2_PB_SVrefine2PB10Xhap12_345	N	<INS>	10	PASS	END=39295610;SVTYPE=INS;SVLEN=2518;SC=SKSV,cuteSV,SVIM;NumNeighbors=1;NumThresholdNeighbors=1;MatchId=1237;TruScore=0.666667;PctSeqSimilarity=0;PctSizeSimilarity=1;PctRecOverlap=1;SizeDiff=0;StartDistance=0;EndDistance=0	GT	0/1
chr1	40130164	HG2_PB_HySA_701	N	<INS>	10	PASS	END=40130164;SVTYPE=INS;SVLEN=1123;SC=SKSV,cuteSV,pbsv,SVIM;NumNeighbors=2;NumThresholdNeighbors=2;MatchId=1241;TruScore=0.666667;PctSeqSimilarity=0;PctSizeSimilarity=1;PctRecOverlap=1;SizeDiff=0;StartDistance=0;EndDistance=0	GT	1/1
chr1	40130201	HG3_PB_assemblyticsfalcon_493	N	<INS>	10	LongReadHomRef	END=40130201;SVTYPE=INS;SVLEN=832;SC=SKSV,cuteSV,SVIM,PAV,Dipcall;NumNeighbors=1;NumThresholdNeighbors=1;MatchId=1242;TruScore=0.666667;PctSeqSimilarity=0;PctSizeSimilarity=1;PctRecOverlap=1;SizeDiff=0;StartDistance=0;EndDistance=0	GT	0/0
chr1	40250196	HG3_10X_allpass_47	N	<DEL>	20	LongReadHomRef	END=40250317;SVTYPE=DEL;SVLEN=121;SC=SKSV,cuteSV,pbsv,SVIM,SVIM-asm,PAV,Dipcall;NumNeighbors=1;NumThresholdNeighbors=1;MatchId=1243;TruScore=0.666667;PctSeqSimilarity=0;PctSizeSimilarity=1;PctRecOverlap=1;SizeDiff=0;StartDistance=0;EndDistance=0	GT	0/0
chr1	40962347	HG3_PB_SVrefine2Falcon1Dovetail_265	N	<DEL>	20	LongReadHomRef	END=40962763;SVTYPE=DEL;SVLEN=416;SC=SKSV,cuteSV,pbsv,SVIM,SVIM-asm,PAV,Dipcall;NumNeighbors=1;NumThresholdNeighbors=1;MatchId=1245;TruScore=0.666667;PctSeqSimilarity=0;PctSizeSimilarity=1;PctRecOverlap=1;SizeDiff=0;StartDistance=0;EndDistance=0	GT	0/0
chr1	41795045	HG4_Ill_GATKHCSBGrefine_246	N	<DEL>	20	LongReadHomRef	END=41795110;SVTYPE=DEL;SVLEN=65;SC=SKSV,cuteSV,pbsv,SVIM,SVIM-asm,PAV,Dipcall;NumNeighbors=1;NumThresholdNeighbors=1;MatchId=1246;TruScore=0.666667;PctSeqSimilarity=0;PctSizeSimilarity=1;PctRecOverlap=1;SizeDiff=0;StartDistance=0;EndDistance=0	GT	0/0
chr1	41847873	HG2_PB_assemblyticsPBcR_517	N	<INS>	20	ClusteredCalls	END=41847873;SVTYPE=INS;SVLEN=184;SC=SKSV,cuteSV,pbsv,SVIM,SVIM-asm,PAV,Dipcall;NumNeighbors=1;NumThresholdNeighbors=1;MatchId=1247;TruScore=0.666667;PctSeqSimilarity=0;PctSizeSimilarity=1;PctRecOverlap=1;SizeDiff=0;StartDistance=0;EndDistance=0	GT	1/1
chr1	42743201	HG3_PB_assemblyticsfalcon_514	N	<DEL>	10	ClusteredCalls	END=42743453;SVTYPE=DEL;SVLEN=252;SC=SKSV,cuteSV,pbsv,SVIM,SVIM-asm,PAV,Dipcall;NumNeighbors=1;NumThresholdNeighbors=1;MatchId=1249;TruScore=0.666667;PctSeqSimilarity=0;PctSizeSimilarity=1;PctRecOverlap=1;SizeDiff=0;StartDistance=0;EndDistance=0	GT	1/1
chr1	42789716	HG4_Ill_GATKHCSBGrefine_252	N	<DEL>	10	LongReadHomRef	END=42789806;SVTYPE=DEL;SVLEN=90;SC=SKSV,cuteSV,pbsv,SVIM,SVIM-asm,PAV,Dipcall;NumNeighbors=2;NumThresholdNeighbors=1;MatchId=1250;TruScore=0.666667;PctSeqSimilarity=0;PctSizeSimilarity=1;PctRecOverlap=1;SizeDiff=0;StartDistance=0;EndDistance=0	GT	0/0
chr1	42789796	HG3_Ill_GATKHCSBGrefine_223	N	<INS>	20	ClusteredCalls	END=42789796;SVTYPE=INS;SVLEN=57;SC=SKSV,cuteSV,pbsv,SVIM,SVIM-asm,PAV,Dipcall;NumNeighbors=1;NumThresholdNeighbors=1;MatchId=1251;TruScore=0.666667;PctSeqSimilarity=0;PctSizeSimilarity=1;PctRecOverlap=1;SizeDiff=0;StartDistance=0;EndDistance=0	GT	1/1
chr1	43694061	HG3_PB_pbsv_422	N	<DEL>	20	LongReadHomRef	END=43695543;SVTYPE=DEL;SVLEN=1482;SC=SKSV,cuteSV,pbsv,SVIM,SVIM-asm,PAV,Dipcall;NumNeighbors=1;NumThresholdNeighbors=1;MatchId=1253;TruScore=0.666667;PctSeqSimilarity=0;PctSizeSimilarity=1;PctRecOverlap=1;SizeDiff=0;StartDistance=0;EndDistance=0	GT	0/0
chr1	44370338	HG2_PB_SVrefine2PB10Xhap12_373	N	<INS>	20	PASS	END=44370338;SVTYPE=INS;SVLEN=281;SC=SKSV,cuteSV,pbsv,SVIM;NumNeighbors=1;NumThresholdNeighbors=1;MatchId=1254;TruScore=0.666667;PctSeqSimilarity=0;PctSizeSimilarity=1;PctRecOverlap=1;SizeDiff=0;StartDistance=0;EndDistance=0	GT	1/1
chr1	44377189	HG2_Ill_GATKHCSBGrefine_216	N	<INS>	20	ClusteredCalls	END=44377189;SVTYPE=INS;SVLEN=56;SC=SKSV,cuteSV,pbsv,SVIM,SVIM-asm,PAV,Dipcall;NumNeighbors=1;NumThresholdNeighbors=1;MatchId=1256;TruScore=0.666667;PctSeqSimilarity=0;PctSizeSimilarity=1;PctRecOverlap=1;SizeDiff=0;StartDistance=0;EndDistance=0	GT	0/1
chr1	44933824	HG3_PB_pbsv_430	N	<INS>	10	LongReadHomRef	END=44933824;SVTYPE=INS;SVLEN=307;SC=SKSV,cuteSV,pbsv,SVIM,SVIM-asm,PAV,Dipcall;NumNeighbors=1;NumThresholdNeighbors=1;MatchId=1257;TruScore=0.666667;PctSeqSimilarity=0;PctSizeSimilarity=1;PctRecOverlap=1;SizeDiff=0;StartDistance=0;EndDistance=0	GT	0/0
chr1	45175072	HG4_PB_SVrefine2Falcon1Dovetail_285	N	<DEL>	20	LongReadHomRef	END=45176009;SVTYPE=DEL;SVLEN=937;SC=SKSV,cuteSV,pbsv,SVIM,SVIM-asm,PAV,Dipcall;NumNeighbors=1;NumThresholdNeighbors=1;MatchId=1258;TruScore=0.666667;PctSeqSimilarity=0;PctSizeSimilarity=1;PctRecOverlap=1;SizeDiff=0;StartDistance=0;EndDistance=0	GT	0/0
chr1	45795694	HG4_Ill_GATKHCSBGrefine_259	N	<INS>	20	LongReadHomRef	END=45795694;SVTYPE=INS;SVLEN=327;SC=SKSV,cuteSV,pbsv,SVIM,SVIM-asm,PAV,Dipcall;NumNeighbors=1;NumThresholdNeighbors=1;MatchId=1260;TruScore=0.666667;PctSeqSimilarity=0;PctSizeSimilarity=1;PctRecOverlap=1;SizeDiff=0;StartDistance=0;EndDistance=0	GT	./.
chr1	45963345	HG2_PB_SVrefine2Falcon1plusDovetail_301	N	<INS>	20	ClusteredCalls	END=45963345;SVTYPE=INS;SVLEN=775;SC=SKSV,cuteSV,SVIM-asm,PAV,Dipcall;NumNeighbors=2;NumThresholdNeighbors=1;MatchId=1261;TruScore=0.666667;PctSeqSimilarity=0;PctSizeSimilarity=1;PctRecOverlap=1;SizeDiff=0;StartDistance=0;EndDistance=0	GT	1/1
chr1	45963434	HG2_PB_PB10Xdip_2321	N	<INS>	10	ClusteredCalls	END=45963434;SVTYPE=INS;SVLEN=350;SC=SKSV,cuteSV,pbsv,PAV;NumNeighbors=1;NumThresholdNeighbors=1;MatchId=1262;TruScore=0.666667;PctSeqSimilarity=0;PctSizeSimilarity=1;PctRecOverlap=1;SizeDiff=0;StartDistance=0;EndDistance=0	GT	1/1
chr1	45983487	HG4_Ill_SVrefine2DISCOVARDovetail_264	N	<DEL>	20	LongReadHomRef	END=45983583;SVTYPE=DEL;SVLEN=96;SC=SKSV,cuteSV,pbsv,SVIM,SVIM-asm,PAV,Dipcall;NumNeighbors=1;NumThresholdNeighbors=1;MatchId=1263;TruScore=0.666667;PctSeqSimilarity=0;PctSizeSimilarity=1;PctRecOverlap=1;SizeDiff=0;StartDistance=0;EndDistance=0	GT	0/0
chr1	46103208	HG3_PB_pbsv_438	N	<INS>	20	LongReadHomRef	END=46103208;SVTYPE=INS;SVLEN=67;SC=SKSV,cuteSV,pbsv,SVIM,SVIM-asm,PAV,Dipcall;NumNeighbors=1;NumThresholdNeighbors=1;MatchId=1264;TruScore=0.666667;PctSeqSimilarity=0;PctSizeSimilarity=1;PctRecOverlap=1;SizeDiff=0;StartDistance=0;EndDistance=0	GT	0/0
chr1	46168949	HG2_PB_SVrefine2Falcon1plusDovetail_302	N	<INS>	10	ClusteredCalls	END=46168949;SVTYPE=INS;SVLEN=2806;SC=SKSV,cuteSV,pbsv,SVIM;NumNeighbors=1;NumThresholdNeighbors=1;MatchId=1265;TruScore=0.212963;PctSeqSimilarity=0;PctSizeSimilarity=0.638889;PctRecOverlap=0;SizeDiff=-1586;StartDistance=-106;EndDistance=-106	GT	1/1
chr1	46175120	HG2_Ill_MetaSV_92	N	<DEL>	20	ClusteredCalls	END=46175518;SVTYPE=DEL;SVLEN=398;SC=SKSV,cuteSV,pbsv,SVIM,SVIM-asm,Dipcall;NumNeighbors=2;NumThresholdNeighbors=1;MatchId=1267;TruScore=0.666667;PctSeqSimilarity=0;PctSizeSimilarity=1;PctRecOverlap=1;SizeDiff=0;StartDistance=0;EndDistance=0	GT	0/1
chr1	46175914	HG2_10X_SVrefine210Xhap12_325	N	<INS>	20	ClusteredCalls	END=46175914;SVTYPE=INS;SVLEN=1604;SC=SKSV,cuteSV,pbsv,SVIM,SVIM-asm,Dipcall;NumNeighbors=1;NumThresholdNeighbors=1;MatchId=1268;TruScore=0.666667;PctSeqSimilarity=0;PctSizeSimilarity=1;PctRecOverlap=1;SizeDiff=0;StartDistance=0;EndDistance=0	GT	1/1
chr1	46207286	HG3_Ill_scalpel_343	N	<DEL>	20	LongReadHomRef	END=46207598;SVTYPE=DEL;SVLEN=312;SC=SKSV,cuteSV,pbsv,SVIM,SVIM-asm,PAV,Dipcall;NumNeighbors=1;NumThresholdNeighbors=1;MatchId=1269;TruScore=0.666667;PctSeqSimilarity=0;PctSizeSimilarity=1;PctRecOverlap=1;SizeDiff=0;StartDistance=0;EndDistance=0	GT	0/0
chr1	46234605	HG3_Ill_GATKHCSBGrefine_232	N	<DEL>	20	LongReadHomRef	END=46234658;SVTYPE=DEL;SVLEN=53;SC=SKSV,cuteSV,pbsv,SVIM,SVIM-asm,PAV,Dipcall;NumNeighbors=1;NumThresholdNeighbors=1;MatchId=1270;TruScore=0.666667;PctSeqSimilarity=0;PctSizeSimilarity=1;PctRecOverlap=1;SizeDiff=0;StartDistance=0;EndDistance=0	GT	0/0
chr1	47650138	HG2_PB_PB10Xdip_2342	N	<INS>	10	ClusteredCalls	END=47650138;SVTYPE=INS;SVLEN=585;SC=SKSV,cuteSV,SVIM,SVIM-asm,PAV,Dipcall;NumNeighbors=1;NumThresholdNeighbors=1;MatchId=1271;TruScore=0.666667;PctSeqSimilarity=0;PctSizeSimilarity=1;PctRecOverlap=1;SizeDiff=0;StartDistance=0;EndDistance=0	GT	1/1
chr1	48208894	HG3_PB_HySA_599	N	<INS>	20	NoConsensusGT	END=48208894;SVTYPE=INS;SVLEN=250;SC=SKSV,cuteSV,pbsv,SVIM,SVIM-asm,PAV,Dipcall;NumNeighbors=1;NumThresholdNeighbors=1;MatchId=1272;TruScore=0.666667;PctSeqSimilarity=0;PctSizeSimilarity=1;PctRecOverlap=1;SizeDiff=0;StartDistance=0;EndDistance=0	GT	./.
chr1	48848145	HG4_Ill_GATKHC_552	N	<DEL>	20	LongReadHomRef	END=48848315;SVTYPE=DEL;SVLEN=170;SC=SKSV,cuteSV,pbsv,SVIM,SVIM-asm,PAV,Dipcall;NumNeighbors=2;NumThresholdNeighbors=1;MatchId=1274;TruScore=0.666667;PctSeqSimilarity=0;PctSizeSimilarity=1;PctRecOverlap=1;SizeDiff=0;StartDistance=0;EndDistance=0	GT	0/0
chr1	48848474	HG3_Ill_GATKHC_597	N	<DEL>	20	PASS	END=48848524;SVTYPE=DEL;SVLEN=50;SC=SKSV,cuteSV,SVIM;NumNeighbors=1;NumThresholdNeighbors=1;MatchId=1275;TruScore=0.666667;PctSeqSimilarity=0;PctSizeSimilarity=1;PctRecOverlap=1;SizeDiff=0;StartDistance=0;EndDistance=0	GT	0/1
chr1	50834763	HG2_PB_assemblyticsPBcR_585	N	<DEL>	10	LongReadHomRef	END=50835078;SVTYPE=DEL;SVLEN=315;SC=SKSV,cuteSV,pbsv,SVIM,SVIM-asm,PAV,Dipcall;NumNeighbors=1;NumThresholdNeighbors=1;MatchId=1276;TruScore=0.666667;PctSeqSimilarity=0;PctSizeSimilarity=1;PctRecOverlap=1;SizeDiff=0;StartDistance=0;EndDistance=0	GT	0/0
chr1	52176897	HG3_PB_assemblyticsfalcon_573	N	<DEL>	10	LongReadHomRef	END=52177238;SVTYPE=DEL;SVLEN=341;SC=SKSV,cuteSV,pbsv,SVIM,SVIM-asm,PAV,Dipcall;NumNeighbors=1;NumThresholdNeighbors=1;MatchId=1277;TruScore=0.666667;PctSeqSimilarity=0;PctSizeSimilarity=1;PctRecOverlap=1;SizeDiff=0;StartDistance=0;EndDistance=0	GT	0/0
chr1	52270083	HG3_PB_assemblyticsfalcon_574	N	<DEL>	10	LongReadHomRef	END=52270173;SVTYPE=DEL;SVLEN=90;SC=SKSV,cuteSV,pbsv,SVIM,SVIM-asm,PAV,Dipcall;NumNeighbors=1;NumThresholdNeighbors=1;MatchId=1279;TruScore=0.666667;PctSeqSimilarity=0;PctSizeSimilarity=1;PctRecOverlap=1;SizeDiff=0;StartDistance=0;EndDistance=0	GT	0/0
chr1	52318204	HG3_PB_assemblyticsfalcon_575	N	<INS>	10	ClusteredCalls	END=52318204;SVTYPE=INS;SVLEN=433;SC=SKSV,cuteSV,pbsv,SVIM,SVIM-asm,PAV,Dipcall;NumNeighbors=1;NumThresholdNeighbors=1;MatchId=1280;TruScore=0.666667;PctSeqSimilarity=0;PctSizeSimilarity=1;PctRecOverlap=1;SizeDiff=0;StartDistance=0;EndDistance=0	GT	1/1
chr1	52372541	HG2_Ill_GATKHCSBGrefine_226	N	<INS>	20	ClusteredCalls	END=52372541;SVTYPE=INS;SVLEN=68;SC=SKSV,cuteSV,pbsv,SVIM,SVIM-asm,PAV,Dipcall;NumNeighbors=1;NumThresholdNeighbors=1;MatchId=1281;TruScore=0.666667;PctSeqSimilarity=0;PctSizeSimilarity=1;PctRecOverlap=1;SizeDiff=0;StartDistance=0;EndDistance=0	GT	1/1
chr1	53101758	HG2_Ill_SVrefine2DISCOVARplusDovetail_330	N	<DEL>	20	LongReadHomRef	END=53101890;SVTYPE=DEL;SVLEN=132;SC=SKSV,cuteSV,pbsv,SVIM,SVIM-asm,PAV,Dipcall;NumNeighbors=2;NumThresholdNeighbors=2;MatchId=1282;TruScore=0.666667;PctSeqSimilarity=0;PctSizeSimilarity=1;PctRecOverlap=1;SizeDiff=0;StartDistance=0;EndDistance=0	GT	0/0
chr1	53101771	HG3_10X_allpass_59	N	<DEL>	20	LongReadHomRef	END=53102035;SVTYPE=DEL;SVLEN=264;SC=SKSV,cuteSV,pbsv,SVIM,SVIM-asm,PAV,Dipcall;NumNeighbors=1;NumThresholdNeighbors=1;MatchId=1283;TruScore=0.666667;PctSeqSimilarity=0;PctSizeSimilarity=1;PctRecOverlap=1;SizeDiff=0;StartDistance=0;EndDistance=0	GT	0/0
chr1	53335626	HG4_Ill_GATKHCSBGrefine_270	N	<INS>	10	LongReadHomRef	END=53335626;SVTYPE=INS;SVLEN=51;SC=SKSV,cuteSV,pbsv,SVIM,SVIM-asm,PAV,Dipcall;NumNeighbors=2;NumThresholdNeighbors=2;MatchId=1284;TruScore=0.666667;PctSeqSimilarity=0;PctSizeSimilarity=1;PctRecOverlap=1;SizeDiff=0;StartDistance=0;EndDistance=0	GT	0/0
chr1	53335638	HG4_Ill_150bpfermikitraw_421	N	<INS>	20	LongReadHomRef	END=53335638;SVTYPE=INS;SVLEN=99;SC=SKSV,cuteSV,pbsv,SVIM,SVIM-asm,PAV,Dipcall;NumNeighbors=1;NumThresholdNeighbors=1;MatchId=1285;TruScore=0.666667;PctSeqSimilarity=0;PctSizeSimilarity=1;PctRecOverlap=1;SizeDiff=0;StartDistance=0;EndDistance=0	GT	0/0
chr1	53594100	HG3_PB_SVrefine2Falcon1Dovetail_293	N	<DEL>	20	ClusteredCalls	END=53595429;SVTYPE=DEL;SVLEN=1329;SC=SKSV,cuteSV,SVIM,SVIM-asm,PAV,Dipcall;NumNeighbors=2;NumThresholdNeighbors=1;MatchId=1286;TruScore=0.666667;PctSeqSimilarity=0;PctSizeSimilarity=1;PctRecOverlap=1;SizeDiff=0;StartDistance=0;EndDistance=0	GT	1/1
chr1	53749082	HG3_PB_assemblyticsfalcon_588	N	<DEL>	20	LongReadHomRef	END=53749920;SVTYPE=DEL;SVLEN=838;SC=SKSV,cuteSV,pbsv,SVIM,SVIM-asm,PAV,Dipcall;NumNeighbors=3;NumThresholdNeighbors=1;MatchId=1287;TruScore=0.666667;PctSeqSimilarity=0;PctSizeSimilarity=1;PctRecOverlap=1;SizeDiff=0;StartDistance=0;EndDistance=0	GT	0/0
chr1	53749082	HG3_PB_SVrefine2Falcon1Dovetail_294	N	<INS>	10	ClusteredCalls	END=53749082;SVTYPE=INS;SVLEN=863;SC=SKSV,cuteSV,pbsv,SVIM,PAV,Dipcall;NumNeighbors=1;NumThresholdNeighbors=1;MatchId=1288;TruScore=0.666667;PctSeqSimilarity=0;PctSizeSimilarity=1;PctRecOverlap=1;SizeDiff=0;StartDistance=0;EndDistance=0	GT	0/1
chr1	53749868	HG4_PB_HySA_637	N	<INS>	10	NoConsensusGT	END=53749868;SVTYPE=INS;SVLEN=672;SC=SKSV,cuteSV,pbsv,SVIM,SVIM-asm;NumNeighbors=1;NumThresholdNeighbors=1;MatchId=1289;TruScore=0.666667;PctSeqSimilarity=0;PctSizeSimilarity=1;PctRecOverlap=1;SizeDiff=0;StartDistance=0;EndDistance=0	GT	./.
chr1	54178791	HG3_PB_assemblyticsfalcon_593	N	<DEL>	10	LongReadHomRef	END=54179142;SVTYPE=DEL;SVLEN=351;SC=SKSV,cuteSV,pbsv,SVIM,SVIM-asm,PAV,Dipcall;NumNeighbors=2;NumThresholdNeighbors=1;MatchId=1291;TruScore=0.666667;PctSeqSimilarity=0;PctSizeSimilarity=1;PctRecOverlap=1;SizeDiff=0;StartDistance=0;EndDistance=0	GT	0/0
chr1	54178955	HG2_PB_PB10Xdip_2400	N	<INS>	20	ClusteredCalls	END=54178955;SVTYPE=INS;SVLEN=86;SC=SKSV,cuteSV,pbsv,SVIM,SVIM-asm,PAV,Dipcall;NumNeighbors=1;NumThresholdNeighbors=1;MatchId=1292;TruScore=0.666667;PctSeqSimilarity=0;PctSizeSimilarity=1;PctRecOverlap=1;SizeDiff=0;StartDistance=0;EndDistance=0	GT	1/1
chr1	55027626	HG3_PB_assemblyticsfalcon_599	N	<INS>	10	NoConsensusGT	END=55027626;SVTYPE=INS;SVLEN=171;SC=SKSV,pbsv;NumNeighbors=1;NumThresholdNeighbors=1;MatchId=1293;TruScore=0.666667;PctSeqSimilarity=0;PctSizeSimilarity=1;PctRecOverlap=1;SizeDiff=0;StartDistance=0;EndDistance=0	GT	./.
chr1	55092273	HG4_PB_SVrefine2PBcRDovetail_273	N	<DEL>	20	LongReadHomRef	END=55095966;SVTYPE=DEL;SVLEN=3693;SC=SKSV,cuteSV,pbsv,SVIM,SVIM-asm,PAV,Dipcall;NumNeighbors=1;NumThresholdNeighbors=1;MatchId=1294;TruScore=0.666667;PctSeqSimilarity=0;PctSizeSimilarity=1;PctRecOverlap=1;SizeDiff=0;StartDistance=0;EndDistance=0	GT	0/0
chr1	55274658	HG3_PB_SVrefine2Falcon1Dovetail_301	N	<INS>	20	LongReadHomRef	END=55274658;SVTYPE=INS;SVLEN=108;SC=SKSV,cuteSV,pbsv,SVIM,SVIM-asm,PAV,Dipcall;NumNeighbors=1;NumThresholdNeighbors=1;MatchId=1295;TruScore=0.666667;PctSeqSimilarity=0;PctSizeSimilarity=1;PctRecOverlap=1;SizeDiff=0;StartDistance=0;EndDistance=0	GT	0/0
chr1	55287551	HG4_Ill_SVrefine2DISCOVARDovetail_293	N	<DEL>	20	LongReadHomRef	END=55287869;SVTYPE=DEL;SVLEN=318;SC=SKSV,cuteSV,pbsv,SVIM,SVIM-asm,PAV,Dipcall;NumNeighbors=1;NumThresholdNeighbors=1;MatchId=1296;TruScore=0.666667;PctSeqSimilarity=0;PctSizeSimilarity=1;PctRecOverlap=1;SizeDiff=0;StartDistance=0;EndDistance=0	GT	0/0
chr1	55468434	HG2_PB_SVrefine2Falcon1plusDovetail_328	N	<INS>	20	ClusteredCalls	END=55468434;SVTYPE=INS;SVLEN=658;SC=SKSV,cuteSV,SVIM,SVIM-asm,PAV,Dipcall;NumNeighbors=1;NumThresholdNeighbors=1;MatchId=1297;TruScore=0.666667;PctSeqSimilarity=0;PctSizeSimilarity=1;PctRecOverlap=1;SizeDiff=0;StartDistance=0;EndDistance=0	GT	1/1
chr1	55851375	HG2_PB_PB10Xdip_2413	N	<INS>	20	ClusteredCalls	END=55851375;SVTYPE=INS;SVLEN=126;SC=SKSV,cuteSV,pbsv,SVIM,SVIM-asm,PAV,Dipcall;NumNeighbors=1;NumThresholdNeighbors=1;MatchId=1299;TruScore=0.666667;PctSeqSimilarity=0;PctSizeSimilarity=1;PctRecOverlap=1;SizeDiff=0;StartDistance=0;EndDistance=0	GT	1/1
chr1	55974722	HG3_PB_SVrefine2PBcRDovetail_295	N	<DEL>	20	ClusteredCalls	END=55974803;SVTYPE=DEL;SVLEN=81;SC=SKSV,cuteSV,pbsv,SVIM-asm,PAV,Dipcall;NumNeighbors=1;NumThresholdNeighbors=1;MatchId=1300;TruScore=0.666667;PctSeqSimilarity=0;PctSizeSimilarity=1;PctRecOverlap=1;SizeDiff=0;StartDistance=0;EndDistance=0	GT	1/1
chr1	56131330	HG4_PB_SVrefine2Falcon1Dovetail_322	N	<INS>	10	ClusteredCalls	END=56131330;SVTYPE=INS;SVLEN=249;SC=SKSV,cuteSV;NumNeighbors=2;NumThresholdNeighbors=1;MatchId=1301;TruScore=0.666667;PctSeqSimilarity=0;PctSizeSimilarity=1;PctRecOverlap=1;SizeDiff=0;StartDistance=0;EndDistance=0	GT	0/1
chr1	56132002	HG2_Ill_breakscan11_2986	N	<INS>	20	ClusteredCalls	END=56132002;SVTYPE=INS;SVLEN=489;SC=SKSV,cuteSV,pbsv,SVIM,SVIM-asm,PAV;NumNeighbors=2;NumThresholdNeighbors=1;MatchId=1302;TruScore=0.243647;PctSeqSimilarity=0;PctSizeSimilarity=0.730942;PctRecOverlap=0;SizeDiff=-180;StartDistance=-25;EndDistance=-25	GT	1/1
chr1	56405386	HG3_PB_SVrefine2Falcon1Dovetail_309	N	<INS>	10	LongReadHomRef	END=56405386;SVTYPE=INS;SVLEN=3160;SC=SKSV,cuteSV,pbsv,SVIM,SVIM-asm,PAV,Dipcall;NumNeighbors=1;NumThresholdNeighbors=1;MatchId=1305;TruScore=0.666667;PctSeqSimilarity=0;PctSizeSimilarity=1;PctRecOverlap=1;SizeDiff=0;StartDistance=0;EndDistance=0	GT	0/0
chr1	57394757	HG3_PB_SVrefine2Falcon1Dovetail_314	N	<INS>	20	LongReadHomRef	END=57394757;SVTYPE=INS;SVLEN=233;SC=SKSV,cuteSV,pbsv,SVIM,SVIM-asm,PAV,Dipcall;NumNeighbors=1;NumThresholdNeighbors=1;MatchId=1307;TruScore=0.666667;PctSeqSimilarity=0;PctSizeSimilarity=1;PctRecOverlap=1;SizeDiff=0;StartDistance=0;EndDistance=0	GT	0/0
chr1	57600203	HG2_PB_assemblyticsPBcR_641	N	<INS>	20	LongReadHomRef	END=57600203;SVTYPE=INS;SVLEN=1990;SC=SKSV,cuteSV,pbsv,SVIM,SVIM-asm,PAV,Dipcall;NumNeighbors=1;NumThresholdNeighbors=1;MatchId=1308;TruScore=0.666667;PctSeqSimilarity=0;PctSizeSimilarity=1;PctRecOverlap=1;SizeDiff=0;StartDistance=0;EndDistance=0	GT	./.
chr1	59205304	HG4_Ill_GATKHCSBGrefine_292	N	<INS>	20	LongReadHomRef	END=59205304;SVTYPE=INS;SVLEN=308;SC=SKSV,cuteSV,pbsv,SVIM,SVIM-asm,PAV,Dipcall;NumNeighbors=1;NumThresholdNeighbors=1;MatchId=1311;TruScore=0.666667;PctSeqSimilarity=0;PctSizeSimilarity=1;PctRecOverlap=1;SizeDiff=0;StartDistance=0;EndDistance=0	GT	0/0
chr1	59467830	HG4_Ill_150bpfermikitraw_469	N	<INS>	20	LongReadHomRef	END=59467830;SVTYPE=INS;SVLEN=55;SC=SKSV,cuteSV,pbsv,SVIM,SVIM-asm,PAV,Dipcall;NumNeighbors=1;NumThresholdNeighbors=1;MatchId=1312;TruScore=0.666667;PctSeqSimilarity=0;PctSizeSimilarity=1;PctRecOverlap=1;SizeDiff=0;StartDistance=0;EndDistance=0	GT	0/0
chr1	60530674	HG2_Ill_svaba_501	N	<INS>	20	NoConsensusGT	END=60530674;SVTYPE=INS;SVLEN=58;SC=SKSV,cuteSV,pbsv;NumNeighbors=1;NumThresholdNeighbors=1;MatchId=1316;TruScore=0.666667;PctSeqSimilarity=0;PctSizeSimilarity=1;PctRecOverlap=1;SizeDiff=0;StartDistance=0;EndDistance=0	GT	./.
chr1	60551591	HG2_PB_HySA_906	N	<INS>	20	ClusteredCalls	END=60551591;SVTYPE=INS;SVLEN=96;SC=SKSV,cuteSV,pbsv;NumNeighbors=2;NumThresholdNeighbors=2;MatchId=1318;TruScore=0.666667;PctSeqSimilarity=0;PctSizeSimilarity=1;PctRecOverlap=1;SizeDiff=0;StartDistance=0;EndDistance=0	GT	1/1
chr1	61288093	HG2_PB_assemblyticsfalcon_684	N	<DEL>	10	LongReadHomRef	END=61288333;SVTYPE=DEL;SVLEN=240;SC=SKSV,cuteSV,pbsv,SVIM,SVIM-asm,PAV,Dipcall;NumNeighbors=1;NumThresholdNeighbors=1;MatchId=1319;TruScore=0.666667;PctSeqSimilarity=0;PctSizeSimilarity=1;PctRecOverlap=1;SizeDiff=0;StartDistance=0;EndDistance=0	GT	0/0
chr1	62337075	HG4_Ill_GATKHCSBGrefine_300	N	<INS>	20	ClusteredCalls	END=62337075;SVTYPE=INS;SVLEN=74;SC=SKSV,cuteSV,pbsv;NumNeighbors=1;NumThresholdNeighbors=1;MatchId=1320;TruScore=0.224242;PctSeqSimilarity=0;PctSizeSimilarity=0.672727;PctRecOverlap=0;SizeDiff=-36;StartDistance=-107;EndDistance=-107	GT	1/1
chr1	62622932	HG4_Ill_MetaSV_118	N	<DEL>	20	LongReadHomRef	END=62624330;SVTYPE=DEL;SVLEN=1398;SC=SKSV,cuteSV,pbsv,SVIM,SVIM-asm,PAV,Dipcall;NumNeighbors=1;NumThresholdNeighbors=1;MatchId=1322;TruScore=0.666667;PctSeqSimilarity=0;PctSizeSimilarity=1;PctRecOverlap=1;SizeDiff=0;StartDistance=0;EndDistance=0	GT	0/0
chr1	62743988	HG3_Ill_svaba_544	N	<DEL>	20	LongReadHomRef	END=62744048;SVTYPE=DEL;SVLEN=60;SC=SKSV,cuteSV,pbsv,SVIM,SVIM-asm,PAV,Dipcall;NumNeighbors=1;NumThresholdNeighbors=1;MatchId=1323;TruScore=0.666667;PctSeqSimilarity=0;PctSizeSimilarity=1;PctRecOverlap=1;SizeDiff=0;StartDistance=0;EndDistance=0	GT	0/0
chr1	62815130	HG2_PB_SVrefine2PB10Xhap12_443	N	<DEL>	20	ClusteredCalls	END=62815251;SVTYPE=DEL;SVLEN=121;SC=SKSV,cuteSV,pbsv,SVIM,SVIM-asm,PAV,Dipcall;NumNeighbors=1;NumThresholdNeighbors=1;MatchId=1324;TruScore=0.666667;PctSeqSimilarity=0;PctSizeSimilarity=1;PctRecOverlap=1;SizeDiff=0;StartDistance=0;EndDistance=0	GT	0/1
chr1	63461950	HG3_Ill_GATKHCSBGrefine_276	N	<INS>	20	LongReadHomRef	END=63461950;SVTYPE=INS;SVLEN=319;SC=SKSV,cuteSV,pbsv,SVIM,SVIM-asm,PAV,Dipcall;NumNeighbors=1;NumThresholdNeighbors=1;MatchId=1325;TruScore=0.666667;PctSeqSimilarity=0;PctSizeSimilarity=1;PctRecOverlap=1;SizeDiff=0;StartDistance=0;EndDistance=0	GT	0/0
chr1	63519491	HG3_Ill_GATKHCSBGrefine_277	N	<INS>	20	NoConsensusGT	END=63519491;SVTYPE=INS;SVLEN=54;SC=SKSV,cuteSV,SVIM,SVIM-asm;NumNeighbors=1;NumThresholdNeighbors=1;MatchId=1326;TruScore=0.666667;PctSeqSimilarity=0;PctSizeSimilarity=1;PctRecOverlap=1;SizeDiff=0;StartDistance=0;EndDistance=0	GT	./.
chr1	63705356	HG3_PB_SVrefine2PBcRDovetail_318	N	<DEL>	20	LongReadHomRef	END=63708146;SVTYPE=DEL;SVLEN=2790;SC=SKSV,cuteSV,pbsv,SVIM,SVIM-asm,PAV,Dipcall;NumNeighbors=1;NumThresholdNeighbors=1;MatchId=1327;TruScore=0.666667;PctSeqSimilarity=0;PctSizeSimilarity=1;PctRecOverlap=1;SizeDiff=0;StartDistance=0;EndDistance=0	GT	0/0
chr1	63838141	HG2_Ill_GATKHC_676	N	<DEL>	20	LongReadHomRef	END=63838217;SVTYPE=DEL;SVLEN=76;SC=SKSV,cuteSV,pbsv,SVIM,SVIM-asm,PAV,Dipcall;NumNeighbors=1;NumThresholdNeighbors=1;MatchId=1328;TruScore=0.666667;PctSeqSimilarity=0;PctSizeSimilarity=1;PctRecOverlap=1;SizeDiff=0;StartDistance=0;EndDistance=0	GT	0/0
chr1	63887909	HG2_Ill_150bpfermikitraw_473	N	<INS>	20	PASS	END=63887909;SVTYPE=INS;SVLEN=56;SC=SKSV,cuteSV,pbsv,SVIM;NumNeighbors=1;NumThresholdNeighbors=1;MatchId=1329;TruScore=0.666667;PctSeqSimilarity=0;PctSizeSimilarity=1;PctRecOverlap=1;SizeDiff=0;StartDistance=0;EndDistance=0	GT	0/1
chr1	63910249	HG4_Ill_250bpfermikitraw_539	N	<DEL>	20	NoConsensusGT	END=63910305;SVTYPE=DEL;SVLEN=56;SC=SKSV,cuteSV,pbsv,SVIM,SVIM-asm,PAV,Dipcall;NumNeighbors=1;NumThresholdNeighbors=1;MatchId=1330;TruScore=0.666667;PctSeqSimilarity=0;PctSizeSimilarity=1;PctRecOverlap=1;SizeDiff=0;StartDistance=0;EndDistance=0	GT	./.
chr1	64704804	HG3_Ill_250bpfermikitraw_542	N	<DEL>	10	LongReadHomRef	END=64704861;SVTYPE=DEL;SVLEN=57;SC=SKSV,cuteSV,pbsv,SVIM,SVIM-asm,PAV,Dipcall;NumNeighbors=1;NumThresholdNeighbors=1;MatchId=1332;TruScore=0.666667;PctSeqSimilarity=0;PctSizeSimilarity=1;PctRecOverlap=1;SizeDiff=0;StartDistance=0;EndDistance=0	GT	0/0
chr1	64844703	HG3_Ill_Krunchall_552	N	<INS>	20	LongReadHomRef	END=64844703;SVTYPE=INS;SVLEN=74;SC=SKSV,cuteSV,pbsv,SVIM,SVIM-asm,PAV,Dipcall;NumNeighbors=1;NumThresholdNeighbors=1;MatchId=1333;TruScore=0.666667;PctSeqSimilarity=0;PctSizeSimilarity=1;PctRecOverlap=1;SizeDiff=0;StartDistance=0;EndDistance=0	GT	0/0
chr1	64879868	HG4_Ill_svaba_544	N	<DEL>	10	LongReadHomRef	END=64879939;SVTYPE=DEL;SVLEN=71;SC=SKSV,cuteSV,pbsv,SVIM,SVIM-asm,PAV,Dipcall;NumNeighbors=1;NumThresholdNeighbors=1;MatchId=1335;TruScore=0.666667;PctSeqSimilarity=0;PctSizeSimilarity=1;PctRecOverlap=1;SizeDiff=0;StartDistance=0;EndDistance=0	GT	0/0
chr1	64880986	HG4_Ill_Krunchall_552	N	<DEL>	20	ClusteredCalls	END=64881036;SVTYPE=DEL;SVLEN=50;SC=SKSV,cuteSV;NumNeighbors=1;NumThresholdNeighbors=1;MatchId=1336;TruScore=0.666667;PctSeqSimilarity=0;PctSizeSimilarity=1;PctRecOverlap=1;SizeDiff=0;StartDistance=0;EndDistance=0	GT	1/1
chr1	65326531	HG2_10X_SVrefine210Xhap12_389	N	<DEL>	20	LongReadHomRef	END=65326651;SVTYPE=DEL;SVLEN=120;SC=SKSV,cuteSV,pbsv,SVIM,SVIM-asm,PAV,Dipcall;NumNeighbors=1;NumThresholdNeighbors=1;MatchId=1337;TruScore=0.666667;PctSeqSimilarity=0;PctSizeSimilarity=1;PctRecOverlap=1;SizeDiff=0;StartDistance=0;EndDistance=0	GT	0/0
chr1	65891826	HG2_PB_assemblyticsPBcR_714	N	<DEL>	10	LongReadHomRef	END=65891909;SVTYPE=DEL;SVLEN=83;SC=SKSV,cuteSV,pbsv,SVIM,SVIM-asm,PAV,Dipcall;NumNeighbors=1;NumThresholdNeighbors=1;MatchId=1338;TruScore=0.666667;PctSeqSimilarity=0;PctSizeSimilarity=1;PctRecOverlap=1;SizeDiff=0;StartDistance=0;EndDistance=0	GT	0/0
chr1	66024173	HG3_PB_SVrefine2PBcRDovetail_323	N	<DEL>	20	LongReadHomRef	END=66030267;SVTYPE=DEL;SVLEN=6094;SC=SKSV,cuteSV,pbsv,SVIM,SVIM-asm,PAV,Dipcall;NumNeighbors=1;NumThresholdNeighbors=1;MatchId=1339;TruScore=0.666667;PctSeqSimilarity=0;PctSizeSimilarity=1;PctRecOverlap=1;SizeDiff=0;StartDistance=0;EndDistance=0	GT	0/0
chr1	66129963	HG2_Ill_manta_110	N	<INS>	20	ClusteredCalls	END=66129963;SVTYPE=INS;SVLEN=109;SC=SKSV,cuteSV,pbsv,SVIM,SVIM-asm,PAV,Dipcall;NumNeighbors=1;NumThresholdNeighbors=1;MatchId=1340;TruScore=0.666667;PctSeqSimilarity=0;PctSizeSimilarity=1;PctRecOverlap=1;SizeDiff=0;StartDistance=0;EndDistance=0	GT	0/1
chr1	67201204	HG4_Ill_manta_103	N	<DEL>	20	LongReadHomRef	END=67201536;SVTYPE=DEL;SVLEN=332;SC=SKSV,cuteSV,pbsv,SVIM,SVIM-asm,PAV,Dipcall;NumNeighbors=1;NumThresholdNeighbors=1;MatchId=1341;TruScore=0.666667;PctSeqSimilarity=0;PctSizeSimilarity=1;PctRecOverlap=1;SizeDiff=0;StartDistance=0;EndDistance=0	GT	0/0
chr1	67624533	HG3_PB_assemblyticsfalcon_698	N	<DEL>	20	LongReadHomRef	END=67624875;SVTYPE=DEL;SVLEN=342;SC=SKSV,cuteSV,pbsv,SVIM,SVIM-asm,PAV,Dipcall;NumNeighbors=1;NumThresholdNeighbors=1;MatchId=1342;TruScore=0.666667;PctSeqSimilarity=0;PctSizeSimilarity=1;PctRecOverlap=1;SizeDiff=0;StartDistance=0;EndDistance=0	GT	0/0
chr1	67808460	HG2_10X_SVrefine210Xhap12_405	N	<DEL>	20	LongReadHomRef	END=67808624;SVTYPE=DEL;SVLEN=164;SC=SKSV,cuteSV,pbsv,SVIM,SVIM-asm,PAV,Dipcall;NumNeighbors=1;NumThresholdNeighbors=1;MatchId=1344;TruScore=0.666667;PctSeqSimilarity=0;PctSizeSimilarity=1;PctRecOverlap=1;SizeDiff=0;StartDistance=0;EndDistance=0	GT	0/0
chr1	68175499	HG4_PB_SVrefine2Falcon1Dovetail_358	N	<DEL>	20	ClusteredCalls	END=68175595;SVTYPE=DEL;SVLEN=96;SC=SKSV,cuteSV,pbsv,SVIM;NumNeighbors=1;NumThresholdNeighbors=1;MatchId=1345;TruScore=0.666667;PctSeqSimilarity=0;PctSizeSimilarity=1;PctRecOverlap=1;SizeDiff=0;StartDistance=0;EndDistance=0	GT	0/1
chr1	68395718	HG2_Ill_150bpfermikitraw_509	N	<INS>	20	PASS	END=68395718;SVTYPE=INS;SVLEN=55;SC=SKSV,pbsv;NumNeighbors=1;NumThresholdNeighbors=1;MatchId=1346;TruScore=0.666667;PctSeqSimilarity=0;PctSizeSimilarity=1;PctRecOverlap=1;SizeDiff=0;StartDistance=0;EndDistance=0	GT	0/1
chr1	69055310	HG2_PB_assemblyticsfalcon_746	N	<DEL>	10	LongReadHomRef	END=69055455;SVTYPE=DEL;SVLEN=145;SC=SKSV,cuteSV,pbsv,SVIM,SVIM-asm,PAV,Dipcall;NumNeighbors=1;NumThresholdNeighbors=1;MatchId=1347;TruScore=0.666667;PctSeqSimilarity=0;PctSizeSimilarity=1;PctRecOverlap=1;SizeDiff=0;StartDistance=0;EndDistance=0	GT	0/0
chr1	69230612	HG2_PB_assemblyticsPBcR_736	N	<DEL>	20	ClusteredCalls	END=69230671;SVTYPE=DEL;SVLEN=59;SC=SKSV,cuteSV,pbsv,SVIM,SVIM-asm,PAV,Dipcall;NumNeighbors=2;NumThresholdNeighbors=2;MatchId=1349;TruScore=0.666667;PctSeqSimilarity=0;PctSizeSimilarity=1;PctRecOverlap=1;SizeDiff=0;StartDistance=0;EndDistance=0	GT	0/1
chr1	69230677	HG4_Ill_250bpfermikitraw_574	N	<DEL>	20	NoConsensusGT	END=69230737;SVTYPE=DEL;SVLEN=60;SC=SKSV,cuteSV,pbsv,SVIM,SVIM-asm,PAV,Dipcall;NumNeighbors=1;NumThresholdNeighbors=1;MatchId=1351;TruScore=0.666667;PctSeqSimilarity=0;PctSizeSimilarity=1;PctRecOverlap=1;SizeDiff=0;StartDistance=0;EndDistance=0	GT	./.
chr1	70183476	HG4_Ill_Krunchall_597	N	<DEL>	10	NoConsensusGT	END=70183536;SVTYPE=DEL;SVLEN=60;SC=SKSV,cuteSV,pbsv,SVIM,SVIM-asm,PAV,Dipcall;NumNeighbors=1;NumThresholdNeighbors=1;MatchId=1353;TruScore=0.666667;PctSeqSimilarity=0;PctSizeSimilarity=1;PctRecOverlap=1;SizeDiff=0;StartDistance=0;EndDistance=0	GT	./.
chr1	70381833	HG2_PB_PB10Xdip_2614	N	<INS>	10	ClusteredCalls	END=70381833;SVTYPE=INS;SVLEN=800;SC=SKSV,cuteSV,pbsv,SVIM,SVIM-asm,PAV;NumNeighbors=1;NumThresholdNeighbors=1;MatchId=1354;TruScore=0.666667;PctSeqSimilarity=0;PctSizeSimilarity=1;PctRecOverlap=1;SizeDiff=0;StartDistance=0;EndDistance=0	GT	1/1
chr1	72393758	HG4_PB_SVrefine2PBcRDovetail_317	N	<INS>	20	ClusteredCalls	END=72393758;SVTYPE=INS;SVLEN=404;SC=SKSV,cuteSV,SVIM-asm,PAV,Dipcall;NumNeighbors=3;NumThresholdNeighbors=1;MatchId=1356;TruScore=0.666667;PctSeqSimilarity=0;PctSizeSimilarity=1;PctRecOverlap=1;SizeDiff=0;StartDistance=0;EndDistance=0	GT	1/1
chr1	72393901	HG4_Ill_GATKHCSBGrefine_334	N	<DEL>	20	LongReadHomRef	END=72394149;SVTYPE=DEL;SVLEN=248;SC=SKSV,cuteSV,pbsv,SVIM,SVIM-asm,PAV,Dipcall;NumNeighbors=2;NumThresholdNeighbors=1;MatchId=1357;TruScore=0.666667;PctSeqSimilarity=0;PctSizeSimilarity=1;PctRecOverlap=1;SizeDiff=0;StartDistance=0;EndDistance=0	GT	0/0
chr1	72394118	HG3_Ill_250bpfermikitraw_601	N	<INS>	10	NoConsensusGT	END=72394118;SVTYPE=INS;SVLEN=68;SC=SKSV,cuteSV,pbsv,SVIM;NumNeighbors=1;NumThresholdNeighbors=1;MatchId=1358;TruScore=0.666667;PctSeqSimilarity=0;PctSizeSimilarity=1;PctRecOverlap=1;SizeDiff=0;StartDistance=0;EndDistance=0	GT	./.
chr1	72514106	HG3_PB_SVrefine2Falcon1Dovetail_357	N	<INS>	20	LongReadHomRef	END=72514106;SVTYPE=INS;SVLEN=319;SC=SKSV,cuteSV,pbsv,SVIM,SVIM-asm,PAV,Dipcall;NumNeighbors=1;NumThresholdNeighbors=1;MatchId=1359;TruScore=0.666667;PctSeqSimilarity=0;PctSizeSimilarity=1;PctRecOverlap=1;SizeDiff=0;StartDistance=0;EndDistance=0	GT	./.
chr1	72639006	HG4_PB_assemblyticsfalcon_726	N	<INS>	20	LongReadHomRef	END=72639006;SVTYPE=INS;SVLEN=289;SC=SKSV,cuteSV,pbsv,SVIM,SVIM-asm,PAV,Dipcall;NumNeighbors=1;NumThresholdNeighbors=1;MatchId=1360;TruScore=0.666667;PctSeqSimilarity=0;PctSizeSimilarity=1;PctRecOverlap=1;SizeDiff=0;StartDistance=0;EndDistance=0	GT	0/0
chr1	72805495	HG2_PB_SVrefine2PB10Xhap12_480	N	<INS>	10	ClusteredCalls	END=72805495;SVTYPE=INS;SVLEN=9447;SC=SKSV,cuteSV,SVIM;NumNeighbors=1;NumThresholdNeighbors=1;MatchId=1361;TruScore=0.666667;PctSeqSimilarity=0;PctSizeSimilarity=1;PctRecOverlap=1;SizeDiff=0;StartDistance=0;EndDistance=0	GT	1/1
chr1	72981491	HG3_Ill_Spiral_488	N	<INS>	20	ClusteredCalls	END=72981491;SVTYPE=INS;SVLEN=52;SC=SKSV,cuteSV,pbsv,SVIM,SVIM-asm,PAV,Dipcall;NumNeighbors=1;NumThresholdNeighbors=1;MatchId=1362;TruScore=0.666667;PctSeqSimilarity=0;PctSizeSimilarity=1;PctRecOverlap=1;SizeDiff=0;StartDistance=0;EndDistance=0	GT	1/1
chr1	73648819	HG4_Ill_GATKHCSBGrefine_338	N	<INS>	10	ClusteredCalls	END=73648819;SVTYPE=INS;SVLEN=60;SC=SKSV,cuteSV,pbsv,SVIM,SVIM-asm,PAV,Dipcall;NumNeighbors=1;NumThresholdNeighbors=1;MatchId=1364;TruScore=0.666667;PctSeqSimilarity=0;PctSizeSimilarity=1;PctRecOverlap=1;SizeDiff=0;StartDistance=0;EndDistance=0	GT	1/1
chr1	74405493	HG2_Ill_SVrefine2DISCOVARplusDovetail_432	N	<INS>	20	ClusteredCalls	END=74405493;SVTYPE=INS;SVLEN=146;SC=SKSV,cuteSV,pbsv,SVIM,SVIM-asm,PAV,Dipcall;NumNeighbors=2;NumThresholdNeighbors=2;MatchId=1366;TruScore=0.666667;PctSeqSimilarity=0;PctSizeSimilarity=1;PctRecOverlap=1;SizeDiff=0;StartDistance=0;EndDistance=0	GT	1/1
chr1	74405636	HG4_PB_HySA_788	N	<INS>	20	ClusteredCalls	END=74405636;SVTYPE=INS;SVLEN=83;SC=SKSV,cuteSV,pbsv,SVIM-asm,Dipcall;NumNeighbors=1;NumThresholdNeighbors=1;MatchId=1367;TruScore=0.666667;PctSeqSimilarity=0;PctSizeSimilarity=1;PctRecOverlap=1;SizeDiff=0;StartDistance=0;EndDistance=0	GT	1/1
chr1	75301683	HG3_PB_pbsv_579	N	<INS>	10	LongReadHomRef	END=75301683;SVTYPE=INS;SVLEN=349;SC=SKSV,cuteSV,pbsv,SVIM,SVIM-asm,PAV,Dipcall;NumNeighbors=1;NumThresholdNeighbors=1;MatchId=1370;TruScore=0.666667;PctSeqSimilarity=0;PctSizeSimilarity=1;PctRecOverlap=1;SizeDiff=0;StartDistance=0;EndDistance=0	GT	./.
chr1	75557095	HG3_Ill_GATKHC_830	N	<DEL>	10	ClusteredCalls	END=75557160;SVTYPE=DEL;SVLEN=65;SC=SKSV,cuteSV,pbsv,SVIM,SVIM-asm,PAV,Dipcall;NumNeighbors=1;NumThresholdNeighbors=1;MatchId=1371;TruScore=0.666667;PctSeqSimilarity=0;PctSizeSimilarity=1;PctRecOverlap=1;SizeDiff=0;StartDistance=0;EndDistance=0	GT	0/1
chr1	75745813	HG2_PB_assemblyticsPBcR_790	N	<DEL>	10	LongReadHomRef	END=75746118;SVTYPE=DEL;SVLEN=305;SC=SKSV,cuteSV,pbsv,SVIM,SVIM-asm,PAV,Dipcall;NumNeighbors=2;NumThresholdNeighbors=1;MatchId=1372;TruScore=0.666667;PctSeqSimilarity=0;PctSizeSimilarity=1;PctRecOverlap=1;SizeDiff=0;StartDistance=0;EndDistance=0	GT	0/0
chr1	75745858	HG2_PB_PB10Xdip_2654	N	<INS>	10	NoConsensusGT	END=75745858;SVTYPE=INS;SVLEN=73;SC=SKSV,cuteSV,pbsv,SVIM,SVIM-asm,PAV,Dipcall;NumNeighbors=1;NumThresholdNeighbors=1;MatchId=1373;TruScore=0.666667;PctSeqSimilarity=0;PctSizeSimilarity=1;PctRecOverlap=1;SizeDiff=0;StartDistance=0;EndDistance=0	GT	./.
chr1	75911219	HG3_Ill_GATKHCSBGrefine_325	N	<INS>	20	LongReadHomRef	END=75911219;SVTYPE=INS;SVLEN=60;SC=SKSV,pbsv,SVIM-asm;NumNeighbors=1;NumThresholdNeighbors=1;MatchId=1374;TruScore=0.666667;PctSeqSimilarity=0;PctSizeSimilarity=1;PctRecOverlap=1;SizeDiff=0;StartDistance=0;EndDistance=0	GT	./.
chr1	76351353	HG3_Ill_MetaSV_124	N	<INS>	20	ClusteredCalls	END=76351353;SVTYPE=INS;SVLEN=349;SC=SKSV,cuteSV,pbsv,SVIM,SVIM-asm,PAV,Dipcall;NumNeighbors=1;NumThresholdNeighbors=1;MatchId=1375;TruScore=0.266209;PctSeqSimilarity=0;PctSizeSimilarity=0.798627;PctRecOverlap=0;SizeDiff=-88;StartDistance=173;EndDistance=173	GT	1/1
chr1	76372145	HG3_Ill_manta_101	N	<INS>	20	ClusteredCalls	END=76372145;SVTYPE=INS;SVLEN=274;SC=SKSV,cuteSV,pbsv,SVIM,SVIM-asm,PAV,Dipcall;NumNeighbors=3;NumThresholdNeighbors=2;MatchId=1376;TruScore=0.666667;PctSeqSimilarity=0;PctSizeSimilarity=1;PctRecOverlap=1;SizeDiff=0;StartDistance=0;EndDistance=0	GT	1/1
chr1	76372183	HG2_Ill_GATKHC_795	N	<INS>	20	ClusteredCalls	END=76372183;SVTYPE=INS;SVLEN=103;SC=SKSV,cuteSV,pbsv,SVIM,SVIM-asm,PAV,Dipcall;NumNeighbors=2;NumThresholdNeighbors=1;MatchId=1377;TruScore=0.666667;PctSeqSimilarity=0;PctSizeSimilarity=1;PctRecOverlap=1;SizeDiff=0;StartDistance=0;EndDistance=0	GT	1/1
chr1	76372211	HG2_Ill_GATKHCSBGrefine_317	N	<INS>	20	ClusteredCalls	END=76372211;SVTYPE=INS;SVLEN=302;SC=SKSV,cuteSV,pbsv,SVIM,SVIM-asm,PAV,Dipcall;NumNeighbors=1;NumThresholdNeighbors=1;MatchId=1378;TruScore=0.666667;PctSeqSimilarity=0;PctSizeSimilarity=1;PctRecOverlap=1;SizeDiff=0;StartDistance=0;EndDistance=0	GT	1/1
chr1	77240062	HG4_Ill_GATKHC_804	N	<DEL>	20	LongReadHomRef	END=77240138;SVTYPE=DEL;SVLEN=76;SC=SKSV,cuteSV,pbsv,SVIM,SVIM-asm,PAV,Dipcall;NumNeighbors=1;NumThresholdNeighbors=1;MatchId=1379;TruScore=0.666667;PctSeqSimilarity=0;PctSizeSimilarity=1;PctRecOverlap=1;SizeDiff=0;StartDistance=0;EndDistance=0	GT	0/0
chr1	77481931	HG4_PB_SVrefine2Falcon1Dovetail_384	N	<INS>	10	NoConsensusGT	END=77481931;SVTYPE=INS;SVLEN=117;SC=SKSV,cuteSV,pbsv,SVIM,SVIM-asm,PAV,Dipcall;NumNeighbors=1;NumThresholdNeighbors=1;MatchId=1381;TruScore=0.666667;PctSeqSimilarity=0;PctSizeSimilarity=1;PctRecOverlap=1;SizeDiff=0;StartDistance=0;EndDistance=0	GT	./.
chr1	77833499	HG2_Ill_GATKHCSBGrefine_326	N	<INS>	20	ClusteredCalls	END=77833499;SVTYPE=INS;SVLEN=67;SC=SKSV,cuteSV,pbsv,SVIM,SVIM-asm,PAV,Dipcall;NumNeighbors=4;NumThresholdNeighbors=4;MatchId=1383;TruScore=0.666667;PctSeqSimilarity=0;PctSizeSimilarity=1;PctRecOverlap=1;SizeDiff=0;StartDistance=0;EndDistance=0	GT	1/1
chr1	77833539	HG2_PB_PB10Xdip_2691	N	<INS>	20	ClusteredCalls	END=77833539;SVTYPE=INS;SVLEN=54;SC=SKSV,cuteSV,pbsv,SVIM,SVIM-asm,PAV,Dipcall;NumNeighbors=3;NumThresholdNeighbors=3;MatchId=1384;TruScore=0.666667;PctSeqSimilarity=0;PctSizeSimilarity=1;PctRecOverlap=1;SizeDiff=0;StartDistance=0;EndDistance=0	GT	1/1
chr1	77833589	HG4_Ill_GATKHCSBGrefine_367	N	<INS>	20	ClusteredCalls	END=77833589;SVTYPE=INS;SVLEN=71;SC=SKSV,cuteSV,pbsv,SVIM,SVIM-asm,Dipcall;NumNeighbors=2;NumThresholdNeighbors=2;MatchId=1385;TruScore=0.666667;PctSeqSimilarity=0;PctSizeSimilarity=1;PctRecOverlap=1;SizeDiff=0;StartDistance=0;EndDistance=0	GT	1/1
chr1	77833930	HG4_Ill_150bpfermikitraw_621	N	<INS>	20	NoConsensusGT	END=77833930;SVTYPE=INS;SVLEN=64;SC=SKSV,cuteSV,pbsv,SVIM-asm,Dipcall;NumNeighbors=1;NumThresholdNeighbors=1;MatchId=1386;TruScore=0.666667;PctSeqSimilarity=0;PctSizeSimilarity=1;PctRecOverlap=1;SizeDiff=0;StartDistance=0;EndDistance=0	GT	./.
chr1	78583931	HG3_Ill_SVrefine2DISCOVARDovetail_430	N	<DEL>	20	LongReadHomRef	END=78584033;SVTYPE=DEL;SVLEN=102;SC=SKSV,cuteSV,pbsv,SVIM,SVIM-asm,PAV,Dipcall;NumNeighbors=1;NumThresholdNeighbors=1;MatchId=1388;TruScore=0.666667;PctSeqSimilarity=0;PctSizeSimilarity=1;PctRecOverlap=1;SizeDiff=0;StartDistance=0;EndDistance=0	GT	0/0
chr1	78607053	HG4_Ill_GATKHCSBGrefine_371	N	<INS>	20	LongReadHomRef	END=78607053;SVTYPE=INS;SVLEN=319;SC=SKSV,cuteSV,pbsv,SVIM,SVIM-asm,PAV,Dipcall;NumNeighbors=1;NumThresholdNeighbors=1;MatchId=1389;TruScore=0.666667;PctSeqSimilarity=0;PctSizeSimilarity=1;PctRecOverlap=1;SizeDiff=0;StartDistance=0;EndDistance=0	GT	0/0
chr1	78942231	HG3_Ill_GATKHCSBGrefine_345	N	<INS>	20	LongReadHomRef	END=78942231;SVTYPE=INS;SVLEN=77;SC=SKSV,cuteSV,pbsv,SVIM,SVIM-asm,PAV,Dipcall;NumNeighbors=1;NumThresholdNeighbors=1;MatchId=1390;TruScore=0.666667;PctSeqSimilarity=0;PctSizeSimilarity=1;PctRecOverlap=1;SizeDiff=0;StartDistance=0;EndDistance=0	GT	0/0
chr1	79897744	HG2_Ill_Cortex_200	N	<DEL>	20	LongReadHomRef	END=79898209;SVTYPE=DEL;SVLEN=465;SC=SKSV,cuteSV,pbsv,SVIM,SVIM-asm,PAV,Dipcall;NumNeighbors=1;NumThresholdNeighbors=1;MatchId=1393;TruScore=0.666667;PctSeqSimilarity=0;PctSizeSimilarity=1;PctRecOverlap=1;SizeDiff=0;StartDistance=0;EndDistance=0	GT	0/0
chr1	79928820	HG4_Ill_manta_125	N	<DEL>	20	LongReadHomRef	END=79929115;SVTYPE=DEL;SVLEN=295;SC=SKSV,cuteSV,pbsv,SVIM,SVIM-asm,PAV,Dipcall;NumNeighbors=1;NumThresholdNeighbors=1;MatchId=1394;TruScore=0.666667;PctSeqSimilarity=0;PctSizeSimilarity=1;PctRecOverlap=1;SizeDiff=0;StartDistance=0;EndDistance=0	GT	0/0
chr1	80114172	HG4_Ill_GATKHCSBGrefine_377	N	<DEL>	20	LongReadHomRef	END=80114489;SVTYPE=DEL;SVLEN=317;SC=SKSV,cuteSV,pbsv,SVIM,SVIM-asm,PAV,Dipcall;NumNeighbors=1;NumThresholdNeighbors=1;MatchId=1395;TruScore=0.666667;PctSeqSimilarity=0;PctSizeSimilarity=1;PctRecOverlap=1;SizeDiff=0;StartDistance=0;EndDistance=0	GT	0/0
chr1	80299103	HG4_PB_pbsv_614	N	<INS>	10	LongReadHomRef	END=80299103;SVTYPE=INS;SVLEN=289;SC=SKSV,cuteSV,pbsv,SVIM,SVIM-asm,PAV,Dipcall;NumNeighbors=1;NumThresholdNeighbors=1;MatchId=1396;TruScore=0.666667;PctSeqSimilarity=0;PctSizeSimilarity=1;PctRecOverlap=1;SizeDiff=0;StartDistance=0;EndDistance=0	GT	0/0
chr1	80853236	HG3_PB_HySA_876	N	<INS>	10	LongReadHomRef	END=80853236;SVTYPE=INS;SVLEN=325;SC=SKSV,cuteSV,pbsv,SVIM,SVIM-asm,PAV,Dipcall;NumNeighbors=1;NumThresholdNeighbors=1;MatchId=1397;TruScore=0.666667;PctSeqSimilarity=0;PctSizeSimilarity=1;PctRecOverlap=1;SizeDiff=0;StartDistance=0;EndDistance=0	GT	0/0
chr1	81119419	HG4_PB_assemblyticsfalcon_808	N	<DEL>	20	LongReadHomRef	END=81119729;SVTYPE=DEL;SVLEN=310;SC=SKSV,cuteSV,pbsv,SVIM,SVIM-asm,PAV,Dipcall;NumNeighbors=1;NumThresholdNeighbors=1;MatchId=1398;TruScore=0.666667;PctSeqSimilarity=0;PctSizeSimilarity=1;PctRecOverlap=1;SizeDiff=0;StartDistance=0;EndDistance=0	GT	0/0
chr1	81351528	HG3_Ill_GATKHCSBGrefine_356	N	<INS>	20	LongReadHomRef	END=81351528;SVTYPE=INS;SVLEN=145;SC=SKSV,cuteSV,pbsv,SVIM,SVIM-asm,PAV,Dipcall;NumNeighbors=1;NumThresholdNeighbors=1;MatchId=1399;TruScore=0.666667;PctSeqSimilarity=0;PctSizeSimilarity=1;PctRecOverlap=1;SizeDiff=0;StartDistance=0;EndDistance=0	GT	0/0
chr1	81914781	HG3_Ill_250bpfermikitraw_684	N	<DEL>	20	LongReadHomRef	END=81914858;SVTYPE=DEL;SVLEN=77;SC=SKSV,cuteSV,pbsv,SVIM,SVIM-asm,PAV,Dipcall;NumNeighbors=1;NumThresholdNeighbors=1;MatchId=1400;TruScore=0.666667;PctSeqSimilarity=0;PctSizeSimilarity=1;PctRecOverlap=1;SizeDiff=0;StartDistance=0;EndDistance=0	GT	0/0
chr1	82085248	HG4_Ill_svaba_665	N	<DEL>	20	LongReadHomRef	END=82085299;SVTYPE=DEL;SVLEN=51;SC=SKSV,cuteSV,pbsv,SVIM,SVIM-asm,PAV,Dipcall;NumNeighbors=1;NumThresholdNeighbors=1;MatchId=1401;TruScore=0.666667;PctSeqSimilarity=0;PctSizeSimilarity=1;PctRecOverlap=1;SizeDiff=0;StartDistance=0;EndDistance=0	GT	0/0
chr1	83042644	HG2_10X_allpass_77	N	<DEL>	20	LongReadHomRef	END=83042964;SVTYPE=DEL;SVLEN=320;SC=SKSV,Dipcall;NumNeighbors=2;NumThresholdNeighbors=1;MatchId=1405;TruScore=0.666667;PctSeqSimilarity=0;PctSizeSimilarity=1;PctRecOverlap=1;SizeDiff=0;StartDistance=0;EndDistance=0	GT	./.
chr1	83043200	HG2_PB_HySA_1166	N	<INS>	20	PASS	END=83043200;SVTYPE=INS;SVLEN=350;SC=SKSV,PAV;NumNeighbors=1;NumThresholdNeighbors=1;MatchId=1406;TruScore=0.666667;PctSeqSimilarity=0;PctSizeSimilarity=1;PctRecOverlap=1;SizeDiff=0;StartDistance=0;EndDistance=0	GT	0/1
chr1	83132033	HG3_PB_assemblyticsfalcon_830	N	<INS>	20	LongReadHomRef	END=83132033;SVTYPE=INS;SVLEN=80;SC=SKSV,cuteSV,pbsv,SVIM,SVIM-asm,PAV,Dipcall;NumNeighbors=1;NumThresholdNeighbors=1;MatchId=1407;TruScore=0.666667;PctSeqSimilarity=0;PctSizeSimilarity=1;PctRecOverlap=1;SizeDiff=0;StartDistance=0;EndDistance=0	GT	0/0
chr1	83484934	HG4_Ill_GATKHCSBGrefine_400	N	<DEL>	20	NoConsensusGT	END=83485003;SVTYPE=DEL;SVLEN=69;SC=SKSV,cuteSV,pbsv,SVIM,SVIM-asm,PAV,Dipcall;NumNeighbors=2;NumThresholdNeighbors=2;MatchId=1408;TruScore=0.666667;PctSeqSimilarity=0;PctSizeSimilarity=1;PctRecOverlap=1;SizeDiff=0;StartDistance=0;EndDistance=0	GT	./.
chr1	83484954	HG2_Ill_GATKHC_882	N	<DEL>	20	ClusteredCalls	END=83485006;SVTYPE=DEL;SVLEN=52;SC=SKSV,cuteSV,pbsv,SVIM,SVIM-asm,PAV,Dipcall;NumNeighbors=1;NumThresholdNeighbors=1;MatchId=1409;TruScore=0.666667;PctSeqSimilarity=0;PctSizeSimilarity=1;PctRecOverlap=1;SizeDiff=0;StartDistance=0;EndDistance=0	GT	0/1
chr1	83588766	HG3_Ill_SVrefine2DISCOVARDovetail_451	N	<INS>	20	LongReadHomRef	END=83588766;SVTYPE=INS;SVLEN=133;SC=SKSV,cuteSV,pbsv,SVIM,SVIM-asm,PAV,Dipcall;NumNeighbors=1;NumThresholdNeighbors=1;MatchId=1410;TruScore=0.666667;PctSeqSimilarity=0;PctSizeSimilarity=1;PctRecOverlap=1;SizeDiff=0;StartDistance=0;EndDistance=0	GT	0/0
chr1	84357953	HG2_Ill_svaba_678	N	<DEL>	20	LongReadHomRef	END=84358011;SVTYPE=DEL;SVLEN=58;SC=SKSV,cuteSV,pbsv,SVIM,PAV;NumNeighbors=1;NumThresholdNeighbors=1;MatchId=1411;TruScore=0.666667;PctSeqSimilarity=0;PctSizeSimilarity=1;PctRecOverlap=1;SizeDiff=0;StartDistance=0;EndDistance=0	GT	0/0
chr1	84388343	HG2_Ill_Cortex_218	N	<DEL>	20	LongReadHomRef	END=84388927;SVTYPE=DEL;SVLEN=584;SC=SKSV,cuteSV,pbsv,SVIM,SVIM-asm,PAV,Dipcall;NumNeighbors=1;NumThresholdNeighbors=1;MatchId=1413;TruScore=0.666667;PctSeqSimilarity=0;PctSizeSimilarity=1;PctRecOverlap=1;SizeDiff=0;StartDistance=0;EndDistance=0	GT	0/0
chr1	84913265	HG3_PB_assemblyticsfalcon_845	N	<INS>	10	NoConsensusGT	END=84913265;SVTYPE=INS;SVLEN=313;SC=SKSV,cuteSV,pbsv,SVIM,SVIM-asm,PAV,Dipcall;NumNeighbors=1;NumThresholdNeighbors=1;MatchId=1415;TruScore=0.666667;PctSeqSimilarity=0;PctSizeSimilarity=1;PctRecOverlap=1;SizeDiff=0;StartDistance=0;EndDistance=0	GT	./.
chr1	85620124	HG2_PB_assemblyticsfalcon_902	N	<INS>	10	ClusteredCalls	END=85620124;SVTYPE=INS;SVLEN=511;SC=SKSV,cuteSV,pbsv,SVIM,SVIM-asm,PAV,Dipcall;NumNeighbors=1;NumThresholdNeighbors=1;MatchId=1417;TruScore=0.666667;PctSeqSimilarity=0;PctSizeSimilarity=1;PctRecOverlap=1;SizeDiff=0;StartDistance=0;EndDistance=0	GT	1/1
chr1	85983490	HG2_10X_SVrefine210Xhap12_496	N	<INS>	20	PASS	END=85983490;SVTYPE=INS;SVLEN=906;SC=SKSV,cuteSV,SVIM,SVIM-asm,PAV,Dipcall;NumNeighbors=1;NumThresholdNeighbors=1;MatchId=1418;TruScore=0.666667;PctSeqSimilarity=0;PctSizeSimilarity=1;PctRecOverlap=1;SizeDiff=0;StartDistance=0;EndDistance=0	GT	0/1
chr1	86405790	HG4_10X_allpass_85	N	<DEL>	20	LongReadHomRef	END=86406118;SVTYPE=DEL;SVLEN=328;SC=SKSV,cuteSV,pbsv,SVIM,SVIM-asm,PAV,Dipcall;NumNeighbors=1;NumThresholdNeighbors=1;MatchId=1420;TruScore=0.666667;PctSeqSimilarity=0;PctSizeSimilarity=1;PctRecOverlap=1;SizeDiff=0;StartDistance=0;EndDistance=0	GT	0/0
chr1	86682308	HG2_PB_pbsv_638	N	<INS>	10	ClusteredCalls	END=86682308;SVTYPE=INS;SVLEN=116;SC=SKSV,pbsv;NumNeighbors=1;NumThresholdNeighbors=1;MatchId=1421;TruScore=0.666667;PctSeqSimilarity=0;PctSizeSimilarity=1;PctRecOverlap=1;SizeDiff=0;StartDistance=0;EndDistance=0	GT	1/1
chr1	87262972	HG2_PB_assemblyticsfalcon_909	N	<DEL>	10	LongReadHomRef	END=87263342;SVTYPE=DEL;SVLEN=370;SC=SKSV,cuteSV,pbsv,SVIM,SVIM-asm,PAV,Dipcall;NumNeighbors=1;NumThresholdNeighbors=1;MatchId=1423;TruScore=0.666667;PctSeqSimilarity=0;PctSizeSimilarity=1;PctRecOverlap=1;SizeDiff=0;StartDistance=0;EndDistance=0	GT	0/0
chr1	87512402	HG2_PB_SVrefine2PB10Xhap12_537	N	<INS>	20	ClusteredCalls	END=87512402;SVTYPE=INS;SVLEN=2110;SC=SKSV,cuteSV,pbsv,SVIM,SVIM-asm,PAV,Dipcall;NumNeighbors=1;NumThresholdNeighbors=1;MatchId=1426;TruScore=0.666667;PctSeqSimilarity=0;PctSizeSimilarity=1;PctRecOverlap=1;SizeDiff=0;StartDistance=0;EndDistance=0	GT	1/1
chr1	88291554	HG4_Ill_GATKHCSBGrefine_414	N	<INS>	20	LongReadHomRef	END=88291554;SVTYPE=INS;SVLEN=121;SC=SKSV,cuteSV,pbsv,SVIM,SVIM-asm,PAV,Dipcall;NumNeighbors=1;NumThresholdNeighbors=1;MatchId=1427;TruScore=0.666667;PctSeqSimilarity=0;PctSizeSimilarity=1;PctRecOverlap=1;SizeDiff=0;StartDistance=0;EndDistance=0	GT	0/0
chr1	89257817	HG4_Ill_SVrefine2DISCOVARDovetail_453	N	<DEL>	20	LongReadHomRef	END=89259780;SVTYPE=DEL;SVLEN=1963;SC=SKSV,cuteSV,pbsv,SVIM,SVIM-asm,PAV,Dipcall;NumNeighbors=1;NumThresholdNeighbors=1;MatchId=1429;TruScore=0.666667;PctSeqSimilarity=0;PctSizeSimilarity=1;PctRecOverlap=1;SizeDiff=0;StartDistance=0;EndDistance=0	GT	0/0
chr1	90263452	HG2_10X_SVrefine210Xhap12_507	N	<DEL>	20	ClusteredCalls	END=90263612;SVTYPE=DEL;SVLEN=160;SC=SKSV,cuteSV,pbsv,SVIM,SVIM-asm,PAV,Dipcall;NumNeighbors=2;NumThresholdNeighbors=2;MatchId=1430;TruScore=0.504671;PctSeqSimilarity=0;PctSizeSimilarity=0.75625;PctRecOverlap=0.757764;SizeDiff=39;StartDistance=-39;EndDistance=0	GT	1/1
chr1	90263491	HG2_PB_SVrefine2PB10Xhap12_544	N	<DEL>	10	ClusteredCalls	END=90263612;SVTYPE=DEL;SVLEN=121;SC=SKSV,cuteSV,pbsv,SVIM,SVIM-asm,PAV,Dipcall;NumNeighbors=1;NumThresholdNeighbors=1;MatchId=1431;TruScore=0.31405;PctSeqSimilarity=0;PctSizeSimilarity=0.942149;PctRecOverlap=0;SizeDiff=7;StartDistance=-176;EndDistance=-169	GT	1/1
chr1	90541409	HG3_PB_assemblyticsfalcon_880	N	<DEL>	10	LongReadHomRef	END=90541624;SVTYPE=DEL;SVLEN=215;SC=SKSV,cuteSV,pbsv,SVIM,SVIM-asm,PAV,Dipcall;NumNeighbors=3;NumThresholdNeighbors=1;MatchId=1434;TruScore=0.666667;PctSeqSimilarity=0;PctSizeSimilarity=1;PctRecOverlap=1;SizeDiff=0;StartDistance=0;EndDistance=0	GT	0/0
chr1	90541476	HG2_Ill_GATKHCSBGrefine_371	N	<INS>	20	ClusteredCalls	END=90541476;SVTYPE=INS;SVLEN=119;SC=SKSV,cuteSV,pbsv,SVIM,SVIM-asm,PAV,Dipcall;NumNeighbors=2;NumThresholdNeighbors=2;MatchId=1435;TruScore=0.666667;PctSeqSimilarity=0;PctSizeSimilarity=1;PctRecOverlap=1;SizeDiff=0;StartDistance=0;EndDistance=0	GT	1/1
chr1	90858361	HG2_10X_SVrefine210Xhap12_509	N	<DEL>	20	PASS	END=90858447;SVTYPE=DEL;SVLEN=86;SC=SKSV,cuteSV,pbsv,SVIM,SVIM-asm,PAV,Dipcall;NumNeighbors=1;NumThresholdNeighbors=1;MatchId=1440;TruScore=0.666667;PctSeqSimilarity=0;PctSizeSimilarity=1;PctRecOverlap=1;SizeDiff=0;StartDistance=0;EndDistance=0	GT	0/1
chr1	91132701	HG4_Ill_GATKHCSBGrefine_426	N	<DEL>	20	LongReadHomRef	END=91132827;SVTYPE=DEL;SVLEN=126;SC=SKSV,cuteSV,pbsv,SVIM,SVIM-asm,PAV,Dipcall;NumNeighbors=1;NumThresholdNeighbors=1;MatchId=1441;TruScore=0.666667;PctSeqSimilarity=0;PctSizeSimilarity=1;PctRecOverlap=1;SizeDiff=0;StartDistance=0;EndDistance=0	GT	0/0
chr1	91634118	HG3_Ill_250bpfermikitraw_753	N	<INS>	20	LongReadHomRef	END=91634118;SVTYPE=INS;SVLEN=84;SC=SKSV,cuteSV,pbsv,SVIM,SVIM-asm,PAV,Dipcall;NumNeighbors=2;NumThresholdNeighbors=2;MatchId=1442;TruScore=0.666667;PctSeqSimilarity=0;PctSizeSimilarity=1;PctRecOverlap=1;SizeDiff=0;StartDistance=0;EndDistance=0	GT	0/0
chr1	91634290	HG4_PB_assemblyticsfalcon_883	N	<INS>	10	LongReadHomRef	END=91634290;SVTYPE=INS;SVLEN=104;SC=SKSV,cuteSV,pbsv,SVIM,SVIM-asm,PAV,Dipcall;NumNeighbors=1;NumThresholdNeighbors=1;MatchId=1443;TruScore=0.666667;PctSeqSimilarity=0;PctSizeSimilarity=1;PctRecOverlap=1;SizeDiff=0;StartDistance=0;EndDistance=0	GT	0/0
chr1	91914107	HG3_PB_SVrefine2PBcRDovetail_388	N	<DEL>	20	LongReadHomRef	END=91914562;SVTYPE=DEL;SVLEN=455;SC=SKSV,cuteSV,pbsv,SVIM,SVIM-asm,PAV,Dipcall;NumNeighbors=1;NumThresholdNeighbors=1;MatchId=1444;TruScore=0.666667;PctSeqSimilarity=0;PctSizeSimilarity=1;PctRecOverlap=1;SizeDiff=0;StartDistance=0;EndDistance=0	GT	0/0
chr1	91924888	HG2_Ill_scalpel_570	N	<INS>	20	PASS	END=91924888;SVTYPE=INS;SVLEN=105;SC=SKSV,cuteSV,pbsv,SVIM,SVIM-asm,PAV;NumNeighbors=3;NumThresholdNeighbors=2;MatchId=1445;TruScore=0.666667;PctSeqSimilarity=0;PctSizeSimilarity=1;PctRecOverlap=1;SizeDiff=0;StartDistance=0;EndDistance=0	GT	0/1
chr1	91925259	HG4_Ill_svaba_735	N	<DEL>	10	NoConsensusGT	END=91925336;SVTYPE=DEL;SVLEN=77;SC=SKSV,cuteSV,pbsv,SVIM;NumNeighbors=2;NumThresholdNeighbors=1;MatchId=1446;TruScore=0.666667;PctSeqSimilarity=0;PctSizeSimilarity=1;PctRecOverlap=1;SizeDiff=0;StartDistance=0;EndDistance=0	GT	./.
chr1	92134161	HG2_Ill_SpiralSDKrefine_553	N	<DEL>	20	ClusteredCalls	END=92134555;SVTYPE=DEL;SVLEN=394;SC=SKSV,cuteSV,pbsv,SVIM,SVIM-asm,PAV,Dipcall;NumNeighbors=1;NumThresholdNeighbors=1;MatchId=1447;TruScore=0.666667;PctSeqSimilarity=0;PctSizeSimilarity=1;PctRecOverlap=1;SizeDiff=0;StartDistance=0;EndDistance=0	GT	0/1
chr1	93286793	HG2_Ill_150bpfermikitraw_715	N	<INS>	10	NoConsensusGT	END=93286793;SVTYPE=INS;SVLEN=58;SC=SKSV,cuteSV,pbsv,SVIM,Dipcall;NumNeighbors=1;NumThresholdNeighbors=1;MatchId=1450;TruScore=0.666667;PctSeqSimilarity=0;PctSizeSimilarity=1;PctRecOverlap=1;SizeDiff=0;StartDistance=0;EndDistance=0	GT	0/0
chr1	93312405	HG4_Ill_GATKHCSBGrefine_433	N	<INS>	20	ClusteredCalls	END=93312405;SVTYPE=INS;SVLEN=62;SC=SKSV,cuteSV,pbsv,SVIM,SVIM-asm,PAV,Dipcall;NumNeighbors=1;NumThresholdNeighbors=1;MatchId=1451;TruScore=0.666667;PctSeqSimilarity=0;PctSizeSimilarity=1;PctRecOverlap=1;SizeDiff=0;StartDistance=0;EndDistance=0	GT	1/1
chr1	94288372	HG4_PB_assemblyticsfalcon_905	N	<DEL>	20	LongReadHomRef	END=94291256;SVTYPE=DEL;SVLEN=2884;SC=SKSV,cuteSV,pbsv,SVIM,SVIM-asm,PAV,Dipcall;NumNeighbors=1;NumThresholdNeighbors=1;MatchId=1452;TruScore=0.666667;PctSeqSimilarity=0;PctSizeSimilarity=1;PctRecOverlap=1;SizeDiff=0;StartDistance=0;EndDistance=0	GT	0/0
chr1	96730962	HG3_PB_assemblyticsfalcon_926	N	<DEL>	10	LongReadHomRef	END=96731241;SVTYPE=DEL;SVLEN=279;SC=SKSV,cuteSV,pbsv,SVIM,SVIM-asm,PAV,Dipcall;NumNeighbors=2;NumThresholdNeighbors=1;MatchId=1456;TruScore=0.666667;PctSeqSimilarity=0;PctSizeSimilarity=1;PctRecOverlap=1;SizeDiff=0;StartDistance=0;EndDistance=0	GT	0/0
chr1	96731346	HG3_Ill_Krunchall_834	N	<INS>	20	NoConsensusGT	END=96731346;SVTYPE=INS;SVLEN=50;SC=SKSV,cuteSV,pbsv,SVIM,PAV;NumNeighbors=1;NumThresholdNeighbors=1;MatchId=1457;TruScore=0.666667;PctSeqSimilarity=0;PctSizeSimilarity=1;PctRecOverlap=1;SizeDiff=0;StartDistance=0;EndDistance=0	GT	./.
chr1	97788976	HG2_Ill_GATKHC_997	N	<INS>	10	PASS	END=97788976;SVTYPE=INS;SVLEN=54;SC=SKSV,cuteSV,pbsv,SVIM;NumNeighbors=2;NumThresholdNeighbors=1;MatchId=1458;TruScore=0.666667;PctSeqSimilarity=0;PctSizeSimilarity=1;PctRecOverlap=1;SizeDiff=0;StartDistance=0;EndDistance=0	GT	0/1
chr1	97789141	HG3_Ill_Krunchall_843	N	<DEL>	10	LongReadHomRef	END=97789229;SVTYPE=DEL;SVLEN=88;SC=SKSV,cuteSV,pbsv,SVIM,SVIM-asm,PAV;NumNeighbors=1;NumThresholdNeighbors=1;MatchId=1459;TruScore=0.666667;PctSeqSimilarity=0;PctSizeSimilarity=1;PctRecOverlap=1;SizeDiff=0;StartDistance=0;EndDistance=0	GT	0/0
chr1	98511763	HG4_PB_HySA_985	N	<INS>	20	LongReadHomRef	END=98511763;SVTYPE=INS;SVLEN=148;SC=SKSV,cuteSV,pbsv,SVIM,SVIM-asm,PAV,Dipcall;NumNeighbors=1;NumThresholdNeighbors=1;MatchId=1460;TruScore=0.666667;PctSeqSimilarity=0;PctSizeSimilarity=1;PctRecOverlap=1;SizeDiff=0;StartDistance=0;EndDistance=0	GT	0/0
chr1	98605281	HG3_PB_HySA_996	N	<INS>	10	LongReadHomRef	END=98605281;SVTYPE=INS;SVLEN=341;SC=SKSV,cuteSV,pbsv,SVIM,SVIM-asm,PAV,Dipcall;NumNeighbors=1;NumThresholdNeighbors=1;MatchId=1461;TruScore=0.666667;PctSeqSimilarity=0;PctSizeSimilarity=1;PctRecOverlap=1;SizeDiff=0;StartDistance=0;EndDistance=0	GT	0/0
chr1	98616751	HG4_Ill_svaba_765	N	<DEL>	20	LongReadHomRef	END=98616806;SVTYPE=DEL;SVLEN=55;SC=SKSV,cuteSV,pbsv,SVIM,SVIM-asm,PAV,Dipcall;NumNeighbors=1;NumThresholdNeighbors=1;MatchId=1462;TruScore=0.666667;PctSeqSimilarity=0;PctSizeSimilarity=1;PctRecOverlap=1;SizeDiff=0;StartDistance=0;EndDistance=0	GT	0/0
chr1	98969137	HG2_Ill_GATKHC_1001	N	<INS>	20	ClusteredCalls	END=98969137;SVTYPE=INS;SVLEN=76;SC=SKSV,cuteSV,pbsv,SVIM,SVIM-asm,PAV,Dipcall;NumNeighbors=2;NumThresholdNeighbors=2;MatchId=1463;TruScore=0.666667;PctSeqSimilarity=0;PctSizeSimilarity=1;PctRecOverlap=1;SizeDiff=0;StartDistance=0;EndDistance=0	GT	1/1
chr1	100178554	HG3_Ill_GATKHCSBGrefine_414	N	<INS>	20	LongReadHomRef	END=100178554;SVTYPE=INS;SVLEN=565;SC=SKSV,cuteSV,pbsv,SVIM,SVIM-asm,PAV,Dipcall;NumNeighbors=1;NumThresholdNeighbors=1;MatchId=1465;TruScore=0.666667;PctSeqSimilarity=0;PctSizeSimilarity=1;PctRecOverlap=1;SizeDiff=0;StartDistance=0;EndDistance=0	GT	0/0
chr1	101212114	HG2_Ill_GATKHCSBGrefine_408	N	<INS>	10	ClusteredCalls	END=101212114;SVTYPE=INS;SVLEN=61;SC=SKSV,cuteSV,pbsv,SVIM,SVIM-asm,PAV,Dipcall;NumNeighbors=1;NumThresholdNeighbors=1;MatchId=1466;TruScore=0.666667;PctSeqSimilarity=0;PctSizeSimilarity=1;PctRecOverlap=1;SizeDiff=0;StartDistance=0;EndDistance=0	GT	0/1
chr1	101283366	HG2_10X_allpass_92	N	<DEL>	20	ClusteredCalls	END=101283454;SVTYPE=DEL;SVLEN=88;SC=SKSV,cuteSV,pbsv,SVIM,SVIM-asm,PAV,Dipcall;NumNeighbors=1;NumThresholdNeighbors=1;MatchId=1467;TruScore=0.666667;PctSeqSimilarity=0;PctSizeSimilarity=1;PctRecOverlap=1;SizeDiff=0;StartDistance=0;EndDistance=0	GT	0/1
chr1	101284769	HG2_10X_SVrefine210Xhap12_545	N	<INS>	20	ClusteredCalls	END=101284769;SVTYPE=INS;SVLEN=514;SC=SKSV,cuteSV,pbsv,SVIM,SVIM-asm,PAV,Dipcall;NumNeighbors=1;NumThresholdNeighbors=1;MatchId=1468;TruScore=0.666667;PctSeqSimilarity=0;PctSizeSimilarity=1;PctRecOverlap=1;SizeDiff=0;StartDistance=0;EndDistance=0	GT	0/1
chr1	101718738	HG3_PB_SVrefine2PBcRDovetail_407	N	<INS>	10	ClusteredCalls	END=101718738;SVTYPE=INS;SVLEN=546;SC=SKSV,cuteSV,pbsv,SVIM,SVIM-asm,PAV,Dipcall;NumNeighbors=2;NumThresholdNeighbors=1;MatchId=1469;TruScore=0.246279;PctSeqSimilarity=0;PctSizeSimilarity=0.738836;PctRecOverlap=0;SizeDiff=-193;StartDistance=-390;EndDistance=-390	GT	1/1
chr1	101978980	HG3_PB_SVrefine2Falcon1Dovetail_405	N	<INS>	10	PASS	END=101978980;SVTYPE=INS;SVLEN=2976;SC=SKSV,cuteSV,pbsv,SVIM;NumNeighbors=1;NumThresholdNeighbors=1;MatchId=1473;TruScore=0.331317;PctSeqSimilarity=0;PctSizeSimilarity=0.993952;PctRecOverlap=0;SizeDiff=18;StartDistance=-1;EndDistance=-1	GT	0/1
chr1	102018015	HG3_Ill_250bpfermikitraw_836	N	<INS>	20	NoConsensusGT	END=102018015;SVTYPE=INS;SVLEN=79;SC=SKSV,pbsv,SVIM,SVIM-asm,PAV,Dipcall;NumNeighbors=1;NumThresholdNeighbors=1;MatchId=1475;TruScore=0.666667;PctSeqSimilarity=0;PctSizeSimilarity=1;PctRecOverlap=1;SizeDiff=0;StartDistance=0;EndDistance=0	GT	./.
chr1	102568917	HG2_PB_HySA_1343	N	<INS>	10	PASS	END=102568917;SVTYPE=INS;SVLEN=6108;SC=SKSV,cuteSV,SVIM;NumNeighbors=1;NumThresholdNeighbors=1;MatchId=1477;TruScore=0.666667;PctSeqSimilarity=0;PctSizeSimilarity=1;PctRecOverlap=1;SizeDiff=0;StartDistance=0;EndDistance=0	GT	0/1
chr1	103638517	HG2_PB_SVrefine2Falcon1plusDovetail_477	N	<INS>	20	ClusteredCalls	END=103638517;SVTYPE=INS;SVLEN=147;SC=SKSV,cuteSV,pbsv,SVIM,SVIM-asm,PAV;NumNeighbors=2;NumThresholdNeighbors=2;MatchId=1478;TruScore=0.240363;PctSeqSimilarity=0;PctSizeSimilarity=0.721088;PctRecOverlap=0;SizeDiff=41;StartDistance=-223;EndDistance=-223	GT	1/1
chr1	103638740	HG3_Ill_GATKHC_1086	N	<INS>	20	ClusteredCalls	END=103638740;SVTYPE=INS;SVLEN=106;SC=SKSV,cuteSV,pbsv,PAV;NumNeighbors=1;NumThresholdNeighbors=1;MatchId=1479;TruScore=0.232704;PctSeqSimilarity=0;PctSizeSimilarity=0.698113;PctRecOverlap=0;SizeDiff=32;StartDistance=75;EndDistance=75	GT	1/1
chr1	103648412	HG2_Ill_GATKHCSBGrefine_431	N	<DEL>	20	ClusteredCalls	END=103648480;SVTYPE=DEL;SVLEN=68;SC=SKSV,cuteSV,pbsv,SVIM,SVIM-asm,PAV,Dipcall;NumNeighbors=1;NumThresholdNeighbors=1;MatchId=1481;TruScore=0.666667;PctSeqSimilarity=0;PctSizeSimilarity=1;PctRecOverlap=1;SizeDiff=0;StartDistance=0;EndDistance=0	GT	0/1
chr1	103737777	HG4_Ill_manta_167	N	<INS>	20	ClusteredCalls	END=103737777;SVTYPE=INS;SVLEN=104;SC=SKSV,cuteSV,pbsv,SVIM,SVIM-asm,PAV,Dipcall;NumNeighbors=1;NumThresholdNeighbors=1;MatchId=1482;TruScore=0.666667;PctSeqSimilarity=0;PctSizeSimilarity=1;PctRecOverlap=1;SizeDiff=0;StartDistance=0;EndDistance=0	GT	1/1
chr1	104669423	HG4_Ill_SVrefine2DISCOVARDovetail_506	N	<DEL>	20	LongReadHomRef	END=104669671;SVTYPE=DEL;SVLEN=248;SC=SKSV,cuteSV,pbsv,SVIM,SVIM-asm,PAV,Dipcall;NumNeighbors=1;NumThresholdNeighbors=1;MatchId=1484;TruScore=0.666667;PctSeqSimilarity=0;PctSizeSimilarity=1;PctRecOverlap=1;SizeDiff=0;StartDistance=0;EndDistance=0	GT	0/0
chr1	105070231	HG4_PB_SVrefine2Falcon1Dovetail_453	N	<INS>	20	LongReadHomRef	END=105070231;SVTYPE=INS;SVLEN=320;SC=SKSV,cuteSV,pbsv,SVIM,SVIM-asm,PAV,Dipcall;NumNeighbors=1;NumThresholdNeighbors=1;MatchId=1485;TruScore=0.666667;PctSeqSimilarity=0;PctSizeSimilarity=1;PctRecOverlap=1;SizeDiff=0;StartDistance=0;EndDistance=0	GT	0/0
chr1	105098744	HG3_Ill_svaba_849	N	<DEL>	20	LongReadHomRef	END=105098813;SVTYPE=DEL;SVLEN=69;SC=SKSV,cuteSV,pbsv,SVIM,SVIM-asm,PAV,Dipcall;NumNeighbors=1;NumThresholdNeighbors=1;MatchId=1486;TruScore=0.666667;PctSeqSimilarity=0;PctSizeSimilarity=1;PctRecOverlap=1;SizeDiff=0;StartDistance=0;EndDistance=0	GT	0/0
chr1	105104896	HG2_Ill_GATKHCSBGrefine_437	N	<INS>	20	ClusteredCalls	END=105104896;SVTYPE=INS;SVLEN=78;SC=SKSV,cuteSV,SVIM-asm,PAV,Dipcall;NumNeighbors=1;NumThresholdNeighbors=1;MatchId=1487;TruScore=0.666667;PctSeqSimilarity=0;PctSizeSimilarity=1;PctRecOverlap=1;SizeDiff=0;StartDistance=0;EndDistance=0	GT	1/1
chr1	105509007	HG3_10X_allpass_127	N	<DEL>	20	LongReadHomRef	END=105509065;SVTYPE=DEL;SVLEN=58;SC=SKSV,cuteSV,pbsv,SVIM,SVIM-asm,PAV,Dipcall;NumNeighbors=1;NumThresholdNeighbors=1;MatchId=1488;TruScore=0.666667;PctSeqSimilarity=0;PctSizeSimilarity=1;PctRecOverlap=1;SizeDiff=0;StartDistance=0;EndDistance=0	GT	0/0
chr1	105916871	HG3_Ill_svaba_865	N	<DEL>	20	NoConsensusGT	END=105916929;SVTYPE=DEL;SVLEN=58;SC=SKSV,cuteSV,pbsv,SVIM,SVIM-asm,PAV,Dipcall;NumNeighbors=1;NumThresholdNeighbors=1;MatchId=1490;TruScore=0.666667;PctSeqSimilarity=0;PctSizeSimilarity=1;PctRecOverlap=1;SizeDiff=0;StartDistance=0;EndDistance=0	GT	./.
chr1	106015815	HG3_PB_assemblyticsfalcon_1006	N	<DEL>	20	LongReadHomRef	END=106023396;SVTYPE=DEL;SVLEN=7581;SC=SKSV,cuteSV,pbsv,SVIM,SVIM-asm,PAV,Dipcall;NumNeighbors=1;NumThresholdNeighbors=1;MatchId=1491;TruScore=0.666667;PctSeqSimilarity=0;PctSizeSimilarity=1;PctRecOverlap=1;SizeDiff=0;StartDistance=0;EndDistance=0	GT	0/0
chr1	106173509	HG4_10X_allpass_105	N	<DEL>	20	LongReadHomRef	END=106173628;SVTYPE=DEL;SVLEN=119;SC=SKSV,cuteSV,pbsv,SVIM,SVIM-asm,PAV,Dipcall;NumNeighbors=1;NumThresholdNeighbors=1;MatchId=1493;TruScore=0.666667;PctSeqSimilarity=0;PctSizeSimilarity=1;PctRecOverlap=1;SizeDiff=0;StartDistance=0;EndDistance=0	GT	0/0
chr1	106311799	HG4_Ill_250bpfermikitraw_896	N	<DEL>	20	ClusteredCalls	END=106311873;SVTYPE=DEL;SVLEN=74;SC=SKSV,cuteSV,SVIM-asm,PAV;NumNeighbors=1;NumThresholdNeighbors=1;MatchId=1494;TruScore=0.666667;PctSeqSimilarity=0;PctSizeSimilarity=1;PctRecOverlap=1;SizeDiff=0;StartDistance=0;EndDistance=0	GT	1/1
chr1	106973689	HG3_Ill_250bpfermikitraw_891	N	<DEL>	10	LongReadHomRef	END=106973779;SVTYPE=DEL;SVLEN=90;SC=SKSV,cuteSV,pbsv,SVIM,SVIM-asm,PAV,Dipcall;NumNeighbors=1;NumThresholdNeighbors=1;MatchId=1497;TruScore=0.666667;PctSeqSimilarity=0;PctSizeSimilarity=1;PctRecOverlap=1;SizeDiff=0;StartDistance=0;EndDistance=0	GT	0/0
chr1	109006509	HG2_10X_allpass_107	N	<DEL>	20	NoConsensusGT	END=109006630;SVTYPE=DEL;SVLEN=121;SC=SKSV,cuteSV,pbsv,SVIM,SVIM-asm,PAV,Dipcall;NumNeighbors=1;NumThresholdNeighbors=1;MatchId=1503;TruScore=0.666667;PctSeqSimilarity=0;PctSizeSimilarity=1;PctRecOverlap=1;SizeDiff=0;StartDistance=0;EndDistance=0	GT	./.
chr1	109218590	HG3_PB_pbsv_765	N	<INS>	10	ClusteredCalls	END=109218590;SVTYPE=INS;SVLEN=155;SC=SKSV,cuteSV,pbsv,SVIM,SVIM-asm,PAV,Dipcall;NumNeighbors=1;NumThresholdNeighbors=1;MatchId=1504;TruScore=0.666667;PctSeqSimilarity=0;PctSizeSimilarity=1;PctRecOverlap=1;SizeDiff=0;StartDistance=0;EndDistance=0	GT	1/1
chr1	109475693	HG2_10X_SVrefine210Xhap12_580	N	<DEL>	20	LongReadHomRef	END=109475839;SVTYPE=DEL;SVLEN=146;SC=SKSV,cuteSV,pbsv,SVIM,SVIM-asm,PAV,Dipcall;NumNeighbors=1;NumThresholdNeighbors=1;MatchId=1505;TruScore=0.666667;PctSeqSimilarity=0;PctSizeSimilarity=1;PctRecOverlap=1;SizeDiff=0;StartDistance=0;EndDistance=0	GT	0/0
chr1	109720007	HG4_PB_HySA_1093	N	<INS>	10	ClusteredCalls	END=109720007;SVTYPE=INS;SVLEN=82;SC=SKSV,cuteSV;NumNeighbors=1;NumThresholdNeighbors=1;MatchId=1506;TruScore=0.666667;PctSeqSimilarity=0;PctSizeSimilarity=1;PctRecOverlap=1;SizeDiff=0;StartDistance=0;EndDistance=0	GT	1/1
chr1	110187187	HG4_PB_HySA_1096	N	<DEL>	20	LongReadHomRef	END=110191420;SVTYPE=DEL;SVLEN=4233;SC=SKSV,cuteSV,pbsv,SVIM,SVIM-asm,PAV,Dipcall;NumNeighbors=1;NumThresholdNeighbors=1;MatchId=1507;TruScore=0.666667;PctSeqSimilarity=0;PctSizeSimilarity=1;PctRecOverlap=1;SizeDiff=0;StartDistance=0;EndDistance=0	GT	0/0
chr1	110216261	HG4_PB_SVrefine2Falcon1Dovetail_480	N	<DEL>	20	LongReadHomRef	END=110234720;SVTYPE=DEL;SVLEN=18459;SC=SKSV,pbsv;NumNeighbors=1;NumThresholdNeighbors=1;MatchId=1508;TruScore=0.666667;PctSeqSimilarity=0;PctSizeSimilarity=1;PctRecOverlap=1;SizeDiff=0;StartDistance=0;EndDistance=0	GT	./.
chr1	110663084	HG3_PB_SVrefine2Falcon1Dovetail_442	N	<INS>	10	NoConsensusGT	END=110663084;SVTYPE=INS;SVLEN=2441;SC=SKSV,cuteSV,SVIM,SVIM-asm,PAV,Dipcall;NumNeighbors=1;NumThresholdNeighbors=1;MatchId=1509;TruScore=0.666667;PctSeqSimilarity=0;PctSizeSimilarity=1;PctRecOverlap=1;SizeDiff=0;StartDistance=0;EndDistance=0	GT	./.
chr1	111376280	HG3_PB_SVrefine2Falcon1Dovetail_445	N	<DEL>	20	LongReadHomRef	END=111388271;SVTYPE=DEL;SVLEN=11991;SC=SKSV,cuteSV,pbsv,SVIM,SVIM-asm,PAV,Dipcall;NumNeighbors=1;NumThresholdNeighbors=1;MatchId=1511;TruScore=0.666667;PctSeqSimilarity=0;PctSizeSimilarity=1;PctRecOverlap=1;SizeDiff=0;StartDistance=0;EndDistance=0	GT	0/0
chr1	112087355	HG4_PB_SVrefine2Falcon1Dovetail_490	N	<DEL>	20	ClusteredCalls	END=112087525;SVTYPE=DEL;SVLEN=170;SC=SKSV,cuteSV,pbsv,SVIM,SVIM-asm,PAV,Dipcall;NumNeighbors=1;NumThresholdNeighbors=1;MatchId=1513;TruScore=0.666667;PctSeqSimilarity=0;PctSizeSimilarity=1;PctRecOverlap=1;SizeDiff=0;StartDistance=0;EndDistance=0	GT	0/1
chr1	113799628	HG4_PB_SVrefine2Falcon1Dovetail_501	N	<DEL>	20	PASS	END=113800090;SVTYPE=DEL;SVLEN=462;SC=SKSV,cuteSV,pbsv,SVIM,SVIM-asm,PAV,Dipcall;NumNeighbors=1;NumThresholdNeighbors=1;MatchId=1518;TruScore=0.666667;PctSeqSimilarity=0;PctSizeSimilarity=1;PctRecOverlap=1;SizeDiff=0;StartDistance=0;EndDistance=0	GT	0/1
chr1	113959091	HG4_Ill_GATKHCSBGrefine_515	N	<INS>	20	ClusteredCalls	END=113959091;SVTYPE=INS;SVLEN=187;SC=SKSV,cuteSV,pbsv,SVIM,SVIM-asm,PAV,Dipcall;NumNeighbors=1;NumThresholdNeighbors=1;MatchId=1519;TruScore=0.666667;PctSeqSimilarity=0;PctSizeSimilarity=1;PctRecOverlap=1;SizeDiff=0;StartDistance=0;EndDistance=0	GT	1/1
chr1	114747903	HG3_Ill_250bpfermikitraw_956	N	<INS>	20	NoConsensusGT	END=114747903;SVTYPE=INS;SVLEN=66;SC=SKSV,cuteSV,pbsv,SVIM,SVIM-asm,PAV,Dipcall;NumNeighbors=1;NumThresholdNeighbors=1;MatchId=1520;TruScore=0.666667;PctSeqSimilarity=0;PctSizeSimilarity=1;PctRecOverlap=1;SizeDiff=0;StartDistance=0;EndDistance=0	GT	./.
chr1	115043520	HG3_PB_SVrefine2Falcon1Dovetail_463	N	<DEL>	20	LongReadHomRef	END=115043832;SVTYPE=DEL;SVLEN=312;SC=SKSV,cuteSV,pbsv,SVIM,SVIM-asm,PAV,Dipcall;NumNeighbors=1;NumThresholdNeighbors=1;MatchId=1521;TruScore=0.666667;PctSeqSimilarity=0;PctSizeSimilarity=1;PctRecOverlap=1;SizeDiff=0;StartDistance=0;EndDistance=0	GT	0/0
chr1	116304060	HG2_Ill_GATKHCSBGrefine_489	N	<DEL>	20	LongReadHomRef	END=116304118;SVTYPE=DEL;SVLEN=58;SC=SKSV,cuteSV,pbsv,SVIM,SVIM-asm,PAV,Dipcall;NumNeighbors=1;NumThresholdNeighbors=1;MatchId=1523;TruScore=0.666667;PctSeqSimilarity=0;PctSizeSimilarity=1;PctRecOverlap=1;SizeDiff=0;StartDistance=0;EndDistance=0	GT	0/0
chr1	116466266	HG4_Ill_250bpfermikitraw_976	N	<INS>	20	LongReadHomRef	END=116466266;SVTYPE=INS;SVLEN=60;SC=SKSV,cuteSV,pbsv,SVIM,SVIM-asm,PAV,Dipcall;NumNeighbors=1;NumThresholdNeighbors=1;MatchId=1524;TruScore=0.666667;PctSeqSimilarity=0;PctSizeSimilarity=1;PctRecOverlap=1;SizeDiff=0;StartDistance=0;EndDistance=0	GT	0/0
chr1	117078164	HG4_10X_allpass_119	N	<DEL>	20	LongReadHomRef	END=117078485;SVTYPE=DEL;SVLEN=321;SC=SKSV,cuteSV,pbsv,SVIM,SVIM-asm,PAV,Dipcall;NumNeighbors=1;NumThresholdNeighbors=1;MatchId=1525;TruScore=0.666667;PctSeqSimilarity=0;PctSizeSimilarity=1;PctRecOverlap=1;SizeDiff=0;StartDistance=0;EndDistance=0	GT	0/0
chr1	117972392	HG2_PB_SVrefine2PB10Xhap12_653	N	<INS>	20	ClusteredCalls	END=117972392;SVTYPE=INS;SVLEN=175;SC=SKSV,pbsv;NumNeighbors=1;NumThresholdNeighbors=1;MatchId=1527;TruScore=0.666667;PctSeqSimilarity=0;PctSizeSimilarity=1;PctRecOverlap=1;SizeDiff=0;StartDistance=0;EndDistance=0	GT	1/1
chr1	118861485	HG2_PB_PB10Xdip_135	N	<INS>	10	ClusteredCalls	END=118861485;SVTYPE=INS;SVLEN=420;SC=SKSV,cuteSV,pbsv,SVIM;NumNeighbors=1;NumThresholdNeighbors=1;MatchId=1528;TruScore=0.18018;PctSeqSimilarity=0;PctSizeSimilarity=0.540541;PctRecOverlap=0;SizeDiff=-357;StartDistance=-221;EndDistance=-221	GT	1/1
chr1	118930150	HG3_PB_SVrefine2Falcon1Dovetail_474	N	<INS>	10	NoConsensusGT	END=118930150;SVTYPE=INS;SVLEN=251;SC=SKSV,cuteSV,pbsv,SVIM,SVIM-asm,PAV,Dipcall;NumNeighbors=1;NumThresholdNeighbors=1;MatchId=1530;TruScore=0.666667;PctSeqSimilarity=0;PctSizeSimilarity=1;PctRecOverlap=1;SizeDiff=0;StartDistance=0;EndDistance=0	GT	./.
chr1	119807265	HG3_PB_HySA_1212	N	<INS>	20	NoConsensusGT	END=119807265;SVTYPE=INS;SVLEN=95;SC=SKSV,cuteSV,SVIM;NumNeighbors=1;NumThresholdNeighbors=1;MatchId=1533;TruScore=0.666667;PctSeqSimilarity=0;PctSizeSimilarity=1;PctRecOverlap=1;SizeDiff=0;StartDistance=0;EndDistance=0	GT	./.
chr1	120565416	HG2_Ill_SpiralSDKrefine_717	N	<DEL>	20	NoConsensusGT	END=120565649;SVTYPE=DEL;SVLEN=233;SC=SKSV,cuteSV,pbsv,SVIM,SVIM-asm,PAV,Dipcall;NumNeighbors=1;NumThresholdNeighbors=1;MatchId=1535;TruScore=0.666667;PctSeqSimilarity=0;PctSizeSimilarity=1;PctRecOverlap=1;SizeDiff=0;StartDistance=0;EndDistance=0	GT	./.
chr1	120675968	HG2_Ill_GATKHCSBGrefine_504	N	<DEL>	10	LongReadHomRef	END=120676673;SVTYPE=DEL;SVLEN=705;SC=SKSV,cuteSV,pbsv,SVIM,SVIM-asm,PAV,Dipcall;NumNeighbors=1;NumThresholdNeighbors=1;MatchId=1536;TruScore=0.666667;PctSeqSimilarity=0;PctSizeSimilarity=1;PctRecOverlap=1;SizeDiff=0;StartDistance=0;EndDistance=0	GT	./.
chr1	143168569	HG4_Ill_MetaSV_234	N	<DEL>	20	LongReadHomRef	END=143176339;SVTYPE=DEL;SVLEN=7770;SC=SKSV,cuteSV,pbsv,SVIM,PAV,Dipcall;NumNeighbors=1;NumThresholdNeighbors=1;MatchId=1541;TruScore=0.666667;PctSeqSimilarity=0;PctSizeSimilarity=1;PctRecOverlap=1;SizeDiff=0;StartDistance=0;EndDistance=0	GT	./.
chr1	144591505	HG3_Ill_GATKHCSBGrefine_507	N	<DEL>	10	LongReadHomRef	END=144591610;SVTYPE=DEL;SVLEN=105;SC=SKSV,cuteSV,pbsv,SVIM,SVIM-asm,PAV,Dipcall;NumNeighbors=1;NumThresholdNeighbors=1;MatchId=1543;TruScore=0.666667;PctSeqSimilarity=0;PctSizeSimilarity=1;PctRecOverlap=1;SizeDiff=0;StartDistance=0;EndDistance=0	GT	./.
chr1	144860568	HG2_Ill_Krunchall_1025	N	<DEL>	20	NoConsensusGT	END=144860726;SVTYPE=DEL;SVLEN=158;SC=SKSV,cuteSV,pbsv,SVIM,SVIM-asm,PAV;NumNeighbors=2;NumThresholdNeighbors=1;MatchId=1544;TruScore=0.294616;PctSeqSimilarity=0;PctSizeSimilarity=0.531646;PctRecOverlap=0.352201;SizeDiff=74;StartDistance=-103;EndDistance=-29	GT	./.
chr1	144860671	HG2_Ill_250bpfermikitraw_1016	N	<DEL>	20	NoConsensusGT	END=144860755;SVTYPE=DEL;SVLEN=84;SC=SKSV,cuteSV,SVIM-asm,PAV,Dipcall;NumNeighbors=1;NumThresholdNeighbors=1;MatchId=1545;TruScore=0.445752;PctSeqSimilarity=0;PctSizeSimilarity=0.666667;PctRecOverlap=0.670588;SizeDiff=28;StartDistance=0;EndDistance=28	GT	./.
chr1	144896298	HG4_PB_SVrefine2Falcon1Dovetail_518	N	<DEL>	20	NoConsensusGT	END=144906668;SVTYPE=DEL;SVLEN=10370;SC=SKSV,cuteSV,pbsv,SVIM,SVIM-asm,PAV;NumNeighbors=2;NumThresholdNeighbors=1;MatchId=1548;TruScore=0.357231;PctSeqSimilarity=0;PctSizeSimilarity=0.542527;PctRecOverlap=0.529168;SizeDiff=4744;StartDistance=-4883;EndDistance=-139	GT	./.
chr1	144896301	HG4_10X_allpass_125	N	<DEL>	20	LongReadHomRef	END=144901044;SVTYPE=DEL;SVLEN=4743;SC=SKSV,PAV;NumNeighbors=1;NumThresholdNeighbors=1;MatchId=1549;TruScore=0.666667;PctSeqSimilarity=0;PctSizeSimilarity=1;PctRecOverlap=1;SizeDiff=0;StartDistance=0;EndDistance=0	GT	./.
chr1	145152298	HG4_PB_SVrefine2Falcon1Dovetail_521	N	<DEL>	20	LongReadHomRef	END=145152625;SVTYPE=DEL;SVLEN=327;SC=SKSV,cuteSV,pbsv,SVIM,PAV;NumNeighbors=1;NumThresholdNeighbors=1;MatchId=1555;TruScore=0.666667;PctSeqSimilarity=0;PctSizeSimilarity=1;PctRecOverlap=1;SizeDiff=0;StartDistance=0;EndDistance=0	GT	./.
chr1	145200786	HG2_Ill_SpiralSDKrefine_738	N	<DEL>	20	LongReadHomRef	END=145202144;SVTYPE=DEL;SVLEN=1358;SC=SKSV,cuteSV,pbsv,SVIM,PAV;NumNeighbors=1;NumThresholdNeighbors=1;MatchId=1558;TruScore=0.666667;PctSeqSimilarity=0;PctSizeSimilarity=1;PctRecOverlap=1;SizeDiff=0;StartDistance=0;EndDistance=0	GT	./.
chr1	145311590	HG2_PB_SVrefine2PB10Xhap12_683	N	<DEL>	20	LongReadHomRef	END=145335193;SVTYPE=DEL;SVLEN=23603;SC=SKSV,cuteSV,pbsv,SVIM,SVIM-asm,PAV,Dipcall;NumNeighbors=1;NumThresholdNeighbors=1;MatchId=1562;TruScore=0.666667;PctSeqSimilarity=0;PctSizeSimilarity=1;PctRecOverlap=1;SizeDiff=0;StartDistance=0;EndDistance=0	GT	./.
chr1	145525379	HG2_Ill_SpiralSDKrefine_742	N	<DEL>	20	LongReadHomRef	END=145525497;SVTYPE=DEL;SVLEN=118;SC=SKSV,cuteSV,pbsv,SVIM,SVIM-asm,PAV,Dipcall;NumNeighbors=1;NumThresholdNeighbors=1;MatchId=1563;TruScore=0.666667;PctSeqSimilarity=0;PctSizeSimilarity=1;PctRecOverlap=1;SizeDiff=0;StartDistance=0;EndDistance=0	GT	0/0
chr1	145958995	HG2_PB_pbsv_835	N	<DEL>	20	NoConsensusGT	END=145959064;SVTYPE=DEL;SVLEN=69;SC=SKSV,cuteSV,SVIM,SVIM-asm;NumNeighbors=1;NumThresholdNeighbors=1;MatchId=1565;TruScore=0.666667;PctSeqSimilarity=0;PctSizeSimilarity=1;PctRecOverlap=1;SizeDiff=0;StartDistance=0;EndDistance=0	GT	./.
chr1	146333465	HG4_PB_SVrefine2PBcRDovetail_471	N	<DEL>	20	LongReadHomRef	END=146333629;SVTYPE=DEL;SVLEN=164;SC=SKSV,cuteSV,pbsv,SVIM,SVIM-asm,PAV,Dipcall;NumNeighbors=1;NumThresholdNeighbors=1;MatchId=1566;TruScore=0.666667;PctSeqSimilarity=0;PctSizeSimilarity=1;PctRecOverlap=1;SizeDiff=0;StartDistance=0;EndDistance=0	GT	./.
chr1	146563491	HG4_PB_pbsv_831	N	<INS>	20	LongReadHomRef	END=146563491;SVTYPE=INS;SVLEN=409;SC=SKSV,cuteSV,pbsv,SVIM,SVIM-asm,PAV,Dipcall;NumNeighbors=1;NumThresholdNeighbors=1;MatchId=1569;TruScore=0.666667;PctSeqSimilarity=0;PctSizeSimilarity=1;PctRecOverlap=1;SizeDiff=0;StartDistance=0;EndDistance=0	GT	0/0
chr1	146705019	HG2_10X_SVrefine210Xhap12_635	N	<DEL>	20	PASS	END=146705117;SVTYPE=DEL;SVLEN=98;SC=SKSV,cuteSV;NumNeighbors=1;NumThresholdNeighbors=1;MatchId=1570;TruScore=0.666667;PctSeqSimilarity=0;PctSizeSimilarity=1;PctRecOverlap=1;SizeDiff=0;StartDistance=0;EndDistance=0	GT	0/1
chr1	146960345	HG3_PB_assemblyticsfalcon_1153	N	<DEL>	10	LongReadHomRef	END=146960449;SVTYPE=DEL;SVLEN=104;SC=SKSV,cuteSV,pbsv,SVIM,SVIM-asm,PAV,Dipcall;NumNeighbors=1;NumThresholdNeighbors=1;MatchId=1571;TruScore=0.666667;PctSeqSimilarity=0;PctSizeSimilarity=1;PctRecOverlap=1;SizeDiff=0;StartDistance=0;EndDistance=0	GT	0/0
chr1	146961444	HG4_Ill_svaba_953	N	<DEL>	20	LongReadHomRef	END=146961516;SVTYPE=DEL;SVLEN=72;SC=SKSV,cuteSV,pbsv,SVIM,SVIM-asm,PAV,Dipcall;NumNeighbors=1;NumThresholdNeighbors=1;MatchId=1573;TruScore=0.666667;PctSeqSimilarity=0;PctSizeSimilarity=1;PctRecOverlap=1;SizeDiff=0;StartDistance=0;EndDistance=0	GT	0/0
chr1	147124643	HG2_10X_SVrefine210Xhap12_637	N	<DEL>	20	LongReadHomRef	END=147124949;SVTYPE=DEL;SVLEN=306;SC=SKSV,cuteSV,pbsv,SVIM,SVIM-asm,PAV,Dipcall;NumNeighbors=1;NumThresholdNeighbors=1;MatchId=1574;TruScore=0.666667;PctSeqSimilarity=0;PctSizeSimilarity=1;PctRecOverlap=1;SizeDiff=0;StartDistance=0;EndDistance=0	GT	0/0
chr1	147452904	HG2_Ill_SVrefine2DISCOVARplusDovetail_647	N	<DEL>	20	NoConsensusGT	END=147453073;SVTYPE=DEL;SVLEN=169;SC=SKSV,cuteSV,pbsv,SVIM,SVIM-asm,PAV,Dipcall;NumNeighbors=1;NumThresholdNeighbors=1;MatchId=1575;TruScore=0.666667;PctSeqSimilarity=0;PctSizeSimilarity=1;PctRecOverlap=1;SizeDiff=0;StartDistance=0;EndDistance=0	GT	./.
chr1	148360544	HG3_Ill_scalpel_804	N	<DEL>	10	LongReadHomRef	END=148360600;SVTYPE=DEL;SVLEN=56;SC=SKSV,cuteSV,pbsv,SVIM,SVIM-asm,PAV,Dipcall;NumNeighbors=1;NumThresholdNeighbors=1;MatchId=1577;TruScore=0.666667;PctSeqSimilarity=0;PctSizeSimilarity=1;PctRecOverlap=1;SizeDiff=0;StartDistance=0;EndDistance=0	GT	./.
chr1	149033251	HG2_Ill_Krunchall_1056	N	<DEL>	20	LongReadHomRef	END=149033333;SVTYPE=DEL;SVLEN=82;SC=SKSV,cuteSV,pbsv,PAV,Dipcall;NumNeighbors=1;NumThresholdNeighbors=1;MatchId=1580;TruScore=0.456705;PctSeqSimilarity=0;PctSizeSimilarity=0.719512;PctRecOverlap=0.650602;SizeDiff=23;StartDistance=-29;EndDistance=-6	GT	./.
chr1	149328931	HG2_10X_SVrefine210Xhap12_640	N	<DEL>	20	NoConsensusGT	END=149332759;SVTYPE=DEL;SVLEN=3828;SC=SKSV,cuteSV,pbsv,SVIM,PAV;NumNeighbors=1;NumThresholdNeighbors=1;MatchId=1585;TruScore=0.666667;PctSeqSimilarity=0;PctSizeSimilarity=1;PctRecOverlap=1;SizeDiff=0;StartDistance=0;EndDistance=0	GT	./.
chr1	149411360	HG3_PB_HySA_1248	N	<DEL>	10	LongReadHomRef	END=149411678;SVTYPE=DEL;SVLEN=318;SC=SKSV,cuteSV,pbsv,SVIM,PAV;NumNeighbors=1;NumThresholdNeighbors=1;MatchId=1587;TruScore=0.666667;PctSeqSimilarity=0;PctSizeSimilarity=1;PctRecOverlap=1;SizeDiff=0;StartDistance=0;EndDistance=0	GT	./.
chr1	149714449	HG3_PB_SVrefine2PBcRDovetail_498	N	<DEL>	20	NoConsensusGT	END=149718286;SVTYPE=DEL;SVLEN=3837;SC=SKSV,cuteSV,pbsv,SVIM,PAV;NumNeighbors=2;NumThresholdNeighbors=1;MatchId=1588;TruScore=0.666667;PctSeqSimilarity=0;PctSizeSimilarity=1;PctRecOverlap=1;SizeDiff=0;StartDistance=0;EndDistance=0	GT	./.
chr1	149718284	HG3_PB_HySA_1250	N	<INS>	10	LongReadHomRef	END=149718284;SVTYPE=INS;SVLEN=3863;SC=SKSV,cuteSV,pbsv,SVIM,SVIM-asm,PAV,Dipcall;NumNeighbors=1;NumThresholdNeighbors=1;MatchId=1589;TruScore=0.666667;PctSeqSimilarity=0;PctSizeSimilarity=1;PctRecOverlap=1;SizeDiff=0;StartDistance=0;EndDistance=0	GT	./.
chr1	149891680	HG4_Ill_GATKHCSBGrefine_563	N	<DEL>	20	LongReadHomRef	END=149892021;SVTYPE=DEL;SVLEN=341;SC=SKSV,cuteSV,pbsv,SVIM,SVIM-asm,PAV,Dipcall;NumNeighbors=1;NumThresholdNeighbors=1;MatchId=1591;TruScore=0.666667;PctSeqSimilarity=0;PctSizeSimilarity=1;PctRecOverlap=1;SizeDiff=0;StartDistance=0;EndDistance=0	GT	0/0
chr1	150203909	HG3_Ill_manta_167	N	<INS>	20	LongReadHomRef	END=150203909;SVTYPE=INS;SVLEN=54;SC=SKSV,cuteSV,pbsv,SVIM,SVIM-asm,PAV,Dipcall;NumNeighbors=1;NumThresholdNeighbors=1;MatchId=1592;TruScore=0.666667;PctSeqSimilarity=0;PctSizeSimilarity=1;PctRecOverlap=1;SizeDiff=0;StartDistance=0;EndDistance=0	GT	0/0
chr1	150691452	HG3_PB_assemblyticsfalcon_1158	N	<DEL>	10	ClusteredCalls	END=150692188;SVTYPE=DEL;SVLEN=736;SC=SKSV,cuteSV,pbsv,SVIM,SVIM-asm,PAV,Dipcall;NumNeighbors=1;NumThresholdNeighbors=1;MatchId=1593;TruScore=0.666667;PctSeqSimilarity=0;PctSizeSimilarity=1;PctRecOverlap=1;SizeDiff=0;StartDistance=0;EndDistance=0	GT	0/1
chr1	150717099	HG3_PB_SVrefine2Falcon1Dovetail_497	N	<INS>	10	PASS	END=150717099;SVTYPE=INS;SVLEN=210;SC=SKSV,cuteSV,pbsv,SVIM,SVIM-asm;NumNeighbors=1;NumThresholdNeighbors=1;MatchId=1594;TruScore=0.666667;PctSeqSimilarity=0;PctSizeSimilarity=1;PctRecOverlap=1;SizeDiff=0;StartDistance=0;EndDistance=0	GT	1/1
chr1	150963556	HG2_Ill_SpiralSDKrefine_777	N	<DEL>	10	LongReadHomRef	END=150963764;SVTYPE=DEL;SVLEN=208;SC=SKSV,cuteSV,pbsv,SVIM,SVIM-asm,PAV,Dipcall;NumNeighbors=1;NumThresholdNeighbors=1;MatchId=1595;TruScore=0.666667;PctSeqSimilarity=0;PctSizeSimilarity=1;PctRecOverlap=1;SizeDiff=0;StartDistance=0;EndDistance=0	GT	0/0
chr1	151571837	HG4_PB_assemblyticsfalcon_1164	N	<DEL>	10	ClusteredCalls	END=151571935;SVTYPE=DEL;SVLEN=98;SC=SKSV,cuteSV,pbsv,SVIM,SVIM-asm,PAV,Dipcall;NumNeighbors=1;NumThresholdNeighbors=1;MatchId=1596;TruScore=0.666667;PctSeqSimilarity=0;PctSizeSimilarity=1;PctRecOverlap=1;SizeDiff=0;StartDistance=0;EndDistance=0	GT	1/1
chr1	151840064	HG4_Ill_SVrefine2DISCOVARDovetail_598	N	<INS>	20	LongReadHomRef	END=151840064;SVTYPE=INS;SVLEN=96;SC=SKSV,cuteSV,pbsv,SVIM,SVIM-asm,PAV,Dipcall;NumNeighbors=1;NumThresholdNeighbors=1;MatchId=1597;TruScore=0.666667;PctSeqSimilarity=0;PctSizeSimilarity=1;PctRecOverlap=1;SizeDiff=0;StartDistance=0;EndDistance=0	GT	0/0
chr1	152185729	HG2_PB_assemblyticsPBcR_1198	N	<DEL>	20	LongReadHomRef	END=152189947;SVTYPE=DEL;SVLEN=4218;SC=SKSV,cuteSV,pbsv,SVIM,SVIM-asm,PAV,Dipcall;NumNeighbors=2;NumThresholdNeighbors=1;MatchId=1598;TruScore=0.666667;PctSeqSimilarity=0;PctSizeSimilarity=1;PctRecOverlap=1;SizeDiff=0;StartDistance=0;EndDistance=0	GT	./.
chr1	152185729	HG2_PB_SVrefine2Falcon1plusDovetail_585	N	<INS>	10	PASS	END=152185729;SVTYPE=INS;SVLEN=4218;SC=SKSV,cuteSV,pbsv,SVIM,SVIM-asm,PAV,Dipcall;NumNeighbors=1;NumThresholdNeighbors=1;MatchId=1599;TruScore=0.666667;PctSeqSimilarity=0;PctSizeSimilarity=1;PctRecOverlap=1;SizeDiff=0;StartDistance=0;EndDistance=0	GT	0/1
chr1	152240408	HG4_Ill_GATKHCSBGrefine_572	N	<DEL>	20	NoConsensusGT	END=152240526;SVTYPE=DEL;SVLEN=118;SC=SKSV,cuteSV,pbsv,SVIM,SVIM-asm,PAV,Dipcall;NumNeighbors=1;NumThresholdNeighbors=1;MatchId=1600;TruScore=0.666667;PctSeqSimilarity=0;PctSizeSimilarity=1;PctRecOverlap=1;SizeDiff=0;StartDistance=0;EndDistance=0	GT	./.
chr1	152274501	HG4_Ill_MetaSV_256	N	<DEL>	20	LongReadHomRef	END=152278600;SVTYPE=DEL;SVLEN=4099;SC=SKSV,cuteSV,pbsv,SVIM,SVIM-asm,PAV,Dipcall;NumNeighbors=3;NumThresholdNeighbors=1;MatchId=1601;TruScore=0.666667;PctSeqSimilarity=0;PctSizeSimilarity=1;PctRecOverlap=1;SizeDiff=0;StartDistance=0;EndDistance=0	GT	./.
chr1	152275656	HG2_PB_SVrefine2PBcRplusDovetail_587	N	<INS>	10	NoConsensusGT	END=152275656;SVTYPE=INS;SVLEN=1931;SC=SKSV,cuteSV,pbsv,SVIM,SVIM-asm,PAV,Dipcall;NumNeighbors=1;NumThresholdNeighbors=1;MatchId=1602;TruScore=0.666667;PctSeqSimilarity=0;PctSizeSimilarity=1;PctRecOverlap=1;SizeDiff=0;StartDistance=0;EndDistance=0	GT	./.
chr1	152276676	HG2_PB_PB10Xdip_611	N	<INS>	10	NoConsensusGT	END=152276676;SVTYPE=INS;SVLEN=960;SC=SKSV,cuteSV,pbsv,SVIM;NumNeighbors=1;NumThresholdNeighbors=1;MatchId=1603;TruScore=0.666667;PctSeqSimilarity=0;PctSizeSimilarity=1;PctRecOverlap=1;SizeDiff=0;StartDistance=0;EndDistance=0	GT	./.
chr1	152327436	HG3_PB_assemblyticsfalcon_1181	N	<DEL>	20	ClusteredCalls	END=152327667;SVTYPE=DEL;SVLEN=231;SC=SKSV,cuteSV,pbsv,SVIM,SVIM-asm,PAV,Dipcall;NumNeighbors=2;NumThresholdNeighbors=2;MatchId=1604;TruScore=0.666667;PctSeqSimilarity=0;PctSizeSimilarity=1;PctRecOverlap=1;SizeDiff=0;StartDistance=0;EndDistance=0	GT	0/1
chr1	152327652	HG2_Ill_MetaSV_240	N	<DEL>	10	ClusteredCalls	END=152328109;SVTYPE=DEL;SVLEN=457;SC=SKSV,cuteSV,pbsv,SVIM,SVIM-asm,PAV,Dipcall;NumNeighbors=1;NumThresholdNeighbors=1;MatchId=1605;TruScore=0.666667;PctSeqSimilarity=0;PctSizeSimilarity=1;PctRecOverlap=1;SizeDiff=0;StartDistance=0;EndDistance=0	GT	0/1
chr1	153060768	HG4_Ill_150bpfermikitraw_1022	N	<INS>	20	LongReadHomRef	END=153060768;SVTYPE=INS;SVLEN=76;SC=SKSV,cuteSV,pbsv,SVIM,SVIM-asm,PAV,Dipcall;NumNeighbors=1;NumThresholdNeighbors=1;MatchId=1606;TruScore=0.666667;PctSeqSimilarity=0;PctSizeSimilarity=1;PctRecOverlap=1;SizeDiff=0;StartDistance=0;EndDistance=0	GT	0/0
chr1	153215733	HG3_PB_SVrefine2PBcRDovetail_508	N	<DEL>	10	PASS	END=153216014;SVTYPE=DEL;SVLEN=281;SC=SKSV,pbsv,Dipcall;NumNeighbors=2;NumThresholdNeighbors=1;MatchId=1607;TruScore=0.666667;PctSeqSimilarity=0;PctSizeSimilarity=1;PctRecOverlap=1;SizeDiff=0;StartDistance=0;EndDistance=0	GT	0/1
chr1	153215802	HG2_Ill_MetaSV_243	N	<DEL>	10	LongReadHomRef	END=153216551;SVTYPE=DEL;SVLEN=749;SC=SKSV,cuteSV,pbsv,SVIM,SVIM-asm,PAV,Dipcall;NumNeighbors=1;NumThresholdNeighbors=1;MatchId=1608;TruScore=0.666667;PctSeqSimilarity=0;PctSizeSimilarity=1;PctRecOverlap=1;SizeDiff=0;StartDistance=0;EndDistance=0	GT	0/0
chr1	155670443	HG2_PB_assemblyticsPBcR_1223	N	<DEL>	10	LongReadHomRef	END=155670806;SVTYPE=DEL;SVLEN=363;SC=SKSV,cuteSV,pbsv,SVIM,SVIM-asm,PAV,Dipcall;NumNeighbors=1;NumThresholdNeighbors=1;MatchId=1612;TruScore=0.666667;PctSeqSimilarity=0;PctSizeSimilarity=1;PctRecOverlap=1;SizeDiff=0;StartDistance=0;EndDistance=0	GT	0/0
chr1	155844270	HG4_10X_allpass_137	N	<DEL>	20	LongReadHomRef	END=155845008;SVTYPE=DEL;SVLEN=738;SC=SKSV,cuteSV,pbsv,SVIM,SVIM-asm,PAV,Dipcall;NumNeighbors=1;NumThresholdNeighbors=1;MatchId=1613;TruScore=0.666667;PctSeqSimilarity=0;PctSizeSimilarity=1;PctRecOverlap=1;SizeDiff=0;StartDistance=0;EndDistance=0	GT	0/0
chr1	157270262	HG2_10X_SVrefine210Xhap12_672	N	<INS>	20	ClusteredCalls	END=157270262;SVTYPE=INS;SVLEN=146;SC=SKSV,cuteSV,pbsv,SVIM,SVIM-asm,PAV,Dipcall;NumNeighbors=1;NumThresholdNeighbors=1;MatchId=1616;TruScore=0.666667;PctSeqSimilarity=0;PctSizeSimilarity=1;PctRecOverlap=1;SizeDiff=0;StartDistance=0;EndDistance=0	GT	0/1
chr1	157540661	HG3_Ill_scalpel_857	N	<DEL>	20	LongReadHomRef	END=157540876;SVTYPE=DEL;SVLEN=215;SC=SKSV,cuteSV,pbsv,SVIM,SVIM-asm,PAV,Dipcall;NumNeighbors=1;NumThresholdNeighbors=1;MatchId=1617;TruScore=0.666667;PctSeqSimilarity=0;PctSizeSimilarity=1;PctRecOverlap=1;SizeDiff=0;StartDistance=0;EndDistance=0	GT	0/0
chr1	157570574	HG3_PB_SVrefine2PBcRDovetail_518	N	<DEL>	20	LongReadHomRef	END=157570695;SVTYPE=DEL;SVLEN=121;SC=SKSV,cuteSV,pbsv,SVIM,SVIM-asm,PAV,Dipcall;NumNeighbors=1;NumThresholdNeighbors=1;MatchId=1618;TruScore=0.666667;PctSeqSimilarity=0;PctSizeSimilarity=1;PctRecOverlap=1;SizeDiff=0;StartDistance=0;EndDistance=0	GT	0/0
chr1	158050714	HG2_Ill_Cortex_364	N	<DEL>	20	ClusteredCalls	END=158051035;SVTYPE=DEL;SVLEN=321;SC=SKSV,cuteSV,pbsv,SVIM,SVIM-asm,PAV,Dipcall;NumNeighbors=2;NumThresholdNeighbors=1;MatchId=1619;TruScore=0.666667;PctSeqSimilarity=0;PctSizeSimilarity=1;PctRecOverlap=1;SizeDiff=0;StartDistance=0;EndDistance=0	GT	0/1
chr1	158050929	HG4_Ill_GATKHCSBGrefine_591	N	<DEL>	10	ClusteredCalls	END=158051038;SVTYPE=DEL;SVLEN=109;SC=SKSV,cuteSV,pbsv,SVIM,SVIM-asm,PAV,Dipcall;NumNeighbors=1;NumThresholdNeighbors=1;MatchId=1620;TruScore=0.666667;PctSeqSimilarity=0;PctSizeSimilarity=1;PctRecOverlap=1;SizeDiff=0;StartDistance=0;EndDistance=0	GT	0/1
chr1	158726845	HG4_PB_SVrefine2PBcRDovetail_501	N	<DEL>	20	LongReadHomRef	END=158727929;SVTYPE=DEL;SVLEN=1084;SC=SKSV,cuteSV,pbsv,SVIM,SVIM-asm,PAV,Dipcall;NumNeighbors=1;NumThresholdNeighbors=1;MatchId=1622;TruScore=0.666667;PctSeqSimilarity=0;PctSizeSimilarity=1;PctRecOverlap=1;SizeDiff=0;StartDistance=0;EndDistance=0	GT	./.
chr1	160999176	HG4_10X_allpass_148	N	<DEL>	20	LongReadHomRef	END=160999292;SVTYPE=DEL;SVLEN=116;SC=SKSV,cuteSV,pbsv,SVIM,SVIM-asm,PAV,Dipcall;NumNeighbors=2;NumThresholdNeighbors=2;MatchId=1626;TruScore=0.666667;PctSeqSimilarity=0;PctSizeSimilarity=1;PctRecOverlap=1;SizeDiff=0;StartDistance=0;EndDistance=0	GT	0/0
chr1	160999428	HG3_PB_SVrefine2Falcon1Dovetail_525	N	<DEL>	10	LongReadHomRef	END=160999543;SVTYPE=DEL;SVLEN=115;SC=SKSV,cuteSV,pbsv,SVIM,SVIM-asm,PAV,Dipcall;NumNeighbors=1;NumThresholdNeighbors=1;MatchId=1627;TruScore=0.666667;PctSeqSimilarity=0;PctSizeSimilarity=1;PctRecOverlap=1;SizeDiff=0;StartDistance=0;EndDistance=0	GT	0/0
chr1	161261656	HG3_Ill_GATKHCSBGrefine_570	N	<DEL>	20	LongReadHomRef	END=161261786;SVTYPE=DEL;SVLEN=130;SC=SKSV,cuteSV,pbsv,SVIM,SVIM-asm,PAV,Dipcall;NumNeighbors=1;NumThresholdNeighbors=1;MatchId=1630;TruScore=0.666667;PctSeqSimilarity=0;PctSizeSimilarity=1;PctRecOverlap=1;SizeDiff=0;StartDistance=0;EndDistance=0	GT	0/0
chr1	161501306	HG2_Ill_SpiralSDKrefine_830	N	<DEL>	20	LongReadHomRef	END=161502942;SVTYPE=DEL;SVLEN=1636;SC=SKSV,cuteSV,pbsv,SVIM,SVIM-asm,PAV,Dipcall;NumNeighbors=1;NumThresholdNeighbors=1;MatchId=1631;TruScore=0.666667;PctSeqSimilarity=0;PctSizeSimilarity=1;PctRecOverlap=1;SizeDiff=0;StartDistance=0;EndDistance=0	GT	./.
chr1	161585740	HG4_PB_HySA_1305	N	<DEL>	20	LongReadHomRef	END=161587216;SVTYPE=DEL;SVLEN=1476;SC=SKSV,cuteSV,pbsv,SVIM,SVIM-asm,PAV,Dipcall;NumNeighbors=1;NumThresholdNeighbors=1;MatchId=1632;TruScore=0.666667;PctSeqSimilarity=0;PctSizeSimilarity=1;PctRecOverlap=1;SizeDiff=0;StartDistance=0;EndDistance=0	GT	./.
chr1	162237246	HG4_Ill_GATKHCSBGrefine_608	N	<INS>	20	LongReadHomRef	END=162237246;SVTYPE=INS;SVLEN=315;SC=SKSV,cuteSV,pbsv,SVIM,SVIM-asm,PAV,Dipcall;NumNeighbors=1;NumThresholdNeighbors=1;MatchId=1633;TruScore=0.666667;PctSeqSimilarity=0;PctSizeSimilarity=1;PctRecOverlap=1;SizeDiff=0;StartDistance=0;EndDistance=0	GT	0/0
chr1	162263019	HG3_PB_SVrefine2Falcon1Dovetail_530	N	<INS>	10	LongReadHomRef	END=162263019;SVTYPE=INS;SVLEN=298;SC=SKSV,cuteSV,pbsv,SVIM,SVIM-asm,PAV,Dipcall;NumNeighbors=1;NumThresholdNeighbors=1;MatchId=1634;TruScore=0.666667;PctSeqSimilarity=0;PctSizeSimilarity=1;PctRecOverlap=1;SizeDiff=0;StartDistance=0;EndDistance=0	GT	0/0
chr1	162696889	HG3_PB_assemblyticsfalcon_1252	N	<DEL>	10	LongReadHomRef	END=162696967;SVTYPE=DEL;SVLEN=78;SC=SKSV,cuteSV,pbsv,SVIM,SVIM-asm,PAV,Dipcall;NumNeighbors=1;NumThresholdNeighbors=1;MatchId=1635;TruScore=0.666667;PctSeqSimilarity=0;PctSizeSimilarity=1;PctRecOverlap=1;SizeDiff=0;StartDistance=0;EndDistance=0	GT	0/0
chr1	163521880	HG2_Ill_SpiralSDKrefine_844	N	<DEL>	20	LongReadHomRef	END=163521997;SVTYPE=DEL;SVLEN=117;SC=SKSV,cuteSV,pbsv,SVIM,SVIM-asm,PAV,Dipcall;NumNeighbors=1;NumThresholdNeighbors=1;MatchId=1638;TruScore=0.666667;PctSeqSimilarity=0;PctSizeSimilarity=1;PctRecOverlap=1;SizeDiff=0;StartDistance=0;EndDistance=0	GT	0/0
chr1	164032851	HG4_Ill_svaba_1055	N	<INS>	20	ClusteredCalls	END=164032851;SVTYPE=INS;SVLEN=77;SC=SKSV,cuteSV,pbsv;NumNeighbors=1;NumThresholdNeighbors=1;MatchId=1639;TruScore=0.246753;PctSeqSimilarity=0;PctSizeSimilarity=0.74026;PctRecOverlap=0;SizeDiff=20;StartDistance=-22;EndDistance=-22	GT	1/1
chr1	164176122	HG2_Ill_Krunchall_1162	N	<DEL>	10	ClusteredCalls	END=164176218;SVTYPE=DEL;SVLEN=96;SC=SKSV,cuteSV,pbsv,SVIM,SVIM-asm,PAV,Dipcall;NumNeighbors=4;NumThresholdNeighbors=3;MatchId=1641;TruScore=0.653026;PctSeqSimilarity=0;PctSizeSimilarity=0.989691;PctRecOverlap=0.969388;SizeDiff=-1;StartDistance=-2;EndDistance=-3	GT	1/1
chr1	164176123	HG3_Ill_150bpfermikitraw_1075	N	<DEL>	20	ClusteredCalls	END=164176199;SVTYPE=DEL;SVLEN=76;SC=SKSV,cuteSV,pbsv,SVIM,SVIM-asm,PAV,Dipcall;NumNeighbors=3;NumThresholdNeighbors=2;MatchId=1642;TruScore=0.666667;PctSeqSimilarity=0;PctSizeSimilarity=1;PctRecOverlap=1;SizeDiff=0;StartDistance=0;EndDistance=0	GT	1/1
chr1	164176124	HG2_PB_SVrefine2PBcRplusDovetail_623	N	<DEL>	20	ClusteredCalls	END=164176221;SVTYPE=DEL;SVLEN=97;SC=SKSV,cuteSV,pbsv,SVIM,SVIM-asm,PAV,Dipcall;NumNeighbors=2;NumThresholdNeighbors=1;MatchId=1643;TruScore=0.318726;PctSeqSimilarity=0;PctSizeSimilarity=0.82906;PctRecOverlap=0.127119;SizeDiff=-20;StartDistance=-83;EndDistance=-103	GT	1/1
chr1	164176202	HG3_Ill_150bpfermikitraw_1076	N	<INS>	10	LongReadHomRef	END=164176202;SVTYPE=INS;SVLEN=96;SC=SKSV,cuteSV,pbsv,SVIM,SVIM-asm,Dipcall;NumNeighbors=1;NumThresholdNeighbors=1;MatchId=1644;TruScore=0.666667;PctSeqSimilarity=0;PctSizeSimilarity=1;PctRecOverlap=1;SizeDiff=0;StartDistance=0;EndDistance=0	GT	0/0
chr1	164204714	HG2_PB_assemblyticsPBcR_1287	N	<DEL>	10	LongReadHomRef	END=164204774;SVTYPE=DEL;SVLEN=60;SC=SKSV,cuteSV,pbsv,SVIM,SVIM-asm,PAV,Dipcall;NumNeighbors=1;NumThresholdNeighbors=1;MatchId=1646;TruScore=0.666667;PctSeqSimilarity=0;PctSizeSimilarity=1;PctRecOverlap=1;SizeDiff=0;StartDistance=0;EndDistance=0	GT	0/0
chr1	165551832	HG4_Ill_250bpfermikitraw_1151	N	<INS>	20	LongReadHomRef	END=165551832;SVTYPE=INS;SVLEN=60;SC=SKSV,SVIM;NumNeighbors=2;NumThresholdNeighbors=1;MatchId=1648;TruScore=0.666667;PctSeqSimilarity=0;PctSizeSimilarity=1;PctRecOverlap=1;SizeDiff=0;StartDistance=0;EndDistance=0	GT	./.
chr1	165552181	HG4_10X_allpass_151	N	<DEL>	20	LongReadHomRef	END=165552379;SVTYPE=DEL;SVLEN=198;SC=SKSV,cuteSV,pbsv,SVIM,SVIM-asm,Dipcall;NumNeighbors=2;NumThresholdNeighbors=1;MatchId=1649;TruScore=0.666667;PctSeqSimilarity=0;PctSizeSimilarity=1;PctRecOverlap=1;SizeDiff=0;StartDistance=0;EndDistance=0	GT	./.
chr1	165552464	HG4_Ill_manta_212	N	<INS>	10	NoConsensusGT	END=165552464;SVTYPE=INS;SVLEN=81;SC=SKSV,cuteSV,pbsv,SVIM;NumNeighbors=1;NumThresholdNeighbors=1;MatchId=1651;TruScore=0.666667;PctSeqSimilarity=0;PctSizeSimilarity=1;PctRecOverlap=1;SizeDiff=0;StartDistance=0;EndDistance=0	GT	./.
chr1	165731244	HG2_PB_assemblyticsPBcR_1304	N	<DEL>	10	ClusteredCalls	END=165731454;SVTYPE=DEL;SVLEN=210;SC=SKSV,cuteSV,pbsv,SVIM,SVIM-asm,PAV,Dipcall;NumNeighbors=1;NumThresholdNeighbors=1;MatchId=1652;TruScore=0.666667;PctSeqSimilarity=0;PctSizeSimilarity=1;PctRecOverlap=1;SizeDiff=0;StartDistance=0;EndDistance=0	GT	1/1
chr1	166432720	HG2_Ill_GATKHC_1413	N	<INS>	20	NoConsensusGT	END=166432720;SVTYPE=INS;SVLEN=52;SC=SKSV,cuteSV,pbsv,SVIM,PAV;NumNeighbors=2;NumThresholdNeighbors=1;MatchId=1654;TruScore=0.666667;PctSeqSimilarity=0;PctSizeSimilarity=1;PctRecOverlap=1;SizeDiff=0;StartDistance=0;EndDistance=0	GT	0/0
chr1	166433218	HG4_Ill_svaba_1078	N	<DEL>	10	PASS	END=166433276;SVTYPE=DEL;SVLEN=58;SC=SKSV,cuteSV,SVIM;NumNeighbors=1;NumThresholdNeighbors=1;MatchId=1655;TruScore=0.666667;PctSeqSimilarity=0;PctSizeSimilarity=1;PctRecOverlap=1;SizeDiff=0;StartDistance=0;EndDistance=0	GT	0/1
chr1	167026003	HG4_PB_HySA_1348	N	<INS>	10	ClusteredCalls	END=167026003;SVTYPE=INS;SVLEN=251;SC=SKSV,cuteSV,pbsv,SVIM;NumNeighbors=1;NumThresholdNeighbors=1;MatchId=1658;TruScore=0.666667;PctSeqSimilarity=0;PctSizeSimilarity=1;PctRecOverlap=1;SizeDiff=0;StartDistance=0;EndDistance=0	GT	1/1
chr1	167072169	HG3_Ill_GATKHC_1483	N	<DEL>	20	LongReadHomRef	END=167072232;SVTYPE=DEL;SVLEN=63;SC=SKSV,cuteSV,pbsv,SVIM,SVIM-asm,PAV,Dipcall;NumNeighbors=1;NumThresholdNeighbors=1;MatchId=1659;TruScore=0.666667;PctSeqSimilarity=0;PctSizeSimilarity=1;PctRecOverlap=1;SizeDiff=0;StartDistance=0;EndDistance=0	GT	0/0
chr1	167404131	HG2_10X_SVrefine210Xhap12_721	N	<DEL>	20	NoConsensusGT	END=167404378;SVTYPE=DEL;SVLEN=247;SC=SKSV,cuteSV,pbsv,SVIM,SVIM-asm,PAV,Dipcall;NumNeighbors=1;NumThresholdNeighbors=1;MatchId=1661;TruScore=0.666667;PctSeqSimilarity=0;PctSizeSimilarity=1;PctRecOverlap=1;SizeDiff=0;StartDistance=0;EndDistance=0	GT	./.
chr1	168441211	HG2_PB_pbsv_930	N	<INS>	10	ClusteredCalls	END=168441211;SVTYPE=INS;SVLEN=1682;SC=SKSV,cuteSV,SVIM-asm,PAV,Dipcall;NumNeighbors=1;NumThresholdNeighbors=1;MatchId=1664;TruScore=0.666667;PctSeqSimilarity=0;PctSizeSimilarity=1;PctRecOverlap=1;SizeDiff=0;StartDistance=0;EndDistance=0	GT	1/1
chr1	169007750	HG3_Ill_scalpel_922	N	<DEL>	20	LongReadHomRef	END=169007849;SVTYPE=DEL;SVLEN=99;SC=SKSV,cuteSV,pbsv,SVIM,SVIM-asm,PAV,Dipcall;NumNeighbors=1;NumThresholdNeighbors=1;MatchId=1665;TruScore=0.666667;PctSeqSimilarity=0;PctSizeSimilarity=1;PctRecOverlap=1;SizeDiff=0;StartDistance=0;EndDistance=0	GT	0/0
chr1	169311725	HG2_10X_SVrefine210Xhap12_732	N	<DEL>	20	ClusteredCalls	END=169311934;SVTYPE=DEL;SVLEN=209;SC=SKSV,cuteSV,pbsv,SVIM,SVIM-asm,PAV,Dipcall;NumNeighbors=3;NumThresholdNeighbors=1;MatchId=1667;TruScore=0.223285;PctSeqSimilarity=0;PctSizeSimilarity=0.669856;PctRecOverlap=0;SizeDiff=69;StartDistance=-328;EndDistance=-259	GT	0/1
chr1	169311998	HG2_Ill_150bpfermikitraw_1088	N	<DEL>	20	ClusteredCalls	END=169312087;SVTYPE=DEL;SVLEN=89;SC=SKSV,cuteSV,pbsv,SVIM-asm;NumNeighbors=2;NumThresholdNeighbors=2;MatchId=1668;TruScore=0.666667;PctSeqSimilarity=0;PctSizeSimilarity=1;PctRecOverlap=1;SizeDiff=0;StartDistance=0;EndDistance=0	GT	1/1
chr1	169324199	HG2_Ill_250bpfermikitraw_1194	N	<DEL>	10	LongReadHomRef	END=169324254;SVTYPE=DEL;SVLEN=55;SC=SKSV,cuteSV,pbsv,SVIM,SVIM-asm,PAV,Dipcall;NumNeighbors=2;NumThresholdNeighbors=2;MatchId=1670;TruScore=0.666667;PctSeqSimilarity=0;PctSizeSimilarity=1;PctRecOverlap=1;SizeDiff=0;StartDistance=0;EndDistance=0	GT	./.
chr1	169324352	HG3_Ill_svaba_1141	N	<DEL>	10	LongReadHomRef	END=169324437;SVTYPE=DEL;SVLEN=85;SC=SKSV,cuteSV,pbsv,SVIM,SVIM-asm,PAV,Dipcall;NumNeighbors=1;NumThresholdNeighbors=1;MatchId=1671;TruScore=0.666667;PctSeqSimilarity=0;PctSizeSimilarity=1;PctRecOverlap=1;SizeDiff=0;StartDistance=0;EndDistance=0	GT	./.
chr1	169849519	HG3_PB_SVrefine2Falcon1Dovetail_559	N	<DEL>	20	LongReadHomRef	END=169849758;SVTYPE=DEL;SVLEN=239;SC=SKSV,cuteSV,pbsv,SVIM,SVIM-asm,PAV,Dipcall;NumNeighbors=1;NumThresholdNeighbors=1;MatchId=1673;TruScore=0.666667;PctSeqSimilarity=0;PctSizeSimilarity=1;PctRecOverlap=1;SizeDiff=0;StartDistance=0;EndDistance=0	GT	0/0
chr1	171065636	HG4_Ill_150bpfermikitraw_1151	N	<DEL>	20	LongReadHomRef	END=171065713;SVTYPE=DEL;SVLEN=77;SC=SKSV,cuteSV,pbsv,SVIM,SVIM-asm,PAV,Dipcall;NumNeighbors=1;NumThresholdNeighbors=1;MatchId=1676;TruScore=0.666667;PctSeqSimilarity=0;PctSizeSimilarity=1;PctRecOverlap=1;SizeDiff=0;StartDistance=0;EndDistance=0	GT	0/0
chr1	172541055	HG4_PB_pbsv_964	N	<INS>	10	ClusteredCalls	END=172541055;SVTYPE=INS;SVLEN=397;SC=SKSV,cuteSV,pbsv,SVIM-asm,PAV,Dipcall;NumNeighbors=1;NumThresholdNeighbors=1;MatchId=1677;TruScore=0.253568;PctSeqSimilarity=0;PctSizeSimilarity=0.760705;PctRecOverlap=0;SizeDiff=95;StartDistance=-162;EndDistance=-162	GT	1/1
chr1	172663272	HG4_Ill_Krunchall_1284	N	<INS>	20	ClusteredCalls	END=172663272;SVTYPE=INS;SVLEN=145;SC=SKSV,cuteSV,pbsv,SVIM;NumNeighbors=2;NumThresholdNeighbors=1;MatchId=1679;TruScore=0.666667;PctSeqSimilarity=0;PctSizeSimilarity=1;PctRecOverlap=1;SizeDiff=0;StartDistance=0;EndDistance=0	GT	1/1
chr1	172663451	HG4_PB_HySA_1402	N	<INS>	10	ClusteredCalls	END=172663451;SVTYPE=INS;SVLEN=292;SC=SKSV,cuteSV,pbsv,SVIM,SVIM-asm,PAV;NumNeighbors=1;NumThresholdNeighbors=1;MatchId=1680;TruScore=0.666667;PctSeqSimilarity=0;PctSizeSimilarity=1;PctRecOverlap=1;SizeDiff=0;StartDistance=0;EndDistance=0	GT	1/1
chr1	174105367	HG3_Ill_SVrefine2DISCOVARDovetail_633	N	<INS>	20	ClusteredCalls	END=174105367;SVTYPE=INS;SVLEN=96;SC=SKSV,cuteSV,pbsv,SVIM,SVIM-asm,PAV,Dipcall;NumNeighbors=1;NumThresholdNeighbors=1;MatchId=1681;TruScore=0.293578;PctSeqSimilarity=0;PctSizeSimilarity=0.880734;PctRecOverlap=0;SizeDiff=-13;StartDistance=-176;EndDistance=-176	GT	1/1
chr1	174796556	HG3_Ill_MetaSV_256	N	<DEL>	20	LongReadHomRef	END=174801844;SVTYPE=DEL;SVLEN=5288;SC=SKSV,cuteSV,pbsv,SVIM,SVIM-asm,PAV,Dipcall;NumNeighbors=1;NumThresholdNeighbors=1;MatchId=1684;TruScore=0.666667;PctSeqSimilarity=0;PctSizeSimilarity=1;PctRecOverlap=1;SizeDiff=0;StartDistance=0;EndDistance=0	GT	0/0
chr1	175091591	HG4_Ill_Krunchall_1303	N	<DEL>	20	LongReadHomRef	END=175091643;SVTYPE=DEL;SVLEN=52;SC=SKSV,cuteSV,pbsv,SVIM,SVIM-asm,PAV,Dipcall;NumNeighbors=1;NumThresholdNeighbors=1;MatchId=1685;TruScore=0.666667;PctSeqSimilarity=0;PctSizeSimilarity=1;PctRecOverlap=1;SizeDiff=0;StartDistance=0;EndDistance=0	GT	0/0
chr1	175209595	HG2_Ill_manta_259	N	<INS>	20	PASS	END=175209595;SVTYPE=INS;SVLEN=52;SC=SKSV,cuteSV,pbsv;NumNeighbors=1;NumThresholdNeighbors=1;MatchId=1687;TruScore=0.166667;PctSeqSimilarity=0;PctSizeSimilarity=0.5;PctRecOverlap=0;SizeDiff=-52;StartDistance=-134;EndDistance=-134	GT	1/1
chr1	175395974	HG4_Ill_GATKHCSBGrefine_646	N	<DEL>	20	LongReadHomRef	END=175396088;SVTYPE=DEL;SVLEN=114;SC=SKSV,cuteSV,pbsv,SVIM,SVIM-asm,PAV,Dipcall;NumNeighbors=1;NumThresholdNeighbors=1;MatchId=1689;TruScore=0.666667;PctSeqSimilarity=0;PctSizeSimilarity=1;PctRecOverlap=1;SizeDiff=0;StartDistance=0;EndDistance=0	GT	0/0
chr1	175811947	HG2_PB_SVrefine2PBcRplusDovetail_663	N	<INS>	10	ClusteredCalls	END=175811947;SVTYPE=INS;SVLEN=895;SC=SKSV,cuteSV,PAV,Dipcall;NumNeighbors=1;NumThresholdNeighbors=1;MatchId=1691;TruScore=0.666667;PctSeqSimilarity=0;PctSizeSimilarity=1;PctRecOverlap=1;SizeDiff=0;StartDistance=0;EndDistance=0	GT	1/1
chr1	175949363	HG3_Ill_250bpfermikitraw_1260	N	<INS>	10	LongReadHomRef	END=175949363;SVTYPE=INS;SVLEN=72;SC=SKSV,cuteSV,pbsv,SVIM,SVIM-asm,PAV,Dipcall;NumNeighbors=2;NumThresholdNeighbors=1;MatchId=1692;TruScore=0.666667;PctSeqSimilarity=0;PctSizeSimilarity=1;PctRecOverlap=1;SizeDiff=0;StartDistance=0;EndDistance=0	GT	./.
chr1	175949365	HG2_Ill_250bpfermikitraw_1257	N	<DEL>	10	LongReadHomRef	END=175949422;SVTYPE=DEL;SVLEN=57;SC=SKSV,cuteSV,pbsv,SVIM,SVIM-asm,PAV,Dipcall;NumNeighbors=1;NumThresholdNeighbors=1;MatchId=1693;TruScore=0.666667;PctSeqSimilarity=0;PctSizeSimilarity=1;PctRecOverlap=1;SizeDiff=0;StartDistance=0;EndDistance=0	GT	./.
chr1	178495285	HG4_Ill_MetaSV_293	N	<DEL>	20	LongReadHomRef	END=178495639;SVTYPE=DEL;SVLEN=354;SC=SKSV,cuteSV,pbsv,SVIM,SVIM-asm,PAV,Dipcall;NumNeighbors=1;NumThresholdNeighbors=1;MatchId=1694;TruScore=0.666667;PctSeqSimilarity=0;PctSizeSimilarity=1;PctRecOverlap=1;SizeDiff=0;StartDistance=0;EndDistance=0	GT	0/0
chr1	179607289	HG3_Ill_SVrefine2DISCOVARDovetail_658	N	<DEL>	20	PASS	END=179608056;SVTYPE=DEL;SVLEN=767;SC=SKSV,cuteSV,pbsv,SVIM,SVIM-asm,PAV,Dipcall;NumNeighbors=1;NumThresholdNeighbors=1;MatchId=1696;TruScore=0.666667;PctSeqSimilarity=0;PctSizeSimilarity=1;PctRecOverlap=1;SizeDiff=0;StartDistance=0;EndDistance=0	GT	0/1
chr1	180625448	HG2_Ill_SVrefine2DISCOVARplusDovetail_797	N	<INS>	20	ClusteredCalls	END=180625448;SVTYPE=INS;SVLEN=145;SC=SKSV,cuteSV,pbsv;NumNeighbors=4;NumThresholdNeighbors=2;MatchId=1697;TruScore=0.227586;PctSeqSimilarity=0;PctSizeSimilarity=0.682759;PctRecOverlap=0;SizeDiff=46;StartDistance=-197;EndDistance=-197	GT	1/1
chr1	180625579	HG2_Ill_GATKHCSBGrefine_628	N	<INS>	20	ClusteredCalls	END=180625579;SVTYPE=INS;SVLEN=52;SC=SKSV,cuteSV,pbsv,SVIM,SVIM-asm,PAV;NumNeighbors=3;NumThresholdNeighbors=3;MatchId=1698;TruScore=0.666667;PctSeqSimilarity=0;PctSizeSimilarity=1;PctRecOverlap=1;SizeDiff=0;StartDistance=0;EndDistance=0	GT	1/1
chr1	180625580	HG4_Ill_250bpfermikitraw_1272	N	<INS>	20	ClusteredCalls	END=180625580;SVTYPE=INS;SVLEN=89;SC=SKSV,cuteSV,pbsv,SVIM,SVIM-asm,PAV,Dipcall;NumNeighbors=2;NumThresholdNeighbors=2;MatchId=1699;TruScore=0.666667;PctSeqSimilarity=0;PctSizeSimilarity=1;PctRecOverlap=1;SizeDiff=0;StartDistance=0;EndDistance=0	GT	1/1
chr1	180625592	HG2_Ill_GATKHC_1548	N	<INS>	20	ClusteredCalls	END=180625592;SVTYPE=INS;SVLEN=52;SC=SKSV,cuteSV,pbsv,SVIM,SVIM-asm,PAV,Dipcall;NumNeighbors=1;NumThresholdNeighbors=1;MatchId=1700;TruScore=0.666667;PctSeqSimilarity=0;PctSizeSimilarity=1;PctRecOverlap=1;SizeDiff=0;StartDistance=0;EndDistance=0	GT	1/1
chr1	180912526	HG4_Ill_GATKHCSBGrefine_660	N	<DEL>	10	LongReadHomRef	END=180912585;SVTYPE=DEL;SVLEN=59;SC=SKSV,cuteSV,pbsv,SVIM,SVIM-asm,PAV,Dipcall;NumNeighbors=1;NumThresholdNeighbors=1;MatchId=1702;TruScore=0.666667;PctSeqSimilarity=0;PctSizeSimilarity=1;PctRecOverlap=1;SizeDiff=0;StartDistance=0;EndDistance=0	GT	0/0
chr1	181062893	HG4_Ill_svaba_1172	N	<DEL>	10	LongReadHomRef	END=181063028;SVTYPE=DEL;SVLEN=135;SC=SKSV,cuteSV,pbsv,SVIM,SVIM-asm,PAV,Dipcall;NumNeighbors=1;NumThresholdNeighbors=1;MatchId=1703;TruScore=0.666667;PctSeqSimilarity=0;PctSizeSimilarity=1;PctRecOverlap=1;SizeDiff=0;StartDistance=0;EndDistance=0	GT	0/0
chr1	181105990	HG2_Ill_GATKHCSBGrefine_632	N	<INS>	20	ClusteredCalls	END=181105990;SVTYPE=INS;SVLEN=264;SC=SKSV,cuteSV,pbsv,SVIM,SVIM-asm,PAV,Dipcall;NumNeighbors=1;NumThresholdNeighbors=1;MatchId=1704;TruScore=0.666667;PctSeqSimilarity=0;PctSizeSimilarity=1;PctRecOverlap=1;SizeDiff=0;StartDistance=0;EndDistance=0	GT	1/1
chr1	181588346	HG4_PB_SVrefine2Falcon1Dovetail_628	N	<INS>	10	LongReadHomRef	END=181588346;SVTYPE=INS;SVLEN=324;SC=SKSV,cuteSV,pbsv,SVIM,SVIM-asm,PAV,Dipcall;NumNeighbors=1;NumThresholdNeighbors=1;MatchId=1705;TruScore=0.666667;PctSeqSimilarity=0;PctSizeSimilarity=1;PctRecOverlap=1;SizeDiff=0;StartDistance=0;EndDistance=0	GT	0/0
chr1	182107605	HG3_PB_assemblyticsfalcon_1415	N	<INS>	10	ClusteredCalls	END=182107605;SVTYPE=INS;SVLEN=984;SC=SKSV,cuteSV,pbsv,SVIM,SVIM-asm,PAV,Dipcall;NumNeighbors=1;NumThresholdNeighbors=1;MatchId=1706;TruScore=0.666667;PctSeqSimilarity=0;PctSizeSimilarity=1;PctRecOverlap=1;SizeDiff=0;StartDistance=0;EndDistance=0	GT	0/1
chr1	182274306	HG2_PB_HySA_1898	N	<INS>	10	PASS	END=182274306;SVTYPE=INS;SVLEN=2807;SC=SKSV,SVIM;NumNeighbors=1;NumThresholdNeighbors=1;MatchId=1707;TruScore=0.666667;PctSeqSimilarity=0;PctSizeSimilarity=1;PctRecOverlap=1;SizeDiff=0;StartDistance=0;EndDistance=0	GT	0/1
chr1	183118736	HG4_PB_SVrefine2Falcon1Dovetail_633	N	<DEL>	10	LongReadHomRef	END=183119090;SVTYPE=DEL;SVLEN=354;SC=SKSV,cuteSV,pbsv,SVIM,SVIM-asm,PAV,Dipcall;NumNeighbors=1;NumThresholdNeighbors=1;MatchId=1708;TruScore=0.666667;PctSeqSimilarity=0;PctSizeSimilarity=1;PctRecOverlap=1;SizeDiff=0;StartDistance=0;EndDistance=0	GT	0/0
chr1	183582345	HG2_10X_SVrefine210Xhap12_784	N	<DEL>	20	LongReadHomRef	END=183588077;SVTYPE=DEL;SVLEN=5732;SC=SKSV,cuteSV,pbsv,SVIM,SVIM-asm,PAV,Dipcall;NumNeighbors=3;NumThresholdNeighbors=1;MatchId=1710;TruScore=0.666667;PctSeqSimilarity=0;PctSizeSimilarity=1;PctRecOverlap=1;SizeDiff=0;StartDistance=0;EndDistance=0	GT	0/0
chr1	183583585	HG2_Ill_GATKHC_1574	N	<DEL>	20	ClusteredCalls	END=183583705;SVTYPE=DEL;SVLEN=120;SC=SKSV,cuteSV,pbsv,SVIM,SVIM-asm,PAV,Dipcall;NumNeighbors=2;NumThresholdNeighbors=1;MatchId=1711;TruScore=0.358072;PctSeqSimilarity=0;PctSizeSimilarity=0.655738;PctRecOverlap=0.418478;SizeDiff=-63;StartDistance=-44;EndDistance=-107	GT	0/1
chr1	183583812	HG2_Ill_GATKHCSBGrefine_636	N	<INS>	10	LongReadHomRef	END=183583812;SVTYPE=INS;SVLEN=64;SC=SKSV,cuteSV,pbsv,SVIM,PAV;NumNeighbors=1;NumThresholdNeighbors=1;MatchId=1713;TruScore=0.666667;PctSeqSimilarity=0;PctSizeSimilarity=1;PctRecOverlap=1;SizeDiff=0;StartDistance=0;EndDistance=0	GT	0/0
chr1	185373096	HG3_Ill_GATKHCSBGrefine_632	N	<DEL>	20	LongReadHomRef	END=185373434;SVTYPE=DEL;SVLEN=338;SC=SKSV,cuteSV,pbsv,SVIM,SVIM-asm,PAV,Dipcall;NumNeighbors=1;NumThresholdNeighbors=1;MatchId=1714;TruScore=0.666667;PctSeqSimilarity=0;PctSizeSimilarity=1;PctRecOverlap=1;SizeDiff=0;StartDistance=0;EndDistance=0	GT	0/0
chr1	186146039	HG2_Ill_svaba_1204	N	<DEL>	20	LongReadHomRef	END=186146175;SVTYPE=DEL;SVLEN=136;SC=SKSV,cuteSV,pbsv,SVIM,SVIM-asm,PAV,Dipcall;NumNeighbors=1;NumThresholdNeighbors=1;MatchId=1715;TruScore=0.666667;PctSeqSimilarity=0;PctSizeSimilarity=1;PctRecOverlap=1;SizeDiff=0;StartDistance=0;EndDistance=0	GT	0/0
chr1	186245994	HG3_Ill_Spiral_1056	N	<INS>	20	NoConsensusGT	END=186245994;SVTYPE=INS;SVLEN=52;SC=SKSV,cuteSV,pbsv,SVIM,SVIM-asm,PAV,Dipcall;NumNeighbors=1;NumThresholdNeighbors=1;MatchId=1716;TruScore=0.666667;PctSeqSimilarity=0;PctSizeSimilarity=1;PctRecOverlap=1;SizeDiff=0;StartDistance=0;EndDistance=0	GT	./.
chr1	186847217	HG4_Ill_SVrefine2DISCOVARDovetail_742	N	<INS>	20	NoConsensusGT	END=186847217;SVTYPE=INS;SVLEN=117;SC=SKSV,cuteSV,pbsv;NumNeighbors=1;NumThresholdNeighbors=1;MatchId=1720;TruScore=0.225071;PctSeqSimilarity=0;PctSizeSimilarity=0.675214;PctRecOverlap=0;SizeDiff=38;StartDistance=-100;EndDistance=-100	GT	./.
chr1	187464829	HG2_PB_SVrefine2PBcRplusDovetail_675	N	<DEL>	20	PASS	END=187466480;SVTYPE=DEL;SVLEN=1651;SC=SKSV,cuteSV,SVIM,SVIM-asm,Dipcall;NumNeighbors=1;NumThresholdNeighbors=1;MatchId=1723;TruScore=0.666667;PctSeqSimilarity=0;PctSizeSimilarity=1;PctRecOverlap=1;SizeDiff=0;StartDistance=0;EndDistance=0	GT	0/1
chr1	188174641	HG4_PB_SVrefine2Falcon1Dovetail_647	N	<INS>	10	LongReadHomRef	END=188174641;SVTYPE=INS;SVLEN=283;SC=SKSV,cuteSV,pbsv,SVIM,SVIM-asm,PAV,Dipcall;NumNeighbors=1;NumThresholdNeighbors=1;MatchId=1724;TruScore=0.666667;PctSeqSimilarity=0;PctSizeSimilarity=1;PctRecOverlap=1;SizeDiff=0;StartDistance=0;EndDistance=0	GT	0/0
chr1	188182461	HG4_PB_SVrefine2Falcon1Dovetail_648	N	<INS>	20	LongReadHomRef	END=188182461;SVTYPE=INS;SVLEN=54;SC=SKSV,cuteSV,pbsv,SVIM,SVIM-asm,PAV,Dipcall;NumNeighbors=1;NumThresholdNeighbors=1;MatchId=1725;TruScore=0.666667;PctSeqSimilarity=0;PctSizeSimilarity=1;PctRecOverlap=1;SizeDiff=0;StartDistance=0;EndDistance=0	GT	0/0
chr1	188186448	HG4_Ill_GATKHCSBGrefine_679	N	<INS>	20	LongReadHomRef	END=188186448;SVTYPE=INS;SVLEN=323;SC=SKSV,cuteSV,pbsv,SVIM,SVIM-asm,PAV,Dipcall;NumNeighbors=1;NumThresholdNeighbors=1;MatchId=1726;TruScore=0.666667;PctSeqSimilarity=0;PctSizeSimilarity=1;PctRecOverlap=1;SizeDiff=0;StartDistance=0;EndDistance=0	GT	0/0
chr1	188207863	HG4_Ill_SVrefine2DISCOVARDovetail_748	N	<DEL>	20	LongReadHomRef	END=188208052;SVTYPE=DEL;SVLEN=189;SC=SKSV,cuteSV,pbsv,SVIM,SVIM-asm,PAV,Dipcall;NumNeighbors=2;NumThresholdNeighbors=1;MatchId=1727;TruScore=0.666667;PctSeqSimilarity=0;PctSizeSimilarity=1;PctRecOverlap=1;SizeDiff=0;StartDistance=0;EndDistance=0	GT	0/0
chr1	188208010	HG4_Ill_GATKHCSBGrefine_680	N	<DEL>	10	LongReadHomRef	END=188208102;SVTYPE=DEL;SVLEN=92;SC=SKSV,cuteSV,pbsv,SVIM,SVIM-asm,PAV,Dipcall;NumNeighbors=1;NumThresholdNeighbors=1;MatchId=1728;TruScore=0.666667;PctSeqSimilarity=0;PctSizeSimilarity=1;PctRecOverlap=1;SizeDiff=0;StartDistance=0;EndDistance=0	GT	0/0
chr1	188799442	HG4_Ill_Krunchall_1406	N	<INS>	20	LongReadHomRef	END=188799442;SVTYPE=INS;SVLEN=108;SC=SKSV,cuteSV,pbsv,SVIM,SVIM-asm,PAV,Dipcall;NumNeighbors=1;NumThresholdNeighbors=1;MatchId=1729;TruScore=0.666667;PctSeqSimilarity=0;PctSizeSimilarity=1;PctRecOverlap=1;SizeDiff=0;StartDistance=0;EndDistance=0	GT	0/0
chr1	191058625	HG3_Ill_svaba_1272	N	<DEL>	10	LongReadHomRef	END=191058707;SVTYPE=DEL;SVLEN=82;SC=SKSV,cuteSV,pbsv,SVIM,SVIM-asm,PAV,Dipcall;NumNeighbors=1;NumThresholdNeighbors=1;MatchId=1733;TruScore=0.666667;PctSeqSimilarity=0;PctSizeSimilarity=1;PctRecOverlap=1;SizeDiff=0;StartDistance=0;EndDistance=0	GT	0/0
chr1	192090892	HG3_Ill_GATKHCSBGrefine_688	N	<DEL>	20	LongReadHomRef	END=192092025;SVTYPE=DEL;SVLEN=1133;SC=SKSV,cuteSV,pbsv,SVIM,SVIM-asm,PAV,Dipcall;NumNeighbors=1;NumThresholdNeighbors=1;MatchId=1738;TruScore=0.666667;PctSeqSimilarity=0;PctSizeSimilarity=1;PctRecOverlap=1;SizeDiff=0;StartDistance=0;EndDistance=0	GT	0/0
chr1	192192098	HG2_PB_assemblyticsPBcR_1517	N	<DEL>	10	LongReadHomRef	END=192192300;SVTYPE=DEL;SVLEN=202;SC=SKSV,cuteSV,pbsv,SVIM,SVIM-asm,PAV,Dipcall;NumNeighbors=2;NumThresholdNeighbors=1;MatchId=1739;TruScore=0.666667;PctSeqSimilarity=0;PctSizeSimilarity=1;PctRecOverlap=1;SizeDiff=0;StartDistance=0;EndDistance=0	GT	0/0
chr1	192192231	HG3_Ill_GATKHCSBGrefine_689	N	<INS>	20	ClusteredCalls	END=192192231;SVTYPE=INS;SVLEN=158;SC=SKSV,cuteSV,pbsv,SVIM,SVIM-asm,PAV,Dipcall;NumNeighbors=1;NumThresholdNeighbors=1;MatchId=1740;TruScore=0.666667;PctSeqSimilarity=0;PctSizeSimilarity=1;PctRecOverlap=1;SizeDiff=0;StartDistance=0;EndDistance=0	GT	1/1
chr1	192826480	HG2_Ill_GATKHCSBGrefine_670	N	<INS>	20	ClusteredCalls	END=192826480;SVTYPE=INS;SVLEN=78;SC=SKSV,cuteSV,pbsv,SVIM,PAV;NumNeighbors=2;NumThresholdNeighbors=1;MatchId=1743;TruScore=0.666667;PctSeqSimilarity=0;PctSizeSimilarity=1;PctRecOverlap=1;SizeDiff=0;StartDistance=0;EndDistance=0	GT	1/1
chr1	192826539	HG4_PB_SVrefine2Falcon1Dovetail_660	N	<INS>	10	ClusteredCalls	END=192826539;SVTYPE=INS;SVLEN=125;SC=SKSV,cuteSV,pbsv;NumNeighbors=1;NumThresholdNeighbors=1;MatchId=1744;TruScore=0.235405;PctSeqSimilarity=0;PctSizeSimilarity=0.706215;PctRecOverlap=0;SizeDiff=-52;StartDistance=-273;EndDistance=-273	GT	1/1
chr1	193130806	HG3_Ill_GATKHCSBGrefine_694	N	<DEL>	10	ClusteredCalls	END=193130861;SVTYPE=DEL;SVLEN=55;SC=SKSV,cuteSV,pbsv,SVIM,SVIM-asm,PAV,Dipcall;NumNeighbors=1;NumThresholdNeighbors=1;MatchId=1746;TruScore=0.666667;PctSeqSimilarity=0;PctSizeSimilarity=1;PctRecOverlap=1;SizeDiff=0;StartDistance=0;EndDistance=0	GT	0/1
chr1	193533427	HG3_Ill_Spiral_1110	N	<INS>	20	ClusteredCalls	END=193533427;SVTYPE=INS;SVLEN=54;SC=SKSV,cuteSV,pbsv,SVIM,SVIM-asm,PAV,Dipcall;NumNeighbors=1;NumThresholdNeighbors=1;MatchId=1749;TruScore=0.666667;PctSeqSimilarity=0;PctSizeSimilarity=1;PctRecOverlap=1;SizeDiff=0;StartDistance=0;EndDistance=0	GT	0/1
chr1	194068093	HG4_PB_assemblyticsfalcon_1496	N	<DEL>	20	LongReadHomRef	END=194068442;SVTYPE=DEL;SVLEN=349;SC=SKSV,cuteSV,pbsv,SVIM,SVIM-asm,PAV,Dipcall;NumNeighbors=1;NumThresholdNeighbors=1;MatchId=1751;TruScore=0.666667;PctSeqSimilarity=0;PctSizeSimilarity=1;PctRecOverlap=1;SizeDiff=0;StartDistance=0;EndDistance=0	GT	0/0
chr1	194199384	HG2_Ill_svaba_1277	N	<DEL>	10	LongReadHomRef	END=194199441;SVTYPE=DEL;SVLEN=57;SC=SKSV,cuteSV,pbsv,SVIM,SVIM-asm,PAV,Dipcall;NumNeighbors=1;NumThresholdNeighbors=1;MatchId=1752;TruScore=0.666667;PctSeqSimilarity=0;PctSizeSimilarity=1;PctRecOverlap=1;SizeDiff=0;StartDistance=0;EndDistance=0	GT	./.
chr1	194272628	HG2_PB_assemblyticsPBcR_1540	N	<DEL>	10	LongReadHomRef	END=194272994;SVTYPE=DEL;SVLEN=366;SC=SKSV,cuteSV,pbsv,SVIM,SVIM-asm,PAV,Dipcall;NumNeighbors=3;NumThresholdNeighbors=1;MatchId=1753;TruScore=0.666667;PctSeqSimilarity=0;PctSizeSimilarity=1;PctRecOverlap=1;SizeDiff=0;StartDistance=0;EndDistance=0	GT	./.
chr1	194272954	HG2_PB_HySA_2018	N	<INS>	20	ClusteredCalls	END=194272954;SVTYPE=INS;SVLEN=174;SC=SKSV,cuteSV,pbsv,SVIM,SVIM-asm,PAV,Dipcall;NumNeighbors=2;NumThresholdNeighbors=2;MatchId=1755;TruScore=0.666667;PctSeqSimilarity=0;PctSizeSimilarity=1;PctRecOverlap=1;SizeDiff=0;StartDistance=0;EndDistance=0	GT	1/1
chr1	194575584	HG3_Ill_SVrefine2DISCOVARDovetail_726	N	<DEL>	20	LongReadHomRef	END=194578068;SVTYPE=DEL;SVLEN=2484;SC=SKSV,cuteSV,pbsv,SVIM,SVIM-asm,PAV,Dipcall;NumNeighbors=1;NumThresholdNeighbors=1;MatchId=1760;TruScore=0.666667;PctSeqSimilarity=0;PctSizeSimilarity=1;PctRecOverlap=1;SizeDiff=0;StartDistance=0;EndDistance=0	GT	0/0
chr1	195043196	HG4_PB_SVrefine2PBcRDovetail_581	N	<DEL>	20	ClusteredCalls	END=195043401;SVTYPE=DEL;SVLEN=205;SC=SKSV,cuteSV,pbsv,SVIM,SVIM-asm,PAV,Dipcall;NumNeighbors=1;NumThresholdNeighbors=1;MatchId=1761;TruScore=0.666667;PctSeqSimilarity=0;PctSizeSimilarity=1;PctRecOverlap=1;SizeDiff=0;StartDistance=0;EndDistance=0	GT	1/1
chr1	195541113	HG4_Ill_250bpfermikitraw_1391	N	<DEL>	20	ClusteredCalls	END=195541182;SVTYPE=DEL;SVLEN=69;SC=SKSV,cuteSV,pbsv,SVIM,PAV;NumNeighbors=1;NumThresholdNeighbors=1;MatchId=1762;TruScore=0.666667;PctSeqSimilarity=0;PctSizeSimilarity=1;PctRecOverlap=1;SizeDiff=0;StartDistance=0;EndDistance=0	GT	0/1
chr1	197514158	HG4_PB_SVrefine2Falcon1Dovetail_682	N	<INS>	20	ClusteredCalls	END=197514158;SVTYPE=INS;SVLEN=140;SC=SKSV,cuteSV,pbsv,SVIM,SVIM-asm,PAV,Dipcall;NumNeighbors=1;NumThresholdNeighbors=1;MatchId=1765;TruScore=0.666667;PctSeqSimilarity=0;PctSizeSimilarity=1;PctRecOverlap=1;SizeDiff=0;StartDistance=0;EndDistance=0	GT	1/1
chr1	197683035	HG2_Ill_manta_302	N	<INS>	20	ClusteredCalls	END=197683035;SVTYPE=INS;SVLEN=162;SC=SKSV,cuteSV,pbsv,SVIM,SVIM-asm,PAV,Dipcall;NumNeighbors=1;NumThresholdNeighbors=1;MatchId=1766;TruScore=0.666667;PctSeqSimilarity=0;PctSizeSimilarity=1;PctRecOverlap=1;SizeDiff=0;StartDistance=0;EndDistance=0	GT	1/1
chr1	197894019	HG3_Ill_Cortex_245	N	<DEL>	20	LongReadHomRef	END=197894303;SVTYPE=DEL;SVLEN=284;SC=SKSV,cuteSV,pbsv,SVIM,SVIM-asm,PAV,Dipcall;NumNeighbors=1;NumThresholdNeighbors=1;MatchId=1767;TruScore=0.666667;PctSeqSimilarity=0;PctSizeSimilarity=1;PctRecOverlap=1;SizeDiff=0;StartDistance=0;EndDistance=0	GT	0/0
chr1	198304734	HG4_Ill_Krunchall_1500	N	<INS>	20	LongReadHomRef	END=198304734;SVTYPE=INS;SVLEN=99;SC=SKSV,cuteSV,pbsv,SVIM,SVIM-asm,PAV,Dipcall;NumNeighbors=1;NumThresholdNeighbors=1;MatchId=1769;TruScore=0.666667;PctSeqSimilarity=0;PctSizeSimilarity=1;PctRecOverlap=1;SizeDiff=0;StartDistance=0;EndDistance=0	GT	0/0
chr1	198366571	HG4_PB_assemblyticsfalcon_1537	N	<INS>	20	NoConsensusGT	END=198366571;SVTYPE=INS;SVLEN=366;SC=SKSV,cuteSV,pbsv,SVIM,SVIM-asm,PAV,Dipcall;NumNeighbors=2;NumThresholdNeighbors=1;MatchId=1770;TruScore=0.666667;PctSeqSimilarity=0;PctSizeSimilarity=1;PctRecOverlap=1;SizeDiff=0;StartDistance=0;EndDistance=0	GT	./.
chr1	198366607	HG4_Ill_MetaSV_332	N	<INS>	20	NoConsensusGT	END=198366607;SVTYPE=INS;SVLEN=182;SC=SKSV,cuteSV,pbsv,SVIM,SVIM-asm,PAV,Dipcall;NumNeighbors=1;NumThresholdNeighbors=1;MatchId=1771;TruScore=0.666667;PctSeqSimilarity=0;PctSizeSimilarity=1;PctRecOverlap=1;SizeDiff=0;StartDistance=0;EndDistance=0	GT	./.
chr1	198411107	HG3_Ill_250bpfermikitraw_1423	N	<INS>	20	LongReadHomRef	END=198411107;SVTYPE=INS;SVLEN=95;SC=SKSV,cuteSV,pbsv,SVIM,SVIM-asm,PAV,Dipcall;NumNeighbors=1;NumThresholdNeighbors=1;MatchId=1772;TruScore=0.666667;PctSeqSimilarity=0;PctSizeSimilarity=1;PctRecOverlap=1;SizeDiff=0;StartDistance=0;EndDistance=0	GT	0/0
chr1	201224978	HG3_PB_SVrefine2Falcon1Dovetail_664	N	<INS>	10	PASS	END=201224978;SVTYPE=INS;SVLEN=432;SC=SKSV,cuteSV,pbsv,SVIM,SVIM-asm,PAV,Dipcall;NumNeighbors=1;NumThresholdNeighbors=1;MatchId=1776;TruScore=0.666667;PctSeqSimilarity=0;PctSizeSimilarity=1;PctRecOverlap=1;SizeDiff=0;StartDistance=0;EndDistance=0	GT	0/1
chr1	201226590	HG4_Ill_GATKHC_1716	N	<DEL>	20	NoConsensusGT	END=201226680;SVTYPE=DEL;SVLEN=90;SC=SKSV,cuteSV,pbsv,SVIM,SVIM-asm,PAV,Dipcall;NumNeighbors=2;NumThresholdNeighbors=2;MatchId=1777;TruScore=0.666667;PctSeqSimilarity=0;PctSizeSimilarity=1;PctRecOverlap=1;SizeDiff=0;StartDistance=0;EndDistance=0	GT	./.
chr1	203469009	HG4_PB_assemblyticsfalcon_1582	N	<DEL>	10	LongReadHomRef	END=203469337;SVTYPE=DEL;SVLEN=328;SC=SKSV,cuteSV,pbsv,SVIM,SVIM-asm,PAV,Dipcall;NumNeighbors=1;NumThresholdNeighbors=1;MatchId=1780;TruScore=0.666667;PctSeqSimilarity=0;PctSizeSimilarity=1;PctRecOverlap=1;SizeDiff=0;StartDistance=0;EndDistance=0	GT	./.
chr1	203498672	HG3_PB_SVrefine2Falcon1Dovetail_673	N	<INS>	10	LongReadHomRef	END=203498672;SVTYPE=INS;SVLEN=514;SC=SKSV,cuteSV,pbsv,SVIM,SVIM-asm,PAV,Dipcall;NumNeighbors=1;NumThresholdNeighbors=1;MatchId=1781;TruScore=0.666667;PctSeqSimilarity=0;PctSizeSimilarity=1;PctRecOverlap=1;SizeDiff=0;StartDistance=0;EndDistance=0	GT	0/0
chr1	203943120	HG3_Ill_Spiral_1181	N	<INS>	20	LongReadHomRef	END=203943120;SVTYPE=INS;SVLEN=96;SC=SKSV,cuteSV,pbsv,SVIM,SVIM-asm,PAV,Dipcall;NumNeighbors=1;NumThresholdNeighbors=1;MatchId=1783;TruScore=0.666667;PctSeqSimilarity=0;PctSizeSimilarity=1;PctRecOverlap=1;SizeDiff=0;StartDistance=0;EndDistance=0	GT	0/0
chr1	204164262	HG3_PB_assemblyticsfalcon_1632	N	<DEL>	10	LongReadHomRef	END=204164722;SVTYPE=DEL;SVLEN=460;SC=SKSV,cuteSV,pbsv,SVIM,SVIM-asm,PAV,Dipcall;NumNeighbors=1;NumThresholdNeighbors=1;MatchId=1785;TruScore=0.666667;PctSeqSimilarity=0;PctSizeSimilarity=1;PctRecOverlap=1;SizeDiff=0;StartDistance=0;EndDistance=0	GT	0/0
chr1	204177505	HG4_Ill_150bpfermikitraw_1420	N	<DEL>	10	LongReadHomRef	END=204177563;SVTYPE=DEL;SVLEN=58;SC=SKSV,cuteSV,pbsv,SVIM,SVIM-asm,PAV,Dipcall;NumNeighbors=1;NumThresholdNeighbors=1;MatchId=1786;TruScore=0.666667;PctSeqSimilarity=0;PctSizeSimilarity=1;PctRecOverlap=1;SizeDiff=0;StartDistance=0;EndDistance=0	GT	0/0
chr1	205488554	HG3_Ill_SVrefine2DISCOVARDovetail_777	N	<INS>	20	LongReadHomRef	END=205488554;SVTYPE=INS;SVLEN=114;SC=SKSV,cuteSV,pbsv,SVIM,SVIM-asm,PAV,Dipcall;NumNeighbors=1;NumThresholdNeighbors=1;MatchId=1789;TruScore=0.666667;PctSeqSimilarity=0;PctSizeSimilarity=1;PctRecOverlap=1;SizeDiff=0;StartDistance=0;EndDistance=0	GT	0/0
chr1	205572683	HG3_Ill_250bpfermikitraw_1478	N	<INS>	20	LongReadHomRef	END=205572683;SVTYPE=INS;SVLEN=73;SC=SKSV,cuteSV,pbsv,SVIM,SVIM-asm,PAV,Dipcall;NumNeighbors=1;NumThresholdNeighbors=1;MatchId=1790;TruScore=0.666667;PctSeqSimilarity=0;PctSizeSimilarity=1;PctRecOverlap=1;SizeDiff=0;StartDistance=0;EndDistance=0	GT	0/0
chr1	205875632	HG4_Ill_Krunchall_1570	N	<DEL>	20	NoConsensusGT	END=205875692;SVTYPE=DEL;SVLEN=60;SC=SKSV,cuteSV,pbsv,SVIM,SVIM-asm,PAV,Dipcall;NumNeighbors=1;NumThresholdNeighbors=1;MatchId=1791;TruScore=0.666667;PctSeqSimilarity=0;PctSizeSimilarity=1;PctRecOverlap=1;SizeDiff=0;StartDistance=0;EndDistance=0	GT	./.
chr1	206321473	HG2_Ill_svaba_1372	N	<DEL>	10	LongReadHomRef	END=206321543;SVTYPE=DEL;SVLEN=70;SC=SKSV,cuteSV,pbsv,SVIM,SVIM-asm,PAV,Dipcall;NumNeighbors=1;NumThresholdNeighbors=1;MatchId=1792;TruScore=0.666667;PctSeqSimilarity=0;PctSizeSimilarity=1;PctRecOverlap=1;SizeDiff=0;StartDistance=0;EndDistance=0	GT	0/0
chr1	206533142	HG2_10X_SVrefine210Xhap12_868	N	<DEL>	20	LongReadHomRef	END=206533460;SVTYPE=DEL;SVLEN=318;SC=SKSV,cuteSV,pbsv,SVIM,SVIM-asm,PAV,Dipcall;NumNeighbors=1;NumThresholdNeighbors=1;MatchId=1793;TruScore=0.666667;PctSeqSimilarity=0;PctSizeSimilarity=1;PctRecOverlap=1;SizeDiff=0;StartDistance=0;EndDistance=0	GT	./.
chr1	206546249	HG2_Ill_GATKHCSBGrefine_719	N	<DEL>	20	NoConsensusGT	END=206546321;SVTYPE=DEL;SVLEN=72;SC=SKSV,cuteSV,pbsv,SVIM,SVIM-asm,PAV,Dipcall;NumNeighbors=1;NumThresholdNeighbors=1;MatchId=1794;TruScore=0.666667;PctSeqSimilarity=0;PctSizeSimilarity=1;PctRecOverlap=1;SizeDiff=0;StartDistance=0;EndDistance=0	GT	./.
chr1	206696960	HG3_Ill_svaba_1399	N	<DEL>	10	LongReadHomRef	END=206697013;SVTYPE=DEL;SVLEN=53;SC=SKSV,cuteSV,pbsv,SVIM,SVIM-asm,PAV,Dipcall;NumNeighbors=1;NumThresholdNeighbors=1;MatchId=1795;TruScore=0.666667;PctSeqSimilarity=0;PctSizeSimilarity=1;PctRecOverlap=1;SizeDiff=0;StartDistance=0;EndDistance=0	GT	0/0
chr1	207097956	HG2_Ill_GATKHCSBGrefine_721	N	<INS>	20	ClusteredCalls	END=207097956;SVTYPE=INS;SVLEN=321;SC=SKSV,cuteSV,pbsv,SVIM,SVIM-asm,PAV,Dipcall;NumNeighbors=4;NumThresholdNeighbors=3;MatchId=1798;TruScore=0.666667;PctSeqSimilarity=0;PctSizeSimilarity=1;PctRecOverlap=1;SizeDiff=0;StartDistance=0;EndDistance=0	GT	1/1
chr1	207097957	HG2_PB_assemblyticsPBcR_1662	N	<INS>	10	LongReadHomRef	END=207097957;SVTYPE=INS;SVLEN=553;SC=SKSV,cuteSV,pbsv,SVIM,SVIM-asm,PAV,Dipcall;NumNeighbors=2;NumThresholdNeighbors=2;MatchId=1799;TruScore=0.666667;PctSeqSimilarity=0;PctSizeSimilarity=1;PctRecOverlap=1;SizeDiff=0;StartDistance=0;EndDistance=0	GT	0/0
chr1	207097958	HG3_PB_assemblyticsfalcon_1651	N	<INS>	10	NoConsensusGT	END=207097958;SVTYPE=INS;SVLEN=551;SC=SKSV,cuteSV,pbsv,SVIM,SVIM-asm,PAV,Dipcall;NumNeighbors=1;NumThresholdNeighbors=1;MatchId=1800;TruScore=0.666667;PctSeqSimilarity=0;PctSizeSimilarity=1;PctRecOverlap=1;SizeDiff=0;StartDistance=0;EndDistance=0	GT	./.
chr1	207387171	HG4_Ill_GATKHCSBGrefine_757	N	<INS>	20	NoConsensusGT	END=207387171;SVTYPE=INS;SVLEN=141;SC=SKSV,cuteSV,pbsv,SVIM,SVIM-asm,PAV,Dipcall;NumNeighbors=1;NumThresholdNeighbors=1;MatchId=1802;TruScore=0.666667;PctSeqSimilarity=0;PctSizeSimilarity=1;PctRecOverlap=1;SizeDiff=0;StartDistance=0;EndDistance=0	GT	./.
chr1	207696937	HG4_PB_SVrefine2PBcRDovetail_615	N	<DEL>	20	LongReadHomRef	END=207715508;SVTYPE=DEL;SVLEN=18571;SC=SKSV,cuteSV,pbsv,SVIM,SVIM-asm,PAV,Dipcall;NumNeighbors=1;NumThresholdNeighbors=1;MatchId=1803;TruScore=0.666667;PctSeqSimilarity=0;PctSizeSimilarity=1;PctRecOverlap=1;SizeDiff=0;StartDistance=0;EndDistance=0	GT	./.
chr1	208020085	HG3_10X_allpass_214	N	<DEL>	20	LongReadHomRef	END=208020175;SVTYPE=DEL;SVLEN=90;SC=SKSV,cuteSV,pbsv,SVIM,SVIM-asm,PAV,Dipcall;NumNeighbors=1;NumThresholdNeighbors=1;MatchId=1804;TruScore=0.666667;PctSeqSimilarity=0;PctSizeSimilarity=1;PctRecOverlap=1;SizeDiff=0;StartDistance=0;EndDistance=0	GT	0/0
chr1	209935335	HG4_Ill_manta_271	N	<DEL>	10	ClusteredCalls	END=209936076;SVTYPE=DEL;SVLEN=741;SC=SKSV,SVIM-asm,PAV,Dipcall;NumNeighbors=1;NumThresholdNeighbors=1;MatchId=1805;TruScore=0.666667;PctSeqSimilarity=0;PctSizeSimilarity=1;PctRecOverlap=1;SizeDiff=0;StartDistance=0;EndDistance=0	GT	0/1
chr1	210078056	HG4_Ill_SVrefine2DISCOVARDovetail_845	N	<DEL>	20	LongReadHomRef	END=210085972;SVTYPE=DEL;SVLEN=7916;SC=SKSV,cuteSV,pbsv,SVIM,SVIM-asm,PAV,Dipcall;NumNeighbors=1;NumThresholdNeighbors=1;MatchId=1807;TruScore=0.666667;PctSeqSimilarity=0;PctSizeSimilarity=1;PctRecOverlap=1;SizeDiff=0;StartDistance=0;EndDistance=0	GT	0/0
chr1	210295303	HG4_10X_allpass_187	N	<DEL>	20	LongReadHomRef	END=210295622;SVTYPE=DEL;SVLEN=319;SC=SKSV,cuteSV,pbsv,SVIM,SVIM-asm,PAV,Dipcall;NumNeighbors=2;NumThresholdNeighbors=2;MatchId=1808;TruScore=0.666667;PctSeqSimilarity=0;PctSizeSimilarity=1;PctRecOverlap=1;SizeDiff=0;StartDistance=0;EndDistance=0	GT	0/0
chr1	210295431	HG4_PB_SVrefine2Falcon1Dovetail_717	N	<DEL>	10	LongReadHomRef	END=210295734;SVTYPE=DEL;SVLEN=303;SC=SKSV,cuteSV,pbsv,SVIM,SVIM-asm,PAV,Dipcall;NumNeighbors=1;NumThresholdNeighbors=1;MatchId=1809;TruScore=0.666667;PctSeqSimilarity=0;PctSizeSimilarity=1;PctRecOverlap=1;SizeDiff=0;StartDistance=0;EndDistance=0	GT	0/0
chr1	210722466	HG4_Ill_SVrefine2DISCOVARDovetail_851	N	<DEL>	20	LongReadHomRef	END=210724880;SVTYPE=DEL;SVLEN=2414;SC=SKSV,cuteSV,pbsv,SVIM,SVIM-asm,PAV,Dipcall;NumNeighbors=1;NumThresholdNeighbors=1;MatchId=1811;TruScore=0.666667;PctSeqSimilarity=0;PctSizeSimilarity=1;PctRecOverlap=1;SizeDiff=0;StartDistance=0;EndDistance=0	GT	0/0
chr1	210891709	HG2_Ill_manta_315	N	<INS>	20	ClusteredCalls	END=210891709;SVTYPE=INS;SVLEN=125;SC=SKSV,cuteSV,pbsv,SVIM,SVIM-asm;NumNeighbors=3;NumThresholdNeighbors=3;MatchId=1813;TruScore=0.666667;PctSeqSimilarity=0;PctSizeSimilarity=1;PctRecOverlap=1;SizeDiff=0;StartDistance=0;EndDistance=0	GT	1/1
chr1	210891711	HG4_Ill_GATKHC_1807	N	<INS>	20	ClusteredCalls	END=210891711;SVTYPE=INS;SVLEN=100;SC=SKSV,cuteSV,pbsv,SVIM,SVIM-asm,PAV,Dipcall;NumNeighbors=2;NumThresholdNeighbors=2;MatchId=1814;TruScore=0.666667;PctSeqSimilarity=0;PctSizeSimilarity=1;PctRecOverlap=1;SizeDiff=0;StartDistance=0;EndDistance=0	GT	1/1
chr1	210891729	HG2_Ill_250bpfermikitraw_1533	N	<INS>	20	ClusteredCalls	END=210891729;SVTYPE=INS;SVLEN=67;SC=SKSV,cuteSV,SVIM-asm,PAV,Dipcall;NumNeighbors=1;NumThresholdNeighbors=1;MatchId=1815;TruScore=0.666667;PctSeqSimilarity=0;PctSizeSimilarity=1;PctRecOverlap=1;SizeDiff=0;StartDistance=0;EndDistance=0	GT	1/1
chr1	211149384	HG3_Ill_SVrefine2DISCOVARDovetail_796	N	<DEL>	20	LongReadHomRef	END=211149736;SVTYPE=DEL;SVLEN=352;SC=SKSV,cuteSV,pbsv,SVIM,SVIM-asm,PAV,Dipcall;NumNeighbors=1;NumThresholdNeighbors=1;MatchId=1817;TruScore=0.666667;PctSeqSimilarity=0;PctSizeSimilarity=1;PctRecOverlap=1;SizeDiff=0;StartDistance=0;EndDistance=0	GT	0/0
chr1	211175590	HG4_Ill_150bpfermikitraw_1472	N	<DEL>	20	LongReadHomRef	END=211175686;SVTYPE=DEL;SVLEN=96;SC=SKSV,cuteSV,pbsv,SVIM,SVIM-asm,PAV,Dipcall;NumNeighbors=1;NumThresholdNeighbors=1;MatchId=1818;TruScore=0.666667;PctSeqSimilarity=0;PctSizeSimilarity=1;PctRecOverlap=1;SizeDiff=0;StartDistance=0;EndDistance=0	GT	0/0
chr1	212641824	HG2_PB_SVrefine2Falcon1plusDovetail_783	N	<INS>	10	ClusteredCalls	END=212641824;SVTYPE=INS;SVLEN=335;SC=SKSV,Dipcall;NumNeighbors=2;NumThresholdNeighbors=1;MatchId=1820;TruScore=0.666667;PctSeqSimilarity=0;PctSizeSimilarity=1;PctRecOverlap=1;SizeDiff=0;StartDistance=0;EndDistance=0	GT	1/1
chr1	213039226	HG4_Ill_GATKHCSBGrefine_776	N	<DEL>	20	LongReadHomRef	END=213039395;SVTYPE=DEL;SVLEN=169;SC=SKSV,cuteSV,pbsv,SVIM,SVIM-asm,PAV,Dipcall;NumNeighbors=1;NumThresholdNeighbors=1;MatchId=1821;TruScore=0.666667;PctSeqSimilarity=0;PctSizeSimilarity=1;PctRecOverlap=1;SizeDiff=0;StartDistance=0;EndDistance=0	GT	0/0
chr1	213714501	HG3_Ill_GATKHCSBGrefine_775	N	<INS>	20	LongReadHomRef	END=213714501;SVTYPE=INS;SVLEN=1183;SC=SKSV,cuteSV,pbsv,SVIM,SVIM-asm,PAV,Dipcall;NumNeighbors=1;NumThresholdNeighbors=1;MatchId=1822;TruScore=0.666667;PctSeqSimilarity=0;PctSizeSimilarity=1;PctRecOverlap=1;SizeDiff=0;StartDistance=0;EndDistance=0	GT	0/0
chr1	213914289	HG3_Ill_GATKHC_1902	N	<INS>	20	ClusteredCalls	END=213914289;SVTYPE=INS;SVLEN=79;SC=SKSV,cuteSV,pbsv;NumNeighbors=1;NumThresholdNeighbors=1;MatchId=1823;TruScore=0.253205;PctSeqSimilarity=0;PctSizeSimilarity=0.759615;PctRecOverlap=0;SizeDiff=-25;StartDistance=-39;EndDistance=-39	GT	1/1
chr1	213964343	HG3_Ill_Spiral_1239	N	<INS>	20	LongReadHomRef	END=213964343;SVTYPE=INS;SVLEN=113;SC=SKSV,cuteSV,pbsv,SVIM,SVIM-asm,PAV,Dipcall;NumNeighbors=1;NumThresholdNeighbors=1;MatchId=1825;TruScore=0.666667;PctSeqSimilarity=0;PctSizeSimilarity=1;PctRecOverlap=1;SizeDiff=0;StartDistance=0;EndDistance=0	GT	0/0
chr1	215007321	HG2_PB_SVrefine2PB10Xhap12_930	N	<INS>	10	ClusteredCalls	END=215007321;SVTYPE=INS;SVLEN=1327;SC=SKSV,cuteSV,SVIM;NumNeighbors=2;NumThresholdNeighbors=1;MatchId=1826;TruScore=0.199447;PctSeqSimilarity=0;PctSizeSimilarity=0.598342;PctRecOverlap=0;SizeDiff=533;StartDistance=-70;EndDistance=-70	GT	1/1
chr1	215007391	HG2_PB_HySA_2248	N	<INS>	20	ClusteredCalls	END=215007391;SVTYPE=INS;SVLEN=794;SC=SKSV,cuteSV,SVIM;NumNeighbors=1;NumThresholdNeighbors=1;MatchId=1827;TruScore=0.219983;PctSeqSimilarity=0;PctSizeSimilarity=0.65995;PctRecOverlap=0;SizeDiff=270;StartDistance=-56;EndDistance=-56	GT	1/1
chr1	215382534	HG2_PB_assemblyticsfalcon_1741	N	<DEL>	10	LongReadHomRef	END=215382881;SVTYPE=DEL;SVLEN=347;SC=SKSV,cuteSV,pbsv,SVIM,SVIM-asm,PAV,Dipcall;NumNeighbors=1;NumThresholdNeighbors=1;MatchId=1830;TruScore=0.666667;PctSeqSimilarity=0;PctSizeSimilarity=1;PctRecOverlap=1;SizeDiff=0;StartDistance=0;EndDistance=0	GT	0/0
chr1	216223950	HG2_Ill_SVrefine2DISCOVARplusDovetail_945	N	<INS>	20	PASS	END=216223950;SVTYPE=INS;SVLEN=130;SC=SKSV,cuteSV,SVIM;NumNeighbors=1;NumThresholdNeighbors=1;MatchId=1831;TruScore=0.666667;PctSeqSimilarity=0;PctSizeSimilarity=1;PctRecOverlap=1;SizeDiff=0;StartDistance=0;EndDistance=0	GT	0/1
chr1	216952437	HG3_PB_SVrefine2Falcon1Dovetail_713	N	<INS>	10	ClusteredCalls	END=216952437;SVTYPE=INS;SVLEN=332;SC=SKSV,cuteSV,pbsv,SVIM,SVIM-asm,PAV,Dipcall;NumNeighbors=3;NumThresholdNeighbors=1;MatchId=1832;TruScore=0.666667;PctSeqSimilarity=0;PctSizeSimilarity=1;PctRecOverlap=1;SizeDiff=0;StartDistance=0;EndDistance=0	GT	1/1
chr1	216952779	HG3_Ill_GATKHC_1942	N	<INS>	20	NoConsensusGT	END=216952779;SVTYPE=INS;SVLEN=52;SC=SKSV,cuteSV,pbsv,SVIM,SVIM-asm,PAV,Dipcall;NumNeighbors=2;NumThresholdNeighbors=1;MatchId=1833;TruScore=0.666667;PctSeqSimilarity=0;PctSizeSimilarity=1;PctRecOverlap=1;SizeDiff=0;StartDistance=0;EndDistance=0	GT	./.
chr1	216952831	HG3_PB_assemblyticsfalcon_1734	N	<INS>	10	ClusteredCalls	END=216952831;SVTYPE=INS;SVLEN=763;SC=SKSV,cuteSV,pbsv,PAV,Dipcall;NumNeighbors=1;NumThresholdNeighbors=1;MatchId=1834;TruScore=0.666667;PctSeqSimilarity=0;PctSizeSimilarity=1;PctRecOverlap=1;SizeDiff=0;StartDistance=0;EndDistance=0	GT	0/1
chr1	217548990	HG3_Ill_GATKHCSBGrefine_794	N	<INS>	20	LongReadHomRef	END=217548990;SVTYPE=INS;SVLEN=281;SC=SKSV,cuteSV,pbsv,SVIM,SVIM-asm,PAV,Dipcall;NumNeighbors=1;NumThresholdNeighbors=1;MatchId=1835;TruScore=0.666667;PctSeqSimilarity=0;PctSizeSimilarity=1;PctRecOverlap=1;SizeDiff=0;StartDistance=0;EndDistance=0	GT	0/0
chr1	217698189	HG3_Ill_svaba_1483	N	<DEL>	10	LongReadHomRef	END=217698253;SVTYPE=DEL;SVLEN=64;SC=SKSV,cuteSV,pbsv,SVIM,SVIM-asm,PAV,Dipcall;NumNeighbors=1;NumThresholdNeighbors=1;MatchId=1836;TruScore=0.666667;PctSeqSimilarity=0;PctSizeSimilarity=1;PctRecOverlap=1;SizeDiff=0;StartDistance=0;EndDistance=0	GT	0/0
chr1	218245628	HG3_Ill_GATKHCSBGrefine_798	N	<DEL>	20	LongReadHomRef	END=218246489;SVTYPE=DEL;SVLEN=861;SC=SKSV,cuteSV,pbsv,SVIM,SVIM-asm,PAV,Dipcall;NumNeighbors=1;NumThresholdNeighbors=1;MatchId=1838;TruScore=0.666667;PctSeqSimilarity=0;PctSizeSimilarity=1;PctRecOverlap=1;SizeDiff=0;StartDistance=0;EndDistance=0	GT	0/0
chr1	218894459	HG3_Ill_manta_250	N	<DEL>	20	LongReadHomRef	END=218894521;SVTYPE=DEL;SVLEN=62;SC=SKSV,cuteSV,pbsv,SVIM,SVIM-asm,PAV,Dipcall;NumNeighbors=1;NumThresholdNeighbors=1;MatchId=1841;TruScore=0.666667;PctSeqSimilarity=0;PctSizeSimilarity=1;PctRecOverlap=1;SizeDiff=0;StartDistance=0;EndDistance=0	GT	0/0
chr1	219161610	HG2_PB_assemblyticsPBcR_1770	N	<INS>	10	ClusteredCalls	END=219161610;SVTYPE=INS;SVLEN=1278;SC=SKSV,cuteSV,pbsv,SVIM,SVIM-asm,PAV,Dipcall;NumNeighbors=1;NumThresholdNeighbors=1;MatchId=1842;TruScore=0.666667;PctSeqSimilarity=0;PctSizeSimilarity=1;PctRecOverlap=1;SizeDiff=0;StartDistance=0;EndDistance=0	GT	1/1
chr1	220074355	HG2_PB_assemblyticsfalcon_1775	N	<INS>	10	LongReadHomRef	END=220074355;SVTYPE=INS;SVLEN=1931;SC=SKSV,cuteSV,pbsv,SVIM;NumNeighbors=1;NumThresholdNeighbors=1;MatchId=1844;TruScore=0.332644;PctSeqSimilarity=0;PctSizeSimilarity=0.997933;PctRecOverlap=0;SizeDiff=-4;StartDistance=-2;EndDistance=-2	GT	0/0
chr1	220077568	HG2_PB_SVrefine2Falcon2Bionano_328	N	<INS>	20	ClusteredCalls	END=220077568;SVTYPE=INS;SVLEN=1788;SC=SKSV,cuteSV,pbsv,SVIM,SVIM-asm,PAV,Dipcall;NumNeighbors=1;NumThresholdNeighbors=1;MatchId=1846;TruScore=0.666667;PctSeqSimilarity=0;PctSizeSimilarity=1;PctRecOverlap=1;SizeDiff=0;StartDistance=0;EndDistance=0	GT	1/1
chr1	221145005	HG4_Ill_250bpfermikitraw_1591	N	<INS>	20	LongReadHomRef	END=221145005;SVTYPE=INS;SVLEN=58;SC=SKSV,cuteSV,pbsv,SVIM,SVIM-asm,PAV,Dipcall;NumNeighbors=1;NumThresholdNeighbors=1;MatchId=1849;TruScore=0.666667;PctSeqSimilarity=0;PctSizeSimilarity=1;PctRecOverlap=1;SizeDiff=0;StartDistance=0;EndDistance=0	GT	./.
chr1	222870683	HG3_Ill_GATKHCSBGrefine_817	N	<INS>	20	LongReadHomRef	END=222870683;SVTYPE=INS;SVLEN=319;SC=SKSV,cuteSV,pbsv,SVIM,SVIM-asm,PAV,Dipcall;NumNeighbors=1;NumThresholdNeighbors=1;MatchId=1854;TruScore=0.666667;PctSeqSimilarity=0;PctSizeSimilarity=1;PctRecOverlap=1;SizeDiff=0;StartDistance=0;EndDistance=0	GT	0/0
chr1	223124810	HG3_Ill_GATKHCSBGrefine_818	N	<INS>	20	LongReadHomRef	END=223124810;SVTYPE=INS;SVLEN=77;SC=SKSV,cuteSV,pbsv,SVIM,SVIM-asm,PAV,Dipcall;NumNeighbors=1;NumThresholdNeighbors=1;MatchId=1855;TruScore=0.666667;PctSeqSimilarity=0;PctSizeSimilarity=1;PctRecOverlap=1;SizeDiff=0;StartDistance=0;EndDistance=0	GT	0/0
chr1	223293334	HG3_Ill_GATKHC_2002	N	<INS>	20	ClusteredCalls	END=223293334;SVTYPE=INS;SVLEN=61;SC=SKSV,cuteSV,pbsv,SVIM,SVIM-asm,PAV,Dipcall;NumNeighbors=1;NumThresholdNeighbors=1;MatchId=1857;TruScore=0.666667;PctSeqSimilarity=0;PctSizeSimilarity=1;PctRecOverlap=1;SizeDiff=0;StartDistance=0;EndDistance=0	GT	1/1
chr1	223652232	HG2_PB_SVrefine2PB10Xhap12_971	N	<INS>	10	ClusteredCalls	END=223652232;SVTYPE=INS;SVLEN=907;SC=SKSV,cuteSV,SVIM;NumNeighbors=1;NumThresholdNeighbors=1;MatchId=1858;TruScore=0.262036;PctSeqSimilarity=0;PctSizeSimilarity=0.786108;PctRecOverlap=0;SizeDiff=194;StartDistance=-3;EndDistance=-3	GT	1/1
chr1	223823243	HG4_Ill_SVrefine2DISCOVARDovetail_899	N	<DEL>	20	LongReadHomRef	END=223824062;SVTYPE=DEL;SVLEN=819;SC=SKSV,cuteSV,pbsv,SVIM,SVIM-asm,PAV,Dipcall;NumNeighbors=1;NumThresholdNeighbors=1;MatchId=1860;TruScore=0.666667;PctSeqSimilarity=0;PctSizeSimilarity=1;PctRecOverlap=1;SizeDiff=0;StartDistance=0;EndDistance=0	GT	0/0
chr1	224200209	HG2_10X_SVrefine210Xhap12_933	N	<INS>	20	NoConsensusGT	END=224200209;SVTYPE=INS;SVLEN=440;SC=SKSV,cuteSV,pbsv,SVIM,SVIM-asm,PAV,Dipcall;NumNeighbors=1;NumThresholdNeighbors=1;MatchId=1863;TruScore=0.666667;PctSeqSimilarity=0;PctSizeSimilarity=1;PctRecOverlap=1;SizeDiff=0;StartDistance=0;EndDistance=0	GT	./.
chr1	224201406	HG2_Ill_GATKHC_1968	N	<DEL>	20	NoConsensusGT	END=224201471;SVTYPE=DEL;SVLEN=65;SC=SKSV,cuteSV,pbsv,SVIM,SVIM-asm,PAV,Dipcall;NumNeighbors=1;NumThresholdNeighbors=1;MatchId=1864;TruScore=0.666667;PctSeqSimilarity=0;PctSizeSimilarity=1;PctRecOverlap=1;SizeDiff=0;StartDistance=0;EndDistance=0	GT	./.
chr1	225344401	HG4_Ill_MetaSV_365	N	<DEL>	20	LongReadHomRef	END=225344715;SVTYPE=DEL;SVLEN=314;SC=SKSV,cuteSV,pbsv,SVIM,SVIM-asm,PAV,Dipcall;NumNeighbors=1;NumThresholdNeighbors=1;MatchId=1866;TruScore=0.666667;PctSeqSimilarity=0;PctSizeSimilarity=1;PctRecOverlap=1;SizeDiff=0;StartDistance=0;EndDistance=0	GT	0/0
chr1	225523081	HG2_Ill_GATKHCSBGrefine_807	N	<INS>	10	ClusteredCalls	END=225523081;SVTYPE=INS;SVLEN=56;SC=SKSV,cuteSV,pbsv;NumNeighbors=2;NumThresholdNeighbors=2;MatchId=1867;TruScore=0.666667;PctSeqSimilarity=0;PctSizeSimilarity=1;PctRecOverlap=1;SizeDiff=0;StartDistance=0;EndDistance=0	GT	0/1
chr1	225523512	HG3_Ill_250bpfermikitraw_1638	N	<INS>	10	ClusteredCalls	END=225523512;SVTYPE=INS;SVLEN=86;SC=SKSV,cuteSV,pbsv;NumNeighbors=2;NumThresholdNeighbors=2;MatchId=1868;TruScore=0.666667;PctSeqSimilarity=0;PctSizeSimilarity=1;PctRecOverlap=1;SizeDiff=0;StartDistance=0;EndDistance=0	GT	0/1
chr1	225523740	HG2_Ill_svaba_1500	N	<INS>	10	ClusteredCalls	END=225523740;SVTYPE=INS;SVLEN=56;SC=SKSV,pbsv,SVIM-asm,Dipcall;NumNeighbors=1;NumThresholdNeighbors=1;MatchId=1869;TruScore=0.666667;PctSeqSimilarity=0;PctSizeSimilarity=1;PctRecOverlap=1;SizeDiff=0;StartDistance=0;EndDistance=0	GT	0/1
chr1	225795913	HG3_Ill_SVrefine2DISCOVARDovetail_867	N	<INS>	20	LongReadHomRef	END=225795913;SVTYPE=INS;SVLEN=69;SC=SKSV,cuteSV,pbsv,SVIM,SVIM-asm,PAV,Dipcall;NumNeighbors=1;NumThresholdNeighbors=1;MatchId=1870;TruScore=0.666667;PctSeqSimilarity=0;PctSizeSimilarity=1;PctRecOverlap=1;SizeDiff=0;StartDistance=0;EndDistance=0	GT	./.
chr1	225996420	HG2_Ill_GATKHCSBGrefine_814	N	<INS>	20	ClusteredCalls	END=225996420;SVTYPE=INS;SVLEN=310;SC=SKSV,cuteSV,SVIM;NumNeighbors=1;NumThresholdNeighbors=1;MatchId=1871;TruScore=0.666667;PctSeqSimilarity=0;PctSizeSimilarity=1;PctRecOverlap=1;SizeDiff=0;StartDistance=0;EndDistance=0	GT	0/1
chr1	226522221	HG2_Ill_svaba_1505	N	<DEL>	10	LongReadHomRef	END=226522398;SVTYPE=DEL;SVLEN=177;SC=SKSV,cuteSV,pbsv,SVIM,SVIM-asm,PAV,Dipcall;NumNeighbors=1;NumThresholdNeighbors=1;MatchId=1872;TruScore=0.666667;PctSeqSimilarity=0;PctSizeSimilarity=1;PctRecOverlap=1;SizeDiff=0;StartDistance=0;EndDistance=0	GT	0/0
chr1	226810380	HG3_Ill_250bpfermikitraw_1649	N	<INS>	20	NoConsensusGT	END=226810380;SVTYPE=INS;SVLEN=57;SC=SKSV,cuteSV,pbsv,SVIM,SVIM-asm,PAV,Dipcall;NumNeighbors=2;NumThresholdNeighbors=1;MatchId=1873;TruScore=0.666667;PctSeqSimilarity=0;PctSizeSimilarity=1;PctRecOverlap=1;SizeDiff=0;StartDistance=0;EndDistance=0	GT	./.
chr1	226810381	HG2_PB_pbsv_1219	N	<INS>	10	ClusteredCalls	END=226810381;SVTYPE=INS;SVLEN=1055;SC=SKSV,cuteSV,SVIM,PAV;NumNeighbors=1;NumThresholdNeighbors=1;MatchId=1874;TruScore=0.666667;PctSeqSimilarity=0;PctSizeSimilarity=1;PctRecOverlap=1;SizeDiff=0;StartDistance=0;EndDistance=0	GT	1/1
chr1	226985391	HG2_10X_allpass_194	N	<DEL>	20	ClusteredCalls	END=226985988;SVTYPE=DEL;SVLEN=597;SC=SKSV,cuteSV,pbsv,SVIM-asm,PAV,Dipcall;NumNeighbors=1;NumThresholdNeighbors=1;MatchId=1875;TruScore=0.666667;PctSeqSimilarity=0;PctSizeSimilarity=1;PctRecOverlap=1;SizeDiff=0;StartDistance=0;EndDistance=0	GT	0/1
chr1	227143273	HG2_PB_SVrefine2PB10Xhap12_989	N	<INS>	10	PASS	END=227143273;SVTYPE=INS;SVLEN=93;SC=SKSV,Dipcall;NumNeighbors=1;NumThresholdNeighbors=1;MatchId=1876;TruScore=0.666667;PctSeqSimilarity=0;PctSizeSimilarity=1;PctRecOverlap=1;SizeDiff=0;StartDistance=0;EndDistance=0	GT	1/1
chr1	227163840	HG2_Ill_GATKHC_2005	N	<DEL>	20	NoConsensusGT	END=227163920;SVTYPE=DEL;SVLEN=80;SC=SKSV,cuteSV,SVIM-asm,PAV;NumNeighbors=1;NumThresholdNeighbors=1;MatchId=1877;TruScore=0.666667;PctSeqSimilarity=0;PctSizeSimilarity=1;PctRecOverlap=1;SizeDiff=0;StartDistance=0;EndDistance=0	GT	./.
chr1	227165903	HG3_Ill_GATKHC_2044	N	<DEL>	20	LongReadHomRef	END=227165979;SVTYPE=DEL;SVLEN=76;SC=SKSV,cuteSV,pbsv,SVIM,SVIM-asm,PAV,Dipcall;NumNeighbors=2;NumThresholdNeighbors=1;MatchId=1878;TruScore=0.666667;PctSeqSimilarity=0;PctSizeSimilarity=1;PctRecOverlap=1;SizeDiff=0;StartDistance=0;EndDistance=0	GT	0/0
chr1	227166243	HG3_Ill_GATKHCSBGrefine_842	N	<DEL>	20	LongReadHomRef	END=227166619;SVTYPE=DEL;SVLEN=376;SC=SKSV,cuteSV,pbsv,SVIM,SVIM-asm,PAV,Dipcall;NumNeighbors=1;NumThresholdNeighbors=1;MatchId=1879;TruScore=0.666667;PctSeqSimilarity=0;PctSizeSimilarity=1;PctRecOverlap=1;SizeDiff=0;StartDistance=0;EndDistance=0	GT	0/0
[truncated: 4,489,711 more chars]
