# Supplementary material for: Tradeoffs in alignment and assembly-based methods for structural variant detection with long-read sequencing data
Source: Nat Commun. 2024 Mar 19;15:2447. doi: 10.1038/s41467-024-46614-z (PMC10951360; doi:10.1038/s41467-024-46614-z)
Supplement: Supplementary file 4 — Source Data [file 41467_2024_46614_MOESM4_ESM.zip › Source Data/Figure4/HG002_analysis/Data/VCFs/Hifi/overlap_fp_p0_ALNandASM/Multi_SV_Caller_Merged.vcf]

##fileformat=VCFv4.2
##FILTER=<ID=PASS,Description="All filters passed">
##source=DeBreak/MAMnet/Sniffles2/SKSV/cuteSV/NanoVar/pbsv/SVIM/Sniffles/Smartie-sv_aln/PBHoney/Smartie-sv_asm/SVIM-asm/PAV/Dipcall
##contig=<ID=chr1,length=249250621>
##contig=<ID=chr2,length=243199373>
##contig=<ID=chr3,length=198022430>
##contig=<ID=chr4,length=191154276>
##contig=<ID=chr5,length=180915260>
##contig=<ID=chr6,length=171115067>
##contig=<ID=chr7,length=159138663>
##contig=<ID=chr8,length=146364022>
##contig=<ID=chr9,length=141213431>
##contig=<ID=chr10,length=135534747>
##contig=<ID=chr11,length=135006516>
##contig=<ID=chr12,length=133851895>
##contig=<ID=chr13,length=115169878>
##contig=<ID=chr14,length=107349540>
##contig=<ID=chr15,length=102531392>
##contig=<ID=chr16,length=90354753>
##contig=<ID=chr17,length=81195210>
##contig=<ID=chr18,length=78077248>
##contig=<ID=chr19,length=59128983>
##contig=<ID=chr20,length=63025520>
##contig=<ID=chr21,length=48129895>
##contig=<ID=chr22,length=51304566>
##contig=<ID=chrX,length=155270560>
##contig=<ID=chrY,length=59373566>
##contig=<ID=chrM,length=16571>
##contig=<ID=chr1_gl000191_random,length=106433>
##contig=<ID=chr1_gl000192_random,length=547496>
##contig=<ID=chr4_gl000193_random,length=189789>
##contig=<ID=chr4_gl000194_random,length=191469>
##contig=<ID=chr7_gl000195_random,length=182896>
##contig=<ID=chr8_gl000196_random,length=38914>
##contig=<ID=chr8_gl000197_random,length=37175>
##contig=<ID=chr9_gl000198_random,length=90085>
##contig=<ID=chr9_gl000199_random,length=169874>
##contig=<ID=chr9_gl000200_random,length=187035>
##contig=<ID=chr9_gl000201_random,length=36148>
##contig=<ID=chr11_gl000202_random,length=40103>
##contig=<ID=chr17_gl000203_random,length=37498>
##contig=<ID=chr17_gl000204_random,length=81310>
##contig=<ID=chr17_gl000205_random,length=174588>
##contig=<ID=chr17_gl000206_random,length=41001>
##contig=<ID=chr18_gl000207_random,length=4262>
##contig=<ID=chr19_gl000208_random,length=92689>
##contig=<ID=chr19_gl000209_random,length=159169>
##contig=<ID=chr21_gl000210_random,length=27682>
##contig=<ID=chrUn_gl000211,length=166566>
##contig=<ID=chrUn_gl000212,length=186858>
##contig=<ID=chrUn_gl000213,length=164239>
##contig=<ID=chrUn_gl000214,length=137718>
##contig=<ID=chrUn_gl000215,length=172545>
##contig=<ID=chrUn_gl000216,length=172294>
##contig=<ID=chrUn_gl000217,length=172149>
##contig=<ID=chrUn_gl000218,length=161147>
##contig=<ID=chrUn_gl000219,length=179198>
##contig=<ID=chrUn_gl000220,length=161802>
##contig=<ID=chrUn_gl000221,length=155397>
##contig=<ID=chrUn_gl000222,length=186861>
##contig=<ID=chrUn_gl000223,length=180455>
##contig=<ID=chrUn_gl000224,length=179693>
##contig=<ID=chrUn_gl000225,length=211173>
##contig=<ID=chrUn_gl000226,length=15008>
##contig=<ID=chrUn_gl000227,length=128374>
##contig=<ID=chrUn_gl000228,length=129120>
##contig=<ID=chrUn_gl000229,length=19913>
##contig=<ID=chrUn_gl000230,length=43691>
##contig=<ID=chrUn_gl000231,length=27386>
##contig=<ID=chrUn_gl000232,length=40652>
##contig=<ID=chrUn_gl000233,length=45941>
##contig=<ID=chrUn_gl000234,length=40531>
##contig=<ID=chrUn_gl000235,length=34474>
##contig=<ID=chrUn_gl000236,length=41934>
##contig=<ID=chrUn_gl000237,length=45867>
##contig=<ID=chrUn_gl000238,length=39939>
##contig=<ID=chrUn_gl000239,length=33824>
##contig=<ID=chrUn_gl000240,length=41933>
##contig=<ID=chrUn_gl000241,length=42152>
##contig=<ID=chrUn_gl000242,length=43523>
##contig=<ID=chrUn_gl000243,length=43341>
##contig=<ID=chrUn_gl000244,length=39929>
##contig=<ID=chrUn_gl000245,length=36651>
##contig=<ID=chrUn_gl000246,length=38154>
##contig=<ID=chrUn_gl000247,length=36422>
##contig=<ID=chrUn_gl000248,length=39786>
##contig=<ID=chrUn_gl000249,length=38502>
##contig=<ID=hs37d5,length=35477943>
##FILTER=<ID=.,Description="None">
##INFO=<ID=SVTYPE,Number=1,Type=String,Description="Type of structural variant">
##INFO=<ID=END,Number=1,Type=Integer,Description="End position of the variant described in this record">
##INFO=<ID=SVLEN,Number=1,Type=Integer,Description="Difference in length between REF and ALT alleles">
##INFO=<ID=SC,Number=.,Type=String,Description="SV Caller(s) that supports this variant">
##FORMAT=<ID=GT,Number=1,Type=String,Description="Genotype">
##INFO=<ID=TruScore,Number=1,Type=Float,Description="Truvari score for similarity of match">
##INFO=<ID=PctSeqSimilarity,Number=1,Type=Float,Description="Pct sequence similarity between this variant and its closest match">
##INFO=<ID=PctSizeSimilarity,Number=1,Type=Float,Description="Pct size similarity between this variant and its closest match">
##INFO=<ID=PctRecOverlap,Number=1,Type=Float,Description="Percent reciprocal overlap percent of the two calls' coordinates">
##INFO=<ID=StartDistance,Number=1,Type=Integer,Description="Distance of this call's start from comparison call's start">
##INFO=<ID=EndDistance,Number=1,Type=Integer,Description="Distance of this call's start from comparison call's start">
##INFO=<ID=SizeDiff,Number=1,Type=Float,Description="Difference in size(basecall) and size(evalcall)">
##INFO=<ID=NumNeighbors,Number=1,Type=Integer,Description="Number of calls in B that were in the neighborhood (REFDIST) of this call">
##INFO=<ID=NumThresholdNeighbors,Number=1,Type=Integer,Description="Number of calls in B that are within threshold distances of this call">
##INFO=<ID=MatchId,Number=1,Type=Integer,Description="Truvari uid to help tie tp-base.vcf and tp-call.vcf entries together">
#CHROM	POS	ID	REF	ALT	QUAL	FILTER	INFO	FORMAT	Sample
chr1	27814155	.	N	<INS>	30	.	END=27814155;SVTYPE=INS;SVLEN=52;SC=DeBreak,Sniffles2,Smartie-sv_aln,Smartie-sv_asm,Dipcall;NumNeighbors=1;NumThresholdNeighbors=1;MatchId=1;TruScore=0.333333;PctSeqSimilarity=0;PctSizeSimilarity=1;PctRecOverlap=0;SizeDiff=0;StartDistance=-1;EndDistance=-2	GT	1/0
chr1	201226502	.	N	<DEL>	30	.	END=201226564;SVTYPE=DEL;SVLEN=62;SC=DeBreak,Sniffles2,NanoVar,pbsv,SVIM,Sniffles,Smartie-sv_aln,PBHoney,Smartie-sv_asm,SVIM-asm,PAV,Dipcall;NumNeighbors=2;NumThresholdNeighbors=1;MatchId=13;TruScore=0.661376;PctSeqSimilarity=0;PctSizeSimilarity=1;PctRecOverlap=0.984127;SizeDiff=0;StartDistance=-1;EndDistance=-1	GT	1/0
chr1	201227027	chr1-201227028-INS-516	N	<INS>	.	.	END=201227027;SVTYPE=INS;SVLEN=516;SC=DeBreak,SKSV,PBHoney,Smartie-sv_asm,SVIM-asm,PAV;NumNeighbors=1;NumThresholdNeighbors=1;MatchId=14;TruScore=0.330773;PctSeqSimilarity=0;PctSizeSimilarity=0.990403;PctRecOverlap=0.00191571;SizeDiff=-5;StartDistance=107;EndDistance=-414	GT	1/1
chr1	113316917	.	N	<INS>	30	.	END=113316917;SVTYPE=INS;SVLEN=178;SC=DeBreak,MAMnet,Sniffles2,cuteSV,NanoVar,SVIM,Sniffles,Smartie-sv_aln,PBHoney,Smartie-sv_asm,SVIM-asm,PAV,Dipcall;NumNeighbors=1;NumThresholdNeighbors=1;MatchId=21;TruScore=0.333333;PctSeqSimilarity=0;PctSizeSimilarity=1;PctRecOverlap=0;SizeDiff=0;StartDistance=-64;EndDistance=-242	GT	1/0
chr1	165659164	.	N	<DEL>	.	PASS	END=165659271;SVTYPE=DEL;SVLEN=-107;SC=DeBreak,MAMnet,Sniffles2,cuteSV,NanoVar,pbsv,SVIM,Sniffles,Smartie-sv_aln,PBHoney;NumNeighbors=2;NumThresholdNeighbors=1;MatchId=34;TruScore=0.564815;PctSeqSimilarity=0;PctSizeSimilarity=1;PctRecOverlap=0.694444;SizeDiff=0;StartDistance=-33;EndDistance=-33	GT	./.
chr1	42687703	chr1-42687704-INS-75	N	<INS>	.	.	END=42687703;SVTYPE=INS;SVLEN=75;SC=DeBreak,Sniffles2,SKSV,cuteSV,pbsv,SVIM,Sniffles,Smartie-sv_aln,PBHoney,Smartie-sv_asm,PAV;NumNeighbors=1;NumThresholdNeighbors=1;MatchId=38;TruScore=0.328949;PctSeqSimilarity=0;PctSizeSimilarity=0.974026;PctRecOverlap=0.0128205;SizeDiff=-2;StartDistance=58;EndDistance=-19	GT	0/1
chr1	50835014	pbsv.INS.1090	N	<INS>	.	PASS	END=50835014;SVTYPE=INS;SVLEN=564;SC=DeBreak,pbsv;NumNeighbors=1;NumThresholdNeighbors=1;MatchId=44;TruScore=0.253732;PctSeqSimilarity=0;PctSizeSimilarity=0.758865;PctRecOverlap=0.002331;SizeDiff=136;StartDistance=249;EndDistance=-179	GT	0/1
chr1	9230435	.	N	<INS>	30	.	END=9230435;SVTYPE=INS;SVLEN=318;SC=DeBreak,Smartie-sv_asm,Dipcall;NumNeighbors=1;NumThresholdNeighbors=1;MatchId=62;TruScore=0.318707;PctSeqSimilarity=0;PctSizeSimilarity=0.95283;PctRecOverlap=0.00328947;SizeDiff=15;StartDistance=140;EndDistance=-163	GT	0/1
chr1	174906884	chr1-174906885-INS-1094	N	<INS>	.	.	END=174906884;SVTYPE=INS;SVLEN=1094;SC=DeBreak,Sniffles2,cuteSV,NanoVar,pbsv,SVIM,Smartie-sv_aln,Smartie-sv_asm,SVIM-asm,PAV;NumNeighbors=1;NumThresholdNeighbors=1;MatchId=80;TruScore=0.333333;PctSeqSimilarity=0;PctSizeSimilarity=1;PctRecOverlap=0;SizeDiff=0;StartDistance=-1;EndDistance=-2	GT	1/1
chr1	117571843	.	N	<INS>	30	.	END=117571843;SVTYPE=INS;SVLEN=50;SC=DeBreak,MAMnet,Sniffles2,SKSV,cuteSV,NanoVar,SVIM,Sniffles,Smartie-sv_aln,PBHoney,Smartie-sv_asm,SVIM-asm,PAV,Dipcall;NumNeighbors=1;NumThresholdNeighbors=1;MatchId=86;TruScore=0.308642;PctSeqSimilarity=0;PctSizeSimilarity=0.925926;PctRecOverlap=0;SizeDiff=-4;StartDistance=53;EndDistance=52	GT	0/1
chr1	231257860	.	N	<INS>	.	PASS	END=231257860;SVTYPE=INS;SVLEN=290;SC=DeBreak,Smartie-sv_aln;NumNeighbors=1;NumThresholdNeighbors=1;MatchId=97;TruScore=0.32333;PctSeqSimilarity=0;PctSizeSimilarity=0.966667;PctRecOverlap=0.00332226;SizeDiff=-10;StartDistance=49;EndDistance=-251	GT	./.
chr1	162696890	Sniffles2.INS.510S0	N	<INS>	54	PASS	END=162696890;SVTYPE=INS;SVLEN=121;SC=DeBreak,Sniffles2;NumNeighbors=1;NumThresholdNeighbors=1;MatchId=111;TruScore=0.23237;PctSeqSimilarity=0;PctSizeSimilarity=0.691429;PctRecOverlap=0.00568182;SizeDiff=-54;StartDistance=0;EndDistance=-175	GT	0/1
chr1	82721710	chr1-82721711-INS-3121	N	<INS>	.	.	END=82721710;SVTYPE=INS;SVLEN=3121;SC=DeBreak,Sniffles2,pbsv,Smartie-sv_asm,SVIM-asm,PAV;NumNeighbors=1;NumThresholdNeighbors=1;MatchId=121;TruScore=0.333333;PctSeqSimilarity=0;PctSizeSimilarity=1;PctRecOverlap=0;SizeDiff=0;StartDistance=-1;EndDistance=-2	GT	1/1
chr1	155974304	Sniffles2.INS.4F2S0	N	<INS>	58	PASS	END=155974304;SVTYPE=INS;SVLEN=197;SC=DeBreak,Sniffles2;NumNeighbors=1;NumThresholdNeighbors=1;MatchId=128;TruScore=0.197459;PctSeqSimilarity=0;PctSizeSimilarity=0.583756;PctRecOverlap=0.00862069;SizeDiff=82;StartDistance=0;EndDistance=-115	GT	1/1
chr1	167404307	chr1-167404308-INS-73	N	<INS>	.	.	END=167404307;SVTYPE=INS;SVLEN=73;SC=DeBreak,Sniffles2,SKSV,cuteSV,NanoVar,pbsv,SVIM,Sniffles,Smartie-sv_aln,PBHoney,Smartie-sv_asm,PAV;NumNeighbors=1;NumThresholdNeighbors=1;MatchId=147;TruScore=0.328767;PctSeqSimilarity=0;PctSizeSimilarity=0.986301;PctRecOverlap=0;SizeDiff=1;StartDistance=-76;EndDistance=-148	GT	1/0
chr1	218894529	.	N	<INS>	30	.	END=218894529;SVTYPE=INS;SVLEN=78;SC=DeBreak,MAMnet,Sniffles2,SKSV,cuteSV,SVIM,Sniffles,Smartie-sv_aln,PBHoney,Smartie-sv_asm,SVIM-asm,PAV,Dipcall;NumNeighbors=1;NumThresholdNeighbors=1;MatchId=160;TruScore=0.299634;PctSeqSimilarity=0;PctSizeSimilarity=0.884615;PctRecOverlap=0.0142857;SizeDiff=9;StartDistance=23;EndDistance=-46	GT	0/1
chr1	31124634	.	N	<INS>	30	.	END=31124634;SVTYPE=INS;SVLEN=57;SC=DeBreak,MAMnet,Sniffles2,SKSV,cuteSV,NanoVar,pbsv,SVIM,Sniffles,Smartie-sv_aln,Smartie-sv_asm,SVIM-asm,PAV,Dipcall;NumNeighbors=1;NumThresholdNeighbors=1;MatchId=162;TruScore=0.333333;PctSeqSimilarity=0;PctSizeSimilarity=1;PctRecOverlap=0;SizeDiff=0;StartDistance=-128;EndDistance=-185	GT	1/0
chr1	2079159	.	N	<INS>	30	.	END=2079159;SVTYPE=INS;SVLEN=162;SC=DeBreak,MAMnet,Sniffles2,SKSV,cuteSV,SVIM,Sniffles,Smartie-sv_aln,PBHoney,Smartie-sv_asm,SVIM-asm,PAV,Dipcall;NumNeighbors=1;NumThresholdNeighbors=1;MatchId=177;TruScore=0.333333;PctSeqSimilarity=0;PctSizeSimilarity=1;PctRecOverlap=0;SizeDiff=0;StartDistance=-21;EndDistance=-183	GT	1/0
chr1	3785148	Sniffles2.INS.B8S0	N	<INS>	58	PASS	END=3785148;SVTYPE=INS;SVLEN=140;SC=DeBreak,Sniffles2;NumNeighbors=1;NumThresholdNeighbors=1;MatchId=181;TruScore=0.315421;PctSeqSimilarity=0;PctSizeSimilarity=0.939597;PctRecOverlap=0.00666667;SizeDiff=-9;StartDistance=1;EndDistance=-148	GT	1/1
chr1	3504440	.	N	<INS>	.	PASS	END=3504440;SVTYPE=INS;SVLEN=397;SC=DeBreak,Smartie-sv_asm;NumNeighbors=1;NumThresholdNeighbors=1;MatchId=185;TruScore=0.272291;PctSeqSimilarity=0;PctSizeSimilarity=0.816872;PctRecOverlap=0;SizeDiff=-89;StartDistance=-44;EndDistance=-530	GT	0/1
chr1	2566482	.	N	<INS>	30	.	END=2566482;SVTYPE=INS;SVLEN=67;SC=DeBreak,MAMnet,Sniffles2,SKSV,cuteSV,NanoVar,SVIM,Sniffles,Smartie-sv_aln,Smartie-sv_asm,SVIM-asm,PAV,Dipcall;NumNeighbors=1;NumThresholdNeighbors=1;MatchId=191;TruScore=0.333333;PctSeqSimilarity=0;PctSizeSimilarity=1;PctRecOverlap=0;SizeDiff=0;StartDistance=-57;EndDistance=-124	GT	1/0
chr1	3393867	svim_asm.INS.108	N	<INS>	.	PASS	END=3393867;SVTYPE=INS;SVLEN=2343;SC=DeBreak,SVIM-asm;NumNeighbors=1;NumThresholdNeighbors=1;MatchId=200;TruScore=0.245984;PctSeqSimilarity=0;PctSizeSimilarity=0.737953;PctRecOverlap=0;SizeDiff=-832;StartDistance=9;EndDistance=8	GT	1/0
chr1	247287283	.	N	<DEL>	.	PASS	END=247287481;SVTYPE=DEL;SVLEN=-198;SC=DeBreak,MAMnet,cuteSV,pbsv,SVIM,Sniffles,Smartie-sv_aln,PBHoney;NumNeighbors=1;NumThresholdNeighbors=1;MatchId=210;TruScore=0.614992;PctSeqSimilarity=0;PctSizeSimilarity=0.994975;PctRecOverlap=0.85;SizeDiff=-1;StartDistance=-29;EndDistance=-30	GT	./.
chr1	206283190	pbsv.INS.2874	N	<INS>	.	PASS	END=206283190;SVTYPE=INS;SVLEN=10323;SC=DeBreak,pbsv;NumNeighbors=1;NumThresholdNeighbors=1;MatchId=214;TruScore=0.190925;PctSeqSimilarity=0;PctSizeSimilarity=0.572605;PctRecOverlap=0.000169147;SizeDiff=4412;StartDistance=731;EndDistance=-5180	GT	0/1
chr1	25493378	.	N	<INS>	30	.	END=25493378;SVTYPE=INS;SVLEN=72;SC=DeBreak,MAMnet,Sniffles2,SKSV,cuteSV,SVIM,Sniffles,Smartie-sv_aln,PBHoney,Smartie-sv_asm,SVIM-asm,PAV,Dipcall;NumNeighbors=1;NumThresholdNeighbors=1;MatchId=217;TruScore=0.282407;PctSeqSimilarity=0;PctSizeSimilarity=0.847222;PctRecOverlap=0;SizeDiff=11;StartDistance=-15;EndDistance=-76	GT	0/1
chr1	12102725	.	N	<INS>	30	.	END=12102725;SVTYPE=INS;SVLEN=50;SC=DeBreak,Sniffles2,SKSV,SVIM,Sniffles,Smartie-sv_aln,Smartie-sv_asm,SVIM-asm,Dipcall;NumNeighbors=1;NumThresholdNeighbors=1;MatchId=227;TruScore=0.326797;PctSeqSimilarity=0;PctSizeSimilarity=0.980392;PctRecOverlap=0;SizeDiff=-1;StartDistance=-13;EndDistance=-14	GT	0/1
chr2	25927984	.	N	<INS>	30	.	END=25927984;SVTYPE=INS;SVLEN=68;SC=DeBreak,MAMnet,Sniffles2,SKSV,cuteSV,pbsv,SVIM,Sniffles,Smartie-sv_aln,Smartie-sv_asm,SVIM-asm,PAV,Dipcall;NumNeighbors=1;NumThresholdNeighbors=1;MatchId=274;TruScore=0.333333;PctSeqSimilarity=0;PctSizeSimilarity=1;PctRecOverlap=0;SizeDiff=0;StartDistance=-6;EndDistance=-74	GT	0/1
chr2	242929565	.	N	<INS>	.	PASS	END=242929565;SVTYPE=INS;SVLEN=620;SC=DeBreak,MAMnet,Sniffles2,cuteSV,NanoVar,pbsv,Smartie-sv_aln;NumNeighbors=1;NumThresholdNeighbors=1;MatchId=292;TruScore=0.333333;PctSeqSimilarity=0;PctSizeSimilarity=1;PctRecOverlap=0;SizeDiff=0;StartDistance=19;EndDistance=18	GT	./.
chr2	199713540	chr2-199713541-INS-62	N	<INS>	.	.	END=199713540;SVTYPE=INS;SVLEN=62;SC=DeBreak,MAMnet,Sniffles2,cuteSV,NanoVar,SVIM,Sniffles,Smartie-sv_aln,Smartie-sv_asm,SVIM-asm,PAV;NumNeighbors=1;NumThresholdNeighbors=1;MatchId=299;TruScore=0.327957;PctSeqSimilarity=0;PctSizeSimilarity=0.983871;PctRecOverlap=0;SizeDiff=1;StartDistance=-21;EndDistance=-82	GT	1/0
chr2	233015088	3909_0	N	<DEL>	.	PASS	END=233042699;SVTYPE=DEL;SVLEN=-27611;SC=DeBreak,cuteSV,Sniffles;NumNeighbors=2;NumThresholdNeighbors=1;MatchId=302;TruScore=0.665435;PctSeqSimilarity=0;PctSizeSimilarity=0.999964;PctRecOverlap=0.996342;SizeDiff=1;StartDistance=100;EndDistance=101	GT	0/0
chr2	192605863	chr2-192605864-INS-50	N	<INS>	.	.	END=192605863;SVTYPE=INS;SVLEN=50;SC=DeBreak,MAMnet,Sniffles2,NanoVar,SVIM,Sniffles,Smartie-sv_aln,Smartie-sv_asm,PAV;NumNeighbors=1;NumThresholdNeighbors=1;MatchId=303;TruScore=0.314465;PctSeqSimilarity=0;PctSizeSimilarity=0.943396;PctRecOverlap=0;SizeDiff=-3;StartDistance=7;EndDistance=6	GT	0/1
chr2	234084942	Sniffles2.INS.65DS1	N	<INS>	52	PASS	END=234084942;SVTYPE=INS;SVLEN=436;SC=DeBreak,Sniffles2;NumNeighbors=1;NumThresholdNeighbors=1;MatchId=311;TruScore=0.276932;PctSeqSimilarity=0;PctSizeSimilarity=0.828897;PctRecOverlap=0.00189753;SizeDiff=-90;StartDistance=8;EndDistance=-518	GT	0/1
chr2	1838714	.	N	<INS>	.	PASS	END=1838714;SVTYPE=INS;SVLEN=66;SC=DeBreak,MAMnet,Sniffles2,SKSV,cuteSV,NanoVar,pbsv,SVIM,Sniffles,Smartie-sv_aln,Smartie-sv_asm;NumNeighbors=1;NumThresholdNeighbors=1;MatchId=320;TruScore=0.328283;PctSeqSimilarity=0;PctSizeSimilarity=0.984848;PctRecOverlap=0;SizeDiff=1;StartDistance=-36;EndDistance=-101	GT	0/1
chr2	178318713	pbsv.INS.6343	N	<INS>	.	PASS	END=178318713;SVTYPE=INS;SVLEN=341;SC=DeBreak,pbsv;NumNeighbors=1;NumThresholdNeighbors=1;MatchId=332;TruScore=0.30605;PctSeqSimilarity=0;PctSizeSimilarity=0.914956;PctRecOverlap=0.00319489;SizeDiff=29;StartDistance=294;EndDistance=-18	GT	0/1
chr2	7273692	.	N	<INS>	30	.	END=7273692;SVTYPE=INS;SVLEN=72;SC=DeBreak,MAMnet,Sniffles2,SKSV,cuteSV,NanoVar,pbsv,SVIM,Sniffles,Smartie-sv_aln,PBHoney,Smartie-sv_asm,SVIM-asm,PAV,Dipcall;NumNeighbors=1;NumThresholdNeighbors=1;MatchId=334;TruScore=0.328704;PctSeqSimilarity=0;PctSizeSimilarity=0.986111;PctRecOverlap=0;SizeDiff=1;StartDistance=-45;EndDistance=-116	GT	1/0
chr2	205513375	.	N	<INS>	30	.	END=205513375;SVTYPE=INS;SVLEN=62;SC=DeBreak,MAMnet,Sniffles2,SKSV,cuteSV,NanoVar,SVIM,Sniffles,Smartie-sv_aln,PBHoney,Smartie-sv_asm,SVIM-asm,PAV,Dipcall;NumNeighbors=1;NumThresholdNeighbors=1;MatchId=344;TruScore=0.224638;PctSeqSimilarity=0;PctSizeSimilarity=0.673913;PctRecOverlap=0;SizeDiff=-30;StartDistance=-66;EndDistance=-158	GT	0/1
chr2	63779094	Sniffles2.INS.24FS1	N	<INS>	58	PASS	END=63779094;SVTYPE=INS;SVLEN=182;SC=DeBreak,Sniffles2;NumNeighbors=1;NumThresholdNeighbors=1;MatchId=361;TruScore=0.26422;PctSeqSimilarity=0;PctSizeSimilarity=0.785714;PctRecOverlap=0.00694444;SizeDiff=39;StartDistance=0;EndDistance=-143	GT	0/1
chr2	241730959	.	N	<INS>	30	.	END=241730959;SVTYPE=INS;SVLEN=84;SC=DeBreak,MAMnet,Sniffles2,SKSV,cuteSV,NanoVar,SVIM,Sniffles,Smartie-sv_aln,PBHoney,Smartie-sv_asm,SVIM-asm,PAV,Dipcall;NumNeighbors=1;NumThresholdNeighbors=1;MatchId=363;TruScore=0.333333;PctSeqSimilarity=0;PctSizeSimilarity=1;PctRecOverlap=0;SizeDiff=0;StartDistance=-12;EndDistance=-96	GT	0/1
chr2	241047724	chr2-241047725-INS-57	N	<INS>	.	.	END=241047724;SVTYPE=INS;SVLEN=57;SC=DeBreak,MAMnet,Sniffles2,SKSV,cuteSV,NanoVar,pbsv,SVIM,Sniffles,Smartie-sv_aln,Smartie-sv_asm,PAV;NumNeighbors=1;NumThresholdNeighbors=1;MatchId=367;TruScore=0.309942;PctSeqSimilarity=0;PctSizeSimilarity=0.929825;PctRecOverlap=0;SizeDiff=4;StartDistance=-98;EndDistance=-99	GT	0/1
chr2	1089576	nv_SV5169-796E	N	<DEL>	14.3	PASS	END=1089640;SVTYPE=DEL;SVLEN=-64;SC=DeBreak,MAMnet,Sniffles2,SKSV,cuteSV,NanoVar;NumNeighbors=1;NumThresholdNeighbors=1;MatchId=375;TruScore=0.313726;PctSeqSimilarity=0;PctSizeSimilarity=0.941176;PctRecOverlap=0;SizeDiff=-4;StartDistance=-237;EndDistance=-241	GT	0/1
chr2	182153318	.	N	<INS>	30	.	END=182153318;SVTYPE=INS;SVLEN=364;SC=DeBreak,Smartie-sv_asm,Dipcall;NumNeighbors=2;NumThresholdNeighbors=2;MatchId=384;TruScore=0.32326;PctSeqSimilarity=0;PctSizeSimilarity=0.96978;PctRecOverlap=0;SizeDiff=11;StartDistance=-21;EndDistance=-374	GT	0/1
chr2	71845009	.	N	<INS>	.	PASS	END=71845009;SVTYPE=INS;SVLEN=152;SC=DeBreak,Sniffles2,cuteSV,pbsv,SVIM,Smartie-sv_aln,PBHoney,Smartie-sv_asm;NumNeighbors=2;NumThresholdNeighbors=1;MatchId=391;TruScore=0.326754;PctSeqSimilarity=0;PctSizeSimilarity=0.980263;PctRecOverlap=0;SizeDiff=3;StartDistance=-12;EndDistance=-161	GT	0/1
chr2	71845503	.	N	<INS>	30	.	END=71845503;SVTYPE=INS;SVLEN=1049;SC=DeBreak,MAMnet,NanoVar,pbsv,Smartie-sv_asm,SVIM-asm,PAV,Dipcall;NumNeighbors=1;NumThresholdNeighbors=1;MatchId=395;TruScore=0.202304;PctSeqSimilarity=0;PctSizeSimilarity=0.605338;PctRecOverlap=0.00157233;SizeDiff=414;StartDistance=319;EndDistance=-316	GT	0/1
chr2	242535878	.	N	<INS>	.	PASS	END=242535878;SVTYPE=INS;SVLEN=79;SC=DeBreak,MAMnet,Sniffles2,cuteSV,pbsv,SVIM,Sniffles,Smartie-sv_aln,PBHoney;NumNeighbors=1;NumThresholdNeighbors=1;MatchId=398;TruScore=0.324895;PctSeqSimilarity=0;PctSizeSimilarity=0.974684;PctRecOverlap=0;SizeDiff=2;StartDistance=-59;EndDistance=-60	GT	./.
chr2	117594803	.	N	<DEL>	30	.	END=117594855;SVTYPE=DEL;SVLEN=52;SC=DeBreak,MAMnet,Sniffles2,SKSV,cuteSV,NanoVar,pbsv,SVIM,Sniffles,Smartie-sv_aln,PBHoney,Smartie-sv_asm,SVIM-asm,PAV,Dipcall;NumNeighbors=1;NumThresholdNeighbors=1;MatchId=409;TruScore=0.660377;PctSeqSimilarity=0;PctSizeSimilarity=1;PctRecOverlap=0.981132;SizeDiff=0;StartDistance=-1;EndDistance=-1	GT	1/0
chr2	148477002	.	N	<DEL>	.	PASS	END=148477155;SVTYPE=DEL;SVLEN=-153;SC=DeBreak,pbsv,Smartie-sv_aln,PBHoney;NumNeighbors=2;NumThresholdNeighbors=1;MatchId=417;TruScore=0.627706;PctSeqSimilarity=0;PctSizeSimilarity=1;PctRecOverlap=0.883117;SizeDiff=0;StartDistance=-18;EndDistance=-18	GT	./.
chr2	420373	.	N	<DEL>	30	.	END=420427;SVTYPE=DEL;SVLEN=54;SC=DeBreak,MAMnet,Sniffles2,SKSV,cuteSV,NanoVar,pbsv,SVIM,Sniffles,Smartie-sv_aln,PBHoney,Smartie-sv_asm,SVIM-asm,PAV,Dipcall;NumNeighbors=1;NumThresholdNeighbors=1;MatchId=418;TruScore=0.660606;PctSeqSimilarity=0;PctSizeSimilarity=1;PctRecOverlap=0.981818;SizeDiff=0;StartDistance=-1;EndDistance=-1	GT	0/1
chr2	420805	chr2-420806-INS-54	N	<INS>	.	.	END=420805;SVTYPE=INS;SVLEN=54;SC=DeBreak,MAMnet,Sniffles2,SKSV,cuteSV,SVIM,Sniffles,Smartie-sv_aln,Smartie-sv_asm,SVIM-asm,PAV;NumNeighbors=1;NumThresholdNeighbors=1;MatchId=419;TruScore=0.333333;PctSeqSimilarity=0;PctSizeSimilarity=1;PctRecOverlap=0;SizeDiff=0;StartDistance=-182;EndDistance=-236	GT	1/0
chr2	65939406	chr2-65939407-DEL-50	N	<DEL>	.	.	END=65939456;SVTYPE=DEL;SVLEN=50;SC=DeBreak,MAMnet,Sniffles2,SKSV,cuteSV,NanoVar,pbsv,SVIM,Sniffles,Smartie-sv_aln,PBHoney,Smartie-sv_asm,SVIM-asm,PAV;NumNeighbors=1;NumThresholdNeighbors=1;MatchId=438;TruScore=0.660131;PctSeqSimilarity=0;PctSizeSimilarity=1;PctRecOverlap=0.980392;SizeDiff=0;StartDistance=-1;EndDistance=-1	GT	1/0
chr2	118851009	.	N	<DEL>	30	.	END=118851085;SVTYPE=DEL;SVLEN=76;SC=DeBreak,MAMnet,Sniffles2,SKSV,cuteSV,NanoVar,pbsv,SVIM,Sniffles,Smartie-sv_aln,PBHoney,Smartie-sv_asm,SVIM-asm,PAV,Dipcall;NumNeighbors=1;NumThresholdNeighbors=1;MatchId=441;TruScore=0.320175;PctSeqSimilarity=0;PctSizeSimilarity=0.960526;PctRecOverlap=0;SizeDiff=3;StartDistance=113;EndDistance=116	GT	1/0
chr2	207240155	pbsv.INS.6715	N	<INS>	.	PASS	END=207240155;SVTYPE=INS;SVLEN=71;SC=DeBreak,Sniffles2,SKSV,cuteSV,NanoVar,pbsv;NumNeighbors=1;NumThresholdNeighbors=1;MatchId=445;TruScore=0.324201;PctSeqSimilarity=0;PctSizeSimilarity=0.972603;PctRecOverlap=0;SizeDiff=-2;StartDistance=-32;EndDistance=-105	GT	0/1
chr2	30164832	nv_SV5935-2390	N	<INS>	16.6	PASS	END=30164833;SVTYPE=INS;SVLEN=128;SC=DeBreak,Sniffles2,NanoVar;NumNeighbors=1;NumThresholdNeighbors=1;MatchId=449;TruScore=0.270427;PctSeqSimilarity=0;PctSizeSimilarity=0.805031;PctRecOverlap=0.00625;SizeDiff=-31;StartDistance=159;EndDistance=1	GT	1/1
chr2	35976191	svim.DEL.1617	N	<DEL>	22	PASS	END=35997351;SVTYPE=DEL;SVLEN=21160;SC=DeBreak,Sniffles2,SVIM;NumNeighbors=1;NumThresholdNeighbors=1;MatchId=452;TruScore=0.666667;PctSeqSimilarity=0;PctSizeSimilarity=1;PctRecOverlap=1;SizeDiff=0;StartDistance=0;EndDistance=0	GT	0/1
chr2	117815358	chr2-117815359-INS-61	N	<INS>	.	.	END=117815358;SVTYPE=INS;SVLEN=61;SC=DeBreak,MAMnet,Sniffles2,cuteSV,NanoVar,SVIM,Sniffles,Smartie-sv_aln,Smartie-sv_asm,SVIM-asm,PAV;NumNeighbors=1;NumThresholdNeighbors=1;MatchId=459;TruScore=0.311859;PctSeqSimilarity=0;PctSizeSimilarity=0.918033;PctRecOverlap=0.0175439;SizeDiff=5;StartDistance=41;EndDistance=-15	GT	0/1
chr2	242817229	.	N	<DEL>	30	.	END=242817333;SVTYPE=DEL;SVLEN=104;SC=DeBreak,MAMnet,Sniffles2,SKSV,cuteSV,NanoVar,pbsv,SVIM,Sniffles,Smartie-sv_aln,PBHoney,Smartie-sv_asm,SVIM-asm,PAV,Dipcall;NumNeighbors=1;NumThresholdNeighbors=1;MatchId=469;TruScore=0.195238;PctSeqSimilarity=0;PctSizeSimilarity=0.5;PctRecOverlap=0.0857143;SizeDiff=52;StartDistance=44;EndDistance=96	GT	0/1
chr2	111980875	pbsv.DEL.5447	N	<DEL>	.	PASS	END=111981072;SVTYPE=DEL;SVLEN=197;SC=DeBreak,pbsv;NumNeighbors=1;NumThresholdNeighbors=1;MatchId=471;TruScore=0.58579;PctSeqSimilarity=0;PctSizeSimilarity=0.959391;PctRecOverlap=0.79798;SizeDiff=8;StartDistance=32;EndDistance=40	GT	0/1
chr2	182471145	.	N	<INS>	30	.	END=182471145;SVTYPE=INS;SVLEN=56;SC=DeBreak,Sniffles2,NanoVar,Sniffles,Smartie-sv_aln,Smartie-sv_asm,PAV,Dipcall;NumNeighbors=1;NumThresholdNeighbors=1;MatchId=477;TruScore=0.333232;PctSeqSimilarity=0;PctSizeSimilarity=0.982456;PctRecOverlap=0.0172414;SizeDiff=-1;StartDistance=42;EndDistance=-15	GT	1/0
chr2	242055372	.	N	<INS>	30	.	END=242055372;SVTYPE=INS;SVLEN=106;SC=DeBreak,MAMnet,Sniffles2,SKSV,cuteSV,NanoVar,SVIM,Sniffles,Smartie-sv_aln,PBHoney,Smartie-sv_asm,SVIM-asm,PAV,Dipcall;NumNeighbors=1;NumThresholdNeighbors=1;MatchId=485;TruScore=0.323991;PctSeqSimilarity=0;PctSizeSimilarity=0.962264;PctRecOverlap=0.00970874;SizeDiff=4;StartDistance=17;EndDistance=-85	GT	1/.
chr2	60695160	chr2-60695161-INS-91	N	<INS>	.	.	END=60695160;SVTYPE=INS;SVLEN=91;SC=DeBreak,Sniffles2,SKSV,cuteSV,NanoVar,pbsv,SVIM,Sniffles,Smartie-sv_aln,PBHoney,Smartie-sv_asm,PAV;NumNeighbors=1;NumThresholdNeighbors=1;MatchId=497;TruScore=0.333333;PctSeqSimilarity=0;PctSizeSimilarity=1;PctRecOverlap=0;SizeDiff=0;StartDistance=-1;EndDistance=-2	GT	1/0
chr2	239685507	chr2-239685508-INS-80	N	<INS>	.	.	END=239685507;SVTYPE=INS;SVLEN=80;SC=DeBreak,Sniffles2,SVIM,Smartie-sv_aln,Smartie-sv_asm,PAV;NumNeighbors=1;NumThresholdNeighbors=1;MatchId=501;TruScore=0.168776;PctSeqSimilarity=0;PctSizeSimilarity=0.506329;PctRecOverlap=0;SizeDiff=-78;StartDistance=-292;EndDistance=-450	GT	1/0
chr2	236711642	.	N	<INS>	30	.	END=236711642;SVTYPE=INS;SVLEN=555;SC=DeBreak,Smartie-sv_asm,Dipcall;NumNeighbors=1;NumThresholdNeighbors=1;MatchId=504;TruScore=0.32554;PctSeqSimilarity=0;PctSizeSimilarity=0.974775;PctRecOverlap=0.00184502;SizeDiff=14;StartDistance=343;EndDistance=-198	GT	0/1
chr2	960796	.	N	<INS>	30	.	END=960796;SVTYPE=INS;SVLEN=544;SC=DeBreak,Smartie-sv_aln,PBHoney,Smartie-sv_asm,Dipcall;NumNeighbors=1;NumThresholdNeighbors=1;MatchId=506;TruScore=0.262421;PctSeqSimilarity=0;PctSizeSimilarity=0.784926;PctRecOverlap=0.00233645;SizeDiff=117;StartDistance=133;EndDistance=-294	GT	1/0
chr2	215700082	.	N	<INS>	.	PASS	END=215700082;SVTYPE=INS;SVLEN=429;SC=DeBreak,Smartie-sv_aln;NumNeighbors=1;NumThresholdNeighbors=1;MatchId=508;TruScore=0.32355;PctSeqSimilarity=0;PctSizeSimilarity=0.968397;PctRecOverlap=0.00225225;SizeDiff=-14;StartDistance=334;EndDistance=-109	GT	./.
chr2	240854734	.	N	<INS>	30	.	END=240854734;SVTYPE=INS;SVLEN=66;SC=DeBreak,Sniffles2,cuteSV,NanoVar,pbsv,SVIM,Sniffles,Smartie-sv_aln,Smartie-sv_asm,SVIM-asm,PAV,Dipcall;NumNeighbors=1;NumThresholdNeighbors=1;MatchId=517;TruScore=0.333333;PctSeqSimilarity=0;PctSizeSimilarity=1;PctRecOverlap=0;SizeDiff=0;StartDistance=-1;EndDistance=-2	GT	1/0
chr2	227228710	chr2-227228711-DEL-83	N	<DEL>	.	.	END=227228793;SVTYPE=DEL;SVLEN=83;SC=DeBreak,MAMnet,Sniffles2,SKSV,cuteSV,NanoVar,pbsv,SVIM,Sniffles,Smartie-sv_aln,PBHoney,Smartie-sv_asm,SVIM-asm,PAV;NumNeighbors=1;NumThresholdNeighbors=1;MatchId=528;TruScore=0.662698;PctSeqSimilarity=0;PctSizeSimilarity=1;PctRecOverlap=0.988095;SizeDiff=0;StartDistance=-1;EndDistance=-1	GT	0/1
chr3	194831124	.	N	<DEL>	.	PASS	END=194831193;SVTYPE=DEL;SVLEN=-69;SC=DeBreak,Sniffles2,NanoVar,SVIM,Sniffles,Smartie-sv_aln;NumNeighbors=1;NumThresholdNeighbors=1;MatchId=536;TruScore=0.661905;PctSeqSimilarity=0;PctSizeSimilarity=1;PctRecOverlap=0.985714;SizeDiff=0;StartDistance=-1;EndDistance=-1	GT	./.
chr3	197741797	.	N	<INS>	30	.	END=197741797;SVTYPE=INS;SVLEN=223;SC=DeBreak,MAMnet,Sniffles2,cuteSV,SVIM,Smartie-sv_aln,PBHoney,Smartie-sv_asm,SVIM-asm,PAV,Dipcall;NumNeighbors=2;NumThresholdNeighbors=2;MatchId=539;TruScore=0.333333;PctSeqSimilarity=0;PctSizeSimilarity=1;PctRecOverlap=0;SizeDiff=0;StartDistance=-59;EndDistance=-282	GT	1/0
chr3	95502781	.	N	<INS>	30	.	END=95502781;SVTYPE=INS;SVLEN=325;SC=DeBreak,Sniffles2,Smartie-sv_aln,Smartie-sv_asm,SVIM-asm,PAV,Dipcall;NumNeighbors=1;NumThresholdNeighbors=1;MatchId=540;TruScore=0.200246;PctSeqSimilarity=0;PctSizeSimilarity=0.600739;PctRecOverlap=0;SizeDiff=-216;StartDistance=-16;EndDistance=-557	GT	0/1
chr3	6430197	.	N	<INS>	30	.	END=6430197;SVTYPE=INS;SVLEN=72;SC=DeBreak,MAMnet,Sniffles2,SKSV,cuteSV,SVIM,Sniffles,Smartie-sv_aln,PBHoney,Smartie-sv_asm,SVIM-asm,PAV,Dipcall;NumNeighbors=1;NumThresholdNeighbors=1;MatchId=544;TruScore=0.333333;PctSeqSimilarity=0;PctSizeSimilarity=1;PctRecOverlap=0;SizeDiff=0;StartDistance=-270;EndDistance=-342	GT	0/1
chr3	1286988	chr3-1286989-INS-65	N	<INS>	.	.	END=1286988;SVTYPE=INS;SVLEN=65;SC=DeBreak,Sniffles2,SKSV,cuteSV,pbsv,SVIM,Sniffles,Smartie-sv_aln,Smartie-sv_asm,PAV;NumNeighbors=1;NumThresholdNeighbors=1;MatchId=572;TruScore=0.282051;PctSeqSimilarity=0;PctSizeSimilarity=0.846154;PctRecOverlap=0;SizeDiff=10;StartDistance=78;EndDistance=23	GT	1/0
chr3	95874495	.	N	<DEL>	.	PASS	END=95874587;SVTYPE=DEL;SVLEN=-92;SC=DeBreak,MAMnet,Sniffles2,cuteSV,pbsv,SVIM,Smartie-sv_aln,PBHoney;NumNeighbors=1;NumThresholdNeighbors=1;MatchId=576;TruScore=0.584229;PctSeqSimilarity=0;PctSizeSimilarity=1;PctRecOverlap=0.752688;SizeDiff=0;StartDistance=-23;EndDistance=-23	GT	./.
chr3	194048541	.	N	<INS>	30	.	END=194048541;SVTYPE=INS;SVLEN=58;SC=DeBreak,Sniffles2,cuteSV,NanoVar,pbsv,SVIM,Sniffles,Smartie-sv_aln,PBHoney,Smartie-sv_asm,SVIM-asm,PAV,Dipcall;NumNeighbors=1;NumThresholdNeighbors=1;MatchId=580;TruScore=0.261261;PctSeqSimilarity=0;PctSizeSimilarity=0.783784;PctRecOverlap=0;SizeDiff=-16;StartDistance=80;EndDistance=6	GT	0/1
chr3	174480165	pbsv.INS.9891	N	<INS>	.	PASS	END=174480165;SVTYPE=INS;SVLEN=2487;SC=DeBreak,pbsv;NumNeighbors=1;NumThresholdNeighbors=1;MatchId=595;TruScore=0.333333;PctSeqSimilarity=0;PctSizeSimilarity=1;PctRecOverlap=0;SizeDiff=0;StartDistance=-1;EndDistance=-2	GT	0/1
chr3	178741498	.	N	<INS>	30	.	END=178741498;SVTYPE=INS;SVLEN=56;SC=DeBreak,MAMnet,Sniffles2,cuteSV,pbsv,SVIM,Sniffles,Smartie-sv_aln,Smartie-sv_asm,SVIM-asm,PAV,Dipcall;NumNeighbors=1;NumThresholdNeighbors=1;MatchId=596;TruScore=0.333333;PctSeqSimilarity=0;PctSizeSimilarity=1;PctRecOverlap=0;SizeDiff=0;StartDistance=-1;EndDistance=-2	GT	0/1
chr3	2029304	.	N	<INS>	.	PASS	END=2029304;SVTYPE=INS;SVLEN=378;SC=DeBreak,Smartie-sv_aln;NumNeighbors=1;NumThresholdNeighbors=1;MatchId=597;TruScore=0.277954;PctSeqSimilarity=0;PctSizeSimilarity=0.830688;PctRecOverlap=0.0031746;SizeDiff=64;StartDistance=219;EndDistance=-95	GT	./.
chr3	55004661	nv_SV10593-E52D	N	<INS>	16.4	PASS	END=55004662;SVTYPE=INS;SVLEN=196;SC=DeBreak,Sniffles2,NanoVar;NumNeighbors=1;NumThresholdNeighbors=1;MatchId=599;TruScore=0.301075;PctSeqSimilarity=0;PctSizeSimilarity=0.903226;PctRecOverlap=0;SizeDiff=-21;StartDistance=218;EndDistance=2	GT	1/1
chr3	127282820	.	N	<INS>	30	.	END=127282820;SVTYPE=INS;SVLEN=63;SC=DeBreak,MAMnet,Sniffles2,SKSV,cuteSV,NanoVar,SVIM,Sniffles,Smartie-sv_aln,Smartie-sv_asm,SVIM-asm,PAV,Dipcall;NumNeighbors=1;NumThresholdNeighbors=1;MatchId=606;TruScore=0.328042;PctSeqSimilarity=0;PctSizeSimilarity=0.984127;PctRecOverlap=0;SizeDiff=1;StartDistance=-81;EndDistance=-143	GT	0/1
chr3	196061836	.	N	<INS>	30	.	END=196061836;SVTYPE=INS;SVLEN=73;SC=DeBreak,Sniffles2,SKSV,cuteSV,NanoVar,SVIM,Sniffles,Smartie-sv_aln,PBHoney,Smartie-sv_asm,SVIM-asm,PAV,Dipcall;NumNeighbors=1;NumThresholdNeighbors=1;MatchId=608;TruScore=0.319635;PctSeqSimilarity=0;PctSizeSimilarity=0.958904;PctRecOverlap=0;SizeDiff=3;StartDistance=-133;EndDistance=-203	GT	./1
chr3	15634037	.	N	<INS>	30	.	END=15634037;SVTYPE=INS;SVLEN=140;SC=DeBreak,Sniffles2,SKSV,cuteSV,SVIM,Sniffles,Smartie-sv_aln,PBHoney,Smartie-sv_asm,SVIM-asm,PAV,Dipcall;NumNeighbors=1;NumThresholdNeighbors=1;MatchId=612;TruScore=0.328571;PctSeqSimilarity=0;PctSizeSimilarity=0.985714;PctRecOverlap=0;SizeDiff=2;StartDistance=-380;EndDistance=-518	GT	0/1
chr3	10266420	.	N	<INS>	30	.	END=10266420;SVTYPE=INS;SVLEN=256;SC=DeBreak,Sniffles2,Smartie-sv_asm,Dipcall;NumNeighbors=1;NumThresholdNeighbors=1;MatchId=615;TruScore=0.182086;PctSeqSimilarity=0;PctSizeSimilarity=0.539063;PctRecOverlap=0.00719424;SizeDiff=118;StartDistance=76;EndDistance=-62	GT	1/0
chr3	137769656	.	N	<DEL>	30	.	END=137769766;SVTYPE=DEL;SVLEN=110;SC=DeBreak,MAMnet,Sniffles2,SKSV,cuteSV,NanoVar,pbsv,SVIM,Sniffles,Smartie-sv_aln,PBHoney,Smartie-sv_asm,SVIM-asm,PAV,Dipcall;NumNeighbors=1;NumThresholdNeighbors=1;MatchId=617;TruScore=0.663664;PctSeqSimilarity=0;PctSizeSimilarity=1;PctRecOverlap=0.990991;SizeDiff=0;StartDistance=-1;EndDistance=-1	GT	1/0
chr3	126768357	.	N	<INS>	30	.	END=126768357;SVTYPE=INS;SVLEN=126;SC=DeBreak,MAMnet,Sniffles2,SKSV,cuteSV,NanoVar,SVIM,Sniffles,Smartie-sv_aln,PBHoney,Smartie-sv_asm,SVIM-asm,PAV,Dipcall;NumNeighbors=1;NumThresholdNeighbors=1;MatchId=625;TruScore=0.222222;PctSeqSimilarity=0;PctSizeSimilarity=0.666667;PctRecOverlap=0;SizeDiff=42;StartDistance=-82;EndDistance=-166	GT	0/1
chr3	195607897	.	N	<DEL>	30	.	END=195607948;SVTYPE=DEL;SVLEN=51;SC=DeBreak,MAMnet,Sniffles2,cuteSV,pbsv,SVIM,Sniffles,Smartie-sv_aln,PBHoney,Smartie-sv_asm,SVIM-asm,PAV,Dipcall;NumNeighbors=1;NumThresholdNeighbors=1;MatchId=635;TruScore=0.660256;PctSeqSimilarity=0;PctSizeSimilarity=1;PctRecOverlap=0.980769;SizeDiff=0;StartDistance=-1;EndDistance=-1	GT	1/0
chr3	197244346	.	N	<DEL>	30	.	END=197244398;SVTYPE=DEL;SVLEN=52;SC=DeBreak,MAMnet,Sniffles2,SKSV,cuteSV,NanoVar,pbsv,SVIM,Sniffles,Smartie-sv_aln,PBHoney,Smartie-sv_asm,SVIM-asm,PAV,Dipcall;NumNeighbors=1;NumThresholdNeighbors=1;MatchId=637;TruScore=0.660377;PctSeqSimilarity=0;PctSizeSimilarity=1;PctRecOverlap=0.981132;SizeDiff=0;StartDistance=-1;EndDistance=-1	GT	1/0
chr3	49643688	.	N	<INS>	30	.	END=49643688;SVTYPE=INS;SVLEN=300;SC=DeBreak,MAMnet,Sniffles2,SKSV,cuteSV,NanoVar,pbsv,SVIM,Sniffles,Smartie-sv_aln,PBHoney,Smartie-sv_asm,SVIM-asm,PAV,Dipcall;NumNeighbors=1;NumThresholdNeighbors=1;MatchId=640;TruScore=0.332226;PctSeqSimilarity=0;PctSizeSimilarity=0.993333;PctRecOverlap=0.00334448;SizeDiff=2;StartDistance=4;EndDistance=-294	GT	1/0
chr3	183953760	nv_SV12380-7DF3D	N	<INS>	3.2	PASS	END=183953761;SVTYPE=INS;SVLEN=184;SC=DeBreak,Sniffles2,NanoVar;NumNeighbors=1;NumThresholdNeighbors=1;MatchId=641;TruScore=0.176131;PctSeqSimilarity=0;PctSizeSimilarity=0.522727;PctRecOverlap=0.00566572;SizeDiff=-168;StartDistance=351;EndDistance=0	GT	0/1
chr3	76860957	.	N	<INS>	30	.	END=76860957;SVTYPE=INS;SVLEN=88;SC=DeBreak,MAMnet,Sniffles2,SKSV,cuteSV,SVIM,Sniffles,Smartie-sv_aln,PBHoney,Smartie-sv_asm,SVIM-asm,PAV,Dipcall;NumNeighbors=1;NumThresholdNeighbors=1;MatchId=642;TruScore=0.329545;PctSeqSimilarity=0;PctSizeSimilarity=0.988636;PctRecOverlap=0;SizeDiff=1;StartDistance=-20;EndDistance=-107	GT	0/1
chr3	159024090	.	N	<INS>	30	.	END=159024090;SVTYPE=INS;SVLEN=148;SC=DeBreak,MAMnet,Sniffles2,cuteSV,SVIM,Sniffles,Smartie-sv_aln,Smartie-sv_asm,SVIM-asm,PAV,Dipcall;NumNeighbors=1;NumThresholdNeighbors=1;MatchId=650;TruScore=0.322151;PctSeqSimilarity=0;PctSizeSimilarity=0.959459;PctRecOverlap=0.00699301;SizeDiff=6;StartDistance=12;EndDistance=-130	GT	1/1
chr3	57733647	.	N	<DEL>	30	.	END=57733698;SVTYPE=DEL;SVLEN=51;SC=DeBreak,MAMnet,Sniffles2,cuteSV,NanoVar,pbsv,SVIM,Sniffles,Smartie-sv_aln,PBHoney,Smartie-sv_asm,SVIM-asm,PAV,Dipcall;NumNeighbors=1;NumThresholdNeighbors=1;MatchId=653;TruScore=0.660256;PctSeqSimilarity=0;PctSizeSimilarity=1;PctRecOverlap=0.980769;SizeDiff=0;StartDistance=-1;EndDistance=-1	GT	0/1
chr3	176143034	.	N	<DEL>	.	PASS	END=176143163;SVTYPE=DEL;SVLEN=-129;SC=DeBreak,Sniffles2,cuteSV,pbsv,SVIM,Sniffles,Smartie-sv_aln;NumNeighbors=2;NumThresholdNeighbors=1;MatchId=662;TruScore=0.664103;PctSeqSimilarity=0;PctSizeSimilarity=1;PctRecOverlap=0.992308;SizeDiff=0;StartDistance=-1;EndDistance=-1	GT	./.
chr3	46850579	.	N	<DEL>	.	PASS	END=46850651;SVTYPE=DEL;SVLEN=-72;SC=DeBreak,Sniffles2,cuteSV,pbsv,SVIM,Sniffles,Smartie-sv_aln,PBHoney,Smartie-sv_asm;NumNeighbors=1;NumThresholdNeighbors=1;MatchId=666;TruScore=0.6621;PctSeqSimilarity=0;PctSizeSimilarity=1;PctRecOverlap=0.986301;SizeDiff=0;StartDistance=-1;EndDistance=-1	GT	0/1
chr3	130355726	.	N	<INS>	30	.	END=130355726;SVTYPE=INS;SVLEN=95;SC=DeBreak,Sniffles2,SKSV,cuteSV,NanoVar,pbsv,Smartie-sv_aln,PBHoney,SVIM-asm,PAV,Dipcall;NumNeighbors=1;NumThresholdNeighbors=1;MatchId=680;TruScore=0.242105;PctSeqSimilarity=0;PctSizeSimilarity=0.726316;PctRecOverlap=0;SizeDiff=26;StartDistance=74;EndDistance=5	GT	0/1
chr3	2125810	.	N	<INS>	30	.	END=2125810;SVTYPE=INS;SVLEN=160;SC=DeBreak,Smartie-sv_aln,Dipcall;NumNeighbors=2;NumThresholdNeighbors=2;MatchId=691;TruScore=0.331263;PctSeqSimilarity=0;PctSizeSimilarity=0.987654;PctRecOverlap=0.00613497;SizeDiff=-2;StartDistance=7;EndDistance=-155	GT	1/0
chr3	85601516	chr3-85601517-INS-66	N	<INS>	.	.	END=85601516;SVTYPE=INS;SVLEN=66;SC=DeBreak,MAMnet,Sniffles2,SKSV,cuteSV,pbsv,SVIM,Sniffles,Smartie-sv_aln,Smartie-sv_asm,SVIM-asm,PAV;NumNeighbors=1;NumThresholdNeighbors=1;MatchId=693;TruScore=0.328358;PctSeqSimilarity=0;PctSizeSimilarity=0.985075;PctRecOverlap=0;SizeDiff=-1;StartDistance=-1;EndDistance=-2	GT	0/1
chr3	76062978	.	N	<INS>	30	.	END=76062978;SVTYPE=INS;SVLEN=120;SC=DeBreak,MAMnet,Sniffles2,SKSV,NanoVar,SVIM,Sniffles,Smartie-sv_aln,PBHoney,Smartie-sv_asm,SVIM-asm,PAV,Dipcall;NumNeighbors=1;NumThresholdNeighbors=1;MatchId=699;TruScore=0.330556;PctSeqSimilarity=0;PctSizeSimilarity=0.991667;PctRecOverlap=0;SizeDiff=1;StartDistance=-113;EndDistance=-232	GT	1/1
chr4	186955526	.	N	<DEL>	30	.	END=186955616;SVTYPE=DEL;SVLEN=90;SC=DeBreak,MAMnet,Sniffles2,SKSV,cuteSV,NanoVar,pbsv,SVIM,Sniffles,Smartie-sv_aln,PBHoney,Smartie-sv_asm,SVIM-asm,PAV,Dipcall;NumNeighbors=1;NumThresholdNeighbors=1;MatchId=703;TruScore=0.534799;PctSeqSimilarity=0;PctSizeSimilarity=1;PctRecOverlap=0.604396;SizeDiff=0;StartDistance=36;EndDistance=36	GT	0/1
chr4	26211159	.	N	<INS>	30	.	END=26211159;SVTYPE=INS;SVLEN=96;SC=DeBreak,MAMnet,Sniffles2,SKSV,cuteSV,SVIM,Sniffles,Smartie-sv_aln,PBHoney,Smartie-sv_asm,SVIM-asm,PAV,Dipcall;NumNeighbors=1;NumThresholdNeighbors=1;MatchId=727;TruScore=0.329861;PctSeqSimilarity=0;PctSizeSimilarity=0.989583;PctRecOverlap=0;SizeDiff=1;StartDistance=-6;EndDistance=-101	GT	0/1
chr4	185779551	.	N	<INS>	30	.	END=185779551;SVTYPE=INS;SVLEN=64;SC=DeBreak,Sniffles2,SVIM,Sniffles,Smartie-sv_aln,Smartie-sv_asm,PAV,Dipcall;NumNeighbors=1;NumThresholdNeighbors=1;MatchId=733;TruScore=0.328125;PctSeqSimilarity=0;PctSizeSimilarity=0.984375;PctRecOverlap=0;SizeDiff=1;StartDistance=-426;EndDistance=-489	GT	1/0
chr4	53066079	pbsv.INS.11584	N	<INS>	.	PASS	END=53066079;SVTYPE=INS;SVLEN=610;SC=DeBreak,pbsv;NumNeighbors=1;NumThresholdNeighbors=1;MatchId=735;TruScore=0.301697;PctSeqSimilarity=0;PctSizeSimilarity=0.903279;PctRecOverlap=0.00181159;SizeDiff=59;StartDistance=433;EndDistance=-118	GT	0/1
chr4	190156342	chr4-190156343-INS-68	N	<INS>	.	.	END=190156342;SVTYPE=INS;SVLEN=68;SC=DeBreak,Sniffles2,cuteSV,NanoVar,SVIM,Sniffles,Smartie-sv_aln,Smartie-sv_asm,SVIM-asm,PAV;NumNeighbors=1;NumThresholdNeighbors=1;MatchId=745;TruScore=0.328431;PctSeqSimilarity=0;PctSizeSimilarity=0.985294;PctRecOverlap=0;SizeDiff=1;StartDistance=-58;EndDistance=-125	GT	0/1
chr4	100510192	.	N	<INS>	30	.	END=100510192;SVTYPE=INS;SVLEN=564;SC=DeBreak,pbsv,Smartie-sv_aln,Smartie-sv_asm,Dipcall;NumNeighbors=1;NumThresholdNeighbors=1;MatchId=746;TruScore=0.21722;PctSeqSimilarity=0;PctSizeSimilarity=0.648936;PctRecOverlap=0.0027248;SizeDiff=198;StartDistance=330;EndDistance=-36	GT	1/0
chr4	188225689	.	N	<DEL>	30	.	END=188225755;SVTYPE=DEL;SVLEN=66;SC=DeBreak,MAMnet,Sniffles2,SKSV,cuteSV,NanoVar,pbsv,SVIM,Sniffles,Smartie-sv_aln,Smartie-sv_asm,SVIM-asm,PAV,Dipcall;NumNeighbors=1;NumThresholdNeighbors=1;MatchId=757;TruScore=0.64237;PctSeqSimilarity=0;PctSizeSimilarity=0.970588;PctRecOverlap=0.956522;SizeDiff=-2;StartDistance=-1;EndDistance=-3	GT	./1
chr4	32834016	.	N	<INS>	30	.	END=32834016;SVTYPE=INS;SVLEN=117;SC=DeBreak,cuteSV,SVIM,Smartie-sv_aln,PBHoney,SVIM-asm,PAV,Dipcall;NumNeighbors=1;NumThresholdNeighbors=1;MatchId=771;TruScore=0.276941;PctSeqSimilarity=0;PctSizeSimilarity=0.820513;PctRecOverlap=0.0103093;SizeDiff=21;StartDistance=2;EndDistance=-94	GT	1/0
chr4	168030216	.	N	<INS>	30	.	END=168030216;SVTYPE=INS;SVLEN=585;SC=DeBreak,Smartie-sv_asm,Dipcall;NumNeighbors=1;NumThresholdNeighbors=1;MatchId=807;TruScore=0.306602;PctSeqSimilarity=0;PctSizeSimilarity=0.917949;PctRecOverlap=0.00185874;SizeDiff=48;StartDistance=120;EndDistance=-417	GT	0/1
chr4	152311221	.	N	<INS>	30	.	END=152311221;SVTYPE=INS;SVLEN=79;SC=DeBreak,Sniffles2,SKSV,cuteSV,pbsv,SVIM,PBHoney,Smartie-sv_asm,SVIM-asm,PAV,Dipcall;NumNeighbors=1;NumThresholdNeighbors=1;MatchId=808;TruScore=0.312236;PctSeqSimilarity=0;PctSizeSimilarity=0.936709;PctRecOverlap=0;SizeDiff=5;StartDistance=-23;EndDistance=-97	GT	1/.
chr4	1040118	svim_asm.INS.3463	N	<INS>	.	PASS	END=1040118;SVTYPE=INS;SVLEN=746;SC=DeBreak,pbsv,Smartie-sv_asm,SVIM-asm;NumNeighbors=1;NumThresholdNeighbors=1;MatchId=816;TruScore=0.299639;PctSeqSimilarity=0;PctSizeSimilarity=0.897714;PctRecOverlap=0.00120192;SizeDiff=-85;StartDistance=271;EndDistance=-560	GT	0/1
chr4	654734	Sniffles2.INS.AS3	N	<INS>	58	PASS	END=654734;SVTYPE=INS;SVLEN=137;SC=DeBreak,Sniffles2;NumNeighbors=1;NumThresholdNeighbors=1;MatchId=825;TruScore=0.306652;PctSeqSimilarity=0;PctSizeSimilarity=0.913333;PctRecOverlap=0.00662252;SizeDiff=-13;StartDistance=1;EndDistance=-149	GT	0/1
chr4	112583828	nv_SV15230-484B	N	<INS>	16.7	PASS	END=112583829;SVTYPE=INS;SVLEN=180;SC=DeBreak,Sniffles2,NanoVar;NumNeighbors=1;NumThresholdNeighbors=1;MatchId=828;TruScore=0.206116;PctSeqSimilarity=0;PctSizeSimilarity=0.6;PctRecOverlap=0.0183486;SizeDiff=72;StartDistance=107;EndDistance=0	GT	1/1
chr4	190329327	.	N	<INS>	30	.	END=190329327;SVTYPE=INS;SVLEN=52;SC=DeBreak,Sniffles2,SKSV,cuteSV,NanoVar,pbsv,SVIM,Sniffles,Smartie-sv_aln,SVIM-asm,PAV,Dipcall;NumNeighbors=1;NumThresholdNeighbors=1;MatchId=836;TruScore=0.333333;PctSeqSimilarity=0;PctSizeSimilarity=1;PctRecOverlap=0;SizeDiff=0;StartDistance=-43;EndDistance=-95	GT	1/0
chr4	147207615	chr4-147207616-INS-304	N	<INS>	.	.	END=147207615;SVTYPE=INS;SVLEN=304;SC=DeBreak,SKSV,NanoVar,PAV;NumNeighbors=1;NumThresholdNeighbors=1;MatchId=843;TruScore=0.253333;PctSeqSimilarity=0;PctSizeSimilarity=0.76;PctRecOverlap=0;SizeDiff=-96;StartDistance=-58;EndDistance=-458	GT	0/1
chr4	147208027	.	N	<INS>	30	.	END=147208027;SVTYPE=INS;SVLEN=144;SC=DeBreak,MAMnet,Sniffles2,cuteSV,SVIM,Sniffles,Smartie-sv_aln,PBHoney,Smartie-sv_asm,SVIM-asm,PAV,Dipcall;NumNeighbors=1;NumThresholdNeighbors=1;MatchId=845;TruScore=0.333333;PctSeqSimilarity=0;PctSizeSimilarity=1;PctRecOverlap=0;SizeDiff=0;StartDistance=-113;EndDistance=-257	GT	0/1
chr4	63554387	.	N	<DEL>	30	.	END=63554465;SVTYPE=DEL;SVLEN=78;SC=DeBreak,MAMnet,Sniffles2,SKSV,cuteSV,NanoVar,pbsv,SVIM,Sniffles,Smartie-sv_aln,Smartie-sv_asm,SVIM-asm,PAV,Dipcall;NumNeighbors=1;NumThresholdNeighbors=1;MatchId=849;TruScore=0.213675;PctSeqSimilarity=0;PctSizeSimilarity=0.641026;PctRecOverlap=0;SizeDiff=28;StartDistance=94;EndDistance=122	GT	1/1
chr4	157581837	.	N	<INS>	.	PASS	END=157581837;SVTYPE=INS;SVLEN=136;SC=DeBreak,Smartie-sv_aln;NumNeighbors=1;NumThresholdNeighbors=1;MatchId=853;TruScore=0.333316;PctSeqSimilarity=0;PctSizeSimilarity=0.992701;PctRecOverlap=0.00724638;SizeDiff=-1;StartDistance=48;EndDistance=-89	GT	./.
chr4	131735452	.	N	<INS>	30	.	END=131735452;SVTYPE=INS;SVLEN=61;SC=DeBreak,MAMnet,Sniffles2,SKSV,cuteSV,NanoVar,pbsv,SVIM,Sniffles,Smartie-sv_aln,Smartie-sv_asm,SVIM-asm,PAV,Dipcall;NumNeighbors=1;NumThresholdNeighbors=1;MatchId=854;TruScore=0.333333;PctSeqSimilarity=0;PctSizeSimilarity=1;PctRecOverlap=0;SizeDiff=0;StartDistance=-1;EndDistance=-2	GT	1/0
chr4	154050971	.	N	<INS>	30	.	END=154050971;SVTYPE=INS;SVLEN=71;SC=DeBreak,Sniffles2,cuteSV,NanoVar,pbsv,SVIM,Sniffles,Smartie-sv_aln,Smartie-sv_asm,SVIM-asm,PAV,Dipcall;NumNeighbors=3;NumThresholdNeighbors=1;MatchId=857;TruScore=0.319456;PctSeqSimilarity=0;PctSizeSimilarity=0.943662;PctRecOverlap=0.0147059;SizeDiff=4;StartDistance=1;EndDistance=-66	GT	1/0
chr4	154051162	.	N	<DEL>	.	PASS	END=154051304;SVTYPE=DEL;SVLEN=-142;SC=DeBreak,Sniffles2,cuteSV,NanoVar,pbsv,SVIM,Sniffles,Smartie-sv_aln,PBHoney;NumNeighbors=2;NumThresholdNeighbors=1;MatchId=858;TruScore=0.599068;PctSeqSimilarity=0;PctSizeSimilarity=1;PctRecOverlap=0.797203;SizeDiff=0;StartDistance=-29;EndDistance=-29	GT	./.
chr4	154051191	svim_asm.INS.4126	N	<INS>	.	PASS	END=154051191;SVTYPE=INS;SVLEN=366;SC=DeBreak,pbsv,PBHoney,Smartie-sv_asm,SVIM-asm;NumNeighbors=1;NumThresholdNeighbors=1;MatchId=859;TruScore=0.265795;PctSeqSimilarity=0;PctSizeSimilarity=0.797386;PctRecOverlap=0;SizeDiff=-93;StartDistance=480;EndDistance=21	GT	1/0
chr4	38755879	pbsv.INS.11342	N	<INS>	.	PASS	END=38755879;SVTYPE=INS;SVLEN=591;SC=DeBreak,pbsv;NumNeighbors=1;NumThresholdNeighbors=1;MatchId=864;TruScore=0.302933;PctSeqSimilarity=0;PctSizeSimilarity=0.906937;PctRecOverlap=0.0018622;SizeDiff=55;StartDistance=318;EndDistance=-218	GT	0/1
chr4	29733222	.	N	<INS>	.	PASS	END=29733222;SVTYPE=INS;SVLEN=395;SC=DeBreak,Smartie-sv_aln;NumNeighbors=1;NumThresholdNeighbors=1;MatchId=867;TruScore=0.267718;PctSeqSimilarity=0;PctSizeSimilarity=0.8;PctRecOverlap=0.00315457;SizeDiff=79;StartDistance=67;EndDistance=-249	GT	./.
chr4	1758522	.	N	<INS>	.	PASS	END=1758522;SVTYPE=INS;SVLEN=300;SC=DeBreak,Smartie-sv_aln,Smartie-sv_asm;NumNeighbors=1;NumThresholdNeighbors=1;MatchId=885;TruScore=0.26805;PctSeqSimilarity=0;PctSizeSimilarity=0.8;PctRecOverlap=0.00414938;SizeDiff=60;StartDistance=13;EndDistance=-227	GT	0/1
chr4	20474252	.	N	<INS>	30	.	END=20474252;SVTYPE=INS;SVLEN=234;SC=DeBreak,NanoVar,Smartie-sv_aln,Smartie-sv_asm,Dipcall;NumNeighbors=1;NumThresholdNeighbors=1;MatchId=900;TruScore=0.268155;PctSeqSimilarity=0;PctSizeSimilarity=0.799145;PctRecOverlap=0.00531915;SizeDiff=47;StartDistance=139;EndDistance=-48	GT	./1
chr4	7456858	chr4-7456859-DEL-112	N	<DEL>	.	.	END=7456970;SVTYPE=DEL;SVLEN=112;SC=DeBreak,MAMnet,Sniffles2,SKSV,cuteSV,NanoVar,pbsv,SVIM,Sniffles,Smartie-sv_aln,Smartie-sv_asm,SVIM-asm,PAV;NumNeighbors=1;NumThresholdNeighbors=1;MatchId=911;TruScore=0.663717;PctSeqSimilarity=0;PctSizeSimilarity=1;PctRecOverlap=0.99115;SizeDiff=0;StartDistance=-1;EndDistance=-1	GT	0/1
chr4	2444649	.	N	<DEL>	30	.	END=2444712;SVTYPE=DEL;SVLEN=63;SC=DeBreak,Smartie-sv_aln,Smartie-sv_asm,Dipcall;NumNeighbors=1;NumThresholdNeighbors=1;MatchId=924;TruScore=0.641259;PctSeqSimilarity=0;PctSizeSimilarity=0.969231;PctRecOverlap=0.954545;SizeDiff=-2;StartDistance=-1;EndDistance=-3	GT	1/.
chr4	71705729	chr4-71705730-INS-63	N	<INS>	.	.	END=71705729;SVTYPE=INS;SVLEN=63;SC=DeBreak,MAMnet,Sniffles2,SKSV,cuteSV,SVIM,Sniffles,Smartie-sv_aln,Smartie-sv_asm,SVIM-asm,PAV;NumNeighbors=1;NumThresholdNeighbors=1;MatchId=926;TruScore=0.333333;PctSeqSimilarity=0;PctSizeSimilarity=1;PctRecOverlap=0;SizeDiff=0;StartDistance=-185;EndDistance=-248	GT	0/1
chr4	176547201	chr4-176547202-INS-70	N	<INS>	.	.	END=176547201;SVTYPE=INS;SVLEN=70;SC=DeBreak,MAMnet,Sniffles2,SKSV,cuteSV,NanoVar,pbsv,SVIM,Sniffles,Smartie-sv_aln,Smartie-sv_asm,PAV;NumNeighbors=1;NumThresholdNeighbors=1;MatchId=931;TruScore=0.295238;PctSeqSimilarity=0;PctSizeSimilarity=0.885714;PctRecOverlap=0;SizeDiff=8;StartDistance=-10;EndDistance=-72	GT	0/1
chr4	188353545	Sniffles2.INS.5B2S3	N	<INS>	59	PASS	END=188353545;SVTYPE=INS;SVLEN=144;SC=DeBreak,Sniffles2;NumNeighbors=1;NumThresholdNeighbors=1;MatchId=932;TruScore=0.235764;PctSeqSimilarity=0;PctSizeSimilarity=0.702439;PctRecOverlap=0.00485437;SizeDiff=-61;StartDistance=0;EndDistance=-205	GT	0/1
chr5	133762924	.	N	<INS>	.	PASS	END=133762924;SVTYPE=INS;SVLEN=301;SC=DeBreak,Smartie-sv_aln;NumNeighbors=2;NumThresholdNeighbors=2;MatchId=938;TruScore=0.333333;PctSeqSimilarity=0;PctSizeSimilarity=1;PctRecOverlap=0;SizeDiff=0;StartDistance=17;EndDistance=16	GT	./.
chr5	39445163	pbsv.INS.14788	N	<INS>	.	PASS	END=39445163;SVTYPE=INS;SVLEN=546;SC=DeBreak,pbsv;NumNeighbors=1;NumThresholdNeighbors=1;MatchId=940;TruScore=0.31685;PctSeqSimilarity=0;PctSizeSimilarity=0.950549;PctRecOverlap=0;SizeDiff=27;StartDistance=-13;EndDistance=-532	GT	0/1
chr5	26230759	.	N	<DEL>	30	.	END=26230853;SVTYPE=DEL;SVLEN=94;SC=DeBreak,NanoVar,pbsv,PBHoney,Smartie-sv_asm,SVIM-asm,PAV,Dipcall;NumNeighbors=1;NumThresholdNeighbors=1;MatchId=955;TruScore=0.634938;PctSeqSimilarity=0;PctSizeSimilarity=0.957447;PctRecOverlap=0.947368;SizeDiff=4;StartDistance=-5;EndDistance=-1	GT	0/1
chr5	898516	.	N	<DEL>	30	.	END=898978;SVTYPE=DEL;SVLEN=462;SC=DeBreak,MAMnet,Sniffles2,SKSV,cuteSV,NanoVar,SVIM,Sniffles,Smartie-sv_aln,Smartie-sv_asm,SVIM-asm,PAV,Dipcall;NumNeighbors=1;NumThresholdNeighbors=1;MatchId=966;TruScore=0.62059;PctSeqSimilarity=0;PctSizeSimilarity=1;PctRecOverlap=0.861771;SizeDiff=0;StartDistance=64;EndDistance=64	GT	0/1
chr5	180044483	chr5-180044484-DEL-955	N	<DEL>	.	.	END=180045438;SVTYPE=DEL;SVLEN=955;SC=DeBreak,MAMnet,Sniffles2,cuteSV,SVIM,Sniffles,Smartie-sv_aln,Smartie-sv_asm,SVIM-asm,PAV;NumNeighbors=1;NumThresholdNeighbors=1;MatchId=971;TruScore=0.666318;PctSeqSimilarity=0;PctSizeSimilarity=1;PctRecOverlap=0.998954;SizeDiff=0;StartDistance=-1;EndDistance=-1	GT	1/1
chr5	64526519	chr5-64526520-INS-109	N	<INS>	.	.	END=64526519;SVTYPE=INS;SVLEN=109;SC=DeBreak,MAMnet,Sniffles2,SKSV,cuteSV,NanoVar,SVIM,Sniffles,Smartie-sv_aln,PBHoney,Smartie-sv_asm,PAV;NumNeighbors=1;NumThresholdNeighbors=1;MatchId=973;TruScore=0.311927;PctSeqSimilarity=0;PctSizeSimilarity=0.93578;PctRecOverlap=0;SizeDiff=7;StartDistance=388;EndDistance=286	GT	1/0
chr5	34754633	chr5-34754634-INS-70	N	<INS>	.	.	END=34754633;SVTYPE=INS;SVLEN=70;SC=DeBreak,Sniffles2,SKSV,cuteSV,NanoVar,pbsv,SVIM,Sniffles,Smartie-sv_aln,Smartie-sv_asm,PAV;NumNeighbors=1;NumThresholdNeighbors=1;MatchId=988;TruScore=0.295238;PctSeqSimilarity=0;PctSizeSimilarity=0.885714;PctRecOverlap=0;SizeDiff=8;StartDistance=-1;EndDistance=-2	GT	1/0
chr5	145570176	chr5-145570177-INS-52	N	<INS>	.	.	END=145570176;SVTYPE=INS;SVLEN=52;SC=DeBreak,MAMnet,Sniffles2,cuteSV,pbsv,SVIM,Sniffles,Smartie-sv_aln,Smartie-sv_asm,SVIM-asm,PAV;NumNeighbors=1;NumThresholdNeighbors=1;MatchId=991;TruScore=0.333333;PctSeqSimilarity=0;PctSizeSimilarity=1;PctRecOverlap=0;SizeDiff=0;StartDistance=-1;EndDistance=-2	GT	0/1
chr5	45375566	.	N	<INS>	30	.	END=45375566;SVTYPE=INS;SVLEN=62;SC=DeBreak,Sniffles2,NanoVar,pbsv,SVIM,Sniffles,Smartie-sv_aln,Smartie-sv_asm,SVIM-asm,PAV,Dipcall;NumNeighbors=1;NumThresholdNeighbors=1;MatchId=993;TruScore=0.327957;PctSeqSimilarity=0;PctSizeSimilarity=0.983871;PctRecOverlap=0;SizeDiff=1;StartDistance=-258;EndDistance=-319	GT	1/0
chr5	505314	nv_SV17012-CF1B	N	<DEL>	7	PASS	END=505410;SVTYPE=DEL;SVLEN=-96;SC=DeBreak,MAMnet,Sniffles2,SKSV,cuteSV,NanoVar;NumNeighbors=1;NumThresholdNeighbors=1;MatchId=995;TruScore=0.277778;PctSeqSimilarity=0;PctSizeSimilarity=0.833333;PctRecOverlap=0;SizeDiff=16;StartDistance=-147;EndDistance=-131	GT	0/1
chr5	157736910	.	N	<INS>	30	.	END=157736910;SVTYPE=INS;SVLEN=505;SC=DeBreak,Sniffles2,Smartie-sv_asm,Dipcall;NumNeighbors=1;NumThresholdNeighbors=1;MatchId=1015;TruScore=0.244465;PctSeqSimilarity=0;PctSizeSimilarity=0.730693;PctRecOverlap=0.0027027;SizeDiff=136;StartDistance=12;EndDistance=-357	GT	1/0
chr5	174760712	pbsv.INS.16481	N	<INS>	.	PASS	END=174760712;SVTYPE=INS;SVLEN=360;SC=DeBreak,pbsv;NumNeighbors=1;NumThresholdNeighbors=1;MatchId=1025;TruScore=0.318562;PctSeqSimilarity=0;PctSizeSimilarity=0.952778;PctRecOverlap=0.00290698;SizeDiff=17;StartDistance=249;EndDistance=-94	GT	0/1
chr5	65180632	.	N	<INS>	30	.	END=65180632;SVTYPE=INS;SVLEN=50;SC=DeBreak,Sniffles2,SKSV,pbsv,Smartie-sv_aln,Smartie-sv_asm,SVIM-asm,PAV,Dipcall;NumNeighbors=1;NumThresholdNeighbors=1;MatchId=1030;TruScore=0.333208;PctSeqSimilarity=0;PctSizeSimilarity=0.980392;PctRecOverlap=0.0192308;SizeDiff=-1;StartDistance=1;EndDistance=-50	GT	1/0
chr5	26864301	.	N	<INS>	30	.	END=26864301;SVTYPE=INS;SVLEN=64;SC=DeBreak,MAMnet,Sniffles2,SKSV,cuteSV,SVIM,Sniffles,Smartie-sv_aln,Smartie-sv_asm,SVIM-asm,PAV,Dipcall;NumNeighbors=1;NumThresholdNeighbors=1;MatchId=1032;TruScore=0.328125;PctSeqSimilarity=0;PctSizeSimilarity=0.984375;PctRecOverlap=0;SizeDiff=1;StartDistance=-77;EndDistance=-140	GT	0/1
chr5	3392650	.	N	<INS>	30	.	END=3392650;SVTYPE=INS;SVLEN=90;SC=DeBreak,MAMnet,Sniffles2,SKSV,cuteSV,pbsv,SVIM,Sniffles,Smartie-sv_aln,Smartie-sv_asm,SVIM-asm,PAV,Dipcall;NumNeighbors=1;NumThresholdNeighbors=1;MatchId=1047;TruScore=0.333333;PctSeqSimilarity=0;PctSizeSimilarity=1;PctRecOverlap=0;SizeDiff=0;StartDistance=-28;EndDistance=-118	GT	0/1
chr5	180062721	chr5-180062722-INS-747	N	<INS>	.	.	END=180062721;SVTYPE=INS;SVLEN=747;SC=DeBreak,cuteSV,pbsv,Smartie-sv_aln,Smartie-sv_asm,PAV;NumNeighbors=1;NumThresholdNeighbors=1;MatchId=1059;TruScore=0.260264;PctSeqSimilarity=0;PctSizeSimilarity=0.779749;PctRecOverlap=0.00104275;SizeDiff=-211;StartDistance=643;EndDistance=-315	GT	1/1
chr5	1482694	.	N	<DEL>	30	.	END=1482770;SVTYPE=DEL;SVLEN=76;SC=DeBreak,MAMnet,Sniffles2,SKSV,cuteSV,NanoVar,pbsv,SVIM,Sniffles,Smartie-sv_aln,PBHoney,Smartie-sv_asm,SVIM-asm,PAV,Dipcall;NumNeighbors=1;NumThresholdNeighbors=1;MatchId=1067;TruScore=0.662338;PctSeqSimilarity=0;PctSizeSimilarity=1;PctRecOverlap=0.987013;SizeDiff=0;StartDistance=-1;EndDistance=-1	GT	1/0
chr5	108677484	.	N	<DEL>	.	PASS	END=108677581;SVTYPE=DEL;SVLEN=-97;SC=DeBreak,SKSV,PBHoney;NumNeighbors=1;NumThresholdNeighbors=1;MatchId=1072;TruScore=0.61276;PctSeqSimilarity=0;PctSizeSimilarity=0.989796;PctRecOverlap=0.848485;SizeDiff=-1;StartDistance=-14;EndDistance=-15	GT	./.
chr5	56545816	nv_SV18320-EE1A	N	<INS>	15.3	PASS	END=56545817;SVTYPE=INS;SVLEN=138;SC=DeBreak,Sniffles2,NanoVar;NumNeighbors=1;NumThresholdNeighbors=1;MatchId=1082;TruScore=0.186823;PctSeqSimilarity=0;PctSizeSimilarity=0.556452;PctRecOverlap=0.00401606;SizeDiff=-110;StartDistance=248;EndDistance=1	GT	1/1
chr5	1307482	.	N	<INS>	.	PASS	END=1307482;SVTYPE=INS;SVLEN=104;SC=DeBreak,MAMnet,Sniffles2,SKSV,cuteSV,pbsv,SVIM,Sniffles,Smartie-sv_aln;NumNeighbors=1;NumThresholdNeighbors=1;MatchId=1091;TruScore=0.330159;PctSeqSimilarity=0;PctSizeSimilarity=0.990476;PctRecOverlap=0;SizeDiff=-1;StartDistance=-66;EndDistance=-171	GT	./.
chr5	641995	.	N	<INS>	30	.	END=641995;SVTYPE=INS;SVLEN=76;SC=DeBreak,MAMnet,Sniffles2,SKSV,cuteSV,NanoVar,SVIM,Sniffles,Smartie-sv_aln,PBHoney,Smartie-sv_asm,SVIM-asm,PAV,Dipcall;NumNeighbors=1;NumThresholdNeighbors=1;MatchId=1110;TruScore=0.333333;PctSeqSimilarity=0;PctSizeSimilarity=1;PctRecOverlap=0;SizeDiff=0;StartDistance=-68;EndDistance=-144	GT	0/1
chr6	11491692	pbsv.INS.16962	N	<INS>	.	PASS	END=11491692;SVTYPE=INS;SVLEN=732;SC=DeBreak,pbsv;NumNeighbors=1;NumThresholdNeighbors=1;MatchId=1120;TruScore=0.300596;PctSeqSimilarity=0;PctSizeSimilarity=0.900273;PctRecOverlap=0.00151515;SizeDiff=73;StartDistance=307;EndDistance=-352	GT	0/1
chr6	168646870	.	N	<INS>	.	PASS	END=168646870;SVTYPE=INS;SVLEN=196;SC=DeBreak,MAMnet,Sniffles2,cuteSV,NanoVar,SVIM,Sniffles,Smartie-sv_aln;NumNeighbors=1;NumThresholdNeighbors=1;MatchId=1121;TruScore=0.335025;PctSeqSimilarity=0;PctSizeSimilarity=1;PctRecOverlap=0.00507614;SizeDiff=0;StartDistance=5;EndDistance=-191	GT	./.
chr6	53171028	.	N	<DEL>	30	.	END=53171083;SVTYPE=DEL;SVLEN=55;SC=DeBreak,MAMnet,Sniffles2,SKSV,cuteSV,NanoVar,pbsv,SVIM,Sniffles,Smartie-sv_aln,PBHoney,Smartie-sv_asm,SVIM-asm,PAV,Dipcall;NumNeighbors=1;NumThresholdNeighbors=1;MatchId=1131;TruScore=0.660714;PctSeqSimilarity=0;PctSizeSimilarity=1;PctRecOverlap=0.982143;SizeDiff=0;StartDistance=-1;EndDistance=-1	GT	0/1
chr6	167162351	svim_asm.DEL.4487	N	<DEL>	.	PASS	END=167162431;SVTYPE=DEL;SVLEN=80;SC=DeBreak,MAMnet,Sniffles2,SKSV,cuteSV,pbsv,SVIM,Sniffles,Smartie-sv_aln,Smartie-sv_asm,SVIM-asm;NumNeighbors=1;NumThresholdNeighbors=1;MatchId=1136;TruScore=0.662551;PctSeqSimilarity=0;PctSizeSimilarity=1;PctRecOverlap=0.987654;SizeDiff=0;StartDistance=-1;EndDistance=-1	GT	0/1
chr6	65005404	chr6-65005405-INS-5204	N	<INS>	.	.	END=65005404;SVTYPE=INS;SVLEN=5204;SC=DeBreak,Sniffles2,SKSV,pbsv,Smartie-sv_asm,PAV;NumNeighbors=1;NumThresholdNeighbors=1;MatchId=1141;TruScore=0.287343;PctSeqSimilarity=0;PctSizeSimilarity=0.862029;PctRecOverlap=0;SizeDiff=718;StartDistance=154;EndDistance=153	GT	1/0
chr6	167617586	chr6-167617587-INS-86	N	<INS>	.	.	END=167617586;SVTYPE=INS;SVLEN=86;SC=DeBreak,MAMnet,Sniffles2,SKSV,cuteSV,pbsv,SVIM,Sniffles,Smartie-sv_aln,PBHoney,Smartie-sv_asm,PAV;NumNeighbors=1;NumThresholdNeighbors=1;MatchId=1154;TruScore=0.224806;PctSeqSimilarity=0;PctSizeSimilarity=0.674419;PctRecOverlap=0;SizeDiff=28;StartDistance=-37;EndDistance=-38	GT	0/1
chr6	40622978	nv_SV21438-1BC0F	N	<INS>	14.2	PASS	END=40622979;SVTYPE=INS;SVLEN=131;SC=DeBreak,Sniffles2,NanoVar;NumNeighbors=1;NumThresholdNeighbors=1;MatchId=1180;TruScore=0.189855;PctSeqSimilarity=0;PctSizeSimilarity=0.569565;PctRecOverlap=0;SizeDiff=-99;StartDistance=246;EndDistance=17	GT	1/1
chr6	36397030	pbsv.INS.17576	N	<INS>	.	PASS	END=36397030;SVTYPE=INS;SVLEN=399;SC=DeBreak,pbsv;NumNeighbors=1;NumThresholdNeighbors=1;MatchId=1185;TruScore=0.228456;PctSeqSimilarity=0;PctSizeSimilarity=0.681704;PctRecOverlap=0.003663;SizeDiff=127;StartDistance=239;EndDistance=-33	GT	0/1
chr6	168520509	pbsv.INS.19549	N	<INS>	.	PASS	END=168520509;SVTYPE=INS;SVLEN=606;SC=DeBreak,pbsv;NumNeighbors=1;NumThresholdNeighbors=1;MatchId=1193;TruScore=0.263622;PctSeqSimilarity=0;PctSizeSimilarity=0.788779;PctRecOverlap=0.00208768;SizeDiff=128;StartDistance=249;EndDistance=-229	GT	0/1
chr6	44149199	.	N	<INS>	30	.	END=44149199;SVTYPE=INS;SVLEN=190;SC=DeBreak,Sniffles2,pbsv,Smartie-sv_aln,Smartie-sv_asm,SVIM-asm,PAV,Dipcall;NumNeighbors=1;NumThresholdNeighbors=1;MatchId=1212;TruScore=0.212281;PctSeqSimilarity=0;PctSizeSimilarity=0.636842;PctRecOverlap=0;SizeDiff=69;StartDistance=-27;EndDistance=-148	GT	0/1
chr6	168087487	Sniffles2.INS.5FFS5	N	<INS>	58	PASS	END=168087487;SVTYPE=INS;SVLEN=116;SC=DeBreak,Sniffles2;NumNeighbors=1;NumThresholdNeighbors=1;MatchId=1252;TruScore=0.186595;PctSeqSimilarity=0;PctSizeSimilarity=0.555024;PctRecOverlap=0.0047619;SizeDiff=-93;StartDistance=0;EndDistance=-209	GT	1/1
chr6	67684325	chr6-67684326-INS-58	N	<INS>	.	.	END=67684325;SVTYPE=INS;SVLEN=58;SC=DeBreak,MAMnet,Sniffles2,cuteSV,NanoVar,SVIM,Sniffles,Smartie-sv_aln,Smartie-sv_asm,SVIM-asm,PAV;NumNeighbors=1;NumThresholdNeighbors=1;MatchId=1260;TruScore=0.333333;PctSeqSimilarity=0;PctSizeSimilarity=1;PctRecOverlap=0;SizeDiff=0;StartDistance=-1;EndDistance=-59	GT	1/0
chr6	1542235	.	N	<INS>	30	.	END=1542235;SVTYPE=INS;SVLEN=98;SC=DeBreak,MAMnet,Sniffles2,SKSV,cuteSV,NanoVar,pbsv,SVIM,Sniffles,Smartie-sv_aln,PBHoney,Smartie-sv_asm,SVIM-asm,PAV,Dipcall;NumNeighbors=1;NumThresholdNeighbors=1;MatchId=1261;TruScore=0.333333;PctSeqSimilarity=0;PctSizeSimilarity=0.989796;PctRecOverlap=0.0102041;SizeDiff=1;StartDistance=4;EndDistance=-93	GT	0/1
chr6	160073021	chr6-160073022-INS-136	N	<INS>	.	.	END=160073021;SVTYPE=INS;SVLEN=136;SC=DeBreak,Sniffles2,cuteSV,NanoVar,SVIM,Sniffles,Smartie-sv_aln,PBHoney,Smartie-sv_asm,SVIM-asm,PAV;NumNeighbors=1;NumThresholdNeighbors=1;MatchId=1269;TruScore=0.333333;PctSeqSimilarity=0;PctSizeSimilarity=1;PctRecOverlap=0;SizeDiff=0;StartDistance=-3;EndDistance=-139	GT	0/1
chr6	109972433	.	N	<INS>	.	PASS	END=109972433;SVTYPE=INS;SVLEN=90;SC=DeBreak,Sniffles2,pbsv,SVIM,Smartie-sv_aln;NumNeighbors=1;NumThresholdNeighbors=1;MatchId=1284;TruScore=0.333333;PctSeqSimilarity=0;PctSizeSimilarity=1;PctRecOverlap=0;SizeDiff=0;StartDistance=-2;EndDistance=-3	GT	./.
chr6	150107346	.	N	<INS>	.	PASS	END=150107346;SVTYPE=INS;SVLEN=54;SC=DeBreak,MAMnet,Sniffles2,SKSV,cuteSV,NanoVar,pbsv,SVIM,Sniffles,Smartie-sv_aln;NumNeighbors=1;NumThresholdNeighbors=1;MatchId=1297;TruScore=0.333333;PctSeqSimilarity=0;PctSizeSimilarity=1;PctRecOverlap=0;SizeDiff=0;StartDistance=-16;EndDistance=-70	GT	./.
chr6	168052341	pbsv.INS.19508	N	<INS>	.	PASS	END=168052341;SVTYPE=INS;SVLEN=580;SC=DeBreak,pbsv;NumNeighbors=1;NumThresholdNeighbors=1;MatchId=1301;TruScore=0.298276;PctSeqSimilarity=0;PctSizeSimilarity=0.894828;PctRecOverlap=0;SizeDiff=61;StartDistance=-17;EndDistance=-536	GT	1/1
chr6	106271883	.	N	<INS>	30	.	END=106271883;SVTYPE=INS;SVLEN=138;SC=DeBreak,Smartie-sv_aln,Smartie-sv_asm,Dipcall;NumNeighbors=1;NumThresholdNeighbors=1;MatchId=1307;TruScore=0.312925;PctSeqSimilarity=0;PctSizeSimilarity=0.938776;PctRecOverlap=0;SizeDiff=-9;StartDistance=-164;EndDistance=-311	GT	0/1
chr6	166033158	pbsv.INS.19413	N	<INS>	.	PASS	END=166033158;SVTYPE=INS;SVLEN=807;SC=DeBreak,pbsv;NumNeighbors=1;NumThresholdNeighbors=1;MatchId=1314;TruScore=0.244677;PctSeqSimilarity=0;PctSizeSimilarity=0.732342;PctRecOverlap=0.00168919;SizeDiff=216;StartDistance=243;EndDistance=-348	GT	0/1
chr6	154678789	chr6-154678790-INS-99	N	<INS>	.	.	END=154678789;SVTYPE=INS;SVLEN=99;SC=DeBreak,Sniffles2,SKSV,cuteSV,pbsv,SVIM,Sniffles,Smartie-sv_aln,PBHoney,Smartie-sv_asm,PAV;NumNeighbors=1;NumThresholdNeighbors=1;MatchId=1334;TruScore=0.28011;PctSeqSimilarity=0;PctSizeSimilarity=0.828283;PctRecOverlap=0.0120482;SizeDiff=17;StartDistance=25;EndDistance=-57	GT	1/0
chr6	158770121	.	N	<INS>	30	.	END=158770121;SVTYPE=INS;SVLEN=264;SC=DeBreak,Smartie-sv_asm,Dipcall;NumNeighbors=3;NumThresholdNeighbors=3;MatchId=1337;TruScore=0.333333;PctSeqSimilarity=0;PctSizeSimilarity=1;PctRecOverlap=0;SizeDiff=0;StartDistance=375;EndDistance=111	GT	1/0
chr6	168630005	Sniffles2.INS.61DS5	N	<INS>	52	PASS	END=168630005;SVTYPE=INS;SVLEN=195;SC=DeBreak,Sniffles2;NumNeighbors=1;NumThresholdNeighbors=1;MatchId=1353;TruScore=0.208065;PctSeqSimilarity=0;PctSizeSimilarity=0.621019;PctRecOverlap=0.0031746;SizeDiff=-119;StartDistance=0;EndDistance=-314	GT	1/1
chr6	44012274	pbsv.INS.17684	N	<INS>	.	PASS	END=44012274;SVTYPE=INS;SVLEN=618;SC=DeBreak,NanoVar,pbsv;NumNeighbors=1;NumThresholdNeighbors=1;MatchId=1361;TruScore=0.28499;PctSeqSimilarity=0;PctSizeSimilarity=0.853591;PctRecOverlap=0.00137931;SizeDiff=-106;StartDistance=45;EndDistance=-679	GT	0/1
chr6	74294947	pbsv.INS.18128	N	<INS>	.	PASS	END=74294947;SVTYPE=INS;SVLEN=328;SC=DeBreak,pbsv;NumNeighbors=1;NumThresholdNeighbors=1;MatchId=1364;TruScore=0.330285;PctSeqSimilarity=0;PctSizeSimilarity=0.990854;PctRecOverlap=0;SizeDiff=3;StartDistance=-59;EndDistance=-60	GT	0/1
chr6	100266398	.	N	<INS>	30	.	END=100266398;SVTYPE=INS;SVLEN=68;SC=DeBreak,MAMnet,Sniffles2,SKSV,cuteSV,NanoVar,SVIM,Sniffles,Smartie-sv_aln,Smartie-sv_asm,SVIM-asm,PAV,Dipcall;NumNeighbors=1;NumThresholdNeighbors=1;MatchId=1365;TruScore=0.265977;PctSeqSimilarity=0;PctSizeSimilarity=0.779412;PctRecOverlap=0.0185185;SizeDiff=15;StartDistance=1;EndDistance=-52	GT	1/0
chr6	169055194	.	N	<INS>	30	.	END=169055194;SVTYPE=INS;SVLEN=205;SC=DeBreak,MAMnet,Sniffles2,SKSV,cuteSV,NanoVar,SVIM,Sniffles,Smartie-sv_aln,PBHoney,Smartie-sv_asm,SVIM-asm,PAV,Dipcall;NumNeighbors=2;NumThresholdNeighbors=2;MatchId=1367;TruScore=0.268293;PctSeqSimilarity=0;PctSizeSimilarity=0.804878;PctRecOverlap=0;SizeDiff=40;StartDistance=-443;EndDistance=-608	GT	1/1
chr6	169055744	svim.INS.9561	N	<INS>	15	PASS	END=169055744;SVTYPE=INS;SVLEN=162;SC=DeBreak,SVIM;NumNeighbors=1;NumThresholdNeighbors=1;MatchId=1368;TruScore=0.331288;PctSeqSimilarity=0;PctSizeSimilarity=0.993865;PctRecOverlap=0;SizeDiff=-1;StartDistance=571;EndDistance=408	GT	0/1
chr7	158881547	chr7-158881548-DEL-76	N	<DEL>	.	.	END=158881623;SVTYPE=DEL;SVLEN=76;SC=DeBreak,MAMnet,Sniffles2,cuteSV,SVIM,Sniffles,Smartie-sv_aln,Smartie-sv_asm,SVIM-asm,PAV;NumNeighbors=1;NumThresholdNeighbors=1;MatchId=1393;TruScore=0.662338;PctSeqSimilarity=0;PctSizeSimilarity=1;PctRecOverlap=0.987013;SizeDiff=0;StartDistance=-1;EndDistance=-1	GT	0/1
chr7	82667333	.	N	<INS>	30	.	END=82667333;SVTYPE=INS;SVLEN=69;SC=DeBreak,MAMnet,Sniffles2,cuteSV,pbsv,SVIM,Sniffles,Smartie-sv_aln,Smartie-sv_asm,SVIM-asm,PAV,Dipcall;NumNeighbors=1;NumThresholdNeighbors=1;MatchId=1394;TruScore=0.2657;PctSeqSimilarity=0;PctSizeSimilarity=0.797101;PctRecOverlap=0;SizeDiff=14;StartDistance=-56;EndDistance=-57	GT	0/1
chr7	129149	.	N	<DEL>	30	.	END=129229;SVTYPE=DEL;SVLEN=80;SC=DeBreak,MAMnet,Sniffles2,SKSV,cuteSV,NanoVar,pbsv,SVIM,Sniffles,Smartie-sv_aln,PBHoney,Smartie-sv_asm,SVIM-asm,PAV,Dipcall;NumNeighbors=2;NumThresholdNeighbors=1;MatchId=1397;TruScore=0.662551;PctSeqSimilarity=0;PctSizeSimilarity=1;PctRecOverlap=0.987654;SizeDiff=0;StartDistance=-1;EndDistance=-1	GT	1/0
chr7	78132877	.	N	<INS>	30	.	END=78132877;SVTYPE=INS;SVLEN=60;SC=DeBreak,MAMnet,Sniffles2,SKSV,cuteSV,NanoVar,pbsv,SVIM,Sniffles,Smartie-sv_aln,Smartie-sv_asm,SVIM-asm,PAV,Dipcall;NumNeighbors=1;NumThresholdNeighbors=1;MatchId=1404;TruScore=0.333333;PctSeqSimilarity=0;PctSizeSimilarity=1;PctRecOverlap=0;SizeDiff=0;StartDistance=-1;EndDistance=-2	GT	1/0
chr7	7108145	.	N	<DEL>	30	.	END=7108217;SVTYPE=DEL;SVLEN=72;SC=DeBreak,MAMnet,Sniffles2,cuteSV,NanoVar,pbsv,SVIM,Sniffles,Smartie-sv_aln,PBHoney,Smartie-sv_asm,SVIM-asm,PAV,Dipcall;NumNeighbors=1;NumThresholdNeighbors=1;MatchId=1406;TruScore=0.566083;PctSeqSimilarity=0;PctSizeSimilarity=0.972222;PctRecOverlap=0.726027;SizeDiff=2;StartDistance=-20;EndDistance=-18	GT	0/1
chr7	158178830	.	N	<INS>	.	PASS	END=158178830;SVTYPE=INS;SVLEN=271;SC=DeBreak,Smartie-sv_asm;NumNeighbors=2;NumThresholdNeighbors=2;MatchId=1412;TruScore=0.333333;PctSeqSimilarity=0;PctSizeSimilarity=1;PctRecOverlap=0;SizeDiff=0;StartDistance=102;EndDistance=101	GT	0/1
chr7	75224565	.	N	<INS>	30	.	END=75224565;SVTYPE=INS;SVLEN=52;SC=DeBreak,MAMnet,Sniffles2,cuteSV,NanoVar,pbsv,SVIM,Sniffles,Smartie-sv_aln,Smartie-sv_asm,SVIM-asm,PAV,Dipcall;NumNeighbors=1;NumThresholdNeighbors=1;MatchId=1417;TruScore=0.333333;PctSeqSimilarity=0;PctSizeSimilarity=1;PctRecOverlap=0;SizeDiff=0;StartDistance=-11;EndDistance=-63	GT	1/0
chr7	106622154	.	N	<INS>	30	.	END=106622154;SVTYPE=INS;SVLEN=277;SC=DeBreak,Smartie-sv_asm,Dipcall;NumNeighbors=1;NumThresholdNeighbors=1;MatchId=1420;TruScore=0.33213;PctSeqSimilarity=0;PctSizeSimilarity=0.99639;PctRecOverlap=0;SizeDiff=1;StartDistance=100;EndDistance=99	GT	0/1
chr7	158233617	.	N	<INS>	30	.	END=158233617;SVTYPE=INS;SVLEN=269;SC=DeBreak,SKSV,Smartie-sv_asm,SVIM-asm,PAV,Dipcall;NumNeighbors=2;NumThresholdNeighbors=1;MatchId=1425;TruScore=0.333333;PctSeqSimilarity=0;PctSizeSimilarity=1;PctRecOverlap=0;SizeDiff=0;StartDistance=-1;EndDistance=-2	GT	1/0
chr7	158233920	pbsv.INS.22746	N	<INS>	.	PASS	END=158233920;SVTYPE=INS;SVLEN=839;SC=DeBreak,pbsv;NumNeighbors=1;NumThresholdNeighbors=1;MatchId=1426;TruScore=0.225063;PctSeqSimilarity=0;PctSizeSimilarity=0.673421;PctRecOverlap=0.00176678;SizeDiff=274;StartDistance=80;EndDistance=-485	GT	0/1
chr7	158246633	.	N	<INS>	30	.	END=158246633;SVTYPE=INS;SVLEN=66;SC=DeBreak,Sniffles2,SKSV,cuteSV,SVIM,Sniffles,Smartie-sv_aln,Smartie-sv_asm,SVIM-asm,PAV,Dipcall;NumNeighbors=1;NumThresholdNeighbors=1;MatchId=1428;TruScore=0.333333;PctSeqSimilarity=0;PctSizeSimilarity=0.984848;PctRecOverlap=0.0151515;SizeDiff=1;StartDistance=3;EndDistance=-62	GT	1/0
chr7	158247886	.	N	<INS>	30	.	END=158247886;SVTYPE=INS;SVLEN=153;SC=DeBreak,MAMnet,Sniffles2,cuteSV,SVIM,Sniffles,Smartie-sv_aln,PBHoney,Smartie-sv_asm,SVIM-asm,PAV,Dipcall;NumNeighbors=1;NumThresholdNeighbors=1;MatchId=1429;TruScore=0.333333;PctSeqSimilarity=0;PctSizeSimilarity=1;PctRecOverlap=0;SizeDiff=0;StartDistance=-33;EndDistance=-186	GT	1/0
chr7	33576293	.	N	<INS>	30	.	END=33576293;SVTYPE=INS;SVLEN=54;SC=DeBreak,MAMnet,Sniffles2,SKSV,cuteSV,pbsv,SVIM,Sniffles,Smartie-sv_aln,Smartie-sv_asm,SVIM-asm,PAV,Dipcall;NumNeighbors=1;NumThresholdNeighbors=1;MatchId=1437;TruScore=0.333333;PctSeqSimilarity=0;PctSizeSimilarity=1;PctRecOverlap=0;SizeDiff=0;StartDistance=-1;EndDistance=-2	GT	0/1
chr7	101360032	nv_SV26322-C922	N	<INS>	15.9	PASS	END=101360033;SVTYPE=INS;SVLEN=143;SC=DeBreak,Sniffles2,NanoVar;NumNeighbors=1;NumThresholdNeighbors=1;MatchId=1454;TruScore=0.194882;PctSeqSimilarity=0;PctSizeSimilarity=0.576613;PctRecOverlap=0.00803213;SizeDiff=-105;StartDistance=244;EndDistance=-3	GT	1/1
chr7	44368312	nv_SV25096-F95C	N	<INS>	17.5	PASS	END=44368313;SVTYPE=INS;SVLEN=232;SC=DeBreak,Sniffles2,NanoVar;NumNeighbors=1;NumThresholdNeighbors=1;MatchId=1465;TruScore=0.311828;PctSeqSimilarity=0;PctSizeSimilarity=0.935484;PctRecOverlap=0;SizeDiff=-16;StartDistance=260;EndDistance=13	GT	1/1
chr7	158066646	SKSV.INS.13955	N	<INS>	362.6	PASS	END=158066646;SVTYPE=INS;SVLEN=434;SC=DeBreak,SKSV;NumNeighbors=1;NumThresholdNeighbors=1;MatchId=1466;TruScore=0.327189;PctSeqSimilarity=0;PctSizeSimilarity=0.981567;PctRecOverlap=0;SizeDiff=8;StartDistance=-168;EndDistance=-594	GT	1/1
chr7	155127046	chr7-155127047-INS-160	N	<INS>	.	.	END=155127046;SVTYPE=INS;SVLEN=160;SC=DeBreak,MAMnet,Sniffles2,SKSV,cuteSV,NanoVar,pbsv,SVIM,Sniffles,Smartie-sv_aln,PBHoney,Smartie-sv_asm,SVIM-asm,PAV;NumNeighbors=1;NumThresholdNeighbors=1;MatchId=1470;TruScore=0.333333;PctSeqSimilarity=0;PctSizeSimilarity=1;PctRecOverlap=0;SizeDiff=0;StartDistance=-12;EndDistance=-172	GT	1/1
chr7	155127981	chr7-155127982-INS-560	N	<INS>	.	.	END=155127981;SVTYPE=INS;SVLEN=560;SC=DeBreak,MAMnet,Smartie-sv_asm,SVIM-asm,PAV;NumNeighbors=1;NumThresholdNeighbors=1;MatchId=1471;TruScore=0.332739;PctSeqSimilarity=0;PctSizeSimilarity=0.996429;PctRecOverlap=0.00178891;SizeDiff=2;StartDistance=334;EndDistance=-224	GT	1/1
chr7	45000793	.	N	<INS>	.	PASS	END=45000793;SVTYPE=INS;SVLEN=66;SC=DeBreak,Sniffles2,NanoVar,SVIM,Sniffles,Smartie-sv_aln;NumNeighbors=1;NumThresholdNeighbors=1;MatchId=1473;TruScore=0.333333;PctSeqSimilarity=0;PctSizeSimilarity=1;PctRecOverlap=0;SizeDiff=0;StartDistance=-7;EndDistance=-8	GT	./.
chr7	158136150	pbsv.INS.22717	N	<INS>	.	PASS	END=158136150;SVTYPE=INS;SVLEN=578;SC=DeBreak,MAMnet,Sniffles2,SKSV,NanoVar,pbsv;NumNeighbors=1;NumThresholdNeighbors=1;MatchId=1476;TruScore=0.25485;PctSeqSimilarity=0;PctSizeSimilarity=0.76455;PctRecOverlap=0;SizeDiff=-178;StartDistance=-374;EndDistance=-1130	GT	0/1
chr7	1798321	nv_SV24335-F26B5	N	<INS>	12.1	PASS	END=1798322;SVTYPE=INS;SVLEN=174;SC=DeBreak,Sniffles2,NanoVar;NumNeighbors=1;NumThresholdNeighbors=1;MatchId=1478;TruScore=0.178933;PctSeqSimilarity=0;PctSizeSimilarity=0.533742;PctRecOverlap=0.0030581;SizeDiff=-152;StartDistance=326;EndDistance=1	GT	1/1
chr7	97872361	.	N	<INS>	.	PASS	END=97872361;SVTYPE=INS;SVLEN=53;SC=DeBreak,Sniffles2,cuteSV,SVIM,Sniffles,Smartie-sv_aln;NumNeighbors=1;NumThresholdNeighbors=1;MatchId=1486;TruScore=0.333333;PctSeqSimilarity=0;PctSizeSimilarity=1;PctRecOverlap=0;SizeDiff=0;StartDistance=-6;EndDistance=-59	GT	./.
chr7	92181426	pbsv.INS.21470	N	<INS>	.	PASS	END=92181426;SVTYPE=INS;SVLEN=684;SC=DeBreak,Sniffles2,pbsv;NumNeighbors=1;NumThresholdNeighbors=1;MatchId=1499;TruScore=0.328947;PctSeqSimilarity=0;PctSizeSimilarity=0.986842;PctRecOverlap=0;SizeDiff=9;StartDistance=-10;EndDistance=-11	GT	0/1
chr7	158289268	.	N	<DEL>	30	.	END=158289377;SVTYPE=DEL;SVLEN=109;SC=DeBreak,MAMnet,Sniffles2,SKSV,cuteSV,NanoVar,pbsv,SVIM,Sniffles,Smartie-sv_aln,PBHoney,Smartie-sv_asm,SVIM-asm,PAV,Dipcall;NumNeighbors=1;NumThresholdNeighbors=1;MatchId=1502;TruScore=0.660578;PctSeqSimilarity=0;PctSizeSimilarity=0.990826;PctRecOverlap=0.990909;SizeDiff=1;StartDistance=-1;EndDistance=0	GT	0/1
chr7	2074947	svim_asm.INS.6523	N	<INS>	.	PASS	END=2074947;SVTYPE=INS;SVLEN=55;SC=DeBreak,Sniffles2,cuteSV,SVIM,Sniffles,Smartie-sv_aln,Smartie-sv_asm,SVIM-asm;NumNeighbors=1;NumThresholdNeighbors=1;MatchId=1505;TruScore=0.327273;PctSeqSimilarity=0;PctSizeSimilarity=0.981818;PctRecOverlap=0;SizeDiff=1;StartDistance=-274;EndDistance=-328	GT	1/1
chr7	69961337	.	N	<INS>	30	.	END=69961337;SVTYPE=INS;SVLEN=613;SC=DeBreak,SKSV,PBHoney,SVIM-asm,PAV,Dipcall;NumNeighbors=1;NumThresholdNeighbors=1;MatchId=1508;TruScore=0.326264;PctSeqSimilarity=0;PctSizeSimilarity=0.978793;PctRecOverlap=0;SizeDiff=13;StartDistance=-311;EndDistance=-911	GT	0/1
chr7	47402652	pbsv.INS.20751	N	<INS>	.	PASS	END=47402652;SVTYPE=INS;SVLEN=533;SC=DeBreak,MAMnet,pbsv;NumNeighbors=1;NumThresholdNeighbors=1;MatchId=1532;TruScore=0.329588;PctSeqSimilarity=0;PctSizeSimilarity=0.986867;PctRecOverlap=0.00189753;SizeDiff=7;StartDistance=17;EndDistance=-509	GT	0/1
chr7	157864356	.	N	<DEL>	30	.	END=157864618;SVTYPE=DEL;SVLEN=262;SC=DeBreak,Sniffles2,SKSV,cuteSV,NanoVar,SVIM,Sniffles,Smartie-sv_aln,Smartie-sv_asm,SVIM-asm,PAV,Dipcall;NumNeighbors=1;NumThresholdNeighbors=1;MatchId=1541;TruScore=0.453333;PctSeqSimilarity=0;PctSizeSimilarity=0.679389;PctRecOverlap=0.680608;SizeDiff=84;StartDistance=-69;EndDistance=15	GT	1/0
chr7	148314110	.	N	<INS>	30	.	END=148314110;SVTYPE=INS;SVLEN=58;SC=DeBreak,MAMnet,Sniffles2,SKSV,cuteSV,NanoVar,SVIM,Sniffles,Smartie-sv_aln,PBHoney,Smartie-sv_asm,SVIM-asm,PAV,Dipcall;NumNeighbors=1;NumThresholdNeighbors=1;MatchId=1558;TruScore=0.228638;PctSeqSimilarity=0;PctSizeSimilarity=0.674419;PctRecOverlap=0.0114943;SizeDiff=-28;StartDistance=3;EndDistance=-83	GT	0/1
chr7	138604892	Sniffles2.INS.4C0S6	N	<INS>	59	PASS	END=138604892;SVTYPE=INS;SVLEN=151;SC=DeBreak,Sniffles2;NumNeighbors=1;NumThresholdNeighbors=1;MatchId=1559;TruScore=0.228402;PctSeqSimilarity=0;PctSizeSimilarity=0.675497;PctRecOverlap=0.00970874;SizeDiff=49;StartDistance=0;EndDistance=-102	GT	0/1
chr7	5282185	.	N	<INS>	30	.	END=5282185;SVTYPE=INS;SVLEN=108;SC=DeBreak,MAMnet,Sniffles2,SKSV,cuteSV,pbsv,SVIM,Sniffles,Smartie-sv_aln,PBHoney,Smartie-sv_asm,SVIM-asm,PAV,Dipcall;NumNeighbors=1;NumThresholdNeighbors=1;MatchId=1567;TruScore=0.333333;PctSeqSimilarity=0;PctSizeSimilarity=1;PctRecOverlap=0;SizeDiff=0;StartDistance=-1;EndDistance=-109	GT	0/1
chr7	75581412	.	N	<INS>	30	.	END=75581412;SVTYPE=INS;SVLEN=50;SC=DeBreak,Sniffles2,pbsv,Smartie-sv_asm,SVIM-asm,PAV,Dipcall;NumNeighbors=1;NumThresholdNeighbors=1;MatchId=1571;TruScore=0.333333;PctSeqSimilarity=0;PctSizeSimilarity=1;PctRecOverlap=0;SizeDiff=0;StartDistance=-57;EndDistance=-107	GT	1/0
chr7	397297	nv_SV24076-82AC	N	<INS>	13.7	PASS	END=397298;SVTYPE=INS;SVLEN=122;SC=DeBreak,Sniffles2,NanoVar;NumNeighbors=1;NumThresholdNeighbors=1;MatchId=1574;TruScore=0.328001;PctSeqSimilarity=0;PctSizeSimilarity=0.968254;PctRecOverlap=0.015748;SizeDiff=-4;StartDistance=125;EndDistance=0	GT	1/1
chr7	10629762	.	N	<INS>	30	.	END=10629762;SVTYPE=INS;SVLEN=53;SC=DeBreak,MAMnet,Sniffles2,pbsv,SVIM,Sniffles,Smartie-sv_aln,Smartie-sv_asm,SVIM-asm,PAV,Dipcall;NumNeighbors=1;NumThresholdNeighbors=1;MatchId=1577;TruScore=0.327044;PctSeqSimilarity=0;PctSizeSimilarity=0.981132;PctRecOverlap=0;SizeDiff=1;StartDistance=-71;EndDistance=-123	GT	0/1
chr7	155109918	svim_asm.INS.7273	N	<INS>	.	PASS	END=155109918;SVTYPE=INS;SVLEN=294;SC=DeBreak,SVIM-asm;NumNeighbors=1;NumThresholdNeighbors=1;MatchId=1580;TruScore=0.167517;PctSeqSimilarity=0;PctSizeSimilarity=0.500852;PctRecOverlap=0.00170068;SizeDiff=-293;StartDistance=201;EndDistance=-386	GT	1/1
chr8	125495194	Sniffles2.INS.3A4S7	N	<INS>	60	PASS	END=125495194;SVTYPE=INS;SVLEN=144;SC=DeBreak,Sniffles2;NumNeighbors=1;NumThresholdNeighbors=1;MatchId=1582;TruScore=0.271525;PctSeqSimilarity=0;PctSizeSimilarity=0.808989;PctRecOverlap=0.00558659;SizeDiff=-34;StartDistance=3;EndDistance=-175	GT	0/1
chr8	133945558	.	N	<INS>	.	PASS	END=133945558;SVTYPE=INS;SVLEN=101;SC=DeBreak,MAMnet,Sniffles2,cuteSV,pbsv,SVIM,Smartie-sv_aln;NumNeighbors=1;NumThresholdNeighbors=1;MatchId=1591;TruScore=0.213823;PctSeqSimilarity=0;PctSizeSimilarity=0.63522;PctRecOverlap=0.00625;SizeDiff=-58;StartDistance=24;EndDistance=-135	GT	./.
chr8	16046733	.	N	<INS>	.	PASS	END=16046733;SVTYPE=INS;SVLEN=741;SC=DeBreak,SKSV,pbsv,PBHoney;NumNeighbors=1;NumThresholdNeighbors=1;MatchId=1593;TruScore=0.2974;PctSeqSimilarity=0;PctSizeSimilarity=0.890688;PctRecOverlap=0.00151286;SizeDiff=81;StartDistance=114;EndDistance=-546	GT	./.
chr8	1511342	.	N	<DEL>	30	.	END=1511617;SVTYPE=DEL;SVLEN=275;SC=DeBreak,Sniffles2,NanoVar,pbsv,SVIM,Sniffles,Smartie-sv_aln,Smartie-sv_asm,SVIM-asm,PAV,Dipcall;NumNeighbors=1;NumThresholdNeighbors=1;MatchId=1599;TruScore=0.64372;PctSeqSimilarity=0;PctSizeSimilarity=1;PctRecOverlap=0.931159;SizeDiff=0;StartDistance=-19;EndDistance=-19	GT	0/1
chr8	101438803	chr8-101438804-INS-580	N	<INS>	.	.	END=101438803;SVTYPE=INS;SVLEN=580;SC=DeBreak,MAMnet,pbsv,Smartie-sv_asm,SVIM-asm,PAV;NumNeighbors=1;NumThresholdNeighbors=1;MatchId=1610;TruScore=0.250765;PctSeqSimilarity=0;PctSizeSimilarity=0.75;PctRecOverlap=0.00229358;SizeDiff=145;StartDistance=111;EndDistance=-324	GT	1/0
chr8	19030273	nv_SV28812-8573	N	<INS>	17.5	PASS	END=19030274;SVTYPE=INS;SVLEN=237;SC=DeBreak,Sniffles2,NanoVar;NumNeighbors=1;NumThresholdNeighbors=1;MatchId=1613;TruScore=0.215962;PctSeqSimilarity=0;PctSizeSimilarity=0.64135;PctRecOverlap=0.00653595;SizeDiff=85;StartDistance=152;EndDistance=1	GT	1/1
chr8	845756	.	N	<DEL>	30	.	END=845824;SVTYPE=DEL;SVLEN=68;SC=DeBreak,MAMnet,Sniffles2,SKSV,cuteSV,NanoVar,SVIM,Smartie-sv_aln,PBHoney,Smartie-sv_asm,SVIM-asm,PAV,Dipcall;NumNeighbors=1;NumThresholdNeighbors=1;MatchId=1617;TruScore=0.661836;PctSeqSimilarity=0;PctSizeSimilarity=1;PctRecOverlap=0.985507;SizeDiff=0;StartDistance=-1;EndDistance=-1	GT	0/1
chr8	18806754	chr8-18806755-INS-96	N	<INS>	.	.	END=18806754;SVTYPE=INS;SVLEN=96;SC=DeBreak,Sniffles2,SKSV,cuteSV,SVIM,Sniffles,Smartie-sv_aln,PBHoney,Smartie-sv_asm,SVIM-asm,PAV;NumNeighbors=1;NumThresholdNeighbors=1;MatchId=1635;TruScore=0.322917;PctSeqSimilarity=0;PctSizeSimilarity=0.96875;PctRecOverlap=0;SizeDiff=3;StartDistance=-1;EndDistance=-2	GT	1/0
chr8	146064625	.	N	<INS>	.	PASS	END=146064625;SVTYPE=INS;SVLEN=104;SC=DeBreak,MAMnet,Sniffles2,SKSV,cuteSV,NanoVar,pbsv,SVIM,Sniffles,Smartie-sv_aln;NumNeighbors=1;NumThresholdNeighbors=1;MatchId=1640;TruScore=0.336508;PctSeqSimilarity=0;PctSizeSimilarity=1;PctRecOverlap=0.00952381;SizeDiff=0;StartDistance=45;EndDistance=-59	GT	./.
chr8	10531922	.	N	<DEL>	30	.	END=10532006;SVTYPE=DEL;SVLEN=84;SC=DeBreak,MAMnet,Sniffles2,SKSV,cuteSV,NanoVar,pbsv,SVIM,Sniffles,Smartie-sv_aln,PBHoney,Smartie-sv_asm,SVIM-asm,PAV,Dipcall;NumNeighbors=1;NumThresholdNeighbors=1;MatchId=1643;TruScore=0.662745;PctSeqSimilarity=0;PctSizeSimilarity=1;PctRecOverlap=0.988235;SizeDiff=0;StartDistance=-1;EndDistance=-1	GT	1/0
chr8	48676605	pbsv.INS.23851	N	<INS>	.	PASS	END=48676605;SVTYPE=INS;SVLEN=553;SC=DeBreak,pbsv;NumNeighbors=1;NumThresholdNeighbors=1;MatchId=1645;TruScore=0.263572;PctSeqSimilarity=0;PctSizeSimilarity=0.788427;PctRecOverlap=0.00228833;SizeDiff=117;StartDistance=298;EndDistance=-138	GT	0/1
chr8	23745956	chr8-23745957-INS-238	N	<INS>	.	.	END=23745956;SVTYPE=INS;SVLEN=238;SC=DeBreak,MAMnet,Sniffles2,SKSV,cuteSV,NanoVar,SVIM,Sniffles,Smartie-sv_aln,PBHoney,Smartie-sv_asm,PAV;NumNeighbors=1;NumThresholdNeighbors=1;MatchId=1666;TruScore=0.326361;PctSeqSimilarity=0;PctSizeSimilarity=0.97479;PctRecOverlap=0.00429185;SizeDiff=6;StartDistance=13;EndDistance=-219	GT	0/1
chr8	118110018	.	N	<INS>	.	PASS	END=118110018;SVTYPE=INS;SVLEN=234;SC=DeBreak,Smartie-sv_aln;NumNeighbors=3;NumThresholdNeighbors=3;MatchId=1667;TruScore=0.331915;PctSeqSimilarity=0;PctSizeSimilarity=0.995745;PctRecOverlap=0;SizeDiff=-1;StartDistance=24;EndDistance=23	GT	./.
chr8	11313755	.	N	<INS>	.	PASS	END=11313755;SVTYPE=INS;SVLEN=75;SC=DeBreak,Sniffles2,cuteSV,pbsv,SVIM,Smartie-sv_aln;NumNeighbors=1;NumThresholdNeighbors=1;MatchId=1672;TruScore=0.333333;PctSeqSimilarity=0;PctSizeSimilarity=1;PctRecOverlap=0;SizeDiff=0;StartDistance=-1;EndDistance=-2	GT	./.
chr8	100862480	.	N	<INS>	30	.	END=100862480;SVTYPE=INS;SVLEN=98;SC=DeBreak,MAMnet,Sniffles2,SKSV,cuteSV,NanoVar,SVIM,Sniffles,Smartie-sv_aln,PBHoney,Smartie-sv_asm,SVIM-asm,PAV,Dipcall;NumNeighbors=1;NumThresholdNeighbors=1;MatchId=1675;TruScore=0.3367;PctSeqSimilarity=0;PctSizeSimilarity=1;PctRecOverlap=0.010101;SizeDiff=0;StartDistance=34;EndDistance=-64	GT	0/1
chr8	3415995	SKSV.INS.14111	N	<INS>	123.6	PASS	END=3415995;SVTYPE=INS;SVLEN=346;SC=DeBreak,MAMnet,SKSV;NumNeighbors=1;NumThresholdNeighbors=1;MatchId=1679;TruScore=0.332373;PctSeqSimilarity=0;PctSizeSimilarity=0.99422;PctRecOverlap=0.00289855;SizeDiff=2;StartDistance=55;EndDistance=-289	GT	0/1
chr8	145606479	14357	N	<DEL>	.	PASS	END=145607019;SVTYPE=DEL;SVLEN=-540;SC=DeBreak,Sniffles2,Sniffles;NumNeighbors=1;NumThresholdNeighbors=1;MatchId=1685;TruScore=0.621687;PctSeqSimilarity=0;PctSizeSimilarity=0.998148;PctRecOverlap=0.866913;SizeDiff=1;StartDistance=-72;EndDistance=-71	GT	0/1
chr8	139952732	.	N	<INS>	30	.	END=139952732;SVTYPE=INS;SVLEN=57;SC=DeBreak,Sniffles2,SKSV,cuteSV,pbsv,SVIM,Sniffles,Smartie-sv_aln,Smartie-sv_asm,SVIM-asm,PAV,Dipcall;NumNeighbors=1;NumThresholdNeighbors=1;MatchId=1694;TruScore=0.327485;PctSeqSimilarity=0;PctSizeSimilarity=0.982456;PctRecOverlap=0;SizeDiff=1;StartDistance=-18;EndDistance=-19	GT	0/1
chr8	144263594	nv_SV30823-FE97	N	<INS>	16.6	PASS	END=144263595;SVTYPE=INS;SVLEN=142;SC=DeBreak,Sniffles2,NanoVar;NumNeighbors=1;NumThresholdNeighbors=1;MatchId=1696;TruScore=0.228556;PctSeqSimilarity=0;PctSizeSimilarity=0.67619;PctRecOverlap=0.00947867;SizeDiff=-68;StartDistance=200;EndDistance=-9	GT	1/1
chr8	26102349	chr8-26102350-INS-56	N	<INS>	.	.	END=26102349;SVTYPE=INS;SVLEN=56;SC=DeBreak,Sniffles2,SKSV,cuteSV,NanoVar,SVIM,Sniffles,Smartie-sv_aln,SVIM-asm,PAV;NumNeighbors=1;NumThresholdNeighbors=1;MatchId=1701;TruScore=0.327381;PctSeqSimilarity=0;PctSizeSimilarity=0.982143;PctRecOverlap=0;SizeDiff=1;StartDistance=-3;EndDistance=-58	GT	0/1
chr8	52609193	nv_SV29312-44B71	N	<INS>	1.3	PASS	END=52609194;SVTYPE=INS;SVLEN=181;SC=DeBreak,Sniffles2,NanoVar;NumNeighbors=2;NumThresholdNeighbors=1;MatchId=1704;TruScore=0.269345;PctSeqSimilarity=0;PctSizeSimilarity=0.808036;PctRecOverlap=0;SizeDiff=-43;StartDistance=-13;EndDistance=-236	GT	./.
chr8	789973	.	N	<INS>	30	.	END=789973;SVTYPE=INS;SVLEN=53;SC=DeBreak,MAMnet,Sniffles2,cuteSV,NanoVar,pbsv,SVIM,Sniffles,Smartie-sv_aln,Smartie-sv_asm,SVIM-asm,PAV,Dipcall;NumNeighbors=1;NumThresholdNeighbors=1;MatchId=1709;TruScore=0.333333;PctSeqSimilarity=0;PctSizeSimilarity=1;PctRecOverlap=0;SizeDiff=0;StartDistance=-1;EndDistance=-2	GT	0/1
chr8	139754856	SKSV.INS.14682	N	<INS>	563	PASS	END=139754856;SVTYPE=INS;SVLEN=319;SC=DeBreak,SKSV;NumNeighbors=1;NumThresholdNeighbors=1;MatchId=1717;TruScore=0.328189;PctSeqSimilarity=0;PctSizeSimilarity=0.984568;PctRecOverlap=0;SizeDiff=-5;StartDistance=-17;EndDistance=-341	GT	1/1
chr8	4116116	nv_SV28429-858E	N	<INS>	16.5	PASS	END=4116117;SVTYPE=INS;SVLEN=521;SC=DeBreak,NanoVar;NumNeighbors=1;NumThresholdNeighbors=1;MatchId=1721;TruScore=0.219276;PctSeqSimilarity=0;PctSizeSimilarity=0.657828;PctRecOverlap=0;SizeDiff=-271;StartDistance=79;EndDistance=79	GT	1/1
chr8	697807	.	N	<INS>	30	.	END=697807;SVTYPE=INS;SVLEN=120;SC=DeBreak,Smartie-sv_asm,PAV,Dipcall;NumNeighbors=1;NumThresholdNeighbors=1;MatchId=1726;TruScore=0.166667;PctSeqSimilarity=0;PctSizeSimilarity=0.5;PctRecOverlap=0;SizeDiff=-120;StartDistance=-61;EndDistance=-62	GT	1/0
chr8	13561272	.	N	<DEL>	.	PASS	END=13561378;SVTYPE=DEL;SVLEN=-106;SC=DeBreak,pbsv,Smartie-sv_aln,PBHoney;NumNeighbors=2;NumThresholdNeighbors=1;MatchId=1737;TruScore=0.610592;PctSeqSimilarity=0;PctSizeSimilarity=1;PctRecOverlap=0.831776;SizeDiff=0;StartDistance=-18;EndDistance=-18	GT	./.
chr8	145257864	.	N	<INS>	.	PASS	END=145257864;SVTYPE=INS;SVLEN=101;SC=DeBreak,Sniffles2,NanoVar,SVIM,Smartie-sv_aln;NumNeighbors=1;NumThresholdNeighbors=1;MatchId=1760;TruScore=0.303303;PctSeqSimilarity=0;PctSizeSimilarity=0.90991;PctRecOverlap=0;SizeDiff=-10;StartDistance=-1;EndDistance=-112	GT	./.
chr8	145850767	.	N	<DEL>	30	.	END=145850969;SVTYPE=DEL;SVLEN=202;SC=DeBreak,Sniffles2,cuteSV,NanoVar,pbsv,SVIM,Sniffles,Smartie-sv_aln,Smartie-sv_asm,SVIM-asm,PAV,Dipcall;NumNeighbors=1;NumThresholdNeighbors=1;MatchId=1767;TruScore=0.250825;PctSeqSimilarity=0;PctSizeSimilarity=0.752475;PctRecOverlap=0;SizeDiff=50;StartDistance=-623;EndDistance=-573	GT	1/.
chr8	91006727	.	N	<INS>	30	.	END=91006727;SVTYPE=INS;SVLEN=272;SC=DeBreak,Sniffles2,NanoVar,pbsv,SVIM,Smartie-sv_asm,SVIM-asm,Dipcall;NumNeighbors=2;NumThresholdNeighbors=2;MatchId=1773;TruScore=0.279997;PctSeqSimilarity=0;PctSizeSimilarity=0.836923;PctRecOverlap=0.00306748;SizeDiff=-53;StartDistance=218;EndDistance=-107	GT	0/1
chr9	90017399	.	N	<INS>	30	.	END=90017399;SVTYPE=INS;SVLEN=72;SC=DeBreak,Sniffles2,SKSV,cuteSV,SVIM,Sniffles,Smartie-sv_aln,Smartie-sv_asm,SVIM-asm,PAV,Dipcall;NumNeighbors=1;NumThresholdNeighbors=1;MatchId=1782;TruScore=0.291667;PctSeqSimilarity=0;PctSizeSimilarity=0.875;PctRecOverlap=0;SizeDiff=9;StartDistance=-5;EndDistance=-68	GT	0/1
chr9	87904902	.	N	<INS>	.	PASS	END=87904902;SVTYPE=INS;SVLEN=67;SC=DeBreak,MAMnet,Sniffles2,SKSV,cuteSV,pbsv,SVIM,Sniffles,Smartie-sv_aln;NumNeighbors=1;NumThresholdNeighbors=1;MatchId=1791;TruScore=0.308458;PctSeqSimilarity=0;PctSizeSimilarity=0.925373;PctRecOverlap=0;SizeDiff=5;StartDistance=-25;EndDistance=-26	GT	./.
chr9	135507625	.	N	<INS>	30	.	END=135507625;SVTYPE=INS;SVLEN=54;SC=DeBreak,MAMnet,Sniffles2,SKSV,cuteSV,SVIM,Sniffles,Smartie-sv_aln,Smartie-sv_asm,SVIM-asm,PAV,Dipcall;NumNeighbors=1;NumThresholdNeighbors=1;MatchId=1798;TruScore=0.327161;PctSeqSimilarity=0;PctSizeSimilarity=0.981481;PctRecOverlap=0;SizeDiff=1;StartDistance=-13;EndDistance=-66	GT	0/1
chr9	380451	.	N	<DEL>	30	.	END=380512;SVTYPE=DEL;SVLEN=61;SC=DeBreak,MAMnet,Sniffles2,SKSV,cuteSV,NanoVar,SVIM,Sniffles,Smartie-sv_aln,PBHoney,Smartie-sv_asm,SVIM-asm,PAV,Dipcall;NumNeighbors=1;NumThresholdNeighbors=1;MatchId=1810;TruScore=0.333333;PctSeqSimilarity=0;PctSizeSimilarity=1;PctRecOverlap=0;SizeDiff=0;StartDistance=415;EndDistance=415	GT	0/1
chr9	140182895	chr9-140182896-INS-61	N	<INS>	.	.	END=140182895;SVTYPE=INS;SVLEN=61;SC=DeBreak,Sniffles2,SKSV,cuteSV,NanoVar,SVIM,Sniffles,Smartie-sv_aln,Smartie-sv_asm,PAV;NumNeighbors=1;NumThresholdNeighbors=1;MatchId=1812;TruScore=0.284153;PctSeqSimilarity=0;PctSizeSimilarity=0.852459;PctRecOverlap=0;SizeDiff=9;StartDistance=42;EndDistance=41	GT	0/1
chr9	138660985	.	N	<INS>	30	.	END=138660985;SVTYPE=INS;SVLEN=80;SC=DeBreak,MAMnet,Sniffles2,SKSV,cuteSV,NanoVar,SVIM,Sniffles,Smartie-sv_aln,PBHoney,Smartie-sv_asm,SVIM-asm,PAV,Dipcall;NumNeighbors=1;NumThresholdNeighbors=1;MatchId=1817;TruScore=0.333333;PctSeqSimilarity=0;PctSizeSimilarity=1;PctRecOverlap=0;SizeDiff=0;StartDistance=-36;EndDistance=-116	GT	1/0
chr9	137145988	.	N	<INS>	.	PASS	END=137145988;SVTYPE=INS;SVLEN=292;SC=DeBreak,Sniffles2,SVIM,Smartie-sv_aln;NumNeighbors=2;NumThresholdNeighbors=2;MatchId=1822;TruScore=0.331058;PctSeqSimilarity=0;PctSizeSimilarity=0.989726;PctRecOverlap=0.00344828;SizeDiff=3;StartDistance=0;EndDistance=-289	GT	./.
chr9	85835166	Sniffles2.INS.1B5S8	N	<INS>	54	PASS	END=85835166;SVTYPE=INS;SVLEN=183;SC=DeBreak,Sniffles2;NumNeighbors=1;NumThresholdNeighbors=1;MatchId=1825;TruScore=0.181873;PctSeqSimilarity=0;PctSizeSimilarity=0.535519;PctRecOverlap=0.010101;SizeDiff=85;StartDistance=0;EndDistance=-98	GT	0/1
chr9	136890389	.	N	<INS>	30	.	END=136890389;SVTYPE=INS;SVLEN=573;SC=DeBreak,Dipcall;NumNeighbors=1;NumThresholdNeighbors=1;MatchId=1833;TruScore=0.20224;PctSeqSimilarity=0;PctSizeSimilarity=0.603839;PctRecOverlap=0.00288184;SizeDiff=227;StartDistance=286;EndDistance=-60	GT	1/0
chr9	25285618	14580_1	N	<INS>	.	PASS	END=25285618;SVTYPE=INS;SVLEN=59;SC=DeBreak,MAMnet,Sniffles2,SKSV,cuteSV,pbsv,SVIM,Sniffles;NumNeighbors=1;NumThresholdNeighbors=1;MatchId=1840;TruScore=0.281625;PctSeqSimilarity=0;PctSizeSimilarity=0.830986;PctRecOverlap=0.0138889;SizeDiff=-12;StartDistance=2;EndDistance=-69	GT	0/1
chr9	130171578	chr9-130171579-INS-51	N	<INS>	.	.	END=130171578;SVTYPE=INS;SVLEN=51;SC=DeBreak,NanoVar,Smartie-sv_aln,PAV;NumNeighbors=1;NumThresholdNeighbors=1;MatchId=1843;TruScore=0.333333;PctSeqSimilarity=0;PctSizeSimilarity=1;PctRecOverlap=0;SizeDiff=0;StartDistance=-5;EndDistance=-6	GT	1/1
chr9	132001410	.	N	<INS>	.	PASS	END=132001410;SVTYPE=INS;SVLEN=71;SC=DeBreak,Smartie-sv_asm;NumNeighbors=1;NumThresholdNeighbors=1;MatchId=1846;TruScore=0.315733;PctSeqSimilarity=0;PctSizeSimilarity=0.934211;PctRecOverlap=0.012987;SizeDiff=-5;StartDistance=29;EndDistance=-47	GT	0/1
chr9	137416264	.	N	<INS>	30	.	END=137416264;SVTYPE=INS;SVLEN=60;SC=DeBreak,MAMnet,Sniffles2,SKSV,Smartie-sv_aln,Smartie-sv_asm,SVIM-asm,PAV,Dipcall;NumNeighbors=2;NumThresholdNeighbors=2;MatchId=1850;TruScore=0.277778;PctSeqSimilarity=0;PctSizeSimilarity=0.833333;PctRecOverlap=0;SizeDiff=10;StartDistance=15;EndDistance=14	GT	1/0
chr9	137416361	.	N	<INS>	30	.	END=137416361;SVTYPE=INS;SVLEN=60;SC=DeBreak,SVIM-asm,Dipcall;NumNeighbors=1;NumThresholdNeighbors=1;MatchId=1851;TruScore=0.168067;PctSeqSimilarity=0;PctSizeSimilarity=0.504202;PctRecOverlap=0;SizeDiff=-59;StartDistance=254;EndDistance=135	GT	1/0
chr9	121869803	.	N	<INS>	30	.	END=121869803;SVTYPE=INS;SVLEN=68;SC=DeBreak,Sniffles2,SKSV,cuteSV,NanoVar,SVIM,Sniffles,Smartie-sv_aln,Smartie-sv_asm,SVIM-asm,PAV,Dipcall;NumNeighbors=1;NumThresholdNeighbors=1;MatchId=1875;TruScore=0.328431;PctSeqSimilarity=0;PctSizeSimilarity=0.985294;PctRecOverlap=0;SizeDiff=1;StartDistance=-5;EndDistance=-72	GT	1/0
chr9	138618778	chr9-138618779-INS-68	N	<INS>	.	.	END=138618778;SVTYPE=INS;SVLEN=68;SC=DeBreak,MAMnet,Sniffles2,SKSV,cuteSV,NanoVar,pbsv,SVIM,Sniffles,Smartie-sv_aln,PBHoney,Smartie-sv_asm,SVIM-asm,PAV;NumNeighbors=1;NumThresholdNeighbors=1;MatchId=1876;TruScore=0.302222;PctSeqSimilarity=0;PctSizeSimilarity=0.906667;PctRecOverlap=0;SizeDiff=-7;StartDistance=-154;EndDistance=-229	GT	1/1
chr9	140871707	.	N	<DEL>	.	PASS	END=140871901;SVTYPE=DEL;SVLEN=-194;SC=DeBreak,MAMnet,Sniffles2,cuteSV,NanoVar,SVIM,Sniffles,Smartie-sv_aln;NumNeighbors=1;NumThresholdNeighbors=1;MatchId=1904;TruScore=0.647854;PctSeqSimilarity=0;PctSizeSimilarity=0.994845;PctRecOverlap=0.948718;SizeDiff=1;StartDistance=9;EndDistance=10	GT	./.
chr9	111217479	.	N	<INS>	.	PASS	END=111217479;SVTYPE=INS;SVLEN=253;SC=DeBreak,Smartie-sv_aln,Smartie-sv_asm;NumNeighbors=1;NumThresholdNeighbors=1;MatchId=1926;TruScore=0.329397;PctSeqSimilarity=0;PctSizeSimilarity=0.98419;PctRecOverlap=0.004;SizeDiff=4;StartDistance=55;EndDistance=-194	GT	0/1
chr9	24286513	.	N	<INS>	30	.	END=24286513;SVTYPE=INS;SVLEN=50;SC=DeBreak,Sniffles2,NanoVar,SVIM,Sniffles,Smartie-sv_aln,Smartie-sv_asm,SVIM-asm,Dipcall;NumNeighbors=1;NumThresholdNeighbors=1;MatchId=1938;TruScore=0.339869;PctSeqSimilarity=0;PctSizeSimilarity=1;PctRecOverlap=0.0196078;SizeDiff=0;StartDistance=9;EndDistance=-41	GT	1/0
chr9	20974288	.	N	<INS>	30	.	END=20974288;SVTYPE=INS;SVLEN=384;SC=DeBreak,SKSV,PBHoney,Smartie-sv_asm,SVIM-asm,PAV,Dipcall;NumNeighbors=2;NumThresholdNeighbors=2;MatchId=1939;TruScore=0.333333;PctSeqSimilarity=0;PctSizeSimilarity=1;PctRecOverlap=0;SizeDiff=0;StartDistance=714;EndDistance=330	GT	1/1
chr9	28847747	chr9-28847748-DEL-62	N	<DEL>	.	.	END=28847809;SVTYPE=DEL;SVLEN=62;SC=DeBreak,MAMnet,Sniffles2,cuteSV,NanoVar,pbsv,SVIM,Sniffles,Smartie-sv_aln,PBHoney,Smartie-sv_asm,PAV;NumNeighbors=1;NumThresholdNeighbors=1;MatchId=1940;TruScore=0.661376;PctSeqSimilarity=0;PctSizeSimilarity=1;PctRecOverlap=0.984127;SizeDiff=0;StartDistance=-1;EndDistance=-1	GT	1/1
chr10	97745961	Sniffles2.INS.38CS9	N	<INS>	59	PASS	END=97745961;SVTYPE=INS;SVLEN=87;SC=DeBreak,Sniffles2;NumNeighbors=1;NumThresholdNeighbors=1;MatchId=1949;TruScore=0.172538;PctSeqSimilarity=0;PctSizeSimilarity=0.511765;PctRecOverlap=0.00584795;SizeDiff=-83;StartDistance=0;EndDistance=-170	GT	0/1
chr10	127191657	16703_2	N	<DEL>	.	PASS	END=127197235;SVTYPE=DEL;SVLEN=-5578;SC=DeBreak,MAMnet,Sniffles2,SKSV,cuteSV,pbsv,SVIM,Sniffles;NumNeighbors=1;NumThresholdNeighbors=1;MatchId=1968;TruScore=0.666547;PctSeqSimilarity=0;PctSizeSimilarity=0.999821;PctRecOverlap=0.999821;SizeDiff=-1;StartDistance=1;EndDistance=0	GT	0/0
chr10	1600893	.	N	<INS>	.	PASS	END=1600893;SVTYPE=INS;SVLEN=354;SC=DeBreak,MAMnet,Sniffles2,Sniffles,Smartie-sv_aln;NumNeighbors=1;NumThresholdNeighbors=1;MatchId=1971;TruScore=0.257342;PctSeqSimilarity=0;PctSizeSimilarity=0.768362;PctRecOverlap=0.003663;SizeDiff=82;StartDistance=245;EndDistance=-27	GT	./.
chr10	5423291	.	N	<INS>	30	.	END=5423291;SVTYPE=INS;SVLEN=143;SC=DeBreak,MAMnet,Sniffles2,SKSV,cuteSV,NanoVar,pbsv,SVIM,Sniffles,Smartie-sv_aln,PBHoney,Smartie-sv_asm,SVIM-asm,PAV,Dipcall;NumNeighbors=1;NumThresholdNeighbors=1;MatchId=1974;TruScore=0.305361;PctSeqSimilarity=0;PctSizeSimilarity=0.916084;PctRecOverlap=0;SizeDiff=12;StartDistance=-14;EndDistance=-145	GT	1/0
chr10	1382786	.	N	<INS>	.	PASS	END=1382786;SVTYPE=INS;SVLEN=210;SC=DeBreak,SKSV,Smartie-sv_asm;NumNeighbors=1;NumThresholdNeighbors=1;MatchId=1976;TruScore=0.20686;PctSeqSimilarity=0;PctSizeSimilarity=0.617647;PctRecOverlap=0.00293255;SizeDiff=-130;StartDistance=148;EndDistance=-192	GT	0/1
chr10	134999416	.	N	<INS>	30	.	END=134999416;SVTYPE=INS;SVLEN=52;SC=DeBreak,MAMnet,Sniffles2,SKSV,cuteSV,NanoVar,SVIM,Sniffles,Smartie-sv_aln,Smartie-sv_asm,SVIM-asm,PAV,Dipcall;NumNeighbors=1;NumThresholdNeighbors=1;MatchId=1984;TruScore=0.333333;PctSeqSimilarity=0;PctSizeSimilarity=1;PctRecOverlap=0;SizeDiff=0;StartDistance=-25;EndDistance=-77	GT	1/1
chr10	50950469	.	N	<INS>	30	.	END=50950469;SVTYPE=INS;SVLEN=829;SC=DeBreak,MAMnet,Sniffles2,pbsv,SVIM,Smartie-sv_aln,Smartie-sv_asm,SVIM-asm,PAV,Dipcall;NumNeighbors=1;NumThresholdNeighbors=1;MatchId=1987;TruScore=0.332932;PctSeqSimilarity=0;PctSizeSimilarity=0.998795;PctRecOverlap=0;SizeDiff=-1;StartDistance=-8;EndDistance=-838	GT	1/1
chr10	1061306	chr10-1061307-INS-66	N	<INS>	.	.	END=1061306;SVTYPE=INS;SVLEN=66;SC=DeBreak,MAMnet,Sniffles2,SKSV,cuteSV,NanoVar,SVIM,Sniffles,Smartie-sv_aln,PBHoney,Smartie-sv_asm,SVIM-asm,PAV;NumNeighbors=1;NumThresholdNeighbors=1;MatchId=1994;TruScore=0.261905;PctSeqSimilarity=0;PctSizeSimilarity=0.785714;PctRecOverlap=0;SizeDiff=-18;StartDistance=-221;EndDistance=-305	GT	0/1
chr10	14416818	.	N	<INS>	30	.	END=14416818;SVTYPE=INS;SVLEN=107;SC=DeBreak,MAMnet,Sniffles2,SKSV,SVIM,Smartie-sv_aln,PBHoney,Smartie-sv_asm,SVIM-asm,PAV,Dipcall;NumNeighbors=1;NumThresholdNeighbors=1;MatchId=2011;TruScore=0.211838;PctSeqSimilarity=0;PctSizeSimilarity=0.635514;PctRecOverlap=0;SizeDiff=39;StartDistance=-53;EndDistance=-121	GT	1/.
chr10	79452450	.	N	<DEL>	.	PASS	END=79452504;SVTYPE=DEL;SVLEN=-54;SC=DeBreak,MAMnet,Sniffles2,cuteSV,NanoVar,pbsv,SVIM,Sniffles,Smartie-sv_aln,PBHoney;NumNeighbors=2;NumThresholdNeighbors=1;MatchId=2013;TruScore=0.527273;PctSeqSimilarity=0;PctSizeSimilarity=1;PctRecOverlap=0.581818;SizeDiff=0;StartDistance=-23;EndDistance=-23	GT	./.
chr10	122535176	pbsv.INS.29530	N	<INS>	.	PASS	END=122535176;SVTYPE=INS;SVLEN=325;SC=DeBreak,pbsv;NumNeighbors=1;NumThresholdNeighbors=1;MatchId=2016;TruScore=0.31391;PctSeqSimilarity=0;PctSizeSimilarity=0.938462;PctRecOverlap=0.00326797;SizeDiff=20;StartDistance=289;EndDistance=-16	GT	0/1
chr10	95002336	.	N	<DEL>	.	PASS	END=95002462;SVTYPE=DEL;SVLEN=-126;SC=DeBreak,Sniffles2,cuteSV,NanoVar,pbsv,SVIM,Sniffles,Smartie-sv_aln,PBHoney;NumNeighbors=2;NumThresholdNeighbors=1;MatchId=2018;TruScore=0.608924;PctSeqSimilarity=0;PctSizeSimilarity=1;PctRecOverlap=0.826772;SizeDiff=0;StartDistance=-22;EndDistance=-22	GT	./.
chr10	494059	SKSV.INS.1267	N	<INS>	171.8	PASS	END=494059;SVTYPE=INS;SVLEN=402;SC=DeBreak,MAMnet,SKSV;NumNeighbors=1;NumThresholdNeighbors=1;MatchId=2020;TruScore=0.330017;PctSeqSimilarity=0;PctSizeSimilarity=0.99005;PctRecOverlap=0;SizeDiff=4;StartDistance=421;EndDistance=23	GT	1/1
chr10	134253748	.	N	<INS>	30	.	END=134253748;SVTYPE=INS;SVLEN=69;SC=DeBreak,MAMnet,Sniffles2,SKSV,cuteSV,SVIM,Sniffles,Smartie-sv_aln,Smartie-sv_asm,SVIM-asm,PAV,Dipcall;NumNeighbors=2;NumThresholdNeighbors=1;MatchId=2021;TruScore=0.333333;PctSeqSimilarity=0;PctSizeSimilarity=1;PctRecOverlap=0;SizeDiff=0;StartDistance=-99;EndDistance=-168	GT	0/1
chr10	134253954	chr10-134253955-DEL-65	N	<DEL>	.	.	END=134254019;SVTYPE=DEL;SVLEN=65;SC=DeBreak,Sniffles2,SKSV,cuteSV,NanoVar,SVIM,Sniffles,Smartie-sv_aln,PBHoney,Smartie-sv_asm,PAV;NumNeighbors=1;NumThresholdNeighbors=1;MatchId=2022;TruScore=0.661616;PctSeqSimilarity=0;PctSizeSimilarity=1;PctRecOverlap=0.984848;SizeDiff=0;StartDistance=-1;EndDistance=-1	GT	1/0
chr10	2543629	chr10-2543630-INS-63	N	<INS>	.	.	END=2543629;SVTYPE=INS;SVLEN=63;SC=DeBreak,Sniffles2,SKSV,cuteSV,NanoVar,SVIM,Sniffles,Smartie-sv_aln,Smartie-sv_asm,SVIM-asm,PAV;NumNeighbors=1;NumThresholdNeighbors=1;MatchId=2029;TruScore=0.333333;PctSeqSimilarity=0;PctSizeSimilarity=1;PctRecOverlap=0;SizeDiff=0;StartDistance=-50;EndDistance=-51	GT	0/1
chr10	77093485	16344_7	N	<INS>	.	PASS	END=77093485;SVTYPE=INS;SVLEN=96;SC=DeBreak,Sniffles2,pbsv,SVIM,Sniffles;NumNeighbors=1;NumThresholdNeighbors=1;MatchId=2031;TruScore=0.229298;PctSeqSimilarity=0;PctSizeSimilarity=0.680851;PctRecOverlap=0.00704225;SizeDiff=-45;StartDistance=2;EndDistance=-139	GT	0/1
chr10	61441161	nv_SV35389-3293D	N	<DEL>	15	PASS	END=61441251;SVTYPE=DEL;SVLEN=-90;SC=DeBreak,Sniffles2,SKSV,cuteSV,NanoVar;NumNeighbors=1;NumThresholdNeighbors=1;MatchId=2033;TruScore=0.185185;PctSeqSimilarity=0;PctSizeSimilarity=0.555556;PctRecOverlap=0;SizeDiff=40;StartDistance=-387;EndDistance=-347	GT	0/1
chr10	134201681	.	N	<INS>	30	.	END=134201681;SVTYPE=INS;SVLEN=304;SC=DeBreak,Sniffles2,Smartie-sv_asm,SVIM-asm,PAV,Dipcall;NumNeighbors=1;NumThresholdNeighbors=1;MatchId=2037;TruScore=0.202667;PctSeqSimilarity=0;PctSizeSimilarity=0.608;PctRecOverlap=0;SizeDiff=-196;StartDistance=-199;EndDistance=-699	GT	0/1
chr10	123344393	.	N	<INS>	.	PASS	END=123344393;SVTYPE=INS;SVLEN=349;SC=DeBreak,Sniffles2,cuteSV,Smartie-sv_aln;NumNeighbors=1;NumThresholdNeighbors=1;MatchId=2043;TruScore=0.330498;PctSeqSimilarity=0;PctSizeSimilarity=0.988669;PctRecOverlap=0.00282486;SizeDiff=-4;StartDistance=22;EndDistance=-331	GT	./.
chr10	133456180	chr10-133456181-INS-60	N	<INS>	.	.	END=133456180;SVTYPE=INS;SVLEN=60;SC=DeBreak,Sniffles2,NanoVar,Smartie-sv_aln,Smartie-sv_asm,SVIM-asm,PAV;NumNeighbors=1;NumThresholdNeighbors=1;MatchId=2044;TruScore=0.327869;PctSeqSimilarity=0;PctSizeSimilarity=0.983607;PctRecOverlap=0;SizeDiff=-1;StartDistance=-13;EndDistance=-74	GT	1/1
chr10	3473275	Sniffles2.INS.B6S9	N	<INS>	59	PASS	END=3473275;SVTYPE=INS;SVLEN=135;SC=DeBreak,Sniffles2;NumNeighbors=1;NumThresholdNeighbors=1;MatchId=2058;TruScore=0.16915;PctSeqSimilarity=0;PctSizeSimilarity=0.503731;PctRecOverlap=0.00371747;SizeDiff=-133;StartDistance=0;EndDistance=-268	GT	1/1
chr10	9449621	chr10-9449622-DEL-54	N	<DEL>	.	.	END=9449675;SVTYPE=DEL;SVLEN=54;SC=DeBreak,Smartie-sv_aln,Smartie-sv_asm,PAV;NumNeighbors=1;NumThresholdNeighbors=1;MatchId=2060;TruScore=0.636139;PctSeqSimilarity=0;PctSizeSimilarity=0.962963;PctRecOverlap=0.945455;SizeDiff=2;StartDistance=-3;EndDistance=-1	GT	0/1
chr10	125014458	.	N	<INS>	30	.	END=125014458;SVTYPE=INS;SVLEN=1153;SC=DeBreak,pbsv,Smartie-sv_asm,SVIM-asm,PAV,Dipcall;NumNeighbors=1;NumThresholdNeighbors=1;MatchId=2063;TruScore=0.173727;PctSeqSimilarity=0;PctSizeSimilarity=0.519514;PctRecOverlap=0.00166667;SizeDiff=554;StartDistance=235;EndDistance=-364	GT	0/1
chr10	125640745	.	N	<INS>	30	.	END=125640745;SVTYPE=INS;SVLEN=99;SC=DeBreak,Sniffles2,SKSV,cuteSV,pbsv,SVIM,Sniffles,Smartie-sv_aln,PBHoney,Smartie-sv_asm,SVIM-asm,PAV,Dipcall;NumNeighbors=1;NumThresholdNeighbors=1;MatchId=2070;TruScore=0.316498;PctSeqSimilarity=0;PctSizeSimilarity=0.949495;PctRecOverlap=0;SizeDiff=5;StartDistance=-1;EndDistance=-2	GT	1/0
chr10	64129550	chr10-64129551-INS-160	N	<INS>	.	.	END=64129550;SVTYPE=INS;SVLEN=160;SC=DeBreak,MAMnet,Sniffles2,cuteSV,pbsv,SVIM,Sniffles,Smartie-sv_aln,PBHoney,Smartie-sv_asm,SVIM-asm,PAV;NumNeighbors=1;NumThresholdNeighbors=1;MatchId=2077;TruScore=0.264583;PctSeqSimilarity=0;PctSizeSimilarity=0.79375;PctRecOverlap=0;SizeDiff=33;StartDistance=-7;EndDistance=-134	GT	1/1
chr10	102074766	.	N	<INS>	30	.	END=102074766;SVTYPE=INS;SVLEN=139;SC=DeBreak,MAMnet,Sniffles2,SKSV,cuteSV,NanoVar,SVIM,Sniffles,Smartie-sv_aln,PBHoney,Smartie-sv_asm,SVIM-asm,PAV,Dipcall;NumNeighbors=1;NumThresholdNeighbors=1;MatchId=2094;TruScore=0.217133;PctSeqSimilarity=0;PctSizeSimilarity=0.640288;PctRecOverlap=0.0111111;SizeDiff=50;StartDistance=39;EndDistance=-50	GT	1/.
chr10	118150372	nv_SV36152-DB68	N	<INS>	17	PASS	END=118150373;SVTYPE=INS;SVLEN=180;SC=DeBreak,Sniffles2,NanoVar;NumNeighbors=1;NumThresholdNeighbors=1;MatchId=2107;TruScore=0.314815;PctSeqSimilarity=0;PctSizeSimilarity=0.944444;PctRecOverlap=0;SizeDiff=10;StartDistance=172;EndDistance=3	GT	1/1
chr10	134876990	.	N	<INS>	30	.	END=134876990;SVTYPE=INS;SVLEN=165;SC=DeBreak,MAMnet,cuteSV,SVIM,PBHoney,Smartie-sv_asm,SVIM-asm,PAV,Dipcall;NumNeighbors=1;NumThresholdNeighbors=1;MatchId=2110;TruScore=0.333333;PctSeqSimilarity=0;PctSizeSimilarity=1;PctRecOverlap=0;SizeDiff=0;StartDistance=-97;EndDistance=-262	GT	1/0
chr10	135131886	.	N	<INS>	30	.	END=135131886;SVTYPE=INS;SVLEN=74;SC=DeBreak,Sniffles2,NanoVar,Smartie-sv_aln,PBHoney,Smartie-sv_asm,SVIM-asm,PAV,Dipcall;NumNeighbors=1;NumThresholdNeighbors=1;MatchId=2116;TruScore=0.31982;PctSeqSimilarity=0;PctSizeSimilarity=0.959459;PctRecOverlap=0;SizeDiff=3;StartDistance=-90;EndDistance=-161	GT	1/0
chr11	33424847	.	N	<INS>	.	PASS	END=33424847;SVTYPE=INS;SVLEN=366;SC=DeBreak,Smartie-sv_aln,Smartie-sv_asm;NumNeighbors=1;NumThresholdNeighbors=1;MatchId=2136;TruScore=0.323343;PctSeqSimilarity=0;PctSizeSimilarity=0.967213;PctRecOverlap=0.0028169;SizeDiff=12;StartDistance=66;EndDistance=-288	GT	0/1
chr11	1431223	.	N	<DEL>	30	.	END=1431306;SVTYPE=DEL;SVLEN=83;SC=DeBreak,MAMnet,Sniffles2,SKSV,cuteSV,NanoVar,pbsv,SVIM,Sniffles,Smartie-sv_aln,PBHoney,Smartie-sv_asm,SVIM-asm,PAV,Dipcall;NumNeighbors=1;NumThresholdNeighbors=1;MatchId=2140;TruScore=0.662698;PctSeqSimilarity=0;PctSizeSimilarity=1;PctRecOverlap=0.988095;SizeDiff=0;StartDistance=-1;EndDistance=-1	GT	0/1
chr11	16507488	chr11-16507489-INS-50	N	<INS>	.	.	END=16507488;SVTYPE=INS;SVLEN=50;SC=DeBreak,MAMnet,Sniffles2,SKSV,cuteSV,SVIM,Sniffles,Smartie-sv_aln,Smartie-sv_asm,SVIM-asm,PAV;NumNeighbors=1;NumThresholdNeighbors=1;MatchId=2150;TruScore=0.333333;PctSeqSimilarity=0;PctSizeSimilarity=1;PctRecOverlap=0;SizeDiff=0;StartDistance=-1;EndDistance=-2	GT	0/1
chr11	64362957	SKSV.INS.2449	N	<INS>	305.4	PASS	END=64362957;SVTYPE=INS;SVLEN=277;SC=DeBreak,SKSV;NumNeighbors=2;NumThresholdNeighbors=2;MatchId=2161;TruScore=0.32491;PctSeqSimilarity=0;PctSizeSimilarity=0.974729;PctRecOverlap=0;SizeDiff=7;StartDistance=-257;EndDistance=-527	GT	1/1
chr11	64363718	nv_SV38445-67291	N	<INS>	7.8	PASS	END=64363719;SVTYPE=INS;SVLEN=145;SC=DeBreak,NanoVar;NumNeighbors=2;NumThresholdNeighbors=2;MatchId=2162;TruScore=0.186615;PctSeqSimilarity=0;PctSizeSimilarity=0.559846;PctRecOverlap=0;SizeDiff=-114;StartDistance=298;EndDistance=298	GT	0/1
chr11	82004531	chr11-82004532-DEL-60	N	<DEL>	.	.	END=82004591;SVTYPE=DEL;SVLEN=60;SC=DeBreak,SKSV,cuteSV,pbsv,Sniffles,Smartie-sv_aln,Smartie-sv_asm,SVIM-asm,PAV;NumNeighbors=1;NumThresholdNeighbors=1;MatchId=2177;TruScore=0.620192;PctSeqSimilarity=0;PctSizeSimilarity=0.9375;PctRecOverlap=0.923077;SizeDiff=-4;StartDistance=-1;EndDistance=-5	GT	1/1
chr11	68878433	.	N	<INS>	30	.	END=68878433;SVTYPE=INS;SVLEN=734;SC=DeBreak,MAMnet,Sniffles2,cuteSV,NanoVar,pbsv,SVIM,Sniffles,Smartie-sv_aln,Smartie-sv_asm,SVIM-asm,PAV,Dipcall;NumNeighbors=1;NumThresholdNeighbors=1;MatchId=2181;TruScore=0.331519;PctSeqSimilarity=0;PctSizeSimilarity=0.993188;PctRecOverlap=0.00136986;SizeDiff=5;StartDistance=20;EndDistance=-709	GT	1/1
chr11	134630084	chr11-134630085-INS-60	N	<INS>	.	.	END=134630084;SVTYPE=INS;SVLEN=60;SC=DeBreak,Sniffles2,SKSV,cuteSV,NanoVar,SVIM,Smartie-sv_aln,Smartie-sv_asm,PAV;NumNeighbors=2;NumThresholdNeighbors=1;MatchId=2202;TruScore=0.333333;PctSeqSimilarity=0;PctSizeSimilarity=1;PctRecOverlap=0;SizeDiff=0;StartDistance=-6;EndDistance=-66	GT	1/0
chr11	8578795	.	N	<INS>	.	PASS	END=8578795;SVTYPE=INS;SVLEN=56;SC=DeBreak,MAMnet,Sniffles2,SKSV,cuteSV,pbsv,SVIM,Sniffles,Smartie-sv_aln;NumNeighbors=1;NumThresholdNeighbors=1;MatchId=2204;TruScore=0.321839;PctSeqSimilarity=0;PctSizeSimilarity=0.965517;PctRecOverlap=0;SizeDiff=-2;StartDistance=-39;EndDistance=-40	GT	./.
chr11	129013517	18279_1	N	<DEL>	.	PASS	END=129015283;SVTYPE=DEL;SVLEN=-1766;SC=DeBreak,Sniffles2,cuteSV,NanoVar,pbsv,Sniffles;NumNeighbors=1;NumThresholdNeighbors=1;MatchId=2213;TruScore=0.655534;PctSeqSimilarity=0;PctSizeSimilarity=0.983579;PctRecOverlap=0.983022;SizeDiff=29;StartDistance=1;EndDistance=30	GT	0/1
chr11	32891924	.	N	<DEL>	.	PASS	END=32892006;SVTYPE=DEL;SVLEN=-82;SC=DeBreak,Sniffles2,cuteSV,NanoVar,pbsv,SVIM,Sniffles,Smartie-sv_aln,PBHoney;NumNeighbors=2;NumThresholdNeighbors=1;MatchId=2226;TruScore=0.554168;PctSeqSimilarity=0;PctSizeSimilarity=0.987805;PctRecOverlap=0.674699;SizeDiff=1;StartDistance=-27;EndDistance=-26	GT	./.
chr11	91135199	Sniffles2.INS.372SA	N	<INS>	58	PASS	END=91135199;SVTYPE=INS;SVLEN=137;SC=DeBreak,Sniffles2;NumNeighbors=1;NumThresholdNeighbors=1;MatchId=2232;TruScore=0.181097;PctSeqSimilarity=0;PctSizeSimilarity=0.53937;PctRecOverlap=0.00392157;SizeDiff=-117;StartDistance=0;EndDistance=-254	GT	1/1
chr11	4969123	cuteSV.DEL.1660	N	<DEL>	27.1	PASS	END=4977758;SVTYPE=DEL;SVLEN=8635;SC=DeBreak,cuteSV;NumNeighbors=1;NumThresholdNeighbors=1;MatchId=2248;TruScore=0.666551;PctSeqSimilarity=0;PctSizeSimilarity=0.999884;PctRecOverlap=0.999768;SizeDiff=1;StartDistance=1;EndDistance=2	GT	0/1
chr11	1149129	SKSV.INS.2125	N	<INS>	105.9	PASS	END=1149129;SVTYPE=INS;SVLEN=291;SC=DeBreak,SKSV;NumNeighbors=2;NumThresholdNeighbors=2;MatchId=2251;TruScore=0.324415;PctSeqSimilarity=0;PctSizeSimilarity=0.973244;PctRecOverlap=0;SizeDiff=-8;StartDistance=639;EndDistance=340	GT	0/1
chr11	401385	pbsv.INS.30162	N	<INS>	.	PASS	END=401385;SVTYPE=INS;SVLEN=1112;SC=DeBreak,pbsv;NumNeighbors=1;NumThresholdNeighbors=1;MatchId=2255;TruScore=0.192446;PctSeqSimilarity=0;PctSizeSimilarity=0.577338;PctRecOverlap=0;SizeDiff=470;StartDistance=-400;EndDistance=-1042	GT	0/1
chr11	134178307	.	N	<INS>	30	.	END=134178307;SVTYPE=INS;SVLEN=281;SC=DeBreak,Smartie-sv_aln,Smartie-sv_asm,Dipcall;NumNeighbors=1;NumThresholdNeighbors=1;MatchId=2266;TruScore=0.275458;PctSeqSimilarity=0;PctSizeSimilarity=0.822064;PctRecOverlap=0.00431034;SizeDiff=50;StartDistance=119;EndDistance=-112	GT	1/0
chr11	68723405	nv_SV38546-FF6C8	N	<INS>	12.2	PASS	END=68723406;SVTYPE=INS;SVLEN=251;SC=DeBreak,NanoVar;NumNeighbors=1;NumThresholdNeighbors=1;MatchId=2272;TruScore=0.301461;PctSeqSimilarity=0;PctSizeSimilarity=0.904382;PctRecOverlap=0;SizeDiff=24;StartDistance=-33;EndDistance=-259	GT	0/1
chr11	74838438	.	N	<INS>	30	.	END=74838438;SVTYPE=INS;SVLEN=57;SC=DeBreak,MAMnet,Sniffles2,SKSV,cuteSV,SVIM,Smartie-sv_asm,SVIM-asm,PAV,Dipcall;NumNeighbors=1;NumThresholdNeighbors=1;MatchId=2277;TruScore=0.321637;PctSeqSimilarity=0;PctSizeSimilarity=0.964912;PctRecOverlap=0;SizeDiff=2;StartDistance=-25;EndDistance=-26	GT	1/0
chr11	131659314	.	N	<INS>	.	PASS	END=131659314;SVTYPE=INS;SVLEN=59;SC=DeBreak,MAMnet,Sniffles2,SKSV,cuteSV,SVIM,Sniffles,Smartie-sv_aln;NumNeighbors=1;NumThresholdNeighbors=1;MatchId=2297;TruScore=0.310734;PctSeqSimilarity=0;PctSizeSimilarity=0.932203;PctRecOverlap=0;SizeDiff=4;StartDistance=-75;EndDistance=-76	GT	./.
chr11	69313040	.	N	<DEL>	.	PASS	END=69313141;SVTYPE=DEL;SVLEN=-101;SC=DeBreak,pbsv,Smartie-sv_aln,PBHoney;NumNeighbors=4;NumThresholdNeighbors=1;MatchId=2313;TruScore=0.535301;PctSeqSimilarity=0;PctSizeSimilarity=0.80198;PctRecOverlap=0.803922;SizeDiff=20;StartDistance=-18;EndDistance=2	GT	./.
chr11	32387859	.	N	<DEL>	.	PASS	END=32388052;SVTYPE=DEL;SVLEN=-193;SC=DeBreak,pbsv,Smartie-sv_aln,PBHoney;NumNeighbors=1;NumThresholdNeighbors=1;MatchId=2326;TruScore=0.634021;PctSeqSimilarity=0;PctSizeSimilarity=1;PctRecOverlap=0.902062;SizeDiff=0;StartDistance=-19;EndDistance=-19	GT	./.
chr12	130871523	.	N	<INS>	30	.	END=130871523;SVTYPE=INS;SVLEN=68;SC=DeBreak,Sniffles2,SKSV,cuteSV,pbsv,SVIM,Sniffles,Smartie-sv_aln,Smartie-sv_asm,SVIM-asm,PAV,Dipcall;NumNeighbors=1;NumThresholdNeighbors=1;MatchId=2332;TruScore=0.328505;PctSeqSimilarity=0;PctSizeSimilarity=0.970588;PctRecOverlap=0.0149254;SizeDiff=2;StartDistance=7;EndDistance=-59	GT	1/.
chr12	6040685	.	N	<INS>	30	.	END=6040685;SVTYPE=INS;SVLEN=74;SC=DeBreak,Sniffles2,cuteSV,pbsv,SVIM,Sniffles,Smartie-sv_aln,Smartie-sv_asm,SVIM-asm,PAV,Dipcall;NumNeighbors=1;NumThresholdNeighbors=1;MatchId=2340;TruScore=0.328829;PctSeqSimilarity=0;PctSizeSimilarity=0.986486;PctRecOverlap=0;SizeDiff=1;StartDistance=-57;EndDistance=-130	GT	0/1
chr12	132111657	.	N	<INS>	30	.	END=132111657;SVTYPE=INS;SVLEN=374;SC=DeBreak,SKSV,SVIM-asm,Dipcall;NumNeighbors=1;NumThresholdNeighbors=1;MatchId=2362;TruScore=0.28925;PctSeqSimilarity=0;PctSizeSimilarity=0.867749;PctRecOverlap=0;SizeDiff=-57;StartDistance=-267;EndDistance=-698	GT	0/1
chr12	106666203	.	N	<DEL>	.	PASS	END=106666255;SVTYPE=DEL;SVLEN=-52;SC=DeBreak,pbsv,Smartie-sv_aln,PBHoney;NumNeighbors=2;NumThresholdNeighbors=1;MatchId=2365;TruScore=0.540881;PctSeqSimilarity=0;PctSizeSimilarity=1;PctRecOverlap=0.622642;SizeDiff=0;StartDistance=-20;EndDistance=-20	GT	./.
chr12	122185217	.	N	<INS>	30	.	END=122185217;SVTYPE=INS;SVLEN=320;SC=DeBreak,MAMnet,SKSV,NanoVar,Smartie-sv_asm,SVIM-asm,PAV,Dipcall;NumNeighbors=1;NumThresholdNeighbors=1;MatchId=2376;TruScore=0.235467;PctSeqSimilarity=0;PctSizeSimilarity=0.706402;PctRecOverlap=0;SizeDiff=-133;StartDistance=-121;EndDistance=-574	GT	0/1
chr12	131530716	.	N	<INS>	30	.	END=131530716;SVTYPE=INS;SVLEN=402;SC=DeBreak,SKSV,pbsv,Dipcall;NumNeighbors=2;NumThresholdNeighbors=2;MatchId=2378;TruScore=0.33416;PctSeqSimilarity=0;PctSizeSimilarity=1;PctRecOverlap=0.00248139;SizeDiff=0;StartDistance=277;EndDistance=-125	GT	1/0
chr12	4842022	.	N	<INS>	.	PASS	END=4842022;SVTYPE=INS;SVLEN=169;SC=DeBreak,Smartie-sv_asm;NumNeighbors=1;NumThresholdNeighbors=1;MatchId=2397;TruScore=0.331361;PctSeqSimilarity=0;PctSizeSimilarity=0.994083;PctRecOverlap=0;SizeDiff=1;StartDistance=240;EndDistance=72	GT	0/1
chr12	66135360	.	N	<INS>	30	.	END=66135360;SVTYPE=INS;SVLEN=60;SC=DeBreak,MAMnet,Sniffles2,SKSV,cuteSV,pbsv,SVIM,Sniffles,Smartie-sv_aln,Smartie-sv_asm,SVIM-asm,PAV,Dipcall;NumNeighbors=1;NumThresholdNeighbors=1;MatchId=2409;TruScore=0.333333;PctSeqSimilarity=0;PctSizeSimilarity=1;PctRecOverlap=0;SizeDiff=0;StartDistance=-1;EndDistance=-2	GT	1/0
chr12	64937214	.	N	<INS>	30	.	END=64937214;SVTYPE=INS;SVLEN=64;SC=DeBreak,Sniffles2,SKSV,cuteSV,pbsv,SVIM,Sniffles,Smartie-sv_aln,Smartie-sv_asm,SVIM-asm,PAV,Dipcall;NumNeighbors=1;NumThresholdNeighbors=1;MatchId=2410;TruScore=0.333333;PctSeqSimilarity=0;PctSizeSimilarity=0.984375;PctRecOverlap=0.015625;SizeDiff=1;StartDistance=16;EndDistance=-47	GT	0/1
chr12	57111519	.	N	<DEL>	30	.	END=57111588;SVTYPE=DEL;SVLEN=69;SC=DeBreak,Sniffles2,NanoVar,pbsv,SVIM,Sniffles,Smartie-sv_aln,Smartie-sv_asm,PAV,Dipcall;NumNeighbors=1;NumThresholdNeighbors=1;MatchId=2411;TruScore=0.661905;PctSeqSimilarity=0;PctSizeSimilarity=1;PctRecOverlap=0.985714;SizeDiff=0;StartDistance=-1;EndDistance=-1	GT	1/0
chr12	132356130	pbsv.INS.34784	N	<INS>	.	PASS	END=132356130;SVTYPE=INS;SVLEN=798;SC=DeBreak,Sniffles2,pbsv;NumNeighbors=1;NumThresholdNeighbors=1;MatchId=2421;TruScore=0.332916;PctSeqSimilarity=0;PctSizeSimilarity=0.998747;PctRecOverlap=0;SizeDiff=1;StartDistance=36;EndDistance=35	GT	0/1
chr12	121952631	pbsv.INS.34356	N	<INS>	.	PASS	END=121952631;SVTYPE=INS;SVLEN=831;SC=DeBreak,pbsv;NumNeighbors=1;NumThresholdNeighbors=1;MatchId=2425;TruScore=0.171659;PctSeqSimilarity=0;PctSizeSimilarity=0.512635;PctRecOverlap=0.00234192;SizeDiff=405;StartDistance=93;EndDistance=-333	GT	0/1
chr12	7742608	.	N	<INS>	30	.	END=7742608;SVTYPE=INS;SVLEN=78;SC=DeBreak,MAMnet,Sniffles2,SKSV,cuteSV,NanoVar,SVIM,Sniffles,Smartie-sv_aln,PBHoney,Smartie-sv_asm,SVIM-asm,PAV,Dipcall;NumNeighbors=1;NumThresholdNeighbors=1;MatchId=2427;TruScore=0.329114;PctSeqSimilarity=0;PctSizeSimilarity=0.987342;PctRecOverlap=0;SizeDiff=-1;StartDistance=-8;EndDistance=-87	GT	1/0
chr12	131520981	.	N	<INS>	30	.	END=131520981;SVTYPE=INS;SVLEN=106;SC=DeBreak,MAMnet,Sniffles2,cuteSV,NanoVar,SVIM,Sniffles,Smartie-sv_aln,PBHoney,Smartie-sv_asm,SVIM-asm,PAV,Dipcall;NumNeighbors=1;NumThresholdNeighbors=1;MatchId=2429;TruScore=0.333333;PctSeqSimilarity=0;PctSizeSimilarity=1;PctRecOverlap=0;SizeDiff=0;StartDistance=-46;EndDistance=-152	GT	0/1
chr12	31802793	Sniffles2.INS.131SB	N	<INS>	55	PASS	END=31802793;SVTYPE=INS;SVLEN=128;SC=DeBreak,Sniffles2;NumNeighbors=1;NumThresholdNeighbors=1;MatchId=2434;TruScore=0.238879;PctSeqSimilarity=0;PctSizeSimilarity=0.711111;PctRecOverlap=0.00552486;SizeDiff=-52;StartDistance=0;EndDistance=-180	GT	0/1
chr12	129502633	chr12-129502634-INS-81	N	<INS>	.	.	END=129502633;SVTYPE=INS;SVLEN=81;SC=DeBreak,MAMnet,Sniffles2,SKSV,cuteSV,NanoVar,pbsv,SVIM,Sniffles,Smartie-sv_aln,PBHoney,Smartie-sv_asm,SVIM-asm,PAV;NumNeighbors=1;NumThresholdNeighbors=1;MatchId=2448;TruScore=0.32927;PctSeqSimilarity=0;PctSizeSimilarity=0.975309;PctRecOverlap=0.0125;SizeDiff=2;StartDistance=20;EndDistance=-59	GT	0/1
chr12	50129369	.	N	<INS>	30	.	END=50129369;SVTYPE=INS;SVLEN=60;SC=DeBreak,Sniffles2,SKSV,cuteSV,NanoVar,pbsv,SVIM,Sniffles,Smartie-sv_aln,Smartie-sv_asm,SVIM-asm,PAV,Dipcall;NumNeighbors=1;NumThresholdNeighbors=1;MatchId=2453;TruScore=0.333333;PctSeqSimilarity=0;PctSizeSimilarity=1;PctRecOverlap=0;SizeDiff=0;StartDistance=-1;EndDistance=-2	GT	1/0
chr12	13679045	.	N	<INS>	30	.	END=13679045;SVTYPE=INS;SVLEN=310;SC=DeBreak,NanoVar,Smartie-sv_asm,SVIM-asm,PAV,Dipcall;NumNeighbors=1;NumThresholdNeighbors=1;MatchId=2457;TruScore=0.323929;PctSeqSimilarity=0;PctSizeSimilarity=0.971787;PctRecOverlap=0;SizeDiff=-9;StartDistance=-187;EndDistance=-506	GT	1/0
chr13	114545100	chr13-114545101-INS-57	N	<INS>	.	.	END=114545100;SVTYPE=INS;SVLEN=57;SC=DeBreak,MAMnet,Sniffles2,cuteSV,SVIM,Sniffles,Smartie-sv_aln,Smartie-sv_asm,SVIM-asm,PAV;NumNeighbors=1;NumThresholdNeighbors=1;MatchId=2489;TruScore=0.333333;PctSeqSimilarity=0;PctSizeSimilarity=1;PctRecOverlap=0;SizeDiff=0;StartDistance=-1;EndDistance=-2	GT	1/0
chr13	113458334	chr13-113458335-DEL-60	N	<DEL>	.	.	END=113458394;SVTYPE=DEL;SVLEN=60;SC=DeBreak,MAMnet,Sniffles2,SKSV,cuteSV,NanoVar,SVIM,Sniffles,Smartie-sv_aln,PBHoney,Smartie-sv_asm,SVIM-asm,PAV;NumNeighbors=2;NumThresholdNeighbors=2;MatchId=2490;TruScore=0.445339;PctSeqSimilarity=0;PctSizeSimilarity=0.857143;PctRecOverlap=0.478873;SizeDiff=-10;StartDistance=37;EndDistance=27	GT	1/1
chr13	113458619	chr13-113458620-DEL-52	N	<DEL>	.	.	END=113458671;SVTYPE=DEL;SVLEN=52;SC=DeBreak,Sniffles2,SVIM,Smartie-sv_aln,Smartie-sv_asm,SVIM-asm,PAV;NumNeighbors=1;NumThresholdNeighbors=1;MatchId=2491;TruScore=0.660377;PctSeqSimilarity=0;PctSizeSimilarity=1;PctRecOverlap=0.981132;SizeDiff=0;StartDistance=-1;EndDistance=-1	GT	1/0
chr13	48314315	.	N	<DEL>	30	.	END=48315041;SVTYPE=DEL;SVLEN=726;SC=DeBreak,PBHoney,SVIM-asm,PAV,Dipcall;NumNeighbors=1;NumThresholdNeighbors=1;MatchId=2497;TruScore=0.656658;PctSeqSimilarity=0;PctSizeSimilarity=0.991803;PctRecOverlap=0.978172;SizeDiff=-6;StartDistance=16;EndDistance=10	GT	0/1
chr13	113104369	.	N	<INS>	30	.	END=113104369;SVTYPE=INS;SVLEN=52;SC=DeBreak,Sniffles2,SKSV,cuteSV,NanoVar,pbsv,SVIM,Sniffles,Smartie-sv_aln,Smartie-sv_asm,SVIM-asm,PAV,Dipcall;NumNeighbors=1;NumThresholdNeighbors=1;MatchId=2499;TruScore=0.333333;PctSeqSimilarity=0;PctSizeSimilarity=1;PctRecOverlap=0;SizeDiff=0;StartDistance=-1;EndDistance=-2	GT	1/0
chr13	30132589	.	N	<DEL>	30	.	END=30132649;SVTYPE=DEL;SVLEN=60;SC=DeBreak,Sniffles2,NanoVar,SVIM,Sniffles,Smartie-sv_aln,Smartie-sv_asm,SVIM-asm,PAV,Dipcall;NumNeighbors=2;NumThresholdNeighbors=1;MatchId=2506;TruScore=0.327778;PctSeqSimilarity=0;PctSizeSimilarity=0.983333;PctRecOverlap=0;SizeDiff=1;StartDistance=300;EndDistance=301	GT	0/1
chr13	30132867	.	N	<DEL>	30	.	END=30133186;SVTYPE=DEL;SVLEN=319;SC=DeBreak,MAMnet,Sniffles2,cuteSV,NanoVar,pbsv,SVIM,Sniffles,Smartie-sv_aln,Smartie-sv_asm,SVIM-asm,PAV,Dipcall;NumNeighbors=1;NumThresholdNeighbors=1;MatchId=2508;TruScore=0.549817;PctSeqSimilarity=0;PctSizeSimilarity=0.824451;PctRecOverlap=0.825;SizeDiff=56;StartDistance=-39;EndDistance=17	GT	1/1
chr13	23450249	.	N	<INS>	30	.	END=23450249;SVTYPE=INS;SVLEN=2120;SC=DeBreak,MAMnet,Sniffles2,cuteSV,pbsv,SVIM,Sniffles,Smartie-sv_aln,Smartie-sv_asm,SVIM-asm,PAV,Dipcall;NumNeighbors=1;NumThresholdNeighbors=1;MatchId=2554;TruScore=0.333333;PctSeqSimilarity=0;PctSizeSimilarity=1;PctRecOverlap=0;SizeDiff=0;StartDistance=-1;EndDistance=-2	GT	0/1
chr13	114841202	chr13-114841203-INS-54	N	<INS>	.	.	END=114841202;SVTYPE=INS;SVLEN=54;SC=DeBreak,Sniffles2,SKSV,cuteSV,NanoVar,pbsv,SVIM,Sniffles,Smartie-sv_aln,Smartie-sv_asm,SVIM-asm,PAV;NumNeighbors=1;NumThresholdNeighbors=1;MatchId=2578;TruScore=0.333333;PctSeqSimilarity=0;PctSizeSimilarity=1;PctRecOverlap=0;SizeDiff=0;StartDistance=-87;EndDistance=-141	GT	1/0
chr13	112993782	.	N	<INS>	30	.	END=112993782;SVTYPE=INS;SVLEN=329;SC=DeBreak,MAMnet,Sniffles2,SKSV,cuteSV,NanoVar,pbsv,Sniffles,PBHoney,Smartie-sv_asm,SVIM-asm,PAV,Dipcall;NumNeighbors=1;NumThresholdNeighbors=1;MatchId=2579;TruScore=0.333333;PctSeqSimilarity=0;PctSizeSimilarity=1;PctRecOverlap=0;SizeDiff=0;StartDistance=-1;EndDistance=-2	GT	1/0
chr13	106297262	nv_SV43990-C89E	N	<INS>	16.3	PASS	END=106297263;SVTYPE=INS;SVLEN=129;SC=DeBreak,Sniffles2,NanoVar;NumNeighbors=1;NumThresholdNeighbors=1;MatchId=2583;TruScore=0.320413;PctSeqSimilarity=0;PctSizeSimilarity=0.96124;PctRecOverlap=0;SizeDiff=5;StartDistance=127;EndDistance=4	GT	1/1
chr13	56633109	.	N	<INS>	.	PASS	END=56633109;SVTYPE=INS;SVLEN=60;SC=DeBreak,Sniffles2,SKSV,cuteSV,NanoVar,SVIM,Sniffles,Smartie-sv_aln;NumNeighbors=1;NumThresholdNeighbors=1;MatchId=2584;TruScore=0.311111;PctSeqSimilarity=0;PctSizeSimilarity=0.933333;PctRecOverlap=0;SizeDiff=4;StartDistance=-41;EndDistance=-42	GT	./.
chr13	112215593	.	N	<INS>	30	.	END=112215593;SVTYPE=INS;SVLEN=50;SC=DeBreak,Sniffles2,SKSV,NanoVar,pbsv,SVIM,Sniffles,Smartie-sv_aln,Smartie-sv_asm,SVIM-asm,PAV,Dipcall;NumNeighbors=1;NumThresholdNeighbors=1;MatchId=2598;TruScore=0.333333;PctSeqSimilarity=0;PctSizeSimilarity=1;PctRecOverlap=0;SizeDiff=0;StartDistance=-34;EndDistance=-84	GT	0/1
chr13	114990925	.	N	<INS>	30	.	END=114990925;SVTYPE=INS;SVLEN=54;SC=DeBreak,MAMnet,Sniffles2,SKSV,cuteSV,NanoVar,pbsv,SVIM,Sniffles,Smartie-sv_aln,Smartie-sv_asm,SVIM-asm,PAV,Dipcall;NumNeighbors=1;NumThresholdNeighbors=1;MatchId=2600;TruScore=0.333333;PctSeqSimilarity=0;PctSizeSimilarity=1;PctRecOverlap=0;SizeDiff=0;StartDistance=-57;EndDistance=-111	GT	1/0
chr14	90964763	.	N	<INS>	30	.	END=90964763;SVTYPE=INS;SVLEN=190;SC=DeBreak,MAMnet,Sniffles2,SKSV,cuteSV,NanoVar,pbsv,SVIM,Sniffles,Smartie-sv_aln,PBHoney,Smartie-sv_asm,SVIM-asm,PAV,Dipcall;NumNeighbors=1;NumThresholdNeighbors=1;MatchId=2634;TruScore=0.333333;PctSeqSimilarity=0;PctSizeSimilarity=1;PctRecOverlap=0;SizeDiff=0;StartDistance=-92;EndDistance=-282	GT	1/0
chr14	42008648	.	N	<INS>	30	.	END=42008648;SVTYPE=INS;SVLEN=100;SC=DeBreak,MAMnet,Sniffles2,SKSV,cuteSV,NanoVar,SVIM,Sniffles,Smartie-sv_aln,PBHoney,Smartie-sv_asm,SVIM-asm,PAV,Dipcall;NumNeighbors=1;NumThresholdNeighbors=1;MatchId=2638;TruScore=0.33;PctSeqSimilarity=0;PctSizeSimilarity=0.99;PctRecOverlap=0;SizeDiff=1;StartDistance=-15;EndDistance=-114	GT	1/0
chr14	77687259	chr14-77687260-INS-322	N	<INS>	.	.	END=77687259;SVTYPE=INS;SVLEN=322;SC=DeBreak,MAMnet,Sniffles2,cuteSV,pbsv,SVIM,Sniffles,Smartie-sv_aln,PBHoney,Smartie-sv_asm,SVIM-asm,PAV;NumNeighbors=1;NumThresholdNeighbors=1;MatchId=2647;TruScore=0.330237;PctSeqSimilarity=0;PctSizeSimilarity=0.987578;PctRecOverlap=0.0031348;SizeDiff=4;StartDistance=14;EndDistance=-304	GT	1/0
chr14	89827941	.	N	<DEL>	.	PASS	END=89828016;SVTYPE=DEL;SVLEN=-75;SC=DeBreak,Smartie-sv_asm;NumNeighbors=1;NumThresholdNeighbors=1;MatchId=2654;TruScore=0.168919;PctSeqSimilarity=0;PctSizeSimilarity=0.506757;PctRecOverlap=0;SizeDiff=-73;StartDistance=-505;EndDistance=-578	GT	0/1
chr14	20340630	svim_asm.INS.12372	N	<INS>	.	PASS	END=20340630;SVTYPE=INS;SVLEN=118;SC=DeBreak,Sniffles2,SKSV,cuteSV,NanoVar,SVIM,Sniffles,Smartie-sv_aln,PBHoney,Smartie-sv_asm,SVIM-asm;NumNeighbors=1;NumThresholdNeighbors=1;MatchId=2668;TruScore=0.319871;PctSeqSimilarity=0;PctSizeSimilarity=0.951613;PctRecOverlap=0.008;SizeDiff=-6;StartDistance=62;EndDistance=-62	GT	0/1
chr14	60532388	pbsv.INS.37445	N	<INS>	.	PASS	END=60532388;SVTYPE=INS;SVLEN=324;SC=DeBreak,pbsv;NumNeighbors=1;NumThresholdNeighbors=1;MatchId=2692;TruScore=0.322053;PctSeqSimilarity=0;PctSizeSimilarity=0.962963;PctRecOverlap=0.00319489;SizeDiff=12;StartDistance=293;EndDistance=-19	GT	0/1
chr14	102073988	.	N	<DEL>	30	.	END=102074136;SVTYPE=DEL;SVLEN=148;SC=DeBreak,MAMnet,Sniffles2,SKSV,cuteSV,NanoVar,pbsv,SVIM,Sniffles,Smartie-sv_aln,PBHoney,Smartie-sv_asm,SVIM-asm,PAV,Dipcall;NumNeighbors=1;NumThresholdNeighbors=1;MatchId=2693;TruScore=0.352697;PctSeqSimilarity=0;PctSizeSimilarity=0.655405;PctRecOverlap=0.402685;SizeDiff=51;StartDistance=38;EndDistance=89	GT	0/1
chr14	104791544	.	N	<DEL>	30	.	END=104791632;SVTYPE=DEL;SVLEN=88;SC=DeBreak,Sniffles2,SKSV,cuteSV,pbsv,SVIM,Sniffles,Smartie-sv_aln,Smartie-sv_asm,SVIM-asm,PAV,Dipcall;NumNeighbors=1;NumThresholdNeighbors=1;MatchId=2696;TruScore=0.662921;PctSeqSimilarity=0;PctSizeSimilarity=1;PctRecOverlap=0.988764;SizeDiff=0;StartDistance=-1;EndDistance=-1	GT	1/0
chr14	98254165	chr14-98254166-INS-178	N	<INS>	.	.	END=98254165;SVTYPE=INS;SVLEN=178;SC=DeBreak,Sniffles2,pbsv,SVIM,Sniffles,Smartie-sv_aln,Smartie-sv_asm,SVIM-asm,PAV;NumNeighbors=1;NumThresholdNeighbors=1;MatchId=2700;TruScore=0.288681;PctSeqSimilarity=0;PctSizeSimilarity=0.859551;PctRecOverlap=0.00649351;SizeDiff=25;StartDistance=14;EndDistance=-139	GT	1/1
chr14	98254626	.	N	<INS>	.	PASS	END=98254626;SVTYPE=INS;SVLEN=384;SC=DeBreak,Sniffles2,NanoVar,SVIM,Sniffles,Smartie-sv_aln,Smartie-sv_asm;NumNeighbors=1;NumThresholdNeighbors=1;MatchId=2702;TruScore=0.333333;PctSeqSimilarity=0;PctSizeSimilarity=1;PctRecOverlap=0;SizeDiff=0;StartDistance=-42;EndDistance=-426	GT	0/1
chr14	42296051	.	N	<INS>	30	.	END=42296051;SVTYPE=INS;SVLEN=100;SC=DeBreak,MAMnet,Sniffles2,SKSV,cuteSV,NanoVar,SVIM,Sniffles,Smartie-sv_aln,PBHoney,Smartie-sv_asm,SVIM-asm,PAV,Dipcall;NumNeighbors=1;NumThresholdNeighbors=1;MatchId=2709;TruScore=0.33;PctSeqSimilarity=0;PctSizeSimilarity=0.99;PctRecOverlap=0;SizeDiff=1;StartDistance=-116;EndDistance=-215	GT	1/0
chr14	76766000	chr14-76766001-INS-86	N	<INS>	.	.	END=76766000;SVTYPE=INS;SVLEN=86;SC=DeBreak,MAMnet,Sniffles2,SKSV,cuteSV,NanoVar,pbsv,SVIM,Sniffles,Smartie-sv_aln,Smartie-sv_asm,PAV;NumNeighbors=1;NumThresholdNeighbors=1;MatchId=2712;TruScore=0.286822;PctSeqSimilarity=0;PctSizeSimilarity=0.860465;PctRecOverlap=0;SizeDiff=12;StartDistance=-1;EndDistance=-2	GT	0/1
chr15	81422215	.	N	<DEL>	.	PASS	END=81422291;SVTYPE=DEL;SVLEN=-76;SC=DeBreak,Smartie-sv_aln;NumNeighbors=1;NumThresholdNeighbors=1;MatchId=2733;TruScore=0.64097;PctSeqSimilarity=0;PctSizeSimilarity=0.987013;PctRecOverlap=0.935897;SizeDiff=-1;StartDistance=5;EndDistance=4	GT	./.
chr15	84572607	.	N	<INS>	.	PASS	END=84572607;SVTYPE=INS;SVLEN=89;SC=DeBreak,Sniffles2,SKSV,cuteSV,NanoVar,pbsv,SVIM,Sniffles,Smartie-sv_aln,PBHoney;NumNeighbors=1;NumThresholdNeighbors=1;MatchId=2747;TruScore=0.292135;PctSeqSimilarity=0;PctSizeSimilarity=0.876405;PctRecOverlap=0;SizeDiff=11;StartDistance=-72;EndDistance=-73	GT	./.
chr15	25565597	.	N	<DEL>	.	PASS	END=25565714;SVTYPE=DEL;SVLEN=-117;SC=DeBreak,Sniffles2,cuteSV,NanoVar,pbsv,SVIM,Sniffles,Smartie-sv_aln,PBHoney;NumNeighbors=2;NumThresholdNeighbors=1;MatchId=2753;TruScore=0.601695;PctSeqSimilarity=0;PctSizeSimilarity=1;PctRecOverlap=0.805085;SizeDiff=0;StartDistance=-23;EndDistance=-23	GT	./.
chr15	87578390	.	N	<DEL>	30	.	END=87578440;SVTYPE=DEL;SVLEN=50;SC=DeBreak,MAMnet,Sniffles2,cuteSV,NanoVar,pbsv,SVIM,Sniffles,Smartie-sv_aln,PBHoney,Smartie-sv_asm,SVIM-asm,PAV,Dipcall;NumNeighbors=1;NumThresholdNeighbors=1;MatchId=2755;TruScore=0.660131;PctSeqSimilarity=0;PctSizeSimilarity=1;PctRecOverlap=0.980392;SizeDiff=0;StartDistance=-1;EndDistance=-1	GT	1/0
chr15	91701908	chr15-91701909-INS-70	N	<INS>	.	.	END=91701908;SVTYPE=INS;SVLEN=70;SC=DeBreak,Sniffles2,SKSV,cuteSV,NanoVar,SVIM,Sniffles,Smartie-sv_aln,PBHoney,Smartie-sv_asm,PAV;NumNeighbors=1;NumThresholdNeighbors=1;MatchId=2764;TruScore=0.328571;PctSeqSimilarity=0;PctSizeSimilarity=0.985714;PctRecOverlap=0;SizeDiff=1;StartDistance=-5;EndDistance=-6	GT	0/1
chr15	86474085	.	N	<INS>	30	.	END=86474085;SVTYPE=INS;SVLEN=134;SC=DeBreak,Sniffles2,SKSV,cuteSV,NanoVar,SVIM,Sniffles,Smartie-sv_aln,PBHoney,Smartie-sv_asm,SVIM-asm,PAV,Dipcall;NumNeighbors=1;NumThresholdNeighbors=1;MatchId=2775;TruScore=0.271144;PctSeqSimilarity=0;PctSizeSimilarity=0.813433;PctRecOverlap=0;SizeDiff=25;StartDistance=131;EndDistance=22	GT	1/.
chr15	35948984	chr15-35948985-INS-52	N	<INS>	.	.	END=35948984;SVTYPE=INS;SVLEN=52;SC=DeBreak,MAMnet,Sniffles2,cuteSV,NanoVar,pbsv,SVIM,Sniffles,Smartie-sv_aln,Smartie-sv_asm,SVIM-asm,PAV;NumNeighbors=1;NumThresholdNeighbors=1;MatchId=2790;TruScore=0.333333;PctSeqSimilarity=0;PctSizeSimilarity=1;PctRecOverlap=0;SizeDiff=0;StartDistance=-1;EndDistance=-2	GT	0/1
chr15	73669901	.	N	<DEL>	30	.	END=73669973;SVTYPE=DEL;SVLEN=72;SC=DeBreak,MAMnet,Sniffles2,SKSV,cuteSV,NanoVar,pbsv,SVIM,Sniffles,Smartie-sv_aln,PBHoney,Smartie-sv_asm,SVIM-asm,PAV,Dipcall;NumNeighbors=1;NumThresholdNeighbors=1;MatchId=2792;TruScore=0.6621;PctSeqSimilarity=0;PctSizeSimilarity=1;PctRecOverlap=0.986301;SizeDiff=0;StartDistance=-1;EndDistance=-1	GT	1/0
chr15	51586812	.	N	<INS>	30	.	END=51586812;SVTYPE=INS;SVLEN=66;SC=DeBreak,Sniffles2,cuteSV,NanoVar,pbsv,SVIM,Sniffles,Smartie-sv_aln,Smartie-sv_asm,SVIM-asm,PAV,Dipcall;NumNeighbors=1;NumThresholdNeighbors=1;MatchId=2794;TruScore=0.333333;PctSeqSimilarity=0;PctSizeSimilarity=1;PctRecOverlap=0;SizeDiff=0;StartDistance=-1;EndDistance=-2	GT	1/0
chr15	36846843	pbsv.INS.38651	N	<INS>	.	PASS	END=36846843;SVTYPE=INS;SVLEN=377;SC=DeBreak,pbsv;NumNeighbors=1;NumThresholdNeighbors=1;MatchId=2795;TruScore=0.298953;PctSeqSimilarity=0;PctSizeSimilarity=0.893899;PctRecOverlap=0.00295858;SizeDiff=40;StartDistance=249;EndDistance=-88	GT	0/1
chr15	100466661	.	N	<INS>	.	PASS	END=100466661;SVTYPE=INS;SVLEN=147;SC=DeBreak,Sniffles2,cuteSV,NanoVar,Smartie-sv_aln,PBHoney;NumNeighbors=1;NumThresholdNeighbors=1;MatchId=2796;TruScore=0.333333;PctSeqSimilarity=0;PctSizeSimilarity=1;PctRecOverlap=0;SizeDiff=0;StartDistance=-86;EndDistance=-87	GT	./.
chr15	100467351	.	N	<DEL>	30	.	END=100467678;SVTYPE=DEL;SVLEN=327;SC=DeBreak,NanoVar,Smartie-sv_asm,SVIM-asm,Dipcall;NumNeighbors=1;NumThresholdNeighbors=1;MatchId=2800;TruScore=0.328236;PctSeqSimilarity=0;PctSizeSimilarity=0.98471;PctRecOverlap=0;SizeDiff=5;StartDistance=-672;EndDistance=-667	GT	1/.
chr15	94048115	.	N	<INS>	30	.	END=94048115;SVTYPE=INS;SVLEN=307;SC=DeBreak,MAMnet,Smartie-sv_asm,SVIM-asm,PAV,Dipcall;NumNeighbors=1;NumThresholdNeighbors=1;MatchId=2806;TruScore=0.332251;PctSeqSimilarity=0;PctSizeSimilarity=0.996753;PctRecOverlap=0;SizeDiff=-1;StartDistance=314;EndDistance=6	GT	1/0
chr15	45755496	.	N	<INS>	30	.	END=45755496;SVTYPE=INS;SVLEN=108;SC=DeBreak,MAMnet,Sniffles2,cuteSV,SVIM,Sniffles,Smartie-sv_aln,PBHoney,Smartie-sv_asm,SVIM-asm,PAV,Dipcall;NumNeighbors=1;NumThresholdNeighbors=1;MatchId=2813;TruScore=0.308642;PctSeqSimilarity=0;PctSizeSimilarity=0.925926;PctRecOverlap=0;SizeDiff=8;StartDistance=-116;EndDistance=-216	GT	0/1
chr16	83691640	.	N	<DEL>	.	PASS	END=83691743;SVTYPE=DEL;SVLEN=-103;SC=DeBreak,Sniffles2,cuteSV,NanoVar,pbsv,SVIM,Sniffles,Smartie-sv_aln,PBHoney;NumNeighbors=1;NumThresholdNeighbors=1;MatchId=2830;TruScore=0.320872;PctSeqSimilarity=0;PctSizeSimilarity=0.962617;PctRecOverlap=0;SizeDiff=-4;StartDistance=-370;EndDistance=-374	GT	./.
chr16	88838164	.	N	<INS>	30	.	END=88838164;SVTYPE=INS;SVLEN=80;SC=DeBreak,MAMnet,Sniffles2,SKSV,cuteSV,NanoVar,pbsv,SVIM,Sniffles,Smartie-sv_aln,PBHoney,Smartie-sv_asm,SVIM-asm,PAV,Dipcall;NumNeighbors=1;NumThresholdNeighbors=1;MatchId=2836;TruScore=0.329167;PctSeqSimilarity=0;PctSizeSimilarity=0.9875;PctRecOverlap=0;SizeDiff=1;StartDistance=-37;EndDistance=-116	GT	0/1
chr16	3104373	.	N	<DEL>	30	.	END=3104441;SVTYPE=DEL;SVLEN=68;SC=DeBreak,MAMnet,Sniffles2,SKSV,cuteSV,NanoVar,pbsv,SVIM,Sniffles,Smartie-sv_aln,PBHoney,Smartie-sv_asm,SVIM-asm,PAV,Dipcall;NumNeighbors=1;NumThresholdNeighbors=1;MatchId=2839;TruScore=0.661836;PctSeqSimilarity=0;PctSizeSimilarity=1;PctRecOverlap=0.985507;SizeDiff=0;StartDistance=-1;EndDistance=-1	GT	0/1
chr16	69191612	Sniffles2.INS.24CSF	N	<INS>	58	PASS	END=69191612;SVTYPE=INS;SVLEN=122;SC=DeBreak,Sniffles2;NumNeighbors=1;NumThresholdNeighbors=1;MatchId=2844;TruScore=0.208113;PctSeqSimilarity=0;PctSizeSimilarity=0.619289;PctRecOverlap=0.00505051;SizeDiff=-75;StartDistance=0;EndDistance=-197	GT	0/1
chr16	88383390	Sniffles2.INS.32ASF	N	<INS>	58	PASS	END=88383390;SVTYPE=INS;SVLEN=228;SC=DeBreak,Sniffles2;NumNeighbors=1;NumThresholdNeighbors=1;MatchId=2850;TruScore=0.211699;PctSeqSimilarity=0;PctSizeSimilarity=0.635098;PctRecOverlap=0;SizeDiff=-131;StartDistance=430;EndDistance=71	GT	0/1
chr16	88960919	.	N	<INS>	.	PASS	END=88960919;SVTYPE=INS;SVLEN=588;SC=DeBreak,pbsv,Smartie-sv_asm;NumNeighbors=1;NumThresholdNeighbors=1;MatchId=2858;TruScore=0.275064;PctSeqSimilarity=0;PctSizeSimilarity=0.823129;PctRecOverlap=0.00206186;SizeDiff=104;StartDistance=365;EndDistance=-119	GT	0/1
chr16	10953261	.	N	<INS>	30	.	END=10953261;SVTYPE=INS;SVLEN=69;SC=DeBreak,MAMnet,Sniffles2,SKSV,cuteSV,NanoVar,SVIM,Sniffles,Smartie-sv_aln,Smartie-sv_asm,SVIM-asm,PAV,Dipcall;NumNeighbors=1;NumThresholdNeighbors=1;MatchId=2868;TruScore=0.328502;PctSeqSimilarity=0;PctSizeSimilarity=0.985507;PctRecOverlap=0;SizeDiff=1;StartDistance=-2;EndDistance=-70	GT	0/1
chr16	85867748	.	N	<INS>	30	.	END=85867748;SVTYPE=INS;SVLEN=60;SC=DeBreak,SVIM-asm,PAV,Dipcall;NumNeighbors=1;NumThresholdNeighbors=1;MatchId=2869;TruScore=0.333333;PctSeqSimilarity=0;PctSizeSimilarity=1;PctRecOverlap=0;SizeDiff=0;StartDistance=-1;EndDistance=-2	GT	1/0
chr16	944214	svim_asm.INS.13325	N	<INS>	.	PASS	END=944214;SVTYPE=INS;SVLEN=363;SC=DeBreak,Smartie-sv_asm,SVIM-asm;NumNeighbors=1;NumThresholdNeighbors=1;MatchId=2873;TruScore=0.258705;PctSeqSimilarity=0;PctSizeSimilarity=0.773987;PctRecOverlap=0.00212766;SizeDiff=-106;StartDistance=218;EndDistance=-251	GT	0/1
chr16	86141627	chr16-86141628-INS-87	N	<INS>	.	.	END=86141627;SVTYPE=INS;SVLEN=87;SC=DeBreak,MAMnet,Sniffles2,NanoVar,pbsv,SVIM,Sniffles,Smartie-sv_aln,PBHoney,Smartie-sv_asm,SVIM-asm,PAV;NumNeighbors=1;NumThresholdNeighbors=1;MatchId=2890;TruScore=0.333333;PctSeqSimilarity=0;PctSizeSimilarity=1;PctRecOverlap=0;SizeDiff=0;StartDistance=-24;EndDistance=-111	GT	0/1
chr16	953073	SKSV.INS.5147	N	<INS>	77.3	PASS	END=953073;SVTYPE=INS;SVLEN=604;SC=DeBreak,SKSV;NumNeighbors=1;NumThresholdNeighbors=1;MatchId=2891;TruScore=0.32947;PctSeqSimilarity=0;PctSizeSimilarity=0.988411;PctRecOverlap=0;SizeDiff=7;StartDistance=-33;EndDistance=-630	GT	0/1
chr16	953594	.	N	<INS>	30	.	END=953594;SVTYPE=INS;SVLEN=600;SC=DeBreak,MAMnet,cuteSV,PBHoney,Smartie-sv_asm,SVIM-asm,PAV,Dipcall;NumNeighbors=1;NumThresholdNeighbors=1;MatchId=2892;TruScore=0.332222;PctSeqSimilarity=0;PctSizeSimilarity=0.996667;PctRecOverlap=0;SizeDiff=2;StartDistance=-355;EndDistance=-953	GT	1/1
chr16	89973558	.	N	<INS>	.	PASS	END=89973558;SVTYPE=INS;SVLEN=437;SC=DeBreak,Sniffles2,cuteSV,NanoVar,SVIM,PBHoney;NumNeighbors=1;NumThresholdNeighbors=1;MatchId=2905;TruScore=0.332572;PctSeqSimilarity=0;PctSizeSimilarity=0.997717;PctRecOverlap=0;SizeDiff=-1;StartDistance=-499;EndDistance=-937	GT	./.
chr16	88795693	.	N	<INS>	30	.	END=88795693;SVTYPE=INS;SVLEN=86;SC=DeBreak,MAMnet,Sniffles2,SKSV,cuteSV,NanoVar,pbsv,SVIM,Sniffles,Smartie-sv_aln,PBHoney,Smartie-sv_asm,SVIM-asm,PAV,Dipcall;NumNeighbors=1;NumThresholdNeighbors=1;MatchId=2910;TruScore=0.329457;PctSeqSimilarity=0;PctSizeSimilarity=0.988372;PctRecOverlap=0;SizeDiff=1;StartDistance=115;EndDistance=30	GT	1/1
chr16	89259089	.	N	<INS>	30	.	END=89259089;SVTYPE=INS;SVLEN=114;SC=DeBreak,Sniffles2,SKSV,cuteSV,NanoVar,pbsv,SVIM,Sniffles,Smartie-sv_aln,PBHoney,Smartie-sv_asm,SVIM-asm,PAV,Dipcall;NumNeighbors=1;NumThresholdNeighbors=1;MatchId=2913;TruScore=0.330409;PctSeqSimilarity=0;PctSizeSimilarity=0.991228;PctRecOverlap=0;SizeDiff=1;StartDistance=-33;EndDistance=-146	GT	1/1
chr16	10746725	.	N	<INS>	30	.	END=10746725;SVTYPE=INS;SVLEN=66;SC=DeBreak,Sniffles2,SKSV,cuteSV,NanoVar,SVIM,Sniffles,Smartie-sv_aln,Smartie-sv_asm,SVIM-asm,PAV,Dipcall;NumNeighbors=1;NumThresholdNeighbors=1;MatchId=2930;TruScore=0.333333;PctSeqSimilarity=0;PctSizeSimilarity=1;PctRecOverlap=0;SizeDiff=0;StartDistance=-1;EndDistance=-2	GT	1/0
chr16	594721	.	N	<INS>	.	PASS	END=594721;SVTYPE=INS;SVLEN=237;SC=DeBreak,Sniffles2,NanoVar,Smartie-sv_asm;NumNeighbors=1;NumThresholdNeighbors=1;MatchId=2938;TruScore=0.323531;PctSeqSimilarity=0;PctSizeSimilarity=0.966245;PctRecOverlap=0.00434783;SizeDiff=8;StartDistance=33;EndDistance=-196	GT	0/1
chr16	6034098	.	N	<DEL>	30	.	END=6034150;SVTYPE=DEL;SVLEN=52;SC=DeBreak,MAMnet,Sniffles2,SKSV,cuteSV,NanoVar,pbsv,SVIM,Sniffles,Smartie-sv_aln,PBHoney,Smartie-sv_asm,SVIM-asm,PAV,Dipcall;NumNeighbors=1;NumThresholdNeighbors=1;MatchId=2941;TruScore=0.660377;PctSeqSimilarity=0;PctSizeSimilarity=1;PctRecOverlap=0.981132;SizeDiff=0;StartDistance=-1;EndDistance=-1	GT	1/0
chr16	51687464	chr16-51687465-INS-53	N	<INS>	.	.	END=51687464;SVTYPE=INS;SVLEN=53;SC=DeBreak,MAMnet,Sniffles2,cuteSV,NanoVar,SVIM,Sniffles,Smartie-sv_aln,Smartie-sv_asm,SVIM-asm,PAV;NumNeighbors=1;NumThresholdNeighbors=1;MatchId=2947;TruScore=0.333333;PctSeqSimilarity=0;PctSizeSimilarity=1;PctRecOverlap=0;SizeDiff=0;StartDistance=-1;EndDistance=-2	GT	1/0
chr16	90069941	.	N	<DEL>	30	.	END=90069994;SVTYPE=DEL;SVLEN=53;SC=DeBreak,MAMnet,Sniffles2,cuteSV,NanoVar,SVIM,Sniffles,Smartie-sv_aln,Smartie-sv_asm,SVIM-asm,PAV,Dipcall;NumNeighbors=1;NumThresholdNeighbors=1;MatchId=2948;TruScore=0.636688;PctSeqSimilarity=0;PctSizeSimilarity=0.963636;PctRecOverlap=0.946429;SizeDiff=-2;StartDistance=-1;EndDistance=-3	GT	1/.
chr17	12345894	.	N	<INS>	30	.	END=12345894;SVTYPE=INS;SVLEN=95;SC=DeBreak,Sniffles2,cuteSV,NanoVar,SVIM,Sniffles,Smartie-sv_aln,PBHoney,Smartie-sv_asm,SVIM-asm,PAV,Dipcall;NumNeighbors=1;NumThresholdNeighbors=1;MatchId=2951;TruScore=0.194274;PctSeqSimilarity=0;PctSizeSimilarity=0.582822;PctRecOverlap=0;SizeDiff=-68;StartDistance=-57;EndDistance=-220	GT	1/.
chr17	9317320	.	N	<DEL>	.	PASS	END=9317395;SVTYPE=DEL;SVLEN=-75;SC=DeBreak,MAMnet,Sniffles2,cuteSV,pbsv,SVIM,Sniffles,Smartie-sv_aln,PBHoney;NumNeighbors=3;NumThresholdNeighbors=1;MatchId=2964;TruScore=0.549727;PctSeqSimilarity=0;PctSizeSimilarity=0.986842;PctRecOverlap=0.662338;SizeDiff=-1;StartDistance=-25;EndDistance=-26	GT	./.
chr17	9317405	.	N	<INS>	30	.	END=9317405;SVTYPE=INS;SVLEN=329;SC=DeBreak,Smartie-sv_asm,Dipcall;NumNeighbors=2;NumThresholdNeighbors=2;MatchId=2965;TruScore=0.333333;PctSeqSimilarity=0;PctSizeSimilarity=1;PctRecOverlap=0;SizeDiff=0;StartDistance=-1;EndDistance=-2	GT	0/1
chr17	41842	SKSV.INS.5620	N	<INS>	353.1	PASS	END=41842;SVTYPE=INS;SVLEN=516;SC=DeBreak,SKSV;NumNeighbors=1;NumThresholdNeighbors=1;MatchId=2984;TruScore=0.318475;PctSeqSimilarity=0;PctSizeSimilarity=0.955426;PctRecOverlap=0;SizeDiff=23;StartDistance=-7;EndDistance=-8	GT	1/1
chr17	652276	chr17-652277-INS-301	N	<INS>	.	.	END=652276;SVTYPE=INS;SVLEN=301;SC=DeBreak,SKSV,Smartie-sv_asm,SVIM-asm,PAV;NumNeighbors=3;NumThresholdNeighbors=3;MatchId=2997;TruScore=0.332226;PctSeqSimilarity=0;PctSizeSimilarity=0.996678;PctRecOverlap=0;SizeDiff=1;StartDistance=388;EndDistance=88	GT	1/0
chr17	3583441	.	N	<INS>	30	.	END=3583441;SVTYPE=INS;SVLEN=112;SC=DeBreak,MAMnet,Sniffles2,SKSV,cuteSV,SVIM,Sniffles,Smartie-sv_aln,PBHoney,Smartie-sv_asm,SVIM-asm,PAV,Dipcall;NumNeighbors=1;NumThresholdNeighbors=1;MatchId=3001;TruScore=0.285714;PctSeqSimilarity=0;PctSizeSimilarity=0.857143;PctRecOverlap=0;SizeDiff=16;StartDistance=-206;EndDistance=-302	GT	1/0
chr17	2351476	.	N	<INS>	30	.	END=2351476;SVTYPE=INS;SVLEN=126;SC=DeBreak,Sniffles2,cuteSV,NanoVar,SVIM,Sniffles,Smartie-sv_aln,PBHoney,Smartie-sv_asm,SVIM-asm,PAV,Dipcall;NumNeighbors=1;NumThresholdNeighbors=1;MatchId=3008;TruScore=0.333333;PctSeqSimilarity=0;PctSizeSimilarity=1;PctRecOverlap=0;SizeDiff=0;StartDistance=-41;EndDistance=-167	GT	1/0
chr17	230656	chr17-230657-INS-462	N	<INS>	.	.	END=230656;SVTYPE=INS;SVLEN=462;SC=DeBreak,MAMnet,SKSV,Smartie-sv_asm,SVIM-asm,PAV;NumNeighbors=1;NumThresholdNeighbors=1;MatchId=3014;TruScore=0.30137;PctSeqSimilarity=0;PctSizeSimilarity=0.90411;PctRecOverlap=0;SizeDiff=-49;StartDistance=-79;EndDistance=-590	GT	1/1
chr17	70232782	.	N	<INS>	30	.	END=70232782;SVTYPE=INS;SVLEN=96;SC=DeBreak,MAMnet,Sniffles2,SKSV,cuteSV,NanoVar,pbsv,SVIM,Sniffles,Smartie-sv_aln,PBHoney,Smartie-sv_asm,SVIM-asm,PAV,Dipcall;NumNeighbors=1;NumThresholdNeighbors=1;MatchId=3016;TruScore=0.329898;PctSeqSimilarity=0;PctSizeSimilarity=0.979167;PctRecOverlap=0.0105263;SizeDiff=2;StartDistance=19;EndDistance=-75	GT	0/1
chr17	5911130	Sniffles2.INS.D8S10	N	<INS>	59	PASS	END=5911130;SVTYPE=INS;SVLEN=186;SC=DeBreak,Sniffles2;NumNeighbors=1;NumThresholdNeighbors=1;MatchId=3038;TruScore=0.240839;PctSeqSimilarity=0;PctSizeSimilarity=0.715054;PctRecOverlap=0.00746269;SizeDiff=53;StartDistance=0;EndDistance=-133	GT	0/1
chr17	66954578	.	N	<INS>	.	PASS	END=66954578;SVTYPE=INS;SVLEN=66;SC=DeBreak,MAMnet,Sniffles2,cuteSV,SVIM,Sniffles,Smartie-sv_aln;NumNeighbors=2;NumThresholdNeighbors=1;MatchId=3045;TruScore=0.30137;PctSeqSimilarity=0;PctSizeSimilarity=0.90411;PctRecOverlap=0;SizeDiff=-7;StartDistance=-447;EndDistance=-448	GT	./.
chr17	66954732	chr17-66954733-INS-193	N	<INS>	.	.	END=66954732;SVTYPE=INS;SVLEN=193;SC=DeBreak,SKSV,NanoVar,PBHoney,Smartie-sv_asm,PAV;NumNeighbors=1;NumThresholdNeighbors=1;MatchId=3046;TruScore=0.259562;PctSeqSimilarity=0;PctSizeSimilarity=0.772021;PctRecOverlap=0.00666667;SizeDiff=44;StartDistance=141;EndDistance=-8	GT	0/1
chr17	41119395	.	N	<DEL>	.	PASS	END=41119456;SVTYPE=DEL;SVLEN=-61;SC=DeBreak,SKSV,Smartie-sv_asm;NumNeighbors=1;NumThresholdNeighbors=1;MatchId=3053;TruScore=0.289617;PctSeqSimilarity=0;PctSizeSimilarity=0.868852;PctRecOverlap=0;SizeDiff=8;StartDistance=141;EndDistance=149	GT	0/1
chr17	4365685	.	N	<INS>	.	PASS	END=4365685;SVTYPE=INS;SVLEN=348;SC=DeBreak,Smartie-sv_asm;NumNeighbors=1;NumThresholdNeighbors=1;MatchId=3057;TruScore=0.198859;PctSeqSimilarity=0;PctSizeSimilarity=0.594872;PctRecOverlap=0.00170648;SizeDiff=-237;StartDistance=207;EndDistance=-378	GT	0/1
chr17	2207674	nv_SV50808-D825	N	<INS>	16.7	PASS	END=2207675;SVTYPE=INS;SVLEN=138;SC=DeBreak,Sniffles2,NanoVar;NumNeighbors=1;NumThresholdNeighbors=1;MatchId=3063;TruScore=0.299517;PctSeqSimilarity=0;PctSizeSimilarity=0.898551;PctRecOverlap=0;SizeDiff=14;StartDistance=125;EndDistance=2	GT	1/1
chr17	10662426	.	N	<INS>	30	.	END=10662426;SVTYPE=INS;SVLEN=54;SC=DeBreak,Sniffles2,SKSV,cuteSV,NanoVar,SVIM,Sniffles,Smartie-sv_aln,Smartie-sv_asm,SVIM-asm,PAV,Dipcall;NumNeighbors=1;NumThresholdNeighbors=1;MatchId=3069;TruScore=0.327161;PctSeqSimilarity=0;PctSizeSimilarity=0.981481;PctRecOverlap=0;SizeDiff=1;StartDistance=-22;EndDistance=-23	GT	0/1
chr17	7205913	.	N	<DEL>	.	PASS	END=7206023;SVTYPE=DEL;SVLEN=-110;SC=DeBreak,MAMnet,Sniffles2,cuteSV,pbsv,SVIM,Sniffles,Smartie-sv_aln,PBHoney;NumNeighbors=1;NumThresholdNeighbors=1;MatchId=3071;TruScore=0.591564;PctSeqSimilarity=0;PctSizeSimilarity=0.990909;PctRecOverlap=0.783784;SizeDiff=1;StartDistance=-24;EndDistance=-23	GT	./.
chr17	549684	.	N	<INS>	30	.	END=549684;SVTYPE=INS;SVLEN=1275;SC=DeBreak,cuteSV,pbsv,Smartie-sv_aln,Smartie-sv_asm,SVIM-asm,PAV,Dipcall;NumNeighbors=1;NumThresholdNeighbors=1;MatchId=3074;TruScore=0.333072;PctSeqSimilarity=0;PctSizeSimilarity=0.999216;PctRecOverlap=0;SizeDiff=1;StartDistance=-27;EndDistance=-1301	GT	1/1
chr17	80606709	chr17-80606710-INS-62	N	<INS>	.	.	END=80606709;SVTYPE=INS;SVLEN=62;SC=DeBreak,Sniffles2,SKSV,cuteSV,NanoVar,pbsv,SVIM,Sniffles,Smartie-sv_aln,Smartie-sv_asm,SVIM-asm,PAV;NumNeighbors=1;NumThresholdNeighbors=1;MatchId=3076;TruScore=0.333333;PctSeqSimilarity=0;PctSizeSimilarity=1;PctRecOverlap=0;SizeDiff=0;StartDistance=-1;EndDistance=-2	GT	0/1
chr17	26843721	.	N	<DEL>	30	.	END=26844060;SVTYPE=DEL;SVLEN=339;SC=DeBreak,MAMnet,Sniffles2,SKSV,cuteSV,NanoVar,pbsv,SVIM,Sniffles,Smartie-sv_aln,PBHoney,Smartie-sv_asm,SVIM-asm,PAV,Dipcall;NumNeighbors=1;NumThresholdNeighbors=1;MatchId=3096;TruScore=0.425725;PctSeqSimilarity=0;PctSizeSimilarity=0.799528;PctRecOverlap=0.477647;SizeDiff=-85;StartDistance=-137;EndDistance=-222	GT	0/1
chr17	4972481	.	N	<INS>	.	PASS	END=4972481;SVTYPE=INS;SVLEN=325;SC=DeBreak,Smartie-sv_aln,Smartie-sv_asm;NumNeighbors=1;NumThresholdNeighbors=1;MatchId=3101;TruScore=0.298581;PctSeqSimilarity=0;PctSizeSimilarity=0.892308;PctRecOverlap=0.00343643;SizeDiff=35;StartDistance=0;EndDistance=-290	GT	0/1
chr17	81010431	.	N	<INS>	30	.	END=81010431;SVTYPE=INS;SVLEN=51;SC=DeBreak,MAMnet,Sniffles2,SKSV,cuteSV,NanoVar,SVIM,Sniffles,Smartie-sv_aln,Smartie-sv_asm,SVIM-asm,PAV,Dipcall;NumNeighbors=1;NumThresholdNeighbors=1;MatchId=3123;TruScore=0.333333;PctSeqSimilarity=0;PctSizeSimilarity=1;PctRecOverlap=0;SizeDiff=0;StartDistance=-38;EndDistance=-89	GT	1/0
chr17	78722237	.	N	<INS>	30	.	END=78722237;SVTYPE=INS;SVLEN=110;SC=DeBreak,MAMnet,Sniffles2,SKSV,cuteSV,pbsv,SVIM,Sniffles,Smartie-sv_aln,PBHoney,Smartie-sv_asm,SVIM-asm,PAV,Dipcall;NumNeighbors=1;NumThresholdNeighbors=1;MatchId=3124;TruScore=0.336336;PctSeqSimilarity=0;PctSizeSimilarity=1;PctRecOverlap=0.00900901;SizeDiff=0;StartDistance=54;EndDistance=-56	GT	0/1
chr18	77068996	.	N	<INS>	.	PASS	END=77068996;SVTYPE=INS;SVLEN=288;SC=DeBreak,Sniffles2,Smartie-sv_aln;NumNeighbors=2;NumThresholdNeighbors=2;MatchId=3126;TruScore=0.333333;PctSeqSimilarity=0;PctSizeSimilarity=1;PctRecOverlap=0;SizeDiff=0;StartDistance=-1;EndDistance=-289	GT	./.
chr18	77086336	.	N	<INS>	.	PASS	END=77086336;SVTYPE=INS;SVLEN=203;SC=DeBreak,MAMnet,Sniffles2,SKSV,cuteSV,NanoVar,SVIM,Sniffles,Smartie-sv_aln;NumNeighbors=3;NumThresholdNeighbors=3;MatchId=3127;TruScore=0.333333;PctSeqSimilarity=0;PctSizeSimilarity=0.995074;PctRecOverlap=0.00492611;SizeDiff=1;StartDistance=10;EndDistance=-192	GT	./.
chr18	77086371	.	N	<INS>	30	.	END=77086371;SVTYPE=INS;SVLEN=205;SC=DeBreak,Smartie-sv_aln,Smartie-sv_asm,SVIM-asm,PAV,Dipcall;NumNeighbors=2;NumThresholdNeighbors=2;MatchId=3128;TruScore=0.334951;PctSeqSimilarity=0;PctSizeSimilarity=1;PctRecOverlap=0.00485437;SizeDiff=0;StartDistance=24;EndDistance=-181	GT	1/1
chr18	76793270	.	N	<INS>	30	.	END=76793270;SVTYPE=INS;SVLEN=296;SC=DeBreak,MAMnet,pbsv,Smartie-sv_aln,PBHoney,Smartie-sv_asm,SVIM-asm,PAV,Dipcall;NumNeighbors=1;NumThresholdNeighbors=1;MatchId=3130;TruScore=0.333333;PctSeqSimilarity=0;PctSizeSimilarity=1;PctRecOverlap=0;SizeDiff=0;StartDistance=-6;EndDistance=-302	GT	1/0
chr18	76793947	.	N	<INS>	30	.	END=76793947;SVTYPE=INS;SVLEN=74;SC=DeBreak,Sniffles2,cuteSV,pbsv,SVIM,Sniffles,Smartie-sv_aln,SVIM-asm,PAV,Dipcall;NumNeighbors=2;NumThresholdNeighbors=1;MatchId=3132;TruScore=0.328829;PctSeqSimilarity=0;PctSizeSimilarity=0.986486;PctRecOverlap=0;SizeDiff=1;StartDistance=-308;EndDistance=-381	GT	1/0
chr18	76794379	.	N	<INS>	.	PASS	END=76794379;SVTYPE=INS;SVLEN=740;SC=DeBreak,Smartie-sv_aln;NumNeighbors=1;NumThresholdNeighbors=1;MatchId=3135;TruScore=0.322538;PctSeqSimilarity=0;PctSizeSimilarity=0.966216;PctRecOverlap=0.00139665;SizeDiff=25;StartDistance=5;EndDistance=-710	GT	./.
chr18	76245875	.	N	<INS>	30	.	END=76245875;SVTYPE=INS;SVLEN=295;SC=DeBreak,MAMnet,SKSV,PBHoney,Smartie-sv_asm,SVIM-asm,PAV,Dipcall;NumNeighbors=2;NumThresholdNeighbors=2;MatchId=3139;TruScore=0.333333;PctSeqSimilarity=0;PctSizeSimilarity=1;PctRecOverlap=0;SizeDiff=0;StartDistance=-153;EndDistance=-154	GT	0/1
chr18	76246499	.	N	<INS>	.	PASS	END=76246499;SVTYPE=INS;SVLEN=295;SC=DeBreak,pbsv,Smartie-sv_aln;NumNeighbors=1;NumThresholdNeighbors=1;MatchId=3140;TruScore=0.332203;PctSeqSimilarity=0;PctSizeSimilarity=0.99661;PctRecOverlap=0;SizeDiff=1;StartDistance=503;EndDistance=209	GT	./.
chr18	74829990	.	N	<INS>	30	.	END=74829990;SVTYPE=INS;SVLEN=387;SC=DeBreak,Smartie-sv_asm,Dipcall;NumNeighbors=1;NumThresholdNeighbors=1;MatchId=3148;TruScore=0.333333;PctSeqSimilarity=0;PctSizeSimilarity=1;PctRecOverlap=0;SizeDiff=0;StartDistance=-194;EndDistance=-581	GT	0/1
chr18	56217621	.	N	<DEL>	.	PASS	END=56217674;SVTYPE=DEL;SVLEN=-53;SC=DeBreak,Sniffles2,pbsv,Sniffles,Smartie-sv_aln,PBHoney;NumNeighbors=2;NumThresholdNeighbors=1;MatchId=3154;TruScore=0.54321;PctSeqSimilarity=0;PctSizeSimilarity=1;PctRecOverlap=0.62963;SizeDiff=0;StartDistance=-20;EndDistance=-20	GT	./.
chr18	77117412	.	N	<INS>	.	PASS	END=77117412;SVTYPE=INS;SVLEN=1026;SC=DeBreak,MAMnet,SKSV,NanoVar,PBHoney;NumNeighbors=1;NumThresholdNeighbors=1;MatchId=3159;TruScore=0.328215;PctSeqSimilarity=0;PctSizeSimilarity=0.984645;PctRecOverlap=0;SizeDiff=-16;StartDistance=-98;EndDistance=-1140	GT	./.
chr18	46593703	pbsv.INS.43802	N	<INS>	.	PASS	END=46593703;SVTYPE=INS;SVLEN=566;SC=DeBreak,pbsv;NumNeighbors=1;NumThresholdNeighbors=1;MatchId=3177;TruScore=0.251077;PctSeqSimilarity=0;PctSizeSimilarity=0.750883;PctRecOverlap=0.00234742;SizeDiff=141;StartDistance=228;EndDistance=-197	GT	0/1
chr18	76799281	chr18-76799282-INS-1344	N	<INS>	.	.	END=76799281;SVTYPE=INS;SVLEN=1344;SC=DeBreak,Sniffles2,cuteSV,pbsv,SVIM,Smartie-sv_aln,Smartie-sv_asm,SVIM-asm,PAV;NumNeighbors=1;NumThresholdNeighbors=1;MatchId=3203;TruScore=0.329616;PctSeqSimilarity=0;PctSizeSimilarity=0.988095;PctRecOverlap=0.000752445;SizeDiff=16;StartDistance=86;EndDistance=-1242	GT	1/1
chr18	53029569	.	N	<INS>	30	.	END=53029569;SVTYPE=INS;SVLEN=84;SC=DeBreak,MAMnet,Sniffles2,SKSV,cuteSV,NanoVar,SVIM,Sniffles,Smartie-sv_aln,PBHoney,Smartie-sv_asm,SVIM-asm,PAV,Dipcall;NumNeighbors=1;NumThresholdNeighbors=1;MatchId=3225;TruScore=0.325397;PctSeqSimilarity=0;PctSizeSimilarity=0.97619;PctRecOverlap=0;SizeDiff=2;StartDistance=-99;EndDistance=-100	GT	0/1
chr18	66205915	.	N	<INS>	.	PASS	END=66205915;SVTYPE=INS;SVLEN=133;SC=DeBreak,pbsv,Smartie-sv_aln,PBHoney;NumNeighbors=1;NumThresholdNeighbors=1;MatchId=3228;TruScore=0.333333;PctSeqSimilarity=0;PctSizeSimilarity=1;PctRecOverlap=0;SizeDiff=0;StartDistance=-70;EndDistance=-71	GT	./.
chr18	77568371	.	N	<DEL>	30	.	END=77568731;SVTYPE=DEL;SVLEN=360;SC=DeBreak,MAMnet,Sniffles2,SKSV,NanoVar,SVIM,Sniffles,Smartie-sv_aln,Dipcall;NumNeighbors=1;NumThresholdNeighbors=1;MatchId=3231;TruScore=0.277778;PctSeqSimilarity=0;PctSizeSimilarity=0.833333;PctRecOverlap=0;SizeDiff=60;StartDistance=-793;EndDistance=-733	GT	1/0
chr19	27736007	SKSV.INS.6860	N	<INS>	51.4	PASS	END=27736007;SVTYPE=INS;SVLEN=338;SC=DeBreak,SKSV;NumNeighbors=1;NumThresholdNeighbors=1;MatchId=3237;TruScore=0.331373;PctSeqSimilarity=0;PctSizeSimilarity=0.994118;PctRecOverlap=0;SizeDiff=-2;StartDistance=-230;EndDistance=-570	GT	0/1
chr19	45513572	.	N	<INS>	30	.	END=45513572;SVTYPE=INS;SVLEN=320;SC=DeBreak,Smartie-sv_asm,Dipcall;NumNeighbors=1;NumThresholdNeighbors=1;MatchId=3240;TruScore=0.32918;PctSeqSimilarity=0;PctSizeSimilarity=0.984375;PctRecOverlap=0.00316456;SizeDiff=5;StartDistance=306;EndDistance=-9	GT	0/1
chr19	7664281	.	N	<INS>	30	.	END=7664281;SVTYPE=INS;SVLEN=154;SC=DeBreak,MAMnet,Sniffles2,cuteSV,NanoVar,pbsv,SVIM,Sniffles,Smartie-sv_aln,PBHoney,Smartie-sv_asm,SVIM-asm,PAV,Dipcall;NumNeighbors=1;NumThresholdNeighbors=1;MatchId=3250;TruScore=0.329004;PctSeqSimilarity=0;PctSizeSimilarity=0.987013;PctRecOverlap=0;SizeDiff=2;StartDistance=-11;EndDistance=-163	GT	0/1
chr19	51814094	.	N	<DEL>	30	.	END=51814205;SVTYPE=DEL;SVLEN=111;SC=DeBreak,MAMnet,Sniffles2,SKSV,cuteSV,NanoVar,pbsv,SVIM,Sniffles,Smartie-sv_aln,PBHoney,Smartie-sv_asm,SVIM-asm,PAV,Dipcall;NumNeighbors=1;NumThresholdNeighbors=1;MatchId=3254;TruScore=0.219219;PctSeqSimilarity=0;PctSizeSimilarity=0.657658;PctRecOverlap=0;SizeDiff=38;StartDistance=-287;EndDistance=-249	GT	1/0
chr19	8788404	.	N	<INS>	30	.	END=8788404;SVTYPE=INS;SVLEN=76;SC=DeBreak,SKSV,NanoVar,SVIM,Sniffles,Smartie-sv_aln,Smartie-sv_asm,SVIM-asm,PAV,Dipcall;NumNeighbors=1;NumThresholdNeighbors=1;MatchId=3258;TruScore=0.191919;PctSeqSimilarity=0;PctSizeSimilarity=0.575758;PctRecOverlap=0;SizeDiff=-56;StartDistance=287;EndDistance=286	GT	0/1
chr19	4011656	.	N	<DEL>	30	.	END=4011707;SVTYPE=DEL;SVLEN=51;SC=DeBreak,MAMnet,Sniffles2,SKSV,cuteSV,NanoVar,pbsv,SVIM,Sniffles,Smartie-sv_aln,PBHoney,Smartie-sv_asm,SVIM-asm,PAV,Dipcall;NumNeighbors=1;NumThresholdNeighbors=1;MatchId=3261;TruScore=0.660256;PctSeqSimilarity=0;PctSizeSimilarity=1;PctRecOverlap=0.980769;SizeDiff=0;StartDistance=-1;EndDistance=-1	GT	1/0
chr19	291612	.	N	<INS>	30	.	END=291612;SVTYPE=INS;SVLEN=395;SC=DeBreak,Smartie-sv_asm,Dipcall;NumNeighbors=1;NumThresholdNeighbors=1;MatchId=3267;TruScore=0.202239;PctSeqSimilarity=0;PctSizeSimilarity=0.602532;PctRecOverlap=0.0041841;SizeDiff=157;StartDistance=185;EndDistance=-53	GT	0/1
chr19	20255891	pbsv.INS.45263	N	<INS>	.	PASS	END=20255891;SVTYPE=INS;SVLEN=1304;SC=DeBreak,pbsv;NumNeighbors=1;NumThresholdNeighbors=1;MatchId=3285;TruScore=0.333078;PctSeqSimilarity=0;PctSizeSimilarity=0.999233;PctRecOverlap=0;SizeDiff=1;StartDistance=-1;EndDistance=-2	GT	0/1
chr19	23916930	.	N	<DEL>	.	PASS	END=23917029;SVTYPE=DEL;SVLEN=-99;SC=DeBreak,MAMnet,Sniffles2,cuteSV,NanoVar,pbsv,SVIM,Smartie-sv_aln,PBHoney;NumNeighbors=3;NumThresholdNeighbors=2;MatchId=3293;TruScore=0.564927;PctSeqSimilarity=0;PctSizeSimilarity=0.951923;PctRecOverlap=0.742857;SizeDiff=-5;StartDistance=-22;EndDistance=-27	GT	./.
chr19	23917065	.	N	<DEL>	.	PASS	END=23917159;SVTYPE=DEL;SVLEN=-94;SC=DeBreak,NanoVar,Smartie-sv_aln;NumNeighbors=2;NumThresholdNeighbors=1;MatchId=3294;TruScore=0.663158;PctSeqSimilarity=0;PctSizeSimilarity=1;PctRecOverlap=0.989474;SizeDiff=0;StartDistance=-1;EndDistance=-1	GT	./.
chr19	3311171	chr19-3311172-INS-626	N	<INS>	.	.	END=3311171;SVTYPE=INS;SVLEN=626;SC=DeBreak,SKSV,Smartie-sv_asm,PAV;NumNeighbors=1;NumThresholdNeighbors=1;MatchId=3299;TruScore=0.278594;PctSeqSimilarity=0;PctSizeSimilarity=0.835781;PctRecOverlap=0;SizeDiff=-123;StartDistance=874;EndDistance=125	GT	1/0
chr19	47256719	nv_SV55923-94EA	N	<INS>	10.1	PASS	END=47256720;SVTYPE=INS;SVLEN=82;SC=DeBreak,Sniffles2,NanoVar;NumNeighbors=1;NumThresholdNeighbors=1;MatchId=3317;TruScore=0.195238;PctSeqSimilarity=0;PctSizeSimilarity=0.585714;PctRecOverlap=0;SizeDiff=-58;StartDistance=158;EndDistance=19	GT	0/1
chr19	816328	.	N	<INS>	30	.	END=816328;SVTYPE=INS;SVLEN=243;SC=DeBreak,Sniffles2,SKSV,cuteSV,NanoVar,pbsv,SVIM,Sniffles,Smartie-sv_aln,PBHoney,Smartie-sv_asm,SVIM-asm,PAV,Dipcall;NumNeighbors=1;NumThresholdNeighbors=1;MatchId=3320;TruScore=0.333333;PctSeqSimilarity=0;PctSizeSimilarity=1;PctRecOverlap=0;SizeDiff=0;StartDistance=-16;EndDistance=-259	GT	0/1
chr19	6355399	chr19-6355400-INS-76	N	<INS>	.	.	END=6355399;SVTYPE=INS;SVLEN=76;SC=DeBreak,Sniffles2,cuteSV,NanoVar,pbsv,SVIM,Sniffles,Smartie-sv_aln,PBHoney,Smartie-sv_asm,SVIM-asm,PAV;NumNeighbors=1;NumThresholdNeighbors=1;MatchId=3323;TruScore=0.333333;PctSeqSimilarity=0;PctSizeSimilarity=1;PctRecOverlap=0;SizeDiff=0;StartDistance=-1;EndDistance=-2	GT	0/1
chr19	8487866	.	N	<DEL>	.	PASS	END=8487926;SVTYPE=DEL;SVLEN=-60;SC=DeBreak,Sniffles2,pbsv,SVIM,Smartie-sv_aln,PBHoney;NumNeighbors=1;NumThresholdNeighbors=1;MatchId=3327;TruScore=0.507923;PctSeqSimilarity=0;PctSizeSimilarity=0.95;PctRecOverlap=0.57377;SizeDiff=3;StartDistance=-26;EndDistance=-23	GT	./.
chr19	14488145	.	N	<DEL>	30	.	END=14488212;SVTYPE=DEL;SVLEN=67;SC=DeBreak,MAMnet,Sniffles2,cuteSV,NanoVar,pbsv,SVIM,Sniffles,Smartie-sv_aln,PBHoney,Smartie-sv_asm,SVIM-asm,PAV,Dipcall;NumNeighbors=1;NumThresholdNeighbors=1;MatchId=3332;TruScore=0.661765;PctSeqSimilarity=0;PctSizeSimilarity=1;PctRecOverlap=0.985294;SizeDiff=0;StartDistance=-1;EndDistance=-1	GT	1/1
chr19	18661282	.	N	<DEL>	30	.	END=18661602;SVTYPE=DEL;SVLEN=320;SC=DeBreak,MAMnet,Sniffles2,SKSV,cuteSV,NanoVar,pbsv,SVIM,Sniffles,Smartie-sv_aln,PBHoney,Smartie-sv_asm,SVIM-asm,PAV,Dipcall;NumNeighbors=1;NumThresholdNeighbors=1;MatchId=3348;TruScore=0.665628;PctSeqSimilarity=0;PctSizeSimilarity=1;PctRecOverlap=0.996885;SizeDiff=0;StartDistance=-1;EndDistance=-1	GT	1/1
chr19	313044	.	N	<INS>	30	.	END=313044;SVTYPE=INS;SVLEN=138;SC=DeBreak,MAMnet,Sniffles2,SKSV,cuteSV,SVIM,Sniffles,Smartie-sv_aln,PBHoney,Smartie-sv_asm,SVIM-asm,PAV,Dipcall;NumNeighbors=1;NumThresholdNeighbors=1;MatchId=3349;TruScore=0.333333;PctSeqSimilarity=0;PctSizeSimilarity=1;PctRecOverlap=0;SizeDiff=0;StartDistance=-117;EndDistance=-255	GT	1/0
chr19	18552975	.	N	<INS>	30	.	END=18552975;SVTYPE=INS;SVLEN=222;SC=DeBreak,MAMnet,Sniffles2,cuteSV,NanoVar,pbsv,SVIM,Smartie-sv_aln,Smartie-sv_asm,SVIM-asm,PAV,Dipcall;NumNeighbors=1;NumThresholdNeighbors=1;MatchId=3356;TruScore=0.306306;PctSeqSimilarity=0;PctSizeSimilarity=0.918919;PctRecOverlap=0;SizeDiff=18;StartDistance=-14;EndDistance=-218	GT	0/1
chr19	39031163	.	N	<DEL>	30	.	END=39031221;SVTYPE=DEL;SVLEN=58;SC=DeBreak,MAMnet,Sniffles2,SKSV,cuteSV,NanoVar,SVIM,Sniffles,Smartie-sv_aln,PBHoney,Smartie-sv_asm,SVIM-asm,PAV,Dipcall;NumNeighbors=1;NumThresholdNeighbors=1;MatchId=3362;TruScore=0.661017;PctSeqSimilarity=0;PctSizeSimilarity=1;PctRecOverlap=0.983051;SizeDiff=0;StartDistance=-1;EndDistance=-1	GT	1/0
chr19	9042020	.	N	<INS>	.	PASS	END=9042020;SVTYPE=INS;SVLEN=51;SC=DeBreak,Smartie-sv_aln;NumNeighbors=1;NumThresholdNeighbors=1;MatchId=3367;TruScore=0.493464;PctSeqSimilarity=0;PctSizeSimilarity=0.980392;PctRecOverlap=0.5;SizeDiff=1;StartDistance=0;EndDistance=-1	GT	./.
chr19	37732950	.	N	<INS>	.	PASS	END=37732950;SVTYPE=INS;SVLEN=379;SC=DeBreak,Smartie-sv_aln;NumNeighbors=1;NumThresholdNeighbors=1;MatchId=3370;TruScore=0.174946;PctSeqSimilarity=0;PctSizeSimilarity=0.519789;PctRecOverlap=0.00505051;SizeDiff=182;StartDistance=120;EndDistance=-77	GT	./.
chr19	33220684	.	N	<INS>	30	.	END=33220684;SVTYPE=INS;SVLEN=574;SC=DeBreak,MAMnet,cuteSV,Sniffles,Smartie-sv_aln,Smartie-sv_asm,SVIM-asm,PAV,Dipcall;NumNeighbors=1;NumThresholdNeighbors=1;MatchId=3373;TruScore=0.333332;PctSeqSimilarity=0;PctSizeSimilarity=0.998261;PctRecOverlap=0.00173611;SizeDiff=-1;StartDistance=15;EndDistance=-560	GT	1/0
chr19	36180171	pbsv.INS.45562	N	<INS>	.	PASS	END=36180171;SVTYPE=INS;SVLEN=342;SC=DeBreak,pbsv;NumNeighbors=1;NumThresholdNeighbors=1;MatchId=3387;TruScore=0.296418;PctSeqSimilarity=0;PctSizeSimilarity=0.885965;PctRecOverlap=0.00328947;SizeDiff=39;StartDistance=260;EndDistance=-43	GT	0/1
chr20	2823490	.	N	<INS>	.	PASS	END=2823490;SVTYPE=INS;SVLEN=252;SC=DeBreak,Smartie-sv_asm;NumNeighbors=1;NumThresholdNeighbors=1;MatchId=3420;TruScore=0.317526;PctSeqSimilarity=0;PctSizeSimilarity=0.948413;PctRecOverlap=0.00416667;SizeDiff=13;StartDistance=194;EndDistance=-45	GT	0/1
chr20	62456361	svim.INS.23363	N	<INS>	22	PASS	END=62456361;SVTYPE=INS;SVLEN=50;SC=DeBreak,Sniffles2,pbsv,SVIM;NumNeighbors=1;NumThresholdNeighbors=1;MatchId=3422;TruScore=0.320513;PctSeqSimilarity=0;PctSizeSimilarity=0.961538;PctRecOverlap=0;SizeDiff=-2;StartDistance=225;EndDistance=224	GT	0/1
chr20	60370210	nv_SV57739-D328	N	<INS>	15.4	PASS	END=60370211;SVTYPE=INS;SVLEN=155;SC=DeBreak,Sniffles2,NanoVar;NumNeighbors=1;NumThresholdNeighbors=1;MatchId=3423;TruScore=0.331197;PctSeqSimilarity=0;PctSizeSimilarity=0.981013;PctRecOverlap=0.0125786;SizeDiff=-3;StartDistance=152;EndDistance=-5	GT	1/1
chr20	47576157	nv_SV57391-1CC6	N	<INS>	16.2	PASS	END=47576158;SVTYPE=INS;SVLEN=122;SC=DeBreak,Sniffles2,NanoVar;NumNeighbors=1;NumThresholdNeighbors=1;MatchId=3428;TruScore=0.177584;PctSeqSimilarity=0;PctSizeSimilarity=0.532751;PctRecOverlap=0;SizeDiff=-107;StartDistance=230;EndDistance=2	GT	1/1
chr20	31735167	Sniffles2.INS.123S13	N	<INS>	59	PASS	END=31735167;SVTYPE=INS;SVLEN=156;SC=DeBreak,Sniffles2;NumNeighbors=1;NumThresholdNeighbors=1;MatchId=3429;TruScore=0.204363;PctSeqSimilarity=0;PctSizeSimilarity=0.602564;PctRecOverlap=0.0105263;SizeDiff=62;StartDistance=0;EndDistance=-94	GT	1/1
chr20	60557700	.	N	<INS>	30	.	END=60557700;SVTYPE=INS;SVLEN=60;SC=DeBreak,Sniffles2,cuteSV,SVIM,Smartie-sv_aln,Smartie-sv_asm,SVIM-asm,PAV,Dipcall;NumNeighbors=1;NumThresholdNeighbors=1;MatchId=3445;TruScore=0.333333;PctSeqSimilarity=0;PctSizeSimilarity=1;PctRecOverlap=0;SizeDiff=0;StartDistance=-72;EndDistance=-132	GT	1/0
chr20	62203123	.	N	<INS>	.	PASS	END=62203123;SVTYPE=INS;SVLEN=50;SC=DeBreak,Sniffles2,cuteSV,pbsv,SVIM,Sniffles,Smartie-sv_aln;NumNeighbors=1;NumThresholdNeighbors=1;MatchId=3455;TruScore=0.333333;PctSeqSimilarity=0;PctSizeSimilarity=1;PctRecOverlap=0;SizeDiff=0;StartDistance=-1;EndDistance=-2	GT	./.
chr20	61386813	.	N	<INS>	.	PASS	END=61386813;SVTYPE=INS;SVLEN=185;SC=DeBreak,Sniffles2,SVIM,Smartie-sv_aln,Smartie-sv_asm;NumNeighbors=1;NumThresholdNeighbors=1;MatchId=3475;TruScore=0.175139;PctSeqSimilarity=0;PctSizeSimilarity=0.522599;PctRecOverlap=0.0028169;SizeDiff=-169;StartDistance=48;EndDistance=-306	GT	0/1
chr20	58984949	chr20-58984950-INS-92	N	<INS>	.	.	END=58984949;SVTYPE=INS;SVLEN=92;SC=DeBreak,MAMnet,Sniffles2,SKSV,cuteSV,NanoVar,SVIM,Sniffles,Smartie-sv_aln,PBHoney,PAV;NumNeighbors=1;NumThresholdNeighbors=1;MatchId=3487;TruScore=0.32971;PctSeqSimilarity=0;PctSizeSimilarity=0.98913;PctRecOverlap=0;SizeDiff=1;StartDistance=-323;EndDistance=-414	GT	0/1
chr20	35024752	.	N	<INS>	.	PASS	END=35024752;SVTYPE=INS;SVLEN=53;SC=DeBreak,Sniffles2,cuteSV,pbsv,SVIM,Sniffles,Smartie-sv_aln;NumNeighbors=1;NumThresholdNeighbors=1;MatchId=3490;TruScore=0.327044;PctSeqSimilarity=0;PctSizeSimilarity=0.981132;PctRecOverlap=0;SizeDiff=1;StartDistance=-2;EndDistance=-3	GT	./.
chr20	61592339	.	N	<INS>	30	.	END=61592339;SVTYPE=INS;SVLEN=80;SC=DeBreak,MAMnet,Sniffles2,SKSV,cuteSV,SVIM,Smartie-sv_aln,PBHoney,Smartie-sv_asm,SVIM-asm,PAV,Dipcall;NumNeighbors=1;NumThresholdNeighbors=1;MatchId=3494;TruScore=0.333333;PctSeqSimilarity=0;PctSizeSimilarity=1;PctRecOverlap=0;SizeDiff=0;StartDistance=-278;EndDistance=-358	GT	1/0
chr20	62378863	.	N	<INS>	30	.	END=62378863;SVTYPE=INS;SVLEN=74;SC=DeBreak,MAMnet,SKSV,cuteSV,SVIM,Sniffles,Smartie-sv_aln,PBHoney,Smartie-sv_asm,SVIM-asm,PAV,Dipcall;NumNeighbors=1;NumThresholdNeighbors=1;MatchId=3509;TruScore=0.328889;PctSeqSimilarity=0;PctSizeSimilarity=0.986667;PctRecOverlap=0;SizeDiff=-1;StartDistance=-30;EndDistance=-105	GT	1/0
chr20	54203225	.	N	<DEL>	30	.	END=54203307;SVTYPE=DEL;SVLEN=82;SC=DeBreak,NanoVar,Smartie-sv_aln,Smartie-sv_asm,PAV,Dipcall;NumNeighbors=1;NumThresholdNeighbors=1;MatchId=3513;TruScore=0.646965;PctSeqSimilarity=0;PctSizeSimilarity=0.97619;PctRecOverlap=0.964706;SizeDiff=-2;StartDistance=-1;EndDistance=-3	GT	./1
chr20	46170141	cuteSV.INS.8388	N	<INS>	57.6	PASS	END=46170141;SVTYPE=INS;SVLEN=50;SC=DeBreak,SKSV,cuteSV;NumNeighbors=1;NumThresholdNeighbors=1;MatchId=3522;TruScore=0.326797;PctSeqSimilarity=0;PctSizeSimilarity=0.980392;PctRecOverlap=0;SizeDiff=-1;StartDistance=-8;EndDistance=-59	GT	0/1
chr20	59604086	.	N	<INS>	.	PASS	END=59604086;SVTYPE=INS;SVLEN=50;SC=DeBreak,MAMnet,Sniffles2,cuteSV,NanoVar,SVIM,Sniffles,Smartie-sv_aln;NumNeighbors=1;NumThresholdNeighbors=1;MatchId=3524;TruScore=0.333333;PctSeqSimilarity=0;PctSizeSimilarity=1;PctRecOverlap=0;SizeDiff=0;StartDistance=-1;EndDistance=-51	GT	./.
chr20	62504652	pbsv.INS.47516	N	<INS>	.	PASS	END=62504652;SVTYPE=INS;SVLEN=573;SC=DeBreak,pbsv;NumNeighbors=1;NumThresholdNeighbors=1;MatchId=3535;TruScore=0.239322;PctSeqSimilarity=0;PctSizeSimilarity=0.715532;PctRecOverlap=0.00243309;SizeDiff=163;StartDistance=250;EndDistance=-160	GT	0/1
chr21	40955743	chr21-40955744-DEL-79	N	<DEL>	.	.	END=40955822;SVTYPE=DEL;SVLEN=79;SC=DeBreak,NanoVar,pbsv,Sniffles,Smartie-sv_aln,Smartie-sv_asm,PAV;NumNeighbors=1;NumThresholdNeighbors=1;MatchId=3569;TruScore=0.6625;PctSeqSimilarity=0;PctSizeSimilarity=1;PctRecOverlap=0.9875;SizeDiff=0;StartDistance=-1;EndDistance=-1	GT	0/1
chr21	43226685	.	N	<INS>	.	PASS	END=43226685;SVTYPE=INS;SVLEN=114;SC=DeBreak,Sniffles2,cuteSV,SVIM,Sniffles,Smartie-sv_aln,PBHoney;NumNeighbors=1;NumThresholdNeighbors=1;MatchId=3573;TruScore=0.333333;PctSeqSimilarity=0;PctSizeSimilarity=1;PctRecOverlap=0;SizeDiff=0;StartDistance=-78;EndDistance=-79	GT	./.
chr21	35357640	chr21-35357641-INS-54	N	<INS>	.	.	END=35357640;SVTYPE=INS;SVLEN=54;SC=DeBreak,MAMnet,NanoVar,SVIM,Smartie-sv_aln,Smartie-sv_asm,SVIM-asm,PAV;NumNeighbors=1;NumThresholdNeighbors=1;MatchId=3574;TruScore=0.305085;PctSeqSimilarity=0;PctSizeSimilarity=0.915254;PctRecOverlap=0;SizeDiff=-5;StartDistance=-20;EndDistance=-21	GT	1/1
chr21	16403644	SKSV.INS.8806	N	<INS>	486.7	PASS	END=16403644;SVTYPE=INS;SVLEN=197;SC=DeBreak,SKSV;NumNeighbors=3;NumThresholdNeighbors=3;MatchId=3588;TruScore=0.333333;PctSeqSimilarity=0;PctSizeSimilarity=1;PctRecOverlap=0;SizeDiff=0;StartDistance=454;EndDistance=257	GT	1/1
chr21	36899044	Sniffles2.INS.100S14	N	<INS>	58	PASS	END=36899044;SVTYPE=INS;SVLEN=109;SC=DeBreak,Sniffles2;NumNeighbors=1;NumThresholdNeighbors=1;MatchId=3589;TruScore=0.180616;PctSeqSimilarity=0;PctSizeSimilarity=0.536946;PctRecOverlap=0.00490196;SizeDiff=-94;StartDistance=0;EndDistance=-203	GT	0/1
chr21	44887864	.	N	<INS>	.	PASS	END=44887864;SVTYPE=INS;SVLEN=332;SC=DeBreak,SKSV,PBHoney;NumNeighbors=1;NumThresholdNeighbors=1;MatchId=3590;TruScore=0.328329;PctSeqSimilarity=0;PctSizeSimilarity=0.981928;PctRecOverlap=0.0030581;SizeDiff=6;StartDistance=228;EndDistance=-98	GT	./.
chr21	47510853	.	N	<INS>	.	PASS	END=47510853;SVTYPE=INS;SVLEN=80;SC=DeBreak,MAMnet,Sniffles2,cuteSV,NanoVar,SVIM,Smartie-sv_aln,Smartie-sv_asm;NumNeighbors=1;NumThresholdNeighbors=1;MatchId=3595;TruScore=0.275;PctSeqSimilarity=0;PctSizeSimilarity=0.825;PctRecOverlap=0;SizeDiff=14;StartDistance=-391;EndDistance=-457	GT	1/1
chr21	47585400	chr21-47585401-INS-154	N	<INS>	.	.	END=47585400;SVTYPE=INS;SVLEN=154;SC=DeBreak,SKSV,pbsv,PBHoney,Smartie-sv_asm,PAV;NumNeighbors=1;NumThresholdNeighbors=1;MatchId=3597;TruScore=0.333333;PctSeqSimilarity=0;PctSizeSimilarity=1;PctRecOverlap=0;SizeDiff=0;StartDistance=-1;EndDistance=-2	GT	0/1
chr21	46974174	nv_SV59226-48C0E	N	<INS>	12	PASS	END=46974175;SVTYPE=INS;SVLEN=476;SC=DeBreak,Sniffles2,cuteSV,NanoVar;NumNeighbors=1;NumThresholdNeighbors=1;MatchId=3604;TruScore=0.324272;PctSeqSimilarity=0;PctSizeSimilarity=0.968487;PctRecOverlap=0.004329;SizeDiff=15;StartDistance=41;EndDistance=-419	GT	0/1
chr21	46975196	chr21-46975197-INS-69	N	<INS>	.	.	END=46975196;SVTYPE=INS;SVLEN=69;SC=DeBreak,Sniffles2,NanoVar,pbsv,SVIM,Sniffles,Smartie-sv_aln,Smartie-sv_asm,SVIM-asm,PAV;NumNeighbors=1;NumThresholdNeighbors=1;MatchId=3608;TruScore=0.280193;PctSeqSimilarity=0;PctSizeSimilarity=0.84058;PctRecOverlap=0;SizeDiff=11;StartDistance=103;EndDistance=45	GT	0/1
chr21	46894613	Sniffles2.INS.1CCS14	N	<INS>	58	PASS	END=46894613;SVTYPE=INS;SVLEN=136;SC=DeBreak,Sniffles2;NumNeighbors=1;NumThresholdNeighbors=1;MatchId=3639;TruScore=0.272611;PctSeqSimilarity=0;PctSizeSimilarity=0.808824;PctRecOverlap=0.00900901;SizeDiff=26;StartDistance=0;EndDistance=-110	GT	1/1
chr22	43549020	chr22-43549021-INS-142	N	<INS>	.	.	END=43549020;SVTYPE=INS;SVLEN=142;SC=DeBreak,MAMnet,Sniffles2,cuteSV,pbsv,SVIM,Smartie-sv_aln,PBHoney,Smartie-sv_asm,PAV;NumNeighbors=1;NumThresholdNeighbors=1;MatchId=3649;TruScore=0.330986;PctSeqSimilarity=0;PctSizeSimilarity=0.992958;PctRecOverlap=0;SizeDiff=1;StartDistance=-49;EndDistance=-190	GT	0/1
chr22	17585060	.	N	<INS>	36	PASS	END=17585061;SVTYPE=INS;SVLEN=244;SC=DeBreak,MAMnet;NumNeighbors=3;NumThresholdNeighbors=3;MatchId=3655;TruScore=0.331973;PctSeqSimilarity=0;PctSizeSimilarity=0.995918;PctRecOverlap=0;SizeDiff=-1;StartDistance=218;EndDistance=218	GT	1/1
chr22	17627935	.	N	<DEL>	30	.	END=17628125;SVTYPE=DEL;SVLEN=190;SC=DeBreak,MAMnet,Sniffles2,SKSV,cuteSV,NanoVar,pbsv,SVIM,Sniffles,Smartie-sv_aln,SVIM-asm,Dipcall;NumNeighbors=1;NumThresholdNeighbors=1;MatchId=3658;TruScore=0.649169;PctSeqSimilarity=0;PctSizeSimilarity=0.973684;PctRecOverlap=0.973822;SizeDiff=5;StartDistance=0;EndDistance=5	GT	0/1
chr22	43601697	.	N	<DEL>	30	.	END=43601765;SVTYPE=DEL;SVLEN=68;SC=DeBreak,MAMnet,Sniffles2,SKSV,cuteSV,NanoVar,pbsv,SVIM,Sniffles,Smartie-sv_aln,PBHoney,Smartie-sv_asm,SVIM-asm,PAV,Dipcall;NumNeighbors=1;NumThresholdNeighbors=1;MatchId=3663;TruScore=0.661836;PctSeqSimilarity=0;PctSizeSimilarity=1;PctRecOverlap=0.985507;SizeDiff=0;StartDistance=-1;EndDistance=-1	GT	0/1
chr22	47038982	.	N	<INS>	.	PASS	END=47038982;SVTYPE=INS;SVLEN=63;SC=DeBreak,Sniffles2,cuteSV,SVIM,Smartie-sv_aln;NumNeighbors=1;NumThresholdNeighbors=1;MatchId=3665;TruScore=0.333333;PctSeqSimilarity=0;PctSizeSimilarity=1;PctRecOverlap=0;SizeDiff=0;StartDistance=-1;EndDistance=-64	GT	./.
chr22	45279902	.	N	<INS>	30	.	END=45279902;SVTYPE=INS;SVLEN=57;SC=DeBreak,Sniffles2,cuteSV,NanoVar,pbsv,SVIM,Sniffles,Smartie-sv_aln,SVIM-asm,PAV,Dipcall;NumNeighbors=1;NumThresholdNeighbors=1;MatchId=3668;TruScore=0.333333;PctSeqSimilarity=0;PctSizeSimilarity=1;PctRecOverlap=0;SizeDiff=0;StartDistance=-23;EndDistance=-80	GT	0/1
chr22	50782967	.	N	<INS>	30	.	END=50782967;SVTYPE=INS;SVLEN=90;SC=DeBreak,MAMnet,Sniffles2,NanoVar,Smartie-sv_aln,Smartie-sv_asm,SVIM-asm,PAV,Dipcall;NumNeighbors=1;NumThresholdNeighbors=1;MatchId=3671;TruScore=0.218519;PctSeqSimilarity=0;PctSizeSimilarity=0.655556;PctRecOverlap=0;SizeDiff=31;StartDistance=-57;EndDistance=-116	GT	1/0
chr22	17547866	chr22-17547867-INS-56	N	<INS>	.	.	END=17547866;SVTYPE=INS;SVLEN=56;SC=DeBreak,SKSV,NanoVar,pbsv,Smartie-sv_aln,Smartie-sv_asm,SVIM-asm,PAV;NumNeighbors=1;NumThresholdNeighbors=1;MatchId=3672;TruScore=0.309524;PctSeqSimilarity=0;PctSizeSimilarity=0.928571;PctRecOverlap=0;SizeDiff=4;StartDistance=29;EndDistance=28	GT	1/1
chr22	48205756	.	N	<INS>	30	.	END=48205756;SVTYPE=INS;SVLEN=409;SC=DeBreak,Smartie-sv_asm,Dipcall;NumNeighbors=1;NumThresholdNeighbors=1;MatchId=3677;TruScore=0.299197;PctSeqSimilarity=0;PctSizeSimilarity=0.894866;PctRecOverlap=0.0027248;SizeDiff=43;StartDistance=141;EndDistance=-225	GT	0/1
chr22	37925167	pbsv.INS.49080	N	<INS>	.	PASS	END=37925167;SVTYPE=INS;SVLEN=603;SC=DeBreak,Sniffles2,pbsv;NumNeighbors=1;NumThresholdNeighbors=1;MatchId=3679;TruScore=0.331126;PctSeqSimilarity=0;PctSizeSimilarity=0.991708;PctRecOverlap=0.00166945;SizeDiff=5;StartDistance=25;EndDistance=-573	GT	0/1
chr22	37493983	.	N	<INS>	30	.	END=37493983;SVTYPE=INS;SVLEN=414;SC=DeBreak,Smartie-sv_asm,Dipcall;NumNeighbors=1;NumThresholdNeighbors=1;MatchId=3687;TruScore=0.322866;PctSeqSimilarity=0;PctSizeSimilarity=0.968599;PctRecOverlap=0;SizeDiff=13;StartDistance=-18;EndDistance=-419	GT	0/1
chr22	48050329	Sniffles2.INS.188S15	N	<INS>	59	PASS	END=48050329;SVTYPE=INS;SVLEN=109;SC=DeBreak,Sniffles2;NumNeighbors=1;NumThresholdNeighbors=1;MatchId=3688;TruScore=0.251126;PctSeqSimilarity=0;PctSizeSimilarity=0.746575;PctRecOverlap=0.00680272;SizeDiff=-37;StartDistance=0;EndDistance=-146	GT	0/1
chr22	18589188	chr22-18589189-INS-382	N	<INS>	.	.	END=18589188;SVTYPE=INS;SVLEN=382;SC=DeBreak,SKSV,Smartie-sv_asm,PAV;NumNeighbors=1;NumThresholdNeighbors=1;MatchId=3691;TruScore=0.328098;PctSeqSimilarity=0;PctSizeSimilarity=0.984293;PctRecOverlap=0;SizeDiff=6;StartDistance=-226;EndDistance=-602	GT	1/1
chr22	25742029	.	N	<INS>	.	PASS	END=25742029;SVTYPE=INS;SVLEN=176;SC=DeBreak,MAMnet,Sniffles2,cuteSV,NanoVar,SVIM,Sniffles,Smartie-sv_aln;NumNeighbors=1;NumThresholdNeighbors=1;MatchId=3701;TruScore=0.333333;PctSeqSimilarity=0;PctSizeSimilarity=0.994318;PctRecOverlap=0.00568182;SizeDiff=1;StartDistance=25;EndDistance=-150	GT	./.
chr22	40897473	chr22-40897474-INS-151	N	<INS>	.	.	END=40897473;SVTYPE=INS;SVLEN=151;SC=DeBreak,pbsv,Smartie-sv_aln,Smartie-sv_asm,PAV;NumNeighbors=1;NumThresholdNeighbors=1;MatchId=3702;TruScore=0.33114;PctSeqSimilarity=0;PctSizeSimilarity=0.993421;PctRecOverlap=0;SizeDiff=-1;StartDistance=-18;EndDistance=-170	GT	1/0
chr22	43828734	.	N	<INS>	.	PASS	END=43828734;SVTYPE=INS;SVLEN=389;SC=DeBreak,Smartie-sv_asm;NumNeighbors=1;NumThresholdNeighbors=1;MatchId=3708;TruScore=0.252762;PctSeqSimilarity=0;PctSizeSimilarity=0.758285;PctRecOverlap=0;SizeDiff=-124;StartDistance=-27;EndDistance=-540	GT	0/1
chr22	49074887	.	N	<INS>	30	.	END=49074887;SVTYPE=INS;SVLEN=323;SC=DeBreak,Smartie-sv_asm,Dipcall;NumNeighbors=1;NumThresholdNeighbors=1;MatchId=3709;TruScore=0.311662;PctSeqSimilarity=0;PctSizeSimilarity=0.934985;PctRecOverlap=0;SizeDiff=21;StartDistance=-62;EndDistance=-364	GT	1/0
chr22	49016709	.	N	<INS>	30	.	END=49016709;SVTYPE=INS;SVLEN=100;SC=DeBreak,Sniffles2,cuteSV,NanoVar,SVIM,Smartie-sv_aln,PBHoney,Smartie-sv_asm,SVIM-asm,PAV,Dipcall;NumNeighbors=1;NumThresholdNeighbors=1;MatchId=3710;TruScore=0.33;PctSeqSimilarity=0;PctSizeSimilarity=0.99;PctRecOverlap=0;SizeDiff=1;StartDistance=-85;EndDistance=-184	GT	1/0
chr22	48513123	Sniffles2.INS.192S15	N	<INS>	59	PASS	END=48513123;SVTYPE=INS;SVLEN=193;SC=DeBreak,Sniffles2;NumNeighbors=1;NumThresholdNeighbors=1;MatchId=3719;TruScore=0.189587;PctSeqSimilarity=0;PctSizeSimilarity=0.559586;PctRecOverlap=0.00917431;SizeDiff=85;StartDistance=0;EndDistance=-108	GT	1/1
chr22	46883557	svim.INS.24249	N	<INS>	18	PASS	END=46883557;SVTYPE=INS;SVLEN=234;SC=DeBreak,Sniffles2,SVIM;NumNeighbors=1;NumThresholdNeighbors=1;MatchId=3726;TruScore=0.245528;PctSeqSimilarity=0;PctSizeSimilarity=0.730769;PctRecOverlap=0.00581395;SizeDiff=63;StartDistance=120;EndDistance=-51	GT	0/1
chr1	247590953	db1520	N	<INS>	.	PASS	END=247591099;SVTYPE=INS;SVLEN=146;SC=DeBreak	GT	1/1
chr1	247590997	db1521	N	<INS>	.	PASS	END=247591143;SVTYPE=INS;SVLEN=146;SC=DeBreak	GT	0/1
chr1	203469179	db1171	N	<INS>	.	PASS	END=203469523;SVTYPE=INS;SVLEN=344;SC=DeBreak	GT	0/1
chr1	96731127	db743	N	<INS>	.	PASS	END=96731391;SVTYPE=INS;SVLEN=264;SC=DeBreak	GT	0/1
chr1	204164329	db1181	N	<INS>	.	PASS	END=204164712;SVTYPE=INS;SVLEN=383;SC=DeBreak	GT	0/1
chr1	196406141	db1131	N	<INS>	.	PASS	END=196406246;SVTYPE=INS;SVLEN=105;SC=DeBreak	GT	0/1
chr1	165658917	db979	N	<INS>	.	PASS	END=165659303;SVTYPE=INS;SVLEN=386;SC=DeBreak	GT	0/1
chr1	230006640	db1314	N	<INS>	.	PASS	END=230006770;SVTYPE=INS;SVLEN=130;SC=DeBreak	GT	0/1
chr1	230107605	db1316	N	<INS>	.	PASS	END=230107819;SVTYPE=INS;SVLEN=214;SC=DeBreak	GT	0/1
chr1	2332781	db59	N	<INS>	.	PASS	END=2332782;SVTYPE=INS;SVLEN=253;SC=DeBreak	GT	0/1
chr1	69055433	db592	N	<INS>	.	PASS	END=69055580;SVTYPE=INS;SVLEN=147;SC=DeBreak	GT	1/1
chr1	931729	db13	N	<INS>	.	PASS	END=931730;SVTYPE=INS;SVLEN=198;SC=DeBreak	GT	1/1
chr1	931981	db14	N	<INS>	.	PASS	END=932182;SVTYPE=INS;SVLEN=201;SC=DeBreak	GT	0/1
chr1	1000319	db16	N	<INS>	.	PASS	END=1000610;SVTYPE=INS;SVLEN=291;SC=DeBreak	GT	0/1
chr1	20259336	db284	N	<INS>	.	PASS	END=20259594;SVTYPE=INS;SVLEN=258;SC=DeBreak	GT	0/1
chr1	15641123	db249	N	<INS>	.	PASS	END=15641392;SVTYPE=INS;SVLEN=269;SC=DeBreak	GT	0/1
chr1	238214840	db1389	N	<INS>	.	PASS	END=238215095;SVTYPE=INS;SVLEN=255;SC=DeBreak	GT	1/1
chr1	29321152	db363	N	<INS>	.	PASS	END=29321477;SVTYPE=INS;SVLEN=325;SC=DeBreak	GT	0/1
chr1	62603055	db565	N	<INS>	.	PASS	END=62603353;SVTYPE=INS;SVLEN=298;SC=DeBreak	GT	0/1
chr1	194638694	db1122	N	<INS>	.	PASS	END=194638748;SVTYPE=INS;SVLEN=54;SC=DeBreak	GT	0/1
chr1	231146829	db1321	N	<INS>	.	PASS	END=231147222;SVTYPE=INS;SVLEN=393;SC=DeBreak	GT	0/1
chr1	67624567	db586	N	<INS>	.	PASS	END=67624956;SVTYPE=INS;SVLEN=389;SC=DeBreak	GT	1/1
chr1	169962774	db1011	N	<INS>	.	PASS	END=169962938;SVTYPE=INS;SVLEN=164;SC=DeBreak	GT	0/1
chr1	227147816	db1302	N	<INS>	.	PASS	END=227148214;SVTYPE=INS;SVLEN=398;SC=DeBreak	GT	0/1
chr1	76856629	db645	N	<INS>	.	PASS	END=76856924;SVTYPE=INS;SVLEN=295;SC=DeBreak	GT	0/1
chr1	175619895	db1033	N	<INS>	.	PASS	END=175620322;SVTYPE=INS;SVLEN=427;SC=DeBreak	GT	1/1
chr1	25380743	db336	N	<INS>	.	PASS	END=25380979;SVTYPE=INS;SVLEN=236;SC=DeBreak	GT	0/1
chr2	10676295	db1782	N	<INS>	.	PASS	END=10676544;SVTYPE=INS;SVLEN=249;SC=DeBreak	GT	0/1
chr2	85540204	db2185	N	<INS>	.	PASS	END=85540552;SVTYPE=INS;SVLEN=348;SC=DeBreak	GT	0/1
chr2	233017726	db2974	N	<INS>	.	PASS	END=233045337;SVTYPE=INS;SVLEN=27611;SC=DeBreak	GT	0/1
chr2	3061434	db1684	N	<INS>	.	PASS	END=3061598;SVTYPE=INS;SVLEN=164;SC=DeBreak	GT	0/1
chr2	182153604	db2690	N	<INS>	.	PASS	END=182153953;SVTYPE=INS;SVLEN=349;SC=DeBreak	GT	0/1
chr2	845331	db1583	N	<INS>	.	PASS	END=845332;SVTYPE=INS;SVLEN=52;SC=DeBreak	GT	0/1
chr2	148477011	db2527	N	<INS>	.	PASS	END=148477480;SVTYPE=INS;SVLEN=469;SC=DeBreak	GT	0/1
chr2	54325044	db2033	N	<INS>	.	PASS	END=54325391;SVTYPE=INS;SVLEN=347;SC=DeBreak	GT	0/1
chr2	236506337	db3020	N	<INS>	.	PASS	END=236506515;SVTYPE=INS;SVLEN=178;SC=DeBreak	GT	0/1
chr2	236506495	db3022	N	<INS>	.	PASS	END=236506714;SVTYPE=INS;SVLEN=219;SC=DeBreak	GT	0/1
chr2	207239419	db2823	N	<INS>	.	PASS	END=207239420;SVTYPE=INS;SVLEN=52;SC=DeBreak	GT	0/1
chr2	116196537	db2327	N	<INS>	.	PASS	END=116196748;SVTYPE=INS;SVLEN=211;SC=DeBreak	GT	0/1
chr2	120451448	db2372	N	<INS>	.	PASS	END=120451730;SVTYPE=INS;SVLEN=282;SC=DeBreak	GT	0/1
chr2	604848	db1572	N	<INS>	.	PASS	END=605149;SVTYPE=INS;SVLEN=301;SC=DeBreak	GT	0/1
chr2	202631102	db2800	N	<INS>	.	PASS	END=202631458;SVTYPE=INS;SVLEN=356;SC=DeBreak	GT	0/1
chr3	197741988	db4437	N	<INS>	.	PASS	END=197742197;SVTYPE=INS;SVLEN=209;SC=DeBreak	GT	0/1
chr3	51622385	db3534	N	<INS>	.	PASS	END=51622520;SVTYPE=INS;SVLEN=135;SC=DeBreak	GT	0/1
chr3	183587784	db4231	N	<INS>	.	PASS	END=183588079;SVTYPE=INS;SVLEN=295;SC=DeBreak	GT	0/1
chr3	186123509	db4259	N	<INS>	.	PASS	END=186123819;SVTYPE=INS;SVLEN=310;SC=DeBreak	GT	0/1
chr3	76014611	db3665	N	<INS>	.	PASS	END=76014738;SVTYPE=INS;SVLEN=127;SC=DeBreak	GT	1/1
chr3	49951074	db3520	N	<INS>	.	PASS	END=49951075;SVTYPE=INS;SVLEN=323;SC=DeBreak	GT	0/1
chr3	181870923	db4214	N	<INS>	.	PASS	END=181871052;SVTYPE=INS;SVLEN=129;SC=DeBreak	GT	0/1
chr3	12136783	db3319	N	<INS>	.	PASS	END=12137074;SVTYPE=INS;SVLEN=291;SC=DeBreak	GT	0/1
chr3	12137036	db3320	N	<INS>	.	PASS	END=12137037;SVTYPE=INS;SVLEN=331;SC=DeBreak	GT	1/1
chr3	171304448	db4149	N	<INS>	.	PASS	END=171304566;SVTYPE=INS;SVLEN=118;SC=DeBreak	GT	0/1
chr3	176143028	db4182	N	<INS>	.	PASS	END=176143457;SVTYPE=INS;SVLEN=429;SC=DeBreak	GT	0/1
chr3	2126069	db3226	N	<INS>	.	PASS	END=2126231;SVTYPE=INS;SVLEN=162;SC=DeBreak	GT	0/1
chr4	46379751	db4883	N	<INS>	.	PASS	END=46380037;SVTYPE=INS;SVLEN=286;SC=DeBreak	GT	0/1
chr4	1350767	db4502	N	<INS>	.	PASS	END=1351103;SVTYPE=INS;SVLEN=336;SC=DeBreak	GT	0/1
chr4	161582019	db5511	N	<INS>	.	PASS	END=161582304;SVTYPE=INS;SVLEN=285;SC=DeBreak	GT	0/1
chr4	14916191	db4694	N	<INS>	.	PASS	END=14916526;SVTYPE=INS;SVLEN=335;SC=DeBreak	GT	0/1
chr4	27208004	db4762	N	<INS>	.	PASS	END=27208188;SVTYPE=INS;SVLEN=184;SC=DeBreak	GT	0/1
chr4	124830005	db5297	N	<INS>	.	PASS	END=124830257;SVTYPE=INS;SVLEN=252;SC=DeBreak	GT	1/1
chr5	18762588	db6172	N	<INS>	.	PASS	END=18763056;SVTYPE=INS;SVLEN=468;SC=DeBreak	GT	0/1
chr5	89890909	db6541	N	<INS>	.	PASS	END=89891103;SVTYPE=INS;SVLEN=194;SC=DeBreak	GT	0/1
chr5	89891147	db6543	N	<INS>	.	PASS	END=89891365;SVTYPE=INS;SVLEN=218;SC=DeBreak	GT	0/1
chr5	161634371	db6887	N	<INS>	.	PASS	END=161634649;SVTYPE=INS;SVLEN=278;SC=DeBreak	GT	0/1
chr5	682465	db5953	N	<INS>	.	PASS	END=682774;SVTYPE=INS;SVLEN=309;SC=DeBreak	GT	0/1
chr5	549057	db5936	N	<INS>	.	PASS	END=549351;SVTYPE=INS;SVLEN=294;SC=DeBreak	GT	0/1
chr5	91417200	db6547	N	<INS>	.	PASS	END=91417535;SVTYPE=INS;SVLEN=335;SC=DeBreak	GT	0/1
chr5	2099220	db6040	N	<INS>	.	PASS	END=2099578;SVTYPE=INS;SVLEN=358;SC=DeBreak	GT	0/1
chr5	178561799	db7011	N	<INS>	.	PASS	END=178562088;SVTYPE=INS;SVLEN=289;SC=DeBreak	GT	0/1
chr5	98972995	db6580	N	<INS>	.	PASS	END=98972996;SVTYPE=INS;SVLEN=317;SC=DeBreak	GT	0/1
chr5	117309154	db6683	N	<INS>	.	PASS	END=117309331;SVTYPE=INS;SVLEN=177;SC=DeBreak	GT	0/1
chr5	97567875	db6573	N	<INS>	.	PASS	END=97567876;SVTYPE=INS;SVLEN=2537;SC=DeBreak	GT	1/1
chr6	110987308	db7880	N	<INS>	.	PASS	END=110987658;SVTYPE=INS;SVLEN=350;SC=DeBreak	GT	0/1
chr6	148396800	db8059	N	<INS>	.	PASS	END=148396801;SVTYPE=INS;SVLEN=50;SC=DeBreak	GT	1/1
chr6	166162642	db8249	N	<INS>	.	PASS	END=166163010;SVTYPE=INS;SVLEN=368;SC=DeBreak	GT	1/1
chr6	160025694	db8173	N	<INS>	.	PASS	END=160025958;SVTYPE=INS;SVLEN=264;SC=DeBreak	GT	0/1
chr6	160025892	db8174	N	<INS>	.	PASS	END=160026229;SVTYPE=INS;SVLEN=337;SC=DeBreak	GT	0/1
chr6	166091676	db8247	N	<INS>	.	PASS	END=166091677;SVTYPE=INS;SVLEN=503;SC=DeBreak	GT	1/1
chr6	112354497	db7886	N	<INS>	.	PASS	END=112354857;SVTYPE=INS;SVLEN=360;SC=DeBreak	GT	0/1
chr6	1125901	db7091	N	<INS>	.	PASS	END=1126165;SVTYPE=INS;SVLEN=264;SC=DeBreak	GT	0/1
chr6	1244178	db7097	N	<INS>	.	PASS	END=1244448;SVTYPE=INS;SVLEN=270;SC=DeBreak	GT	0/1
chr6	158770122	db8154	N	<INS>	.	PASS	END=158770123;SVTYPE=INS;SVLEN=264;SC=DeBreak	GT	0/1
chr6	158770227	db8156	N	<INS>	.	PASS	END=158770495;SVTYPE=INS;SVLEN=268;SC=DeBreak	GT	0/1
chr6	18899150	db7242	N	<INS>	.	PASS	END=18899418;SVTYPE=INS;SVLEN=268;SC=DeBreak	GT	0/1
chr7	129113	db8451	N	<INS>	.	PASS	END=129386;SVTYPE=INS;SVLEN=273;SC=DeBreak	GT	0/1
chr7	24068478	db8761	N	<INS>	.	PASS	END=24068684;SVTYPE=INS;SVLEN=206;SC=DeBreak	GT	1/1
chr7	158178831	db9782	N	<INS>	.	PASS	END=158178832;SVTYPE=INS;SVLEN=271;SC=DeBreak	GT	0/1
chr7	67927822	db9019	N	<INS>	.	PASS	END=67928130;SVTYPE=INS;SVLEN=308;SC=DeBreak	GT	0/1
chr7	792003	db8523	N	<INS>	.	PASS	END=792283;SVTYPE=INS;SVLEN=280;SC=DeBreak	GT	0/1
chr7	157263050	db9676	N	<INS>	.	PASS	END=157263312;SVTYPE=INS;SVLEN=262;SC=DeBreak	GT	0/1
chr7	157263196	db9677	N	<INS>	.	PASS	END=157263197;SVTYPE=INS;SVLEN=236;SC=DeBreak	GT	0/1
chr7	48758289	db8899	N	<INS>	.	PASS	END=48758393;SVTYPE=INS;SVLEN=104;SC=DeBreak	GT	0/1
chr7	144185633	db9500	N	<INS>	.	PASS	END=144185911;SVTYPE=INS;SVLEN=278;SC=DeBreak	GT	0/1
chr7	144185969	db9502	N	<INS>	.	PASS	END=144186253;SVTYPE=INS;SVLEN=284;SC=DeBreak	GT	0/1
chr7	152569741	db9576	N	<INS>	.	PASS	END=152570033;SVTYPE=INS;SVLEN=292;SC=DeBreak	GT	0/1
chr7	87009684	db9154	N	<INS>	.	PASS	END=87009833;SVTYPE=INS;SVLEN=149;SC=DeBreak	GT	1/1
chr7	72993100	db9053	N	<INS>	.	PASS	END=72993273;SVTYPE=INS;SVLEN=173;SC=DeBreak	GT	1/1
chr7	154382266	db9594	N	<INS>	.	PASS	END=154382544;SVTYPE=INS;SVLEN=278;SC=DeBreak	GT	0/1
chr7	107804226	db9309	N	<INS>	.	PASS	END=107804641;SVTYPE=INS;SVLEN=415;SC=DeBreak	GT	0/1
chr7	155739377	db9646	N	<INS>	.	PASS	END=155739620;SVTYPE=INS;SVLEN=243;SC=DeBreak	GT	1/1
chr7	155893995	db9649	N	<INS>	.	PASS	END=155894448;SVTYPE=INS;SVLEN=453;SC=DeBreak	GT	0/1
chr7	158261473	db9801	N	<INS>	.	PASS	END=158261812;SVTYPE=INS;SVLEN=339;SC=DeBreak	GT	0/1
chr7	98197787	db9213	N	<INS>	.	PASS	END=98198115;SVTYPE=INS;SVLEN=328;SC=DeBreak	GT	0/1
chr7	157280503	db9680	N	<INS>	.	PASS	END=157280724;SVTYPE=INS;SVLEN=221;SC=DeBreak	GT	0/1
chr8	844592	db9893	N	<INS>	.	PASS	END=845043;SVTYPE=INS;SVLEN=451;SC=DeBreak	GT	0/1
chr8	879040	db9896	N	<INS>	.	PASS	END=879606;SVTYPE=INS;SVLEN=566;SC=DeBreak	GT	0/1
chr8	29677679	db10250	N	<INS>	.	PASS	END=29678093;SVTYPE=INS;SVLEN=414;SC=DeBreak	GT	0/1
chr8	50680619	db10348	N	<INS>	.	PASS	END=50680930;SVTYPE=INS;SVLEN=311;SC=DeBreak	GT	0/1
chr8	142525262	db10855	N	<INS>	.	PASS	END=142525479;SVTYPE=INS;SVLEN=217;SC=DeBreak	GT	0/1
chr8	80984622	db10505	N	<INS>	.	PASS	END=80984891;SVTYPE=INS;SVLEN=269;SC=DeBreak	GT	0/1
chr8	118109989	db10663	N	<INS>	.	PASS	END=118110226;SVTYPE=INS;SVLEN=237;SC=DeBreak	GT	0/1
chr8	118110011	db10665	N	<INS>	.	PASS	END=118110254;SVTYPE=INS;SVLEN=243;SC=DeBreak	GT	0/1
chr8	145570830	db10976	N	<INS>	.	PASS	END=145571140;SVTYPE=INS;SVLEN=310;SC=DeBreak	GT	0/1
chr8	1845498	db9994	N	<INS>	.	PASS	END=1845835;SVTYPE=INS;SVLEN=337;SC=DeBreak	GT	0/1
chr8	53188543	db10365	N	<INS>	.	PASS	END=53188909;SVTYPE=INS;SVLEN=366;SC=DeBreak	GT	0/1
chr8	52609431	db10361	N	<INS>	.	PASS	END=52609432;SVTYPE=INS;SVLEN=414;SC=DeBreak	GT	0/1
chr8	143342383	db10900	N	<INS>	.	PASS	END=143342746;SVTYPE=INS;SVLEN=363;SC=DeBreak	GT	0/1
chr8	9749948	db10109	N	<INS>	.	PASS	END=9750049;SVTYPE=INS;SVLEN=101;SC=DeBreak	GT	0/1
chr8	106891674	db10611	N	<INS>	.	PASS	END=106891957;SVTYPE=INS;SVLEN=283;SC=DeBreak	GT	0/1
chr8	13561275	db10139	N	<INS>	.	PASS	END=13561673;SVTYPE=INS;SVLEN=398;SC=DeBreak	GT	0/1
chr8	21554597	db10198	N	<INS>	.	PASS	END=21554598;SVTYPE=INS;SVLEN=294;SC=DeBreak	GT	0/1
chr8	91006501	db10544	N	<INS>	.	PASS	END=91006832;SVTYPE=INS;SVLEN=331;SC=DeBreak	GT	0/1
chr8	135942719	db10785	N	<INS>	.	PASS	END=135942925;SVTYPE=INS;SVLEN=206;SC=DeBreak	GT	0/1
chr9	137099159	db11697	N	<INS>	.	PASS	END=137099335;SVTYPE=INS;SVLEN=176;SC=DeBreak	GT	0/1
chr9	15365255	db11097	N	<INS>	.	PASS	END=15365518;SVTYPE=INS;SVLEN=263;SC=DeBreak	GT	0/1
chr9	15365479	db11099	N	<INS>	.	PASS	END=15365871;SVTYPE=INS;SVLEN=392;SC=DeBreak	GT	0/1
chr9	137145817	db11700	N	<INS>	.	PASS	END=137146167;SVTYPE=INS;SVLEN=350;SC=DeBreak	GT	0/1
chr9	138254000	db11755	N	<INS>	.	PASS	END=138254164;SVTYPE=INS;SVLEN=164;SC=DeBreak	GT	0/1
chr9	91654924	db11384	N	<INS>	.	PASS	END=91655165;SVTYPE=INS;SVLEN=241;SC=DeBreak	GT	0/1
chr9	91655149	db11386	N	<INS>	.	PASS	END=91655447;SVTYPE=INS;SVLEN=298;SC=DeBreak	GT	0/1
chr9	96910056	db11423	N	<INS>	.	PASS	END=96910057;SVTYPE=INS;SVLEN=318;SC=DeBreak	GT	0/1
chr9	117040547	db11539	N	<INS>	.	PASS	END=117040842;SVTYPE=INS;SVLEN=295;SC=DeBreak	GT	0/1
chr9	115969625	db11532	N	<INS>	.	PASS	END=115969904;SVTYPE=INS;SVLEN=279;SC=DeBreak	GT	0/1
chr9	128747372	db11601	N	<INS>	.	PASS	END=128747734;SVTYPE=INS;SVLEN=362;SC=DeBreak	GT	0/1
chr9	138348190	db11760	N	<INS>	.	PASS	END=138348281;SVTYPE=INS;SVLEN=91;SC=DeBreak	GT	1/1
chr9	138021021	db11739	N	<INS>	.	PASS	END=138021352;SVTYPE=INS;SVLEN=331;SC=DeBreak	GT	0/1
chr9	998606	db11018	N	<INS>	.	PASS	END=998990;SVTYPE=INS;SVLEN=384;SC=DeBreak	GT	0/1
chr9	137621289	db11726	N	<INS>	.	PASS	END=137621707;SVTYPE=INS;SVLEN=418;SC=DeBreak	GT	0/1
chr9	136868343	db11688	N	<INS>	.	PASS	END=136868627;SVTYPE=INS;SVLEN=284;SC=DeBreak	GT	0/1
chr9	848555	db11015	N	<INS>	.	PASS	END=848912;SVTYPE=INS;SVLEN=357;SC=DeBreak	GT	0/1
chr9	20974449	db11124	N	<INS>	.	PASS	END=20974837;SVTYPE=INS;SVLEN=388;SC=DeBreak	GT	0/1
chr10	133763231	db12885	N	<INS>	.	PASS	END=133763562;SVTYPE=INS;SVLEN=331;SC=DeBreak	GT	0/1
chr10	12373402	db12116	N	<INS>	.	PASS	END=12373688;SVTYPE=INS;SVLEN=286;SC=DeBreak	GT	0/1
chr10	11411415	db12108	N	<INS>	.	PASS	END=11411679;SVTYPE=INS;SVLEN=264;SC=DeBreak	GT	0/1
chr10	133968432	db12895	N	<INS>	.	PASS	END=133968741;SVTYPE=INS;SVLEN=309;SC=DeBreak	GT	0/1
chr10	133640168	db12876	N	<INS>	.	PASS	END=133640315;SVTYPE=INS;SVLEN=147;SC=DeBreak	GT	0/1
chr10	79452188	db12528	N	<INS>	.	PASS	END=79452557;SVTYPE=INS;SVLEN=369;SC=DeBreak	GT	0/1
chr10	95002086	db12597	N	<INS>	.	PASS	END=95002509;SVTYPE=INS;SVLEN=423;SC=DeBreak	GT	0/1
chr10	134257503	db12917	N	<INS>	.	PASS	END=134257778;SVTYPE=INS;SVLEN=275;SC=DeBreak	GT	1/1
chr10	115449775	db12697	N	<INS>	.	PASS	END=115449899;SVTYPE=INS;SVLEN=124;SC=DeBreak	GT	1/1
chr10	15191445	db12145	N	<INS>	.	PASS	END=15191981;SVTYPE=INS;SVLEN=536;SC=DeBreak	GT	1/1
chr10	134687945	db12948	N	<INS>	.	PASS	END=134688115;SVTYPE=INS;SVLEN=170;SC=DeBreak	GT	0/1
chr10	36946194	db12287	N	<INS>	.	PASS	END=36946500;SVTYPE=INS;SVLEN=306;SC=DeBreak	GT	0/1
chr10	73661702	db12507	N	<INS>	.	PASS	END=73662007;SVTYPE=INS;SVLEN=305;SC=DeBreak	GT	0/1
chr10	87176327	db12564	N	<INS>	.	PASS	END=87176449;SVTYPE=INS;SVLEN=122;SC=DeBreak	GT	1/1
chr10	1219993	db11926	N	<INS>	.	PASS	END=1220283;SVTYPE=INS;SVLEN=290;SC=DeBreak	GT	0/1
chr10	129161128	db12786	N	<INS>	.	PASS	END=129161351;SVTYPE=INS;SVLEN=223;SC=DeBreak	GT	0/1
chr11	64363703	db13562	N	<INS>	.	PASS	END=64363704;SVTYPE=INS;SVLEN=287;SC=DeBreak	GT	0/1
chr11	134321444	db14018	N	<INS>	.	PASS	END=134321790;SVTYPE=INS;SVLEN=346;SC=DeBreak	GT	0/1
chr11	388711	db13030	N	<INS>	.	PASS	END=388971;SVTYPE=INS;SVLEN=260;SC=DeBreak	GT	0/1
chr11	134629695	db14038	N	<INS>	.	PASS	END=134629992;SVTYPE=INS;SVLEN=297;SC=DeBreak	GT	0/1
chr11	85821922	db13709	N	<INS>	.	PASS	END=85822280;SVTYPE=INS;SVLEN=358;SC=DeBreak	GT	0/1
chr11	32891687	db13349	N	<INS>	.	PASS	END=32892058;SVTYPE=INS;SVLEN=371;SC=DeBreak	GT	0/1
chr11	1148790	db13088	N	<INS>	.	PASS	END=1149067;SVTYPE=INS;SVLEN=277;SC=DeBreak	GT	0/1
chr11	220682	db13014	N	<INS>	.	PASS	END=221134;SVTYPE=INS;SVLEN=452;SC=DeBreak	GT	1/1
chr11	120985367	db13908	N	<INS>	.	PASS	END=120985606;SVTYPE=INS;SVLEN=239;SC=DeBreak	GT	0/1
chr11	69312910	db13626	N	<INS>	.	PASS	END=69312911;SVTYPE=INS;SVLEN=308;SC=DeBreak	GT	0/1
chr11	69313021	db13627	N	<INS>	.	PASS	END=69313319;SVTYPE=INS;SVLEN=298;SC=DeBreak	GT	0/1
chr11	69313210	db13629	N	<INS>	.	PASS	END=69313534;SVTYPE=INS;SVLEN=324;SC=DeBreak	GT	0/1
chr11	1308667	db13093	N	<INS>	.	PASS	END=1309048;SVTYPE=INS;SVLEN=381;SC=DeBreak	GT	0/1
chr12	130863941	db14960	N	<INS>	.	PASS	END=130864280;SVTYPE=INS;SVLEN=339;SC=DeBreak	GT	0/1
chr12	130864379	db14962	N	<INS>	.	PASS	END=130864730;SVTYPE=INS;SVLEN=351;SC=DeBreak	GT	0/1
chr12	132072819	db15024	N	<INS>	.	PASS	END=132073273;SVTYPE=INS;SVLEN=454;SC=DeBreak	GT	0/1
chr12	106666257	db14717	N	<INS>	.	PASS	END=106666600;SVTYPE=INS;SVLEN=343;SC=DeBreak	GT	0/1
chr12	131530981	db14992	N	<INS>	.	PASS	END=131531418;SVTYPE=INS;SVLEN=437;SC=DeBreak	GT	0/1
chr12	132403268	db15043	N	<INS>	.	PASS	END=132403610;SVTYPE=INS;SVLEN=342;SC=DeBreak	GT	0/1
chr12	5590562	db14133	N	<INS>	.	PASS	END=5590991;SVTYPE=INS;SVLEN=429;SC=DeBreak	GT	0/1
chr12	29823902	db14310	N	<INS>	.	PASS	END=29824220;SVTYPE=INS;SVLEN=318;SC=DeBreak	GT	0/1
chr12	2939033	db14113	N	<INS>	.	PASS	END=2939251;SVTYPE=INS;SVLEN=218;SC=DeBreak	GT	0/1
chr12	98886063	db14680	N	<INS>	.	PASS	END=98886357;SVTYPE=INS;SVLEN=294;SC=DeBreak	GT	0/1
chr12	98886339	db14682	N	<INS>	.	PASS	END=98886340;SVTYPE=INS;SVLEN=319;SC=DeBreak	GT	0/1
chr12	130539386	db14954	N	<INS>	.	PASS	END=130540065;SVTYPE=INS;SVLEN=679;SC=DeBreak	GT	0/1
chr12	133294946	db15095	N	<INS>	.	PASS	END=133295231;SVTYPE=INS;SVLEN=285;SC=DeBreak	GT	0/1
chr13	114058388	db15919	N	<INS>	.	PASS	END=114058389;SVTYPE=INS;SVLEN=228;SC=DeBreak	GT	0/1
chr13	114058388	db15920	N	<INS>	.	PASS	END=114058389;SVTYPE=INS;SVLEN=228;SC=DeBreak	GT	0/1
chr13	114058470	db15921	N	<INS>	.	PASS	END=114058722;SVTYPE=INS;SVLEN=252;SC=DeBreak	GT	0/1
chr13	28639800	db15224	N	<INS>	.	PASS	END=28639980;SVTYPE=INS;SVLEN=180;SC=DeBreak	GT	1/1
chr13	28639862	db15225	N	<INS>	.	PASS	END=28640037;SVTYPE=INS;SVLEN=175;SC=DeBreak	GT	0/1
chr13	113734093	db15890	N	<INS>	.	PASS	END=113734270;SVTYPE=INS;SVLEN=177;SC=DeBreak	GT	0/1
chr13	113734425	db15892	N	<INS>	.	PASS	END=113734585;SVTYPE=INS;SVLEN=160;SC=DeBreak	GT	0/1
chr13	19711780	db15129	N	<INS>	.	PASS	END=19712195;SVTYPE=INS;SVLEN=415;SC=DeBreak	GT	0/1
chr13	114436578	db15950	N	<INS>	.	PASS	END=114436861;SVTYPE=INS;SVLEN=283;SC=DeBreak	GT	0/1
chr13	111258585	db15779	N	<INS>	.	PASS	END=111258876;SVTYPE=INS;SVLEN=291;SC=DeBreak	GT	0/1
chr13	113687550	db15886	N	<INS>	.	PASS	END=113687792;SVTYPE=INS;SVLEN=242;SC=DeBreak	GT	0/1
chr13	113687584	db15887	N	<INS>	.	PASS	END=113687585;SVTYPE=INS;SVLEN=198;SC=DeBreak	GT	0/1
chr13	112087140	db15805	N	<INS>	.	PASS	END=112087592;SVTYPE=INS;SVLEN=452;SC=DeBreak	GT	1/1
chr13	111611741	db15789	N	<INS>	.	PASS	END=111611974;SVTYPE=INS;SVLEN=233;SC=DeBreak	GT	0/1
chr13	63262580	db15441	N	<INS>	.	PASS	END=63263081;SVTYPE=INS;SVLEN=501;SC=DeBreak	GT	0/1
chr13	111962895	db15799	N	<INS>	.	PASS	END=111963200;SVTYPE=INS;SVLEN=305;SC=DeBreak	GT	0/1
chr13	112273964	db15813	N	<INS>	.	PASS	END=112274625;SVTYPE=INS;SVLEN=661;SC=DeBreak	GT	0/1
chr13	112283775	db15814	N	<INS>	.	PASS	END=112284019;SVTYPE=INS;SVLEN=244;SC=DeBreak	GT	0/1
chr13	112283972	db15815	N	<INS>	.	PASS	END=112284217;SVTYPE=INS;SVLEN=245;SC=DeBreak	GT	0/1
chr13	71137482	db15490	N	<INS>	.	PASS	END=71137700;SVTYPE=INS;SVLEN=218;SC=DeBreak	GT	1/1
chr14	105968432	db16569	N	<INS>	.	PASS	END=105968625;SVTYPE=INS;SVLEN=193;SC=DeBreak	GT	0/1
chr14	92586790	db16416	N	<INS>	.	PASS	END=92587043;SVTYPE=INS;SVLEN=253;SC=DeBreak	GT	0/1
chr14	104698168	db16528	N	<INS>	.	PASS	END=104698805;SVTYPE=INS;SVLEN=637;SC=DeBreak	GT	0/1
chr14	30111101	db16090	N	<INS>	.	PASS	END=30111425;SVTYPE=INS;SVLEN=324;SC=DeBreak	GT	0/1
chr14	77333264	db16336	N	<INS>	.	PASS	END=77333593;SVTYPE=INS;SVLEN=329;SC=DeBreak	GT	0/1
chr14	104551742	db16519	N	<INS>	.	PASS	END=104551999;SVTYPE=INS;SVLEN=257;SC=DeBreak	GT	1/1
chr14	74666851	db16322	N	<INS>	.	PASS	END=74667136;SVTYPE=INS;SVLEN=285;SC=DeBreak	GT	0/1
chr14	102351636	db16497	N	<INS>	.	PASS	END=102351895;SVTYPE=INS;SVLEN=259;SC=DeBreak	GT	0/1
chr14	102351809	db16499	N	<INS>	.	PASS	END=102352067;SVTYPE=INS;SVLEN=258;SC=DeBreak	GT	0/1
chr14	90254721	db16403	N	<INS>	.	PASS	END=90254854;SVTYPE=INS;SVLEN=133;SC=DeBreak	GT	0/1
chr15	101949387	db17173	N	<INS>	.	PASS	END=101949632;SVTYPE=INS;SVLEN=245;SC=DeBreak	GT	0/1
chr15	25565364	db16682	N	<INS>	.	PASS	END=25565754;SVTYPE=INS;SVLEN=390;SC=DeBreak	GT	0/1
chr15	66668138	db16905	N	<INS>	.	PASS	END=66668350;SVTYPE=INS;SVLEN=212;SC=DeBreak	GT	0/1
chr15	80654724	db17009	N	<INS>	.	PASS	END=80655038;SVTYPE=INS;SVLEN=314;SC=DeBreak	GT	0/1
chr15	72688991	db16957	N	<INS>	.	PASS	END=72689437;SVTYPE=INS;SVLEN=446;SC=DeBreak	GT	0/1
chr16	58153655	db17597	N	<INS>	.	PASS	END=58153956;SVTYPE=INS;SVLEN=301;SC=DeBreak	GT	0/1
chr16	232689	db17197	N	<INS>	.	PASS	END=232971;SVTYPE=INS;SVLEN=282;SC=DeBreak	GT	0/1
chr16	10133824	db17369	N	<INS>	.	PASS	END=10134504;SVTYPE=INS;SVLEN=680;SC=DeBreak	GT	0/1
chr16	89910104	db17903	N	<INS>	.	PASS	END=89910413;SVTYPE=INS;SVLEN=309;SC=DeBreak	GT	1/1
chr16	64199842	db17627	N	<INS>	.	PASS	END=64200112;SVTYPE=INS;SVLEN=270;SC=DeBreak	GT	0/1
chr16	86312440	db17771	N	<INS>	.	PASS	END=86312631;SVTYPE=INS;SVLEN=191;SC=DeBreak	GT	0/1
chr16	600562	db17225	N	<INS>	.	PASS	END=600839;SVTYPE=INS;SVLEN=277;SC=DeBreak	GT	0/1
chr16	600940	db17228	N	<INS>	.	PASS	END=601220;SVTYPE=INS;SVLEN=280;SC=DeBreak	GT	0/1
chr17	9317188	db18143	N	<INS>	.	PASS	END=9317474;SVTYPE=INS;SVLEN=286;SC=DeBreak	GT	1/1
chr17	79120748	db18639	N	<INS>	.	PASS	END=79121141;SVTYPE=INS;SVLEN=393;SC=DeBreak	GT	0/1
chr17	652244	db17982	N	<INS>	.	PASS	END=652245;SVTYPE=INS;SVLEN=300;SC=DeBreak	GT	0/1
chr17	652321	db17983	N	<INS>	.	PASS	END=652620;SVTYPE=INS;SVLEN=299;SC=DeBreak	GT	0/1
chr17	80920316	db18706	N	<INS>	.	PASS	END=80920543;SVTYPE=INS;SVLEN=227;SC=DeBreak	GT	0/1
chr17	70698098	db18498	N	<INS>	.	PASS	END=70698238;SVTYPE=INS;SVLEN=140;SC=DeBreak	GT	1/1
chr17	32337949	db18278	N	<INS>	.	PASS	END=32338136;SVTYPE=INS;SVLEN=187;SC=DeBreak	GT	0/1
chr17	78087608	db18588	N	<INS>	.	PASS	END=78087793;SVTYPE=INS;SVLEN=185;SC=DeBreak	GT	0/1
chr17	78674204	db18619	N	<INS>	.	PASS	END=78674662;SVTYPE=INS;SVLEN=458;SC=DeBreak	GT	0/1
chr17	75643364	db18552	N	<INS>	.	PASS	END=75643702;SVTYPE=INS;SVLEN=338;SC=DeBreak	GT	0/1
chr17	60807391	db18446	N	<INS>	.	PASS	END=60807524;SVTYPE=INS;SVLEN=133;SC=DeBreak	GT	1/1
chr17	41125079	db18334	N	<INS>	.	PASS	END=41125333;SVTYPE=INS;SVLEN=254;SC=DeBreak	GT	0/1
chr17	18201406	db18203	N	<INS>	.	PASS	END=18201864;SVTYPE=INS;SVLEN=458;SC=DeBreak	GT	0/1
chr17	30603760	db18269	N	<INS>	.	PASS	END=30603932;SVTYPE=INS;SVLEN=172;SC=DeBreak	GT	1/1
chr17	30637699	db18270	N	<INS>	.	PASS	END=30637869;SVTYPE=INS;SVLEN=170;SC=DeBreak	GT	0/1
chr17	4756195	db18094	N	<INS>	.	PASS	END=4756648;SVTYPE=INS;SVLEN=453;SC=DeBreak	GT	0/1
chr17	2934651	db18064	N	<INS>	.	PASS	END=2934968;SVTYPE=INS;SVLEN=317;SC=DeBreak	GT	0/1
chr18	77068690	db19317	N	<INS>	.	PASS	END=77068975;SVTYPE=INS;SVLEN=285;SC=DeBreak	GT	0/1
chr18	77085857	db19319	N	<INS>	.	PASS	END=77086062;SVTYPE=INS;SVLEN=205;SC=DeBreak	GT	0/1
chr18	53634918	db19047	N	<INS>	.	PASS	END=53635221;SVTYPE=INS;SVLEN=303;SC=DeBreak	GT	0/1
chr18	56217690	db19071	N	<INS>	.	PASS	END=56218075;SVTYPE=INS;SVLEN=385;SC=DeBreak	GT	0/1
chr18	74323900	db19205	N	<INS>	.	PASS	END=74324314;SVTYPE=INS;SVLEN=414;SC=DeBreak	GT	0/1
chr18	8963462	db18806	N	<INS>	.	PASS	END=8963730;SVTYPE=INS;SVLEN=268;SC=DeBreak	GT	1/1
chr18	8963711	db18808	N	<INS>	.	PASS	END=8963995;SVTYPE=INS;SVLEN=284;SC=DeBreak	GT	0/1
chr18	60770472	db19103	N	<INS>	.	PASS	END=60770781;SVTYPE=INS;SVLEN=309;SC=DeBreak	GT	0/1
chr18	60770688	db19104	N	<INS>	.	PASS	END=60771009;SVTYPE=INS;SVLEN=321;SC=DeBreak	GT	0/1
chr19	51860645	db19994	N	<INS>	.	PASS	END=51860975;SVTYPE=INS;SVLEN=330;SC=DeBreak	GT	0/1
chr19	13848328	db19627	N	<INS>	.	PASS	END=13848605;SVTYPE=INS;SVLEN=277;SC=DeBreak	GT	0/1
chr19	23916904	db19735	N	<INS>	.	PASS	END=23917281;SVTYPE=INS;SVLEN=377;SC=DeBreak	GT	0/1
chr19	9177541	db19595	N	<INS>	.	PASS	END=9177760;SVTYPE=INS;SVLEN=219;SC=DeBreak	GT	0/1
chr19	7756859	db19569	N	<INS>	.	PASS	END=7756860;SVTYPE=INS;SVLEN=144;SC=DeBreak	GT	1/1
chr19	7757119	db19570	N	<INS>	.	PASS	END=7757263;SVTYPE=INS;SVLEN=144;SC=DeBreak	GT	0/1
chr19	3287290	db19498	N	<INS>	.	PASS	END=3287593;SVTYPE=INS;SVLEN=303;SC=DeBreak	GT	0/1
chr19	544688	db19416	N	<INS>	.	PASS	END=544952;SVTYPE=INS;SVLEN=264;SC=DeBreak	GT	0/1
chr20	61617990	db20666	N	<INS>	.	PASS	END=61617991;SVTYPE=INS;SVLEN=323;SC=DeBreak	GT	0/1
chr20	59912302	db20587	N	<INS>	.	PASS	END=59912419;SVTYPE=INS;SVLEN=117;SC=DeBreak	GT	0/1
chr20	60050510	db20597	N	<INS>	.	PASS	END=60050755;SVTYPE=INS;SVLEN=245;SC=DeBreak	GT	1/1
chr20	57405215	db20544	N	<INS>	.	PASS	END=57405753;SVTYPE=INS;SVLEN=538;SC=DeBreak	GT	1/1
chr20	47428044	db20457	N	<INS>	.	PASS	END=47428270;SVTYPE=INS;SVLEN=226;SC=DeBreak	GT	0/1
chr20	47428269	db20459	N	<INS>	.	PASS	END=47428545;SVTYPE=INS;SVLEN=276;SC=DeBreak	GT	0/1
chr20	7416018	db20201	N	<INS>	.	PASS	END=7416279;SVTYPE=INS;SVLEN=261;SC=DeBreak	GT	0/1
chr20	61789661	db20678	N	<INS>	.	PASS	END=61790015;SVTYPE=INS;SVLEN=354;SC=DeBreak	GT	0/1
chr21	16403460	db20800	N	<INS>	.	PASS	END=16403660;SVTYPE=INS;SVLEN=200;SC=DeBreak	GT	1/1
chr21	16403482	db20801	N	<INS>	.	PASS	END=16403682;SVTYPE=INS;SVLEN=200;SC=DeBreak	GT	0/1
chr21	47505324	db21194	N	<INS>	.	PASS	END=47505566;SVTYPE=INS;SVLEN=242;SC=DeBreak	GT	0/1
chr21	44385752	db21045	N	<INS>	.	PASS	END=44386064;SVTYPE=INS;SVLEN=312;SC=DeBreak	GT	0/1
chr22	50502046	db21641	N	<INS>	.	PASS	END=50502242;SVTYPE=INS;SVLEN=196;SC=DeBreak	GT	0/1
chr22	50502216	db21642	N	<INS>	.	PASS	END=50502217;SVTYPE=INS;SVLEN=230;SC=DeBreak	GT	1/1
chr22	17585028	db21236	N	<INS>	.	PASS	END=17585260;SVTYPE=INS;SVLEN=232;SC=DeBreak	GT	0/1
chr22	43214823	db21448	N	<INS>	.	PASS	END=43215117;SVTYPE=INS;SVLEN=294;SC=DeBreak	GT	0/1
chr22	32299379	db21356	N	<INS>	.	PASS	END=32299805;SVTYPE=INS;SVLEN=426;SC=DeBreak	GT	0/1
chr1	30774230	.	N	<INS>	.	PASS	END=30774230;SVTYPE=INS;SVLEN=63;SC=Smartie-sv_asm;NumNeighbors=0;NumThresholdNeighbors=0	GT	0/1
chr1	39677541	.	N	<DEL>	.	PASS	END=39677625;SVTYPE=DEL;SVLEN=-84;SC=Sniffles2,SVIM,Smartie-sv_aln,PBHoney;NumNeighbors=0;NumThresholdNeighbors=0;MatchId=2;TruScore=0.566961;PctSeqSimilarity=0;PctSizeSimilarity=0.976744;PctRecOverlap=0.724138;SizeDiff=-2;StartDistance=-22;EndDistance=-24	GT	./.
chr1	110663333	pbsv.INS.1906	N	<INS>	.	PASS	END=110663333;SVTYPE=INS;SVLEN=3164;SC=pbsv;NumNeighbors=0;NumThresholdNeighbors=0	GT	0/1
chr1	110663334	pbsv.INS.1907	N	<INS>	.	PASS	END=110663334;SVTYPE=INS;SVLEN=1690;SC=pbsv;NumNeighbors=0;NumThresholdNeighbors=0	GT	0/1
chr1	155075960	.	N	<DEL>	.	PASS	END=155076116;SVTYPE=DEL;SVLEN=-156;SC=PBHoney;NumNeighbors=0;NumThresholdNeighbors=0	GT	./.
chr1	1860277	.	N	<INS>	.	PASS	END=1860277;SVTYPE=INS;SVLEN=1084;SC=PBHoney;NumNeighbors=0;NumThresholdNeighbors=0	GT	./.
chr1	1860892	nv_SV217-DA81	N	<INS>	15.9	PASS	END=1860893;SVTYPE=INS;SVLEN=1007;SC=NanoVar;NumNeighbors=0;NumThresholdNeighbors=0	GT	1/1
chr1	1866308	nv_SV219-8BB6F	N	<DEL>	12.5	PASS	END=1866973;SVTYPE=DEL;SVLEN=-665;SC=NanoVar;NumNeighbors=0;NumThresholdNeighbors=0	GT	0/1
chr1	1866335	.	N	<DEL>	.	PASS	END=1866537;SVTYPE=DEL;SVLEN=-202;SC=Smartie-sv_asm;NumNeighbors=0;NumThresholdNeighbors=0;MatchId=7	GT	0/1
chr1	1866915	.	N	<DEL>	.	PASS	END=1866973;SVTYPE=DEL;SVLEN=-58;SC=pbsv,SVIM,Sniffles,Smartie-sv_aln;NumNeighbors=0;NumThresholdNeighbors=0;MatchId=8;TruScore=0.666667;PctSeqSimilarity=0;PctSizeSimilarity=1;PctRecOverlap=1;SizeDiff=0;StartDistance=0;EndDistance=0	GT	./.
chr1	4999406	nv_SV524-70496	N	<INS>	9.3	PASS	END=4999407;SVTYPE=INS;SVLEN=1445;SC=NanoVar;NumNeighbors=0;NumThresholdNeighbors=0;MatchId=11	GT	0/1
chr1	4999408	Sniffles2.INS.EAS0	N	<INS>	50	PASS	END=4999408;SVTYPE=INS;SVLEN=303;SC=Sniffles2;NumNeighbors=0;NumThresholdNeighbors=0	GT	1/1
chr1	201227027	.	N	<INS>	30	.	END=201227027;SVTYPE=INS;SVLEN=1034;SC=Dipcall;NumNeighbors=0;NumThresholdNeighbors=0;MatchId=15	GT	./1
chr1	240528446	.	N	<DEL>	30	.	END=240528530;SVTYPE=DEL;SVLEN=84;SC=Smartie-sv_asm,Dipcall;NumNeighbors=0;NumThresholdNeighbors=0;MatchId=4;TruScore=0.666667;PctSeqSimilarity=0;PctSizeSimilarity=1;PctRecOverlap=1;SizeDiff=0;StartDistance=0;EndDistance=0	GT	0/1
chr1	4603762	.	N	<INS>	.	PASS	END=4603762;SVTYPE=INS;SVLEN=169;SC=Smartie-sv_aln;NumNeighbors=0;NumThresholdNeighbors=0	GT	./.
chr1	2453962	.	N	<INS>	.	PASS	END=2453962;SVTYPE=INS;SVLEN=555;SC=PBHoney;NumNeighbors=0;NumThresholdNeighbors=0	GT	./.
chr1	30180269	.	N	<INS>	30	.	END=30180269;SVTYPE=INS;SVLEN=60;SC=NanoVar,SVIM-asm,Dipcall;NumNeighbors=0;NumThresholdNeighbors=0;MatchId=15;TruScore=0.3125;PctSeqSimilarity=0;PctSizeSimilarity=0.9375;PctRecOverlap=0;SizeDiff=-4;StartDistance=-11;EndDistance=-12	GT	1/0
chr1	96731346	.	N	<INS>	30	.	END=96731346;SVTYPE=INS;SVLEN=50;SC=Smartie-sv_asm,SVIM-asm,Dipcall;NumNeighbors=1;NumThresholdNeighbors=0;MatchId=20;TruScore=0.666667;PctSeqSimilarity=0;PctSizeSimilarity=1;PctRecOverlap=1;SizeDiff=0;StartDistance=0;EndDistance=0	GT	1/1
chr1	113316987	.	N	<INS>	30	.	END=113316987;SVTYPE=INS;SVLEN=178;SC=Smartie-sv_asm,Dipcall;NumNeighbors=0;NumThresholdNeighbors=0;MatchId=22;TruScore=0.333333;PctSeqSimilarity=0;PctSizeSimilarity=1;PctRecOverlap=0;SizeDiff=0;StartDistance=169;EndDistance=169	GT	0/1
chr1	186764980	svim.DEL.897	N	<DEL>	43	PASS	END=186765475;SVTYPE=DEL;SVLEN=495;SC=SVIM;NumNeighbors=0;NumThresholdNeighbors=0	GT	0/1
chr1	28180211	.	N	<DEL>	.	PASS	END=28180781;SVTYPE=DEL;SVLEN=-570;SC=Smartie-sv_aln;NumNeighbors=0;NumThresholdNeighbors=0	GT	./.
chr1	28180268	.	N	<DEL>	.	PASS	END=28180839;SVTYPE=DEL;SVLEN=-570;SC=Smartie-sv_aln;NumNeighbors=0;NumThresholdNeighbors=0	GT	./.
chr1	225992550	.	N	<DEL>	30	.	END=225992602;SVTYPE=DEL;SVLEN=52;SC=Smartie-sv_asm,Dipcall;NumNeighbors=0;NumThresholdNeighbors=0;MatchId=9;TruScore=0.654088;PctSeqSimilarity=0;PctSizeSimilarity=1;PctRecOverlap=0.962264;SizeDiff=0;StartDistance=-2;EndDistance=-2	GT	./1
chr1	108735819	.	N	<DEL>	30	.	END=108737251;SVTYPE=DEL;SVLEN=1432;SC=Smartie-sv_asm,SVIM-asm,PAV,Dipcall;NumNeighbors=0;NumThresholdNeighbors=0;MatchId=10;TruScore=0.666667;PctSeqSimilarity=0;PctSizeSimilarity=1;PctRecOverlap=1;SizeDiff=0;StartDistance=0;EndDistance=0	GT	1/1
chr1	238790794	nv_SV4606-9E23E	N	<INS>	9.6	PASS	END=238790795;SVTYPE=INS;SVLEN=53;SC=SKSV,NanoVar;NumNeighbors=0;NumThresholdNeighbors=0;MatchId=27;TruScore=0.301887;PctSeqSimilarity=0;PctSizeSimilarity=0.90566;PctRecOverlap=0;SizeDiff=5;StartDistance=-73;EndDistance=-72	GT	0/1
chr1	196406224	.	N	<INS>	30	.	END=196406224;SVTYPE=INS;SVLEN=286;SC=Smartie-sv_asm,Dipcall;NumNeighbors=1;NumThresholdNeighbors=0;MatchId=29;TruScore=0.666667;PctSeqSimilarity=0;PctSizeSimilarity=1;PctRecOverlap=1;SizeDiff=0;StartDistance=0;EndDistance=0	GT	1/0
chr1	153229231	.	N	<INS>	30	.	END=153229231;SVTYPE=INS;SVLEN=714;SC=NanoVar,pbsv,Smartie-sv_asm,Dipcall;NumNeighbors=0;NumThresholdNeighbors=0;MatchId=25;TruScore=0.173669;PctSeqSimilarity=0;PctSizeSimilarity=0.521008;PctRecOverlap=0;SizeDiff=342;StartDistance=-253;EndDistance=-254	GT	0/1
chr1	248567496	svim_asm.INS.1351	N	<INS>	.	PASS	END=248567496;SVTYPE=INS;SVLEN=8576;SC=SVIM-asm;NumNeighbors=0;NumThresholdNeighbors=0	GT	0/1
chr1	86133630	nv_SV2115-AC12	N	<INS>	10.8	PASS	END=86133631;SVTYPE=INS;SVLEN=60;SC=NanoVar;NumNeighbors=0;NumThresholdNeighbors=0	GT	0/1
chr1	22904793	SKSV.INS.243	N	<INS>	391.2	PASS	END=22904793;SVTYPE=INS;SVLEN=1275;SC=SKSV;NumNeighbors=0;NumThresholdNeighbors=0	GT	1/1
chr1	165659203	.	N	<DEL>	.	PASS	END=165659310;SVTYPE=DEL;SVLEN=-107;SC=Smartie-sv_aln;NumNeighbors=1;NumThresholdNeighbors=0;MatchId=35	GT	./.
chr1	230006670	.	N	<INS>	30	.	END=230006670;SVTYPE=INS;SVLEN=292;SC=Sniffles2,Smartie-sv_asm,Dipcall;NumNeighbors=1;NumThresholdNeighbors=0;MatchId=36;TruScore=0.197489;PctSeqSimilarity=0;PctSizeSimilarity=0.592466;PctRecOverlap=0;SizeDiff=119;StartDistance=30;EndDistance=30	GT	1/0
chr1	155159919	.	N	<INS>	.	PASS	END=155159919;SVTYPE=INS;SVLEN=3091;SC=PBHoney;NumNeighbors=0;NumThresholdNeighbors=0	GT	./.
chr1	3268363	nv_SV391-53A2	N	<INS>	16.6	PASS	END=3268364;SVTYPE=INS;SVLEN=387;SC=Sniffles2,NanoVar;NumNeighbors=0;NumThresholdNeighbors=0;MatchId=38;TruScore=0.327304;PctSeqSimilarity=0;PctSizeSimilarity=0.981912;PctRecOverlap=0;SizeDiff=7;StartDistance=278;EndDistance=279	GT	1/1
chr1	44605064	.	N	<DEL>	.	PASS	END=44605187;SVTYPE=DEL;SVLEN=-123;SC=PBHoney;NumNeighbors=0;NumThresholdNeighbors=0	GT	./.
chr1	245266158	.	N	<INS>	30	.	END=245266158;SVTYPE=INS;SVLEN=89;SC=Smartie-sv_asm,SVIM-asm,PAV,Dipcall;NumNeighbors=0;NumThresholdNeighbors=0;MatchId=16;TruScore=0.666667;PctSeqSimilarity=0;PctSizeSimilarity=1;PctRecOverlap=1;SizeDiff=0;StartDistance=0;EndDistance=0	GT	1/1
chr1	20949605	.	N	<INS>	.	PASS	END=20949605;SVTYPE=INS;SVLEN=1258;SC=PBHoney;NumNeighbors=0;NumThresholdNeighbors=0	GT	./.
chr1	249190955	.	N	<INS>	.	PASS	END=249190955;SVTYPE=INS;SVLEN=1020;SC=PBHoney;NumNeighbors=0;NumThresholdNeighbors=0	GT	./.
chr1	50835198	nv_SV1604-E6A8	N	<INS>	15.5	PASS	END=50835199;SVTYPE=INS;SVLEN=115;SC=Sniffles2,NanoVar;NumNeighbors=0;NumThresholdNeighbors=0;MatchId=45;TruScore=0.283951;PctSeqSimilarity=0;PctSizeSimilarity=0.851852;PctRecOverlap=0;SizeDiff=-20;StartDistance=432;EndDistance=433	GT	1/1
chr1	91415844	.	N	<INS>	.	PASS	END=91415844;SVTYPE=INS;SVLEN=60;SC=Smartie-sv_aln,Smartie-sv_asm;NumNeighbors=0;NumThresholdNeighbors=0;MatchId=28;TruScore=0.266667;PctSeqSimilarity=0;PctSizeSimilarity=0.8;PctRecOverlap=0;SizeDiff=-15;StartDistance=-20;EndDistance=-20	GT	0/1
chr1	230467253	.	N	<INS>	.	PASS	END=230467253;SVTYPE=INS;SVLEN=1048;SC=PBHoney;NumNeighbors=0;NumThresholdNeighbors=0	GT	./.
chr1	168379080	.	N	<INS>	.	PASS	END=168379080;SVTYPE=INS;SVLEN=1236;SC=PBHoney;NumNeighbors=0;NumThresholdNeighbors=0	GT	./.
chr1	168419695	.	N	<INS>	.	PASS	END=168419695;SVTYPE=INS;SVLEN=2532;SC=PBHoney;NumNeighbors=0;NumThresholdNeighbors=0	GT	./.
chr1	246946682	nv_SV4880-D51D	N	<DEL>	7.6	PASS	END=246946953;SVTYPE=DEL;SVLEN=-271;SC=NanoVar;NumNeighbors=0;NumThresholdNeighbors=0	GT	0/1
chr1	247252119	.	N	<INS>	.	PASS	END=247252119;SVTYPE=INS;SVLEN=59;SC=Smartie-sv_aln;NumNeighbors=0;NumThresholdNeighbors=0	GT	./.
chr1	110267712	.	N	<INS>	.	PASS	END=110267712;SVTYPE=INS;SVLEN=106;SC=Smartie-sv_aln;NumNeighbors=0;NumThresholdNeighbors=0	GT	./.
chr1	931662	.	N	<INS>	30	.	END=931662;SVTYPE=INS;SVLEN=66;SC=SVIM-asm,Dipcall;NumNeighbors=2;NumThresholdNeighbors=0;MatchId=53;TruScore=0.666667;PctSeqSimilarity=0;PctSizeSimilarity=1;PctRecOverlap=1;SizeDiff=0;StartDistance=0;EndDistance=0	GT	1/1
chr1	37911443	.	N	<INS>	.	PASS	END=37911443;SVTYPE=INS;SVLEN=651;SC=PBHoney;NumNeighbors=0;NumThresholdNeighbors=0	GT	./.
chr1	198366692	nv_SV3918-BBDF	N	<INS>	17.2	PASS	END=198366693;SVTYPE=INS;SVLEN=377;SC=NanoVar;NumNeighbors=0;NumThresholdNeighbors=0	GT	1/1
chr1	58205131	.	N	<INS>	30	.	END=58205131;SVTYPE=INS;SVLEN=50;SC=Smartie-sv_asm,Dipcall;NumNeighbors=0;NumThresholdNeighbors=0;MatchId=18;TruScore=0.666667;PctSeqSimilarity=0;PctSizeSimilarity=1;PctRecOverlap=1;SizeDiff=0;StartDistance=0;EndDistance=0	GT	0/1
chr1	3176861	.	N	<INS>	.	PASS	END=3176861;SVTYPE=INS;SVLEN=855;SC=SKSV,PBHoney;NumNeighbors=0;NumThresholdNeighbors=0;MatchId=55;TruScore=0.331774;PctSeqSimilarity=0;PctSizeSimilarity=0.995322;PctRecOverlap=0;SizeDiff=4;StartDistance=-319;EndDistance=-319	GT	./.
chr1	191972015	SKSV.DEL.691	N	<DEL>	334	PASS	END=191972067;SVTYPE=DEL;SVLEN=52;SC=SKSV;NumNeighbors=0;NumThresholdNeighbors=0	GT	1/1
chr1	1000436	.	N	<DEL>	30	.	END=1000495;SVTYPE=DEL;SVLEN=59;SC=SVIM-asm,Dipcall;NumNeighbors=1;NumThresholdNeighbors=0;MatchId=59;TruScore=0.666667;PctSeqSimilarity=0;PctSizeSimilarity=1;PctRecOverlap=1;SizeDiff=0;StartDistance=0;EndDistance=0	GT	1/0
chr1	1000619	.	N	<INS>	30	.	END=1000619;SVTYPE=INS;SVLEN=57;SC=Smartie-sv_asm,SVIM-asm,Dipcall;NumNeighbors=1;NumThresholdNeighbors=0;MatchId=60;TruScore=0.666667;PctSeqSimilarity=0;PctSizeSimilarity=1;PctRecOverlap=1;SizeDiff=0;StartDistance=0;EndDistance=0	GT	0/1
chr1	13796816	nv_SV828-4E7E	N	<INS>	17	PASS	END=13796817;SVTYPE=INS;SVLEN=372;SC=NanoVar;NumNeighbors=0;NumThresholdNeighbors=0	GT	1/1
chr1	3717025	nv_SV437-D463E	N	<DEL>	12.6	PASS	END=3717175;SVTYPE=DEL;SVLEN=-150;SC=NanoVar;NumNeighbors=0;NumThresholdNeighbors=0	GT	0/1
chr1	246235085	.	N	<INS>	30	.	END=246235085;SVTYPE=INS;SVLEN=57;SC=SVIM-asm,Dipcall;NumNeighbors=0;NumThresholdNeighbors=0;MatchId=21;TruScore=0.666667;PctSeqSimilarity=0;PctSizeSimilarity=1;PctRecOverlap=1;SizeDiff=0;StartDistance=0;EndDistance=0	GT	1/1
chr1	246235476	.	N	<DEL>	30	.	END=246235533;SVTYPE=DEL;SVLEN=57;SC=SVIM-asm,Dipcall;NumNeighbors=0;NumThresholdNeighbors=0;MatchId=22;TruScore=0.666667;PctSeqSimilarity=0;PctSizeSimilarity=1;PctRecOverlap=1;SizeDiff=0;StartDistance=0;EndDistance=0	GT	1/1
chr1	88970901	.	N	<INS>	.	PASS	END=88970901;SVTYPE=INS;SVLEN=3822;SC=PBHoney;NumNeighbors=0;NumThresholdNeighbors=0	GT	./.
chr1	163684357	.	N	<INS>	.	PASS	END=163684357;SVTYPE=INS;SVLEN=609;SC=PBHoney;NumNeighbors=0;NumThresholdNeighbors=0	GT	./.
chr1	20259596	nv_SV1024-4DCC	N	<INS>	15.5	PASS	END=20259597;SVTYPE=INS;SVLEN=59;SC=Sniffles2,NanoVar;NumNeighbors=1;NumThresholdNeighbors=0;MatchId=68;TruScore=0.327778;PctSeqSimilarity=0;PctSizeSimilarity=0.983333;PctRecOverlap=0;SizeDiff=-1;StartDistance=260;EndDistance=261	GT	1/1
chr1	20709094	nv_SV1028-872F	N	<INS>	16.7	PASS	END=20709095;SVTYPE=INS;SVLEN=211;SC=NanoVar;NumNeighbors=0;NumThresholdNeighbors=0;MatchId=66	GT	1/1
chr1	20790280	nv_SV1032-45267	N	<INS>	16	PASS	END=20790281;SVTYPE=INS;SVLEN=583;SC=Sniffles2,NanoVar;NumNeighbors=0;NumThresholdNeighbors=0;MatchId=69;TruScore=0.333333;PctSeqSimilarity=0;PctSizeSimilarity=1;PctRecOverlap=0;SizeDiff=0;StartDistance=355;EndDistance=356	GT	1/1
chr1	53187139	.	N	<DEL>	.	PASS	END=53187262;SVTYPE=DEL;SVLEN=-123;SC=PBHoney;NumNeighbors=0;NumThresholdNeighbors=0	GT	./.
chr1	212359990	.	N	<INS>	.	PASS	END=212359990;SVTYPE=INS;SVLEN=63;SC=Smartie-sv_aln;NumNeighbors=0;NumThresholdNeighbors=0	GT	./.
chr1	22144648	.	N	<DEL>	.	PASS	END=22144783;SVTYPE=DEL;SVLEN=-135;SC=NanoVar,Smartie-sv_aln;NumNeighbors=0;NumThresholdNeighbors=0;MatchId=56;TruScore=0.65935;PctSeqSimilarity=0;PctSizeSimilarity=0.992647;PctRecOverlap=0.985401;SizeDiff=-1;StartDistance=2;EndDistance=1	GT	./.
chr1	37259423	pbsv.INS.901	N	<INS>	.	PASS	END=37259423;SVTYPE=INS;SVLEN=780;SC=Sniffles2,NanoVar,pbsv;NumNeighbors=0;NumThresholdNeighbors=0;MatchId=73;TruScore=0.203419;PctSeqSimilarity=0;PctSizeSimilarity=0.610256;PctRecOverlap=0;SizeDiff=304;StartDistance=216;EndDistance=216	GT	0/1
chr1	242556690	nv_SV4689-2FF56	N	<INS>	15.5	PASS	END=242556691;SVTYPE=INS;SVLEN=50;SC=NanoVar;NumNeighbors=0;NumThresholdNeighbors=0;MatchId=74	GT	1/1
chr1	242556732	chr1-242556733-DEL-188	N	<DEL>	.	.	END=242556920;SVTYPE=DEL;SVLEN=188;SC=Sniffles2,NanoVar,SVIM,Sniffles,Smartie-sv_aln,PBHoney,Smartie-sv_asm,PAV;NumNeighbors=0;NumThresholdNeighbors=0;MatchId=75;TruScore=0.29078;PctSeqSimilarity=0;PctSizeSimilarity=0.87234;PctRecOverlap=0;SizeDiff=24;StartDistance=206;EndDistance=230	GT	1/0
chr1	62644516	.	N	<DEL>	.	PASS	END=62644590;SVTYPE=DEL;SVLEN=-74;SC=PBHoney;NumNeighbors=0;NumThresholdNeighbors=0	GT	./.
chr1	62646010	.	N	<DEL>	.	PASS	END=62646177;SVTYPE=DEL;SVLEN=-167;SC=PBHoney;NumNeighbors=0;NumThresholdNeighbors=0	GT	./.
chr1	42483196	.	N	<INS>	.	PASS	END=42483196;SVTYPE=INS;SVLEN=1508;SC=PBHoney;NumNeighbors=0;NumThresholdNeighbors=0	GT	./.
chr1	174906884	.	N	<INS>	30	.	END=174906884;SVTYPE=INS;SVLEN=2190;SC=Dipcall;NumNeighbors=0;NumThresholdNeighbors=0;MatchId=81	GT	./1
chr1	174907142	nv_SV3588-5524	N	<INS>	16	PASS	END=174907143;SVTYPE=INS;SVLEN=815;SC=NanoVar;NumNeighbors=0;NumThresholdNeighbors=0;MatchId=82	GT	1/1
chr1	228982816	nv_SV4399-24A19	N	<INS>	11.1	PASS	END=228982817;SVTYPE=INS;SVLEN=156;SC=NanoVar;NumNeighbors=0;NumThresholdNeighbors=0	GT	0/1
chr1	119552818	.	N	<INS>	.	PASS	END=119552818;SVTYPE=INS;SVLEN=1078;SC=PBHoney;NumNeighbors=0;NumThresholdNeighbors=0	GT	./.
chr1	232252448	nv_SV4454-F0D0	N	<INS>	15.4	PASS	END=232252449;SVTYPE=INS;SVLEN=188;SC=NanoVar;NumNeighbors=0;NumThresholdNeighbors=0	GT	1/1
chr1	211782423	.	N	<INS>	.	PASS	END=211782423;SVTYPE=INS;SVLEN=52;SC=Smartie-sv_aln;NumNeighbors=0;NumThresholdNeighbors=0	GT	./.
chr1	236258426	.	N	<INS>	.	PASS	END=236258426;SVTYPE=INS;SVLEN=4029;SC=PBHoney;NumNeighbors=0;NumThresholdNeighbors=0	GT	./.
chr1	45510418	chr1-45510419-INS-60	N	<INS>	.	.	END=45510418;SVTYPE=INS;SVLEN=60;SC=SKSV,NanoVar,Smartie-sv_asm,PAV;NumNeighbors=0;NumThresholdNeighbors=0;MatchId=86;TruScore=0.288889;PctSeqSimilarity=0;PctSizeSimilarity=0.866667;PctRecOverlap=0;SizeDiff=8;StartDistance=-43;EndDistance=-43	GT	0/1
chr1	243490691	nv_SV4719-16E7C	N	<INS>	6.3	PASS	END=243490692;SVTYPE=INS;SVLEN=57;SC=NanoVar;NumNeighbors=0;NumThresholdNeighbors=0	GT	0/1
chr1	38432625	.	N	<DEL>	.	PASS	END=38432758;SVTYPE=DEL;SVLEN=-133;SC=PBHoney;NumNeighbors=0;NumThresholdNeighbors=0	GT	./.
chr1	20708722	.	N	<INS>	.	PASS	END=20708722;SVTYPE=INS;SVLEN=437;SC=SKSV,PBHoney;NumNeighbors=0;NumThresholdNeighbors=0;MatchId=89;TruScore=0.33031;PctSeqSimilarity=0;PctSizeSimilarity=0.99093;PctRecOverlap=0;SizeDiff=-4;StartDistance=-136;EndDistance=-136	GT	./.
chr1	236537138	.	N	<INS>	.	PASS	END=236537138;SVTYPE=INS;SVLEN=2107;SC=PBHoney;NumNeighbors=0;NumThresholdNeighbors=0	GT	./.
chr1	237566454	pbsv.INS.3376	N	<INS>	.	PASS	END=237566454;SVTYPE=INS;SVLEN=196;SC=pbsv;NumNeighbors=0;NumThresholdNeighbors=0	GT	0/1
chr1	7579479	.	N	<INS>	.	PASS	END=7579479;SVTYPE=INS;SVLEN=1549;SC=PBHoney;NumNeighbors=0;NumThresholdNeighbors=0	GT	./.
chr1	38240151	.	N	<INS>	.	PASS	END=38240151;SVTYPE=INS;SVLEN=2447;SC=PBHoney;NumNeighbors=0;NumThresholdNeighbors=0	GT	./.
chr1	64849101	.	N	<INS>	.	PASS	END=64849101;SVTYPE=INS;SVLEN=2153;SC=PBHoney;NumNeighbors=0;NumThresholdNeighbors=0	GT	./.
chr1	23081056	.	N	<INS>	.	PASS	END=23081056;SVTYPE=INS;SVLEN=632;SC=PBHoney;NumNeighbors=0;NumThresholdNeighbors=0	GT	./.
chr1	246739569	nv_SV4853-4BD6	N	<INS>	16	PASS	END=246739570;SVTYPE=INS;SVLEN=128;SC=NanoVar;NumNeighbors=0;NumThresholdNeighbors=0	GT	1/1
chr1	228097374	.	N	<INS>	30	.	END=228097374;SVTYPE=INS;SVLEN=132;SC=NanoVar,SVIM,Sniffles,Smartie-sv_aln,Smartie-sv_asm,SVIM-asm,PAV,Dipcall;NumNeighbors=0;NumThresholdNeighbors=0;MatchId=78;TruScore=0.181818;PctSeqSimilarity=0;PctSizeSimilarity=0.545455;PctRecOverlap=0;SizeDiff=-110;StartDistance=-64;EndDistance=-65	GT	0/1
chr1	228097567	.	N	<INS>	30	.	END=228097567;SVTYPE=INS;SVLEN=184;SC=Dipcall;NumNeighbors=0;NumThresholdNeighbors=0;MatchId=79	GT	1/.
chr1	228097567	.	N	<INS>	.	PASS	END=228097567;SVTYPE=INS;SVLEN=75;SC=Smartie-sv_asm;NumNeighbors=0;NumThresholdNeighbors=0;MatchId=80	GT	1/1
chr1	227759460	nv_SV4373-EC4A	N	<DEL>	7.9	PASS	END=227759753;SVTYPE=DEL;SVLEN=-293;SC=NanoVar;NumNeighbors=0;NumThresholdNeighbors=0	GT	0/1
chr1	222852626	.	N	<INS>	.	PASS	END=222852626;SVTYPE=INS;SVLEN=324;SC=Smartie-sv_aln;NumNeighbors=0;NumThresholdNeighbors=0	GT	./.
chr1	246854549	.	N	<INS>	.	PASS	END=246854549;SVTYPE=INS;SVLEN=2351;SC=PBHoney;NumNeighbors=0;NumThresholdNeighbors=0	GT	./.
chr1	62603055	Sniffles2.INS.31CS0	N	<INS>	55	PASS	END=62603055;SVTYPE=INS;SVLEN=78;SC=Sniffles2;NumNeighbors=1;NumThresholdNeighbors=0;MatchId=107	GT	1/1
chr1	246414989	.	N	<DEL>	.	PASS	END=246415082;SVTYPE=DEL;SVLEN=-93;SC=PBHoney;NumNeighbors=0;NumThresholdNeighbors=0	GT	./.
chr1	4222583	.	N	<INS>	.	PASS	END=4222583;SVTYPE=INS;SVLEN=327;SC=PBHoney;NumNeighbors=0;NumThresholdNeighbors=0	GT	./.
chr1	57599188	.	N	<INS>	.	PASS	END=57599188;SVTYPE=INS;SVLEN=1996;SC=PBHoney;NumNeighbors=0;NumThresholdNeighbors=0	GT	./.
chr1	162697060	.	N	<INS>	.	PASS	END=162697060;SVTYPE=INS;SVLEN=297;SC=Smartie-sv_aln;NumNeighbors=0;NumThresholdNeighbors=0;MatchId=112	GT	./.
chr1	8336934	.	N	<INS>	30	.	END=8336934;SVTYPE=INS;SVLEN=733;SC=Smartie-sv_asm,Dipcall;NumNeighbors=0;NumThresholdNeighbors=0;MatchId=87;TruScore=0.666667;PctSeqSimilarity=0;PctSizeSimilarity=1;PctRecOverlap=1;SizeDiff=0;StartDistance=0;EndDistance=0	GT	1/0
chr1	8337318	nv_SV668-F422	N	<INS>	16.6	PASS	END=8337319;SVTYPE=INS;SVLEN=346;SC=NanoVar;NumNeighbors=0;NumThresholdNeighbors=0	GT	1/1
chr1	239574589	.	N	<INS>	.	PASS	END=239574589;SVTYPE=INS;SVLEN=1391;SC=PBHoney;NumNeighbors=0;NumThresholdNeighbors=0	GT	./.
chr1	87144660	nv_SV78043-46AC	N	<INS>	11.2	PASS	END=87144661;SVTYPE=INS;SVLEN=15662;SC=NanoVar;NumNeighbors=0;NumThresholdNeighbors=0	GT	0/1
chr1	87145432	nv_SV2125-1DF1	N	<INS>	11.5	PASS	END=87145433;SVTYPE=INS;SVLEN=18563;SC=NanoVar;NumNeighbors=0;NumThresholdNeighbors=0	GT	0/1
chr1	2017199	.	N	<INS>	.	PASS	END=2017199;SVTYPE=INS;SVLEN=114;SC=Smartie-sv_aln;NumNeighbors=0;NumThresholdNeighbors=0	GT	./.
chr1	19252243	Sniffles2.INS.1A5S0	N	<INS>	56	PASS	END=19252243;SVTYPE=INS;SVLEN=363;SC=Sniffles2;NumNeighbors=0;NumThresholdNeighbors=0	GT	1/1
chr1	82721155	cuteSV.INS.518	N	<INS>	229	PASS	END=82721155;SVTYPE=INS;SVLEN=3121;SC=MAMnet,cuteSV;NumNeighbors=0;NumThresholdNeighbors=0;MatchId=120;TruScore=0.333227;PctSeqSimilarity=0;PctSizeSimilarity=0.99968;PctRecOverlap=0;SizeDiff=1;StartDistance=44;EndDistance=43	GT	1/1
chr1	82721710	.	N	<INS>	30	.	END=82721710;SVTYPE=INS;SVLEN=6244;SC=Dipcall;NumNeighbors=0;NumThresholdNeighbors=0;MatchId=122	GT	./1
chr1	33046788	.	N	<INS>	.	PASS	END=33046788;SVTYPE=INS;SVLEN=677;SC=Sniffles2,NanoVar,Smartie-sv_aln;NumNeighbors=0;NumThresholdNeighbors=0;MatchId=119;TruScore=0.173806;PctSeqSimilarity=0;PctSizeSimilarity=0.521418;PctRecOverlap=0;SizeDiff=324;StartDistance=107;EndDistance=107	GT	./.
chr1	33107865	.	N	<INS>	.	PASS	END=33107865;SVTYPE=INS;SVLEN=1002;SC=PBHoney;NumNeighbors=0;NumThresholdNeighbors=0	GT	./.
chr1	33108674	nv_SV1314-D997	N	<INS>	18.3	PASS	END=33108675;SVTYPE=INS;SVLEN=722;SC=NanoVar;NumNeighbors=0;NumThresholdNeighbors=0	GT	1/1
chr1	194638710	.	N	<INS>	30	.	END=194638710;SVTYPE=INS;SVLEN=267;SC=Smartie-sv_asm,Dipcall;NumNeighbors=1;NumThresholdNeighbors=0;MatchId=126;TruScore=0.325843;PctSeqSimilarity=0;PctSizeSimilarity=0.977528;PctRecOverlap=0;SizeDiff=6;StartDistance=-36;EndDistance=-36	GT	1/0
chr1	111895178	.	N	<INS>	.	PASS	END=111895178;SVTYPE=INS;SVLEN=1976;SC=PBHoney;NumNeighbors=0;NumThresholdNeighbors=0	GT	./.
chr1	31246538	pbsv.INS.817	N	<INS>	.	PASS	END=31246538;SVTYPE=INS;SVLEN=78;SC=pbsv;NumNeighbors=0;NumThresholdNeighbors=0	GT	0/1
chr1	17492677	pbsv.INS.550	N	<INS>	.	PASS	END=17492677;SVTYPE=INS;SVLEN=655;SC=Sniffles2,pbsv;NumNeighbors=0;NumThresholdNeighbors=0;MatchId=125;TruScore=0.187277;PctSeqSimilarity=0;PctSizeSimilarity=0.561832;PctRecOverlap=0;SizeDiff=287;StartDistance=243;EndDistance=243	GT	0/1
chr1	85222455	.	N	<INS>	30	.	END=85222455;SVTYPE=INS;SVLEN=243;SC=Smartie-sv_asm,Dipcall;NumNeighbors=0;NumThresholdNeighbors=0;MatchId=35;TruScore=0.666667;PctSeqSimilarity=0;PctSizeSimilarity=1;PctRecOverlap=1;SizeDiff=0;StartDistance=0;EndDistance=0	GT	0/1
chr1	36676313	.	N	<INS>	.	PASS	END=36676313;SVTYPE=INS;SVLEN=107;SC=Smartie-sv_aln,Smartie-sv_asm;NumNeighbors=0;NumThresholdNeighbors=0;MatchId=76;TruScore=0.285333;PctSeqSimilarity=0;PctSizeSimilarity=0.856;PctRecOverlap=0;SizeDiff=-18;StartDistance=-17;EndDistance=-17	GT	0/1
chr1	23277032	nv_SV1086-83A7	N	<INS>	16.9	PASS	END=23277033;SVTYPE=INS;SVLEN=171;SC=NanoVar;NumNeighbors=0;NumThresholdNeighbors=0	GT	1/1
chr1	4124986	chr1-4124987-DEL-407	N	<DEL>	.	.	END=4125393;SVTYPE=DEL;SVLEN=407;SC=Smartie-sv_asm,PAV;NumNeighbors=0;NumThresholdNeighbors=0;MatchId=36;TruScore=0.666667;PctSeqSimilarity=0;PctSizeSimilarity=1;PctRecOverlap=1;SizeDiff=0;StartDistance=0;EndDistance=0	GT	1/0
chr1	4125844	chr1-4125845-DEL-570	N	<DEL>	.	.	END=4126414;SVTYPE=DEL;SVLEN=570;SC=SKSV,Smartie-sv_asm,PAV;NumNeighbors=0;NumThresholdNeighbors=0;MatchId=128;TruScore=0.341801;PctSeqSimilarity=0;PctSizeSimilarity=0.545977;PctRecOverlap=0.479426;SizeDiff=-474;StartDistance=-70;EndDistance=-544	GT	1/0
chr1	245961807	nv_SV4788-E254	N	<INS>	16.9	PASS	END=245961808;SVTYPE=INS;SVLEN=332;SC=NanoVar;NumNeighbors=0;NumThresholdNeighbors=0	GT	1/1
chr1	97081522	.	N	<DEL>	.	PASS	END=97081615;SVTYPE=DEL;SVLEN=-93;SC=PBHoney;NumNeighbors=0;NumThresholdNeighbors=0	GT	./.
chr1	185916349	.	N	<DEL>	.	PASS	END=185916429;SVTYPE=DEL;SVLEN=-80;SC=PBHoney;NumNeighbors=0;NumThresholdNeighbors=0	GT	./.
chr1	83144041	.	N	<DEL>	.	PASS	END=83144155;SVTYPE=DEL;SVLEN=-114;SC=PBHoney;NumNeighbors=0;NumThresholdNeighbors=0	GT	./.
chr1	116304060	.	N	<INS>	30	.	END=116304060;SVTYPE=INS;SVLEN=232;SC=Smartie-sv_asm,Dipcall;NumNeighbors=0;NumThresholdNeighbors=0;MatchId=38;TruScore=0.663793;PctSeqSimilarity=0;PctSizeSimilarity=0.991379;PctRecOverlap=1;SizeDiff=2;StartDistance=0;EndDistance=0	GT	1/.
chr1	224566866	pbsv.INS.3126	N	<INS>	.	PASS	END=224566866;SVTYPE=INS;SVLEN=198;SC=pbsv;NumNeighbors=0;NumThresholdNeighbors=0	GT	1/1
chr1	246593388	nv_SV4834-A8E9D	N	<DEL>	16.3	PASS	END=246593445;SVTYPE=DEL;SVLEN=-57;SC=NanoVar;NumNeighbors=0;NumThresholdNeighbors=0	GT	1/1
chr1	246593452	nv_SV4835-4BDB	N	<DEL>	11.4	PASS	END=246593509;SVTYPE=DEL;SVLEN=-57;SC=NanoVar;NumNeighbors=0;NumThresholdNeighbors=0	GT	0/1
chr1	154686419	pbsv.INS.2196	N	<INS>	.	PASS	END=154686419;SVTYPE=INS;SVLEN=956;SC=NanoVar,pbsv;NumNeighbors=0;NumThresholdNeighbors=0;MatchId=139;TruScore=0.283124;PctSeqSimilarity=0;PctSizeSimilarity=0.849372;PctRecOverlap=0;SizeDiff=144;StartDistance=-6;EndDistance=-7	GT	1/1
chr1	154686434	Sniffles2.INS.4E2S0	N	<INS>	57	PASS	END=154686434;SVTYPE=INS;SVLEN=274;SC=Sniffles2;NumNeighbors=0;NumThresholdNeighbors=0	GT	0/1
chr1	154686684	pbsv.INS.2200	N	<INS>	.	PASS	END=154686684;SVTYPE=INS;SVLEN=1553;SC=pbsv;NumNeighbors=0;NumThresholdNeighbors=0;MatchId=140	GT	0/1
chr1	1285772	nv_SV187-DC56	N	<DEL>	9.4	PASS	END=1286857;SVTYPE=DEL;SVLEN=-1085;SC=NanoVar;NumNeighbors=0;NumThresholdNeighbors=0	GT	0/1
chr1	39294232	.	N	<INS>	.	PASS	END=39294232;SVTYPE=INS;SVLEN=2752;SC=PBHoney;NumNeighbors=0;NumThresholdNeighbors=0	GT	./.
chr1	2715118	SKSV.DEL.45	N	<DEL>	93.8	PASS	END=2715169;SVTYPE=DEL;SVLEN=51;SC=SKSV;NumNeighbors=0;NumThresholdNeighbors=0	GT	0/1
chr1	97698373	.	N	<DEL>	.	PASS	END=97698702;SVTYPE=DEL;SVLEN=-329;SC=PBHoney;NumNeighbors=0;NumThresholdNeighbors=0	GT	./.
chr1	42010538	.	N	<INS>	30	.	END=42010538;SVTYPE=INS;SVLEN=453;SC=Smartie-sv_asm,SVIM-asm,Dipcall;NumNeighbors=0;NumThresholdNeighbors=0;MatchId=40;TruScore=0.264901;PctSeqSimilarity=0;PctSizeSimilarity=0.794702;PctRecOverlap=0;SizeDiff=93;StartDistance=-86;EndDistance=-86	GT	0/1
chr1	42010547	.	N	<INS>	30	.	END=42010547;SVTYPE=INS;SVLEN=306;SC=SVIM-asm,Dipcall;NumNeighbors=0;NumThresholdNeighbors=0;MatchId=41;TruScore=0.666667;PctSeqSimilarity=0;PctSizeSimilarity=1;PctRecOverlap=1;SizeDiff=0;StartDistance=0;EndDistance=0	GT	1/0
chr1	42010571	.	N	<INS>	30	.	END=42010571;SVTYPE=INS;SVLEN=99;SC=SVIM-asm,Dipcall;NumNeighbors=0;NumThresholdNeighbors=0;MatchId=42;TruScore=0.666667;PctSeqSimilarity=0;PctSizeSimilarity=1;PctRecOverlap=1;SizeDiff=0;StartDistance=0;EndDistance=0	GT	0/1
chr1	42011500	nv_SV1476-698E	N	<INS>	7.8	PASS	END=42011501;SVTYPE=INS;SVLEN=92;SC=NanoVar;NumNeighbors=0;NumThresholdNeighbors=0	GT	0/1
chr1	215267138	.	N	<DEL>	.	PASS	END=215267201;SVTYPE=DEL;SVLEN=-62;SC=Smartie-sv_aln;NumNeighbors=0;NumThresholdNeighbors=0	GT	./.
chr1	232861048	.	N	<INS>	30	.	END=232861048;SVTYPE=INS;SVLEN=162;SC=Sniffles2,Smartie-sv_aln,Smartie-sv_asm,Dipcall;NumNeighbors=0;NumThresholdNeighbors=0;MatchId=151;TruScore=0.327273;PctSeqSimilarity=0;PctSizeSimilarity=0.981818;PctRecOverlap=0;SizeDiff=-3;StartDistance=25;EndDistance=25	GT	1/.
chr1	232861048	svim_asm.INS.1199	N	<INS>	.	PASS	END=232861048;SVTYPE=INS;SVLEN=74;SC=SVIM-asm;NumNeighbors=0;NumThresholdNeighbors=0;MatchId=152	GT	1/1
chr1	248100935	.	N	<INS>	.	PASS	END=248100935;SVTYPE=INS;SVLEN=90;SC=Smartie-sv_aln;NumNeighbors=0;NumThresholdNeighbors=0	GT	./.
chr1	234798747	nv_SV4506-6ABB	N	<DEL>	12.3	PASS	END=234798838;SVTYPE=DEL;SVLEN=-91;SC=NanoVar;NumNeighbors=0;NumThresholdNeighbors=0	GT	0/1
chr1	31127261	.	N	<INS>	.	PASS	END=31127261;SVTYPE=INS;SVLEN=2023;SC=PBHoney;NumNeighbors=0;NumThresholdNeighbors=0	GT	./.
chr1	31128307	.	N	<INS>	30	.	END=31128307;SVTYPE=INS;SVLEN=744;SC=pbsv,Smartie-sv_asm,SVIM-asm,PAV,Dipcall;NumNeighbors=0;NumThresholdNeighbors=0;MatchId=112;TruScore=0.312343;PctSeqSimilarity=0;PctSizeSimilarity=0.937028;PctRecOverlap=0;SizeDiff=-50;StartDistance=16;EndDistance=16	GT	0/1
chr1	31128409	svim_asm.INS.360	N	<INS>	.	PASS	END=31128409;SVTYPE=INS;SVLEN=51;SC=Smartie-sv_asm,SVIM-asm;NumNeighbors=0;NumThresholdNeighbors=0;MatchId=113;TruScore=0.666667;PctSeqSimilarity=0;PctSizeSimilarity=1;PctRecOverlap=1;SizeDiff=0;StartDistance=0;EndDistance=0	GT	0/1
chr1	31128528	.	N	<INS>	30	.	END=31128528;SVTYPE=INS;SVLEN=1961;SC=Smartie-sv_asm,Dipcall;NumNeighbors=0;NumThresholdNeighbors=0;MatchId=114;TruScore=0.527622;PctSeqSimilarity=0;PctSizeSimilarity=0.582866;PctRecOverlap=1;SizeDiff=818;StartDistance=0;EndDistance=0	GT	1/.
chr1	27433109	.	N	<INS>	.	PASS	END=27433109;SVTYPE=INS;SVLEN=1188;SC=NanoVar,PBHoney;NumNeighbors=0;NumThresholdNeighbors=0;MatchId=161;TruScore=0.291246;PctSeqSimilarity=0;PctSizeSimilarity=0.873737;PctRecOverlap=0;SizeDiff=150;StartDistance=-477;EndDistance=-478	GT	./.
chr1	27433721	pbsv.INS.746	N	<INS>	.	PASS	END=27433721;SVTYPE=INS;SVLEN=440;SC=Sniffles2,NanoVar,pbsv;NumNeighbors=0;NumThresholdNeighbors=0;MatchId=162;TruScore=0.316775;PctSeqSimilarity=0;PctSizeSimilarity=0.950324;PctRecOverlap=0;SizeDiff=-23;StartDistance=124;EndDistance=124	GT	0/1
chr1	27433845	pbsv.INS.747	N	<INS>	.	PASS	END=27433845;SVTYPE=INS;SVLEN=727;SC=pbsv;NumNeighbors=0;NumThresholdNeighbors=0;MatchId=163	GT	0/1
chr1	106505934	.	N	<INS>	.	PASS	END=106505934;SVTYPE=INS;SVLEN=698;SC=Smartie-sv_aln;NumNeighbors=0;NumThresholdNeighbors=0	GT	./.
chr1	152240438	.	N	<DEL>	30	.	END=152240492;SVTYPE=DEL;SVLEN=54;SC=Smartie-sv_aln,Smartie-sv_asm,Dipcall;NumNeighbors=0;NumThresholdNeighbors=0;MatchId=98;TruScore=0.654654;PctSeqSimilarity=0;PctSizeSimilarity=0.981818;PctRecOverlap=0.982143;SizeDiff=-1;StartDistance=0;EndDistance=-1	GT	1/0
chr1	182272891	.	N	<INS>	.	PASS	END=182272891;SVTYPE=INS;SVLEN=2836;SC=PBHoney;NumNeighbors=0;NumThresholdNeighbors=0	GT	./.
chr1	116978513	.	N	<INS>	.	PASS	END=116978513;SVTYPE=INS;SVLEN=2144;SC=PBHoney;NumNeighbors=0;NumThresholdNeighbors=0	GT	./.
chr1	203287678	.	N	<INS>	30	.	END=203287678;SVTYPE=INS;SVLEN=122;SC=Dipcall;NumNeighbors=0;NumThresholdNeighbors=0;MatchId=48	GT	./1
chr1	203287678	svim_asm.INS.1080	N	<INS>	.	PASS	END=203287678;SVTYPE=INS;SVLEN=59;SC=SVIM-asm;NumNeighbors=0;NumThresholdNeighbors=0	GT	1/1
chr1	203342335	.	N	<DEL>	.	PASS	END=203342386;SVTYPE=DEL;SVLEN=-51;SC=Smartie-sv_asm;NumNeighbors=0;NumThresholdNeighbors=0	GT	0/1
chr1	2079284	.	N	<DEL>	.	PASS	END=2079412;SVTYPE=DEL;SVLEN=-128;SC=PBHoney;NumNeighbors=0;NumThresholdNeighbors=0;MatchId=178	GT	./.
chr1	198815161	.	N	<INS>	.	PASS	END=198815161;SVTYPE=INS;SVLEN=292;SC=PBHoney;NumNeighbors=0;NumThresholdNeighbors=0	GT	./.
chr1	165860197	.	N	<INS>	.	PASS	END=165860197;SVTYPE=INS;SVLEN=2360;SC=PBHoney;NumNeighbors=0;NumThresholdNeighbors=0	GT	./.
chr1	75843738	svim.DEL.474	N	<DEL>	15	PASS	END=75849143;SVTYPE=DEL;SVLEN=5405;SC=Sniffles2,SVIM;NumNeighbors=0;NumThresholdNeighbors=0;MatchId=175;TruScore=0.666605;PctSeqSimilarity=0;PctSizeSimilarity=1;PctRecOverlap=0.999815;SizeDiff=0;StartDistance=-1;EndDistance=-1	GT	0/1
chr1	233474998	svim_asm.DEL.730	N	<DEL>	.	PASS	END=233475049;SVTYPE=DEL;SVLEN=51;SC=SVIM-asm;NumNeighbors=0;NumThresholdNeighbors=0	GT	1/0
chr1	162231329	svim_asm.INS.921	N	<INS>	.	PASS	END=162231329;SVTYPE=INS;SVLEN=55;SC=SVIM-asm;NumNeighbors=0;NumThresholdNeighbors=0	GT	0/1
chr1	3504730	.	N	<INS>	30	.	END=3504730;SVTYPE=INS;SVLEN=60;SC=SVIM-asm,Dipcall;NumNeighbors=0;NumThresholdNeighbors=0;MatchId=186;TruScore=0.666667;PctSeqSimilarity=0;PctSizeSimilarity=1;PctRecOverlap=1;SizeDiff=0;StartDistance=0;EndDistance=0	GT	0/1
chr1	3504740	chr1-3504741-INS-180	N	<INS>	.	.	END=3504740;SVTYPE=INS;SVLEN=180;SC=Smartie-sv_asm,PAV;NumNeighbors=0;NumThresholdNeighbors=0;MatchId=187;TruScore=0.648148;PctSeqSimilarity=0;PctSizeSimilarity=0.944444;PctRecOverlap=1;SizeDiff=10;StartDistance=0;EndDistance=0	GT	0/1
chr1	3508419	.	N	<DEL>	.	PASS	END=3508484;SVTYPE=DEL;SVLEN=-65;SC=NanoVar,Smartie-sv_aln;NumNeighbors=0;NumThresholdNeighbors=0;MatchId=145;TruScore=0.318627;PctSeqSimilarity=0;PctSizeSimilarity=0.955882;PctRecOverlap=0;SizeDiff=-3;StartDistance=261;EndDistance=258	GT	./.
chr1	231526855	.	N	<INS>	.	PASS	END=231526855;SVTYPE=INS;SVLEN=122;SC=Smartie-sv_aln;NumNeighbors=0;NumThresholdNeighbors=0	GT	./.
chr1	46707966	nv_SV1554-C1664	N	<INS>	9.9	PASS	END=46707967;SVTYPE=INS;SVLEN=52;SC=NanoVar;NumNeighbors=0;NumThresholdNeighbors=0	GT	0/1
chr1	92482895	nv_SV2205-FE6F	N	<DEL>	1.3	PASS	END=92483882;SVTYPE=DEL;SVLEN=-987;SC=NanoVar;NumNeighbors=0;NumThresholdNeighbors=0	GT	./.
chr1	24671328	.	N	<INS>	.	PASS	END=24671328;SVTYPE=INS;SVLEN=298;SC=PBHoney;NumNeighbors=0;NumThresholdNeighbors=0	GT	./.
chr1	25855489	.	N	<INS>	.	PASS	END=25855489;SVTYPE=INS;SVLEN=962;SC=pbsv,PBHoney;NumNeighbors=0;NumThresholdNeighbors=0;MatchId=137;TruScore=0.32788;PctSeqSimilarity=0;PctSizeSimilarity=0.98364;PctRecOverlap=0;SizeDiff=-16;StartDistance=-486;EndDistance=-486	GT	./.
chr1	5220233	Sniffles2.INS.F5S0	N	<INS>	58	PASS	END=5220233;SVTYPE=INS;SVLEN=470;SC=Sniffles2;NumNeighbors=0;NumThresholdNeighbors=0	GT	1/1
chr1	245430953	.	N	<DEL>	.	PASS	END=245431032;SVTYPE=DEL;SVLEN=-79;SC=PBHoney;NumNeighbors=0;NumThresholdNeighbors=0	GT	./.
chr1	227144207	SKSV.INS.1084	N	<INS>	324.4	PASS	END=227144207;SVTYPE=INS;SVLEN=89;SC=SKSV;NumNeighbors=0;NumThresholdNeighbors=0	GT	1/1
chr1	3392816	.	N	<INS>	.	PASS	END=3392816;SVTYPE=INS;SVLEN=2233;SC=PBHoney;NumNeighbors=0;NumThresholdNeighbors=0	GT	./.
chr1	3393857	Sniffles2.INS.9DS0	N	<INS>	55	PASS	END=3393857;SVTYPE=INS;SVLEN=397;SC=Sniffles2;NumNeighbors=1;NumThresholdNeighbors=0;MatchId=199	GT	1/1
chr1	18376230	SKSV.INS.220	N	<INS>	57.4	PASS	END=18376230;SVTYPE=INS;SVLEN=69;SC=SKSV;NumNeighbors=0;NumThresholdNeighbors=0	GT	1/1
chr1	18376331	.	N	<INS>	30	.	END=18376331;SVTYPE=INS;SVLEN=380;SC=Smartie-sv_asm,SVIM-asm,PAV,Dipcall;NumNeighbors=0;NumThresholdNeighbors=0;MatchId=188;TruScore=0.194737;PctSeqSimilarity=0;PctSizeSimilarity=0.584211;PctRecOverlap=0;SizeDiff=158;StartDistance=5;EndDistance=5	GT	./1
chr1	235575245	.	N	<INS>	.	PASS	END=235575245;SVTYPE=INS;SVLEN=348;SC=PBHoney;NumNeighbors=0;NumThresholdNeighbors=0	GT	./.
chr1	190598037	.	N	<DEL>	.	PASS	END=190598101;SVTYPE=DEL;SVLEN=-64;SC=Smartie-sv_aln;NumNeighbors=0;NumThresholdNeighbors=0	GT	./.
chr1	202641906	.	N	<INS>	30	.	END=202641906;SVTYPE=INS;SVLEN=389;SC=Smartie-sv_aln,Smartie-sv_asm,Dipcall;NumNeighbors=0;NumThresholdNeighbors=0;MatchId=121;TruScore=0.33162;PctSeqSimilarity=0;PctSizeSimilarity=0.994859;PctRecOverlap=0;SizeDiff=2;StartDistance=-2;EndDistance=-2	GT	0/1
chr1	155119722	.	N	<INS>	.	PASS	END=155119722;SVTYPE=INS;SVLEN=159;SC=PBHoney;NumNeighbors=0;NumThresholdNeighbors=0	GT	./.
chr1	215042713	.	N	<INS>	.	PASS	END=215042713;SVTYPE=INS;SVLEN=98;SC=Smartie-sv_aln;NumNeighbors=0;NumThresholdNeighbors=0	GT	./.
chr1	8728993	.	N	<DEL>	.	PASS	END=8729083;SVTYPE=DEL;SVLEN=-90;SC=Smartie-sv_asm;NumNeighbors=0;NumThresholdNeighbors=0	GT	0/1
chr1	101867682	svim_asm.INS.648	N	<INS>	.	PASS	END=101867682;SVTYPE=INS;SVLEN=60;SC=SVIM-asm;NumNeighbors=0;NumThresholdNeighbors=0	GT	1/0
chr1	165154869	nv_SV3435-798E	N	<INS>	11.1	PASS	END=165154870;SVTYPE=INS;SVLEN=380;SC=NanoVar;NumNeighbors=0;NumThresholdNeighbors=0	GT	0/1
chr1	112122411	.	N	<DEL>	.	PASS	END=112122619;SVTYPE=DEL;SVLEN=-208;SC=PBHoney;NumNeighbors=0;NumThresholdNeighbors=0	GT	./.
chr1	9176241	.	N	<INS>	.	PASS	END=9176241;SVTYPE=INS;SVLEN=237;SC=Smartie-sv_aln,Smartie-sv_asm;NumNeighbors=0;NumThresholdNeighbors=0;MatchId=127;TruScore=0.331927;PctSeqSimilarity=0;PctSizeSimilarity=0.995781;PctRecOverlap=0;SizeDiff=1;StartDistance=-2;EndDistance=-2	GT	0/1
chr1	206283776	chr1-206283777-INS-11820	N	<INS>	.	.	END=206283776;SVTYPE=INS;SVLEN=11820;SC=Smartie-sv_asm,SVIM-asm,PAV;NumNeighbors=0;NumThresholdNeighbors=0;MatchId=215;TruScore=0.666667;PctSeqSimilarity=0;PctSizeSimilarity=1;PctRecOverlap=1;SizeDiff=0;StartDistance=0;EndDistance=0	GT	1/0
chr1	206285669	SKSV.INS.1001	N	<INS>	121	PASS	END=206285669;SVTYPE=INS;SVLEN=5911;SC=SKSV;NumNeighbors=0;NumThresholdNeighbors=0;MatchId=216	GT	0/1
chr1	5447161	pbsv.INS.302	N	<INS>	.	PASS	END=5447161;SVTYPE=INS;SVLEN=5167;SC=pbsv;NumNeighbors=0;NumThresholdNeighbors=0	GT	0/1
chr1	91924853	.	N	<INS>	30	.	END=91924853;SVTYPE=INS;SVLEN=75;SC=Smartie-sv_asm,Dipcall;NumNeighbors=0;NumThresholdNeighbors=0;MatchId=65;TruScore=0.666667;PctSeqSimilarity=0;PctSizeSimilarity=1;PctRecOverlap=1;SizeDiff=0;StartDistance=0;EndDistance=0	GT	0/1
chr1	91925259	.	N	<DEL>	30	.	END=91925336;SVTYPE=DEL;SVLEN=77;SC=Smartie-sv_asm,SVIM-asm,PAV,Dipcall;NumNeighbors=0;NumThresholdNeighbors=0;MatchId=205;TruScore=0.666667;PctSeqSimilarity=0;PctSizeSimilarity=1;PctRecOverlap=1;SizeDiff=0;StartDistance=0;EndDistance=0	GT	1/0
chr1	91925525	SKSV.INS.561	N	<INS>	69.8	PASS	END=91925525;SVTYPE=INS;SVLEN=62;SC=SKSV;NumNeighbors=0;NumThresholdNeighbors=0	GT	0/1
chr1	24773706	.	N	<INS>	.	PASS	END=24773706;SVTYPE=INS;SVLEN=2911;SC=PBHoney;NumNeighbors=0;NumThresholdNeighbors=0	GT	./.
chr1	83125976	.	N	<DEL>	.	PASS	END=83127587;SVTYPE=DEL;SVLEN=-1611;SC=Smartie-sv_aln;NumNeighbors=0;NumThresholdNeighbors=0	GT	./.
chr1	5804203	.	N	<DEL>	.	PASS	END=5804303;SVTYPE=DEL;SVLEN=-100;SC=Smartie-sv_aln;NumNeighbors=0;NumThresholdNeighbors=0	GT	./.
chr1	244142938	svim_asm.INS.1280	N	<INS>	.	PASS	END=244142938;SVTYPE=INS;SVLEN=732;SC=Sniffles2,NanoVar,SVIM-asm;NumNeighbors=0;NumThresholdNeighbors=0;MatchId=216;TruScore=0.223133;PctSeqSimilarity=0;PctSizeSimilarity=0.669399;PctRecOverlap=0;SizeDiff=242;StartDistance=109;EndDistance=109	GT	0/1
chr1	75191077	.	N	<INS>	.	PASS	END=75191077;SVTYPE=INS;SVLEN=3710;SC=PBHoney;NumNeighbors=0;NumThresholdNeighbors=0	GT	./.
chr1	192525786	.	N	<INS>	.	PASS	END=192525786;SVTYPE=INS;SVLEN=70;SC=Smartie-sv_aln;NumNeighbors=0;NumThresholdNeighbors=0	GT	./.
chr1	116866756	.	N	<DEL>	.	PASS	END=116866866;SVTYPE=DEL;SVLEN=-110;SC=PBHoney;NumNeighbors=0;NumThresholdNeighbors=0	GT	./.
chr1	202173903	chr1-202173904-INS-678	N	<INS>	.	.	END=202173903;SVTYPE=INS;SVLEN=678;SC=pbsv,Smartie-sv_asm,SVIM-asm,PAV;NumNeighbors=0;NumThresholdNeighbors=0;MatchId=213;TruScore=0.306293;PctSeqSimilarity=0;PctSizeSimilarity=0.918879;PctRecOverlap=0;SizeDiff=55;StartDistance=95;EndDistance=95	GT	1/1
chr1	202174162	.	N	<INS>	.	PASS	END=202174162;SVTYPE=INS;SVLEN=64;SC=Smartie-sv_asm;NumNeighbors=0;NumThresholdNeighbors=0;MatchId=214	GT	0/1
chr1	202174278	svim_asm.INS.1073	N	<INS>	.	PASS	END=202174278;SVTYPE=INS;SVLEN=337;SC=Smartie-sv_asm,SVIM-asm;NumNeighbors=0;NumThresholdNeighbors=0;MatchId=215;TruScore=0.300692;PctSeqSimilarity=0;PctSizeSimilarity=0.902077;PctRecOverlap=0;SizeDiff=33;StartDistance=-80;EndDistance=-80	GT	0/1
chr1	202174339	chr1-202174340-INS-2443	N	<INS>	.	.	END=202174339;SVTYPE=INS;SVLEN=2443;SC=cuteSV,pbsv,Smartie-sv_asm,PAV;NumNeighbors=0;NumThresholdNeighbors=0;MatchId=216;TruScore=0.274186;PctSeqSimilarity=0;PctSizeSimilarity=0.822559;PctRecOverlap=0;SizeDiff=-527;StartDistance=476;EndDistance=476	GT	1/1
chr1	202174509	svim_asm.INS.1075	N	<INS>	.	PASS	END=202174509;SVTYPE=INS;SVLEN=989;SC=Smartie-sv_asm,SVIM-asm;NumNeighbors=0;NumThresholdNeighbors=0;MatchId=168;TruScore=0.234917;PctSeqSimilarity=0;PctSizeSimilarity=0.704752;PctRecOverlap=0;SizeDiff=292;StartDistance=231;EndDistance=231	GT	0/1
chr1	202174534	chr1-202174535-INS-50	N	<INS>	.	.	END=202174534;SVTYPE=INS;SVLEN=50;SC=Smartie-sv_asm,SVIM-asm,PAV;NumNeighbors=0;NumThresholdNeighbors=0;MatchId=169;TruScore=0.666667;PctSeqSimilarity=0;PctSizeSimilarity=1;PctRecOverlap=1;SizeDiff=0;StartDistance=0;EndDistance=0	GT	1/1
chr1	202174538	.	N	<INS>	30	.	END=202174538;SVTYPE=INS;SVLEN=426;SC=SVIM-asm,PAV,Dipcall;NumNeighbors=0;NumThresholdNeighbors=0;MatchId=170;TruScore=0.300847;PctSeqSimilarity=0;PctSizeSimilarity=0.902542;PctRecOverlap=0;SizeDiff=-46;StartDistance=-5;EndDistance=-5	GT	1/0
chr1	202174540	.	N	<INS>	.	PASS	END=202174540;SVTYPE=INS;SVLEN=2109;SC=Smartie-sv_asm;NumNeighbors=0;NumThresholdNeighbors=0;MatchId=171	GT	0/1
chr1	202174543	.	N	<INS>	30	.	END=202174543;SVTYPE=INS;SVLEN=472;SC=SVIM-asm,Dipcall;NumNeighbors=0;NumThresholdNeighbors=0;MatchId=172;TruScore=0.240571;PctSeqSimilarity=0;PctSizeSimilarity=0.721713;PctRecOverlap=0;SizeDiff=-182;StartDistance=79;EndDistance=79	GT	0/1
chr1	20950224	pbsv.INS.610	N	<INS>	.	PASS	END=20950224;SVTYPE=INS;SVLEN=1255;SC=pbsv;NumNeighbors=0;NumThresholdNeighbors=0	GT	0/1
chr1	25380978	nv_SV1153-D22A	N	<INS>	16.1	PASS	END=25380979;SVTYPE=INS;SVLEN=88;SC=Sniffles2,NanoVar;NumNeighbors=1;NumThresholdNeighbors=0;MatchId=240;TruScore=0.325926;PctSeqSimilarity=0;PctSizeSimilarity=0.977778;PctRecOverlap=0;SizeDiff=-2;StartDistance=235;EndDistance=236	GT	1/1
chr1	164409315	nv_SV3425-127B	N	<INS>	17.1	PASS	END=164409316;SVTYPE=INS;SVLEN=346;SC=NanoVar;NumNeighbors=0;NumThresholdNeighbors=0	GT	1/1
chr1	243509281	.	N	<DEL>	30	.	END=243509390;SVTYPE=DEL;SVLEN=109;SC=Smartie-sv_asm,SVIM-asm,PAV,Dipcall;NumNeighbors=0;NumThresholdNeighbors=0;MatchId=76;TruScore=0.666667;PctSeqSimilarity=0;PctSizeSimilarity=1;PctRecOverlap=1;SizeDiff=0;StartDistance=0;EndDistance=0	GT	1/0
chr1	75745521	.	N	<INS>	.	PASS	END=75745521;SVTYPE=INS;SVLEN=491;SC=PBHoney;NumNeighbors=0;NumThresholdNeighbors=0	GT	./.
chr1	31967746	.	N	<INS>	.	PASS	END=31967746;SVTYPE=INS;SVLEN=279;SC=SVIM,Smartie-sv_aln;NumNeighbors=0;NumThresholdNeighbors=0;MatchId=173;TruScore=0.247312;PctSeqSimilarity=0;PctSizeSimilarity=0.741935;PctRecOverlap=0;SizeDiff=72;StartDistance=122;EndDistance=122	GT	./.
chr1	31967762	.	N	<INS>	.	PASS	END=31967762;SVTYPE=INS;SVLEN=138;SC=Smartie-sv_asm;NumNeighbors=0;NumThresholdNeighbors=0;MatchId=174	GT	0/1
chr1	111316413	.	N	<DEL>	30	.	END=111316511;SVTYPE=DEL;SVLEN=98;SC=NanoVar,Smartie-sv_aln,Smartie-sv_asm,Dipcall;NumNeighbors=0;NumThresholdNeighbors=0;MatchId=192;TruScore=0.312925;PctSeqSimilarity=0;PctSizeSimilarity=0.938776;PctRecOverlap=0;SizeDiff=6;StartDistance=-191;EndDistance=-185	GT	./1
chr1	106969555	nv_SV2408-9838	N	<DEL>	18.4	PASS	END=106969721;SVTYPE=DEL;SVLEN=-166;SC=NanoVar;NumNeighbors=0;NumThresholdNeighbors=0	GT	1/1
chr1	27130346	.	N	<DEL>	.	PASS	END=27130443;SVTYPE=DEL;SVLEN=-97;SC=MAMnet,pbsv,Smartie-sv_aln,PBHoney;NumNeighbors=0;NumThresholdNeighbors=0;MatchId=248;TruScore=0.592558;PctSeqSimilarity=0;PctSizeSimilarity=0.989796;PctRecOverlap=0.787879;SizeDiff=-1;StartDistance=-20;EndDistance=-21	GT	./.
chr1	220132860	.	N	<INS>	.	PASS	END=220132860;SVTYPE=INS;SVLEN=1280;SC=PBHoney;NumNeighbors=0;NumThresholdNeighbors=0	GT	./.
chr1	152186422	chr1-152186423-INS-4230	N	<INS>	.	.	END=152186422;SVTYPE=INS;SVLEN=4230;SC=PAV;NumNeighbors=0;NumThresholdNeighbors=0;MatchId=78	GT	1/0
chr1	152186422	.	N	<INS>	30	.	END=152186422;SVTYPE=INS;SVLEN=1410;SC=Smartie-sv_asm,SVIM-asm,Dipcall;NumNeighbors=0;NumThresholdNeighbors=0;MatchId=79;TruScore=0.666667;PctSeqSimilarity=0;PctSizeSimilarity=1;PctRecOverlap=1;SizeDiff=0;StartDistance=0;EndDistance=0	GT	1/0
chr1	152186766	.	N	<INS>	30	.	END=152186766;SVTYPE=INS;SVLEN=708;SC=SVIM-asm,Dipcall;NumNeighbors=0;NumThresholdNeighbors=0;MatchId=80;TruScore=0.333333;PctSeqSimilarity=0;PctSizeSimilarity=1;PctRecOverlap=0;SizeDiff=0;StartDistance=-307;EndDistance=-307	GT	0/1
chr1	152186766	.	N	<INS>	.	PASS	END=152186766;SVTYPE=INS;SVLEN=11955;SC=Smartie-sv_asm;NumNeighbors=0;NumThresholdNeighbors=0	GT	0/1
chr1	152187563	SKSV.INS.770	N	<INS>	317.9	PASS	END=152187563;SVTYPE=INS;SVLEN=2118;SC=SKSV;NumNeighbors=0;NumThresholdNeighbors=0	GT	0/1
chr1	152189719	Sniffles2.INS.4CES0	N	<INS>	32	PASS	END=152189719;SVTYPE=INS;SVLEN=3583;SC=Sniffles2;NumNeighbors=0;NumThresholdNeighbors=0	GT	1/1
chr1	152190046	chr1-152190047-INS-11953	N	<INS>	.	.	END=152190046;SVTYPE=INS;SVLEN=11953;SC=NanoVar,PAV;NumNeighbors=0;NumThresholdNeighbors=0;MatchId=246;TruScore=0.314259;PctSeqSimilarity=0;PctSizeSimilarity=0.942776;PctRecOverlap=0;SizeDiff=684;StartDistance=403;EndDistance=402	GT	0/1
chr1	152190835	.	N	<INS>	30	.	END=152190835;SVTYPE=INS;SVLEN=2820;SC=Smartie-sv_asm,SVIM-asm,Dipcall;NumNeighbors=0;NumThresholdNeighbors=0;MatchId=82;TruScore=0.666667;PctSeqSimilarity=0;PctSizeSimilarity=1;PctRecOverlap=1;SizeDiff=0;StartDistance=0;EndDistance=0	GT	1/0
chr2	104042580	.	N	<INS>	.	PASS	END=104042580;SVTYPE=INS;SVLEN=1105;SC=PBHoney;NumNeighbors=0;NumThresholdNeighbors=0	GT	./.
chr2	150180938	.	N	<DEL>	.	PASS	END=150181013;SVTYPE=DEL;SVLEN=-75;SC=PBHoney,Smartie-sv_asm;NumNeighbors=0;NumThresholdNeighbors=0;MatchId=96;TruScore=0.574789;PctSeqSimilarity=0;PctSizeSimilarity=0.949367;PctRecOverlap=0.775;SizeDiff=-4;StartDistance=-14;EndDistance=-18	GT	0/1
chr2	242509691	nv_SV9573-6494	N	<DEL>	10.5	PASS	END=242509772;SVTYPE=DEL;SVLEN=-81;SC=NanoVar;NumNeighbors=0;NumThresholdNeighbors=0	GT	0/1
chr2	10676718	.	N	<INS>	30	.	END=10676718;SVTYPE=INS;SVLEN=81;SC=SVIM-asm,Dipcall;NumNeighbors=1;NumThresholdNeighbors=0;MatchId=261;TruScore=0.666667;PctSeqSimilarity=0;PctSizeSimilarity=1;PctRecOverlap=1;SizeDiff=0;StartDistance=0;EndDistance=0	GT	1/1
chr2	77007729	.	N	<DEL>	.	PASS	END=77007916;SVTYPE=DEL;SVLEN=-187;SC=PBHoney;NumNeighbors=0;NumThresholdNeighbors=0	GT	./.
chr2	220746896	.	N	<DEL>	.	PASS	END=220746993;SVTYPE=DEL;SVLEN=-97;SC=PBHoney;NumNeighbors=0;NumThresholdNeighbors=0	GT	./.
chr2	217247334	.	N	<INS>	.	PASS	END=217247334;SVTYPE=INS;SVLEN=302;SC=PBHoney;NumNeighbors=0;NumThresholdNeighbors=0	GT	./.
chr2	24795116	.	N	<INS>	.	PASS	END=24795116;SVTYPE=INS;SVLEN=3272;SC=PBHoney;NumNeighbors=0;NumThresholdNeighbors=0	GT	./.
chr2	211794196	nv_SV8758-C7CBD	N	<DEL>	4.4	PASS	END=211794424;SVTYPE=DEL;SVLEN=-228;SC=NanoVar;NumNeighbors=0;NumThresholdNeighbors=0	GT	1/1
chr2	202147824	nv_SV8619-FDFBA	N	<INS>	17.5	PASS	END=202147825;SVTYPE=INS;SVLEN=51;SC=NanoVar;NumNeighbors=0;NumThresholdNeighbors=0	GT	1/1
chr2	9917091	.	N	<INS>	.	PASS	END=9917091;SVTYPE=INS;SVLEN=732;SC=Smartie-sv_aln;NumNeighbors=0;NumThresholdNeighbors=0	GT	./.
chr2	201906434	.	N	<DEL>	.	PASS	END=201906566;SVTYPE=DEL;SVLEN=-132;SC=PBHoney;NumNeighbors=0;NumThresholdNeighbors=0	GT	./.
chr2	26878000	.	N	<DEL>	.	PASS	END=26878125;SVTYPE=DEL;SVLEN=-125;SC=Smartie-sv_aln;NumNeighbors=0;NumThresholdNeighbors=0	GT	./.
chr2	114581698	.	N	<DEL>	30	.	END=114581768;SVTYPE=DEL;SVLEN=70;SC=Smartie-sv_asm,Dipcall;NumNeighbors=0;NumThresholdNeighbors=0;MatchId=84;TruScore=0.666667;PctSeqSimilarity=0;PctSizeSimilarity=1;PctRecOverlap=1;SizeDiff=0;StartDistance=0;EndDistance=0	GT	1/0
chr2	232733658	.	N	<INS>	.	PASS	END=232733658;SVTYPE=INS;SVLEN=2007;SC=PBHoney;NumNeighbors=0;NumThresholdNeighbors=0	GT	./.
chr2	232734862	nv_SV9100-CE85	N	<INS>	15.3	PASS	END=232734863;SVTYPE=INS;SVLEN=2898;SC=NanoVar;NumNeighbors=0;NumThresholdNeighbors=0	GT	1/1
chr2	85540311	.	N	<DEL>	.	PASS	END=85540361;SVTYPE=DEL;SVLEN=-50;SC=Smartie-sv_aln;NumNeighbors=1;NumThresholdNeighbors=0;MatchId=275	GT	./.
chr2	170606288	.	N	<INS>	.	PASS	END=170606288;SVTYPE=INS;SVLEN=329;SC=PBHoney;NumNeighbors=0;NumThresholdNeighbors=0	GT	./.
chr2	47808553	.	N	<INS>	.	PASS	END=47808553;SVTYPE=INS;SVLEN=2898;SC=PBHoney;NumNeighbors=0;NumThresholdNeighbors=0	GT	./.
chr2	6673003	.	N	<DEL>	.	PASS	END=6673079;SVTYPE=DEL;SVLEN=-76;SC=PBHoney;NumNeighbors=0;NumThresholdNeighbors=0	GT	./.
chr2	238120992	SKSV.DEL.6738	N	<DEL>	109	PASS	END=238121044;SVTYPE=DEL;SVLEN=52;SC=SKSV;NumNeighbors=0;NumThresholdNeighbors=0	GT	0/1
chr2	231869626	nv_SV9057-E9A25	N	<INS>	10.7	PASS	END=231869627;SVTYPE=INS;SVLEN=485;SC=Sniffles2,NanoVar;NumNeighbors=0;NumThresholdNeighbors=0;MatchId=270;TruScore=0.497938;PctSeqSimilarity=0;PctSizeSimilarity=0.993814;PctRecOverlap=0.5;SizeDiff=3;StartDistance=-1;EndDistance=0	GT	0/1
chr2	231870257	.	N	<INS>	30	.	END=231870257;SVTYPE=INS;SVLEN=1030;SC=MAMnet,Smartie-sv_asm,SVIM-asm,PAV,Dipcall;NumNeighbors=0;NumThresholdNeighbors=0;MatchId=281;TruScore=0.322682;PctSeqSimilarity=0;PctSizeSimilarity=0.968045;PctRecOverlap=0;SizeDiff=-34;StartDistance=-124;EndDistance=-125	GT	1/0
chr2	231870260	.	N	<INS>	30	.	END=231870260;SVTYPE=INS;SVLEN=1238;SC=Smartie-sv_asm,SVIM-asm,Dipcall;NumNeighbors=0;NumThresholdNeighbors=0;MatchId=282;TruScore=0.666667;PctSeqSimilarity=0;PctSizeSimilarity=1;PctRecOverlap=1;SizeDiff=0;StartDistance=0;EndDistance=0	GT	0/1
chr2	231870397	nv_SV9060-AA3D	N	<INS>	16.7	PASS	END=231870398;SVTYPE=INS;SVLEN=468;SC=NanoVar;NumNeighbors=0;NumThresholdNeighbors=0;MatchId=283	GT	1/1
chr2	241975476	.	N	<INS>	.	PASS	END=241975476;SVTYPE=INS;SVLEN=50;SC=Smartie-sv_aln;NumNeighbors=0;NumThresholdNeighbors=0	GT	./.
chr2	133036248	.	N	<INS>	.	PASS	END=133036248;SVTYPE=INS;SVLEN=511;SC=Smartie-sv_asm;NumNeighbors=0;NumThresholdNeighbors=0	GT	0/1
chr2	133038841	.	N	<INS>	.	PASS	END=133038841;SVTYPE=INS;SVLEN=74;SC=Smartie-sv_asm;NumNeighbors=0;NumThresholdNeighbors=0	GT	0/1
chr2	149591759	.	N	<INS>	.	PASS	END=149591759;SVTYPE=INS;SVLEN=53;SC=Smartie-sv_aln;NumNeighbors=0;NumThresholdNeighbors=0	GT	./.
chr2	195810921	.	N	<INS>	.	PASS	END=195810921;SVTYPE=INS;SVLEN=54;SC=Smartie-sv_aln;NumNeighbors=0;NumThresholdNeighbors=0	GT	./.
chr2	8729818	.	N	<DEL>	30	.	END=8729884;SVTYPE=DEL;SVLEN=66;SC=SKSV,SVIM-asm,Dipcall;NumNeighbors=0;NumThresholdNeighbors=0;MatchId=270;TruScore=0.337178;PctSeqSimilarity=0;PctSizeSimilarity=0.772727;PctRecOverlap=0.238806;SizeDiff=15;StartDistance=36;EndDistance=51	GT	1/0
chr2	28681668	.	N	<DEL>	30	.	END=28682154;SVTYPE=DEL;SVLEN=486;SC=Smartie-sv_aln,Smartie-sv_asm,Dipcall;NumNeighbors=0;NumThresholdNeighbors=0;MatchId=177;TruScore=0.625845;PctSeqSimilarity=0;PctSizeSimilarity=0.995902;PctRecOverlap=0.881633;SizeDiff=-2;StartDistance=-55;EndDistance=-58	GT	1/.
chr2	242929545	.	N	<INS>	30	.	END=242929545;SVTYPE=INS;SVLEN=1304;SC=Smartie-sv_asm,SVIM-asm,PAV,Dipcall;NumNeighbors=1;NumThresholdNeighbors=0;MatchId=291;TruScore=0.507669;PctSeqSimilarity=0;PctSizeSimilarity=0.523006;PctRecOverlap=1;SizeDiff=622;StartDistance=0;EndDistance=0	GT	./1
chr2	20184790	.	N	<INS>	.	PASS	END=20184790;SVTYPE=INS;SVLEN=521;SC=PBHoney;NumNeighbors=0;NumThresholdNeighbors=0	GT	./.
chr2	904199	.	N	<INS>	.	PASS	END=904199;SVTYPE=INS;SVLEN=275;SC=PBHoney;NumNeighbors=0;NumThresholdNeighbors=0	GT	./.
chr2	218669713	.	N	<INS>	.	PASS	END=218669713;SVTYPE=INS;SVLEN=914;SC=PBHoney;NumNeighbors=0;NumThresholdNeighbors=0	GT	./.
chr2	197462911	.	N	<DEL>	30	.	END=197462992;SVTYPE=DEL;SVLEN=81;SC=SKSV,SVIM-asm,PAV,Dipcall;NumNeighbors=0;NumThresholdNeighbors=0;MatchId=277;TruScore=0.242798;PctSeqSimilarity=0;PctSizeSimilarity=0.728395;PctRecOverlap=0;SizeDiff=22;StartDistance=-189;EndDistance=-167	GT	1/0
chr2	171005537	.	N	<DEL>	.	PASS	END=171005620;SVTYPE=DEL;SVLEN=-83;SC=PBHoney;NumNeighbors=0;NumThresholdNeighbors=0	GT	./.
chr2	32047453	.	N	<INS>	.	PASS	END=32047453;SVTYPE=INS;SVLEN=2034;SC=PBHoney;NumNeighbors=0;NumThresholdNeighbors=0	GT	./.
chr2	199713806	.	N	<INS>	30	.	END=199713806;SVTYPE=INS;SVLEN=60;SC=Smartie-sv_asm,PAV,Dipcall;NumNeighbors=0;NumThresholdNeighbors=0;MatchId=300;TruScore=0.666667;PctSeqSimilarity=0;PctSizeSimilarity=1;PctRecOverlap=1;SizeDiff=0;StartDistance=0;EndDistance=0	GT	0/1
chr2	159959224	.	N	<DEL>	30	.	END=159961493;SVTYPE=DEL;SVLEN=2269;SC=NanoVar,SVIM,Dipcall;NumNeighbors=0;NumThresholdNeighbors=0;MatchId=237;TruScore=0.658887;PctSeqSimilarity=0;PctSizeSimilarity=0.999559;PctRecOverlap=0.977103;SizeDiff=-1;StartDistance=52;EndDistance=51	GT	1/.
chr2	121148771	.	N	<INS>	.	PASS	END=121148771;SVTYPE=INS;SVLEN=725;SC=PBHoney;NumNeighbors=0;NumThresholdNeighbors=0	GT	./.
chr2	89060074	.	N	<INS>	.	PASS	END=89060074;SVTYPE=INS;SVLEN=176;SC=Smartie-sv_asm;NumNeighbors=0;NumThresholdNeighbors=0	GT	1/1
chr2	89060580	.	N	<INS>	.	PASS	END=89060580;SVTYPE=INS;SVLEN=339;SC=Smartie-sv_asm;NumNeighbors=0;NumThresholdNeighbors=0	GT	1/1
chr2	89060818	.	N	<DEL>	.	PASS	END=89060878;SVTYPE=DEL;SVLEN=-60;SC=Smartie-sv_asm;NumNeighbors=0;NumThresholdNeighbors=0	GT	1/1
chr2	234804620	.	N	<INS>	.	PASS	END=234804620;SVTYPE=INS;SVLEN=140;SC=PBHoney;NumNeighbors=0;NumThresholdNeighbors=0	GT	./.
chr2	123293457	.	N	<INS>	30	.	END=123293457;SVTYPE=INS;SVLEN=10321;SC=Smartie-sv_asm,SVIM-asm,PAV,Dipcall;NumNeighbors=0;NumThresholdNeighbors=0;MatchId=96;TruScore=0.666667;PctSeqSimilarity=0;PctSizeSimilarity=1;PctRecOverlap=1;SizeDiff=0;StartDistance=0;EndDistance=0	GT	0/1
chr2	208532624	nv_SV8717-5164	N	<INS>	16.3	PASS	END=208532625;SVTYPE=INS;SVLEN=117;SC=NanoVar;NumNeighbors=0;NumThresholdNeighbors=0	GT	1/1
chr2	234085524	nv_SV9142-B268	N	<INS>	15.4	PASS	END=234085525;SVTYPE=INS;SVLEN=80;SC=NanoVar;NumNeighbors=0;NumThresholdNeighbors=0;MatchId=312	GT	1/1
chr2	85994711	.	N	<INS>	.	PASS	END=85994711;SVTYPE=INS;SVLEN=183;SC=Smartie-sv_aln;NumNeighbors=0;NumThresholdNeighbors=0	GT	./.
chr2	146357779	.	N	<INS>	.	PASS	END=146357779;SVTYPE=INS;SVLEN=239;SC=PBHoney;NumNeighbors=0;NumThresholdNeighbors=0	GT	./.
chr2	151989904	.	N	<INS>	.	PASS	END=151989904;SVTYPE=INS;SVLEN=261;SC=NanoVar,Smartie-sv_aln;NumNeighbors=0;NumThresholdNeighbors=0;MatchId=248;TruScore=0.171137;PctSeqSimilarity=0;PctSizeSimilarity=0.51341;PctRecOverlap=0;SizeDiff=127;StartDistance=-206;EndDistance=-207	GT	./.
chr2	239394368	.	N	<DEL>	.	PASS	END=239394524;SVTYPE=DEL;SVLEN=-156;SC=PBHoney;NumNeighbors=0;NumThresholdNeighbors=0	GT	./.
chr2	105439634	.	N	<INS>	.	PASS	END=105439634;SVTYPE=INS;SVLEN=2580;SC=PBHoney;NumNeighbors=0;NumThresholdNeighbors=0	GT	./.
chr2	105441183	nv_SV7144-09C1	N	<INS>	17.3	PASS	END=105441184;SVTYPE=INS;SVLEN=2147;SC=NanoVar;NumNeighbors=0;NumThresholdNeighbors=0	GT	1/1
chr2	1833273	.	N	<INS>	30	.	END=1833273;SVTYPE=INS;SVLEN=72;SC=Smartie-sv_aln,Smartie-sv_asm,PAV,Dipcall;NumNeighbors=0;NumThresholdNeighbors=0;MatchId=198;TruScore=0.328704;PctSeqSimilarity=0;PctSizeSimilarity=0.986111;PctRecOverlap=0;SizeDiff=1;StartDistance=-46;EndDistance=-46	GT	1/0
chr2	36216943	.	N	<DEL>	30	.	END=36219008;SVTYPE=DEL;SVLEN=2065;SC=SVIM,Smartie-sv_asm,Dipcall;NumNeighbors=0;NumThresholdNeighbors=0;MatchId=253;TruScore=0.615037;PctSeqSimilarity=0;PctSizeSimilarity=1;PctRecOverlap=0.845111;SizeDiff=0;StartDistance=-320;EndDistance=-320	GT	1/.
chr2	36217369	nv_SV6027-6B20	N	<DEL>	17.9	PASS	END=36217707;SVTYPE=DEL;SVLEN=-338;SC=NanoVar;NumNeighbors=0;NumThresholdNeighbors=0	GT	1/1
chr2	36218224	nv_SV6028-D8568	N	<INS>	7.5	PASS	END=36218225;SVTYPE=INS;SVLEN=765;SC=NanoVar;NumNeighbors=0;NumThresholdNeighbors=0	GT	1/1
chr2	198787396	.	N	<INS>	30	.	END=198787396;SVTYPE=INS;SVLEN=127;SC=Sniffles2,SVIM,Smartie-sv_aln,Smartie-sv_asm,SVIM-asm,Dipcall;NumNeighbors=0;NumThresholdNeighbors=0;MatchId=313;TruScore=0.330709;PctSeqSimilarity=0;PctSizeSimilarity=0.992126;PctRecOverlap=0;SizeDiff=1;StartDistance=-86;EndDistance=-86	GT	1/0
chr2	241242086	nv_SV9435-CF14	N	<DEL>	18.4	PASS	END=241242450;SVTYPE=DEL;SVLEN=-364;SC=NanoVar;NumNeighbors=0;NumThresholdNeighbors=0	GT	1/1
chr2	124439648	.	N	<INS>	.	PASS	END=124439648;SVTYPE=INS;SVLEN=1195;SC=PBHoney;NumNeighbors=0;NumThresholdNeighbors=0	GT	./.
chr2	124440287	nv_SV7537-2566	N	<INS>	4.3	PASS	END=124440288;SVTYPE=INS;SVLEN=1132;SC=NanoVar;NumNeighbors=0;NumThresholdNeighbors=0	GT	1/1
chr2	216516223	nv_SV8822-7C15A	N	<INS>	17.5	PASS	END=216516224;SVTYPE=INS;SVLEN=50;SC=NanoVar;NumNeighbors=0;NumThresholdNeighbors=0	GT	1/1
chr2	10138577	.	N	<INS>	.	PASS	END=10138577;SVTYPE=INS;SVLEN=135;SC=NanoVar,pbsv,SVIM,Smartie-sv_aln;NumNeighbors=0;NumThresholdNeighbors=0;MatchId=256;TruScore=0.198238;PctSeqSimilarity=0;PctSizeSimilarity=0.594714;PctRecOverlap=0;SizeDiff=-92;StartDistance=-323;EndDistance=-324	GT	./.
chr2	10138809	.	N	<INS>	30	.	END=10138809;SVTYPE=INS;SVLEN=84;SC=Smartie-sv_aln,Smartie-sv_asm,SVIM-asm,PAV,Dipcall;NumNeighbors=0;NumThresholdNeighbors=0;MatchId=257;TruScore=0.247788;PctSeqSimilarity=0;PctSizeSimilarity=0.743363;PctRecOverlap=0;SizeDiff=-29;StartDistance=233;EndDistance=233	GT	1/0
chr2	10138817	.	N	<INS>	.	PASS	END=10138817;SVTYPE=INS;SVLEN=201;SC=Smartie-sv_aln;NumNeighbors=0;NumThresholdNeighbors=0;MatchId=258	GT	./.
chr2	102966585	SKSV.INS.7636	N	<INS>	63.3	PASS	END=102966585;SVTYPE=INS;SVLEN=3140;SC=SKSV;NumNeighbors=0;NumThresholdNeighbors=0	GT	0/1
chr2	34347829	.	N	<DEL>	.	PASS	END=34347905;SVTYPE=DEL;SVLEN=-76;SC=PBHoney;NumNeighbors=0;NumThresholdNeighbors=0	GT	./.
chr2	112872213	.	N	<DEL>	30	.	END=112872555;SVTYPE=DEL;SVLEN=342;SC=SKSV,Smartie-sv_asm,SVIM-asm,PAV,Dipcall;NumNeighbors=0;NumThresholdNeighbors=0;MatchId=315;TruScore=0.592511;PctSeqSimilarity=0;PctSizeSimilarity=0.907162;PctRecOverlap=0.87037;SizeDiff=-35;StartDistance=49;EndDistance=14	GT	1/0
chr2	40427249	.	N	<INS>	.	PASS	END=40427249;SVTYPE=INS;SVLEN=84;SC=PBHoney;NumNeighbors=0;NumThresholdNeighbors=0	GT	./.
chr2	181885652	.	N	<INS>	.	PASS	END=181885652;SVTYPE=INS;SVLEN=1279;SC=PBHoney;NumNeighbors=0;NumThresholdNeighbors=0	GT	./.
chr2	10537379	.	N	<INS>	.	PASS	END=10537379;SVTYPE=INS;SVLEN=1675;SC=PBHoney;NumNeighbors=0;NumThresholdNeighbors=0	GT	./.
chr2	203399733	.	N	<INS>	.	PASS	END=203399733;SVTYPE=INS;SVLEN=50;SC=NanoVar,Smartie-sv_aln;NumNeighbors=0;NumThresholdNeighbors=0;MatchId=266;TruScore=0.481132;PctSeqSimilarity=0;PctSizeSimilarity=0.943396;PctRecOverlap=0.5;SizeDiff=-3;StartDistance=0;EndDistance=-1	GT	./.
chr2	203409940	.	N	<INS>	.	PASS	END=203409940;SVTYPE=INS;SVLEN=135;SC=Smartie-sv_aln;NumNeighbors=0;NumThresholdNeighbors=0	GT	./.
chr2	49061403	.	N	<INS>	30	.	END=49061403;SVTYPE=INS;SVLEN=57;SC=Smartie-sv_asm,Dipcall;NumNeighbors=0;NumThresholdNeighbors=0;MatchId=103;TruScore=0.666667;PctSeqSimilarity=0;PctSizeSimilarity=1;PctRecOverlap=1;SizeDiff=0;StartDistance=0;EndDistance=0	GT	1/0
chr2	114737497	.	N	<INS>	30	.	END=114737497;SVTYPE=INS;SVLEN=74;SC=Sniffles2,NanoVar,SVIM,Sniffles,Smartie-sv_aln,Smartie-sv_asm,SVIM-asm,PAV,Dipcall;NumNeighbors=0;NumThresholdNeighbors=0;MatchId=332;TruScore=0.328829;PctSeqSimilarity=0;PctSizeSimilarity=0.986486;PctRecOverlap=0;SizeDiff=1;StartDistance=-65;EndDistance=-65	GT	1/0
chr2	219710576	.	N	<INS>	.	PASS	END=219710576;SVTYPE=INS;SVLEN=1843;SC=PBHoney;NumNeighbors=0;NumThresholdNeighbors=0	GT	./.
chr2	219711625	pbsv.DEL.6910	N	<DEL>	.	PASS	END=219711675;SVTYPE=DEL;SVLEN=50;SC=pbsv;NumNeighbors=0;NumThresholdNeighbors=0	GT	0/1
chr2	128966171	.	N	<DEL>	30	.	END=128966249;SVTYPE=DEL;SVLEN=78;SC=Smartie-sv_asm,SVIM-asm,PAV,Dipcall;NumNeighbors=0;NumThresholdNeighbors=0;MatchId=106;TruScore=0.666667;PctSeqSimilarity=0;PctSizeSimilarity=1;PctRecOverlap=1;SizeDiff=0;StartDistance=0;EndDistance=0	GT	1/0
chr2	37925592	.	N	<DEL>	.	PASS	END=37925659;SVTYPE=DEL;SVLEN=-67;SC=PBHoney;NumNeighbors=0;NumThresholdNeighbors=0	GT	./.
chr2	60616168	.	N	<INS>	30	.	END=60616168;SVTYPE=INS;SVLEN=55;SC=Sniffles2,pbsv,Smartie-sv_asm,SVIM-asm,PAV,Dipcall;NumNeighbors=0;NumThresholdNeighbors=0;MatchId=338;TruScore=0.282051;PctSeqSimilarity=0;PctSizeSimilarity=0.846154;PctRecOverlap=0;SizeDiff=-10;StartDistance=-52;EndDistance=-52	GT	0/1
chr2	197613572	.	N	<DEL>	.	PASS	END=197613911;SVTYPE=DEL;SVLEN=-339;SC=PBHoney;NumNeighbors=0;NumThresholdNeighbors=0	GT	./.
chr2	239676226	chr2-239676227-INS-399	N	<INS>	.	.	END=239676226;SVTYPE=INS;SVLEN=399;SC=MAMnet,SKSV,Smartie-sv_asm,SVIM-asm,PAV;NumNeighbors=0;NumThresholdNeighbors=0;MatchId=351;TruScore=0.333333;PctSeqSimilarity=0;PctSizeSimilarity=1;PctRecOverlap=0;SizeDiff=0;StartDistance=24;EndDistance=23	GT	1/1
chr2	239676226	.	N	<INS>	30	.	END=239676226;SVTYPE=INS;SVLEN=800;SC=Dipcall;NumNeighbors=0;NumThresholdNeighbors=0;MatchId=352	GT	1/.
chr2	6797161	.	N	<INS>	.	PASS	END=6797161;SVTYPE=INS;SVLEN=2213;SC=PBHoney;NumNeighbors=0;NumThresholdNeighbors=0	GT	./.
chr2	205922048	.	N	<DEL>	30	.	END=205922112;SVTYPE=DEL;SVLEN=64;SC=Dipcall;NumNeighbors=0;NumThresholdNeighbors=0	GT	./1
chr2	3308266	.	N	<DEL>	.	PASS	END=3308426;SVTYPE=DEL;SVLEN=-160;SC=NanoVar,Smartie-sv_aln;NumNeighbors=0;NumThresholdNeighbors=0;MatchId=281;TruScore=0.654308;PctSeqSimilarity=0;PctSizeSimilarity=0.993789;PctRecOverlap=0.969136;SizeDiff=-1;StartDistance=5;EndDistance=4	GT	./.
chr2	3318920	.	N	<DEL>	.	PASS	END=3318976;SVTYPE=DEL;SVLEN=-56;SC=PBHoney;NumNeighbors=0;NumThresholdNeighbors=0	GT	./.
chr2	3318940	.	N	<INS>	.	PASS	END=3318940;SVTYPE=INS;SVLEN=240;SC=Smartie-sv_asm;NumNeighbors=0;NumThresholdNeighbors=0;MatchId=131	GT	0/1
chr2	3319069	.	N	<INS>	30	.	END=3319069;SVTYPE=INS;SVLEN=111;SC=SVIM-asm,Dipcall;NumNeighbors=0;NumThresholdNeighbors=0;MatchId=132;TruScore=0.666667;PctSeqSimilarity=0;PctSizeSimilarity=1;PctRecOverlap=1;SizeDiff=0;StartDistance=0;EndDistance=0	GT	1/0
chr2	3319575	.	N	<INS>	30	.	END=3319575;SVTYPE=INS;SVLEN=331;SC=SVIM-asm,Dipcall;NumNeighbors=0;NumThresholdNeighbors=0;MatchId=101;TruScore=0.666667;PctSeqSimilarity=0;PctSizeSimilarity=1;PctRecOverlap=1;SizeDiff=0;StartDistance=0;EndDistance=0	GT	1/0
chr2	3319800	.	N	<INS>	30	.	END=3319800;SVTYPE=INS;SVLEN=332;SC=SVIM-asm,Dipcall;NumNeighbors=0;NumThresholdNeighbors=0;MatchId=102;TruScore=0.664659;PctSeqSimilarity=0;PctSizeSimilarity=0.993976;PctRecOverlap=1;SizeDiff=2;StartDistance=0;EndDistance=0	GT	1/.
chr2	2754028	Sniffles2.INS.75S1	N	<INS>	55	PASS	END=2754028;SVTYPE=INS;SVLEN=259;SC=Sniffles2;NumNeighbors=0;NumThresholdNeighbors=0	GT	0/1
chr2	206877	.	N	<INS>	.	PASS	END=206877;SVTYPE=INS;SVLEN=240;SC=PBHoney;NumNeighbors=0;NumThresholdNeighbors=0	GT	./.
chr2	124159823	SKSV.DEL.6325	N	<DEL>	191.7	PASS	END=124159876;SVTYPE=DEL;SVLEN=53;SC=SKSV;NumNeighbors=0;NumThresholdNeighbors=0	GT	1/1
chr2	240739656	nv_SV9393-3693A	N	<DEL>	12.6	PASS	END=240739762;SVTYPE=DEL;SVLEN=-106;SC=NanoVar;NumNeighbors=0;NumThresholdNeighbors=0	GT	0/1
chr2	241047812	.	N	<INS>	30	.	END=241047812;SVTYPE=INS;SVLEN=125;SC=SVIM-asm,Dipcall;NumNeighbors=0;NumThresholdNeighbors=0;MatchId=368;TruScore=0.666667;PctSeqSimilarity=0;PctSizeSimilarity=1;PctRecOverlap=1;SizeDiff=0;StartDistance=0;EndDistance=0	GT	0/1
chr2	241047812	svim_asm.DEL.1730	N	<DEL>	.	PASS	END=241047881;SVTYPE=DEL;SVLEN=69;SC=SVIM-asm;NumNeighbors=0;NumThresholdNeighbors=0;MatchId=369	GT	0/1
chr2	241047818	.	N	<INS>	.	PASS	END=241047818;SVTYPE=INS;SVLEN=52;SC=Smartie-sv_aln;NumNeighbors=0;NumThresholdNeighbors=0;MatchId=370	GT	./.
chr2	220986031	pbsv.DEL.6926	N	<DEL>	.	PASS	END=220986083;SVTYPE=DEL;SVLEN=52;SC=pbsv;NumNeighbors=0;NumThresholdNeighbors=0	GT	0/1
chr2	179315138	.	N	<DEL>	.	PASS	END=179315692;SVTYPE=DEL;SVLEN=-554;SC=Smartie-sv_asm;NumNeighbors=0;NumThresholdNeighbors=0	GT	0/1
chr2	1852139	nv_SV5298-2871	N	<DEL>	4.5	PASS	END=1852196;SVTYPE=DEL;SVLEN=-57;SC=NanoVar;NumNeighbors=0;NumThresholdNeighbors=0	GT	0/1
chr2	1089571	.	N	<DEL>	30	.	END=1089775;SVTYPE=DEL;SVLEN=204;SC=Smartie-sv_asm,SVIM-asm,Dipcall;NumNeighbors=1;NumThresholdNeighbors=0;MatchId=374;TruScore=0.25;PctSeqSimilarity=0;PctSizeSimilarity=0.75;PctRecOverlap=0;SizeDiff=-68;StartDistance=-674;EndDistance=-742	GT	0/1
chr2	1089812	.	N	<DEL>	30	.	END=1089880;SVTYPE=DEL;SVLEN=68;SC=NanoVar,pbsv,SVIM,Sniffles,Smartie-sv_aln,Smartie-sv_asm,PAV,Dipcall;NumNeighbors=0;NumThresholdNeighbors=0;MatchId=376;TruScore=0.376121;PctSeqSimilarity=0;PctSizeSimilarity=0.985507;PctRecOverlap=0.142857;SizeDiff=-1;StartDistance=-59;EndDistance=-60	GT	1/0
chr2	204116373	.	N	<INS>	.	PASS	END=204116373;SVTYPE=INS;SVLEN=270;SC=PBHoney;NumNeighbors=0;NumThresholdNeighbors=0	GT	./.
chr2	55170740	.	N	<INS>	.	PASS	END=55170740;SVTYPE=INS;SVLEN=3187;SC=PBHoney;NumNeighbors=0;NumThresholdNeighbors=0	GT	./.
chr2	55172453	nv_SV6280-B4EC	N	<INS>	15.4	PASS	END=55172454;SVTYPE=INS;SVLEN=2855;SC=NanoVar;NumNeighbors=0;NumThresholdNeighbors=0	GT	1/1
chr2	2523850	.	N	<INS>	.	PASS	END=2523850;SVTYPE=INS;SVLEN=52;SC=Smartie-sv_asm;NumNeighbors=0;NumThresholdNeighbors=0	GT	0/1
chr2	130442747	.	N	<INS>	.	PASS	END=130442747;SVTYPE=INS;SVLEN=1425;SC=PBHoney;NumNeighbors=0;NumThresholdNeighbors=0	GT	./.
chr2	119894174	.	N	<INS>	.	PASS	END=119894174;SVTYPE=INS;SVLEN=154;SC=PBHoney;NumNeighbors=0;NumThresholdNeighbors=0	GT	./.
chr2	3203524	.	N	<INS>	.	PASS	END=3203524;SVTYPE=INS;SVLEN=91;SC=Smartie-sv_aln;NumNeighbors=0;NumThresholdNeighbors=0	GT	./.
chr2	845359	chr2-845360-INS-143	N	<INS>	.	.	END=845359;SVTYPE=INS;SVLEN=143;SC=PAV;NumNeighbors=1;NumThresholdNeighbors=0;MatchId=385	GT	0/1
chr2	845955	chr2-845956-INS-141	N	<INS>	.	.	END=845955;SVTYPE=INS;SVLEN=141;SC=Smartie-sv_asm,PAV;NumNeighbors=0;NumThresholdNeighbors=0;MatchId=122;TruScore=0.666667;PctSeqSimilarity=0;PctSizeSimilarity=1;PctRecOverlap=1;SizeDiff=0;StartDistance=0;EndDistance=0	GT	0/1
chr2	241580311	.	N	<INS>	30	.	END=241580311;SVTYPE=INS;SVLEN=2188;SC=NanoVar,Smartie-sv_asm,SVIM-asm,PAV,Dipcall;NumNeighbors=0;NumThresholdNeighbors=0;MatchId=306;TruScore=0.224863;PctSeqSimilarity=0;PctSizeSimilarity=0.674589;PctRecOverlap=0;SizeDiff=712;StartDistance=-155;EndDistance=-156	GT	1/0
chr2	241581318	nv_SV9480-F0081	N	<INS>	7.2	PASS	END=241581319;SVTYPE=INS;SVLEN=75;SC=NanoVar;NumNeighbors=0;NumThresholdNeighbors=0	GT	0/1
chr2	235423485	nv_SV9173-24F4F	N	<INS>	7.8	PASS	END=235423486;SVTYPE=INS;SVLEN=344;SC=NanoVar;NumNeighbors=0;NumThresholdNeighbors=0	GT	0/1
chr2	191002633	.	N	<INS>	.	PASS	END=191002633;SVTYPE=INS;SVLEN=87;SC=Smartie-sv_asm;NumNeighbors=0;NumThresholdNeighbors=0	GT	0/1
chr2	71845201	.	N	<INS>	30	.	END=71845201;SVTYPE=INS;SVLEN=114;SC=Smartie-sv_asm,SVIM-asm,PAV,Dipcall;NumNeighbors=1;NumThresholdNeighbors=0;MatchId=392;TruScore=0.333333;PctSeqSimilarity=0;PctSizeSimilarity=1;PctRecOverlap=0;SizeDiff=0;StartDistance=-20;EndDistance=-20	GT	1/0
chr2	71845281	.	N	<INS>	30	.	END=71845281;SVTYPE=INS;SVLEN=242;SC=Smartie-sv_asm,SVIM-asm,PAV,Dipcall;NumNeighbors=1;NumThresholdNeighbors=0;MatchId=393;TruScore=0.666667;PctSeqSimilarity=0;PctSizeSimilarity=1;PctRecOverlap=1;SizeDiff=0;StartDistance=0;EndDistance=0	GT	0/1
chr2	71845479	.	N	<INS>	30	.	END=71845479;SVTYPE=INS;SVLEN=244;SC=Smartie-sv_asm,PAV,Dipcall;NumNeighbors=1;NumThresholdNeighbors=0;MatchId=394;TruScore=0.666667;PctSeqSimilarity=0;PctSizeSimilarity=1;PctRecOverlap=1;SizeDiff=0;StartDistance=0;EndDistance=0	GT	0/1
chr2	71845518	.	N	<INS>	30	.	END=71845518;SVTYPE=INS;SVLEN=1294;SC=Smartie-sv_asm,SVIM-asm,Dipcall;NumNeighbors=0;NumThresholdNeighbors=0;MatchId=396;TruScore=0.180835;PctSeqSimilarity=0;PctSizeSimilarity=0.542504;PctRecOverlap=0;SizeDiff=592;StartDistance=-2;EndDistance=-2	GT	1/0
chr2	71845734	chr2-71845735-INS-575	N	<INS>	.	.	END=71845734;SVTYPE=INS;SVLEN=575;SC=pbsv,Smartie-sv_asm,PAV;NumNeighbors=0;NumThresholdNeighbors=0;MatchId=397;TruScore=0.331014;PctSeqSimilarity=0;PctSizeSimilarity=0.993043;PctRecOverlap=0;SizeDiff=4;StartDistance=247;EndDistance=247	GT	1/0
chr2	242535922	.	N	<INS>	.	PASS	END=242535922;SVTYPE=INS;SVLEN=68;SC=Smartie-sv_aln;NumNeighbors=0;NumThresholdNeighbors=0;MatchId=399	GT	./.
chr2	242265964	.	N	<DEL>	.	PASS	END=242266113;SVTYPE=DEL;SVLEN=-149;SC=Smartie-sv_aln;NumNeighbors=0;NumThresholdNeighbors=0	GT	./.
chr2	213333022	.	N	<DEL>	.	PASS	END=213333100;SVTYPE=DEL;SVLEN=-78;SC=PBHoney;NumNeighbors=0;NumThresholdNeighbors=0	GT	./.
chr2	234122786	.	N	<DEL>	.	PASS	END=234122879;SVTYPE=DEL;SVLEN=-93;SC=PBHoney;NumNeighbors=0;NumThresholdNeighbors=0	GT	./.
chr2	238450259	.	N	<INS>	.	PASS	END=238450259;SVTYPE=INS;SVLEN=2380;SC=PBHoney;NumNeighbors=0;NumThresholdNeighbors=0	GT	./.
chr2	239833524	SKSV.DEL.6751	N	<DEL>	229	PASS	END=239833575;SVTYPE=DEL;SVLEN=51;SC=SKSV;NumNeighbors=0;NumThresholdNeighbors=0	GT	1/1
chr2	104321666	.	N	<DEL>	30	.	END=104321738;SVTYPE=DEL;SVLEN=72;SC=SVIM-asm,Dipcall;NumNeighbors=0;NumThresholdNeighbors=0;MatchId=118;TruScore=0.666667;PctSeqSimilarity=0;PctSizeSimilarity=1;PctRecOverlap=1;SizeDiff=0;StartDistance=0;EndDistance=0	GT	0/1
chr2	16406415	2405_1	N	<DEL>	.	PASS	END=16407766;SVTYPE=DEL;SVLEN=-1351;SC=Sniffles2,pbsv,Sniffles;NumNeighbors=0;NumThresholdNeighbors=0;MatchId=406;TruScore=0.666173;PctSeqSimilarity=0;PctSizeSimilarity=0.99926;PctRecOverlap=0.99926;SizeDiff=1;StartDistance=0;EndDistance=1	GT	0/0
chr2	16407988	.	N	<INS>	19	PASS	END=16407989;SVTYPE=INS;SVLEN=1602;SC=MAMnet;NumNeighbors=0;NumThresholdNeighbors=0	GT	1/1
chr2	59453521	.	N	<INS>	30	.	END=59453521;SVTYPE=INS;SVLEN=61;SC=SKSV,NanoVar,SVIM-asm,Dipcall;NumNeighbors=0;NumThresholdNeighbors=0;MatchId=382;TruScore=0.273224;PctSeqSimilarity=0;PctSizeSimilarity=0.819672;PctRecOverlap=0;SizeDiff=11;StartDistance=-93;EndDistance=-93	GT	1/0
chr2	135875032	SKSV.INS.7798	N	<INS>	81.1	PASS	END=135875032;SVTYPE=INS;SVLEN=762;SC=SKSV;NumNeighbors=0;NumThresholdNeighbors=0	GT	0/1
chr2	241097529	.	N	<INS>	30	.	END=241097529;SVTYPE=INS;SVLEN=58;SC=SVIM-asm,PAV,Dipcall;NumNeighbors=0;NumThresholdNeighbors=0;MatchId=384;TruScore=0.666667;PctSeqSimilarity=0;PctSizeSimilarity=1;PctRecOverlap=1;SizeDiff=0;StartDistance=0;EndDistance=0	GT	1/0
chr2	241097700	.	N	<INS>	30	.	END=241097700;SVTYPE=INS;SVLEN=57;SC=SVIM-asm,PAV,Dipcall;NumNeighbors=0;NumThresholdNeighbors=0;MatchId=385;TruScore=0.666667;PctSeqSimilarity=0;PctSizeSimilarity=1;PctRecOverlap=1;SizeDiff=0;StartDistance=0;EndDistance=0	GT	1/0
chr2	241097864	.	N	<INS>	30	.	END=241097864;SVTYPE=INS;SVLEN=340;SC=Smartie-sv_asm,SVIM-asm,PAV,Dipcall;NumNeighbors=0;NumThresholdNeighbors=0;MatchId=386;TruScore=0.199882;PctSeqSimilarity=0;PctSizeSimilarity=0.599647;PctRecOverlap=0;SizeDiff=-227;StartDistance=-61;EndDistance=-61	GT	1/0
chr2	241098038	.	N	<INS>	30	.	END=241098038;SVTYPE=INS;SVLEN=734;SC=SKSV,pbsv,Smartie-sv_asm,SVIM-asm,Dipcall;NumNeighbors=0;NumThresholdNeighbors=0;MatchId=387;TruScore=0.255127;PctSeqSimilarity=0;PctSizeSimilarity=0.765381;PctRecOverlap=0;SizeDiff=-225;StartDistance=361;EndDistance=361	GT	1/0
chr2	241098489	.	N	<INS>	30	.	END=241098489;SVTYPE=INS;SVLEN=227;SC=Smartie-sv_asm,SVIM-asm,Dipcall;NumNeighbors=0;NumThresholdNeighbors=0;MatchId=137;TruScore=0.191561;PctSeqSimilarity=0;PctSizeSimilarity=0.574684;PctRecOverlap=0;SizeDiff=-168;StartDistance=-84;EndDistance=-84	GT	1/0
chr2	123983752	.	N	<INS>	30	.	END=123983752;SVTYPE=INS;SVLEN=206;SC=Sniffles2,Smartie-sv_aln,Smartie-sv_asm,Dipcall;NumNeighbors=0;NumThresholdNeighbors=0;MatchId=402;TruScore=0.328479;PctSeqSimilarity=0;PctSizeSimilarity=0.985437;PctRecOverlap=0;SizeDiff=3;StartDistance=-48;EndDistance=-48	GT	1/0
chr2	234002450	.	N	<INS>	.	PASS	END=234002450;SVTYPE=INS;SVLEN=160;SC=PBHoney;NumNeighbors=0;NumThresholdNeighbors=0	GT	./.
chr2	7628579	.	N	<INS>	30	.	END=7628579;SVTYPE=INS;SVLEN=730;SC=Sniffles2,Smartie-sv_asm,SVIM-asm,Dipcall;NumNeighbors=0;NumThresholdNeighbors=0;MatchId=407;TruScore=0.299672;PctSeqSimilarity=0;PctSizeSimilarity=0.899015;PctRecOverlap=0;SizeDiff=-82;StartDistance=61;EndDistance=61	GT	0/1
chr2	7628601	chr2-7628602-INS-81	N	<INS>	.	.	END=7628601;SVTYPE=INS;SVLEN=81;SC=PAV;NumNeighbors=0;NumThresholdNeighbors=0;MatchId=408	GT	0/1
chr2	7628671	.	N	<INS>	30	.	END=7628671;SVTYPE=INS;SVLEN=256;SC=Smartie-sv_asm,SVIM-asm,PAV,Dipcall;NumNeighbors=0;NumThresholdNeighbors=0;MatchId=409;TruScore=0.666667;PctSeqSimilarity=0;PctSizeSimilarity=1;PctRecOverlap=1;SizeDiff=0;StartDistance=0;EndDistance=0	GT	1/0
chr2	7628778	chr2-7628779-INS-94	N	<INS>	.	.	END=7628778;SVTYPE=INS;SVLEN=94;SC=PAV;NumNeighbors=0;NumThresholdNeighbors=0;MatchId=410	GT	0/1
chr2	7628999	.	N	<INS>	30	.	END=7628999;SVTYPE=INS;SVLEN=714;SC=Smartie-sv_asm,SVIM-asm,Dipcall;NumNeighbors=0;NumThresholdNeighbors=0;MatchId=411;TruScore=0.666667;PctSeqSimilarity=0;PctSizeSimilarity=1;PctRecOverlap=1;SizeDiff=0;StartDistance=0;EndDistance=0	GT	1/0
chr2	7629190	chr2-7629191-INS-101	N	<INS>	.	.	END=7629190;SVTYPE=INS;SVLEN=101;SC=SVIM-asm,PAV;NumNeighbors=0;NumThresholdNeighbors=0;MatchId=340;TruScore=0.5;PctSeqSimilarity=0;PctSizeSimilarity=0.5;PctRecOverlap=1;SizeDiff=-101;StartDistance=0;EndDistance=0	GT	0/1
chr2	7629190	.	N	<INS>	30	.	END=7629190;SVTYPE=INS;SVLEN=270;SC=Smartie-sv_asm,Dipcall;NumNeighbors=0;NumThresholdNeighbors=0;MatchId=341;TruScore=0.596296;PctSeqSimilarity=0;PctSizeSimilarity=0.788889;PctRecOverlap=1;SizeDiff=57;StartDistance=0;EndDistance=0	GT	1/.
chr2	7629293	chr2-7629294-INS-1495	N	<INS>	.	.	END=7629293;SVTYPE=INS;SVLEN=1495;SC=NanoVar,PAV;NumNeighbors=0;NumThresholdNeighbors=0;MatchId=342;TruScore=0.206243;PctSeqSimilarity=0;PctSizeSimilarity=0.618729;PctRecOverlap=0;SizeDiff=570;StartDistance=-214;EndDistance=-215	GT	1/1
chr2	7629302	.	N	<INS>	30	.	END=7629302;SVTYPE=INS;SVLEN=567;SC=Smartie-sv_asm,Dipcall;NumNeighbors=0;NumThresholdNeighbors=0;MatchId=343;TruScore=0.666667;PctSeqSimilarity=0;PctSizeSimilarity=1;PctRecOverlap=1;SizeDiff=0;StartDistance=0;EndDistance=0	GT	1/0
chr2	24639910	.	N	<INS>	.	PASS	END=24639910;SVTYPE=INS;SVLEN=648;SC=PBHoney;NumNeighbors=0;NumThresholdNeighbors=0	GT	./.
chr2	208958807	nv_SV8721-782A	N	<DEL>	12.1	PASS	END=208959147;SVTYPE=DEL;SVLEN=-340;SC=NanoVar;NumNeighbors=0;NumThresholdNeighbors=0	GT	0/1
chr2	25408379	Sniffles2.INS.178S1	N	<INS>	53	PASS	END=25408379;SVTYPE=INS;SVLEN=220;SC=Sniffles2;NumNeighbors=0;NumThresholdNeighbors=0	GT	0/1
chr2	25408627	pbsv.INS.4369	N	<INS>	.	PASS	END=25408627;SVTYPE=INS;SVLEN=816;SC=pbsv;NumNeighbors=0;NumThresholdNeighbors=0;MatchId=418	GT	0/1
chr2	25409010	nv_SV5870-DF02	N	<INS>	14.8	PASS	END=25409011;SVTYPE=INS;SVLEN=181;SC=NanoVar;NumNeighbors=0;NumThresholdNeighbors=0	GT	1/1
chr2	242705118	nv_SV9595-BC112	N	<DEL>	13.3	PASS	END=242706618;SVTYPE=DEL;SVLEN=-1500;SC=NanoVar;NumNeighbors=0;NumThresholdNeighbors=0	GT	0/1
chr2	147020163	.	N	<INS>	.	PASS	END=147020163;SVTYPE=INS;SVLEN=1526;SC=PBHoney;NumNeighbors=0;NumThresholdNeighbors=0	GT	./.
chr2	187470627	.	N	<INS>	.	PASS	END=187470627;SVTYPE=INS;SVLEN=189;SC=Smartie-sv_aln;NumNeighbors=0;NumThresholdNeighbors=0	GT	./.
chr2	65975303	chr2-65975304-INS-59	N	<INS>	.	.	END=65975303;SVTYPE=INS;SVLEN=59;SC=SKSV,Smartie-sv_asm,SVIM-asm,PAV;NumNeighbors=0;NumThresholdNeighbors=0;MatchId=411;TruScore=0.327684;PctSeqSimilarity=0;PctSizeSimilarity=0.983051;PctRecOverlap=0;SizeDiff=1;StartDistance=-31;EndDistance=-31	GT	1/0
chr2	160094370	.	N	<INS>	.	PASS	END=160094370;SVTYPE=INS;SVLEN=84;SC=Smartie-sv_aln;NumNeighbors=0;NumThresholdNeighbors=0	GT	./.
chr2	118325808	SKSV.INS.7706	N	<INS>	118.6	PASS	END=118325808;SVTYPE=INS;SVLEN=820;SC=SKSV;NumNeighbors=0;NumThresholdNeighbors=0	GT	0/1
chr2	23803203	pbsv.DEL.4336	N	<DEL>	.	PASS	END=23803823;SVTYPE=DEL;SVLEN=620;SC=pbsv;NumNeighbors=0;NumThresholdNeighbors=0;MatchId=352	GT	1/1
chr2	23803364	nv_SV5827-1DA81	N	<DEL>	1.6	PASS	END=23803667;SVTYPE=DEL;SVLEN=-303;SC=NanoVar;NumNeighbors=0;NumThresholdNeighbors=0	GT	./.
chr2	207240171	.	N	<INS>	30	.	END=207240171;SVTYPE=INS;SVLEN=149;SC=SVIM,Sniffles,Smartie-sv_aln,PBHoney,Smartie-sv_asm,SVIM-asm,PAV,Dipcall;NumNeighbors=0;NumThresholdNeighbors=0;MatchId=446;TruScore=0.187919;PctSeqSimilarity=0;PctSizeSimilarity=0.563758;PctRecOverlap=0;SizeDiff=65;StartDistance=-34;EndDistance=-34	GT	./1
chr2	207240171	.	N	<INS>	.	PASS	END=207240171;SVTYPE=INS;SVLEN=60;SC=pbsv,SVIM,Smartie-sv_aln;NumNeighbors=0;NumThresholdNeighbors=0;MatchId=447;TruScore=0.666667;PctSeqSimilarity=0;PctSizeSimilarity=1;PctRecOverlap=1;SizeDiff=0;StartDistance=0;EndDistance=0	GT	./.
chr2	149437479	.	N	<DEL>	.	PASS	END=149437681;SVTYPE=DEL;SVLEN=-202;SC=PBHoney;NumNeighbors=0;NumThresholdNeighbors=0	GT	./.
chr2	147523220	nv_SV7944-56E3	N	<INS>	11.2	PASS	END=147523221;SVTYPE=INS;SVLEN=153;SC=NanoVar;NumNeighbors=0;NumThresholdNeighbors=0	GT	0/1
chr2	168732603	.	N	<INS>	30	.	END=168732603;SVTYPE=INS;SVLEN=52;SC=Smartie-sv_asm,SVIM-asm,PAV,Dipcall;NumNeighbors=0;NumThresholdNeighbors=0;MatchId=154;TruScore=0.653846;PctSeqSimilarity=0;PctSizeSimilarity=0.961538;PctRecOverlap=1;SizeDiff=2;StartDistance=0;EndDistance=0	GT	./1
chr2	189162846	.	N	<INS>	.	PASS	END=189162846;SVTYPE=INS;SVLEN=314;SC=PBHoney;NumNeighbors=0;NumThresholdNeighbors=0	GT	./.
chr2	144623820	.	N	<DEL>	.	PASS	END=144623923;SVTYPE=DEL;SVLEN=-103;SC=PBHoney;NumNeighbors=0;NumThresholdNeighbors=0	GT	./.
chr2	120309898	pbsv.DEL.5602	N	<DEL>	.	PASS	END=120310333;SVTYPE=DEL;SVLEN=435;SC=pbsv;NumNeighbors=0;NumThresholdNeighbors=0;MatchId=361	GT	1/1
chr2	120309974	nv_SV7462-50EBC	N	<DEL>	1	PASS	END=120310069;SVTYPE=DEL;SVLEN=-95;SC=NanoVar;NumNeighbors=0;NumThresholdNeighbors=0	GT	./.
chr2	120417195	nv_SV7464-076C	N	<DEL>	13	PASS	END=120418495;SVTYPE=DEL;SVLEN=-1300;SC=NanoVar;NumNeighbors=0;NumThresholdNeighbors=0	GT	0/1
chr2	120451452	Sniffles2.INS.39CS1	N	<INS>	59	PASS	END=120451452;SVTYPE=INS;SVLEN=112;SC=Sniffles2;NumNeighbors=1;NumThresholdNeighbors=0;MatchId=458	GT	1/1
chr2	68833930	.	N	<DEL>	.	PASS	END=68834006;SVTYPE=DEL;SVLEN=-76;SC=PBHoney;NumNeighbors=0;NumThresholdNeighbors=0	GT	./.
chr2	65596391	.	N	<DEL>	.	PASS	END=65596448;SVTYPE=DEL;SVLEN=-57;SC=PBHoney;NumNeighbors=0;NumThresholdNeighbors=0	GT	./.
chr2	180999423	.	N	<INS>	.	PASS	END=180999423;SVTYPE=INS;SVLEN=2225;SC=PBHoney;NumNeighbors=0;NumThresholdNeighbors=0	GT	./.
chr2	99275889	.	N	<INS>	.	PASS	END=99275889;SVTYPE=INS;SVLEN=1503;SC=PBHoney;NumNeighbors=0;NumThresholdNeighbors=0	GT	./.
chr2	222457501	.	N	<DEL>	.	PASS	END=222457603;SVTYPE=DEL;SVLEN=-102;SC=PBHoney;NumNeighbors=0;NumThresholdNeighbors=0	GT	./.
chr2	241562821	.	N	<DEL>	.	PASS	END=241562916;SVTYPE=DEL;SVLEN=-95;SC=Smartie-sv_aln;NumNeighbors=0;NumThresholdNeighbors=0	GT	./.
chr2	241565240	nv_SV9472-2A343	N	<INS>	8.6	PASS	END=241565241;SVTYPE=INS;SVLEN=1073;SC=NanoVar;NumNeighbors=0;NumThresholdNeighbors=0	GT	0/1
chr2	241565449	svim_asm.INS.2482	N	<INS>	.	PASS	END=241565449;SVTYPE=INS;SVLEN=1124;SC=NanoVar,pbsv,Smartie-sv_aln,Smartie-sv_asm,SVIM-asm;NumNeighbors=0;NumThresholdNeighbors=0;MatchId=369;TruScore=0.322155;PctSeqSimilarity=0;PctSizeSimilarity=0.966466;PctRecOverlap=0;SizeDiff=-39;StartDistance=-15;EndDistance=-16	GT	0/1
chr2	242817099	.	N	<INS>	30	.	END=242817099;SVTYPE=INS;SVLEN=53;SC=SVIM-asm,Dipcall;NumNeighbors=1;NumThresholdNeighbors=0;MatchId=468;TruScore=0.666667;PctSeqSimilarity=0;PctSizeSimilarity=1;PctRecOverlap=1;SizeDiff=0;StartDistance=0;EndDistance=0	GT	0/1
chr2	231202736	.	N	<INS>	30	.	END=231202736;SVTYPE=INS;SVLEN=4967;SC=Smartie-sv_asm,SVIM-asm,PAV,Dipcall;NumNeighbors=0;NumThresholdNeighbors=0;MatchId=159;TruScore=0.666667;PctSeqSimilarity=0;PctSizeSimilarity=1;PctRecOverlap=1;SizeDiff=0;StartDistance=0;EndDistance=0	GT	0/1
chr2	111982065	.	N	<DEL>	30	.	END=111982128;SVTYPE=DEL;SVLEN=63;SC=SVIM-asm,Dipcall;NumNeighbors=0;NumThresholdNeighbors=0;MatchId=147;TruScore=0.666667;PctSeqSimilarity=0;PctSizeSimilarity=1;PctRecOverlap=1;SizeDiff=0;StartDistance=0;EndDistance=0	GT	1/0
chr2	112007960	.	N	<INS>	.	PASS	END=112007960;SVTYPE=INS;SVLEN=2104;SC=PBHoney;NumNeighbors=0;NumThresholdNeighbors=0	GT	./.
chr2	112009084	.	N	<INS>	30	.	END=112009084;SVTYPE=INS;SVLEN=2010;SC=NanoVar,Smartie-sv_asm,SVIM-asm,Dipcall;NumNeighbors=0;NumThresholdNeighbors=0;MatchId=376;TruScore=0.29386;PctSeqSimilarity=0;PctSizeSimilarity=0.881579;PctRecOverlap=0;SizeDiff=-270;StartDistance=18;EndDistance=17	GT	0/1
chr2	118401167	.	N	<INS>	.	PASS	END=118401167;SVTYPE=INS;SVLEN=131;SC=NanoVar,Smartie-sv_aln;NumNeighbors=0;NumThresholdNeighbors=0;MatchId=377;TruScore=0.323457;PctSeqSimilarity=0;PctSizeSimilarity=0.97037;PctRecOverlap=0;SizeDiff=-4;StartDistance=-11;EndDistance=-12	GT	./.
chr2	170431724	.	N	<DEL>	.	PASS	END=170431873;SVTYPE=DEL;SVLEN=-149;SC=Smartie-sv_aln;NumNeighbors=0;NumThresholdNeighbors=0	GT	./.
chr2	49533259	Sniffles2.DEL.8F6S1	N	<DEL>	59	PASS	END=49544603;SVTYPE=DEL;SVLEN=-11344;SC=Sniffles2;NumNeighbors=0;NumThresholdNeighbors=0	GT	0/1
chr2	6613998	.	N	<DEL>	.	PASS	END=6614057;SVTYPE=DEL;SVLEN=-59;SC=Smartie-sv_asm;NumNeighbors=0;NumThresholdNeighbors=0	GT	0/1
chr2	102402125	nv_SV7119-89350	N	<DEL>	15.8	PASS	END=102402189;SVTYPE=DEL;SVLEN=-64;SC=NanoVar;NumNeighbors=0;NumThresholdNeighbors=0	GT	1/1
chr2	232469270	.	N	<INS>	.	PASS	END=232469270;SVTYPE=INS;SVLEN=191;SC=PBHoney;NumNeighbors=0;NumThresholdNeighbors=0	GT	./.
chr2	213628279	.	N	<DEL>	30	.	END=213628341;SVTYPE=DEL;SVLEN=62;SC=Smartie-sv_asm,Dipcall;NumNeighbors=0;NumThresholdNeighbors=0;MatchId=163;TruScore=0.645994;PctSeqSimilarity=0;PctSizeSimilarity=0.96875;PctRecOverlap=0.969231;SizeDiff=-2;StartDistance=0;EndDistance=-2	GT	./1
chr2	24474254	.	N	<DEL>	.	PASS	END=24474338;SVTYPE=DEL;SVLEN=-84;SC=NanoVar,Smartie-sv_aln,Smartie-sv_asm;NumNeighbors=0;NumThresholdNeighbors=0;MatchId=383;TruScore=0.515021;PctSeqSimilarity=0;PctSizeSimilarity=0.965517;PctRecOverlap=0.579545;SizeDiff=-3;StartDistance=-34;EndDistance=-37	GT	0/1
chr2	24487544	.	N	<INS>	30	.	END=24487544;SVTYPE=INS;SVLEN=85;SC=Smartie-sv_aln,Smartie-sv_asm,Dipcall;NumNeighbors=0;NumThresholdNeighbors=0;MatchId=306;TruScore=0.654902;PctSeqSimilarity=0;PctSizeSimilarity=0.964706;PctRecOverlap=1;SizeDiff=3;StartDistance=0;EndDistance=0	GT	./1
chr2	76050395	.	N	<INS>	30	.	END=76050395;SVTYPE=INS;SVLEN=52;SC=SVIM-asm,Dipcall;NumNeighbors=0;NumThresholdNeighbors=0;MatchId=153;TruScore=0.666667;PctSeqSimilarity=0;PctSizeSimilarity=1;PctRecOverlap=1;SizeDiff=0;StartDistance=0;EndDistance=0	GT	1/0
chr2	76050595	.	N	<DEL>	30	.	END=76050647;SVTYPE=DEL;SVLEN=52;SC=SVIM-asm,Dipcall;NumNeighbors=0;NumThresholdNeighbors=0;MatchId=154;TruScore=0.666667;PctSeqSimilarity=0;PctSizeSimilarity=1;PctRecOverlap=1;SizeDiff=0;StartDistance=0;EndDistance=0	GT	1/0
chr2	192262935	.	N	<INS>	.	PASS	END=192262935;SVTYPE=INS;SVLEN=301;SC=Smartie-sv_aln;NumNeighbors=0;NumThresholdNeighbors=0	GT	./.
chr2	209943195	svim.DEL.2479	N	<DEL>	18	PASS	END=209949102;SVTYPE=DEL;SVLEN=5907;SC=Sniffles2,pbsv,SVIM;NumNeighbors=0;NumThresholdNeighbors=0;MatchId=472;TruScore=0.66661;PctSeqSimilarity=0;PctSizeSimilarity=1;PctRecOverlap=0.999831;SizeDiff=0;StartDistance=-1;EndDistance=-1	GT	0/1
chr2	16271867	nv_SV5728-270C	N	<DEL>	9.7	PASS	END=16274098;SVTYPE=DEL;SVLEN=-2231;SC=NanoVar;NumNeighbors=0;NumThresholdNeighbors=0	GT	0/1
chr2	31559689	.	N	<INS>	.	PASS	END=31559689;SVTYPE=INS;SVLEN=320;SC=Smartie-sv_asm;NumNeighbors=0;NumThresholdNeighbors=0	GT	0/1
chr2	855291	.	N	<INS>	.	PASS	END=855291;SVTYPE=INS;SVLEN=1537;SC=PBHoney;NumNeighbors=0;NumThresholdNeighbors=0	GT	./.
chr2	30316392	.	N	<INS>	.	PASS	END=30316392;SVTYPE=INS;SVLEN=59;SC=Smartie-sv_aln;NumNeighbors=0;NumThresholdNeighbors=0	GT	./.
chr2	240809709	nv_SV9398-463C	N	<INS>	10.2	PASS	END=240809710;SVTYPE=INS;SVLEN=4621;SC=NanoVar;NumNeighbors=0;NumThresholdNeighbors=0	GT	0/1
chr2	60694591	.	N	<DEL>	30	.	END=60694712;SVTYPE=DEL;SVLEN=121;SC=NanoVar,pbsv,Smartie-sv_aln,Smartie-sv_asm,SVIM-asm,Dipcall;NumNeighbors=1;NumThresholdNeighbors=0;MatchId=495;TruScore=0.650602;PctSeqSimilarity=0;PctSizeSimilarity=0.975806;PctRecOverlap=0.976;SizeDiff=-3;StartDistance=0;EndDistance=-3	GT	1/.
chr2	60694998	.	N	<DEL>	30	.	END=60695160;SVTYPE=DEL;SVLEN=162;SC=Dipcall;NumNeighbors=1;NumThresholdNeighbors=0;MatchId=496	GT	0/1
chr2	60695160	.	N	<INS>	30	.	END=60695160;SVTYPE=INS;SVLEN=282;SC=SVIM-asm,Dipcall;NumNeighbors=0;NumThresholdNeighbors=0;MatchId=498;TruScore=0.664303;PctSeqSimilarity=0;PctSizeSimilarity=0.992908;PctRecOverlap=1;SizeDiff=2;StartDistance=0;EndDistance=0	GT	1/.
chr2	219422670	nv_SV8865-35BB	N	<INS>	10.2	PASS	END=219422671;SVTYPE=INS;SVLEN=137;SC=NanoVar;NumNeighbors=0;NumThresholdNeighbors=0	GT	0/1
chr2	239685147	chr2-239685148-INS-160	N	<INS>	.	.	END=239685147;SVTYPE=INS;SVLEN=160;SC=SVIM-asm,PAV;NumNeighbors=0;NumThresholdNeighbors=0;MatchId=159;TruScore=0.166667;PctSeqSimilarity=0;PctSizeSimilarity=0.5;PctRecOverlap=0;SizeDiff=80;StartDistance=-280;EndDistance=-280	GT	1/0
chr2	239685777	SKSV.INS.8191	N	<INS>	125	PASS	END=239685777;SVTYPE=INS;SVLEN=440;SC=SKSV;NumNeighbors=0;NumThresholdNeighbors=0;MatchId=502	GT	0/1
chr2	239686040	.	N	<INS>	30	.	END=239686040;SVTYPE=INS;SVLEN=80;SC=Smartie-sv_asm,SVIM-asm,PAV,Dipcall;NumNeighbors=0;NumThresholdNeighbors=0;MatchId=503;TruScore=0.166667;PctSeqSimilarity=0;PctSizeSimilarity=0.5;PctRecOverlap=0;SizeDiff=-80;StartDistance=19;EndDistance=19	GT	1/0
chr2	960708	nv_SV5151-CD946	N	<INS>	14.6	PASS	END=960709;SVTYPE=INS;SVLEN=1124;SC=NanoVar;NumNeighbors=1;NumThresholdNeighbors=0;MatchId=505	GT	0/1
chr2	18127748	.	N	<DEL>	30	.	END=18127978;SVTYPE=DEL;SVLEN=230;SC=Smartie-sv_aln,Smartie-sv_asm,Dipcall;NumNeighbors=0;NumThresholdNeighbors=0;MatchId=321;TruScore=0.587239;PctSeqSimilarity=0;PctSizeSimilarity=0.956522;PctRecOverlap=0.805195;SizeDiff=10;StartDistance=35;EndDistance=45	GT	1/.
chr2	242145252	.	N	<DEL>	.	PASS	END=242146038;SVTYPE=DEL;SVLEN=-786;SC=NanoVar,Smartie-sv_aln;NumNeighbors=0;NumThresholdNeighbors=0;MatchId=404;TruScore=0.403618;PctSeqSimilarity=0;PctSizeSimilarity=0.953883;PctRecOverlap=0.25697;SizeDiff=-38;StartDistance=-575;EndDistance=-613	GT	./.
chr2	44484464	svim.DEL.1673	N	<DEL>	16	PASS	END=44491550;SVTYPE=DEL;SVLEN=7086;SC=Sniffles2,NanoVar,SVIM;NumNeighbors=0;NumThresholdNeighbors=0;MatchId=493;TruScore=0.66662;PctSeqSimilarity=0;PctSizeSimilarity=1;PctRecOverlap=0.999859;SizeDiff=0;StartDistance=-1;EndDistance=-1	GT	0/1
chr2	131580324	pbsv.INS.5767	N	<INS>	.	PASS	END=131580324;SVTYPE=INS;SVLEN=84;SC=pbsv;NumNeighbors=0;NumThresholdNeighbors=0	GT	0/1
chr2	62958012	pbsv.INS.4855	N	<INS>	.	PASS	END=62958012;SVTYPE=INS;SVLEN=765;SC=Sniffles2,NanoVar,pbsv;NumNeighbors=0;NumThresholdNeighbors=0;MatchId=495;TruScore=0.189978;PctSeqSimilarity=0;PctSizeSimilarity=0.569935;PctRecOverlap=0;SizeDiff=329;StartDistance=247;EndDistance=247	GT	0/1
chr2	49354972	.	N	<DEL>	30	.	END=49355032;SVTYPE=DEL;SVLEN=60;SC=Smartie-sv_aln,Smartie-sv_asm,Dipcall;NumNeighbors=0;NumThresholdNeighbors=0;MatchId=322;TruScore=0.639344;PctSeqSimilarity=0;PctSizeSimilarity=1;PctRecOverlap=0.918033;SizeDiff=0;StartDistance=5;EndDistance=5	GT	1/.
chr2	242048398	.	N	<DEL>	30	.	END=242048480;SVTYPE=DEL;SVLEN=82;SC=Dipcall;NumNeighbors=0;NumThresholdNeighbors=0	GT	0/1
chr2	84424213	.	N	<INS>	.	PASS	END=84424213;SVTYPE=INS;SVLEN=188;SC=PBHoney;NumNeighbors=0;NumThresholdNeighbors=0	GT	./.
chr2	242047757	.	N	<DEL>	.	PASS	END=242047858;SVTYPE=DEL;SVLEN=-101;SC=PBHoney;NumNeighbors=0;NumThresholdNeighbors=0	GT	./.
chr2	241751989	Sniffles2.INS.6FDS1	N	<INS>	57	PASS	END=241751989;SVTYPE=INS;SVLEN=119;SC=Sniffles2;NumNeighbors=0;NumThresholdNeighbors=0	GT	0/1
chr2	241752316	.	N	<INS>	30	.	END=241752316;SVTYPE=INS;SVLEN=626;SC=Smartie-sv_asm,Dipcall;NumNeighbors=0;NumThresholdNeighbors=0;MatchId=501;TruScore=0.666667;PctSeqSimilarity=0;PctSizeSimilarity=1;PctRecOverlap=1;SizeDiff=0;StartDistance=0;EndDistance=0	GT	1/0
chr2	241752454	nv_SV9501-92649	N	<INS>	11.8	PASS	END=241752455;SVTYPE=INS;SVLEN=299;SC=NanoVar;NumNeighbors=0;NumThresholdNeighbors=0;MatchId=502	GT	0/1
chr2	234372036	.	N	<INS>	.	PASS	END=234372036;SVTYPE=INS;SVLEN=153;SC=Smartie-sv_aln;NumNeighbors=0;NumThresholdNeighbors=0	GT	./.
chr2	188373605	.	N	<DEL>	.	PASS	END=188373716;SVTYPE=DEL;SVLEN=-111;SC=PBHoney;NumNeighbors=0;NumThresholdNeighbors=0	GT	./.
chr2	242634442	nv_SV9591-0952	N	<INS>	18.2	PASS	END=242634443;SVTYPE=INS;SVLEN=405;SC=NanoVar;NumNeighbors=0;NumThresholdNeighbors=0	GT	1/1
chr2	56492573	.	N	<DEL>	.	PASS	END=56492632;SVTYPE=DEL;SVLEN=-58;SC=Smartie-sv_aln;NumNeighbors=0;NumThresholdNeighbors=0	GT	./.
chr2	38913395	.	N	<INS>	.	PASS	END=38913395;SVTYPE=INS;SVLEN=61;SC=Smartie-sv_aln;NumNeighbors=0;NumThresholdNeighbors=0	GT	./.
chr2	232499182	.	N	<INS>	30	.	END=232499182;SVTYPE=INS;SVLEN=103;SC=Smartie-sv_aln,Smartie-sv_asm,Dipcall;NumNeighbors=0;NumThresholdNeighbors=0;MatchId=329;TruScore=0.330128;PctSeqSimilarity=0;PctSizeSimilarity=0.990385;PctRecOverlap=0;SizeDiff=-1;StartDistance=-17;EndDistance=-17	GT	1/0
chr2	6368707	.	N	<INS>	30	.	END=6368707;SVTYPE=INS;SVLEN=54;SC=Smartie-sv_asm,Dipcall;NumNeighbors=0;NumThresholdNeighbors=0;MatchId=183;TruScore=0.666667;PctSeqSimilarity=0;PctSizeSimilarity=1;PctRecOverlap=1;SizeDiff=0;StartDistance=0;EndDistance=0	GT	1/0
chr2	128840073	nv_SV7618-4037	N	<INS>	18	PASS	END=128840074;SVTYPE=INS;SVLEN=692;SC=NanoVar;NumNeighbors=0;NumThresholdNeighbors=0	GT	1/1
chr2	241466758	Sniffles2.INS.6E5S1	N	<INS>	58	PASS	END=241466758;SVTYPE=INS;SVLEN=98;SC=Sniffles2;NumNeighbors=0;NumThresholdNeighbors=0;MatchId=529	GT	1/1
chr2	241466778	nv_SV9464-66260	N	<INS>	9.9	PASS	END=241466779;SVTYPE=INS;SVLEN=217;SC=NanoVar;NumNeighbors=0;NumThresholdNeighbors=0;MatchId=530	GT	0/1
chr2	241467180	chr2-241467181-INS-526	N	<INS>	.	.	END=241467180;SVTYPE=INS;SVLEN=526;SC=MAMnet,Smartie-sv_asm,SVIM-asm,PAV;NumNeighbors=0;NumThresholdNeighbors=0;MatchId=531;TruScore=0.324091;PctSeqSimilarity=0;PctSizeSimilarity=0.972274;PctRecOverlap=0;SizeDiff=-15;StartDistance=-20;EndDistance=-21	GT	1/1
chr2	241467180	.	N	<INS>	30	.	END=241467180;SVTYPE=INS;SVLEN=1054;SC=Dipcall;NumNeighbors=0;NumThresholdNeighbors=0;MatchId=532	GT	./1
chr2	241467199	nv_SV9466-5C3A7	N	<INS>	10.7	PASS	END=241467200;SVTYPE=INS;SVLEN=204;SC=NanoVar;NumNeighbors=0;NumThresholdNeighbors=0;MatchId=533	GT	0/1
chr3	194830428	.	N	<DEL>	.	PASS	END=194830557;SVTYPE=DEL;SVLEN=-129;SC=MAMnet,Sniffles2,NanoVar,SVIM,Sniffles,Smartie-sv_aln;NumNeighbors=0;NumThresholdNeighbors=0;MatchId=534;TruScore=0.666667;PctSeqSimilarity=0;PctSizeSimilarity=1;PctRecOverlap=1;SizeDiff=0;StartDistance=0;EndDistance=0	GT	./.
chr3	194831408	nv_SV12613-4D84	N	<DEL>	9.4	PASS	END=194831694;SVTYPE=DEL;SVLEN=-286;SC=NanoVar;NumNeighbors=0;NumThresholdNeighbors=0;MatchId=537	GT	0/1
chr3	197741278	SKSV.INS.10302	N	<INS>	135.8	PASS	END=197741278;SVTYPE=INS;SVLEN=221;SC=SKSV;NumNeighbors=0;NumThresholdNeighbors=0	GT	0/1
chr3	95502802	.	N	<INS>	30	.	END=95502802;SVTYPE=INS;SVLEN=178;SC=Sniffles2,Smartie-sv_asm,Dipcall;NumNeighbors=0;NumThresholdNeighbors=0;MatchId=541;TruScore=0.213483;PctSeqSimilarity=0;PctSizeSimilarity=0.640449;PctRecOverlap=0;SizeDiff=64;StartDistance=20;EndDistance=20	GT	1/0
chr3	195487543	nv_SV12715-7B8A	N	<INS>	8.6	PASS	END=195487544;SVTYPE=INS;SVLEN=447;SC=Sniffles2,NanoVar;NumNeighbors=0;NumThresholdNeighbors=0;MatchId=523;TruScore=0.333333;PctSeqSimilarity=0;PctSizeSimilarity=1;PctRecOverlap=0;SizeDiff=0;StartDistance=225;EndDistance=226	GT	0/1
chr3	87409943	.	N	<INS>	.	PASS	END=87409943;SVTYPE=INS;SVLEN=202;SC=PBHoney;NumNeighbors=0;NumThresholdNeighbors=0	GT	./.
chr3	6430748	pbsv.INS.7702	N	<INS>	.	PASS	END=6430748;SVTYPE=INS;SVLEN=72;SC=pbsv;NumNeighbors=0;NumThresholdNeighbors=0;MatchId=545	GT	0/1
chr3	60536630	.	N	<INS>	.	PASS	END=60536630;SVTYPE=INS;SVLEN=1145;SC=PBHoney;NumNeighbors=0;NumThresholdNeighbors=0	GT	./.
chr3	60537242	.	N	<INS>	.	PASS	END=60537242;SVTYPE=INS;SVLEN=1164;SC=NanoVar,Smartie-sv_asm;NumNeighbors=0;NumThresholdNeighbors=0;MatchId=432;TruScore=0.328814;PctSeqSimilarity=0;PctSizeSimilarity=0.986441;PctRecOverlap=0;SizeDiff=-16;StartDistance=14;EndDistance=13	GT	0/1
chr3	60537310	svim_asm.INS.2819	N	<INS>	.	PASS	END=60537310;SVTYPE=INS;SVLEN=177;SC=SVIM-asm;NumNeighbors=0;NumThresholdNeighbors=0;MatchId=433	GT	1/0
chr3	13753348	nv_SV9991-5B582	N	<INS>	9.7	PASS	END=13753349;SVTYPE=INS;SVLEN=62;SC=NanoVar;NumNeighbors=0;NumThresholdNeighbors=0	GT	0/1
chr3	196538070	pbsv.INS.10402	N	<INS>	.	PASS	END=196538070;SVTYPE=INS;SVLEN=1287;SC=pbsv;NumNeighbors=0;NumThresholdNeighbors=0	GT	0/1
chr3	196538179	pbsv.INS.10405	N	<INS>	.	PASS	END=196538179;SVTYPE=INS;SVLEN=336;SC=pbsv;NumNeighbors=0;NumThresholdNeighbors=0	GT	0/1
chr3	196538197	chr3-196538198-INS-490	N	<INS>	.	.	END=196538197;SVTYPE=INS;SVLEN=490;SC=pbsv,Smartie-sv_asm,SVIM-asm,PAV;NumNeighbors=0;NumThresholdNeighbors=0;MatchId=408;TruScore=0.24126;PctSeqSimilarity=0;PctSizeSimilarity=0.723781;PctRecOverlap=0;SizeDiff=-187;StartDistance=82;EndDistance=82	GT	1/.
chr3	51558385	.	N	<DEL>	.	PASS	END=51558455;SVTYPE=DEL;SVLEN=-70;SC=PBHoney;NumNeighbors=0;NumThresholdNeighbors=0	GT	./.
chr3	51629958	Sniffles2.INS.178S2	N	<INS>	57	PASS	END=51629958;SVTYPE=INS;SVLEN=913;SC=Sniffles2;NumNeighbors=0;NumThresholdNeighbors=0	GT	0/1
chr3	151086417	.	N	<DEL>	.	PASS	END=151086482;SVTYPE=DEL;SVLEN=-65;SC=Smartie-sv_asm;NumNeighbors=0;NumThresholdNeighbors=0	GT	0/1
chr3	85261990	.	N	<INS>	30	.	END=85261990;SVTYPE=INS;SVLEN=100;SC=Smartie-sv_aln,Smartie-sv_asm,Dipcall;NumNeighbors=0;NumThresholdNeighbors=0;MatchId=345;TruScore=0.333333;PctSeqSimilarity=0;PctSizeSimilarity=1;PctRecOverlap=0;SizeDiff=0;StartDistance=15;EndDistance=15	GT	0/1
chr3	71484399	svim_asm.INS.2862	N	<INS>	.	PASS	END=71484399;SVTYPE=INS;SVLEN=1464;SC=Smartie-sv_asm,SVIM-asm;NumNeighbors=0;NumThresholdNeighbors=0;MatchId=194;TruScore=0.666667;PctSeqSimilarity=0;PctSizeSimilarity=1;PctRecOverlap=1;SizeDiff=0;StartDistance=0;EndDistance=0	GT	1/0
chr3	71484529	chr3-71484530-INS-380	N	<INS>	.	.	END=71484529;SVTYPE=INS;SVLEN=380;SC=PAV;NumNeighbors=0;NumThresholdNeighbors=0;MatchId=195	GT	0/1
chr3	20010513	.	N	<DEL>	.	PASS	END=20010612;SVTYPE=DEL;SVLEN=-99;SC=PBHoney;NumNeighbors=0;NumThresholdNeighbors=0	GT	./.
chr3	193985044	.	N	<DEL>	.	PASS	END=193985135;SVTYPE=DEL;SVLEN=-91;SC=PBHoney;NumNeighbors=0;NumThresholdNeighbors=0	GT	./.
chr3	141329103	nv_SV11809-0EE7	N	<DEL>	10.8	PASS	END=141329305;SVTYPE=DEL;SVLEN=-202;SC=NanoVar;NumNeighbors=0;NumThresholdNeighbors=0	GT	0/1
chr3	195451991	.	N	<DEL>	.	PASS	END=195452390;SVTYPE=DEL;SVLEN=-399;SC=NanoVar,Smartie-sv_aln,Smartie-sv_asm;NumNeighbors=0;NumThresholdNeighbors=0;MatchId=444;TruScore=0.410689;PctSeqSimilarity=0;PctSizeSimilarity=0.801205;PctRecOverlap=0.430862;SizeDiff=-99;StartDistance=-185;EndDistance=-284	GT	0/1
chr3	195451991	.	N	<DEL>	.	PASS	END=195452504;SVTYPE=DEL;SVLEN=-513;SC=Smartie-sv_aln,Smartie-sv_asm;NumNeighbors=0;NumThresholdNeighbors=0;MatchId=445;TruScore=0.649805;PctSeqSimilarity=0;PctSizeSimilarity=1;PctRecOverlap=0.949416;SizeDiff=0;StartDistance=-26;EndDistance=-26	GT	0/1
chr3	195452155	.	N	<DEL>	.	PASS	END=195452668;SVTYPE=DEL;SVLEN=-513;SC=Smartie-sv_asm;NumNeighbors=0;NumThresholdNeighbors=0;MatchId=446	GT	1/1
chr3	164977880	.	N	<DEL>	.	PASS	END=164978464;SVTYPE=DEL;SVLEN=-584;SC=PBHoney;NumNeighbors=0;NumThresholdNeighbors=0	GT	./.
chr3	183032731	.	N	<INS>	.	PASS	END=183032731;SVTYPE=INS;SVLEN=517;SC=Smartie-sv_asm;NumNeighbors=0;NumThresholdNeighbors=0;MatchId=546	GT	0/1
chr3	183033038	nv_SV12356-943E5	N	<INS>	16.3	PASS	END=183033039;SVTYPE=INS;SVLEN=203;SC=Sniffles2,NanoVar;NumNeighbors=0;NumThresholdNeighbors=0;MatchId=547;TruScore=0.330049;PctSeqSimilarity=0;PctSizeSimilarity=0.990148;PctRecOverlap=0;SizeDiff=2;StartDistance=342;EndDistance=343	GT	1/1
chr3	183191080	nv_SV12359-424D	N	<INS>	11.5	PASS	END=183191081;SVTYPE=INS;SVLEN=464;SC=NanoVar;NumNeighbors=0;NumThresholdNeighbors=0	GT	0/1
chr3	13996918	.	N	<INS>	.	PASS	END=13996918;SVTYPE=INS;SVLEN=1212;SC=PBHoney;NumNeighbors=0;NumThresholdNeighbors=0	GT	./.
chr3	13997556	.	N	<INS>	.	PASS	END=13997556;SVTYPE=INS;SVLEN=1250;SC=Smartie-sv_aln;NumNeighbors=0;NumThresholdNeighbors=0	GT	./.
chr3	32579301	.	N	<INS>	.	PASS	END=32579301;SVTYPE=INS;SVLEN=104;SC=PBHoney;NumNeighbors=0;NumThresholdNeighbors=0	GT	./.
chr3	3639303	.	N	<INS>	.	PASS	END=3639303;SVTYPE=INS;SVLEN=307;SC=PBHoney;NumNeighbors=0;NumThresholdNeighbors=0	GT	./.
chr3	165578893	.	N	<DEL>	30	.	END=165579101;SVTYPE=DEL;SVLEN=208;SC=Smartie-sv_aln,Smartie-sv_asm,Dipcall;NumNeighbors=0;NumThresholdNeighbors=0;MatchId=359;TruScore=0.480138;PctSeqSimilarity=0;PctSizeSimilarity=0.719723;PctRecOverlap=0.72069;SizeDiff=-81;StartDistance=0;EndDistance=-81	GT	1/.
chr3	165579169	.	N	<DEL>	30	.	END=165579237;SVTYPE=DEL;SVLEN=68;SC=SVIM-asm,Dipcall;NumNeighbors=0;NumThresholdNeighbors=0;MatchId=360;TruScore=0.666667;PctSeqSimilarity=0;PctSizeSimilarity=1;PctRecOverlap=1;SizeDiff=0;StartDistance=0;EndDistance=0	GT	1/1
chr3	189918659	.	N	<INS>	30	.	END=189918659;SVTYPE=INS;SVLEN=50;SC=Smartie-sv_aln,Smartie-sv_asm,Dipcall;NumNeighbors=0;NumThresholdNeighbors=0;MatchId=362;TruScore=0.333333;PctSeqSimilarity=0;PctSizeSimilarity=1;PctRecOverlap=0;SizeDiff=0;StartDistance=-5;EndDistance=-5	GT	0/1
chr3	189958321	.	N	<INS>	.	PASS	END=189958321;SVTYPE=INS;SVLEN=2078;SC=PBHoney;NumNeighbors=0;NumThresholdNeighbors=0	GT	./.
chr3	40244836	.	N	<INS>	.	PASS	END=40244836;SVTYPE=INS;SVLEN=874;SC=PBHoney;NumNeighbors=0;NumThresholdNeighbors=0	GT	./.
chr3	194048609	.	N	<INS>	30	.	END=194048609;SVTYPE=INS;SVLEN=63;SC=SVIM-asm,Dipcall;NumNeighbors=0;NumThresholdNeighbors=0;MatchId=581;TruScore=0.666667;PctSeqSimilarity=0;PctSizeSimilarity=1;PctRecOverlap=1;SizeDiff=0;StartDistance=0;EndDistance=0	GT	0/1
chr3	152773659	.	N	<INS>	30	.	END=152773659;SVTYPE=INS;SVLEN=153;SC=Dipcall;NumNeighbors=0;NumThresholdNeighbors=0;MatchId=462	GT	0/1
chr3	152773749	nv_SV11978-D749	N	<INS>	15.1	PASS	END=152773750;SVTYPE=INS;SVLEN=59;SC=NanoVar;NumNeighbors=0;NumThresholdNeighbors=0	GT	1/1
chr3	184470798	chr3-184470799-DEL-561	N	<DEL>	.	.	END=184471359;SVTYPE=DEL;SVLEN=561;SC=PAV;NumNeighbors=0;NumThresholdNeighbors=0;MatchId=548	GT	0/1
chr3	184471094	chr3-184471095-DEL-120	N	<DEL>	.	.	END=184471214;SVTYPE=DEL;SVLEN=120;SC=PAV;NumNeighbors=0;NumThresholdNeighbors=0	GT	1/0
chr3	184471761	SKSV.INS.10197	N	<INS>	48.1	PASS	END=184471761;SVTYPE=INS;SVLEN=81;SC=SKSV;NumNeighbors=0;NumThresholdNeighbors=0	GT	0/1
chr3	184472235	svim_asm.DEL.2254	N	<DEL>	.	PASS	END=184472287;SVTYPE=DEL;SVLEN=52;SC=Smartie-sv_asm,SVIM-asm;NumNeighbors=0;NumThresholdNeighbors=0;MatchId=550;TruScore=0.666667;PctSeqSimilarity=0;PctSizeSimilarity=1;PctRecOverlap=1;SizeDiff=0;StartDistance=0;EndDistance=0	GT	0/1
chr3	184472430	svim_asm.DEL.2255	N	<DEL>	.	PASS	END=184472626;SVTYPE=DEL;SVLEN=196;SC=Smartie-sv_asm,SVIM-asm;NumNeighbors=0;NumThresholdNeighbors=0;MatchId=206;TruScore=0.666667;PctSeqSimilarity=0;PctSizeSimilarity=1;PctRecOverlap=1;SizeDiff=0;StartDistance=0;EndDistance=0	GT	0/1
chr3	184472656	.	N	<INS>	30	.	END=184472656;SVTYPE=INS;SVLEN=96;SC=SVIM-asm,PAV,Dipcall;NumNeighbors=0;NumThresholdNeighbors=0;MatchId=207;TruScore=0.666667;PctSeqSimilarity=0;PctSizeSimilarity=1;PctRecOverlap=1;SizeDiff=0;StartDistance=0;EndDistance=0	GT	1/0
chr3	142805213	.	N	<INS>	.	PASS	END=142805213;SVTYPE=INS;SVLEN=401;SC=Smartie-sv_aln,Smartie-sv_asm;NumNeighbors=0;NumThresholdNeighbors=0;MatchId=373;TruScore=0.332504;PctSeqSimilarity=0;PctSizeSimilarity=0.997512;PctRecOverlap=0;SizeDiff=-1;StartDistance=-24;EndDistance=-24	GT	0/1
chr3	40253986	pbsv.INS.8144	N	<INS>	.	PASS	END=40253986;SVTYPE=INS;SVLEN=148;SC=pbsv;NumNeighbors=0;NumThresholdNeighbors=0	GT	1/1
chr3	133782719	.	N	<INS>	30	.	END=133782719;SVTYPE=INS;SVLEN=53;SC=pbsv,SVIM-asm,Dipcall;NumNeighbors=0;NumThresholdNeighbors=0;MatchId=441;TruScore=0.276042;PctSeqSimilarity=0;PctSizeSimilarity=0.828125;PctRecOverlap=0;SizeDiff=-11;StartDistance=-14;EndDistance=-14	GT	1/0
chr3	160743834	.	N	<DEL>	.	PASS	END=160744471;SVTYPE=DEL;SVLEN=-637;SC=PBHoney;NumNeighbors=0;NumThresholdNeighbors=0	GT	./.
chr3	1032610	.	N	<INS>	30	.	END=1032610;SVTYPE=INS;SVLEN=336;SC=Smartie-sv_asm,Dipcall;NumNeighbors=0;NumThresholdNeighbors=0;MatchId=209;TruScore=0.666667;PctSeqSimilarity=0;PctSizeSimilarity=1;PctRecOverlap=1;SizeDiff=0;StartDistance=0;EndDistance=0	GT	0/1
chr3	83304066	nv_SV11063-B8A1	N	<INS>	15.8	PASS	END=83304067;SVTYPE=INS;SVLEN=67;SC=NanoVar;NumNeighbors=0;NumThresholdNeighbors=0	GT	1/1
chr3	32715102	.	N	<INS>	.	PASS	END=32715102;SVTYPE=INS;SVLEN=2568;SC=PBHoney;NumNeighbors=0;NumThresholdNeighbors=0	GT	./.
chr3	32806821	nv_SV10214-D9907	N	<DEL>	10.6	PASS	END=32808137;SVTYPE=DEL;SVLEN=-1316;SC=NanoVar;NumNeighbors=0;NumThresholdNeighbors=0	GT	0/1
chr3	5121233	.	N	<INS>	30	.	END=5121233;SVTYPE=INS;SVLEN=160;SC=Smartie-sv_aln,Smartie-sv_asm,Dipcall;NumNeighbors=0;NumThresholdNeighbors=0;MatchId=379;TruScore=0.33125;PctSeqSimilarity=0;PctSizeSimilarity=0.99375;PctRecOverlap=0;SizeDiff=1;StartDistance=13;EndDistance=13	GT	0/1
chr3	5121259	.	N	<INS>	.	PASS	END=5121259;SVTYPE=INS;SVLEN=129;SC=Smartie-sv_aln;NumNeighbors=0;NumThresholdNeighbors=0	GT	./.
chr3	27529715	.	N	<INS>	.	PASS	END=27529715;SVTYPE=INS;SVLEN=1680;SC=PBHoney;NumNeighbors=0;NumThresholdNeighbors=0	GT	./.
chr3	94126902	.	N	<DEL>	.	PASS	END=94126978;SVTYPE=DEL;SVLEN=-76;SC=PBHoney;NumNeighbors=0;NumThresholdNeighbors=0	GT	./.
chr3	127413151	.	N	<DEL>	.	PASS	END=127413217;SVTYPE=DEL;SVLEN=-66;SC=Smartie-sv_aln;NumNeighbors=0;NumThresholdNeighbors=0	GT	./.
chr3	111883281	.	N	<INS>	30	.	END=111883281;SVTYPE=INS;SVLEN=9500;SC=cuteSV,pbsv,Smartie-sv_asm,SVIM-asm,PAV,Dipcall;NumNeighbors=0;NumThresholdNeighbors=0;MatchId=571;TruScore=0.333263;PctSeqSimilarity=0;PctSizeSimilarity=0.999789;PctRecOverlap=0;SizeDiff=2;StartDistance=77;EndDistance=77	GT	1/1
chr3	111884352	.	N	<DEL>	.	PASS	END=111884479;SVTYPE=DEL;SVLEN=-127;SC=PBHoney;NumNeighbors=0;NumThresholdNeighbors=0	GT	./.
chr3	197316824	.	N	<DEL>	30	.	END=197316889;SVTYPE=DEL;SVLEN=65;SC=Smartie-sv_asm,Dipcall;NumNeighbors=0;NumThresholdNeighbors=0;MatchId=215;TruScore=0.586989;PctSeqSimilarity=0;PctSizeSimilarity=0.984848;PctRecOverlap=0.776119;SizeDiff=-1;StartDistance=15;EndDistance=14	GT	1/.
chr3	15784377	nv_SV10019-FDA7	N	<INS>	16.3	PASS	END=15784378;SVTYPE=INS;SVLEN=125;SC=NanoVar;NumNeighbors=0;NumThresholdNeighbors=0	GT	1/1
chr3	10175927	nv_SV9929-F800	N	<INS>	17.7	PASS	END=10175928;SVTYPE=INS;SVLEN=390;SC=NanoVar;NumNeighbors=0;NumThresholdNeighbors=0	GT	1/1
chr3	10266481	nv_SV9932-A912	N	<INS>	16.4	PASS	END=10266482;SVTYPE=INS;SVLEN=116;SC=Sniffles2,NanoVar;NumNeighbors=0;NumThresholdNeighbors=0;MatchId=616;TruScore=0.321839;PctSeqSimilarity=0;PctSizeSimilarity=0.965517;PctRecOverlap=0;SizeDiff=4;StartDistance=137;EndDistance=138	GT	1/1
chr3	28839154	nv_SV10163-3A4AE	N	<INS>	10	PASS	END=28839155;SVTYPE=INS;SVLEN=54;SC=NanoVar;NumNeighbors=0;NumThresholdNeighbors=0	GT	0/1
chr3	58318603	.	N	<DEL>	.	PASS	END=58318676;SVTYPE=DEL;SVLEN=-73;SC=PBHoney;NumNeighbors=0;NumThresholdNeighbors=0	GT	./.
chr3	86263117	.	N	<INS>	.	PASS	END=86263117;SVTYPE=INS;SVLEN=3657;SC=PBHoney;NumNeighbors=0;NumThresholdNeighbors=0	GT	./.
chr3	118437218	.	N	<DEL>	.	PASS	END=118437269;SVTYPE=DEL;SVLEN=-51;SC=Smartie-sv_aln;NumNeighbors=0;NumThresholdNeighbors=0	GT	./.
chr3	50936824	.	N	<DEL>	.	PASS	END=50936957;SVTYPE=DEL;SVLEN=-133;SC=PBHoney;NumNeighbors=0;NumThresholdNeighbors=0	GT	./.
chr3	31899393	nv_SV10193-ACA4	N	<INS>	16.4	PASS	END=31899394;SVTYPE=INS;SVLEN=61;SC=NanoVar;NumNeighbors=0;NumThresholdNeighbors=0	GT	1/1
chr3	84592684	.	N	<INS>	.	PASS	END=84592684;SVTYPE=INS;SVLEN=1162;SC=PBHoney;NumNeighbors=0;NumThresholdNeighbors=0	GT	./.
chr3	183674382	.	N	<DEL>	30	.	END=183674574;SVTYPE=DEL;SVLEN=192;SC=SKSV,SVIM-asm,Dipcall;NumNeighbors=0;NumThresholdNeighbors=0;MatchId=589;TruScore=0.333333;PctSeqSimilarity=0;PctSizeSimilarity=1;PctRecOverlap=0;SizeDiff=0;StartDistance=685;EndDistance=685	GT	1/0
chr3	49342810	.	N	<INS>	25	PASS	END=49342811;SVTYPE=INS;SVLEN=1269;SC=MAMnet;NumNeighbors=0;NumThresholdNeighbors=0	GT	1/1
chr3	186699304	.	N	<INS>	.	PASS	END=186699304;SVTYPE=INS;SVLEN=2659;SC=PBHoney;NumNeighbors=0;NumThresholdNeighbors=0	GT	./.
chr3	140208855	.	N	<DEL>	30	.	END=140208928;SVTYPE=DEL;SVLEN=73;SC=Smartie-sv_asm,Dipcall;NumNeighbors=0;NumThresholdNeighbors=0;MatchId=221;TruScore=0.616809;PctSeqSimilarity=0;PctSizeSimilarity=0.931507;PctRecOverlap=0.918919;SizeDiff=5;StartDistance=1;EndDistance=6	GT	1/.
chr3	16406330	.	N	<INS>	.	PASS	END=16406330;SVTYPE=INS;SVLEN=137;SC=PBHoney;NumNeighbors=0;NumThresholdNeighbors=0	GT	./.
chr3	194141862	.	N	<INS>	.	PASS	END=194141862;SVTYPE=INS;SVLEN=80;SC=Smartie-sv_aln;NumNeighbors=0;NumThresholdNeighbors=0	GT	./.
chr3	126089389	.	N	<INS>	.	PASS	END=126089389;SVTYPE=INS;SVLEN=1595;SC=PBHoney;NumNeighbors=0;NumThresholdNeighbors=0	GT	./.
chr3	38122949	nv_SV10289-11AE6	N	<DEL>	11.8	PASS	END=38123052;SVTYPE=DEL;SVLEN=-103;SC=NanoVar;NumNeighbors=0;NumThresholdNeighbors=0	GT	0/1
chr3	37748530	.	N	<INS>	.	PASS	END=37748530;SVTYPE=INS;SVLEN=3168;SC=PBHoney;NumNeighbors=0;NumThresholdNeighbors=0	GT	./.
chr3	48537322	nv_SV10476-1E38	N	<INS>	17.6	PASS	END=48537323;SVTYPE=INS;SVLEN=487;SC=NanoVar;NumNeighbors=0;NumThresholdNeighbors=0	GT	1/1
chr3	88627343	.	N	<DEL>	.	PASS	END=88627436;SVTYPE=DEL;SVLEN=-93;SC=PBHoney;NumNeighbors=0;NumThresholdNeighbors=0	GT	./.
chr3	5272546	.	N	<INS>	.	PASS	END=5272546;SVTYPE=INS;SVLEN=2734;SC=PBHoney;NumNeighbors=0;NumThresholdNeighbors=0	GT	./.
chr3	194543296	5691_0	N	<DEL>	.	PASS	END=194546262;SVTYPE=DEL;SVLEN=-2966;SC=Sniffles2,cuteSV,pbsv,SVIM,Sniffles;NumNeighbors=0;NumThresholdNeighbors=0;MatchId=622;TruScore=0.666554;PctSeqSimilarity=0;PctSizeSimilarity=1;PctRecOverlap=0.999663;SizeDiff=0;StartDistance=1;EndDistance=1	GT	0/0
chr3	194566455	chr3-194566456-DEL-217	N	<DEL>	.	.	END=194566672;SVTYPE=DEL;SVLEN=217;SC=Smartie-sv_asm,PAV;NumNeighbors=0;NumThresholdNeighbors=0;MatchId=226;TruScore=0.666667;PctSeqSimilarity=0;PctSizeSimilarity=1;PctRecOverlap=1;SizeDiff=0;StartDistance=0;EndDistance=0	GT	1/0
chr3	194567197	.	N	<INS>	30	.	END=194567197;SVTYPE=INS;SVLEN=52;SC=SVIM-asm,Dipcall;NumNeighbors=0;NumThresholdNeighbors=0;MatchId=210;TruScore=0.666667;PctSeqSimilarity=0;PctSizeSimilarity=1;PctRecOverlap=1;SizeDiff=0;StartDistance=0;EndDistance=0	GT	1/0
chr3	48684825	.	N	<DEL>	.	PASS	END=48684900;SVTYPE=DEL;SVLEN=-75;SC=PBHoney;NumNeighbors=0;NumThresholdNeighbors=0	GT	./.
chr3	48704973	.	N	<DEL>	.	PASS	END=48705116;SVTYPE=DEL;SVLEN=-143;SC=PBHoney;NumNeighbors=0;NumThresholdNeighbors=0	GT	./.
chr3	139302870	pbsv.INS.9468	N	<INS>	.	PASS	END=139302870;SVTYPE=INS;SVLEN=145;SC=pbsv;NumNeighbors=0;NumThresholdNeighbors=0	GT	0/1
chr3	161200166	.	N	<DEL>	.	PASS	END=161200252;SVTYPE=DEL;SVLEN=-86;SC=PBHoney;NumNeighbors=0;NumThresholdNeighbors=0	GT	./.
chr3	93762402	.	N	<INS>	30	.	END=93762402;SVTYPE=INS;SVLEN=160;SC=NanoVar,Smartie-sv_asm,Dipcall;NumNeighbors=0;NumThresholdNeighbors=0;MatchId=517;TruScore=0.185417;PctSeqSimilarity=0;PctSizeSimilarity=0.55625;PctRecOverlap=0;SizeDiff=71;StartDistance=-101;EndDistance=-102	GT	1/0
chr3	180734463	.	N	<DEL>	.	PASS	END=180734525;SVTYPE=DEL;SVLEN=-62;SC=PBHoney;NumNeighbors=0;NumThresholdNeighbors=0	GT	./.
chr3	57733665	.	N	<DEL>	.	PASS	END=57733716;SVTYPE=DEL;SVLEN=-51;SC=Smartie-sv_aln;NumNeighbors=0;NumThresholdNeighbors=0;MatchId=654	GT	./.
chr3	57984104	.	N	<DEL>	.	PASS	END=57984262;SVTYPE=DEL;SVLEN=-158;SC=PBHoney;NumNeighbors=0;NumThresholdNeighbors=0	GT	./.
chr3	169487043	.	N	<INS>	.	PASS	END=169487043;SVTYPE=INS;SVLEN=150;SC=Smartie-sv_aln;NumNeighbors=0;NumThresholdNeighbors=0	GT	./.
chr3	124706795	nv_SV11575-2D594	N	<INS>	13.1	PASS	END=124706796;SVTYPE=INS;SVLEN=51;SC=NanoVar;NumNeighbors=0;NumThresholdNeighbors=0	GT	0/1
chr3	166597731	.	N	<INS>	.	PASS	END=166597731;SVTYPE=INS;SVLEN=608;SC=PBHoney;NumNeighbors=0;NumThresholdNeighbors=0	GT	./.
chr3	155025399	.	N	<INS>	.	PASS	END=155025399;SVTYPE=INS;SVLEN=3612;SC=PBHoney;NumNeighbors=0;NumThresholdNeighbors=0	GT	./.
chr3	133221091	.	N	<DEL>	30	.	END=133221143;SVTYPE=DEL;SVLEN=52;SC=Smartie-sv_asm,Dipcall;NumNeighbors=0;NumThresholdNeighbors=0;MatchId=231;TruScore=0.6422;PctSeqSimilarity=0;PctSizeSimilarity=0.962963;PctRecOverlap=0.963636;SizeDiff=-2;StartDistance=0;EndDistance=-2	GT	./1
chr3	123828629	.	N	<INS>	.	PASS	END=123828629;SVTYPE=INS;SVLEN=341;SC=PBHoney;NumNeighbors=0;NumThresholdNeighbors=0	GT	./.
chr3	103453224	.	N	<INS>	.	PASS	END=103453224;SVTYPE=INS;SVLEN=313;SC=PBHoney;NumNeighbors=0;NumThresholdNeighbors=0	GT	./.
chr3	46782534	chr3-46782535-INS-94	N	<INS>	.	.	END=46782534;SVTYPE=INS;SVLEN=94;SC=Smartie-sv_asm,PAV;NumNeighbors=0;NumThresholdNeighbors=0;MatchId=232;TruScore=0.326389;PctSeqSimilarity=0;PctSizeSimilarity=0.979167;PctRecOverlap=0;SizeDiff=-2;StartDistance=-213;EndDistance=-213	GT	1/0
chr3	46782766	chr3-46782767-INS-50	N	<INS>	.	.	END=46782766;SVTYPE=INS;SVLEN=50;SC=PAV;NumNeighbors=0;NumThresholdNeighbors=0;MatchId=233	GT	1/0
chr3	46881872	nv_SV10433-CD1E	N	<INS>	18	PASS	END=46881873;SVTYPE=INS;SVLEN=237;SC=NanoVar;NumNeighbors=0;NumThresholdNeighbors=0	GT	1/1
chr3	112744083	svim.DEL.3331	N	<DEL>	15	PASS	END=112752282;SVTYPE=DEL;SVLEN=8199;SC=Sniffles2,SVIM;NumNeighbors=0;NumThresholdNeighbors=0;MatchId=647;TruScore=0.666545;PctSeqSimilarity=0;PctSizeSimilarity=0.999878;PctRecOverlap=0.999756;SizeDiff=1;StartDistance=-2;EndDistance=-1	GT	0/1
chr3	195891906	.	N	<INS>	.	PASS	END=195891906;SVTYPE=INS;SVLEN=125;SC=Smartie-sv_aln;NumNeighbors=0;NumThresholdNeighbors=0	GT	./.
chr3	185349217	nv_SV12419-E46C6	N	<INS>	7.2	PASS	END=185349218;SVTYPE=INS;SVLEN=53;SC=NanoVar;NumNeighbors=0;NumThresholdNeighbors=0	GT	0/1
chr3	55865475	nv_SV10606-0EEC7	N	<INS>	8.9	PASS	END=55865476;SVTYPE=INS;SVLEN=50;SC=NanoVar;NumNeighbors=0;NumThresholdNeighbors=0	GT	0/1
chr3	12605277	.	N	<INS>	.	PASS	END=12605277;SVTYPE=INS;SVLEN=997;SC=NanoVar,Smartie-sv_aln;NumNeighbors=0;NumThresholdNeighbors=0;MatchId=534;TruScore=0.237044;PctSeqSimilarity=0;PctSizeSimilarity=0.711133;PctRecOverlap=0;SizeDiff=288;StartDistance=-7;EndDistance=-8	GT	./.
chr3	137843979	.	N	<INS>	.	PASS	END=137843979;SVTYPE=INS;SVLEN=2777;SC=PBHoney;NumNeighbors=0;NumThresholdNeighbors=0	GT	./.
chr3	138328379	.	N	<INS>	30	.	END=138328379;SVTYPE=INS;SVLEN=109;SC=SVIM,Smartie-sv_aln,Smartie-sv_asm,Dipcall;NumNeighbors=0;NumThresholdNeighbors=0;MatchId=499;TruScore=0.318713;PctSeqSimilarity=0;PctSizeSimilarity=0.95614;PctRecOverlap=0;SizeDiff=-5;StartDistance=-30;EndDistance=-30	GT	0/1
chr3	11614710	.	N	<DEL>	30	.	END=11614790;SVTYPE=DEL;SVLEN=80;SC=Smartie-sv_asm,Dipcall;NumNeighbors=0;NumThresholdNeighbors=0;MatchId=235;TruScore=0.666667;PctSeqSimilarity=0;PctSizeSimilarity=1;PctRecOverlap=1;SizeDiff=0;StartDistance=0;EndDistance=0	GT	1/0
chr3	11641295	nv_SV9953-8398	N	<INS>	16.8	PASS	END=11641296;SVTYPE=INS;SVLEN=347;SC=Sniffles2,NanoVar;NumNeighbors=0;NumThresholdNeighbors=0;MatchId=655;TruScore=0.32853;PctSeqSimilarity=0;PctSizeSimilarity=0.985591;PctRecOverlap=0;SizeDiff=5;StartDistance=233;EndDistance=234	GT	1/1
chr3	113852517	.	N	<INS>	.	PASS	END=113852517;SVTYPE=INS;SVLEN=56;SC=Smartie-sv_aln;NumNeighbors=0;NumThresholdNeighbors=0	GT	./.
chr3	82709346	.	N	<INS>	.	PASS	END=82709346;SVTYPE=INS;SVLEN=1552;SC=PBHoney;NumNeighbors=0;NumThresholdNeighbors=0	GT	./.
chr3	191855104	.	N	<DEL>	.	PASS	END=191855457;SVTYPE=DEL;SVLEN=-353;SC=PBHoney;NumNeighbors=0;NumThresholdNeighbors=0	GT	./.
chr3	71485171	nv_SV10821-A1B4	N	<INS>	14	PASS	END=71485172;SVTYPE=INS;SVLEN=2197;SC=NanoVar;NumNeighbors=0;NumThresholdNeighbors=0	GT	0/1
chr3	121882536	.	N	<DEL>	.	PASS	END=121882897;SVTYPE=DEL;SVLEN=-361;SC=PBHoney;NumNeighbors=0;NumThresholdNeighbors=0	GT	./.
chr3	121883777	.	N	<DEL>	30	.	END=121883952;SVTYPE=DEL;SVLEN=175;SC=SVIM-asm,Dipcall;NumNeighbors=0;NumThresholdNeighbors=0;MatchId=220;TruScore=0.666667;PctSeqSimilarity=0;PctSizeSimilarity=1;PctRecOverlap=1;SizeDiff=0;StartDistance=0;EndDistance=0	GT	1/1
chr3	75276811	SKSV.DEL.7953	N	<DEL>	44.8	PASS	END=75278840;SVTYPE=DEL;SVLEN=2029;SC=SKSV;NumNeighbors=0;NumThresholdNeighbors=0	GT	0/1
chr3	188353944	.	N	<INS>	.	PASS	END=188353944;SVTYPE=INS;SVLEN=1527;SC=PBHoney;NumNeighbors=0;NumThresholdNeighbors=0	GT	./.
chr3	44340139	.	N	<INS>	.	PASS	END=44340139;SVTYPE=INS;SVLEN=306;SC=PBHoney;NumNeighbors=0;NumThresholdNeighbors=0	GT	./.
chr3	147280270	.	N	<DEL>	.	PASS	END=147280405;SVTYPE=DEL;SVLEN=-135;SC=PBHoney;NumNeighbors=0;NumThresholdNeighbors=0	GT	./.
chr3	191580903	.	N	<DEL>	.	PASS	END=191581134;SVTYPE=DEL;SVLEN=-231;SC=Smartie-sv_aln,Smartie-sv_asm;NumNeighbors=0;NumThresholdNeighbors=0;MatchId=436;TruScore=0.451149;PctSeqSimilarity=0;PctSizeSimilarity=1;PctRecOverlap=0.353448;SizeDiff=0;StartDistance=-150;EndDistance=-150	GT	0/1
chr3	195340111	nv_SV12637-32D5	N	<DEL>	8.8	PASS	END=195340248;SVTYPE=DEL;SVLEN=-137;SC=NanoVar;NumNeighbors=0;NumThresholdNeighbors=0	GT	0/1
chr3	195564893	nv_SV12755-027D	N	<DEL>	16.6	PASS	END=195564956;SVTYPE=DEL;SVLEN=-63;SC=NanoVar;NumNeighbors=0;NumThresholdNeighbors=0	GT	1/1
chr3	83544920	.	N	<DEL>	.	PASS	END=83544972;SVTYPE=DEL;SVLEN=-52;SC=Smartie-sv_aln;NumNeighbors=0;NumThresholdNeighbors=0	GT	./.
chr3	134011440	.	N	<DEL>	30	.	END=134011516;SVTYPE=DEL;SVLEN=76;SC=SVIM-asm,Dipcall;NumNeighbors=0;NumThresholdNeighbors=0;MatchId=223;TruScore=0.666667;PctSeqSimilarity=0;PctSizeSimilarity=1;PctRecOverlap=1;SizeDiff=0;StartDistance=0;EndDistance=0	GT	0/1
chr3	131934573	.	N	<INS>	30	.	END=131934573;SVTYPE=INS;SVLEN=108;SC=SKSV,Smartie-sv_asm,SVIM-asm,PAV,Dipcall;NumNeighbors=0;NumThresholdNeighbors=0;MatchId=656;TruScore=0.1875;PctSeqSimilarity=0;PctSizeSimilarity=0.5625;PctRecOverlap=0;SizeDiff=-84;StartDistance=-94;EndDistance=-94	GT	1/1
chr3	189622717	.	N	<DEL>	.	PASS	END=189622767;SVTYPE=DEL;SVLEN=-50;SC=PBHoney;NumNeighbors=0;NumThresholdNeighbors=0	GT	./.
chr3	158947494	nv_SV12035-C1C4C	N	<INS>	14.5	PASS	END=158947495;SVTYPE=INS;SVLEN=632;SC=Sniffles2,NanoVar;NumNeighbors=0;NumThresholdNeighbors=0;MatchId=676;TruScore=0.207806;PctSeqSimilarity=0;PctSizeSimilarity=0.623418;PctRecOverlap=0;SizeDiff=238;StartDistance=4;EndDistance=5	GT	0/1
chr3	158947572	.	N	<INS>	30	.	END=158947572;SVTYPE=INS;SVLEN=235;SC=Smartie-sv_asm,SVIM-asm,Dipcall;NumNeighbors=0;NumThresholdNeighbors=0;MatchId=677;TruScore=0.666667;PctSeqSimilarity=0;PctSizeSimilarity=1;PctRecOverlap=1;SizeDiff=0;StartDistance=0;EndDistance=0	GT	1/1
chr3	80031452	nv_SV11001-204F2	N	<INS>	11.6	PASS	END=80031453;SVTYPE=INS;SVLEN=54;SC=NanoVar;NumNeighbors=0;NumThresholdNeighbors=0	GT	0/1
chr3	98576420	.	N	<INS>	.	PASS	END=98576420;SVTYPE=INS;SVLEN=50;SC=Smartie-sv_asm;NumNeighbors=0;NumThresholdNeighbors=0	GT	1/1
chr3	71445977	.	N	<INS>	.	PASS	END=71445977;SVTYPE=INS;SVLEN=242;SC=PBHoney;NumNeighbors=0;NumThresholdNeighbors=0	GT	./.
chr4	52948118	.	N	<INS>	30	.	END=52948118;SVTYPE=INS;SVLEN=148;SC=Smartie-sv_aln,Smartie-sv_asm,Dipcall;NumNeighbors=0;NumThresholdNeighbors=0;MatchId=447;TruScore=0.331081;PctSeqSimilarity=0;PctSizeSimilarity=0.993243;PctRecOverlap=0;SizeDiff=1;StartDistance=-138;EndDistance=-138	GT	0/1
chr4	52995619	.	N	<INS>	.	PASS	END=52995619;SVTYPE=INS;SVLEN=1383;SC=PBHoney;NumNeighbors=0;NumThresholdNeighbors=0	GT	./.
chr4	993646	.	N	<DEL>	.	PASS	END=993819;SVTYPE=DEL;SVLEN=-173;SC=Smartie-sv_aln;NumNeighbors=0;NumThresholdNeighbors=0	GT	./.
chr4	182961257	.	N	<DEL>	.	PASS	END=182961432;SVTYPE=DEL;SVLEN=-174;SC=Smartie-sv_aln;NumNeighbors=0;NumThresholdNeighbors=0	GT	./.
chr4	183022128	.	N	<INS>	.	PASS	END=183022128;SVTYPE=INS;SVLEN=121;SC=PBHoney;NumNeighbors=0;NumThresholdNeighbors=0	GT	./.
chr4	560335	pbsv.INS.10471	N	<INS>	.	PASS	END=560335;SVTYPE=INS;SVLEN=334;SC=pbsv;NumNeighbors=0;NumThresholdNeighbors=0;MatchId=707	GT	0/1
chr4	560335	pbsv.INS.10472	N	<INS>	.	PASS	END=560335;SVTYPE=INS;SVLEN=699;SC=MAMnet,pbsv;NumNeighbors=0;NumThresholdNeighbors=0;MatchId=708;TruScore=0.208594;PctSeqSimilarity=0;PctSizeSimilarity=0.625783;PctRecOverlap=0;SizeDiff=-418;StartDistance=-78;EndDistance=-79	GT	1/1
chr4	560477	pbsv.INS.10474	N	<INS>	.	PASS	END=560477;SVTYPE=INS;SVLEN=2023;SC=NanoVar,pbsv;NumNeighbors=0;NumThresholdNeighbors=0;MatchId=709;TruScore=0.28176;PctSeqSimilarity=0;PctSizeSimilarity=0.845279;PctRecOverlap=0;SizeDiff=313;StartDistance=-379;EndDistance=-380	GT	1/1
chr4	560662	pbsv.INS.10475	N	<INS>	.	PASS	END=560662;SVTYPE=INS;SVLEN=1153;SC=pbsv;NumNeighbors=0;NumThresholdNeighbors=0;MatchId=710	GT	1/1
chr4	560662	pbsv.INS.10476	N	<INS>	.	PASS	END=560662;SVTYPE=INS;SVLEN=969;SC=pbsv;NumNeighbors=0;NumThresholdNeighbors=0;MatchId=711	GT	0/1
chr4	190411770	.	N	<INS>	.	PASS	END=190411770;SVTYPE=INS;SVLEN=900;SC=Smartie-sv_asm;NumNeighbors=0;NumThresholdNeighbors=0;MatchId=712	GT	0/1
chr4	190411868	.	N	<INS>	30	.	END=190411868;SVTYPE=INS;SVLEN=60;SC=SVIM-asm,Dipcall;NumNeighbors=0;NumThresholdNeighbors=0;MatchId=713;TruScore=0.666667;PctSeqSimilarity=0;PctSizeSimilarity=1;PctRecOverlap=1;SizeDiff=0;StartDistance=0;EndDistance=0	GT	0/1
chr4	190412011	.	N	<INS>	.	PASS	END=190412011;SVTYPE=INS;SVLEN=360;SC=Smartie-sv_asm;NumNeighbors=0;NumThresholdNeighbors=0;MatchId=714	GT	0/1
chr4	190412258	chr4-190412259-INS-121	N	<INS>	.	.	END=190412258;SVTYPE=INS;SVLEN=121;SC=PAV;NumNeighbors=0;NumThresholdNeighbors=0;MatchId=715	GT	0/1
chr4	190412288	.	N	<INS>	30	.	END=190412288;SVTYPE=INS;SVLEN=60;SC=SVIM-asm,Dipcall;NumNeighbors=0;NumThresholdNeighbors=0;MatchId=716;TruScore=0.666667;PctSeqSimilarity=0;PctSizeSimilarity=1;PctRecOverlap=1;SizeDiff=0;StartDistance=0;EndDistance=0	GT	0/1
chr4	190412378	.	N	<INS>	30	.	END=190412378;SVTYPE=INS;SVLEN=60;SC=SVIM-asm,Dipcall;NumNeighbors=0;NumThresholdNeighbors=0;MatchId=717;TruScore=0.666667;PctSeqSimilarity=0;PctSizeSimilarity=1;PctRecOverlap=1;SizeDiff=0;StartDistance=0;EndDistance=0	GT	0/1
chr4	190412468	chr4-190412469-INS-150	N	<INS>	.	.	END=190412468;SVTYPE=INS;SVLEN=150;SC=PAV;NumNeighbors=0;NumThresholdNeighbors=0;MatchId=718	GT	0/1
chr4	190412498	.	N	<INS>	.	PASS	END=190412498;SVTYPE=INS;SVLEN=540;SC=Smartie-sv_asm;NumNeighbors=0;NumThresholdNeighbors=0;MatchId=719	GT	0/1
chr4	190412507	.	N	<INS>	30	.	END=190412507;SVTYPE=INS;SVLEN=1680;SC=MAMnet,cuteSV,pbsv,SVIM-asm,PAV,Dipcall;NumNeighbors=0;NumThresholdNeighbors=0;MatchId=720;TruScore=0.239419;PctSeqSimilarity=0;PctSizeSimilarity=0.718256;PctRecOverlap=0;SizeDiff=-659;StartDistance=256;EndDistance=255	GT	0/1
chr4	190412517	pbsv.INS.13715	N	<INS>	.	PASS	END=190412517;SVTYPE=INS;SVLEN=2404;SC=pbsv;NumNeighbors=0;NumThresholdNeighbors=0;MatchId=721	GT	0/1
chr4	190412687	.	N	<INS>	30	.	END=190412687;SVTYPE=INS;SVLEN=480;SC=Smartie-sv_asm,SVIM-asm,Dipcall;NumNeighbors=0;NumThresholdNeighbors=0;MatchId=722;TruScore=0.666667;PctSeqSimilarity=0;PctSizeSimilarity=1;PctRecOverlap=1;SizeDiff=0;StartDistance=0;EndDistance=0	GT	0/1
chr4	190412881	.	N	<DEL>	.	PASS	END=190413001;SVTYPE=DEL;SVLEN=-120;SC=PBHoney;NumNeighbors=0;NumThresholdNeighbors=0;MatchId=580	GT	./.
chr4	190413208	nv_SV16722-7949	N	<INS>	10.2	PASS	END=190413209;SVTYPE=INS;SVLEN=542;SC=NanoVar;NumNeighbors=0;NumThresholdNeighbors=0	GT	0/1
chr4	26211179	.	N	<INS>	30	.	END=26211179;SVTYPE=INS;SVLEN=120;SC=Dipcall;NumNeighbors=0;NumThresholdNeighbors=0;MatchId=728	GT	1/0
chr4	26211206	pbsv.INS.11147	N	<INS>	.	PASS	END=26211206;SVTYPE=INS;SVLEN=865;SC=Sniffles2,SKSV,NanoVar,pbsv;NumNeighbors=0;NumThresholdNeighbors=0;MatchId=729;TruScore=0.224277;PctSeqSimilarity=0;PctSizeSimilarity=0.672832;PctRecOverlap=0;SizeDiff=283;StartDistance=53;EndDistance=53	GT	0/1
chr4	26211532	nv_SV13820-9AA3	N	<INS>	3.5	PASS	END=26211533;SVTYPE=INS;SVLEN=577;SC=NanoVar;NumNeighbors=0;NumThresholdNeighbors=0;MatchId=730	GT	0/1
chr4	84483349	.	N	<INS>	.	PASS	END=84483349;SVTYPE=INS;SVLEN=61;SC=Smartie-sv_aln;NumNeighbors=0;NumThresholdNeighbors=0	GT	./.
chr4	181311195	.	N	<INS>	.	PASS	END=181311195;SVTYPE=INS;SVLEN=300;SC=PBHoney;NumNeighbors=0;NumThresholdNeighbors=0	GT	./.
chr4	53065645	Sniffles2.INS.22CS3	N	<INS>	54	PASS	END=53065645;SVTYPE=INS;SVLEN=57;SC=Sniffles2;NumNeighbors=1;NumThresholdNeighbors=0;MatchId=734	GT	0/1
chr4	53066197	nv_SV14396-9934	N	<INS>	16.4	PASS	END=53066198;SVTYPE=INS;SVLEN=79;SC=NanoVar;NumNeighbors=0;NumThresholdNeighbors=0;MatchId=736	GT	1/1
chr4	141283453	chr4-141283454-INS-103	N	<INS>	.	.	END=141283453;SVTYPE=INS;SVLEN=103;SC=Sniffles2,pbsv,SVIM,Sniffles,PAV;NumNeighbors=0;NumThresholdNeighbors=0;MatchId=715;TruScore=0.333333;PctSeqSimilarity=0;PctSizeSimilarity=1;PctRecOverlap=0;SizeDiff=0;StartDistance=25;EndDistance=25	GT	0/1
chr4	184385184	nv_SV16329-A394	N	<DEL>	10.6	PASS	END=184385250;SVTYPE=DEL;SVLEN=-66;SC=NanoVar;NumNeighbors=0;NumThresholdNeighbors=0	GT	0/1
chr4	184385577	nv_SV16331-3FDE	N	<DEL>	10.8	PASS	END=184385641;SVTYPE=DEL;SVLEN=-64;SC=NanoVar;NumNeighbors=0;NumThresholdNeighbors=0	GT	0/1
chr4	190154087	.	N	<DEL>	30	.	END=190154155;SVTYPE=DEL;SVLEN=68;SC=Smartie-sv_asm,SVIM-asm,Dipcall;NumNeighbors=0;NumThresholdNeighbors=0;MatchId=298;TruScore=0.33455;PctSeqSimilarity=0;PctSizeSimilarity=0.5;PctRecOverlap=0.50365;SizeDiff=-68;StartDistance=22;EndDistance=-46	GT	1/0
chr4	190154431	.	N	<DEL>	30	.	END=190154602;SVTYPE=DEL;SVLEN=171;SC=Smartie-sv_asm,SVIM-asm,PAV,Dipcall;NumNeighbors=0;NumThresholdNeighbors=0;MatchId=299;TruScore=0.534498;PctSeqSimilarity=0;PctSizeSimilarity=0.80117;PctRecOverlap=0.802326;SizeDiff=34;StartDistance=-34;EndDistance=0	GT	1/0
chr4	190154740	.	N	<DEL>	30	.	END=190155080;SVTYPE=DEL;SVLEN=340;SC=PBHoney,SVIM-asm,Dipcall;NumNeighbors=0;NumThresholdNeighbors=0;MatchId=300;TruScore=0.243205;PctSeqSimilarity=0;PctSizeSimilarity=0.729614;PctRecOverlap=0;SizeDiff=-126;StartDistance=717;EndDistance=591	GT	1/0
chr4	190155186	.	N	<DEL>	30	.	END=190155356;SVTYPE=DEL;SVLEN=170;SC=SVIM-asm,Dipcall;NumNeighbors=0;NumThresholdNeighbors=0;MatchId=243;TruScore=0.666667;PctSeqSimilarity=0;PctSizeSimilarity=1;PctRecOverlap=1;SizeDiff=0;StartDistance=0;EndDistance=0	GT	1/0
chr4	190155692	.	N	<DEL>	30	.	END=190155998;SVTYPE=DEL;SVLEN=306;SC=SVIM-asm,Dipcall;NumNeighbors=1;NumThresholdNeighbors=0;MatchId=744;TruScore=0.666667;PctSeqSimilarity=0;PctSizeSimilarity=1;PctRecOverlap=1;SizeDiff=0;StartDistance=0;EndDistance=0	GT	1/0
chr4	100510224	nv_SV15066-BE42	N	<INS>	17.8	PASS	END=100510225;SVTYPE=INS;SVLEN=244;SC=Sniffles2,NanoVar;NumNeighbors=0;NumThresholdNeighbors=0;MatchId=747;TruScore=0.263661;PctSeqSimilarity=0;PctSizeSimilarity=0.790984;PctRecOverlap=0;SizeDiff=51;StartDistance=362;EndDistance=363	GT	1/1
chr4	99163264	.	N	<DEL>	.	PASS	END=99163378;SVTYPE=DEL;SVLEN=-114;SC=PBHoney;NumNeighbors=0;NumThresholdNeighbors=0	GT	./.
chr4	21347846	.	N	<INS>	.	PASS	END=21347846;SVTYPE=INS;SVLEN=411;SC=Smartie-sv_aln;NumNeighbors=0;NumThresholdNeighbors=0;MatchId=597	GT	./.
chr4	21347914	nv_SV13760-5D7A	N	<INS>	16.6	PASS	END=21347915;SVTYPE=INS;SVLEN=158;SC=NanoVar;NumNeighbors=0;NumThresholdNeighbors=0	GT	1/1
chr4	103342785	.	N	<INS>	.	PASS	END=103342785;SVTYPE=INS;SVLEN=1900;SC=PBHoney;NumNeighbors=0;NumThresholdNeighbors=0	GT	./.
chr4	76948663	.	N	<DEL>	.	PASS	END=76948925;SVTYPE=DEL;SVLEN=-262;SC=Smartie-sv_aln;NumNeighbors=0;NumThresholdNeighbors=0	GT	./.
chr4	109668304	.	N	<DEL>	30	.	END=109668364;SVTYPE=DEL;SVLEN=60;SC=Smartie-sv_aln,Smartie-sv_asm,Dipcall;NumNeighbors=0;NumThresholdNeighbors=0;MatchId=475;TruScore=0.576549;PctSeqSimilarity=0;PctSizeSimilarity=0.967742;PctRecOverlap=0.761905;SizeDiff=-2;StartDistance=-13;EndDistance=-15	GT	./1
chr4	60269531	.	N	<DEL>	.	PASS	END=60269630;SVTYPE=DEL;SVLEN=-99;SC=PBHoney;NumNeighbors=0;NumThresholdNeighbors=0	GT	./.
chr4	8093339	SKSV.INS.10416	N	<INS>	36.6	PASS	END=8093339;SVTYPE=INS;SVLEN=76;SC=SKSV;NumNeighbors=0;NumThresholdNeighbors=0	GT	0/1
chr4	157977444	nv_SV15848-3CB97	N	<DEL>	9.6	PASS	END=157977537;SVTYPE=DEL;SVLEN=-93;SC=NanoVar;NumNeighbors=0;NumThresholdNeighbors=0	GT	1/1
chr4	27949855	.	N	<INS>	.	PASS	END=27949855;SVTYPE=INS;SVLEN=102;SC=Smartie-sv_aln;NumNeighbors=0;NumThresholdNeighbors=0	GT	./.
chr4	156270400	.	N	<INS>	30	.	END=156270400;SVTYPE=INS;SVLEN=901;SC=Smartie-sv_asm,Dipcall;NumNeighbors=0;NumThresholdNeighbors=0;MatchId=266;TruScore=0.666667;PctSeqSimilarity=0;PctSizeSimilarity=1;PctRecOverlap=1;SizeDiff=0;StartDistance=0;EndDistance=0	GT	0/1
chr4	11456639	.	N	<INS>	30	.	END=11456639;SVTYPE=INS;SVLEN=100;SC=Smartie-sv_aln,Smartie-sv_asm,Dipcall;NumNeighbors=0;NumThresholdNeighbors=0;MatchId=479;TruScore=0.663333;PctSeqSimilarity=0;PctSizeSimilarity=0.99;PctRecOverlap=1;SizeDiff=1;StartDistance=0;EndDistance=0	GT	1/0
chr4	189790630	nv_SV16589-60EDF	N	<INS>	13.3	PASS	END=189790631;SVTYPE=INS;SVLEN=92;SC=NanoVar;NumNeighbors=0;NumThresholdNeighbors=0	GT	1/1
chr4	5706921	.	N	<INS>	.	PASS	END=5706921;SVTYPE=INS;SVLEN=2229;SC=PBHoney;NumNeighbors=0;NumThresholdNeighbors=0	GT	./.
chr4	169630715	nv_SV16050-678FB	N	<INS>	13	PASS	END=169630716;SVTYPE=INS;SVLEN=60;SC=NanoVar;NumNeighbors=0;NumThresholdNeighbors=0	GT	0/1
chr4	169659889	nv_SV16053-FC5B	N	<INS>	16.3	PASS	END=169659890;SVTYPE=INS;SVLEN=136;SC=NanoVar;NumNeighbors=0;NumThresholdNeighbors=0	GT	1/1
chr4	12666901	.	N	<INS>	.	PASS	END=12666901;SVTYPE=INS;SVLEN=457;SC=PBHoney;NumNeighbors=0;NumThresholdNeighbors=0	GT	./.
chr4	2301062	.	N	<INS>	.	PASS	END=2301062;SVTYPE=INS;SVLEN=605;SC=PBHoney;NumNeighbors=0;NumThresholdNeighbors=0	GT	./.
chr4	180778551	.	N	<INS>	.	PASS	END=180778551;SVTYPE=INS;SVLEN=58;SC=Smartie-sv_asm;NumNeighbors=0;NumThresholdNeighbors=0	GT	0/1
chr4	180799688	.	N	<DEL>	.	PASS	END=180800016;SVTYPE=DEL;SVLEN=-328;SC=Smartie-sv_aln,Smartie-sv_asm;NumNeighbors=0;NumThresholdNeighbors=0;MatchId=484;TruScore=0.617012;PctSeqSimilarity=0;PctSizeSimilarity=0.990854;PctRecOverlap=0.860182;SizeDiff=3;StartDistance=43;EndDistance=46	GT	0/1
chr4	142124406	.	N	<DEL>	.	PASS	END=142124478;SVTYPE=DEL;SVLEN=-72;SC=Smartie-sv_aln;NumNeighbors=0;NumThresholdNeighbors=0	GT	./.
chr4	32834014	.	N	<DEL>	.	PASS	END=32834183;SVTYPE=DEL;SVLEN=-169;SC=Smartie-sv_asm;NumNeighbors=1;NumThresholdNeighbors=0;MatchId=770	GT	0/1
chr4	32834338	.	N	<DEL>	.	PASS	END=32834463;SVTYPE=DEL;SVLEN=-125;SC=Smartie-sv_asm;NumNeighbors=0;NumThresholdNeighbors=0;MatchId=772	GT	0/1
chr4	58916958	.	N	<INS>	.	PASS	END=58916958;SVTYPE=INS;SVLEN=1095;SC=PBHoney;NumNeighbors=0;NumThresholdNeighbors=0	GT	./.
chr4	7898321	.	N	<DEL>	.	PASS	END=7898378;SVTYPE=DEL;SVLEN=-57;SC=Smartie-sv_aln;NumNeighbors=0;NumThresholdNeighbors=0	GT	./.
chr4	67017565	.	N	<DEL>	.	PASS	END=67017636;SVTYPE=DEL;SVLEN=-71;SC=PBHoney;NumNeighbors=0;NumThresholdNeighbors=0	GT	./.
chr4	1668003	.	N	<INS>	.	PASS	END=1668003;SVTYPE=INS;SVLEN=66;SC=Smartie-sv_aln,Smartie-sv_asm;NumNeighbors=0;NumThresholdNeighbors=0;MatchId=490;TruScore=0.333333;PctSeqSimilarity=0;PctSizeSimilarity=1;PctRecOverlap=0;SizeDiff=0;StartDistance=1;EndDistance=1	GT	0/1
chr4	8213154	.	N	<INS>	.	PASS	END=8213154;SVTYPE=INS;SVLEN=74;SC=Sniffles2,pbsv,Smartie-sv_asm;NumNeighbors=0;NumThresholdNeighbors=0;MatchId=755;TruScore=0.301802;PctSeqSimilarity=0;PctSizeSimilarity=0.905405;PctRecOverlap=0;SizeDiff=7;StartDistance=46;EndDistance=46	GT	0/1
chr4	63478271	chr4-63478272-INS-50	N	<INS>	.	.	END=63478271;SVTYPE=INS;SVLEN=50;SC=Sniffles2,SKSV,NanoVar,SVIM,Sniffles,Smartie-sv_aln,Smartie-sv_asm,SVIM-asm,PAV;NumNeighbors=0;NumThresholdNeighbors=0;MatchId=756;TruScore=0.326667;PctSeqSimilarity=0;PctSizeSimilarity=0.98;PctRecOverlap=0;SizeDiff=1;StartDistance=-217;EndDistance=-217	GT	0/1
chr4	178971126	nv_SV16205-0DC2B	N	<INS>	9.8	PASS	END=178971127;SVTYPE=INS;SVLEN=50;SC=NanoVar;NumNeighbors=0;NumThresholdNeighbors=0	GT	0/1
chr4	16741246	.	N	<INS>	.	PASS	END=16741246;SVTYPE=INS;SVLEN=53;SC=Smartie-sv_aln;NumNeighbors=0;NumThresholdNeighbors=0	GT	./.
chr4	159274253	chr4-159274254-INS-1652	N	<INS>	.	.	END=159274253;SVTYPE=INS;SVLEN=1652;SC=PAV;NumNeighbors=0;NumThresholdNeighbors=0;MatchId=779	GT	1/0
chr4	159274253	.	N	<DEL>	22	PASS	END=159282634;SVTYPE=DEL;SVLEN=-8381;SC=MAMnet;NumNeighbors=0;NumThresholdNeighbors=0	GT	1/1
chr4	1231037	SKSV.INS.10332	N	<INS>	362.6	PASS	END=1231037;SVTYPE=INS;SVLEN=209;SC=SKSV;NumNeighbors=0;NumThresholdNeighbors=0	GT	1/1
chr4	163198451	.	N	<DEL>	.	PASS	END=163199518;SVTYPE=DEL;SVLEN=-1067;SC=PBHoney;NumNeighbors=0;NumThresholdNeighbors=0	GT	./.
chr4	17461057	.	N	<DEL>	30	.	END=17461125;SVTYPE=DEL;SVLEN=68;SC=SKSV,Smartie-sv_asm,SVIM-asm,Dipcall;NumNeighbors=0;NumThresholdNeighbors=0;MatchId=742;TruScore=0.284314;PctSeqSimilarity=0;PctSizeSimilarity=0.852941;PctRecOverlap=0;SizeDiff=10;StartDistance=-240;EndDistance=-230	GT	0/1
chr4	73395795	.	N	<INS>	.	PASS	END=73395795;SVTYPE=INS;SVLEN=58;SC=Smartie-sv_aln,Smartie-sv_asm;NumNeighbors=0;NumThresholdNeighbors=0;MatchId=496;TruScore=0.321839;PctSeqSimilarity=0;PctSizeSimilarity=0.965517;PctRecOverlap=0;SizeDiff=2;StartDistance=-3;EndDistance=-3	GT	0/1
chr4	177957677	.	N	<INS>	.	PASS	END=177957677;SVTYPE=INS;SVLEN=157;SC=PBHoney;NumNeighbors=0;NumThresholdNeighbors=0	GT	./.
chr4	168725562	.	N	<INS>	.	PASS	END=168725562;SVTYPE=INS;SVLEN=123;SC=PBHoney;NumNeighbors=0;NumThresholdNeighbors=0	GT	./.
chr4	187353777	.	N	<INS>	30	.	END=187353777;SVTYPE=INS;SVLEN=347;SC=SVIM-asm,PAV,Dipcall;NumNeighbors=0;NumThresholdNeighbors=0;MatchId=766;TruScore=0.664745;PctSeqSimilarity=0;PctSizeSimilarity=0.994236;PctRecOverlap=1;SizeDiff=2;StartDistance=0;EndDistance=0	GT	1/.
chr4	187353777	.	N	<INS>	.	PASS	END=187353777;SVTYPE=INS;SVLEN=2783;SC=SKSV,Smartie-sv_asm;NumNeighbors=0;NumThresholdNeighbors=0;MatchId=767;TruScore=0.187448;PctSeqSimilarity=0;PctSizeSimilarity=0.562343;PctRecOverlap=0;SizeDiff=1218;StartDistance=321;EndDistance=321	GT	0/1
chr4	187353948	svim.DEL.5100	N	<DEL>	12	PASS	END=187357630;SVTYPE=DEL;SVLEN=3682;SC=Sniffles2,SVIM;NumNeighbors=0;NumThresholdNeighbors=0;MatchId=768;TruScore=0.658068;PctSeqSimilarity=0;PctSizeSimilarity=0.998914;PctRecOverlap=0.975292;SizeDiff=4;StartDistance=-91;EndDistance=-87	GT	0/1
chr4	187354087	.	N	<INS>	.	PASS	END=187354087;SVTYPE=INS;SVLEN=2024;SC=Smartie-sv_asm;NumNeighbors=0;NumThresholdNeighbors=0;MatchId=769	GT	0/1
chr4	187354133	.	N	<INS>	30	.	END=187354133;SVTYPE=INS;SVLEN=600;SC=SVIM-asm,Dipcall;NumNeighbors=0;NumThresholdNeighbors=0;MatchId=770;TruScore=0.665556;PctSeqSimilarity=0;PctSizeSimilarity=0.996667;PctRecOverlap=1;SizeDiff=2;StartDistance=0;EndDistance=0	GT	1/.
chr4	187354432	chr4-187354433-INS-138	N	<INS>	.	.	END=187354432;SVTYPE=INS;SVLEN=138;SC=PAV;NumNeighbors=0;NumThresholdNeighbors=0;MatchId=771	GT	1/0
chr4	187354915	chr4-187354916-INS-552	N	<INS>	.	.	END=187354915;SVTYPE=INS;SVLEN=552;SC=Smartie-sv_asm,PAV;NumNeighbors=0;NumThresholdNeighbors=0;MatchId=772;TruScore=0.305556;PctSeqSimilarity=0;PctSizeSimilarity=0.916667;PctRecOverlap=0;SizeDiff=46;StartDistance=-383;EndDistance=-383	GT	1/0
chr4	187355798	.	N	<INS>	.	PASS	END=187355798;SVTYPE=INS;SVLEN=230;SC=Smartie-sv_asm;NumNeighbors=0;NumThresholdNeighbors=0;MatchId=773	GT	0/1
chr4	187356107	.	N	<INS>	30	.	END=187356107;SVTYPE=INS;SVLEN=324;SC=Smartie-sv_asm,SVIM-asm,Dipcall;NumNeighbors=0;NumThresholdNeighbors=0;MatchId=774;TruScore=0.26087;PctSeqSimilarity=0;PctSizeSimilarity=0.782609;PctRecOverlap=0;SizeDiff=-90;StartDistance=4;EndDistance=4	GT	1/.
chr4	187356474	.	N	<INS>	.	PASS	END=187356474;SVTYPE=INS;SVLEN=1106;SC=Smartie-sv_asm;NumNeighbors=0;NumThresholdNeighbors=0;MatchId=775	GT	0/1
chr4	187356569	chr4-187356570-INS-138	N	<INS>	.	.	END=187356569;SVTYPE=INS;SVLEN=138;SC=PAV;NumNeighbors=0;NumThresholdNeighbors=0;MatchId=776	GT	1/0
chr4	187356576	.	N	<INS>	30	.	END=187356576;SVTYPE=INS;SVLEN=4100;SC=SVIM-asm,Dipcall;NumNeighbors=0;NumThresholdNeighbors=0;MatchId=777;TruScore=0.666504;PctSeqSimilarity=0;PctSizeSimilarity=0.999512;PctRecOverlap=1;SizeDiff=2;StartDistance=0;EndDistance=0	GT	1/.
chr4	187356771	chr4-187356772-INS-92	N	<INS>	.	.	END=187356771;SVTYPE=INS;SVLEN=92;SC=PAV;NumNeighbors=0;NumThresholdNeighbors=0;MatchId=778	GT	1/0
chr4	187357119	chr4-187357120-INS-1104	N	<INS>	.	.	END=187357119;SVTYPE=INS;SVLEN=1104;SC=PAV;NumNeighbors=0;NumThresholdNeighbors=0;MatchId=779	GT	1/0
chr4	187357489	svim_asm.INS.4332	N	<INS>	.	PASS	END=187357489;SVTYPE=INS;SVLEN=138;SC=Smartie-sv_asm,SVIM-asm;NumNeighbors=0;NumThresholdNeighbors=0;MatchId=780;TruScore=0.222222;PctSeqSimilarity=0;PctSizeSimilarity=0.666667;PctRecOverlap=0;SizeDiff=46;StartDistance=46;EndDistance=46	GT	1/0
chr4	187357626	chr4-187357627-INS-5396	N	<INS>	.	.	END=187357626;SVTYPE=INS;SVLEN=5396;SC=PAV;NumNeighbors=0;NumThresholdNeighbors=0;MatchId=781	GT	1/0
chr4	187357626	.	N	<INS>	30	.	END=187357626;SVTYPE=INS;SVLEN=702;SC=Smartie-sv_asm,SVIM-asm,Dipcall;NumNeighbors=0;NumThresholdNeighbors=0;MatchId=782;TruScore=0.556505;PctSeqSimilarity=0;PctSizeSimilarity=0.669516;PctRecOverlap=1;SizeDiff=232;StartDistance=0;EndDistance=0	GT	1/.
chr4	920531	.	N	<INS>	.	PASS	END=920531;SVTYPE=INS;SVLEN=255;SC=PBHoney;NumNeighbors=0;NumThresholdNeighbors=0	GT	./.
chr4	189118734	.	N	<INS>	30	.	END=189118734;SVTYPE=INS;SVLEN=297;SC=Smartie-sv_asm,SVIM-asm,PAV,Dipcall;NumNeighbors=0;NumThresholdNeighbors=0;MatchId=286;TruScore=0.265993;PctSeqSimilarity=0;PctSizeSimilarity=0.79798;PctRecOverlap=0;SizeDiff=60;StartDistance=-18;EndDistance=-18	GT	1/0
chr4	20933543	.	N	<DEL>	30	.	END=20933838;SVTYPE=DEL;SVLEN=295;SC=Smartie-sv_aln,Smartie-sv_asm,Dipcall;NumNeighbors=0;NumThresholdNeighbors=0;MatchId=519;TruScore=0.532431;PctSeqSimilarity=0;PctSizeSimilarity=0.993266;PctRecOverlap=0.604027;SizeDiff=-2;StartDistance=-116;EndDistance=-118	GT	1/.
chr4	98425058	.	N	<DEL>	.	PASS	END=98425170;SVTYPE=DEL;SVLEN=-111;SC=Smartie-sv_aln;NumNeighbors=0;NumThresholdNeighbors=0	GT	./.
chr4	123733310	.	N	<DEL>	30	.	END=123733388;SVTYPE=DEL;SVLEN=78;SC=Sniffles2,Smartie-sv_aln,Smartie-sv_asm,SVIM-asm,Dipcall;NumNeighbors=0;NumThresholdNeighbors=0;MatchId=789;TruScore=0.32906;PctSeqSimilarity=0;PctSizeSimilarity=0.987179;PctRecOverlap=0;SizeDiff=1;StartDistance=-124;EndDistance=-123	GT	1/0
chr4	35111997	.	N	<DEL>	30	.	END=35112057;SVTYPE=DEL;SVLEN=60;SC=SVIM-asm,Dipcall;NumNeighbors=0;NumThresholdNeighbors=0;MatchId=271;TruScore=0.666667;PctSeqSimilarity=0;PctSizeSimilarity=1;PctRecOverlap=1;SizeDiff=0;StartDistance=0;EndDistance=0	GT	1/0
chr4	35112236	.	N	<INS>	30	.	END=35112236;SVTYPE=INS;SVLEN=62;SC=SVIM-asm,Dipcall;NumNeighbors=0;NumThresholdNeighbors=0;MatchId=272;TruScore=0.666667;PctSeqSimilarity=0;PctSizeSimilarity=1;PctRecOverlap=1;SizeDiff=0;StartDistance=0;EndDistance=0	GT	1/0
chr4	87916415	.	N	<DEL>	.	PASS	END=87916466;SVTYPE=DEL;SVLEN=-51;SC=PBHoney;NumNeighbors=0;NumThresholdNeighbors=0	GT	./.
chr4	1040198	.	N	<INS>	30	.	END=1040198;SVTYPE=INS;SVLEN=440;SC=NanoVar,SVIM-asm,Dipcall;NumNeighbors=0;NumThresholdNeighbors=0;MatchId=817;TruScore=0.329588;PctSeqSimilarity=0;PctSizeSimilarity=0.988764;PctRecOverlap=0;SizeDiff=-5;StartDistance=-488;EndDistance=-489	GT	./1
chr4	148969416	.	N	<DEL>	.	PASS	END=148969651;SVTYPE=DEL;SVLEN=-235;SC=PBHoney;NumNeighbors=0;NumThresholdNeighbors=0	GT	./.
chr4	34220611	.	N	<DEL>	.	PASS	END=34220681;SVTYPE=DEL;SVLEN=-70;SC=Smartie-sv_aln;NumNeighbors=0;NumThresholdNeighbors=0	GT	./.
chr4	178106084	nv_SV16191-B148C	N	<INS>	15.5	PASS	END=178106085;SVTYPE=INS;SVLEN=52;SC=NanoVar;NumNeighbors=0;NumThresholdNeighbors=0	GT	1/1
chr4	145960157	.	N	<DEL>	.	PASS	END=145960348;SVTYPE=DEL;SVLEN=-190;SC=Smartie-sv_aln;NumNeighbors=0;NumThresholdNeighbors=0	GT	./.
chr4	167587559	.	N	<INS>	.	PASS	END=167587559;SVTYPE=INS;SVLEN=73;SC=Sniffles2,NanoVar,SVIM,Sniffles,Smartie-sv_aln,Smartie-sv_asm;NumNeighbors=0;NumThresholdNeighbors=0;MatchId=799;TruScore=0.328767;PctSeqSimilarity=0;PctSizeSimilarity=0.986301;PctRecOverlap=0;SizeDiff=1;StartDistance=-7;EndDistance=-7	GT	1/1
chr4	89037685	.	N	<DEL>	.	PASS	END=89038021;SVTYPE=DEL;SVLEN=-336;SC=Smartie-sv_aln;NumNeighbors=0;NumThresholdNeighbors=0	GT	./.
chr4	89620382	nv_SV14950-7559B	N	<INS>	15.3	PASS	END=89620383;SVTYPE=INS;SVLEN=51;SC=NanoVar;NumNeighbors=0;NumThresholdNeighbors=0	GT	1/1
chr4	175146033	SKSV.DEL.9173	N	<DEL>	362.6	PASS	END=175146089;SVTYPE=DEL;SVLEN=56;SC=SKSV;NumNeighbors=0;NumThresholdNeighbors=0	GT	1/1
chr4	55021134	.	N	<INS>	.	PASS	END=55021134;SVTYPE=INS;SVLEN=160;SC=NanoVar,Smartie-sv_aln;NumNeighbors=0;NumThresholdNeighbors=0;MatchId=662;TruScore=0.331263;PctSeqSimilarity=0;PctSizeSimilarity=0.993789;PctRecOverlap=0;SizeDiff=-1;StartDistance=-14;EndDistance=-15	GT	./.
chr4	68264463	pbsv.INS.11802	N	<INS>	.	PASS	END=68264463;SVTYPE=INS;SVLEN=3058;SC=SKSV,pbsv;NumNeighbors=0;NumThresholdNeighbors=0;MatchId=784;TruScore=0.333115;PctSeqSimilarity=0;PctSizeSimilarity=0.999346;PctRecOverlap=0;SizeDiff=2;StartDistance=35;EndDistance=35	GT	0/1
chr4	68264647	pbsv.INS.11803	N	<INS>	.	PASS	END=68264647;SVTYPE=INS;SVLEN=7479;SC=pbsv;NumNeighbors=0;NumThresholdNeighbors=0;MatchId=785	GT	0/1
chr4	68264720	.	N	<INS>	.	PASS	END=68264720;SVTYPE=INS;SVLEN=340;SC=NanoVar,Smartie-sv_asm;NumNeighbors=0;NumThresholdNeighbors=0;MatchId=786;TruScore=0.243728;PctSeqSimilarity=0;PctSizeSimilarity=0.731183;PctRecOverlap=0;SizeDiff=-125;StartDistance=494;EndDistance=493	GT	0/1
chr4	25587064	.	N	<DEL>	.	PASS	END=25587181;SVTYPE=DEL;SVLEN=-117;SC=PBHoney;NumNeighbors=0;NumThresholdNeighbors=0	GT	./.
chr4	1313454	nv_SV13107-36A4	N	<DEL>	8	PASS	END=1314687;SVTYPE=DEL;SVLEN=-1233;SC=NanoVar;NumNeighbors=0;NumThresholdNeighbors=0	GT	0/1
chr4	3513425	nv_SV13277-2CDF	N	<DEL>	10.2	PASS	END=3513481;SVTYPE=DEL;SVLEN=-56;SC=NanoVar;NumNeighbors=0;NumThresholdNeighbors=0	GT	0/1
chr4	121924665	.	N	<INS>	.	PASS	END=121924665;SVTYPE=INS;SVLEN=52;SC=Smartie-sv_aln;NumNeighbors=0;NumThresholdNeighbors=0	GT	./.
chr4	190329390	nv_SV16703-F0B02	N	<DEL>	15.1	PASS	END=190329646;SVTYPE=DEL;SVLEN=-256;SC=NanoVar;NumNeighbors=0;NumThresholdNeighbors=0;MatchId=837	GT	0/1
chr4	113878862	svim.INS.6044	N	<INS>	38	PASS	END=113878862;SVTYPE=INS;SVLEN=51;SC=NanoVar,SVIM;NumNeighbors=0;NumThresholdNeighbors=0;MatchId=669;TruScore=0.487421;PctSeqSimilarity=0;PctSizeSimilarity=0.962264;PctRecOverlap=0.5;SizeDiff=-2;StartDistance=1;EndDistance=0	GT	0/1
chr4	155555737	.	N	<DEL>	30	.	END=155555790;SVTYPE=DEL;SVLEN=53;SC=Smartie-sv_asm,Dipcall;NumNeighbors=0;NumThresholdNeighbors=0;MatchId=294;TruScore=0.642641;PctSeqSimilarity=0;PctSizeSimilarity=0.963636;PctRecOverlap=0.964286;SizeDiff=-2;StartDistance=0;EndDistance=-2	GT	./1
chr4	155644221	.	N	<INS>	30	.	END=155644221;SVTYPE=INS;SVLEN=110;SC=Smartie-sv_asm,SVIM-asm,PAV,Dipcall;NumNeighbors=0;NumThresholdNeighbors=0;MatchId=295;TruScore=0.666667;PctSeqSimilarity=0;PctSizeSimilarity=1;PctRecOverlap=1;SizeDiff=0;StartDistance=0;EndDistance=0	GT	1/0
chr4	155647528	.	N	<DEL>	30	.	END=155647639;SVTYPE=DEL;SVLEN=111;SC=Smartie-sv_asm,SVIM-asm,PAV,Dipcall;NumNeighbors=0;NumThresholdNeighbors=0;MatchId=296;TruScore=0.666667;PctSeqSimilarity=0;PctSizeSimilarity=1;PctRecOverlap=1;SizeDiff=0;StartDistance=0;EndDistance=0	GT	0/1
chr4	147207460	.	N	<INS>	30	.	END=147207460;SVTYPE=INS;SVLEN=1280;SC=MAMnet,pbsv,Smartie-sv_asm,SVIM-asm,PAV,Dipcall;NumNeighbors=1;NumThresholdNeighbors=0;MatchId=842;TruScore=0.224561;PctSeqSimilarity=0;PctSizeSimilarity=0.673684;PctRecOverlap=0;SizeDiff=-620;StartDistance=436;EndDistance=435	GT	0/1
chr4	147207615	.	N	<INS>	30	.	END=147207615;SVTYPE=INS;SVLEN=996;SC=Smartie-sv_asm,SVIM-asm,Dipcall;NumNeighbors=0;NumThresholdNeighbors=0;MatchId=844;TruScore=0.666667;PctSeqSimilarity=0;PctSizeSimilarity=1;PctRecOverlap=1;SizeDiff=0;StartDistance=0;EndDistance=0	GT	0/1
chr4	77840027	.	N	<DEL>	30	.	END=77840088;SVTYPE=DEL;SVLEN=61;SC=Smartie-sv_asm,Dipcall;NumNeighbors=0;NumThresholdNeighbors=0;MatchId=301;TruScore=0.645668;PctSeqSimilarity=0;PctSizeSimilarity=0.968254;PctRecOverlap=0.96875;SizeDiff=-2;StartDistance=0;EndDistance=-2	GT	./1
chr4	3615301	nv_SV13315-83F92	N	<DEL>	7.2	PASS	END=3615352;SVTYPE=DEL;SVLEN=-51;SC=SKSV,NanoVar;NumNeighbors=0;NumThresholdNeighbors=0;MatchId=802;TruScore=0.333333;PctSeqSimilarity=0;PctSizeSimilarity=1;PctRecOverlap=0;SizeDiff=0;StartDistance=148;EndDistance=148	GT	0/1
chr4	3626690	pbsv.DEL.10693	N	<DEL>	.	PASS	END=3626741;SVTYPE=DEL;SVLEN=51;SC=pbsv;NumNeighbors=0;NumThresholdNeighbors=0	GT	0/1
chr4	188525239	chr4-188525240-INS-59	N	<INS>	.	.	END=188525239;SVTYPE=INS;SVLEN=59;SC=pbsv,SVIM,Smartie-sv_aln,Smartie-sv_asm,SVIM-asm,PAV;NumNeighbors=0;NumThresholdNeighbors=0;MatchId=638;TruScore=0.666667;PctSeqSimilarity=0;PctSizeSimilarity=1;PctRecOverlap=1;SizeDiff=0;StartDistance=0;EndDistance=0	GT	1/0
chr4	188525239	.	N	<INS>	30	.	END=188525239;SVTYPE=INS;SVLEN=285;SC=SVIM,Sniffles,Smartie-sv_aln,Dipcall;NumNeighbors=0;NumThresholdNeighbors=0;MatchId=639;TruScore=0.191813;PctSeqSimilarity=0;PctSizeSimilarity=0.575439;PctRecOverlap=0;SizeDiff=121;StartDistance=106;EndDistance=106	GT	1/.
chr4	143662033	.	N	<DEL>	.	PASS	END=143662267;SVTYPE=DEL;SVLEN=-234;SC=PBHoney;NumNeighbors=0;NumThresholdNeighbors=0	GT	./.
chr4	41231824	.	N	<INS>	.	PASS	END=41231824;SVTYPE=INS;SVLEN=297;SC=PBHoney;NumNeighbors=0;NumThresholdNeighbors=0	GT	./.
chr4	190755813	.	N	<INS>	.	PASS	END=190755813;SVTYPE=INS;SVLEN=2411;SC=PBHoney;NumNeighbors=0;NumThresholdNeighbors=0	GT	./.
chr4	154051249	.	N	<INS>	30	.	END=154051249;SVTYPE=INS;SVLEN=78;SC=Dipcall;NumNeighbors=0;NumThresholdNeighbors=0;MatchId=860	GT	0/1
chr4	154051262	svim_asm.INS.4127	N	<INS>	.	PASS	END=154051262;SVTYPE=INS;SVLEN=160;SC=SVIM-asm;NumNeighbors=0;NumThresholdNeighbors=0;MatchId=861	GT	1/0
chr4	154051305	chr4-154051306-INS-974	N	<INS>	.	.	END=154051305;SVTYPE=INS;SVLEN=974;SC=cuteSV,Smartie-sv_asm,PAV;NumNeighbors=0;NumThresholdNeighbors=0;MatchId=862;TruScore=0.331622;PctSeqSimilarity=0;PctSizeSimilarity=0.994867;PctRecOverlap=0;SizeDiff=5;StartDistance=163;EndDistance=163	GT	1/0
chr4	154051309	.	N	<INS>	30	.	END=154051309;SVTYPE=INS;SVLEN=473;SC=SVIM-asm,PAV,Dipcall;NumNeighbors=0;NumThresholdNeighbors=0;MatchId=863;TruScore=0.666667;PctSeqSimilarity=0;PctSizeSimilarity=1;PctRecOverlap=1;SizeDiff=0;StartDistance=0;EndDistance=0	GT	1/0
chr4	76625657	.	N	<INS>	30	.	END=76625657;SVTYPE=INS;SVLEN=974;SC=NanoVar,Smartie-sv_asm,Dipcall;NumNeighbors=0;NumThresholdNeighbors=0;MatchId=695;TruScore=0.224162;PctSeqSimilarity=0;PctSizeSimilarity=0.672485;PctRecOverlap=0;SizeDiff=319;StartDistance=-263;EndDistance=-264	GT	0/1
chr4	118175409	.	N	<DEL>	.	PASS	END=118175474;SVTYPE=DEL;SVLEN=-65;SC=PBHoney;NumNeighbors=0;NumThresholdNeighbors=0	GT	./.
chr4	29733471	nv_SV13877-B15B	N	<INS>	14.8	PASS	END=29733472;SVTYPE=INS;SVLEN=85;SC=Sniffles2,NanoVar;NumNeighbors=0;NumThresholdNeighbors=0;MatchId=868;TruScore=0.270588;PctSeqSimilarity=0;PctSizeSimilarity=0.811765;PctRecOverlap=0;SizeDiff=16;StartDistance=316;EndDistance=317	GT	1/1
chr4	92161475	.	N	<DEL>	30	.	END=92162722;SVTYPE=DEL;SVLEN=1247;SC=NanoVar,Smartie-sv_aln,Smartie-sv_asm,Dipcall;NumNeighbors=0;NumThresholdNeighbors=0;MatchId=698;TruScore=0.660271;PctSeqSimilarity=0;PctSizeSimilarity=0.9976;PctRecOverlap=0.983213;SizeDiff=-3;StartDistance=-18;EndDistance=-21	GT	./1
chr4	138176549	.	N	<INS>	.	PASS	END=138176549;SVTYPE=INS;SVLEN=1526;SC=PBHoney;NumNeighbors=0;NumThresholdNeighbors=0	GT	./.
chr4	109331022	.	N	<INS>	.	PASS	END=109331022;SVTYPE=INS;SVLEN=169;SC=cuteSV,Smartie-sv_aln;NumNeighbors=0;NumThresholdNeighbors=0;MatchId=825;TruScore=0.325444;PctSeqSimilarity=0;PctSizeSimilarity=0.976331;PctRecOverlap=0;SizeDiff=4;StartDistance=55;EndDistance=55	GT	./.
chr4	190030449	pbsv.INS.13669	N	<INS>	.	PASS	END=190030449;SVTYPE=INS;SVLEN=56;SC=pbsv;NumNeighbors=0;NumThresholdNeighbors=0	GT	0/1
chr4	18161920	.	N	<INS>	.	PASS	END=18161920;SVTYPE=INS;SVLEN=1497;SC=PBHoney;NumNeighbors=0;NumThresholdNeighbors=0	GT	./.
chr4	7183663	.	N	<INS>	.	PASS	END=7183663;SVTYPE=INS;SVLEN=208;SC=Smartie-sv_asm;NumNeighbors=0;NumThresholdNeighbors=0	GT	0/1
chr4	65020734	.	N	<INS>	.	PASS	END=65020734;SVTYPE=INS;SVLEN=759;SC=PBHoney;NumNeighbors=0;NumThresholdNeighbors=0	GT	./.
chr4	14206324	.	N	<DEL>	30	.	END=14206400;SVTYPE=DEL;SVLEN=76;SC=Smartie-sv_asm,Dipcall;NumNeighbors=0;NumThresholdNeighbors=0;MatchId=314;TruScore=0.666667;PctSeqSimilarity=0;PctSizeSimilarity=1;PctRecOverlap=1;SizeDiff=0;StartDistance=0;EndDistance=0	GT	1/0
chr4	84570058	.	N	<INS>	.	PASS	END=84570058;SVTYPE=INS;SVLEN=108;SC=PBHoney;NumNeighbors=0;NumThresholdNeighbors=0	GT	./.
chr4	183753009	.	N	<INS>	.	PASS	END=183753009;SVTYPE=INS;SVLEN=189;SC=PBHoney,Smartie-sv_asm;NumNeighbors=0;NumThresholdNeighbors=0;MatchId=370;TruScore=0.193252;PctSeqSimilarity=0;PctSizeSimilarity=0.579755;PctRecOverlap=0;SizeDiff=-137;StartDistance=127;EndDistance=127	GT	0/1
chr4	183753054	.	N	<INS>	30	.	END=183753054;SVTYPE=INS;SVLEN=319;SC=Smartie-sv_asm,SVIM-asm,PAV,Dipcall;NumNeighbors=0;NumThresholdNeighbors=0;MatchId=371;TruScore=0.299895;PctSeqSimilarity=0;PctSizeSimilarity=0.899687;PctRecOverlap=0;SizeDiff=32;StartDistance=-31;EndDistance=-31	GT	0/1
chr4	151172142	chr4-151172143-INS-63	N	<INS>	.	.	END=151172142;SVTYPE=INS;SVLEN=63;SC=Sniffles2,Smartie-sv_asm,PAV;NumNeighbors=0;NumThresholdNeighbors=0;MatchId=856;TruScore=0.259259;PctSeqSimilarity=0;PctSizeSimilarity=0.777778;PctRecOverlap=0;SizeDiff=14;StartDistance=141;EndDistance=141	GT	1/0
chr4	151172285	.	N	<INS>	.	PASS	END=151172285;SVTYPE=INS;SVLEN=590;SC=pbsv,Smartie-sv_asm;NumNeighbors=0;NumThresholdNeighbors=0;MatchId=857;TruScore=0.322404;PctSeqSimilarity=0;PctSizeSimilarity=0.967213;PctRecOverlap=0;SizeDiff=-20;StartDistance=85;EndDistance=85	GT	0/1
chr4	151172370	chr4-151172371-INS-2899	N	<INS>	.	.	END=151172370;SVTYPE=INS;SVLEN=2899;SC=SKSV,pbsv,Smartie-sv_asm,PAV;NumNeighbors=0;NumThresholdNeighbors=0;MatchId=858;TruScore=0.329245;PctSeqSimilarity=0;PctSizeSimilarity=0.987734;PctRecOverlap=0;SizeDiff=-36;StartDistance=360;EndDistance=360	GT	0/1
chr4	151172408	.	N	<INS>	.	PASS	END=151172408;SVTYPE=INS;SVLEN=475;SC=pbsv,Smartie-sv_asm;NumNeighbors=0;NumThresholdNeighbors=0;MatchId=859;TruScore=0.319865;PctSeqSimilarity=0;PctSizeSimilarity=0.959596;PctRecOverlap=0;SizeDiff=-20;StartDistance=222;EndDistance=222	GT	0/1
chr4	1366456	nv_SV13118-96E8	N	<DEL>	4.3	PASS	END=1366590;SVTYPE=DEL;SVLEN=-134;SC=NanoVar;NumNeighbors=0;NumThresholdNeighbors=0	GT	1/1
chr4	1758748	nv_SV13197-8160	N	<INS>	11.7	PASS	END=1758749;SVTYPE=INS;SVLEN=64;SC=Sniffles2,NanoVar;NumNeighbors=0;NumThresholdNeighbors=0;MatchId=886;TruScore=0.307292;PctSeqSimilarity=0;PctSizeSimilarity=0.921875;PctRecOverlap=0;SizeDiff=5;StartDistance=239;EndDistance=240	GT	1/1
chr4	165266741	.	N	<DEL>	.	PASS	END=165266797;SVTYPE=DEL;SVLEN=-56;SC=PBHoney;NumNeighbors=0;NumThresholdNeighbors=0	GT	./.
chr4	43538914	nv_SV14095-6667	N	<DEL>	14.4	PASS	END=43538980;SVTYPE=DEL;SVLEN=-66;SC=NanoVar;NumNeighbors=0;NumThresholdNeighbors=0	GT	1/1
chr4	190076365	.	N	<INS>	.	PASS	END=190076365;SVTYPE=INS;SVLEN=119;SC=MAMnet,Sniffles2,SVIM,Smartie-sv_aln,PBHoney;NumNeighbors=0;NumThresholdNeighbors=0;MatchId=886;TruScore=0.218487;PctSeqSimilarity=0;PctSizeSimilarity=0.655462;PctRecOverlap=0;SizeDiff=41;StartDistance=-112;EndDistance=-113	GT	./.
chr4	36045420	.	N	<INS>	.	PASS	END=36045420;SVTYPE=INS;SVLEN=63;SC=Smartie-sv_aln;NumNeighbors=0;NumThresholdNeighbors=0	GT	./.
chr4	36045438	.	N	<INS>	.	PASS	END=36045438;SVTYPE=INS;SVLEN=63;SC=Smartie-sv_aln;NumNeighbors=0;NumThresholdNeighbors=0	GT	./.
chr4	21323406	.	N	<DEL>	.	PASS	END=21323628;SVTYPE=DEL;SVLEN=-222;SC=PBHoney;NumNeighbors=0;NumThresholdNeighbors=0;MatchId=571	GT	./.
chr4	21323424	.	N	<INS>	.	PASS	END=21323424;SVTYPE=INS;SVLEN=71;SC=Smartie-sv_aln;NumNeighbors=0;NumThresholdNeighbors=0	GT	./.
chr4	104744642	.	N	<DEL>	.	PASS	END=104744809;SVTYPE=DEL;SVLEN=-167;SC=PBHoney;NumNeighbors=0;NumThresholdNeighbors=0	GT	./.
chr4	105502954	.	N	<DEL>	.	PASS	END=105503166;SVTYPE=DEL;SVLEN=-211;SC=Smartie-sv_aln;NumNeighbors=0;NumThresholdNeighbors=0	GT	./.
chr4	30279996	SKSV.DEL.8604	N	<DEL>	114	PASS	END=30280048;SVTYPE=DEL;SVLEN=52;SC=SKSV;NumNeighbors=0;NumThresholdNeighbors=0	GT	0/1
chr4	30280262	.	N	<INS>	30	.	END=30280262;SVTYPE=INS;SVLEN=86;SC=SVIM-asm,Dipcall;NumNeighbors=0;NumThresholdNeighbors=0;MatchId=851;TruScore=0.666667;PctSeqSimilarity=0;PctSizeSimilarity=1;PctRecOverlap=1;SizeDiff=0;StartDistance=0;EndDistance=0	GT	1/0
chr4	187386699	.	N	<INS>	.	PASS	END=187386699;SVTYPE=INS;SVLEN=63;SC=Smartie-sv_aln;NumNeighbors=0;NumThresholdNeighbors=0	GT	./.
chr4	20474112	chr4-20474113-INS-50	N	<INS>	.	.	END=20474112;SVTYPE=INS;SVLEN=50;SC=Sniffles2,SVIM,Sniffles,Smartie-sv_aln,PAV;NumNeighbors=1;NumThresholdNeighbors=0;MatchId=899;TruScore=0.248756;PctSeqSimilarity=0;PctSizeSimilarity=0.746269;PctRecOverlap=0;SizeDiff=-17;StartDistance=231;EndDistance=231	GT	1/0
chr4	97726894	.	N	<INS>	.	PASS	END=97726894;SVTYPE=INS;SVLEN=1732;SC=PBHoney;NumNeighbors=0;NumThresholdNeighbors=0	GT	./.
chr4	1627152	.	N	<INS>	30	.	END=1627152;SVTYPE=INS;SVLEN=349;SC=SVIM-asm,Dipcall;NumNeighbors=0;NumThresholdNeighbors=0;MatchId=683;TruScore=0.666667;PctSeqSimilarity=0;PctSizeSimilarity=1;PctRecOverlap=1;SizeDiff=0;StartDistance=0;EndDistance=0	GT	1/0
chr4	1627323	pbsv.INS.10589	N	<INS>	.	PASS	END=1627323;SVTYPE=INS;SVLEN=50;SC=pbsv;NumNeighbors=0;NumThresholdNeighbors=0	GT	0/1
chr4	1627349	.	N	<INS>	30	.	END=1627349;SVTYPE=INS;SVLEN=597;SC=Smartie-sv_asm,SVIM-asm,PAV,Dipcall;NumNeighbors=0;NumThresholdNeighbors=0;MatchId=684;TruScore=0.210805;PctSeqSimilarity=0;PctSizeSimilarity=0.632415;PctRecOverlap=0;SizeDiff=-347;StartDistance=-37;EndDistance=-37	GT	1/0
chr4	23100689	pbsv.DEL.11100	N	<DEL>	.	PASS	END=23101226;SVTYPE=DEL;SVLEN=537;SC=pbsv;NumNeighbors=0;NumThresholdNeighbors=0	GT	1/1
chr4	187160016	.	N	<DEL>	30	.	END=187160087;SVTYPE=DEL;SVLEN=71;SC=PBHoney,SVIM-asm,Dipcall;NumNeighbors=0;NumThresholdNeighbors=0;MatchId=382;TruScore=0.37037;PctSeqSimilarity=0;PctSizeSimilarity=1;PctRecOverlap=0.111111;SizeDiff=0;StartDistance=-64;EndDistance=-64	GT	1/1
chr4	187160463	.	N	<INS>	30	.	END=187160463;SVTYPE=INS;SVLEN=72;SC=SVIM-asm,Dipcall;NumNeighbors=0;NumThresholdNeighbors=0;MatchId=383;TruScore=0.666667;PctSeqSimilarity=0;PctSizeSimilarity=1;PctRecOverlap=1;SizeDiff=0;StartDistance=0;EndDistance=0	GT	1/1
chr4	187213655	nv_SV16443-6A0B	N	<DEL>	13	PASS	END=187214489;SVTYPE=DEL;SVLEN=-834;SC=NanoVar;NumNeighbors=0;NumThresholdNeighbors=0	GT	0/1
chr4	7451012	chr4-7451013-INS-343	N	<INS>	.	.	END=7451012;SVTYPE=INS;SVLEN=343;SC=PAV;NumNeighbors=0;NumThresholdNeighbors=0	GT	1/1
chr4	7454713	.	N	<DEL>	.	PASS	END=7454882;SVTYPE=DEL;SVLEN=-169;SC=PBHoney;NumNeighbors=0;NumThresholdNeighbors=0	GT	./.
chr4	13762851	.	N	<INS>	.	PASS	END=13762851;SVTYPE=INS;SVLEN=146;SC=Smartie-sv_aln;NumNeighbors=0;NumThresholdNeighbors=0	GT	./.
chr4	69141236	nv_SV14645-19D9	N	<INS>	16.8	PASS	END=69141237;SVTYPE=INS;SVLEN=539;SC=NanoVar;NumNeighbors=0;NumThresholdNeighbors=0	GT	1/1
chr4	1708479	.	N	<DEL>	.	PASS	END=1708533;SVTYPE=DEL;SVLEN=-54;SC=PBHoney;NumNeighbors=0;NumThresholdNeighbors=0	GT	./.
chr4	181166204	nv_SV16240-EEE73	N	<INS>	12.7	PASS	END=181166205;SVTYPE=INS;SVLEN=61;SC=NanoVar;NumNeighbors=0;NumThresholdNeighbors=0	GT	0/1
chr4	170716011	.	N	<DEL>	.	PASS	END=170716079;SVTYPE=DEL;SVLEN=-68;SC=PBHoney;NumNeighbors=0;NumThresholdNeighbors=0	GT	./.
chr4	135511076	.	N	<DEL>	30	.	END=135511269;SVTYPE=DEL;SVLEN=193;SC=NanoVar,Smartie-sv_aln,Smartie-sv_asm,SVIM-asm,PAV,Dipcall;NumNeighbors=0;NumThresholdNeighbors=0;MatchId=739;TruScore=0.381524;PctSeqSimilarity=0;PctSizeSimilarity=0.576119;PctRecOverlap=0.568452;SizeDiff=-142;StartDistance=-3;EndDistance=-145	GT	1/0
chr4	135511154	.	N	<DEL>	30	.	END=135511267;SVTYPE=DEL;SVLEN=113;SC=Smartie-sv_asm,Dipcall;NumNeighbors=0;NumThresholdNeighbors=0;MatchId=740;TruScore=0.327536;PctSeqSimilarity=0;PctSizeSimilarity=0.982609;PctRecOverlap=0;SizeDiff=-2;StartDistance=-320;EndDistance=-322	GT	./1
chr4	135511917	nv_SV15502-6639	N	<DEL>	9.8	PASS	END=135512258;SVTYPE=DEL;SVLEN=-341;SC=NanoVar;NumNeighbors=0;NumThresholdNeighbors=0	GT	0/1
chr4	116843609	.	N	<INS>	30	.	END=116843609;SVTYPE=INS;SVLEN=52;SC=Dipcall;NumNeighbors=0;NumThresholdNeighbors=0	GT	1/0
chr4	28665147	.	N	<INS>	.	PASS	END=28665147;SVTYPE=INS;SVLEN=153;SC=PBHoney;NumNeighbors=0;NumThresholdNeighbors=0	GT	./.
chr4	28988791	.	N	<INS>	.	PASS	END=28988791;SVTYPE=INS;SVLEN=209;SC=PBHoney;NumNeighbors=0;NumThresholdNeighbors=0	GT	./.
chr4	96117654	.	N	<INS>	.	PASS	END=96117654;SVTYPE=INS;SVLEN=415;SC=PBHoney;NumNeighbors=0;NumThresholdNeighbors=0	GT	./.
chr4	2467428	.	N	<INS>	.	PASS	END=2467428;SVTYPE=INS;SVLEN=72;SC=Smartie-sv_aln;NumNeighbors=0;NumThresholdNeighbors=0	GT	./.
chr4	132122555	pbsv.DEL.12617	N	<DEL>	.	PASS	END=132123130;SVTYPE=DEL;SVLEN=575;SC=pbsv;NumNeighbors=0;NumThresholdNeighbors=0	GT	0/1
chr4	179838639	.	N	<DEL>	.	PASS	END=179838864;SVTYPE=DEL;SVLEN=-225;SC=PBHoney;NumNeighbors=0;NumThresholdNeighbors=0	GT	./.
chr4	13227256	.	N	<INS>	.	PASS	END=13227256;SVTYPE=INS;SVLEN=1864;SC=PBHoney;NumNeighbors=0;NumThresholdNeighbors=0	GT	./.
chr4	93019659	.	N	<DEL>	.	PASS	END=93019743;SVTYPE=DEL;SVLEN=-84;SC=PBHoney;NumNeighbors=0;NumThresholdNeighbors=0	GT	./.
chr4	8296345	.	N	<INS>	30	.	END=8296345;SVTYPE=INS;SVLEN=152;SC=Smartie-sv_asm,PAV,Dipcall;NumNeighbors=0;NumThresholdNeighbors=0;MatchId=333;TruScore=0.666667;PctSeqSimilarity=0;PctSizeSimilarity=1;PctRecOverlap=1;SizeDiff=0;StartDistance=0;EndDistance=0	GT	0/1
chr4	8296393	.	N	<INS>	30	.	END=8296393;SVTYPE=INS;SVLEN=1019;SC=Smartie-sv_asm,Dipcall;NumNeighbors=0;NumThresholdNeighbors=0;MatchId=334;TruScore=0.666667;PctSeqSimilarity=0;PctSizeSimilarity=1;PctRecOverlap=1;SizeDiff=0;StartDistance=0;EndDistance=0	GT	0/1
chr4	21520784	.	N	<INS>	.	PASS	END=21520784;SVTYPE=INS;SVLEN=409;SC=PBHoney;NumNeighbors=0;NumThresholdNeighbors=0	GT	./.
chr4	97295796	nv_SV15032-7543	N	<DEL>	3.3	PASS	END=97295879;SVTYPE=DEL;SVLEN=-83;SC=NanoVar;NumNeighbors=0;NumThresholdNeighbors=0	GT	0/1
chr4	97421501	.	N	<INS>	.	PASS	END=97421501;SVTYPE=INS;SVLEN=3625;SC=PBHoney;NumNeighbors=0;NumThresholdNeighbors=0	GT	./.
chr5	92439	Sniffles2.INS.ES4	N	<INS>	56	PASS	END=92439;SVTYPE=INS;SVLEN=197;SC=Sniffles2;NumNeighbors=0;NumThresholdNeighbors=0	GT	0/1
chr5	39445231	nv_SV18089-D770	N	<INS>	12.1	PASS	END=39445232;SVTYPE=INS;SVLEN=246;SC=NanoVar;NumNeighbors=0;NumThresholdNeighbors=0;MatchId=941	GT	0/1
chr5	39499678	.	N	<INS>	30	.	END=39499678;SVTYPE=INS;SVLEN=107;SC=Smartie-sv_asm,Dipcall;NumNeighbors=0;NumThresholdNeighbors=0;MatchId=335;TruScore=0.666667;PctSeqSimilarity=0;PctSizeSimilarity=1;PctRecOverlap=1;SizeDiff=0;StartDistance=0;EndDistance=0	GT	0/1
chr5	136873769	.	N	<INS>	30	.	END=136873769;SVTYPE=INS;SVLEN=178;SC=NanoVar,Smartie-sv_aln,Smartie-sv_asm,Dipcall;NumNeighbors=0;NumThresholdNeighbors=0;MatchId=760;TruScore=0.327808;PctSeqSimilarity=0;PctSizeSimilarity=0.983425;PctRecOverlap=0;SizeDiff=-3;StartDistance=-59;EndDistance=-60	GT	1/0
chr5	92336869	svim_asm.INS.5033	N	<INS>	.	PASS	END=92336869;SVTYPE=INS;SVLEN=58;SC=SVIM-asm;NumNeighbors=0;NumThresholdNeighbors=0	GT	1/0
chr5	18673684	.	N	<INS>	30	.	END=18673684;SVTYPE=INS;SVLEN=64;SC=Dipcall;NumNeighbors=0;NumThresholdNeighbors=0	GT	0/1
chr5	392085	SKSV.DEL.9345	N	<DEL>	88.7	PASS	END=392139;SVTYPE=DEL;SVLEN=54;SC=SKSV;NumNeighbors=0;NumThresholdNeighbors=0	GT	0/1
chr5	43044216	.	N	<INS>	.	PASS	END=43044216;SVTYPE=INS;SVLEN=54;SC=Smartie-sv_aln;NumNeighbors=0;NumThresholdNeighbors=0	GT	./.
chr5	172688055	.	N	<DEL>	30	.	END=172688391;SVTYPE=DEL;SVLEN=336;SC=Smartie-sv_aln,Smartie-sv_asm,Dipcall;NumNeighbors=0;NumThresholdNeighbors=0;MatchId=606;TruScore=0.658795;PctSeqSimilarity=0;PctSizeSimilarity=0.994083;PctRecOverlap=0.982301;SizeDiff=-2;StartDistance=6;EndDistance=4	GT	./1
chr5	543427	SKSV.INS.11316	N	<INS>	353.1	PASS	END=543427;SVTYPE=INS;SVLEN=50;SC=SKSV;NumNeighbors=0;NumThresholdNeighbors=0	GT	1/1
chr5	141840302	.	N	<DEL>	.	PASS	END=141840443;SVTYPE=DEL;SVLEN=-141;SC=PBHoney;NumNeighbors=0;NumThresholdNeighbors=0	GT	./.
chr5	26204273	.	N	<INS>	.	PASS	END=26204273;SVTYPE=INS;SVLEN=105;SC=Smartie-sv_aln;NumNeighbors=0;NumThresholdNeighbors=0	GT	./.
chr5	26204273	.	N	<INS>	.	PASS	END=26204273;SVTYPE=INS;SVLEN=142;SC=Smartie-sv_aln;NumNeighbors=0;NumThresholdNeighbors=0	GT	./.
chr5	26204274	.	N	<INS>	.	PASS	END=26204274;SVTYPE=INS;SVLEN=106;SC=Smartie-sv_aln;NumNeighbors=0;NumThresholdNeighbors=0	GT	./.
chr5	26228702	nv_SV17887-4B34	N	<DEL>	11.4	PASS	END=26228780;SVTYPE=DEL;SVLEN=-78;SC=NanoVar;NumNeighbors=0;NumThresholdNeighbors=0	GT	1/1
chr5	26230763	.	N	<DEL>	30	.	END=26230851;SVTYPE=DEL;SVLEN=88;SC=Smartie-sv_asm,Dipcall;NumNeighbors=0;NumThresholdNeighbors=0;MatchId=956;TruScore=0.651933;PctSeqSimilarity=0;PctSizeSimilarity=0.977778;PctRecOverlap=0.978022;SizeDiff=-2;StartDistance=0;EndDistance=-2	GT	1/.
chr5	91424022	.	N	<DEL>	.	PASS	END=91424778;SVTYPE=DEL;SVLEN=-756;SC=PBHoney;NumNeighbors=0;NumThresholdNeighbors=0	GT	./.
chr5	105107538	.	N	<INS>	.	PASS	END=105107538;SVTYPE=INS;SVLEN=61;SC=MAMnet,Sniffles2,SVIM,Sniffles,Smartie-sv_aln,Smartie-sv_asm;NumNeighbors=0;NumThresholdNeighbors=0;MatchId=955;TruScore=0.333333;PctSeqSimilarity=0;PctSizeSimilarity=1;PctRecOverlap=0;SizeDiff=0;StartDistance=-35;EndDistance=-36	GT	0/1
chr5	173541289	.	N	<INS>	30	.	END=173541289;SVTYPE=INS;SVLEN=109;SC=SVIM-asm,PAV,Dipcall;NumNeighbors=0;NumThresholdNeighbors=0;MatchId=773;TruScore=0.666667;PctSeqSimilarity=0;PctSizeSimilarity=1;PctRecOverlap=1;SizeDiff=0;StartDistance=0;EndDistance=0	GT	1/0
chr5	173541289	.	N	<INS>	.	PASS	END=173541289;SVTYPE=INS;SVLEN=772;SC=NanoVar,Smartie-sv_aln,Smartie-sv_asm;NumNeighbors=0;NumThresholdNeighbors=0;MatchId=774;TruScore=0.328231;PctSeqSimilarity=0;PctSizeSimilarity=0.984694;PctRecOverlap=0;SizeDiff=-12;StartDistance=30;EndDistance=29	GT	0/1
chr5	4188910	.	N	<INS>	.	PASS	END=4188910;SVTYPE=INS;SVLEN=1159;SC=PBHoney;NumNeighbors=0;NumThresholdNeighbors=0	GT	./.
chr5	160301870	.	N	<DEL>	.	PASS	END=160301922;SVTYPE=DEL;SVLEN=-52;SC=Smartie-sv_asm;NumNeighbors=0;NumThresholdNeighbors=0	GT	0/1
chr5	160305287	.	N	<INS>	.	PASS	END=160305287;SVTYPE=INS;SVLEN=152;SC=Smartie-sv_asm;NumNeighbors=0;NumThresholdNeighbors=0	GT	0/1
chr5	897526	.	N	<DEL>	30	.	END=897592;SVTYPE=DEL;SVLEN=66;SC=Smartie-sv_asm,SVIM-asm,PAV,Dipcall;NumNeighbors=0;NumThresholdNeighbors=0;MatchId=343;TruScore=0.666667;PctSeqSimilarity=0;PctSizeSimilarity=1;PctRecOverlap=1;SizeDiff=0;StartDistance=0;EndDistance=0	GT	1/0
chr5	897988	.	N	<DEL>	30	.	END=898054;SVTYPE=DEL;SVLEN=66;SC=Smartie-sv_asm,SVIM-asm,PAV,Dipcall;NumNeighbors=1;NumThresholdNeighbors=0;MatchId=965;TruScore=0.666667;PctSeqSimilarity=0;PctSizeSimilarity=1;PctRecOverlap=1;SizeDiff=0;StartDistance=0;EndDistance=0	GT	1/0
chr5	898648	.	N	<DEL>	30	.	END=898976;SVTYPE=DEL;SVLEN=328;SC=NanoVar,SVIM,Smartie-sv_asm,Dipcall;NumNeighbors=0;NumThresholdNeighbors=0;MatchId=967;TruScore=0.314485;PctSeqSimilarity=0;PctSizeSimilarity=0.706897;PctRecOverlap=0.236559;SizeDiff=-136;StartDistance=355;EndDistance=219	GT	1/.
chr5	55429278	nv_SV18307-3FD9E	N	<DEL>	8.6	PASS	END=55430422;SVTYPE=DEL;SVLEN=-1144;SC=NanoVar;NumNeighbors=0;NumThresholdNeighbors=0	GT	0/1
chr5	131544117	.	N	<INS>	.	PASS	END=131544117;SVTYPE=INS;SVLEN=106;SC=SVIM,Smartie-sv_aln;NumNeighbors=0;NumThresholdNeighbors=0;MatchId=726;TruScore=0.324159;PctSeqSimilarity=0;PctSizeSimilarity=0.972477;PctRecOverlap=0;SizeDiff=-3;StartDistance=7;EndDistance=7	GT	./.
chr5	114969503	nv_SV19131-2C04	N	<DEL>	13.6	PASS	END=114969979;SVTYPE=DEL;SVLEN=-476;SC=NanoVar;NumNeighbors=0;NumThresholdNeighbors=0	GT	0/1
chr5	64467129	.	N	<INS>	.	PASS	END=64467129;SVTYPE=INS;SVLEN=1659;SC=PBHoney;NumNeighbors=0;NumThresholdNeighbors=0	GT	./.
chr5	24943920	.	N	<DEL>	.	PASS	END=24944006;SVTYPE=DEL;SVLEN=-86;SC=PBHoney;NumNeighbors=0;NumThresholdNeighbors=0	GT	./.
chr5	57718297	pbsv.INS.14981	N	<INS>	.	PASS	END=57718297;SVTYPE=INS;SVLEN=100;SC=pbsv;NumNeighbors=0;NumThresholdNeighbors=0	GT	0/1
chr5	309591	.	N	<INS>	.	PASS	END=309591;SVTYPE=INS;SVLEN=236;SC=PBHoney;NumNeighbors=0;NumThresholdNeighbors=0	GT	./.
chr5	429297	nv_SV16988-3C81	N	<DEL>	15.6	PASS	END=429363;SVTYPE=DEL;SVLEN=-66;SC=NanoVar;NumNeighbors=0;NumThresholdNeighbors=0	GT	1/1
chr5	112669367	.	N	<INS>	.	PASS	END=112669367;SVTYPE=INS;SVLEN=294;SC=PBHoney;NumNeighbors=0;NumThresholdNeighbors=0	GT	./.
chr5	72612	pbsv.INS.13788	N	<INS>	.	PASS	END=72612;SVTYPE=INS;SVLEN=690;SC=pbsv;NumNeighbors=0;NumThresholdNeighbors=0	GT	0/1
chr5	41472013	SKSV.DEL.9597	N	<DEL>	72.8	PASS	END=41472067;SVTYPE=DEL;SVLEN=54;SC=SKSV;NumNeighbors=0;NumThresholdNeighbors=0	GT	0/1
chr5	6773618	.	N	<INS>	.	PASS	END=6773618;SVTYPE=INS;SVLEN=856;SC=PBHoney;NumNeighbors=0;NumThresholdNeighbors=0	GT	./.
chr5	128913577	.	N	<INS>	.	PASS	END=128913577;SVTYPE=INS;SVLEN=343;SC=PBHoney;NumNeighbors=0;NumThresholdNeighbors=0	GT	./.
chr5	28796193	.	N	<DEL>	.	PASS	END=28796282;SVTYPE=DEL;SVLEN=-89;SC=PBHoney;NumNeighbors=0;NumThresholdNeighbors=0	GT	./.
chr5	49644498	.	N	<DEL>	.	PASS	END=49644734;SVTYPE=DEL;SVLEN=-236;SC=PBHoney;NumNeighbors=0;NumThresholdNeighbors=0	GT	./.
chr5	59058089	.	N	<INS>	30	.	END=59058089;SVTYPE=INS;SVLEN=52;SC=SVIM-asm,Dipcall;NumNeighbors=0;NumThresholdNeighbors=0;MatchId=327;TruScore=0.666667;PctSeqSimilarity=0;PctSizeSimilarity=1;PctRecOverlap=1;SizeDiff=0;StartDistance=0;EndDistance=0	GT	1/0
chr5	118459065	nv_SV19189-A175E	N	<INS>	7.6	PASS	END=118459066;SVTYPE=INS;SVLEN=50;SC=NanoVar;NumNeighbors=0;NumThresholdNeighbors=0	GT	0/1
chr5	11880712	.	N	<DEL>	30	.	END=11880837;SVTYPE=DEL;SVLEN=125;SC=Smartie-sv_asm,Dipcall;NumNeighbors=0;NumThresholdNeighbors=0;MatchId=350;TruScore=0.666667;PctSeqSimilarity=0;PctSizeSimilarity=1;PctRecOverlap=1;SizeDiff=0;StartDistance=0;EndDistance=0	GT	1/0
chr5	28187096	.	N	<DEL>	.	PASS	END=28187198;SVTYPE=DEL;SVLEN=-102;SC=PBHoney;NumNeighbors=0;NumThresholdNeighbors=0	GT	./.
chr5	60577259	.	N	<INS>	.	PASS	END=60577259;SVTYPE=INS;SVLEN=1602;SC=PBHoney;NumNeighbors=0;NumThresholdNeighbors=0	GT	./.
chr5	45071961	.	N	<DEL>	.	PASS	END=45072082;SVTYPE=DEL;SVLEN=-121;SC=PBHoney;NumNeighbors=0;NumThresholdNeighbors=0	GT	./.
chr5	157204313	.	N	<INS>	.	PASS	END=157204313;SVTYPE=INS;SVLEN=3187;SC=PBHoney;NumNeighbors=0;NumThresholdNeighbors=0	GT	./.
chr5	505460	.	N	<DEL>	30	.	END=505540;SVTYPE=DEL;SVLEN=80;SC=NanoVar,pbsv,SVIM,Sniffles,Smartie-sv_aln,Smartie-sv_asm,SVIM-asm,PAV,Dipcall;NumNeighbors=0;NumThresholdNeighbors=0;MatchId=996;TruScore=0.530864;PctSeqSimilarity=0;PctSizeSimilarity=1;PctRecOverlap=0.592593;SizeDiff=0;StartDistance=-33;EndDistance=-33	GT	1/1
chr5	505504	.	N	<DEL>	.	PASS	END=505584;SVTYPE=DEL;SVLEN=-80;SC=NanoVar,Smartie-sv_aln;NumNeighbors=0;NumThresholdNeighbors=0;MatchId=997;TruScore=0.280702;PctSeqSimilarity=0;PctSizeSimilarity=0.842105;PctRecOverlap=0;SizeDiff=-15;StartDistance=-389;EndDistance=-404	GT	./.
chr5	31849987	.	N	<DEL>	30	.	END=31850101;SVTYPE=DEL;SVLEN=114;SC=Smartie-sv_asm,Dipcall;NumNeighbors=0;NumThresholdNeighbors=0;MatchId=355;TruScore=0.666667;PctSeqSimilarity=0;PctSizeSimilarity=1;PctRecOverlap=1;SizeDiff=0;StartDistance=0;EndDistance=0	GT	0/1
chr5	43960934	.	N	<DEL>	.	PASS	END=43961037;SVTYPE=DEL;SVLEN=-103;SC=PBHoney;NumNeighbors=0;NumThresholdNeighbors=0	GT	./.
chr5	96515559	.	N	<INS>	.	PASS	END=96515559;SVTYPE=INS;SVLEN=200;SC=PBHoney;NumNeighbors=0;NumThresholdNeighbors=0	GT	./.
chr5	54808324	.	N	<DEL>	.	PASS	END=54808391;SVTYPE=DEL;SVLEN=-67;SC=Smartie-sv_aln;NumNeighbors=0;NumThresholdNeighbors=0	GT	./.
chr5	176945260	svim.DEL.6337	N	<DEL>	24	PASS	END=176945983;SVTYPE=DEL;SVLEN=723;SC=NanoVar,SVIM;NumNeighbors=0;NumThresholdNeighbors=0;MatchId=810;TruScore=0.665747;PctSeqSimilarity=0;PctSizeSimilarity=0.998619;PctRecOverlap=0.998621;SizeDiff=-1;StartDistance=1;EndDistance=0	GT	0/1
chr5	94549981	chr5-94549982-INS-16630	N	<INS>	.	.	END=94549981;SVTYPE=INS;SVLEN=16630;SC=Smartie-sv_asm,SVIM-asm,PAV;NumNeighbors=0;NumThresholdNeighbors=0;MatchId=356;TruScore=0.666667;PctSeqSimilarity=0;PctSizeSimilarity=1;PctRecOverlap=1;SizeDiff=0;StartDistance=0;EndDistance=0	GT	1/1
chr5	94549981	.	N	<INS>	30	.	END=94549981;SVTYPE=INS;SVLEN=33261;SC=Dipcall;NumNeighbors=0;NumThresholdNeighbors=0;MatchId=357	GT	1/.
chr5	17883976	.	N	<INS>	.	PASS	END=17883976;SVTYPE=INS;SVLEN=66;SC=Smartie-sv_aln;NumNeighbors=0;NumThresholdNeighbors=0	GT	./.
chr5	344111	.	N	<INS>	.	PASS	END=344111;SVTYPE=INS;SVLEN=1074;SC=PBHoney;NumNeighbors=0;NumThresholdNeighbors=0	GT	./.
chr5	153529078	.	N	<DEL>	.	PASS	END=153529135;SVTYPE=DEL;SVLEN=-57;SC=Smartie-sv_aln;NumNeighbors=0;NumThresholdNeighbors=0	GT	./.
chr5	164316138	.	N	<DEL>	.	PASS	END=164316194;SVTYPE=DEL;SVLEN=-56;SC=Smartie-sv_aln;NumNeighbors=0;NumThresholdNeighbors=0	GT	./.
chr5	86553306	.	N	<INS>	.	PASS	END=86553306;SVTYPE=INS;SVLEN=416;SC=PBHoney;NumNeighbors=0;NumThresholdNeighbors=0	GT	./.
chr5	58729911	pbsv.DEL.15000	N	<DEL>	.	PASS	END=58730153;SVTYPE=DEL;SVLEN=242;SC=pbsv;NumNeighbors=0;NumThresholdNeighbors=0	GT	0/1
chr5	169597698	9138_2	N	<DEL>	.	PASS	END=169598756;SVTYPE=DEL;SVLEN=-1058;SC=Sniffles;NumNeighbors=0;NumThresholdNeighbors=0	GT	0/0
chr5	108266329	nv_SV19063-2C345	N	<INS>	16.7	PASS	END=108266330;SVTYPE=INS;SVLEN=531;SC=Sniffles2,NanoVar;NumNeighbors=0;NumThresholdNeighbors=0;MatchId=986;TruScore=0.332706;PctSeqSimilarity=0;PctSizeSimilarity=0.998117;PctRecOverlap=0;SizeDiff=1;StartDistance=279;EndDistance=280	GT	1/1
chr5	11817276	svim_asm.DEL.3380	N	<DEL>	.	PASS	END=11817372;SVTYPE=DEL;SVLEN=96;SC=SVIM-asm;NumNeighbors=0;NumThresholdNeighbors=0	GT	0/1
chr5	68516277	.	N	<INS>	.	PASS	END=68516277;SVTYPE=INS;SVLEN=3143;SC=PBHoney;NumNeighbors=0;NumThresholdNeighbors=0	GT	./.
chr5	157737094	svim_asm.INS.5246	N	<INS>	.	PASS	END=157737094;SVTYPE=INS;SVLEN=169;SC=NanoVar,SVIM-asm;NumNeighbors=0;NumThresholdNeighbors=0;MatchId=1016;TruScore=0.26324;PctSeqSimilarity=0;PctSizeSimilarity=0.78972;PctRecOverlap=0;SizeDiff=-45;StartDistance=-196;EndDistance=-197	GT	1/0
chr5	8050341	SKSV.INS.11427	N	<INS>	92	PASS	END=8050341;SVTYPE=INS;SVLEN=85;SC=SKSV;NumNeighbors=0;NumThresholdNeighbors=0	GT	0/1
chr5	113225090	nv_SV19108-A3ED9	N	<INS>	9.8	PASS	END=113225091;SVTYPE=INS;SVLEN=56;SC=NanoVar;NumNeighbors=0;NumThresholdNeighbors=0	GT	0/1
chr5	29427350	.	N	<DEL>	.	PASS	END=29427412;SVTYPE=DEL;SVLEN=-62;SC=Smartie-sv_asm;NumNeighbors=0;NumThresholdNeighbors=0	GT	1/1
chr5	145747616	.	N	<INS>	.	PASS	END=145747616;SVTYPE=INS;SVLEN=261;SC=PBHoney;NumNeighbors=0;NumThresholdNeighbors=0	GT	./.
chr5	155618209	.	N	<INS>	.	PASS	END=155618209;SVTYPE=INS;SVLEN=3311;SC=PBHoney;NumNeighbors=0;NumThresholdNeighbors=0	GT	./.
chr5	65302049	.	N	<DEL>	.	PASS	END=65302122;SVTYPE=DEL;SVLEN=-73;SC=PBHoney;NumNeighbors=0;NumThresholdNeighbors=0	GT	./.
chr5	81435388	.	N	<INS>	.	PASS	END=81435388;SVTYPE=INS;SVLEN=1065;SC=PBHoney;NumNeighbors=0;NumThresholdNeighbors=0	GT	./.
chr5	144563462	svim_asm.INS.5208	N	<INS>	.	PASS	END=144563462;SVTYPE=INS;SVLEN=684;SC=SVIM-asm;NumNeighbors=0;NumThresholdNeighbors=0	GT	0/1
chr5	150544893	.	N	<INS>	.	PASS	END=150544893;SVTYPE=INS;SVLEN=2473;SC=PBHoney;NumNeighbors=0;NumThresholdNeighbors=0	GT	./.
chr5	8027011	.	N	<DEL>	.	PASS	END=8027318;SVTYPE=DEL;SVLEN=-307;SC=Smartie-sv_aln;NumNeighbors=0;NumThresholdNeighbors=0	GT	./.
chr5	160079442	.	N	<DEL>	.	PASS	END=160079579;SVTYPE=DEL;SVLEN=-137;SC=PBHoney;NumNeighbors=0;NumThresholdNeighbors=0	GT	./.
chr5	65159408	.	N	<DEL>	.	PASS	END=65159473;SVTYPE=DEL;SVLEN=-65;SC=PBHoney;NumNeighbors=0;NumThresholdNeighbors=0	GT	./.
chr5	65180637	.	N	<INS>	.	PASS	END=65180637;SVTYPE=INS;SVLEN=55;SC=Smartie-sv_asm;NumNeighbors=0;NumThresholdNeighbors=0;MatchId=1031	GT	0/1
chr5	180473018	pbsv.INS.16667	N	<INS>	.	PASS	END=180473018;SVTYPE=INS;SVLEN=1579;SC=MAMnet,NanoVar,pbsv;NumNeighbors=0;NumThresholdNeighbors=0;MatchId=1030;TruScore=0.17325;PctSeqSimilarity=0;PctSizeSimilarity=0.51975;PctRecOverlap=0;SizeDiff=-1459;StartDistance=-343;EndDistance=-344	GT	0/1
chr5	180473027	pbsv.INS.16668	N	<INS>	.	PASS	END=180473027;SVTYPE=INS;SVLEN=3128;SC=pbsv;NumNeighbors=0;NumThresholdNeighbors=0;MatchId=1031	GT	0/1
chr5	180473027	pbsv.INS.16669	N	<INS>	.	PASS	END=180473027;SVTYPE=INS;SVLEN=4767;SC=pbsv;NumNeighbors=0;NumThresholdNeighbors=0;MatchId=1032	GT	0/1
chr5	78425291	.	N	<INS>	.	PASS	END=78425291;SVTYPE=INS;SVLEN=2530;SC=PBHoney;NumNeighbors=0;NumThresholdNeighbors=0	GT	./.
chr5	78476204	nv_SV18660-F809D	N	<INS>	16	PASS	END=78476205;SVTYPE=INS;SVLEN=491;SC=NanoVar;NumNeighbors=0;NumThresholdNeighbors=0	GT	1/1
chr5	78476293	nv_SV18661-1359C	N	<INS>	10.1	PASS	END=78476294;SVTYPE=INS;SVLEN=531;SC=NanoVar;NumNeighbors=0;NumThresholdNeighbors=0	GT	1/1
chr5	163807108	.	N	<DEL>	.	PASS	END=163807178;SVTYPE=DEL;SVLEN=-70;SC=Sniffles2,SVIM,Smartie-sv_aln,Smartie-sv_asm;NumNeighbors=0;NumThresholdNeighbors=0;MatchId=1013;TruScore=0.657277;PctSeqSimilarity=0;PctSizeSimilarity=1;PctRecOverlap=0.971831;SizeDiff=0;StartDistance=-2;EndDistance=-2	GT	0/1
chr5	35841841	.	N	<DEL>	.	PASS	END=35841897;SVTYPE=DEL;SVLEN=-56;SC=Smartie-sv_asm;NumNeighbors=0;NumThresholdNeighbors=0	GT	0/1
chr5	35841918	.	N	<DEL>	.	PASS	END=35841978;SVTYPE=DEL;SVLEN=-60;SC=Smartie-sv_asm;NumNeighbors=0;NumThresholdNeighbors=0	GT	0/1
chr5	2784583	.	N	<DEL>	30	.	END=2784694;SVTYPE=DEL;SVLEN=111;SC=Smartie-sv_aln,Smartie-sv_asm,Dipcall;NumNeighbors=0;NumThresholdNeighbors=0;MatchId=668;TruScore=0.425595;PctSeqSimilarity=0;PctSizeSimilarity=1;PctRecOverlap=0.276786;SizeDiff=0;StartDistance=-81;EndDistance=-81	GT	0/1
chr5	141976146	.	N	<INS>	.	PASS	END=141976146;SVTYPE=INS;SVLEN=138;SC=Smartie-sv_aln;NumNeighbors=0;NumThresholdNeighbors=0	GT	./.
chr5	142094693	.	N	<INS>	.	PASS	END=142094693;SVTYPE=INS;SVLEN=73;SC=Smartie-sv_aln;NumNeighbors=0;NumThresholdNeighbors=0	GT	./.
chr5	61635358	.	N	<INS>	.	PASS	END=61635358;SVTYPE=INS;SVLEN=321;SC=Smartie-sv_aln;NumNeighbors=0;NumThresholdNeighbors=0	GT	./.
chr5	3392521	pbsv.INS.14174	N	<INS>	.	PASS	END=3392521;SVTYPE=INS;SVLEN=603;SC=NanoVar,pbsv;NumNeighbors=1;NumThresholdNeighbors=0;MatchId=1046;TruScore=0.401206;PctSeqSimilarity=0;PctSizeSimilarity=0.703617;PctRecOverlap=0.5;SizeDiff=-254;StartDistance=1;EndDistance=0	GT	0/1
chr5	3392656	.	N	<INS>	.	PASS	END=3392656;SVTYPE=INS;SVLEN=243;SC=Sniffles2,pbsv,Smartie-sv_aln,PBHoney,Smartie-sv_asm;NumNeighbors=0;NumThresholdNeighbors=0;MatchId=1048;TruScore=0.331962;PctSeqSimilarity=0;PctSizeSimilarity=0.995885;PctRecOverlap=0;SizeDiff=1;StartDistance=-25;EndDistance=-25	GT	0/1
chr5	37563191	.	N	<DEL>	30	.	END=37563768;SVTYPE=DEL;SVLEN=577;SC=NanoVar,Smartie-sv_aln,Smartie-sv_asm,Dipcall;NumNeighbors=0;NumThresholdNeighbors=0;MatchId=852;TruScore=0.371909;PctSeqSimilarity=0;PctSizeSimilarity=0.890815;PctRecOverlap=0.224913;SizeDiff=63;StartDistance=-448;EndDistance=-385	GT	1/.
chr5	37563633	pbsv.DEL.14760	N	<DEL>	.	PASS	END=37563683;SVTYPE=DEL;SVLEN=50;SC=pbsv;NumNeighbors=0;NumThresholdNeighbors=0;MatchId=853	GT	0/1
chr5	98973010	svim.INS.7524	N	<INS>	18	PASS	END=98973010;SVTYPE=INS;SVLEN=63;SC=Sniffles2,pbsv,SVIM;NumNeighbors=1;NumThresholdNeighbors=0;MatchId=1051;TruScore=0.328042;PctSeqSimilarity=0;PctSizeSimilarity=0.984127;PctRecOverlap=0;SizeDiff=1;StartDistance=-1;EndDistance=-1	GT	0/1
chr5	155188903	nv_SV19654-19B8	N	<INS>	14.9	PASS	END=155188904;SVTYPE=INS;SVLEN=167;SC=NanoVar;NumNeighbors=0;NumThresholdNeighbors=0	GT	1/1
chr5	178010927	.	N	<INS>	.	PASS	END=178010927;SVTYPE=INS;SVLEN=3184;SC=PBHoney;NumNeighbors=0;NumThresholdNeighbors=0	GT	./.
chr5	74224482	.	N	<DEL>	.	PASS	END=74224671;SVTYPE=DEL;SVLEN=-189;SC=PBHoney;NumNeighbors=0;NumThresholdNeighbors=0	GT	./.
chr5	107162785	.	N	<DEL>	.	PASS	END=107162940;SVTYPE=DEL;SVLEN=-155;SC=Smartie-sv_aln;NumNeighbors=0;NumThresholdNeighbors=0	GT	./.
chr5	180062076	chr5-180062077-INS-83	N	<INS>	.	.	END=180062076;SVTYPE=INS;SVLEN=83;SC=Smartie-sv_asm,SVIM-asm,PAV;NumNeighbors=1;NumThresholdNeighbors=0;MatchId=1056;TruScore=0.666667;PctSeqSimilarity=0;PctSizeSimilarity=1;PctRecOverlap=1;SizeDiff=0;StartDistance=0;EndDistance=0	GT	1/1
chr5	180062151	svim_asm.INS.5381	N	<INS>	.	PASS	END=180062151;SVTYPE=INS;SVLEN=64;SC=SVIM-asm;NumNeighbors=1;NumThresholdNeighbors=0;MatchId=1057	GT	1/1
chr5	180062161	chr5-180062162-INS-148	N	<INS>	.	.	END=180062161;SVTYPE=INS;SVLEN=148;SC=Sniffles2,SKSV,Smartie-sv_aln,Smartie-sv_asm,PAV;NumNeighbors=1;NumThresholdNeighbors=0;MatchId=1058;TruScore=0.229457;PctSeqSimilarity=0;PctSizeSimilarity=0.688372;PctRecOverlap=0;SizeDiff=-67;StartDistance=83;EndDistance=83	GT	1/1
chr5	180066035	nv_SV20193-F9CC	N	<DEL>	9.2	PASS	END=180066144;SVTYPE=DEL;SVLEN=-109;SC=NanoVar;NumNeighbors=0;NumThresholdNeighbors=0	GT	0/1
chr5	180084330	.	N	<INS>	.	PASS	END=180084330;SVTYPE=INS;SVLEN=2235;SC=PBHoney;NumNeighbors=0;NumThresholdNeighbors=0	GT	./.
chr5	180085573	.	N	<INS>	30	.	END=180085573;SVTYPE=INS;SVLEN=64;SC=SVIM-asm,Dipcall;NumNeighbors=0;NumThresholdNeighbors=0;MatchId=345;TruScore=0.666667;PctSeqSimilarity=0;PctSizeSimilarity=1;PctRecOverlap=1;SizeDiff=0;StartDistance=0;EndDistance=0	GT	1/0
chr5	1191465	chr5-1191466-INS-74	N	<INS>	.	.	END=1191465;SVTYPE=INS;SVLEN=74;SC=Smartie-sv_asm,PAV;NumNeighbors=0;NumThresholdNeighbors=0;MatchId=372;TruScore=0.328889;PctSeqSimilarity=0;PctSizeSimilarity=0.986667;PctRecOverlap=0;SizeDiff=-1;StartDistance=-250;EndDistance=-250	GT	1/1
chr5	1192479	chr5-1192480-INS-60	N	<INS>	.	.	END=1192479;SVTYPE=INS;SVLEN=60;SC=Smartie-sv_asm,PAV;NumNeighbors=0;NumThresholdNeighbors=0;MatchId=1012;TruScore=0.333333;PctSeqSimilarity=0;PctSizeSimilarity=1;PctRecOverlap=0;SizeDiff=0;StartDistance=89;EndDistance=89	GT	1/1
chr5	1192568	chr5-1192569-INS-99	N	<INS>	.	.	END=1192568;SVTYPE=INS;SVLEN=99;SC=Smartie-sv_asm,PAV;NumNeighbors=0;NumThresholdNeighbors=0;MatchId=1013;TruScore=0.538721;PctSeqSimilarity=0;PctSizeSimilarity=0.616162;PctRecOverlap=1;SizeDiff=38;StartDistance=0;EndDistance=0	GT	1/1
chr5	1192649	SKSV.INS.11338	N	<INS>	257.6	PASS	END=1192649;SVTYPE=INS;SVLEN=201;SC=SKSV;NumNeighbors=0;NumThresholdNeighbors=0	GT	1/1
chr5	177952060	SKSV.INS.12080	N	<INS>	391.2	PASS	END=177952060;SVTYPE=INS;SVLEN=361;SC=Sniffles2,SKSV;NumNeighbors=0;NumThresholdNeighbors=0;MatchId=1042;TruScore=0.224922;PctSeqSimilarity=0;PctSizeSimilarity=0.674766;PctRecOverlap=0;SizeDiff=-174;StartDistance=39;EndDistance=39	GT	1/1
chr5	177952131	.	N	<INS>	30	.	END=177952131;SVTYPE=INS;SVLEN=1260;SC=Smartie-sv_asm,SVIM-asm,Dipcall;NumNeighbors=0;NumThresholdNeighbors=0;MatchId=1043;TruScore=0.666667;PctSeqSimilarity=0;PctSizeSimilarity=1;PctRecOverlap=1;SizeDiff=0;StartDistance=0;EndDistance=0	GT	0/1
chr5	177952744	nv_SV20083-5116F	N	<INS>	14.8	PASS	END=177952745;SVTYPE=INS;SVLEN=537;SC=NanoVar;NumNeighbors=0;NumThresholdNeighbors=0	GT	1/1
chr5	168153113	.	N	<INS>	.	PASS	END=168153113;SVTYPE=INS;SVLEN=824;SC=PBHoney;NumNeighbors=0;NumThresholdNeighbors=0	GT	./.
chr5	158717173	.	N	<INS>	.	PASS	END=158717173;SVTYPE=INS;SVLEN=330;SC=Smartie-sv_aln;NumNeighbors=0;NumThresholdNeighbors=0	GT	./.
chr5	126063831	.	N	<INS>	.	PASS	END=126063831;SVTYPE=INS;SVLEN=2573;SC=PBHoney;NumNeighbors=0;NumThresholdNeighbors=0	GT	./.
chr5	126075134	.	N	<INS>	.	PASS	END=126075134;SVTYPE=INS;SVLEN=201;SC=PBHoney;NumNeighbors=0;NumThresholdNeighbors=0	GT	./.
chr5	27426066	.	N	<INS>	.	PASS	END=27426066;SVTYPE=INS;SVLEN=1059;SC=PBHoney;NumNeighbors=0;NumThresholdNeighbors=0	GT	./.
chr5	32208960	nv_SV17979-BD19B	N	<INS>	8.5	PASS	END=32208961;SVTYPE=INS;SVLEN=51;SC=NanoVar;NumNeighbors=0;NumThresholdNeighbors=0	GT	0/1
chr5	318184	chr5-318185-INS-391	N	<INS>	.	.	END=318184;SVTYPE=INS;SVLEN=391;SC=Sniffles2,NanoVar,pbsv,Smartie-sv_asm,PAV;NumNeighbors=0;NumThresholdNeighbors=0;MatchId=1075;TruScore=0.317886;PctSeqSimilarity=0;PctSizeSimilarity=0.953659;PctRecOverlap=0;SizeDiff=-19;StartDistance=233;EndDistance=233	GT	0/1
chr5	318276	.	N	<DEL>	30	.	END=318329;SVTYPE=DEL;SVLEN=53;SC=MAMnet,Sniffles2,cuteSV,pbsv,SVIM,Smartie-sv_aln,PBHoney,SVIM-asm,Dipcall;NumNeighbors=0;NumThresholdNeighbors=0;MatchId=1076;TruScore=0.660494;PctSeqSimilarity=0;PctSizeSimilarity=1;PctRecOverlap=0.981481;SizeDiff=0;StartDistance=-1;EndDistance=-1	GT	0/1
chr5	318302	.	N	<INS>	.	PASS	END=318302;SVTYPE=INS;SVLEN=438;SC=Smartie-sv_asm;NumNeighbors=0;NumThresholdNeighbors=0;MatchId=1077	GT	0/1
chr5	318323	.	N	<INS>	30	.	END=318323;SVTYPE=INS;SVLEN=147;SC=Sniffles2,cuteSV,pbsv,SVIM,Smartie-sv_aln,PBHoney,Smartie-sv_asm,SVIM-asm,PAV,Dipcall;NumNeighbors=0;NumThresholdNeighbors=0;MatchId=1078;TruScore=0.319728;PctSeqSimilarity=0;PctSizeSimilarity=0.959184;PctRecOverlap=0;SizeDiff=6;StartDistance=-5;EndDistance=-5	GT	1/.
chr5	171724362	pbsv.INS.16425	N	<INS>	.	PASS	END=171724362;SVTYPE=INS;SVLEN=63;SC=pbsv;NumNeighbors=0;NumThresholdNeighbors=0	GT	0/1
chr5	156084716	nv_SV78507-8DBB	N	<INS>	1.6	PASS	END=156084717;SVTYPE=INS;SVLEN=6861;SC=NanoVar;NumNeighbors=0;NumThresholdNeighbors=0	GT	./.
chr5	44928958	.	N	<DEL>	.	PASS	END=44929010;SVTYPE=DEL;SVLEN=-52;SC=PBHoney;NumNeighbors=0;NumThresholdNeighbors=0	GT	./.
chr5	76170300	.	N	<DEL>	.	PASS	END=76170529;SVTYPE=DEL;SVLEN=-229;SC=PBHoney;NumNeighbors=0;NumThresholdNeighbors=0	GT	./.
chr5	1645041	nv_SV17270-7135	N	<DEL>	6.3	PASS	END=1645108;SVTYPE=DEL;SVLEN=-67;SC=NanoVar;NumNeighbors=0;NumThresholdNeighbors=0	GT	0/1
chr5	1459123	chr5-1459124-DEL-82	N	<DEL>	.	.	END=1459205;SVTYPE=DEL;SVLEN=82;SC=MAMnet,Sniffles2,cuteSV,NanoVar,pbsv,SVIM,Sniffles,Smartie-sv_aln,Smartie-sv_asm,PAV;NumNeighbors=0;NumThresholdNeighbors=0;MatchId=1085;TruScore=0.257862;PctSeqSimilarity=0;PctSizeSimilarity=0.773585;PctRecOverlap=0;SizeDiff=-24;StartDistance=-374;EndDistance=-398	GT	1/0
chr5	1459497	chr5-1459498-DEL-106	N	<DEL>	.	.	END=1459603;SVTYPE=DEL;SVLEN=106;SC=Sniffles2,NanoVar,pbsv,SVIM,Sniffles,Smartie-sv_aln,Smartie-sv_asm,PAV;NumNeighbors=0;NumThresholdNeighbors=0;MatchId=1086;TruScore=0.663551;PctSeqSimilarity=0;PctSizeSimilarity=1;PctRecOverlap=0.990654;SizeDiff=0;StartDistance=-1;EndDistance=-1	GT	1/0
chr5	97567874	.	N	<INS>	30	.	END=97567874;SVTYPE=INS;SVLEN=5107;SC=pbsv,Smartie-sv_asm,SVIM-asm,PAV,Dipcall;NumNeighbors=1;NumThresholdNeighbors=0;MatchId=1090;TruScore=0.503035;PctSeqSimilarity=0;PctSizeSimilarity=0.509105;PctRecOverlap=1;SizeDiff=2507;StartDistance=0;EndDistance=0	GT	1/.
chr5	1307592	chr5-1307593-INS-108	N	<INS>	.	.	END=1307592;SVTYPE=INS;SVLEN=108;SC=Smartie-sv_aln,PBHoney,Smartie-sv_asm,PAV;NumNeighbors=0;NumThresholdNeighbors=0;MatchId=1092;TruScore=0.333333;PctSeqSimilarity=0;PctSizeSimilarity=1;PctRecOverlap=0;SizeDiff=0;StartDistance=-1;EndDistance=-1	GT	1/0
chr5	99316350	.	N	<INS>	.	PASS	END=99316350;SVTYPE=INS;SVLEN=2315;SC=PBHoney;NumNeighbors=0;NumThresholdNeighbors=0	GT	./.
chr5	141377889	.	N	<INS>	.	PASS	END=141377889;SVTYPE=INS;SVLEN=3519;SC=PBHoney;NumNeighbors=0;NumThresholdNeighbors=0	GT	./.
chr5	166110171	.	N	<INS>	30	.	END=166110171;SVTYPE=INS;SVLEN=53;SC=Dipcall;NumNeighbors=0;NumThresholdNeighbors=0	GT	0/1
chr5	152196854	.	N	<INS>	30	.	END=152196854;SVTYPE=INS;SVLEN=119;SC=Dipcall;NumNeighbors=0;NumThresholdNeighbors=0	GT	0/1
chr5	105086583	nv_SV19011-BA24	N	<DEL>	3.5	PASS	END=105086641;SVTYPE=DEL;SVLEN=-58;SC=NanoVar;NumNeighbors=0;NumThresholdNeighbors=0	GT	0/1
chr5	163001176	.	N	<DEL>	.	PASS	END=163001236;SVTYPE=DEL;SVLEN=-60;SC=Smartie-sv_asm;NumNeighbors=0;NumThresholdNeighbors=0	GT	0/1
chr5	179729300	nv_SV20166-64E5	N	<INS>	15.8	PASS	END=179729301;SVTYPE=INS;SVLEN=1414;SC=NanoVar;NumNeighbors=0;NumThresholdNeighbors=0	GT	1/1
chr5	1329932	.	N	<INS>	.	PASS	END=1329932;SVTYPE=INS;SVLEN=58;SC=Smartie-sv_asm;NumNeighbors=0;NumThresholdNeighbors=0	GT	0/1
chr5	83948374	svim.DEL.5903	N	<DEL>	34	PASS	END=83955336;SVTYPE=DEL;SVLEN=6962;SC=Sniffles2,NanoVar,SVIM;NumNeighbors=0;NumThresholdNeighbors=0;MatchId=1075;TruScore=0.666523;PctSeqSimilarity=0;PctSizeSimilarity=0.999856;PctRecOverlap=0.999713;SizeDiff=1;StartDistance=-2;EndDistance=-1	GT	1/1
chr5	49941098	chr5-49941099-DEL-112	N	<DEL>	.	.	END=49941210;SVTYPE=DEL;SVLEN=112;SC=Smartie-sv_asm,PAV;NumNeighbors=0;NumThresholdNeighbors=0;MatchId=386;TruScore=0.333017;PctSeqSimilarity=0;PctSizeSimilarity=0.892857;PctRecOverlap=0.106195;SizeDiff=12;StartDistance=89;EndDistance=101	GT	0/1
chr5	49941525	chr5-49941526-INS-79	N	<INS>	.	.	END=49941525;SVTYPE=INS;SVLEN=79;SC=Smartie-sv_asm,PAV;NumNeighbors=0;NumThresholdNeighbors=0;MatchId=387;TruScore=0.316456;PctSeqSimilarity=0;PctSizeSimilarity=0.949367;PctRecOverlap=0;SizeDiff=4;StartDistance=-15;EndDistance=-15	GT	0/1
chr5	113954050	svim_asm.INS.5106	N	<INS>	.	PASS	END=113954050;SVTYPE=INS;SVLEN=145;SC=SVIM-asm;NumNeighbors=0;NumThresholdNeighbors=0	GT	0/1
chr5	113954216	svim_asm.DEL.3688	N	<DEL>	.	PASS	END=113954324;SVTYPE=DEL;SVLEN=108;SC=SVIM-asm;NumNeighbors=0;NumThresholdNeighbors=0	GT	0/1
chr5	178856897	nv_SV20133-FFE4	N	<DEL>	1.1	PASS	END=178857067;SVTYPE=DEL;SVLEN=-170;SC=NanoVar;NumNeighbors=0;NumThresholdNeighbors=0	GT	./.
chr5	1667402	.	N	<INS>	.	PASS	END=1667402;SVTYPE=INS;SVLEN=74;SC=SVIM,Smartie-sv_aln;NumNeighbors=0;NumThresholdNeighbors=0;MatchId=829;TruScore=0.316239;PctSeqSimilarity=0;PctSizeSimilarity=0.948718;PctRecOverlap=0;SizeDiff=-4;StartDistance=-5;EndDistance=-5	GT	./.
chr5	6447898	.	N	<INS>	.	PASS	END=6447898;SVTYPE=INS;SVLEN=1638;SC=PBHoney;NumNeighbors=0;NumThresholdNeighbors=0	GT	./.
chr5	93944005	.	N	<INS>	.	PASS	END=93944005;SVTYPE=INS;SVLEN=302;SC=PBHoney;NumNeighbors=0;NumThresholdNeighbors=0	GT	./.
chr5	114325840	svim.DEL.6026	N	<DEL>	19	PASS	END=114335503;SVTYPE=DEL;SVLEN=9663;SC=Sniffles2,SVIM;NumNeighbors=0;NumThresholdNeighbors=0;MatchId=1085;TruScore=0.666184;PctSeqSimilarity=0;PctSizeSimilarity=0.999379;PctRecOverlap=0.999173;SizeDiff=-6;StartDistance=-2;EndDistance=-8	GT	0/1
chr5	1568228	.	N	<INS>	.	PASS	END=1568228;SVTYPE=INS;SVLEN=3535;SC=PBHoney;NumNeighbors=0;NumThresholdNeighbors=0	GT	./.
chr5	87887265	.	N	<DEL>	.	PASS	END=87887348;SVTYPE=DEL;SVLEN=-83;SC=PBHoney;NumNeighbors=0;NumThresholdNeighbors=0	GT	./.
chr5	110300594	.	N	<DEL>	.	PASS	END=110303688;SVTYPE=DEL;SVLEN=-3094;SC=PBHoney;NumNeighbors=0;NumThresholdNeighbors=0	GT	./.
chr5	17812192	.	N	<INS>	30	.	END=17812192;SVTYPE=INS;SVLEN=414;SC=NanoVar,Smartie-sv_aln,Smartie-sv_asm,SVIM-asm,PAV,Dipcall;NumNeighbors=0;NumThresholdNeighbors=0;MatchId=906;TruScore=0.232689;PctSeqSimilarity=0;PctSizeSimilarity=0.698068;PctRecOverlap=0;SizeDiff=125;StartDistance=-493;EndDistance=-494	GT	1/0
chr5	17812302	.	N	<INS>	30	.	END=17812302;SVTYPE=INS;SVLEN=150;SC=Smartie-sv_asm,SVIM-asm,Dipcall;NumNeighbors=0;NumThresholdNeighbors=0;MatchId=907;TruScore=0.226667;PctSeqSimilarity=0;PctSizeSimilarity=0.68;PctRecOverlap=0;SizeDiff=48;StartDistance=-186;EndDistance=-186	GT	1/0
chr5	17812410	.	N	<INS>	30	.	END=17812410;SVTYPE=INS;SVLEN=72;SC=SVIM-asm,Dipcall;NumNeighbors=0;NumThresholdNeighbors=0;MatchId=908;TruScore=0.666667;PctSeqSimilarity=0;PctSizeSimilarity=1;PctRecOverlap=1;SizeDiff=0;StartDistance=0;EndDistance=0	GT	0/1
chr5	17812482	.	N	<INS>	30	.	END=17812482;SVTYPE=INS;SVLEN=279;SC=Smartie-sv_asm,Dipcall;NumNeighbors=0;NumThresholdNeighbors=0;MatchId=909;TruScore=0.299881;PctSeqSimilarity=0;PctSizeSimilarity=0.899642;PctRecOverlap=0;SizeDiff=28;StartDistance=-2;EndDistance=-2	GT	1/0
chr6	77722118	.	N	<INS>	.	PASS	END=77722118;SVTYPE=INS;SVLEN=781;SC=PBHoney;NumNeighbors=0;NumThresholdNeighbors=0	GT	./.
chr6	9517588	.	N	<INS>	.	PASS	END=9517588;SVTYPE=INS;SVLEN=195;SC=PBHoney;NumNeighbors=0;NumThresholdNeighbors=0	GT	./.
chr6	47432354	.	N	<INS>	.	PASS	END=47432354;SVTYPE=INS;SVLEN=3720;SC=PBHoney;NumNeighbors=0;NumThresholdNeighbors=0	GT	./.
chr6	68761378	.	N	<INS>	30	.	END=68761378;SVTYPE=INS;SVLEN=50;SC=SVIM-asm,Dipcall;NumNeighbors=0;NumThresholdNeighbors=0;MatchId=367;TruScore=0.666667;PctSeqSimilarity=0;PctSizeSimilarity=1;PctRecOverlap=1;SizeDiff=0;StartDistance=0;EndDistance=0	GT	1/0
chr6	160638415	.	N	<INS>	.	PASS	END=160638415;SVTYPE=INS;SVLEN=3401;SC=PBHoney;NumNeighbors=0;NumThresholdNeighbors=0	GT	./.
chr6	160639757	pbsv.INS.19271	N	<INS>	.	PASS	END=160639757;SVTYPE=INS;SVLEN=891;SC=pbsv;NumNeighbors=0;NumThresholdNeighbors=0	GT	0/1
chr6	2505169	.	N	<INS>	30	.	END=2505169;SVTYPE=INS;SVLEN=104;SC=Smartie-sv_asm,SVIM-asm,Dipcall;NumNeighbors=0;NumThresholdNeighbors=0;MatchId=396;TruScore=0.666667;PctSeqSimilarity=0;PctSizeSimilarity=1;PctRecOverlap=1;SizeDiff=0;StartDistance=0;EndDistance=0	GT	0/1
chr6	44287340	nv_SV21501-74AF	N	<INS>	17.4	PASS	END=44287341;SVTYPE=INS;SVLEN=531;SC=NanoVar;NumNeighbors=0;NumThresholdNeighbors=0	GT	1/1
chr6	83644516	.	N	<INS>	.	PASS	END=83644516;SVTYPE=INS;SVLEN=266;SC=PBHoney;NumNeighbors=0;NumThresholdNeighbors=0	GT	./.
chr6	110102802	.	N	<INS>	.	PASS	END=110102802;SVTYPE=INS;SVLEN=310;SC=PBHoney;NumNeighbors=0;NumThresholdNeighbors=0	GT	./.
chr6	170498134	.	N	<INS>	.	PASS	END=170498134;SVTYPE=INS;SVLEN=1934;SC=PBHoney;NumNeighbors=0;NumThresholdNeighbors=0	GT	./.
chr6	170499111	pbsv.INS.19728	N	<INS>	.	PASS	END=170499111;SVTYPE=INS;SVLEN=1935;SC=Sniffles2,pbsv;NumNeighbors=0;NumThresholdNeighbors=0;MatchId=1107;TruScore=0.272696;PctSeqSimilarity=0;PctSizeSimilarity=0.818088;PctRecOverlap=0;SizeDiff=352;StartDistance=292;EndDistance=292	GT	0/1
chr6	167162289	svim_asm.INS.6237	N	<INS>	.	PASS	END=167162289;SVTYPE=INS;SVLEN=65;SC=SVIM-asm;NumNeighbors=1;NumThresholdNeighbors=0;MatchId=1134	GT	1/1
chr6	167162349	svim_asm.INS.6238	N	<INS>	.	PASS	END=167162349;SVTYPE=INS;SVLEN=208;SC=SVIM-asm;NumNeighbors=1;NumThresholdNeighbors=0;MatchId=1135	GT	1/0
chr6	167162488	Sniffles2.DEL.B2AS5	N	<DEL>	58	PASS	END=167162642;SVTYPE=DEL;SVLEN=-154;SC=Sniffles2;NumNeighbors=0;NumThresholdNeighbors=0;MatchId=1137	GT	0/1
chr6	167162791	svim_asm.DEL.4488	N	<DEL>	.	PASS	END=167163111;SVTYPE=DEL;SVLEN=320;SC=SVIM-asm;NumNeighbors=0;NumThresholdNeighbors=0;MatchId=1138	GT	1/0
chr6	64909609	.	N	<DEL>	.	PASS	END=64909742;SVTYPE=DEL;SVLEN=-133;SC=PBHoney;NumNeighbors=0;NumThresholdNeighbors=0	GT	./.
chr6	65005247	chr6-65005248-INS-229	N	<INS>	.	.	END=65005247;SVTYPE=INS;SVLEN=229;SC=Smartie-sv_asm,PAV;NumNeighbors=1;NumThresholdNeighbors=0;MatchId=1140;TruScore=0.666667;PctSeqSimilarity=0;PctSizeSimilarity=1;PctRecOverlap=1;SizeDiff=0;StartDistance=0;EndDistance=0	GT	1/0
chr6	129705713	.	N	<INS>	.	PASS	END=129705713;SVTYPE=INS;SVLEN=1116;SC=Sniffles2,PBHoney;NumNeighbors=0;NumThresholdNeighbors=0;MatchId=1115;TruScore=0.246416;PctSeqSimilarity=0;PctSizeSimilarity=0.739247;PctRecOverlap=0;SizeDiff=291;StartDistance=-473;EndDistance=-473	GT	./.
chr6	129706510	nv_SV22714-7FBB	N	<INS>	15.8	PASS	END=129706511;SVTYPE=INS;SVLEN=810;SC=NanoVar;NumNeighbors=0;NumThresholdNeighbors=0;MatchId=1116	GT	1/1
chr6	24649412	nv_SV20896-7FDF	N	<INS>	9.1	PASS	END=24649413;SVTYPE=INS;SVLEN=104;SC=NanoVar;NumNeighbors=0;NumThresholdNeighbors=0	GT	0/1
chr6	26611338	Sniffles2.DEL.7AAS5	N	<DEL>	59	PASS	END=26618118;SVTYPE=DEL;SVLEN=-6780;SC=Sniffles2;NumNeighbors=0;NumThresholdNeighbors=0	GT	0/1
chr6	167253168	.	N	<INS>	.	PASS	END=167253168;SVTYPE=INS;SVLEN=81;SC=Smartie-sv_aln;NumNeighbors=0;NumThresholdNeighbors=0	GT	./.
chr6	49865790	.	N	<INS>	.	PASS	END=49865790;SVTYPE=INS;SVLEN=273;SC=Smartie-sv_aln,Smartie-sv_asm;NumNeighbors=0;NumThresholdNeighbors=0;MatchId=738;TruScore=0.21564;PctSeqSimilarity=0;PctSizeSimilarity=0.646919;PctRecOverlap=0;SizeDiff=-149;StartDistance=158;EndDistance=158	GT	0/1
chr6	49865841	.	N	<INS>	.	PASS	END=49865841;SVTYPE=INS;SVLEN=190;SC=Smartie-sv_asm;NumNeighbors=0;NumThresholdNeighbors=0;MatchId=739	GT	0/1
chr6	49865893	.	N	<INS>	.	PASS	END=49865893;SVTYPE=INS;SVLEN=96;SC=Smartie-sv_asm;NumNeighbors=0;NumThresholdNeighbors=0;MatchId=740	GT	0/1
chr6	49865898	chr6-49865899-DEL-56	N	<DEL>	.	.	END=49865954;SVTYPE=DEL;SVLEN=56;SC=PBHoney,PAV;NumNeighbors=0;NumThresholdNeighbors=0;MatchId=741;TruScore=0.477495;PctSeqSimilarity=0;PctSizeSimilarity=0.949153;PctRecOverlap=0.483333;SizeDiff=-3;StartDistance=31;EndDistance=28	GT	1/1
chr6	49889745	.	N	<INS>	30	.	END=49889745;SVTYPE=INS;SVLEN=226;SC=Sniffles2,Smartie-sv_aln,Smartie-sv_asm,Dipcall;NumNeighbors=0;NumThresholdNeighbors=0;MatchId=1123;TruScore=0.331858;PctSeqSimilarity=0;PctSizeSimilarity=0.995575;PctRecOverlap=0;SizeDiff=1;StartDistance=-12;EndDistance=-12	GT	0/1
chr6	42887620	nv_SV21464-6A1A2	N	<INS>	6.8	PASS	END=42887621;SVTYPE=INS;SVLEN=250;SC=NanoVar;NumNeighbors=0;NumThresholdNeighbors=0	GT	0/1
chr6	107037098	.	N	<INS>	.	PASS	END=107037098;SVTYPE=INS;SVLEN=181;SC=Sniffles2,pbsv,SVIM,Smartie-sv_aln;NumNeighbors=0;NumThresholdNeighbors=0;MatchId=1125;TruScore=0.331492;PctSeqSimilarity=0;PctSizeSimilarity=0.994475;PctRecOverlap=0;SizeDiff=1;StartDistance=-2;EndDistance=-2	GT	./.
chr6	160546587	.	N	<INS>	30	.	END=160546587;SVTYPE=INS;SVLEN=82;SC=pbsv,PBHoney,Smartie-sv_asm,SVIM-asm,PAV,Dipcall;NumNeighbors=0;NumThresholdNeighbors=0;MatchId=879;TruScore=0.666667;PctSeqSimilarity=0;PctSizeSimilarity=1;PctRecOverlap=1;SizeDiff=0;StartDistance=0;EndDistance=0	GT	1/1
chr6	169246910	.	N	<INS>	30	.	END=169246910;SVTYPE=INS;SVLEN=368;SC=Smartie-sv_asm,Dipcall;NumNeighbors=0;NumThresholdNeighbors=0;MatchId=408;TruScore=0.532609;PctSeqSimilarity=0;PctSizeSimilarity=0.597826;PctRecOverlap=1;SizeDiff=148;StartDistance=0;EndDistance=0	GT	./1
chr6	169246910	svim_asm.INS.6325	N	<INS>	.	PASS	END=169246910;SVTYPE=INS;SVLEN=183;SC=Smartie-sv_asm,SVIM-asm;NumNeighbors=0;NumThresholdNeighbors=0;MatchId=409;TruScore=0.32969;PctSeqSimilarity=0;PctSizeSimilarity=0.989071;PctRecOverlap=0;SizeDiff=2;StartDistance=-442;EndDistance=-442	GT	1/1
chr6	169247352	.	N	<INS>	30	.	END=169247352;SVTYPE=INS;SVLEN=181;SC=Smartie-sv_asm,SVIM-asm,PAV,Dipcall;NumNeighbors=0;NumThresholdNeighbors=0;MatchId=1102;TruScore=0.276758;PctSeqSimilarity=0;PctSizeSimilarity=0.830275;PctRecOverlap=0;SizeDiff=-37;StartDistance=19;EndDistance=19	GT	1/0
chr6	169247426	.	N	<INS>	30	.	END=169247426;SVTYPE=INS;SVLEN=71;SC=SVIM-asm,Dipcall;NumNeighbors=0;NumThresholdNeighbors=0;MatchId=1103;TruScore=0.31982;PctSeqSimilarity=0;PctSizeSimilarity=0.959459;PctRecOverlap=0;SizeDiff=-3;StartDistance=-443;EndDistance=-443	GT	0/1
chr6	169247721	.	N	<DEL>	.	PASS	END=169247869;SVTYPE=DEL;SVLEN=-148;SC=PBHoney;NumNeighbors=0;NumThresholdNeighbors=0;MatchId=1104	GT	./.
chr6	169247757	.	N	<INS>	30	.	END=169247757;SVTYPE=INS;SVLEN=290;SC=SKSV,Smartie-sv_asm,SVIM-asm,PAV,Dipcall;NumNeighbors=0;NumThresholdNeighbors=0;MatchId=1105;TruScore=0.172311;PctSeqSimilarity=0;PctSizeSimilarity=0.516934;PctRecOverlap=0;SizeDiff=-271;StartDistance=285;EndDistance=285	GT	0/1
chr6	169247869	.	N	<INS>	30	.	END=169247869;SVTYPE=INS;SVLEN=404;SC=Dipcall;NumNeighbors=0;NumThresholdNeighbors=0;MatchId=1106	GT	./1
chr6	169271829	.	N	<INS>	.	PASS	END=169271829;SVTYPE=INS;SVLEN=64;SC=Smartie-sv_aln;NumNeighbors=0;NumThresholdNeighbors=0	GT	./.
chr6	82969680	svim_asm.INS.5856	N	<INS>	.	PASS	END=82969680;SVTYPE=INS;SVLEN=10078;SC=SVIM-asm;NumNeighbors=0;NumThresholdNeighbors=0	GT	1/0
chr6	38841506	.	N	<DEL>	.	PASS	END=38841570;SVTYPE=DEL;SVLEN=-64;SC=PBHoney;NumNeighbors=0;NumThresholdNeighbors=0	GT	./.
chr6	2376850	nv_SV20414-F914	N	<INS>	14.8	PASS	END=2376851;SVTYPE=INS;SVLEN=119;SC=NanoVar;NumNeighbors=0;NumThresholdNeighbors=0	GT	1/1
chr6	57573886	.	N	<INS>	.	PASS	END=57573886;SVTYPE=INS;SVLEN=82;SC=Smartie-sv_asm;NumNeighbors=0;NumThresholdNeighbors=0	GT	1/1
chr6	50725219	nv_SV21603-8CE03	N	<INS>	10.2	PASS	END=50725220;SVTYPE=INS;SVLEN=52;SC=NanoVar;NumNeighbors=0;NumThresholdNeighbors=0	GT	0/1
chr6	70630621	.	N	<INS>	.	PASS	END=70630621;SVTYPE=INS;SVLEN=526;SC=PBHoney;NumNeighbors=0;NumThresholdNeighbors=0	GT	./.
chr6	43926464	nv_SV21477-D64A	N	<INS>	16.5	PASS	END=43926465;SVTYPE=INS;SVLEN=101;SC=NanoVar;NumNeighbors=0;NumThresholdNeighbors=0	GT	1/1
chr6	47633904	nv_SV21551-9E3B	N	<INS>	16.1	PASS	END=47633905;SVTYPE=INS;SVLEN=81;SC=NanoVar;NumNeighbors=0;NumThresholdNeighbors=0	GT	1/1
chr6	6822331	nv_SV20545-D122	N	<INS>	15.7	PASS	END=6822332;SVTYPE=INS;SVLEN=85;SC=NanoVar;NumNeighbors=0;NumThresholdNeighbors=0	GT	1/1
chr6	83854911	.	N	<INS>	.	PASS	END=83854911;SVTYPE=INS;SVLEN=210;SC=Smartie-sv_aln,Smartie-sv_asm;NumNeighbors=0;NumThresholdNeighbors=0;MatchId=953;TruScore=0.330159;PctSeqSimilarity=0;PctSizeSimilarity=0.990476;PctRecOverlap=0;SizeDiff=2;StartDistance=-6;EndDistance=-6	GT	0/1
chr6	83854944	nv_SV22134-96A7	N	<INS>	15.5	PASS	END=83854945;SVTYPE=INS;SVLEN=91;SC=NanoVar;NumNeighbors=0;NumThresholdNeighbors=0	GT	1/1
chr6	150518375	.	N	<INS>	.	PASS	END=150518375;SVTYPE=INS;SVLEN=1197;SC=PBHoney;NumNeighbors=0;NumThresholdNeighbors=0;MatchId=1147	GT	./.
chr6	150518798	Sniffles2.INS.4E2S5	N	<INS>	52	PASS	END=150518798;SVTYPE=INS;SVLEN=469;SC=Sniffles2;NumNeighbors=0;NumThresholdNeighbors=0	GT	0/1
chr6	150519360	nv_SV22962-0C7CD	N	<INS>	7.9	PASS	END=150519361;SVTYPE=INS;SVLEN=50;SC=NanoVar;NumNeighbors=0;NumThresholdNeighbors=0	GT	0/1
chr6	86284156	.	N	<DEL>	.	PASS	END=86284230;SVTYPE=DEL;SVLEN=-74;SC=PBHoney;NumNeighbors=0;NumThresholdNeighbors=0	GT	./.
chr6	102283111	.	N	<INS>	.	PASS	END=102283111;SVTYPE=INS;SVLEN=1277;SC=PBHoney;NumNeighbors=0;NumThresholdNeighbors=0	GT	./.
chr6	155339814	nv_SV23052-CCBA9	N	<INS>	17.6	PASS	END=155339815;SVTYPE=INS;SVLEN=55;SC=NanoVar;NumNeighbors=0;NumThresholdNeighbors=0	GT	1/1
chr6	396975	.	N	<DEL>	.	PASS	END=397027;SVTYPE=DEL;SVLEN=-52;SC=Smartie-sv_asm;NumNeighbors=0;NumThresholdNeighbors=0	GT	0/1
chr6	424508	nv_SV20269-141AC	N	<DEL>	1.2	PASS	END=424699;SVTYPE=DEL;SVLEN=-191;SC=NanoVar;NumNeighbors=0;NumThresholdNeighbors=0	GT	./.
chr6	36396791	Sniffles2.INS.20BS5	N	<INS>	56	PASS	END=36396791;SVTYPE=INS;SVLEN=131;SC=Sniffles2;NumNeighbors=1;NumThresholdNeighbors=0;MatchId=1184	GT	0/1
chr6	95949223	.	N	<INS>	.	PASS	END=95949223;SVTYPE=INS;SVLEN=1562;SC=PBHoney;NumNeighbors=0;NumThresholdNeighbors=0	GT	./.
chr6	166443707	.	N	<INS>	.	PASS	END=166443707;SVTYPE=INS;SVLEN=1448;SC=PBHoney;NumNeighbors=0;NumThresholdNeighbors=0	GT	./.
chr6	166444436	chr6-166444437-INS-66	N	<INS>	.	.	END=166444436;SVTYPE=INS;SVLEN=66;SC=Smartie-sv_asm,SVIM-asm,PAV;NumNeighbors=0;NumThresholdNeighbors=0;MatchId=899;TruScore=0.666667;PctSeqSimilarity=0;PctSizeSimilarity=1;PctRecOverlap=1;SizeDiff=0;StartDistance=0;EndDistance=0	GT	1/1
chr6	166444436	.	N	<INS>	30	.	END=166444436;SVTYPE=INS;SVLEN=194;SC=Dipcall;NumNeighbors=0;NumThresholdNeighbors=0;MatchId=900	GT	./1
chr6	166444471	pbsv.INS.19430	N	<INS>	.	PASS	END=166444471;SVTYPE=INS;SVLEN=1482;SC=pbsv;NumNeighbors=0;NumThresholdNeighbors=0	GT	0/1
chr6	158637315	.	N	<INS>	.	PASS	END=158637315;SVTYPE=INS;SVLEN=3081;SC=PBHoney;NumNeighbors=0;NumThresholdNeighbors=0	GT	./.
chr6	168520260	Sniffles2.INS.619S5	N	<INS>	58	PASS	END=168520260;SVTYPE=INS;SVLEN=128;SC=Sniffles2;NumNeighbors=1;NumThresholdNeighbors=0;MatchId=1192	GT	0/1
chr6	160237187	.	N	<INS>	30	.	END=160237187;SVTYPE=INS;SVLEN=84;SC=Smartie-sv_asm,Dipcall;NumNeighbors=0;NumThresholdNeighbors=0;MatchId=417;TruScore=0.666667;PctSeqSimilarity=0;PctSizeSimilarity=1;PctRecOverlap=1;SizeDiff=0;StartDistance=0;EndDistance=0	GT	1/0
chr6	68101532	nv_SV21884-2908A	N	<DEL>	10.3	PASS	END=68112167;SVTYPE=DEL;SVLEN=-10635;SC=NanoVar;NumNeighbors=0;NumThresholdNeighbors=0	GT	0/1
chr6	27452604	.	N	<INS>	.	PASS	END=27452604;SVTYPE=INS;SVLEN=282;SC=PBHoney;NumNeighbors=0;NumThresholdNeighbors=0	GT	./.
chr6	833700	.	N	<INS>	.	PASS	END=833700;SVTYPE=INS;SVLEN=1482;SC=PBHoney;NumNeighbors=0;NumThresholdNeighbors=0;MatchId=904	GT	./.
chr6	834181	pbsv.INS.16717	N	<INS>	.	PASS	END=834181;SVTYPE=INS;SVLEN=288;SC=pbsv;NumNeighbors=0;NumThresholdNeighbors=0	GT	0/1
chr6	169913725	.	N	<INS>	30	.	END=169913725;SVTYPE=INS;SVLEN=99;SC=Smartie-sv_aln,Smartie-sv_asm,Dipcall;NumNeighbors=0;NumThresholdNeighbors=0;MatchId=769;TruScore=0.329966;PctSeqSimilarity=0;PctSizeSimilarity=0.989899;PctRecOverlap=0;SizeDiff=1;StartDistance=-115;EndDistance=-115	GT	1/0
chr6	143693563	nv_SV22894-CD128	N	<INS>	4.4	PASS	END=143693564;SVTYPE=INS;SVLEN=93;SC=NanoVar;NumNeighbors=0;NumThresholdNeighbors=0	GT	1/1
chr6	167708945	chr6-167708946-DEL-72	N	<DEL>	.	.	END=167709017;SVTYPE=DEL;SVLEN=72;SC=PAV;NumNeighbors=0;NumThresholdNeighbors=0	GT	0/1
chr6	167709125	chr6-167709126-DEL-72	N	<DEL>	.	.	END=167709197;SVTYPE=DEL;SVLEN=72;SC=PAV;NumNeighbors=0;NumThresholdNeighbors=0	GT	0/1
chr6	3221759	.	N	<INS>	.	PASS	END=3221759;SVTYPE=INS;SVLEN=448;SC=Sniffles2,PBHoney;NumNeighbors=0;NumThresholdNeighbors=0;MatchId=1172;TruScore=0.25744;PctSeqSimilarity=0;PctSizeSimilarity=0.772321;PctRecOverlap=0;SizeDiff=102;StartDistance=-435;EndDistance=-435	GT	./.
chr6	3222220	.	N	<INS>	.	PASS	END=3222220;SVTYPE=INS;SVLEN=131;SC=Sniffles2,pbsv,SVIM,Smartie-sv_aln,Smartie-sv_asm;NumNeighbors=0;NumThresholdNeighbors=0;MatchId=1173;TruScore=0.195929;PctSeqSimilarity=0;PctSizeSimilarity=0.587786;PctRecOverlap=0;SizeDiff=54;StartDistance=-8;EndDistance=-8	GT	0/1
chr6	3222278	.	N	<INS>	.	PASS	END=3222278;SVTYPE=INS;SVLEN=87;SC=Smartie-sv_asm;NumNeighbors=0;NumThresholdNeighbors=0;MatchId=1174	GT	0/1
chr6	3222492	.	N	<INS>	30	.	END=3222492;SVTYPE=INS;SVLEN=409;SC=Sniffles2,Smartie-sv_asm,SVIM-asm,PAV,Dipcall;NumNeighbors=0;NumThresholdNeighbors=0;MatchId=1175;TruScore=0.226467;PctSeqSimilarity=0;PctSizeSimilarity=0.679402;PctRecOverlap=0;SizeDiff=-193;StartDistance=291;EndDistance=291	GT	0/1
chr6	106699519	.	N	<INS>	.	PASS	END=106699519;SVTYPE=INS;SVLEN=267;SC=Smartie-sv_asm;NumNeighbors=0;NumThresholdNeighbors=0	GT	0/1
chr6	92949484	nv_SV22237-E3978	N	<INS>	10	PASS	END=92949485;SVTYPE=INS;SVLEN=50;SC=NanoVar;NumNeighbors=0;NumThresholdNeighbors=0	GT	0/1
chr6	169115474	.	N	<INS>	.	PASS	END=169115474;SVTYPE=INS;SVLEN=343;SC=PBHoney;NumNeighbors=0;NumThresholdNeighbors=0	GT	./.
chr6	168890192	SKSV.DEL.10835	N	<DEL>	69.7	PASS	END=168890289;SVTYPE=DEL;SVLEN=97;SC=SKSV;NumNeighbors=0;NumThresholdNeighbors=0	GT	0/1
chr6	94858593	.	N	<INS>	.	PASS	END=94858593;SVTYPE=INS;SVLEN=66;SC=Smartie-sv_aln;NumNeighbors=0;NumThresholdNeighbors=0	GT	./.
chr6	44149272	.	N	<DEL>	.	PASS	END=44149356;SVTYPE=DEL;SVLEN=-84;SC=PBHoney;NumNeighbors=0;NumThresholdNeighbors=0;MatchId=1213	GT	./.
chr6	44149311	svim_asm.INS.5686	N	<INS>	.	PASS	END=44149311;SVTYPE=INS;SVLEN=133;SC=cuteSV,Smartie-sv_asm,SVIM-asm;NumNeighbors=0;NumThresholdNeighbors=0;MatchId=1214;TruScore=0.172932;PctSeqSimilarity=0;PctSizeSimilarity=0.518797;PctRecOverlap=0;SizeDiff=64;StartDistance=-213;EndDistance=-213	GT	1/1
chr6	44149481	.	N	<INS>	30	.	END=44149481;SVTYPE=INS;SVLEN=76;SC=SVIM-asm,Dipcall;NumNeighbors=0;NumThresholdNeighbors=0;MatchId=1215;TruScore=0.25;PctSeqSimilarity=0;PctSizeSimilarity=0.75;PctRecOverlap=0;SizeDiff=19;StartDistance=-298;EndDistance=-298	GT	0/1
chr6	44149561	.	N	<INS>	30	.	END=44149561;SVTYPE=INS;SVLEN=53;SC=SVIM-asm,Dipcall;NumNeighbors=0;NumThresholdNeighbors=0;MatchId=1216;TruScore=0.666667;PctSeqSimilarity=0;PctSizeSimilarity=1;PctRecOverlap=1;SizeDiff=0;StartDistance=0;EndDistance=0	GT	0/1
chr6	44149662	.	N	<INS>	30	.	END=44149662;SVTYPE=INS;SVLEN=573;SC=NanoVar,Smartie-sv_asm,SVIM-asm,PAV,Dipcall;NumNeighbors=0;NumThresholdNeighbors=0;MatchId=1217;TruScore=0.332753;PctSeqSimilarity=0;PctSizeSimilarity=0.998258;PctRecOverlap=0;SizeDiff=-1;StartDistance=-41;EndDistance=-42	GT	1/0
chr6	44149779	.	N	<INS>	30	.	END=44149779;SVTYPE=INS;SVLEN=57;SC=Dipcall;NumNeighbors=0;NumThresholdNeighbors=0;MatchId=1218	GT	0/1
chr6	44150022	svim_asm.INS.5690	N	<INS>	.	PASS	END=44150022;SVTYPE=INS;SVLEN=213;SC=Smartie-sv_asm,SVIM-asm;NumNeighbors=0;NumThresholdNeighbors=0;MatchId=1158;TruScore=0.574011;PctSeqSimilarity=0;PctSizeSimilarity=0.722034;PctRecOverlap=1;SizeDiff=-82;StartDistance=0;EndDistance=0	GT	0/1
chr6	167411257	nv_SV23488-93F0	N	<INS>	9	PASS	END=167411258;SVTYPE=INS;SVLEN=353;SC=Sniffles2,NanoVar;NumNeighbors=0;NumThresholdNeighbors=0;MatchId=1189;TruScore=0.266289;PctSeqSimilarity=0;PctSizeSimilarity=0.798867;PctRecOverlap=0;SizeDiff=71;StartDistance=176;EndDistance=177	GT	0/1
chr6	167411330	pbsv.INS.19462	N	<INS>	.	PASS	END=167411330;SVTYPE=INS;SVLEN=864;SC=NanoVar,pbsv;NumNeighbors=0;NumThresholdNeighbors=0;MatchId=1190;TruScore=0.279707;PctSeqSimilarity=0;PctSizeSimilarity=0.83912;PctRecOverlap=0;SizeDiff=139;StartDistance=-25;EndDistance=-26	GT	0/1
chr6	66274855	.	N	<DEL>	.	PASS	END=66275178;SVTYPE=DEL;SVLEN=-323;SC=Smartie-sv_aln;NumNeighbors=0;NumThresholdNeighbors=0	GT	./.
chr6	169093632	chr6-169093633-DEL-1001	N	<DEL>	.	.	END=169094633;SVTYPE=DEL;SVLEN=1001;SC=Sniffles,PAV;NumNeighbors=0;NumThresholdNeighbors=0;MatchId=908;TruScore=0.228771;PctSeqSimilarity=0;PctSizeSimilarity=0.686314;PctRecOverlap=0;SizeDiff=314;StartDistance=-1019;EndDistance=-705	GT	1/1
chr6	169094645	chr6-169094646-INS-1001	N	<INS>	.	.	END=169094645;SVTYPE=INS;SVLEN=1001;SC=PAV;NumNeighbors=0;NumThresholdNeighbors=0;MatchId=909	GT	1/1
chr6	126183200	svim.DEL.7225	N	<DEL>	26	PASS	END=126187494;SVTYPE=DEL;SVLEN=4294;SC=Sniffles2,SVIM;NumNeighbors=0;NumThresholdNeighbors=0;MatchId=1194;TruScore=0.666434;PctSeqSimilarity=0;PctSizeSimilarity=0.999767;PctRecOverlap=0.999534;SizeDiff=1;StartDistance=-2;EndDistance=-1	GT	0/1
chr6	145500122	.	N	<INS>	.	PASS	END=145500122;SVTYPE=INS;SVLEN=1593;SC=PBHoney;NumNeighbors=0;NumThresholdNeighbors=0	GT	./.
chr6	57525768	.	N	<DEL>	.	PASS	END=57526012;SVTYPE=DEL;SVLEN=-244;SC=Smartie-sv_asm;NumNeighbors=0;NumThresholdNeighbors=0	GT	0/1
chr6	3635111	.	N	<INS>	.	PASS	END=3635111;SVTYPE=INS;SVLEN=134;SC=PBHoney;NumNeighbors=0;NumThresholdNeighbors=0	GT	./.
chr6	77437754	Sniffles2.DEL.941S5	N	<DEL>	57	PASS	END=77459514;SVTYPE=DEL;SVLEN=-21760;SC=Sniffles2;NumNeighbors=0;NumThresholdNeighbors=0	GT	0/1
chr6	15189515	svim.INS.8275	N	<INS>	32	PASS	END=15189515;SVTYPE=INS;SVLEN=50;SC=NanoVar,SVIM;NumNeighbors=0;NumThresholdNeighbors=0;MatchId=996;TruScore=0.314465;PctSeqSimilarity=0;PctSizeSimilarity=0.943396;PctRecOverlap=0;SizeDiff=-3;StartDistance=-54;EndDistance=-55	GT	1/1
chr6	68511032	.	N	<INS>	.	PASS	END=68511032;SVTYPE=INS;SVLEN=2091;SC=PBHoney;NumNeighbors=0;NumThresholdNeighbors=0	GT	./.
chr6	68512244	.	N	<INS>	30	.	END=68512244;SVTYPE=INS;SVLEN=913;SC=NanoVar,Smartie-sv_asm,SVIM-asm,PAV,Dipcall;NumNeighbors=0;NumThresholdNeighbors=0;MatchId=998;TruScore=0.219418;PctSeqSimilarity=0;PctSizeSimilarity=0.658255;PctRecOverlap=0;SizeDiff=-474;StartDistance=-450;EndDistance=-451	GT	1/1
chr6	27858021	.	N	<DEL>	.	PASS	END=27858215;SVTYPE=DEL;SVLEN=-194;SC=PBHoney;NumNeighbors=0;NumThresholdNeighbors=0	GT	./.
chr6	57540697	.	N	<DEL>	.	PASS	END=57540756;SVTYPE=DEL;SVLEN=-59;SC=Smartie-sv_asm;NumNeighbors=0;NumThresholdNeighbors=0	GT	1/1
chr6	57546311	.	N	<DEL>	.	PASS	END=57546426;SVTYPE=DEL;SVLEN=-115;SC=PBHoney,Smartie-sv_asm;NumNeighbors=0;NumThresholdNeighbors=0;MatchId=515;TruScore=0.62931;PctSeqSimilarity=0;PctSizeSimilarity=1;PctRecOverlap=0.887931;SizeDiff=0;StartDistance=13;EndDistance=13	GT	1/1
chr6	24053819	.	N	<INS>	.	PASS	END=24053819;SVTYPE=INS;SVLEN=737;SC=PBHoney;NumNeighbors=0;NumThresholdNeighbors=0	GT	./.
chr6	102821274	nv_SV22345-6DEB	N	<INS>	11.1	PASS	END=102821275;SVTYPE=INS;SVLEN=435;SC=NanoVar;NumNeighbors=0;NumThresholdNeighbors=0	GT	0/1
chr6	34012390	.	N	<DEL>	.	PASS	END=34012475;SVTYPE=DEL;SVLEN=-85;SC=PBHoney;NumNeighbors=0;NumThresholdNeighbors=0	GT	./.
chr6	13925301	.	N	<INS>	.	PASS	END=13925301;SVTYPE=INS;SVLEN=202;SC=Smartie-sv_aln;NumNeighbors=0;NumThresholdNeighbors=0	GT	./.
chr6	108256024	.	N	<DEL>	.	PASS	END=108256074;SVTYPE=DEL;SVLEN=-50;SC=Smartie-sv_asm;NumNeighbors=0;NumThresholdNeighbors=0	GT	1/1
chr6	64398127	.	N	<INS>	.	PASS	END=64398127;SVTYPE=INS;SVLEN=173;SC=Smartie-sv_aln;NumNeighbors=0;NumThresholdNeighbors=0;MatchId=1006	GT	./.
chr6	64398229	nv_SV21810-599C	N	<INS>	15.1	PASS	END=64398230;SVTYPE=INS;SVLEN=67;SC=NanoVar;NumNeighbors=0;NumThresholdNeighbors=0	GT	1/1
chr6	107169230	chr6-107169231-DEL-328	N	<DEL>	.	.	END=107169558;SVTYPE=DEL;SVLEN=328;SC=PAV;NumNeighbors=0;NumThresholdNeighbors=0	GT	1/1
chr6	107169617	chr6-107169618-INS-98	N	<INS>	.	.	END=107169617;SVTYPE=INS;SVLEN=98;SC=PAV;NumNeighbors=0;NumThresholdNeighbors=0	GT	1/1
chr6	107169928	chr6-107169929-INS-354	N	<INS>	.	.	END=107169928;SVTYPE=INS;SVLEN=354;SC=PAV;NumNeighbors=0;NumThresholdNeighbors=0	GT	1/1
chr6	107170030	chr6-107170031-DEL-354	N	<DEL>	.	.	END=107170384;SVTYPE=DEL;SVLEN=354;SC=PAV;NumNeighbors=0;NumThresholdNeighbors=0	GT	1/1
chr6	107170692	chr6-107170693-DEL-98	N	<DEL>	.	.	END=107170790;SVTYPE=DEL;SVLEN=98;SC=PAV;NumNeighbors=0;NumThresholdNeighbors=0	GT	1/1
chr6	107170857	chr6-107170858-INS-328	N	<INS>	.	.	END=107170857;SVTYPE=INS;SVLEN=328;SC=PAV;NumNeighbors=0;NumThresholdNeighbors=0	GT	1/1
chr6	70275803	.	N	<INS>	.	PASS	END=70275803;SVTYPE=INS;SVLEN=2204;SC=PBHoney;NumNeighbors=0;NumThresholdNeighbors=0	GT	./.
chr6	11162321	.	N	<DEL>	.	PASS	END=11162386;SVTYPE=DEL;SVLEN=-65;SC=PBHoney;NumNeighbors=0;NumThresholdNeighbors=0	GT	./.
chr6	57410195	.	N	<INS>	.	PASS	END=57410195;SVTYPE=INS;SVLEN=134;SC=Smartie-sv_asm;NumNeighbors=0;NumThresholdNeighbors=0	GT	1/1
chr6	27453143	.	N	<INS>	.	PASS	END=27453143;SVTYPE=INS;SVLEN=50;SC=NanoVar,SVIM,Smartie-sv_aln;NumNeighbors=0;NumThresholdNeighbors=0;MatchId=1016;TruScore=0.297619;PctSeqSimilarity=0;PctSizeSimilarity=0.892857;PctRecOverlap=0;SizeDiff=-6;StartDistance=-23;EndDistance=-24	GT	./.
chr6	27453177	.	N	<INS>	.	PASS	END=27453177;SVTYPE=INS;SVLEN=51;SC=Smartie-sv_aln;NumNeighbors=0;NumThresholdNeighbors=0;MatchId=1017	GT	./.
chr6	166163012	nv_SV23414-5F40A	N	<INS>	16.1	PASS	END=166163013;SVTYPE=INS;SVLEN=98;SC=Sniffles2,NanoVar;NumNeighbors=1;NumThresholdNeighbors=0;MatchId=1255;TruScore=0.326531;PctSeqSimilarity=0;PctSizeSimilarity=0.979592;PctRecOverlap=0;SizeDiff=2;StartDistance=370;EndDistance=371	GT	1/1
chr6	166235868	.	N	<DEL>	.	PASS	END=166235922;SVTYPE=DEL;SVLEN=-54;SC=Smartie-sv_aln;NumNeighbors=0;NumThresholdNeighbors=0	GT	./.
chr6	1356094	.	N	<INS>	.	PASS	END=1356094;SVTYPE=INS;SVLEN=165;SC=Smartie-sv_aln,Smartie-sv_asm;NumNeighbors=0;NumThresholdNeighbors=0;MatchId=808;TruScore=0.327273;PctSeqSimilarity=0;PctSizeSimilarity=0.981818;PctRecOverlap=0;SizeDiff=3;StartDistance=7;EndDistance=7	GT	0/1
chr6	16099559	.	N	<INS>	.	PASS	END=16099559;SVTYPE=INS;SVLEN=343;SC=PBHoney;NumNeighbors=0;NumThresholdNeighbors=0	GT	./.
chr6	86952085	.	N	<DEL>	30	.	END=86952159;SVTYPE=DEL;SVLEN=74;SC=SKSV,pbsv,PBHoney,Smartie-sv_asm,SVIM-asm,Dipcall;NumNeighbors=0;NumThresholdNeighbors=0;MatchId=1197;TruScore=0.265766;PctSeqSimilarity=0;PctSizeSimilarity=0.797297;PctRecOverlap=0;SizeDiff=15;StartDistance=-93;EndDistance=-78	GT	0/1
chr6	148194474	.	N	<INS>	.	PASS	END=148194474;SVTYPE=INS;SVLEN=2646;SC=PBHoney;NumNeighbors=0;NumThresholdNeighbors=0	GT	./.
chr6	166635387	.	N	<DEL>	30	.	END=166635455;SVTYPE=DEL;SVLEN=68;SC=Smartie-sv_aln,Smartie-sv_asm,Dipcall;NumNeighbors=0;NumThresholdNeighbors=0;MatchId=814;TruScore=0.449204;PctSeqSimilarity=0;PctSizeSimilarity=0.985294;PctRecOverlap=0.362319;SizeDiff=1;StartDistance=-44;EndDistance=-44	GT	1/0
chr6	139095614	.	N	<INS>	.	PASS	END=139095614;SVTYPE=INS;SVLEN=2736;SC=PBHoney;NumNeighbors=0;NumThresholdNeighbors=0	GT	./.
chr6	165196103	.	N	<INS>	30	.	END=165196103;SVTYPE=INS;SVLEN=15048;SC=Smartie-sv_asm,SVIM-asm,PAV,Dipcall;NumNeighbors=0;NumThresholdNeighbors=0;MatchId=1262;TruScore=0.500022;PctSeqSimilarity=0;PctSizeSimilarity=0.500066;PctRecOverlap=1;SizeDiff=7523;StartDistance=0;EndDistance=0	GT	./1
chr6	165196145	.	N	<INS>	28	PASS	END=165196146;SVTYPE=INS;SVLEN=7521;SC=MAMnet;NumNeighbors=0;NumThresholdNeighbors=0	GT	1/1
chr6	160025972	nv_SV23204-E1F4	N	<INS>	15.6	PASS	END=160025973;SVTYPE=INS;SVLEN=68;SC=Sniffles2,NanoVar;NumNeighbors=2;NumThresholdNeighbors=0;MatchId=1267;TruScore=0.306306;PctSeqSimilarity=0;PctSizeSimilarity=0.918919;PctRecOverlap=0;SizeDiff=-6;StartDistance=285;EndDistance=286	GT	1/1
chr6	160072987	chr6-160072988-DEL-142	N	<DEL>	.	.	END=160073129;SVTYPE=DEL;SVLEN=142;SC=Smartie-sv_asm,PAV;NumNeighbors=1;NumThresholdNeighbors=0;MatchId=1268;TruScore=0.460047;PctSeqSimilarity=0;PctSizeSimilarity=0.68932;PctRecOverlap=0.690821;SizeDiff=-64;StartDistance=36;EndDistance=-28	GT	1/0
chr6	160073021	.	N	<INS>	.	PASS	END=160073021;SVTYPE=INS;SVLEN=52;SC=Smartie-sv_asm;NumNeighbors=0;NumThresholdNeighbors=0;MatchId=1270	GT	0/1
chr6	160073536	.	N	<DEL>	.	PASS	END=160073608;SVTYPE=DEL;SVLEN=-72;SC=Smartie-sv_asm;NumNeighbors=0;NumThresholdNeighbors=0;MatchId=1271	GT	0/1
chr6	160073566	SKSV.INS.12873	N	<INS>	98.3	PASS	END=160073566;SVTYPE=INS;SVLEN=143;SC=SKSV;NumNeighbors=0;NumThresholdNeighbors=0;MatchId=1272	GT	0/1
chr6	160074122	.	N	<DEL>	.	PASS	END=160074278;SVTYPE=DEL;SVLEN=-156;SC=Smartie-sv_asm;NumNeighbors=0;NumThresholdNeighbors=0	GT	0/1
chr6	74052042	nv_SV21998-981E4	N	<INS>	17.5	PASS	END=74052043;SVTYPE=INS;SVLEN=55;SC=NanoVar;NumNeighbors=0;NumThresholdNeighbors=0	GT	1/1
chr6	156512583	.	N	<INS>	.	PASS	END=156512583;SVTYPE=INS;SVLEN=317;SC=NanoVar,Smartie-sv_asm;NumNeighbors=0;NumThresholdNeighbors=0;MatchId=1033;TruScore=0.231335;PctSeqSimilarity=0;PctSizeSimilarity=0.694006;PctRecOverlap=0;SizeDiff=97;StartDistance=-105;EndDistance=-106	GT	0/1
chr6	170402712	.	N	<INS>	30	.	END=170402712;SVTYPE=INS;SVLEN=82;SC=Smartie-sv_asm,SVIM-asm,Dipcall;NumNeighbors=0;NumThresholdNeighbors=0;MatchId=1242;TruScore=0.329268;PctSeqSimilarity=0;PctSizeSimilarity=0.987805;PctRecOverlap=0;SizeDiff=1;StartDistance=10;EndDistance=10	GT	1/1
chr6	170402989	.	N	<INS>	30	.	END=170402989;SVTYPE=INS;SVLEN=226;SC=Sniffles2,NanoVar,Smartie-sv_asm,SVIM-asm,PAV,Dipcall;NumNeighbors=0;NumThresholdNeighbors=0;MatchId=1243;TruScore=0.243363;PctSeqSimilarity=0;PctSizeSimilarity=0.730088;PctRecOverlap=0;SizeDiff=61;StartDistance=418;EndDistance=418	GT	1/1
chr6	170403088	.	N	<INS>	30	.	END=170403088;SVTYPE=INS;SVLEN=79;SC=Smartie-sv_asm,SVIM-asm,Dipcall;NumNeighbors=0;NumThresholdNeighbors=0;MatchId=1036;TruScore=0.666667;PctSeqSimilarity=0;PctSizeSimilarity=1;PctRecOverlap=1;SizeDiff=0;StartDistance=0;EndDistance=0	GT	1/1
chr6	163743904	nv_SV23352-9363	N	<DEL>	15.2	PASS	END=163743979;SVTYPE=DEL;SVLEN=-75;SC=NanoVar;NumNeighbors=0;NumThresholdNeighbors=0	GT	1/1
chr6	163744061	nv_SV23354-FA91	N	<DEL>	15	PASS	END=163744135;SVTYPE=DEL;SVLEN=-74;SC=NanoVar;NumNeighbors=0;NumThresholdNeighbors=0	GT	1/1
chr6	168696895	nv_SV23619-3B710	N	<INS>	17.9	PASS	END=168696896;SVTYPE=INS;SVLEN=78;SC=NanoVar;NumNeighbors=0;NumThresholdNeighbors=0	GT	1/1
chr6	72026027	.	N	<INS>	.	PASS	END=72026027;SVTYPE=INS;SVLEN=100;SC=Smartie-sv_asm;NumNeighbors=0;NumThresholdNeighbors=0	GT	0/1
chr6	109971594	.	N	<INS>	.	PASS	END=109971594;SVTYPE=INS;SVLEN=946;SC=pbsv,PBHoney;NumNeighbors=0;NumThresholdNeighbors=0;MatchId=972;TruScore=0.195253;PctSeqSimilarity=0;PctSizeSimilarity=0.585759;PctRecOverlap=0;SizeDiff=-669;StartDistance=193;EndDistance=193	GT	./.
chr6	1054022	.	N	<INS>	30	.	END=1054022;SVTYPE=INS;SVLEN=666;SC=Sniffles2,Smartie-sv_asm,Dipcall;NumNeighbors=0;NumThresholdNeighbors=0;MatchId=1251;TruScore=0.169169;PctSeqSimilarity=0;PctSizeSimilarity=0.507508;PctRecOverlap=0;SizeDiff=328;StartDistance=82;EndDistance=82	GT	1/0
chr6	134514969	.	N	<INS>	.	PASS	END=134514969;SVTYPE=INS;SVLEN=156;SC=Smartie-sv_aln;NumNeighbors=0;NumThresholdNeighbors=0	GT	./.
chr6	834591	pbsv.INS.16720	N	<INS>	.	PASS	END=834591;SVTYPE=INS;SVLEN=566;SC=pbsv;NumNeighbors=0;NumThresholdNeighbors=0	GT	0/1
chr6	99589206	.	N	<DEL>	.	PASS	END=99589256;SVTYPE=DEL;SVLEN=-50;SC=PBHoney;NumNeighbors=0;NumThresholdNeighbors=0	GT	./.
chr6	74216727	nv_SV22003-01501	N	<INS>	16.8	PASS	END=74216728;SVTYPE=INS;SVLEN=389;SC=NanoVar;NumNeighbors=0;NumThresholdNeighbors=0	GT	1/1
chr6	19713548	.	N	<INS>	.	PASS	END=19713548;SVTYPE=INS;SVLEN=90;SC=Smartie-sv_aln;NumNeighbors=0;NumThresholdNeighbors=0	GT	./.
chr6	150301739	.	N	<DEL>	.	PASS	END=150301899;SVTYPE=DEL;SVLEN=-160;SC=PBHoney;NumNeighbors=0;NumThresholdNeighbors=0	GT	./.
chr6	21938823	.	N	<DEL>	.	PASS	END=21939192;SVTYPE=DEL;SVLEN=-369;SC=PBHoney;NumNeighbors=0;NumThresholdNeighbors=0	GT	./.
chr6	170461376	.	N	<INS>	30	.	END=170461376;SVTYPE=INS;SVLEN=289;SC=NanoVar,SVIM-asm,Dipcall;NumNeighbors=0;NumThresholdNeighbors=0;MatchId=1047;TruScore=0.238754;PctSeqSimilarity=0;PctSizeSimilarity=0.716263;PctRecOverlap=0;SizeDiff=82;StartDistance=-342;EndDistance=-343	GT	1/1
[truncated: 391,660 more chars]
