# Supplementary material for: Tradeoffs in alignment and assembly-based methods for structural variant detection with long-read sequencing data
Source: Nat Commun. 2024 Mar 19;15:2447. doi: 10.1038/s41467-024-46614-z (PMC10951360; doi:10.1038/s41467-024-46614-z)
Supplement: Supplementary file 4 — Source Data [file 41467_2024_46614_MOESM4_ESM.zip › Source Data/Figure4/HG002_analysis/Data/VCFs/Hifi/overlap_fp_p0_all_ALNandASM/Multi_SV_Caller_Merged.vcf]

##fileformat=VCFv4.2
##FILTER=<ID=PASS,Description="All filters passed">
##source=DeBreak/MAMnet/Sniffles2/SKSV/cuteSV/NanoVar/pbsv/SVIM/Sniffles/Smartie-sv_aln/PBHoney/Smartie-sv_asm/SVIM-asm/PAV/Dipcall
##contig=<ID=chr1,length=249250621>
##contig=<ID=chr2,length=243199373>
##contig=<ID=chr3,length=198022430>
##contig=<ID=chr4,length=191154276>
##contig=<ID=chr5,length=180915260>
##contig=<ID=chr6,length=171115067>
##contig=<ID=chr7,length=159138663>
##contig=<ID=chr8,length=146364022>
##contig=<ID=chr9,length=141213431>
##contig=<ID=chr10,length=135534747>
##contig=<ID=chr11,length=135006516>
##contig=<ID=chr12,length=133851895>
##contig=<ID=chr13,length=115169878>
##contig=<ID=chr14,length=107349540>
##contig=<ID=chr15,length=102531392>
##contig=<ID=chr16,length=90354753>
##contig=<ID=chr17,length=81195210>
##contig=<ID=chr18,length=78077248>
##contig=<ID=chr19,length=59128983>
##contig=<ID=chr20,length=63025520>
##contig=<ID=chr21,length=48129895>
##contig=<ID=chr22,length=51304566>
##contig=<ID=chrX,length=155270560>
##contig=<ID=chrY,length=59373566>
##contig=<ID=chrM,length=16571>
##contig=<ID=chr1_gl000191_random,length=106433>
##contig=<ID=chr1_gl000192_random,length=547496>
##contig=<ID=chr4_gl000193_random,length=189789>
##contig=<ID=chr4_gl000194_random,length=191469>
##contig=<ID=chr7_gl000195_random,length=182896>
##contig=<ID=chr8_gl000196_random,length=38914>
##contig=<ID=chr8_gl000197_random,length=37175>
##contig=<ID=chr9_gl000198_random,length=90085>
##contig=<ID=chr9_gl000199_random,length=169874>
##contig=<ID=chr9_gl000200_random,length=187035>
##contig=<ID=chr9_gl000201_random,length=36148>
##contig=<ID=chr11_gl000202_random,length=40103>
##contig=<ID=chr17_gl000203_random,length=37498>
##contig=<ID=chr17_gl000204_random,length=81310>
##contig=<ID=chr17_gl000205_random,length=174588>
##contig=<ID=chr17_gl000206_random,length=41001>
##contig=<ID=chr18_gl000207_random,length=4262>
##contig=<ID=chr19_gl000208_random,length=92689>
##contig=<ID=chr19_gl000209_random,length=159169>
##contig=<ID=chr21_gl000210_random,length=27682>
##contig=<ID=chrUn_gl000211,length=166566>
##contig=<ID=chrUn_gl000212,length=186858>
##contig=<ID=chrUn_gl000213,length=164239>
##contig=<ID=chrUn_gl000214,length=137718>
##contig=<ID=chrUn_gl000215,length=172545>
##contig=<ID=chrUn_gl000216,length=172294>
##contig=<ID=chrUn_gl000217,length=172149>
##contig=<ID=chrUn_gl000218,length=161147>
##contig=<ID=chrUn_gl000219,length=179198>
##contig=<ID=chrUn_gl000220,length=161802>
##contig=<ID=chrUn_gl000221,length=155397>
##contig=<ID=chrUn_gl000222,length=186861>
##contig=<ID=chrUn_gl000223,length=180455>
##contig=<ID=chrUn_gl000224,length=179693>
##contig=<ID=chrUn_gl000225,length=211173>
##contig=<ID=chrUn_gl000226,length=15008>
##contig=<ID=chrUn_gl000227,length=128374>
##contig=<ID=chrUn_gl000228,length=129120>
##contig=<ID=chrUn_gl000229,length=19913>
##contig=<ID=chrUn_gl000230,length=43691>
##contig=<ID=chrUn_gl000231,length=27386>
##contig=<ID=chrUn_gl000232,length=40652>
##contig=<ID=chrUn_gl000233,length=45941>
##contig=<ID=chrUn_gl000234,length=40531>
##contig=<ID=chrUn_gl000235,length=34474>
##contig=<ID=chrUn_gl000236,length=41934>
##contig=<ID=chrUn_gl000237,length=45867>
##contig=<ID=chrUn_gl000238,length=39939>
##contig=<ID=chrUn_gl000239,length=33824>
##contig=<ID=chrUn_gl000240,length=41933>
##contig=<ID=chrUn_gl000241,length=42152>
##contig=<ID=chrUn_gl000242,length=43523>
##contig=<ID=chrUn_gl000243,length=43341>
##contig=<ID=chrUn_gl000244,length=39929>
##contig=<ID=chrUn_gl000245,length=36651>
##contig=<ID=chrUn_gl000246,length=38154>
##contig=<ID=chrUn_gl000247,length=36422>
##contig=<ID=chrUn_gl000248,length=39786>
##contig=<ID=chrUn_gl000249,length=38502>
##contig=<ID=hs37d5,length=35477943>
##FILTER=<ID=GAP2,Description="None">
##FILTER=<ID=.,Description="None">
##FILTER=<ID=GAP1,Description="None">
##FILTER=<ID=HET2,Description="None">
##FILTER=<ID=HET1;HET2,Description="None">
##FILTER=<ID=HET1,Description="None">
##FILTER=<ID=GAP1;HET2,Description="None">
##FILTER=<ID=HET1;GAP2,Description="None">
##FILTER=<ID=UNRESOLVED,Description="None">
##FILTER=<ID=STRANDBIAS,Description="None">
##FILTER=<ID=hom_ref,Description="None">
##FILTER=<ID=NearReferenceGap,Description="None">
##FILTER=<ID=q5,Description="None">
##FILTER=<ID=GT,Description="None">
##INFO=<ID=SVTYPE,Number=1,Type=String,Description="Type of structural variant">
##INFO=<ID=END,Number=1,Type=Integer,Description="End position of the variant described in this record">
##INFO=<ID=SVLEN,Number=1,Type=Integer,Description="Difference in length between REF and ALT alleles">
##INFO=<ID=SC,Number=.,Type=String,Description="SV Caller(s) that supports this variant">
##FORMAT=<ID=GT,Number=1,Type=String,Description="Genotype">
##INFO=<ID=TruScore,Number=1,Type=Float,Description="Truvari score for similarity of match">
##INFO=<ID=PctSeqSimilarity,Number=1,Type=Float,Description="Pct sequence similarity between this variant and its closest match">
##INFO=<ID=PctSizeSimilarity,Number=1,Type=Float,Description="Pct size similarity between this variant and its closest match">
##INFO=<ID=PctRecOverlap,Number=1,Type=Float,Description="Percent reciprocal overlap percent of the two calls' coordinates">
##INFO=<ID=StartDistance,Number=1,Type=Integer,Description="Distance of this call's start from comparison call's start">
##INFO=<ID=EndDistance,Number=1,Type=Integer,Description="Distance of this call's start from comparison call's start">
##INFO=<ID=SizeDiff,Number=1,Type=Float,Description="Difference in size(basecall) and size(evalcall)">
##INFO=<ID=NumNeighbors,Number=1,Type=Integer,Description="Number of calls in B that were in the neighborhood (REFDIST) of this call">
##INFO=<ID=NumThresholdNeighbors,Number=1,Type=Integer,Description="Number of calls in B that are within threshold distances of this call">
##INFO=<ID=MatchId,Number=1,Type=Integer,Description="Truvari uid to help tie tp-base.vcf and tp-call.vcf entries together">
#CHROM	POS	ID	REF	ALT	QUAL	FILTER	INFO	FORMAT	Sample
chr5	12816	.	N	<INS>	.	PASS	END=12816;SVTYPE=INS;SVLEN=183;SC=DeBreak,SKSV,cuteSV,PBHoney,Smartie-sv_asm;NumNeighbors=1;NumThresholdNeighbors=1;MatchId=16;TruScore=0.278539;PctSeqSimilarity=0;PctSizeSimilarity=0.835616;PctRecOverlap=0;SizeDiff=-36;StartDistance=-16;EndDistance=-235	GT	1/1
chr5	83584	chr5-83585-INS-60	N	<INS>	.	.	END=83584;SVTYPE=INS;SVLEN=60;SC=DeBreak,MAMnet,Sniffles2,cuteSV,Smartie-sv_aln,PAV;NumNeighbors=1;NumThresholdNeighbors=1;MatchId=25;TruScore=0.169421;PctSeqSimilarity=0;PctSizeSimilarity=0.5;PctRecOverlap=0.00826446;SizeDiff=-60;StartDistance=42;EndDistance=-78	GT	1/0
chr5	211941	.	N	<DEL>	30	.	END=212028;SVTYPE=DEL;SVLEN=87;SC=DeBreak,MAMnet,Sniffles2,NanoVar,SVIM,Sniffles,Smartie-sv_aln,Smartie-sv_asm,SVIM-asm,PAV,Dipcall;NumNeighbors=1;NumThresholdNeighbors=1;MatchId=47;TruScore=0.322222;PctSeqSimilarity=0;PctSizeSimilarity=0.966667;PctRecOverlap=0;SizeDiff=-3;StartDistance=-560;EndDistance=-563	GT	1/.
chr5	252518	chr5-252519-INS-432	N	<INS>	.	.	END=252518;SVTYPE=INS;SVLEN=432;SC=DeBreak,SKSV,PBHoney,SVIM-asm,PAV;NumNeighbors=1;NumThresholdNeighbors=1;MatchId=50;TruScore=0.328776;PctSeqSimilarity=0;PctSizeSimilarity=0.984055;PctRecOverlap=0.00227273;SizeDiff=-7;StartDistance=268;EndDistance=-171	GT	1/0
chr5	294089	.	N	<INS>	30	.	END=294089;SVTYPE=INS;SVLEN=180;SC=DeBreak,MAMnet,Sniffles2,SKSV,cuteSV,SVIM,Sniffles,Smartie-sv_aln,PBHoney,Smartie-sv_asm,SVIM-asm,PAV,Dipcall;NumNeighbors=1;NumThresholdNeighbors=1;MatchId=66;TruScore=0.333333;PctSeqSimilarity=0;PctSizeSimilarity=1;PctRecOverlap=0;SizeDiff=0;StartDistance=-54;EndDistance=-234	GT	1/0
chr5	298746	.	N	<INS>	.	PASS	END=298746;SVTYPE=INS;SVLEN=70;SC=DeBreak,SKSV,NanoVar,SVIM,Smartie-sv_aln,PBHoney;NumNeighbors=1;NumThresholdNeighbors=1;MatchId=67;TruScore=0.32381;PctSeqSimilarity=0;PctSizeSimilarity=0.971429;PctRecOverlap=0;SizeDiff=2;StartDistance=-55;EndDistance=-123	GT	./.
chr5	309722	.	N	<INS>	30	.	END=309722;SVTYPE=INS;SVLEN=224;SC=DeBreak,Smartie-sv_aln,Smartie-sv_asm,Dipcall;NumNeighbors=2;NumThresholdNeighbors=2;MatchId=68;TruScore=0.321882;PctSeqSimilarity=0;PctSizeSimilarity=0.961373;PctRecOverlap=0.0042735;SizeDiff=-9;StartDistance=17;EndDistance=-216	GT	0/1
chr5	357087	chr5-357088-DEL-186	N	<DEL>	.	.	END=357273;SVTYPE=DEL;SVLEN=186;SC=DeBreak,MAMnet,Sniffles2,NanoVar,pbsv,SVIM,Sniffles,Smartie-sv_aln,Smartie-sv_asm,SVIM-asm,PAV;NumNeighbors=1;NumThresholdNeighbors=1;MatchId=76;TruScore=0.664884;PctSeqSimilarity=0;PctSizeSimilarity=1;PctRecOverlap=0.994652;SizeDiff=0;StartDistance=-1;EndDistance=-1	GT	1/0
chr5	492292	chr5-492293-INS-63	N	<INS>	.	.	END=492292;SVTYPE=INS;SVLEN=63;SC=DeBreak,Sniffles2,SKSV,cuteSV,NanoVar,SVIM,Sniffles,Smartie-sv_aln,PAV;NumNeighbors=1;NumThresholdNeighbors=1;MatchId=90;TruScore=0.333333;PctSeqSimilarity=0;PctSizeSimilarity=1;PctRecOverlap=0;SizeDiff=0;StartDistance=-5;EndDistance=-68	GT	0/1
chr5	505314	nv_SV17012-CF1B	N	<DEL>	7	PASS	END=505410;SVTYPE=DEL;SVLEN=-96;SC=DeBreak,MAMnet,Sniffles2,SKSV,cuteSV,NanoVar;NumNeighbors=1;NumThresholdNeighbors=1;MatchId=93;TruScore=0.277778;PctSeqSimilarity=0;PctSizeSimilarity=0.833333;PctRecOverlap=0;SizeDiff=16;StartDistance=-147;EndDistance=-131	GT	0/1
chr5	552850	.	N	<INS>	.	PASS	END=552850;SVTYPE=INS;SVLEN=75;SC=DeBreak,Sniffles2,cuteSV,pbsv,SVIM,Smartie-sv_aln;NumNeighbors=2;NumThresholdNeighbors=1;MatchId=96;TruScore=0.333333;PctSeqSimilarity=0;PctSizeSimilarity=1;PctRecOverlap=0;SizeDiff=0;StartDistance=-16;EndDistance=-91	GT	./.
chr5	553026	.	N	<INS>	30	.	END=553026;SVTYPE=INS;SVLEN=2165;SC=DeBreak,Smartie-sv_asm,SVIM-asm,PAV,Dipcall;NumNeighbors=1;NumThresholdNeighbors=1;MatchId=97;TruScore=0.223403;PctSeqSimilarity=0;PctSizeSimilarity=0.670208;PctRecOverlap=0;SizeDiff=714;StartDistance=-1;EndDistance=-2	GT	1/.
chr5	565146	chr5-565147-DEL-173	N	<DEL>	.	.	END=565319;SVTYPE=DEL;SVLEN=173;SC=DeBreak,Sniffles2,SVIM,Sniffles,Smartie-sv_aln,Smartie-sv_asm,PAV;NumNeighbors=1;NumThresholdNeighbors=1;MatchId=107;TruScore=0.382368;PctSeqSimilarity=0;PctSizeSimilarity=0.572848;PctRecOverlap=0.574257;SizeDiff=-129;StartDistance=17;EndDistance=-112	GT	0/1
chr5	628740	.	N	<INS>	30	.	END=628740;SVTYPE=INS;SVLEN=68;SC=DeBreak,MAMnet,Sniffles2,SKSV,cuteSV,SVIM,Sniffles,Smartie-sv_aln,PAV,Dipcall;NumNeighbors=2;NumThresholdNeighbors=1;MatchId=110;TruScore=0.328431;PctSeqSimilarity=0;PctSizeSimilarity=0.985294;PctRecOverlap=0;SizeDiff=1;StartDistance=-3;EndDistance=-70	GT	1/0
chr5	628798	chr5-628799-INS-469	N	<INS>	.	.	END=628798;SVTYPE=INS;SVLEN=469;SC=DeBreak,Sniffles2,SKSV,cuteSV,pbsv,Smartie-sv_aln,PBHoney,SVIM-asm,PAV;NumNeighbors=1;NumThresholdNeighbors=1;MatchId=111;TruScore=0.272937;PctSeqSimilarity=0;PctSizeSimilarity=0.817073;PctRecOverlap=0.00173913;SizeDiff=-105;StartDistance=288;EndDistance=-286	GT	0/1
chr5	629734	.	N	<DEL>	30	.	END=629851;SVTYPE=DEL;SVLEN=117;SC=DeBreak,Sniffles2,pbsv,SVIM,Sniffles,Smartie-sv_aln,Smartie-sv_asm,SVIM-asm,PAV,Dipcall;NumNeighbors=1;NumThresholdNeighbors=1;MatchId=112;TruScore=0.590371;PctSeqSimilarity=0;PctSizeSimilarity=0.991453;PctRecOverlap=0.779661;SizeDiff=1;StartDistance=-26;EndDistance=-25	GT	0/1
chr5	641995	.	N	<INS>	30	.	END=641995;SVTYPE=INS;SVLEN=76;SC=DeBreak,MAMnet,Sniffles2,SKSV,cuteSV,NanoVar,SVIM,Sniffles,Smartie-sv_aln,PBHoney,Smartie-sv_asm,SVIM-asm,PAV,Dipcall;NumNeighbors=1;NumThresholdNeighbors=1;MatchId=115;TruScore=0.333333;PctSeqSimilarity=0;PctSizeSimilarity=1;PctRecOverlap=0;SizeDiff=0;StartDistance=-68;EndDistance=-144	GT	0/1
chr5	649962	.	N	<INS>	.	PASS	END=649962;SVTYPE=INS;SVLEN=1662;SC=DeBreak,SKSV,pbsv,PBHoney;NumNeighbors=2;NumThresholdNeighbors=2;MatchId=116;TruScore=0.326118;PctSeqSimilarity=0;PctSizeSimilarity=0.977738;PctRecOverlap=0.000615006;SizeDiff=37;StartDistance=455;EndDistance=-1170	GT	./.
chr5	650640	Sniffles2.INS.72S4	N	<INS>	50	GT	END=650640;SVTYPE=INS;SVLEN=997;SC=DeBreak,Sniffles2;NumNeighbors=1;NumThresholdNeighbors=1;MatchId=119;TruScore=0.227542;PctSeqSimilarity=0;PctSizeSimilarity=0.681943;PctRecOverlap=0.000683527;SizeDiff=-465;StartDistance=522;EndDistance=-940	GT	0/0
chr5	691915	chr5-691916-INS-182	N	<INS>	.	.	END=691915;SVTYPE=INS;SVLEN=182;SC=DeBreak,MAMnet,Sniffles2,SKSV,cuteSV,SVIM,PBHoney,Smartie-sv_asm,SVIM-asm,PAV;NumNeighbors=1;NumThresholdNeighbors=1;MatchId=127;TruScore=0.331502;PctSeqSimilarity=0;PctSizeSimilarity=0.994505;PctRecOverlap=0;SizeDiff=1;StartDistance=-125;EndDistance=-306	GT	0/1
chr5	721370	chr5-721371-INS-2489	N	<INS>	.	.	END=721370;SVTYPE=INS;SVLEN=2489;SC=DeBreak,MAMnet,SKSV,cuteSV,NanoVar,pbsv,SVIM,Sniffles,Smartie-sv_aln,Smartie-sv_asm,SVIM-asm,PAV;NumNeighbors=1;NumThresholdNeighbors=1;MatchId=131;TruScore=0.333333;PctSeqSimilarity=0;PctSizeSimilarity=1;PctRecOverlap=0;SizeDiff=0;StartDistance=-1;EndDistance=-2	GT	0/1
chr5	749101	chr5-749102-INS-158	N	<INS>	.	.	END=749101;SVTYPE=INS;SVLEN=158;SC=DeBreak,cuteSV,NanoVar,pbsv,PBHoney,Smartie-sv_asm,PAV;NumNeighbors=1;NumThresholdNeighbors=1;MatchId=132;TruScore=0.331224;PctSeqSimilarity=0;PctSizeSimilarity=0.993671;PctRecOverlap=0;SizeDiff=1;StartDistance=-1;EndDistance=-158	GT	1/1
chr5	754264	chr5-754265-INS-78	N	<INS>	.	.	END=754264;SVTYPE=INS;SVLEN=78;SC=DeBreak,MAMnet,Sniffles2,SKSV,cuteSV,NanoVar,SVIM,Sniffles,Smartie-sv_aln,PBHoney,Smartie-sv_asm,PAV;NumNeighbors=1;NumThresholdNeighbors=1;MatchId=134;TruScore=0.333333;PctSeqSimilarity=0;PctSizeSimilarity=0.987179;PctRecOverlap=0.0128205;SizeDiff=1;StartDistance=2;EndDistance=-75	GT	1/1
chr5	848913	.	N	<DEL>	.	PASS	END=849111;SVTYPE=DEL;SVLEN=-198;SC=DeBreak,MAMnet,Sniffles2,cuteSV,pbsv,SVIM,Sniffles,Smartie-sv_aln,PBHoney;NumNeighbors=1;NumThresholdNeighbors=1;MatchId=140;TruScore=0.58942;PctSeqSimilarity=0;PctSizeSimilarity=0.883838;PctRecOverlap=0.884422;SizeDiff=23;StartDistance=-22;EndDistance=1	GT	./.
chr5	898516	.	N	<DEL>	30	.	END=898978;SVTYPE=DEL;SVLEN=462;SC=DeBreak,MAMnet,Sniffles2,SKSV,cuteSV,NanoVar,SVIM,Sniffles,Smartie-sv_aln,Smartie-sv_asm,SVIM-asm,PAV,Dipcall;NumNeighbors=1;NumThresholdNeighbors=1;MatchId=143;TruScore=0.62059;PctSeqSimilarity=0;PctSizeSimilarity=1;PctRecOverlap=0.861771;SizeDiff=0;StartDistance=64;EndDistance=64	GT	0/1
chr5	1026205	chr5-1026206-DEL-82	N	<DEL>	.	.	END=1026287;SVTYPE=DEL;SVLEN=82;SC=DeBreak,Sniffles2,cuteSV,pbsv,Smartie-sv_aln,Smartie-sv_asm,SVIM-asm,PAV;NumNeighbors=1;NumThresholdNeighbors=1;MatchId=151;TruScore=0.329317;PctSeqSimilarity=0;PctSizeSimilarity=0.987952;PctRecOverlap=0;SizeDiff=-1;StartDistance=-83;EndDistance=-84	GT	1/1
chr5	1044730	chr5-1044731-INS-606	N	<INS>	.	.	END=1044730;SVTYPE=INS;SVLEN=606;SC=DeBreak,pbsv,Smartie-sv_asm,SVIM-asm,PAV;NumNeighbors=1;NumThresholdNeighbors=1;MatchId=154;TruScore=0.21308;PctSeqSimilarity=0;PctSizeSimilarity=0.639241;PctRecOverlap=0;SizeDiff=-342;StartDistance=-69;EndDistance=-1017	GT	1/0
chr5	1070618	SKSV.DEL.9376	N	<DEL>	34.8	PASS	END=1071234;SVTYPE=DEL;SVLEN=616;SC=DeBreak,SKSV;NumNeighbors=1;NumThresholdNeighbors=1;MatchId=161;TruScore=0.314879;PctSeqSimilarity=0;PctSizeSimilarity=0.840909;PctRecOverlap=0.103728;SizeDiff=98;StartDistance=455;EndDistance=553	GT	0/1
chr5	1072241	pbsv.DEL.13976	N	<DEL>	.	PASS	END=1073059;SVTYPE=DEL;SVLEN=818;SC=DeBreak,MAMnet,Sniffles2,cuteSV,NanoVar,pbsv;NumNeighbors=1;NumThresholdNeighbors=1;MatchId=165;TruScore=0.454119;PctSeqSimilarity=0;PctSizeSimilarity=0.771394;PctRecOverlap=0.590965;SizeDiff=187;StartDistance=-335;EndDistance=-148	GT	0/1
chr5	1099503	.	N	<INS>	30	.	END=1099503;SVTYPE=INS;SVLEN=480;SC=DeBreak,Sniffles2,NanoVar,pbsv,Smartie-sv_aln,PBHoney,Smartie-sv_asm,SVIM-asm,Dipcall;NumNeighbors=1;NumThresholdNeighbors=1;MatchId=176;TruScore=0.333333;PctSeqSimilarity=0;PctSizeSimilarity=1;PctRecOverlap=0;SizeDiff=0;StartDistance=-73;EndDistance=-553	GT	0/1
chr5	1136459	.	N	<INS>	30	.	END=1136459;SVTYPE=INS;SVLEN=452;SC=DeBreak,SKSV,Smartie-sv_asm,SVIM-asm,PAV,Dipcall;NumNeighbors=1;NumThresholdNeighbors=1;MatchId=177;TruScore=0.201602;PctSeqSimilarity=0;PctSizeSimilarity=0.603471;PctRecOverlap=0.00133333;SizeDiff=-297;StartDistance=29;EndDistance=-720	GT	1/0
chr5	1285067	.	N	<DEL>	30	.	END=1285188;SVTYPE=DEL;SVLEN=121;SC=DeBreak,MAMnet,Sniffles2,cuteSV,NanoVar,pbsv,SVIM,Sniffles,Smartie-sv_aln,Smartie-sv_asm,SVIM-asm,PAV,Dipcall;NumNeighbors=1;NumThresholdNeighbors=1;MatchId=195;TruScore=0.663934;PctSeqSimilarity=0;PctSizeSimilarity=1;PctRecOverlap=0.991803;SizeDiff=0;StartDistance=-1;EndDistance=-1	GT	0/1
chr5	1289618	pbsv.INS.14019	N	<INS>	.	PASS	END=1289618;SVTYPE=INS;SVLEN=2224;SC=DeBreak,pbsv;NumNeighbors=1;NumThresholdNeighbors=1;MatchId=197;TruScore=0.322996;PctSeqSimilarity=0;PctSizeSimilarity=0.968525;PctRecOverlap=0.000464037;SizeDiff=70;StartDistance=131;EndDistance=-2023	GT	0/1
chr5	1307482	.	N	<INS>	.	PASS	END=1307482;SVTYPE=INS;SVLEN=104;SC=DeBreak,MAMnet,Sniffles2,SKSV,cuteSV,pbsv,SVIM,Sniffles,Smartie-sv_aln;NumNeighbors=1;NumThresholdNeighbors=1;MatchId=204;TruScore=0.330159;PctSeqSimilarity=0;PctSizeSimilarity=0.990476;PctRecOverlap=0;SizeDiff=-1;StartDistance=-66;EndDistance=-171	GT	./.
chr5	1326672	.	N	<INS>	30	.	END=1326672;SVTYPE=INS;SVLEN=145;SC=DeBreak,MAMnet,Sniffles2,cuteSV,SVIM,Sniffles,Smartie-sv_aln,PBHoney,Smartie-sv_asm,SVIM-asm,PAV,Dipcall;NumNeighbors=1;NumThresholdNeighbors=1;MatchId=206;TruScore=0.331034;PctSeqSimilarity=0;PctSizeSimilarity=0.993103;PctRecOverlap=0;SizeDiff=1;StartDistance=-155;EndDistance=-299	GT	0/1
chr5	1422859	.	N	<INS>	30	.	END=1422859;SVTYPE=INS;SVLEN=628;SC=DeBreak,MAMnet,SKSV,cuteSV,Smartie-sv_asm,SVIM-asm,PAV,Dipcall;NumNeighbors=1;NumThresholdNeighbors=1;MatchId=216;TruScore=0.186572;PctSeqSimilarity=0;PctSizeSimilarity=0.559715;PctRecOverlap=0;SizeDiff=-494;StartDistance=331;EndDistance=330	GT	0/1
chr5	1456675	.	N	<INS>	30	.	END=1456675;SVTYPE=INS;SVLEN=60;SC=DeBreak,MAMnet,Sniffles2,SKSV,cuteSV,NanoVar,pbsv,SVIM,Sniffles,Smartie-sv_aln,Smartie-sv_asm,SVIM-asm,PAV,Dipcall;NumNeighbors=1;NumThresholdNeighbors=1;MatchId=218;TruScore=0.327778;PctSeqSimilarity=0;PctSizeSimilarity=0.983333;PctRecOverlap=0;SizeDiff=1;StartDistance=-52;EndDistance=-111	GT	1/0
chr5	1482694	.	N	<DEL>	30	.	END=1482770;SVTYPE=DEL;SVLEN=76;SC=DeBreak,MAMnet,Sniffles2,SKSV,cuteSV,NanoVar,pbsv,SVIM,Sniffles,Smartie-sv_aln,PBHoney,Smartie-sv_asm,SVIM-asm,PAV,Dipcall;NumNeighbors=1;NumThresholdNeighbors=1;MatchId=222;TruScore=0.662338;PctSeqSimilarity=0;PctSizeSimilarity=1;PctRecOverlap=0.987013;SizeDiff=0;StartDistance=-1;EndDistance=-1	GT	1/0
chr5	1539841	.	N	<INS>	30	.	END=1539841;SVTYPE=INS;SVLEN=81;SC=DeBreak,Sniffles2,cuteSV,SVIM,Smartie-sv_aln,Smartie-sv_asm,PAV,Dipcall;NumNeighbors=1;NumThresholdNeighbors=1;MatchId=224;TruScore=0.194245;PctSeqSimilarity=0;PctSizeSimilarity=0.582734;PctRecOverlap=0;SizeDiff=-58;StartDistance=-435;EndDistance=-574	GT	1/0
chr5	1543488	chr5-1543489-INS-110	N	<INS>	.	.	END=1543488;SVTYPE=INS;SVLEN=110;SC=DeBreak,MAMnet,Sniffles2,SKSV,cuteSV,NanoVar,pbsv,SVIM,Sniffles,Smartie-sv_aln,PBHoney,Smartie-sv_asm,SVIM-asm,PAV;NumNeighbors=1;NumThresholdNeighbors=1;MatchId=228;TruScore=0.327329;PctSeqSimilarity=0;PctSizeSimilarity=0.972727;PctRecOverlap=0.00925926;SizeDiff=3;StartDistance=56;EndDistance=-51	GT	1/1
chr5	1570214	.	N	<INS>	30	.	END=1570214;SVTYPE=INS;SVLEN=864;SC=DeBreak,SKSV,Smartie-sv_asm,SVIM-asm,Dipcall;NumNeighbors=1;NumThresholdNeighbors=1;MatchId=232;TruScore=0.212635;PctSeqSimilarity=0;PctSizeSimilarity=0.637168;PctRecOverlap=0.00073692;SizeDiff=-492;StartDistance=217;EndDistance=-1139	GT	1/0
chr5	2226276	.	N	<INS>	30	.	END=2226276;SVTYPE=INS;SVLEN=60;SC=DeBreak,Sniffles2,SKSV,NanoVar,SVIM,Sniffles,Smartie-sv_aln,Smartie-sv_asm,SVIM-asm,PAV,Dipcall;NumNeighbors=1;NumThresholdNeighbors=1;MatchId=250;TruScore=0.322222;PctSeqSimilarity=0;PctSizeSimilarity=0.966667;PctRecOverlap=0;SizeDiff=2;StartDistance=4;EndDistance=3	GT	0/1
chr5	3392650	.	N	<INS>	30	.	END=3392650;SVTYPE=INS;SVLEN=90;SC=DeBreak,MAMnet,Sniffles2,SKSV,cuteSV,pbsv,SVIM,Sniffles,Smartie-sv_aln,Smartie-sv_asm,SVIM-asm,PAV,Dipcall;NumNeighbors=1;NumThresholdNeighbors=1;MatchId=271;TruScore=0.333333;PctSeqSimilarity=0;PctSizeSimilarity=1;PctRecOverlap=0;SizeDiff=0;StartDistance=-28;EndDistance=-118	GT	0/1
chr5	4285817	.	N	<INS>	30	.	END=4285817;SVTYPE=INS;SVLEN=281;SC=DeBreak,MAMnet,SKSV,pbsv,PBHoney,Smartie-sv_asm,SVIM-asm,PAV,Dipcall;NumNeighbors=1;NumThresholdNeighbors=1;MatchId=288;TruScore=0.190668;PctSeqSimilarity=0;PctSizeSimilarity=0.56998;PctRecOverlap=0.00202429;SizeDiff=-212;StartDistance=22;EndDistance=-471	GT	0/1
chr5	6101744	.	N	<INS>	30	.	END=6101744;SVTYPE=INS;SVLEN=159;SC=DeBreak,MAMnet,Sniffles2,SKSV,cuteSV,NanoVar,SVIM,Sniffles,Smartie-sv_aln,PBHoney,Smartie-sv_asm,SVIM-asm,PAV,Dipcall;NumNeighbors=1;NumThresholdNeighbors=1;MatchId=292;TruScore=0.333333;PctSeqSimilarity=0;PctSizeSimilarity=1;PctRecOverlap=0;SizeDiff=0;StartDistance=-33;EndDistance=-192	GT	1/0
chr5	7300768	.	N	<DEL>	30	.	END=7301041;SVTYPE=DEL;SVLEN=273;SC=DeBreak,MAMnet,Sniffles2,SKSV,cuteSV,pbsv,SVIM,Sniffles,Smartie-sv_aln,PBHoney,Smartie-sv_asm,SVIM-asm,PAV,Dipcall;NumNeighbors=1;NumThresholdNeighbors=1;MatchId=306;TruScore=0.66545;PctSeqSimilarity=0;PctSizeSimilarity=1;PctRecOverlap=0.99635;SizeDiff=0;StartDistance=-1;EndDistance=-1	GT	1/1
chr5	9353456	.	N	<INS>	30	.	END=9353456;SVTYPE=INS;SVLEN=173;SC=DeBreak,MAMnet,Sniffles2,cuteSV,NanoVar,SVIM,Sniffles,Smartie-sv_aln,PBHoney,Smartie-sv_asm,PAV,Dipcall;NumNeighbors=1;NumThresholdNeighbors=1;MatchId=319;TruScore=0.287401;PctSeqSimilarity=0;PctSizeSimilarity=0.855491;PctRecOverlap=0.00671141;SizeDiff=25;StartDistance=125;EndDistance=-23	GT	1/0
chr5	10143222	chr5-10143223-INS-58	N	<INS>	.	.	END=10143222;SVTYPE=INS;SVLEN=58;SC=DeBreak,MAMnet,Sniffles2,SKSV,cuteSV,pbsv,SVIM,Sniffles,Smartie-sv_aln,PAV;NumNeighbors=1;NumThresholdNeighbors=1;MatchId=320;TruScore=0.327586;PctSeqSimilarity=0;PctSizeSimilarity=0.982759;PctRecOverlap=0;SizeDiff=1;StartDistance=-9;EndDistance=-66	GT	1/1
chr5	12057139	.	N	<INS>	30	.	END=12057139;SVTYPE=INS;SVLEN=96;SC=DeBreak,Sniffles2,cuteSV,NanoVar,SVIM,Smartie-sv_aln,PBHoney,Smartie-sv_asm,SVIM-asm,PAV,Dipcall;NumNeighbors=1;NumThresholdNeighbors=1;MatchId=325;TruScore=0.329861;PctSeqSimilarity=0;PctSizeSimilarity=0.989583;PctRecOverlap=0;SizeDiff=1;StartDistance=-32;EndDistance=-127	GT	1/1
chr5	12435652	.	N	<DEL>	30	.	END=12435709;SVTYPE=DEL;SVLEN=57;SC=DeBreak,MAMnet,Sniffles2,SKSV,cuteSV,NanoVar,pbsv,SVIM,Sniffles,Smartie-sv_aln,PBHoney,Smartie-sv_asm,SVIM-asm,PAV,Dipcall;NumNeighbors=1;NumThresholdNeighbors=1;MatchId=327;TruScore=0.66092;PctSeqSimilarity=0;PctSizeSimilarity=1;PctRecOverlap=0.982759;SizeDiff=0;StartDistance=-1;EndDistance=-1	GT	1/0
chr5	14044712	.	N	<DEL>	30	.	END=14044780;SVTYPE=DEL;SVLEN=68;SC=DeBreak,SKSV,pbsv,Smartie-sv_aln,Smartie-sv_asm,SVIM-asm,PAV,Dipcall;NumNeighbors=1;NumThresholdNeighbors=1;MatchId=331;TruScore=0.661836;PctSeqSimilarity=0;PctSizeSimilarity=1;PctRecOverlap=0.985507;SizeDiff=0;StartDistance=-1;EndDistance=-1	GT	0/1
chr5	14347144	.	N	<INS>	30	.	END=14347144;SVTYPE=INS;SVLEN=714;SC=DeBreak,MAMnet,Sniffles2,SKSV,cuteSV,NanoVar,pbsv,SVIM,Smartie-sv_aln,PBHoney,Smartie-sv_asm,SVIM-asm,PAV,Dipcall;NumNeighbors=1;NumThresholdNeighbors=1;MatchId=334;TruScore=0.333333;PctSeqSimilarity=0;PctSizeSimilarity=1;PctRecOverlap=0;SizeDiff=0;StartDistance=-306;EndDistance=-1020	GT	1/0
chr5	14634733	.	N	<INS>	30	.	END=14634733;SVTYPE=INS;SVLEN=704;SC=DeBreak,Smartie-sv_asm,SVIM-asm,PAV,Dipcall;NumNeighbors=1;NumThresholdNeighbors=1;MatchId=338;TruScore=0.224451;PctSeqSimilarity=0;PctSizeSimilarity=0.672397;PctRecOverlap=0.000954198;SizeDiff=-343;StartDistance=352;EndDistance=-695	GT	1/0
chr5	17900716	.	N	<INS>	30	.	END=17900716;SVTYPE=INS;SVLEN=54;SC=DeBreak,MAMnet,Sniffles2,SKSV,cuteSV,NanoVar,pbsv,SVIM,Sniffles,Smartie-sv_aln,PBHoney,Smartie-sv_asm,SVIM-asm,PAV,Dipcall;NumNeighbors=1;NumThresholdNeighbors=1;MatchId=363;TruScore=0.333333;PctSeqSimilarity=0;PctSizeSimilarity=0.981481;PctRecOverlap=0.0185185;SizeDiff=1;StartDistance=6;EndDistance=-47	GT	0/1
chr5	18096933	.	N	<INS>	.	PASS	END=18096933;SVTYPE=INS;SVLEN=60;SC=DeBreak,Sniffles2,NanoVar,SVIM,Sniffles,Smartie-sv_aln;NumNeighbors=1;NumThresholdNeighbors=1;MatchId=365;TruScore=0.338798;PctSeqSimilarity=0;PctSizeSimilarity=1;PctRecOverlap=0.0163934;SizeDiff=0;StartDistance=1;EndDistance=-59	GT	./.
chr5	19220813	.	N	<INS>	.	PASS	END=19220813;SVTYPE=INS;SVLEN=406;SC=DeBreak,Smartie-sv_asm;NumNeighbors=2;NumThresholdNeighbors=2;MatchId=367;TruScore=0.29649;PctSeqSimilarity=0;PctSizeSimilarity=0.886699;PctRecOverlap=0.00277008;SizeDiff=46;StartDistance=295;EndDistance=-65	GT	0/1
chr5	19221212	cuteSV.INS.11380	N	<INS>	505.7	PASS	END=19221212;SVTYPE=INS;SVLEN=199;SC=DeBreak,cuteSV;NumNeighbors=1;NumThresholdNeighbors=1;MatchId=368;TruScore=0.274105;PctSeqSimilarity=0;PctSizeSimilarity=0.822314;PctRecOverlap=0;SizeDiff=-43;StartDistance=-40;EndDistance=-282	GT	1/1
chr5	21478362	.	N	<DEL>	.	PASS	END=21478523;SVTYPE=DEL;SVLEN=-161;SC=DeBreak,MAMnet,SKSV,NanoVar,PBHoney;NumNeighbors=1;NumThresholdNeighbors=1;MatchId=370;TruScore=0.56169;PctSeqSimilarity=0;PctSizeSimilarity=0.981366;PctRecOverlap=0.703704;SizeDiff=3;StartDistance=-48;EndDistance=-45	GT	./.
chr5	21650989	chr5-21650990-INS-52	N	<INS>	.	.	END=21650989;SVTYPE=INS;SVLEN=52;SC=DeBreak,MAMnet,Sniffles2,SKSV,cuteSV,NanoVar,pbsv,SVIM,Sniffles,Smartie-sv_aln,Smartie-sv_asm,PAV;NumNeighbors=1;NumThresholdNeighbors=1;MatchId=376;TruScore=0.333333;PctSeqSimilarity=0;PctSizeSimilarity=1;PctRecOverlap=0;SizeDiff=0;StartDistance=-1;EndDistance=-2	GT	0/1
chr5	21710705	.	N	<INS>	30	.	END=21710705;SVTYPE=INS;SVLEN=72;SC=DeBreak,cuteSV,PBHoney,Smartie-sv_asm,SVIM-asm,PAV,Dipcall;NumNeighbors=1;NumThresholdNeighbors=1;MatchId=377;TruScore=0.166667;PctSeqSimilarity=0;PctSizeSimilarity=0.5;PctRecOverlap=0;SizeDiff=-72;StartDistance=-99;EndDistance=-243	GT	0/1
chr5	24554226	.	N	<INS>	30	.	END=24554226;SVTYPE=INS;SVLEN=66;SC=DeBreak,Sniffles2,SKSV,cuteSV,pbsv,SVIM,Sniffles,Smartie-sv_aln,Smartie-sv_asm,SVIM-asm,PAV,Dipcall;NumNeighbors=1;NumThresholdNeighbors=1;MatchId=382;TruScore=0.333333;PctSeqSimilarity=0;PctSizeSimilarity=1;PctRecOverlap=0;SizeDiff=0;StartDistance=-1;EndDistance=-2	GT	0/1
chr5	26864301	.	N	<INS>	30	.	END=26864301;SVTYPE=INS;SVLEN=64;SC=DeBreak,MAMnet,Sniffles2,SKSV,cuteSV,SVIM,Sniffles,Smartie-sv_aln,Smartie-sv_asm,SVIM-asm,PAV,Dipcall;NumNeighbors=1;NumThresholdNeighbors=1;MatchId=390;TruScore=0.328125;PctSeqSimilarity=0;PctSizeSimilarity=0.984375;PctRecOverlap=0;SizeDiff=1;StartDistance=-77;EndDistance=-140	GT	0/1
chr5	28618835	chr5-28618836-INS-56	N	<INS>	.	.	END=28618835;SVTYPE=INS;SVLEN=56;SC=DeBreak,MAMnet,Sniffles2,cuteSV,NanoVar,SVIM,Sniffles,Smartie-sv_aln,Smartie-sv_asm,PAV;NumNeighbors=1;NumThresholdNeighbors=1;MatchId=395;TruScore=0.339181;PctSeqSimilarity=0;PctSizeSimilarity=1;PctRecOverlap=0.0175439;SizeDiff=0;StartDistance=14;EndDistance=-42	GT	1/1
chr5	28753243	chr5-28753244-DEL-51	N	<DEL>	.	.	END=28753294;SVTYPE=DEL;SVLEN=51;SC=DeBreak,MAMnet,Sniffles2,SKSV,Sniffles,Smartie-sv_aln,Smartie-sv_asm,PAV;NumNeighbors=1;NumThresholdNeighbors=1;MatchId=396;TruScore=0.660256;PctSeqSimilarity=0;PctSizeSimilarity=1;PctRecOverlap=0.980769;SizeDiff=0;StartDistance=-1;EndDistance=-1	GT	1/1
chr5	34665160	.	N	<INS>	30	GAP1	END=34665160;SVTYPE=INS;SVLEN=134;SC=DeBreak,MAMnet,Sniffles2,SKSV,cuteSV,pbsv,SVIM,Sniffles,Smartie-sv_aln,PBHoney,Smartie-sv_asm,SVIM-asm,PAV,Dipcall;NumNeighbors=1;NumThresholdNeighbors=1;MatchId=420;TruScore=0.312484;PctSeqSimilarity=0;PctSizeSimilarity=0.930556;PctRecOverlap=0.00689655;SizeDiff=-10;StartDistance=45;EndDistance=-99	GT	./1
chr5	34754633	chr5-34754634-INS-70	N	<INS>	.	.	END=34754633;SVTYPE=INS;SVLEN=70;SC=DeBreak,Sniffles2,SKSV,cuteSV,NanoVar,pbsv,SVIM,Sniffles,Smartie-sv_aln,Smartie-sv_asm,PAV;NumNeighbors=1;NumThresholdNeighbors=1;MatchId=421;TruScore=0.295238;PctSeqSimilarity=0;PctSizeSimilarity=0.885714;PctRecOverlap=0;SizeDiff=8;StartDistance=-1;EndDistance=-2	GT	1/0
chr5	35751180	.	N	<INS>	30	.	END=35751180;SVTYPE=INS;SVLEN=66;SC=DeBreak,MAMnet,Sniffles2,SKSV,cuteSV,SVIM,Smartie-sv_aln,PBHoney,Smartie-sv_asm,SVIM-asm,PAV,Dipcall;NumNeighbors=1;NumThresholdNeighbors=1;MatchId=428;TruScore=0.297719;PctSeqSimilarity=0;PctSizeSimilarity=0.88;PctRecOverlap=0.0131579;SizeDiff=-9;StartDistance=43;EndDistance=-32	GT	1/0
chr5	38821366	.	N	<INS>	30	.	END=38821366;SVTYPE=INS;SVLEN=64;SC=DeBreak,Sniffles2,SKSV,pbsv,SVIM,Sniffles,Smartie-sv_aln,Smartie-sv_asm,SVIM-asm,PAV,Dipcall;NumNeighbors=1;NumThresholdNeighbors=1;MatchId=432;TruScore=0.317708;PctSeqSimilarity=0;PctSizeSimilarity=0.953125;PctRecOverlap=0;SizeDiff=3;StartDistance=-3;EndDistance=-64	GT	./1
chr5	39333710	svim_asm.INS.4822	N	<INS>	.	PASS	END=39333710;SVTYPE=INS;SVLEN=56;SC=DeBreak,NanoVar,Smartie-sv_asm,SVIM-asm;NumNeighbors=1;NumThresholdNeighbors=1;MatchId=433;TruScore=0.333333;PctSeqSimilarity=0;PctSizeSimilarity=1;PctRecOverlap=0;SizeDiff=0;StartDistance=-1;EndDistance=-2	GT	0/1
chr5	39445163	pbsv.INS.14788	N	<INS>	.	PASS	END=39445163;SVTYPE=INS;SVLEN=546;SC=DeBreak,pbsv;NumNeighbors=1;NumThresholdNeighbors=1;MatchId=434;TruScore=0.31685;PctSeqSimilarity=0;PctSizeSimilarity=0.950549;PctRecOverlap=0;SizeDiff=27;StartDistance=-13;EndDistance=-532	GT	0/1
chr5	39859124	.	N	<INS>	30	.	END=39859124;SVTYPE=INS;SVLEN=54;SC=DeBreak,MAMnet,Sniffles2,cuteSV,pbsv,SVIM,Sniffles,Smartie-sv_aln,Smartie-sv_asm,SVIM-asm,PAV,Dipcall;NumNeighbors=1;NumThresholdNeighbors=1;MatchId=437;TruScore=0.333333;PctSeqSimilarity=0;PctSizeSimilarity=1;PctRecOverlap=0;SizeDiff=0;StartDistance=-1;EndDistance=-2	GT	0/1
chr5	39971938	.	N	<INS>	.	PASS	END=39971938;SVTYPE=INS;SVLEN=59;SC=DeBreak,MAMnet,Sniffles2,SKSV,cuteSV,NanoVar,SVIM,Sniffles,Smartie-sv_aln,Smartie-sv_asm;NumNeighbors=1;NumThresholdNeighbors=1;MatchId=438;TruScore=0.338889;PctSeqSimilarity=0;PctSizeSimilarity=1;PctRecOverlap=0.0166667;SizeDiff=0;StartDistance=20;EndDistance=-39	GT	0/1
chr5	44688829	svim_asm.INS.4842	N	<INS>	.	PASS	END=44688829;SVTYPE=INS;SVLEN=135;SC=DeBreak,SKSV,cuteSV,PBHoney,SVIM-asm;NumNeighbors=1;NumThresholdNeighbors=1;MatchId=449;TruScore=0.303945;PctSeqSimilarity=0;PctSizeSimilarity=0.903704;PctRecOverlap=0.00813008;SizeDiff=13;StartDistance=74;EndDistance=-48	GT	1/1
chr5	44888824	.	N	<INS>	30	.	END=44888824;SVTYPE=INS;SVLEN=63;SC=DeBreak,MAMnet,Sniffles2,SKSV,cuteSV,SVIM,Sniffles,Smartie-sv_aln,Smartie-sv_asm,SVIM-asm,PAV,Dipcall;NumNeighbors=1;NumThresholdNeighbors=1;MatchId=450;TruScore=0.312169;PctSeqSimilarity=0;PctSizeSimilarity=0.936508;PctRecOverlap=0;SizeDiff=4;StartDistance=-8;EndDistance=-67	GT	1/1
chr5	45375566	.	N	<INS>	30	.	END=45375566;SVTYPE=INS;SVLEN=62;SC=DeBreak,Sniffles2,NanoVar,pbsv,SVIM,Sniffles,Smartie-sv_aln,Smartie-sv_asm,SVIM-asm,PAV,Dipcall;NumNeighbors=1;NumThresholdNeighbors=1;MatchId=454;TruScore=0.327957;PctSeqSimilarity=0;PctSizeSimilarity=0.983871;PctRecOverlap=0;SizeDiff=1;StartDistance=-258;EndDistance=-319	GT	1/0
chr5	49547323	pbsv.INS.14862	N	<INS>	.	PASS	END=49547323;SVTYPE=INS;SVLEN=2708;SC=DeBreak,cuteSV,pbsv;NumNeighbors=1;NumThresholdNeighbors=1;MatchId=535;TruScore=0.333333;PctSeqSimilarity=0;PctSizeSimilarity=1;PctRecOverlap=0;SizeDiff=0;StartDistance=-176;EndDistance=-177	GT	0/1
chr5	50831669	.	N	<DEL>	.	PASS	END=50831735;SVTYPE=DEL;SVLEN=-65;SC=DeBreak,MAMnet,Sniffles2,cuteSV,NanoVar,pbsv,SVIM,Sniffles,Smartie-sv_aln;NumNeighbors=1;NumThresholdNeighbors=1;MatchId=542;TruScore=0.636741;PctSeqSimilarity=0;PctSizeSimilarity=0.984848;PctRecOverlap=0.925373;SizeDiff=-1;StartDistance=5;EndDistance=5	GT	./.
chr5	51004182	.	N	<INS>	30	.	END=51004182;SVTYPE=INS;SVLEN=160;SC=DeBreak,MAMnet,Sniffles2,SKSV,cuteSV,NanoVar,SVIM,Sniffles,Smartie-sv_aln,PBHoney,Smartie-sv_asm,SVIM-asm,PAV,Dipcall;NumNeighbors=1;NumThresholdNeighbors=1;MatchId=543;TruScore=0.333333;PctSeqSimilarity=0;PctSizeSimilarity=0.99375;PctRecOverlap=0.00625;SizeDiff=1;StartDistance=9;EndDistance=-150	GT	1/0
chr5	51110455	.	N	<INS>	30	.	END=51110455;SVTYPE=INS;SVLEN=308;SC=DeBreak,MAMnet,Sniffles2,SKSV,cuteSV,NanoVar,pbsv,SVIM,Smartie-sv_aln,PBHoney,Smartie-sv_asm,SVIM-asm,PAV,Dipcall;NumNeighbors=2;NumThresholdNeighbors=2;MatchId=544;TruScore=0.290043;PctSeqSimilarity=0;PctSizeSimilarity=0.87013;PctRecOverlap=0;SizeDiff=40;StartDistance=-1;EndDistance=-2	GT	0/1
chr5	51324867	SKSV.DEL.9620	N	<DEL>	601.2	PASS	END=51324917;SVTYPE=DEL;SVLEN=50;SC=DeBreak,SKSV;NumNeighbors=1;NumThresholdNeighbors=1;MatchId=545;TruScore=0.493478;PctSeqSimilarity=0;PctSizeSimilarity=0.943396;PctRecOverlap=0.537037;SizeDiff=-3;StartDistance=-22;EndDistance=-25	GT	1/1
chr5	51404191	.	N	<INS>	.	PASS	END=51404191;SVTYPE=INS;SVLEN=53;SC=DeBreak,Smartie-sv_aln;NumNeighbors=1;NumThresholdNeighbors=1;MatchId=546;TruScore=0.321001;PctSeqSimilarity=0;PctSizeSimilarity=0.943396;PctRecOverlap=0.0196078;SizeDiff=3;StartDistance=2;EndDistance=-48	GT	./.
chr5	51836295	.	N	<DEL>	30	.	END=51836361;SVTYPE=DEL;SVLEN=66;SC=DeBreak,MAMnet,Sniffles2,SKSV,cuteSV,NanoVar,SVIM,Sniffles,Smartie-sv_aln,PBHoney,Smartie-sv_asm,SVIM-asm,PAV,Dipcall;NumNeighbors=1;NumThresholdNeighbors=1;MatchId=547;TruScore=0.507387;PctSeqSimilarity=0;PctSizeSimilarity=0.984848;PctRecOverlap=0.537313;SizeDiff=1;StartDistance=-31;EndDistance=-30	GT	1/0
chr5	53788926	svim_asm.INS.4884	N	<INS>	.	PASS	END=53788926;SVTYPE=INS;SVLEN=72;SC=DeBreak,cuteSV,SVIM,Smartie-sv_aln,PBHoney,Smartie-sv_asm,SVIM-asm;NumNeighbors=1;NumThresholdNeighbors=1;MatchId=549;TruScore=0.333333;PctSeqSimilarity=0;PctSizeSimilarity=1;PctRecOverlap=0;SizeDiff=0;StartDistance=-1;EndDistance=-2	GT	0/1
chr5	54498568	.	N	<DEL>	30	.	END=54498663;SVTYPE=DEL;SVLEN=95;SC=DeBreak,NanoVar,Smartie-sv_aln,Smartie-sv_asm,Dipcall;NumNeighbors=1;NumThresholdNeighbors=1;MatchId=554;TruScore=0.366484;PctSeqSimilarity=0;PctSizeSimilarity=0.547368;PctRecOverlap=0.552083;SizeDiff=43;StartDistance=-17;EndDistance=26	GT	1/0
chr5	54992102	chr5-54992103-INS-99	N	<INS>	.	.	END=54992102;SVTYPE=INS;SVLEN=99;SC=DeBreak,NanoVar,Smartie-sv_asm,PAV;NumNeighbors=2;NumThresholdNeighbors=1;MatchId=556;TruScore=0.329966;PctSeqSimilarity=0;PctSizeSimilarity=0.989899;PctRecOverlap=0;SizeDiff=1;StartDistance=338;EndDistance=337	GT	0/1
chr5	54992440	svim_asm.INS.4889	N	<INS>	.	PASS	END=54992440;SVTYPE=INS;SVLEN=323;SC=DeBreak,Sniffles2,cuteSV,NanoVar,pbsv,SVIM,Sniffles,Smartie-sv_aln,PBHoney,Smartie-sv_asm,SVIM-asm;NumNeighbors=1;NumThresholdNeighbors=1;MatchId=557;TruScore=0.30547;PctSeqSimilarity=0;PctSizeSimilarity=0.916409;PctRecOverlap=0;SizeDiff=27;StartDistance=-69;EndDistance=-365	GT	0/1
chr5	55310381	.	N	<DEL>	30	.	END=55310431;SVTYPE=DEL;SVLEN=50;SC=DeBreak,MAMnet,Sniffles2,NanoVar,pbsv,SVIM,Sniffles,Smartie-sv_aln,Smartie-sv_asm,SVIM-asm,PAV,Dipcall;NumNeighbors=1;NumThresholdNeighbors=1;MatchId=560;TruScore=0.660131;PctSeqSimilarity=0;PctSizeSimilarity=1;PctRecOverlap=0.980392;SizeDiff=0;StartDistance=-1;EndDistance=-1	GT	0/1
chr5	56545816	nv_SV18320-EE1A	N	<INS>	15.3	PASS	END=56545817;SVTYPE=INS;SVLEN=138;SC=DeBreak,Sniffles2,NanoVar;NumNeighbors=1;NumThresholdNeighbors=1;MatchId=561;TruScore=0.186823;PctSeqSimilarity=0;PctSizeSimilarity=0.556452;PctRecOverlap=0.00401606;SizeDiff=-110;StartDistance=248;EndDistance=1	GT	1/1
chr5	58869905	.	N	<DEL>	30	.	END=58869960;SVTYPE=DEL;SVLEN=55;SC=DeBreak,MAMnet,Sniffles2,SKSV,cuteSV,NanoVar,pbsv,SVIM,Sniffles,Smartie-sv_aln,PBHoney,Smartie-sv_asm,SVIM-asm,PAV,Dipcall;NumNeighbors=1;NumThresholdNeighbors=1;MatchId=569;TruScore=0.583225;PctSeqSimilarity=0;PctSizeSimilarity=0.981818;PctRecOverlap=0.767857;SizeDiff=1;StartDistance=-13;EndDistance=-12	GT	0/1
chr5	63901709	.	N	<INS>	30	.	END=63901709;SVTYPE=INS;SVLEN=105;SC=DeBreak,Sniffles2,SKSV,cuteSV,NanoVar,pbsv,SVIM,Smartie-sv_aln,PBHoney,Smartie-sv_asm,SVIM-asm,PAV,Dipcall;NumNeighbors=1;NumThresholdNeighbors=1;MatchId=583;TruScore=0.330159;PctSeqSimilarity=0;PctSizeSimilarity=0.990476;PctRecOverlap=0;SizeDiff=1;StartDistance=-121;EndDistance=-225	GT	0/1
chr5	63965705	.	N	<INS>	30	.	END=63965705;SVTYPE=INS;SVLEN=55;SC=DeBreak,MAMnet,Sniffles2,Sniffles,Smartie-sv_aln,Smartie-sv_asm,SVIM-asm,PAV,Dipcall;NumNeighbors=1;NumThresholdNeighbors=1;MatchId=584;TruScore=0.333333;PctSeqSimilarity=0;PctSizeSimilarity=1;PctRecOverlap=0;SizeDiff=0;StartDistance=-1;EndDistance=-2	GT	1/0
chr5	64526519	chr5-64526520-INS-109	N	<INS>	.	.	END=64526519;SVTYPE=INS;SVLEN=109;SC=DeBreak,MAMnet,Sniffles2,SKSV,cuteSV,NanoVar,SVIM,Sniffles,Smartie-sv_aln,PBHoney,Smartie-sv_asm,PAV;NumNeighbors=1;NumThresholdNeighbors=1;MatchId=586;TruScore=0.311927;PctSeqSimilarity=0;PctSizeSimilarity=0.93578;PctRecOverlap=0;SizeDiff=7;StartDistance=388;EndDistance=286	GT	1/0
chr5	65180632	.	N	<INS>	30	.	END=65180632;SVTYPE=INS;SVLEN=50;SC=DeBreak,Sniffles2,SKSV,pbsv,Smartie-sv_aln,Smartie-sv_asm,SVIM-asm,PAV,Dipcall;NumNeighbors=1;NumThresholdNeighbors=1;MatchId=588;TruScore=0.333208;PctSeqSimilarity=0;PctSizeSimilarity=0.980392;PctRecOverlap=0.0192308;SizeDiff=-1;StartDistance=1;EndDistance=-50	GT	1/0
chr5	65314301	.	N	<INS>	30	.	END=65314301;SVTYPE=INS;SVLEN=61;SC=DeBreak,MAMnet,Sniffles2,SKSV,cuteSV,SVIM,Sniffles,Smartie-sv_aln,Smartie-sv_asm,SVIM-asm,PAV,Dipcall;NumNeighbors=1;NumThresholdNeighbors=1;MatchId=591;TruScore=0.306011;PctSeqSimilarity=0;PctSizeSimilarity=0.918033;PctRecOverlap=0;SizeDiff=5;StartDistance=-55;EndDistance=-56	GT	1/0
chr5	66623199	.	N	<INS>	30	.	END=66623199;SVTYPE=INS;SVLEN=156;SC=DeBreak,Sniffles2,SKSV,cuteSV,NanoVar,SVIM,Sniffles,Smartie-sv_aln,PBHoney,Smartie-sv_asm,SVIM-asm,PAV,Dipcall;NumNeighbors=1;NumThresholdNeighbors=1;MatchId=594;TruScore=0.192308;PctSeqSimilarity=0;PctSizeSimilarity=0.576923;PctRecOverlap=0;SizeDiff=66;StartDistance=-60;EndDistance=-150	GT	1/0
chr5	68351348	.	N	<INS>	.	PASS	END=68351348;SVTYPE=INS;SVLEN=53;SC=DeBreak,cuteSV,SVIM,Smartie-sv_aln;NumNeighbors=1;NumThresholdNeighbors=1;MatchId=597;TruScore=0.321001;PctSeqSimilarity=0;PctSizeSimilarity=0.943396;PctRecOverlap=0.0196078;SizeDiff=3;StartDistance=4;EndDistance=-46	GT	./.
chr5	68759030	nv_SV18484-64D10	N	<INS>	11.2	PASS	END=68759031;SVTYPE=INS;SVLEN=149;SC=DeBreak,Sniffles2,NanoVar;NumNeighbors=1;NumThresholdNeighbors=1;MatchId=599;TruScore=0.326622;PctSeqSimilarity=0;PctSizeSimilarity=0.979866;PctRecOverlap=0;SizeDiff=3;StartDistance=168;EndDistance=23	GT	0/1
chr5	68811366	.	N	<INS>	30	.	END=68811366;SVTYPE=INS;SVLEN=100;SC=DeBreak,Sniffles2,SKSV,cuteSV,NanoVar,SVIM,Sniffles,Smartie-sv_aln,PBHoney,Smartie-sv_asm,SVIM-asm,PAV,Dipcall;NumNeighbors=1;NumThresholdNeighbors=1;MatchId=605;TruScore=0.33;PctSeqSimilarity=0;PctSizeSimilarity=0.99;PctRecOverlap=0;SizeDiff=1;StartDistance=-54;EndDistance=-153	GT	./1
chr5	75467954	chr5-75467955-DEL-78	N	<DEL>	.	.	END=75468032;SVTYPE=DEL;SVLEN=78;SC=DeBreak,MAMnet,Sniffles2,cuteSV,pbsv,SVIM,Sniffles,Smartie-sv_aln,PBHoney,Smartie-sv_asm,PAV;NumNeighbors=2;NumThresholdNeighbors=1;MatchId=690;TruScore=0.662447;PctSeqSimilarity=0;PctSizeSimilarity=1;PctRecOverlap=0.987342;SizeDiff=0;StartDistance=-1;EndDistance=-1	GT	0/1
chr5	75468245	chr5-75468246-INS-101	N	<INS>	.	.	END=75468245;SVTYPE=INS;SVLEN=101;SC=DeBreak,MAMnet,Sniffles2,cuteSV,SVIM,Sniffles,Smartie-sv_aln,PBHoney,Smartie-sv_asm,PAV;NumNeighbors=1;NumThresholdNeighbors=1;MatchId=691;TruScore=0.333333;PctSeqSimilarity=0;PctSizeSimilarity=1;PctRecOverlap=0;SizeDiff=0;StartDistance=-6;EndDistance=-107	GT	0/1
chr5	77447833	.	N	<INS>	30	.	END=77447833;SVTYPE=INS;SVLEN=80;SC=DeBreak,MAMnet,Sniffles2,SKSV,cuteSV,NanoVar,SVIM,Sniffles,Smartie-sv_aln,PBHoney,Smartie-sv_asm,SVIM-asm,PAV,Dipcall;NumNeighbors=1;NumThresholdNeighbors=1;MatchId=694;TruScore=0.333333;PctSeqSimilarity=0;PctSizeSimilarity=1;PctRecOverlap=0;SizeDiff=0;StartDistance=-74;EndDistance=-154	GT	0/1
chr5	77725867	Sniffles2.INS.301S4	N	<INS>	57	PASS	END=77725867;SVTYPE=INS;SVLEN=140;SC=DeBreak,Sniffles2;NumNeighbors=1;NumThresholdNeighbors=1;MatchId=696;TruScore=0.179384;PctSeqSimilarity=0;PctSizeSimilarity=0.534351;PctRecOverlap=0.00380228;SizeDiff=-122;StartDistance=2;EndDistance=-260	GT	0/1
chr5	77756643	.	N	<INS>	30	.	END=77756643;SVTYPE=INS;SVLEN=113;SC=DeBreak,MAMnet,Sniffles2,SKSV,cuteSV,pbsv,SVIM,Sniffles,Smartie-sv_aln,PBHoney,Smartie-sv_asm,SVIM-asm,PAV,Dipcall;NumNeighbors=1;NumThresholdNeighbors=1;MatchId=698;TruScore=0.30704;PctSeqSimilarity=0;PctSizeSimilarity=0.911504;PctRecOverlap=0.00961538;SizeDiff=10;StartDistance=16;EndDistance=-87	GT	./1
chr5	79896146	.	N	<INS>	.	PASS	END=79896146;SVTYPE=INS;SVLEN=710;SC=DeBreak,Smartie-sv_asm;NumNeighbors=1;NumThresholdNeighbors=1;MatchId=703;TruScore=0.327708;PctSeqSimilarity=0;PctSizeSimilarity=0.98169;PctRecOverlap=0.00143266;SizeDiff=13;StartDistance=220;EndDistance=-477	GT	0/1
chr5	79988904	.	N	<INS>	30	GAP2	END=79988904;SVTYPE=INS;SVLEN=146;SC=DeBreak,MAMnet,Sniffles2,cuteSV,NanoVar,pbsv,SVIM,Sniffles,Smartie-sv_aln,PBHoney,Smartie-sv_asm,SVIM-asm,PAV,Dipcall;NumNeighbors=1;NumThresholdNeighbors=1;MatchId=706;TruScore=0.274467;PctSeqSimilarity=0;PctSizeSimilarity=0.815068;PctRecOverlap=0.00833333;SizeDiff=27;StartDistance=35;EndDistance=-84	GT	1/.
chr5	81762207	chr5-81762208-INS-163	N	<INS>	.	.	END=81762207;SVTYPE=INS;SVLEN=163;SC=DeBreak,MAMnet,Sniffles2,SKSV,cuteSV,NanoVar,SVIM,Sniffles,Smartie-sv_aln,Smartie-sv_asm,SVIM-asm,PAV;NumNeighbors=1;NumThresholdNeighbors=1;MatchId=714;TruScore=0.327237;PctSeqSimilarity=0;PctSizeSimilarity=0.97546;PctRecOverlap=0.00625;SizeDiff=4;StartDistance=14;EndDistance=-145	GT	0/1
chr5	81768984	.	N	<INS>	30	.	END=81768984;SVTYPE=INS;SVLEN=190;SC=DeBreak,Sniffles2,SKSV,cuteSV,Smartie-sv_aln,PBHoney,Smartie-sv_asm,SVIM-asm,PAV,Dipcall;NumNeighbors=2;NumThresholdNeighbors=2;MatchId=715;TruScore=0.329825;PctSeqSimilarity=0;PctSizeSimilarity=0.989474;PctRecOverlap=0;SizeDiff=2;StartDistance=32;EndDistance=31	GT	1/0
chr5	85242086	.	N	<DEL>	30	.	END=85242142;SVTYPE=DEL;SVLEN=56;SC=DeBreak,SKSV,SVIM,Smartie-sv_aln,Smartie-sv_asm,SVIM-asm,PAV,Dipcall;NumNeighbors=1;NumThresholdNeighbors=1;MatchId=722;TruScore=0.660819;PctSeqSimilarity=0;PctSizeSimilarity=1;PctRecOverlap=0.982456;SizeDiff=0;StartDistance=-1;EndDistance=-1	GT	1/0
chr5	97209200	.	N	<DEL>	30	GAP1	END=97209256;SVTYPE=DEL;SVLEN=56;SC=DeBreak,Sniffles2,SKSV,cuteSV,SVIM,Sniffles,Smartie-sv_aln,Smartie-sv_asm,SVIM-asm,PAV,Dipcall;NumNeighbors=1;NumThresholdNeighbors=1;MatchId=733;TruScore=0.660819;PctSeqSimilarity=0;PctSizeSimilarity=1;PctRecOverlap=0.982456;SizeDiff=0;StartDistance=-1;EndDistance=-1	GT	./1
chr5	98858544	.	N	<DEL>	30	.	END=98859363;SVTYPE=DEL;SVLEN=819;SC=DeBreak,MAMnet,SKSV,NanoVar,pbsv,PBHoney,Smartie-sv_asm,SVIM-asm,PAV,Dipcall;NumNeighbors=2;NumThresholdNeighbors=1;MatchId=738;TruScore=0.606607;PctSeqSimilarity=0;PctSizeSimilarity=0.991525;PctRecOverlap=0.828295;SizeDiff=-7;StartDistance=-135;EndDistance=-142	GT	0/1
chr5	98859276	chr5-98859277-INS-819	N	<INS>	.	.	END=98859276;SVTYPE=INS;SVLEN=819;SC=DeBreak,SKSV,NanoVar,Smartie-sv_asm,PAV;NumNeighbors=1;NumThresholdNeighbors=1;MatchId=739;TruScore=0.333333;PctSeqSimilarity=0;PctSizeSimilarity=1;PctRecOverlap=0;SizeDiff=0;StartDistance=-56;EndDistance=-875	GT	1/0
chr5	99674613	.	N	<INS>	30	GAP2	END=99674613;SVTYPE=INS;SVLEN=125;SC=DeBreak,MAMnet,Sniffles2,SKSV,cuteSV,NanoVar,PBHoney,Smartie-sv_asm,SVIM-asm,PAV,Dipcall;NumNeighbors=1;NumThresholdNeighbors=1;MatchId=742;TruScore=0.306552;PctSeqSimilarity=0;PctSizeSimilarity=0.912409;PctRecOverlap=0.00724638;SizeDiff=-12;StartDistance=83;EndDistance=-54	GT	1/.
chr5	99726473	.	N	<DEL>	30	.	END=99727292;SVTYPE=DEL;SVLEN=819;SC=DeBreak,MAMnet,Sniffles2,NanoVar,pbsv,PBHoney,Smartie-sv_asm,SVIM-asm,PAV,Dipcall;NumNeighbors=2;NumThresholdNeighbors=1;MatchId=744;TruScore=0.585772;PctSeqSimilarity=0;PctSizeSimilarity=0.998779;PctRecOverlap=0.758537;SizeDiff=1;StartDistance=-198;EndDistance=-197	GT	1/0
chr5	99727456	.	N	<INS>	30	.	END=99727456;SVTYPE=INS;SVLEN=819;SC=DeBreak,MAMnet,SKSV,NanoVar,pbsv,PBHoney,Smartie-sv_asm,SVIM-asm,PAV,Dipcall;NumNeighbors=1;NumThresholdNeighbors=1;MatchId=745;TruScore=0.333333;PctSeqSimilarity=0;PctSizeSimilarity=1;PctRecOverlap=0;SizeDiff=0;StartDistance=-121;EndDistance=-940	GT	0/1
chr5	103837794	.	N	<DEL>	.	PASS	END=103837844;SVTYPE=DEL;SVLEN=-50;SC=DeBreak,MAMnet,Sniffles2,SKSV,cuteSV,pbsv,SVIM,Sniffles,Smartie-sv_aln,PBHoney;NumNeighbors=1;NumThresholdNeighbors=1;MatchId=752;TruScore=0.49046;PctSeqSimilarity=0;PctSizeSimilarity=0.925926;PctRecOverlap=0.545455;SizeDiff=-4;StartDistance=-21;EndDistance=-25	GT	./.
chr5	105899868	chr5-105899869-DEL-69	N	<DEL>	.	.	END=105899937;SVTYPE=DEL;SVLEN=69;SC=DeBreak,Sniffles2,cuteSV,NanoVar,pbsv,SVIM,Sniffles,Smartie-sv_aln,PBHoney,Smartie-sv_asm,SVIM-asm,PAV;NumNeighbors=2;NumThresholdNeighbors=1;MatchId=757;TruScore=0.661905;PctSeqSimilarity=0;PctSizeSimilarity=1;PctRecOverlap=0.985714;SizeDiff=0;StartDistance=-1;EndDistance=-1	GT	0/1
chr5	105899868	.	N	<INS>	30	.	END=105899868;SVTYPE=INS;SVLEN=71;SC=DeBreak,Sniffles2,SKSV,cuteSV,NanoVar,SVIM,Sniffles,Smartie-sv_aln,Smartie-sv_asm,SVIM-asm,PAV,Dipcall;NumNeighbors=1;NumThresholdNeighbors=1;MatchId=758;TruScore=0.323944;PctSeqSimilarity=0;PctSizeSimilarity=0.971831;PctRecOverlap=0;SizeDiff=2;StartDistance=-1;EndDistance=-2	GT	./1
chr5	107045782	chr5-107045783-INS-195	N	<INS>	.	.	END=107045782;SVTYPE=INS;SVLEN=195;SC=DeBreak,Sniffles2,SKSV,cuteSV,NanoVar,pbsv,SVIM,Sniffles,Smartie-sv_aln,PBHoney,Smartie-sv_asm,PAV;NumNeighbors=1;NumThresholdNeighbors=1;MatchId=764;TruScore=0.333325;PctSeqSimilarity=0;PctSizeSimilarity=0.994898;PctRecOverlap=0.00507614;SizeDiff=-1;StartDistance=6;EndDistance=-190	GT	1/0
chr5	107945609	.	N	<INS>	30	.	END=107945609;SVTYPE=INS;SVLEN=86;SC=DeBreak,Sniffles2,cuteSV,SVIM,Sniffles,Smartie-sv_aln,Smartie-sv_asm,SVIM-asm,Dipcall;NumNeighbors=1;NumThresholdNeighbors=1;MatchId=766;TruScore=0.217054;PctSeqSimilarity=0;PctSizeSimilarity=0.651163;PctRecOverlap=0;SizeDiff=30;StartDistance=-1;EndDistance=-2	GT	./1
chr5	108677484	.	N	<DEL>	.	PASS	END=108677581;SVTYPE=DEL;SVLEN=-97;SC=DeBreak,SKSV,PBHoney;NumNeighbors=1;NumThresholdNeighbors=1;MatchId=769;TruScore=0.61276;PctSeqSimilarity=0;PctSizeSimilarity=0.989796;PctRecOverlap=0.848485;SizeDiff=-1;StartDistance=-14;EndDistance=-15	GT	./.
chr5	108689689	.	N	<INS>	30	.	END=108689689;SVTYPE=INS;SVLEN=806;SC=DeBreak,MAMnet,Sniffles2,SKSV,cuteSV,pbsv,Smartie-sv_aln,PBHoney,SVIM-asm,PAV,Dipcall;NumNeighbors=1;NumThresholdNeighbors=1;MatchId=771;TruScore=0.318031;PctSeqSimilarity=0;PctSizeSimilarity=0.954094;PctRecOverlap=0;SizeDiff=37;StartDistance=-136;EndDistance=-905	GT	0/1
chr5	116878166	.	N	<INS>	30	.	END=116878166;SVTYPE=INS;SVLEN=225;SC=DeBreak,Sniffles2,NanoVar,SVIM,Sniffles,Smartie-sv_aln,Smartie-sv_asm,SVIM-asm,PAV,Dipcall;NumNeighbors=1;NumThresholdNeighbors=1;MatchId=789;TruScore=0.306795;PctSeqSimilarity=0;PctSizeSimilarity=0.915556;PctRecOverlap=0.00483092;SizeDiff=19;StartDistance=17;EndDistance=-189	GT	1/0
chr5	117774372	.	N	<DEL>	30	.	END=117774424;SVTYPE=DEL;SVLEN=52;SC=DeBreak,MAMnet,SKSV,cuteSV,NanoVar,SVIM,Smartie-sv_aln,PBHoney,Smartie-sv_asm,SVIM-asm,PAV,Dipcall;NumNeighbors=1;NumThresholdNeighbors=1;MatchId=791;TruScore=0.660377;PctSeqSimilarity=0;PctSizeSimilarity=1;PctRecOverlap=0.981132;SizeDiff=0;StartDistance=-1;EndDistance=-1	GT	1/0
chr5	117880070	chr5-117880071-INS-188	N	<INS>	.	.	END=117880070;SVTYPE=INS;SVLEN=188;SC=DeBreak,Sniffles2,pbsv,PBHoney,Smartie-sv_asm,PAV;NumNeighbors=1;NumThresholdNeighbors=1;MatchId=800;TruScore=0.296322;PctSeqSimilarity=0;PctSizeSimilarity=0.882979;PctRecOverlap=0.00598802;SizeDiff=22;StartDistance=45;EndDistance=-121	GT	0/1
chr5	122104157	.	N	<DEL>	30	.	END=122104226;SVTYPE=DEL;SVLEN=69;SC=DeBreak,SKSV,cuteSV,NanoVar,SVIM,Sniffles,Smartie-sv_aln,PBHoney,Smartie-sv_asm,SVIM-asm,Dipcall;NumNeighbors=1;NumThresholdNeighbors=1;MatchId=809;TruScore=0.661905;PctSeqSimilarity=0;PctSizeSimilarity=1;PctRecOverlap=0.985714;SizeDiff=0;StartDistance=-1;EndDistance=-1	GT	0/1
chr5	124234546	.	N	<INS>	30	.	END=124234546;SVTYPE=INS;SVLEN=87;SC=DeBreak,Sniffles2,SKSV,cuteSV,NanoVar,SVIM,Sniffles,Smartie-sv_aln,PBHoney,Smartie-sv_asm,SVIM-asm,PAV,Dipcall;NumNeighbors=1;NumThresholdNeighbors=1;MatchId=811;TruScore=0.257285;PctSeqSimilarity=0;PctSizeSimilarity=0.763158;PctRecOverlap=0.00869565;SizeDiff=-27;StartDistance=8;EndDistance=-106	GT	1/.
chr5	125499847	.	N	<INS>	30	.	END=125499847;SVTYPE=INS;SVLEN=2122;SC=DeBreak,SKSV,PAV,Dipcall;NumNeighbors=1;NumThresholdNeighbors=1;MatchId=819;TruScore=0.269086;PctSeqSimilarity=0;PctSizeSimilarity=0.807257;PctRecOverlap=0;SizeDiff=409;StartDistance=303;EndDistance=302	GT	1/.
chr5	128913783	.	N	<INS>	.	PASS	END=128913783;SVTYPE=INS;SVLEN=305;SC=DeBreak,Smartie-sv_aln;NumNeighbors=1;NumThresholdNeighbors=1;MatchId=825;TruScore=0.310907;PctSeqSimilarity=0;PctSizeSimilarity=0.932722;PctRecOverlap=0;SizeDiff=-22;StartDistance=-9;EndDistance=-336	GT	./.
chr5	133762924	.	N	<INS>	.	PASS	END=133762924;SVTYPE=INS;SVLEN=301;SC=DeBreak,Smartie-sv_aln;NumNeighbors=2;NumThresholdNeighbors=2;MatchId=834;TruScore=0.333333;PctSeqSimilarity=0;PctSizeSimilarity=1;PctRecOverlap=0;SizeDiff=0;StartDistance=17;EndDistance=16	GT	./.
chr5	135078672	.	N	<INS>	.	PASS	END=135078672;SVTYPE=INS;SVLEN=93;SC=DeBreak,MAMnet,Sniffles2,cuteSV,pbsv,SVIM,Smartie-sv_aln,PBHoney,Smartie-sv_asm;NumNeighbors=1;NumThresholdNeighbors=1;MatchId=835;TruScore=0.301459;PctSeqSimilarity=0;PctSizeSimilarity=0.892473;PctRecOverlap=0.0119048;SizeDiff=10;StartDistance=23;EndDistance=-60	GT	0/1
chr5	141655863	.	N	<INS>	30	.	END=141655863;SVTYPE=INS;SVLEN=60;SC=DeBreak,MAMnet,Sniffles2,SKSV,cuteSV,SVIM,Sniffles,Smartie-sv_aln,PBHoney,Smartie-sv_asm,SVIM-asm,PAV,Dipcall;NumNeighbors=1;NumThresholdNeighbors=1;MatchId=849;TruScore=0.21177;PctSeqSimilarity=0;PctSizeSimilarity=0.625;PctRecOverlap=0.0103093;SizeDiff=-36;StartDistance=14;EndDistance=-82	GT	1/1
chr5	141731384	.	N	<INS>	30	.	END=141731384;SVTYPE=INS;SVLEN=275;SC=DeBreak,MAMnet,Sniffles2,SKSV,cuteSV,NanoVar,SVIM,Sniffles,Smartie-sv_aln,PBHoney,Smartie-sv_asm,SVIM-asm,PAV,Dipcall;NumNeighbors=1;NumThresholdNeighbors=1;MatchId=850;TruScore=0.272727;PctSeqSimilarity=0;PctSizeSimilarity=0.818182;PctRecOverlap=0;SizeDiff=50;StartDistance=239;EndDistance=14	GT	0/1
chr5	142841303	.	N	<INS>	.	PASS	END=142841303;SVTYPE=INS;SVLEN=59;SC=DeBreak,MAMnet,Sniffles2,SKSV,cuteSV,pbsv,SVIM,Sniffles,Smartie-sv_aln;NumNeighbors=1;NumThresholdNeighbors=1;MatchId=855;TruScore=0.305085;PctSeqSimilarity=0;PctSizeSimilarity=0.915254;PctRecOverlap=0;SizeDiff=5;StartDistance=-11;EndDistance=-12	GT	./.
chr5	144321443	Sniffles2.INS.488S4	N	<INS>	59	PASS	END=144321443;SVTYPE=INS;SVLEN=115;SC=DeBreak,Sniffles2;NumNeighbors=1;NumThresholdNeighbors=1;MatchId=857;TruScore=0.284296;PctSeqSimilarity=0;PctSizeSimilarity=0.845588;PctRecOverlap=0.00729927;SizeDiff=-21;StartDistance=0;EndDistance=-136	GT	0/1
chr5	144753373	.	N	<INS>	30	.	END=144753373;SVTYPE=INS;SVLEN=161;SC=DeBreak,Sniffles2,cuteSV,NanoVar,SVIM,Sniffles,Smartie-sv_aln,Smartie-sv_asm,SVIM-asm,PAV,Dipcall;NumNeighbors=1;NumThresholdNeighbors=1;MatchId=861;TruScore=0.327122;PctSeqSimilarity=0;PctSizeSimilarity=0.981366;PctRecOverlap=0;SizeDiff=3;StartDistance=-42;EndDistance=-200	GT	0/1
chr5	145554070	chr5-145554071-INS-1322	N	<INS>	.	.	END=145554070;SVTYPE=INS;SVLEN=1322;SC=DeBreak,MAMnet,Sniffles2,SKSV,cuteSV,NanoVar,pbsv,SVIM,Sniffles,Smartie-sv_asm,PAV;NumNeighbors=1;NumThresholdNeighbors=1;MatchId=867;TruScore=0.325517;PctSeqSimilarity=0;PctSizeSimilarity=0.976551;PctRecOverlap=0;SizeDiff=31;StartDistance=35;EndDistance=34	GT	0/1
chr5	145570176	chr5-145570177-INS-52	N	<INS>	.	.	END=145570176;SVTYPE=INS;SVLEN=52;SC=DeBreak,MAMnet,Sniffles2,cuteSV,pbsv,SVIM,Sniffles,Smartie-sv_aln,Smartie-sv_asm,SVIM-asm,PAV;NumNeighbors=1;NumThresholdNeighbors=1;MatchId=869;TruScore=0.333333;PctSeqSimilarity=0;PctSizeSimilarity=1;PctRecOverlap=0;SizeDiff=0;StartDistance=-1;EndDistance=-2	GT	0/1
chr5	152077130	chr5-152077131-DEL-59	N	<DEL>	.	.	END=152077189;SVTYPE=DEL;SVLEN=59;SC=DeBreak,Sniffles2,cuteSV,NanoVar,SVIM,Sniffles,Smartie-sv_aln,PAV;NumNeighbors=2;NumThresholdNeighbors=1;MatchId=885;TruScore=0.299435;PctSeqSimilarity=0;PctSizeSimilarity=0.898305;PctRecOverlap=0;SizeDiff=6;StartDistance=-187;EndDistance=-181	GT	0/1
chr5	152077316	.	N	<INS>	30	.	END=152077316;SVTYPE=INS;SVLEN=89;SC=DeBreak,Sniffles2,cuteSV,NanoVar,SVIM,Sniffles,Smartie-sv_aln,Smartie-sv_asm,SVIM-asm,PAV,Dipcall;NumNeighbors=1;NumThresholdNeighbors=1;MatchId=888;TruScore=0.217228;PctSeqSimilarity=0;PctSizeSimilarity=0.651685;PctRecOverlap=0;SizeDiff=31;StartDistance=99;EndDistance=41	GT	1/.
chr5	153217919	.	N	<DEL>	30	.	END=153217976;SVTYPE=DEL;SVLEN=57;SC=DeBreak,MAMnet,Sniffles2,SKSV,cuteSV,NanoVar,pbsv,SVIM,Sniffles,Smartie-sv_aln,PBHoney,Smartie-sv_asm,SVIM-asm,PAV,Dipcall;NumNeighbors=1;NumThresholdNeighbors=1;MatchId=890;TruScore=0.66092;PctSeqSimilarity=0;PctSizeSimilarity=1;PctRecOverlap=0.982759;SizeDiff=0;StartDistance=-1;EndDistance=-1	GT	1/0
chr5	154411768	chr5-154411769-INS-220	N	<INS>	.	.	END=154411768;SVTYPE=INS;SVLEN=220;SC=DeBreak,MAMnet,Sniffles2,cuteSV,pbsv,SVIM,Sniffles,Smartie-sv_aln,PBHoney,Smartie-sv_asm,PAV;NumNeighbors=1;NumThresholdNeighbors=1;MatchId=893;TruScore=0.217483;PctSeqSimilarity=0;PctSizeSimilarity=0.645455;PctRecOverlap=0.00699301;SizeDiff=78;StartDistance=124;EndDistance=-18	GT	0/1
chr5	160079896	.	N	<INS>	30	.	END=160079896;SVTYPE=INS;SVLEN=122;SC=DeBreak,Sniffles2,NanoVar,SVIM,Sniffles,Smartie-sv_aln,Smartie-sv_asm,SVIM-asm,PAV,Dipcall;NumNeighbors=1;NumThresholdNeighbors=1;MatchId=907;TruScore=0.327979;PctSeqSimilarity=0;PctSizeSimilarity=0.976;PctRecOverlap=0.00793651;SizeDiff=-3;StartDistance=6;EndDistance=-119	GT	0/1
chr5	162208654	chr5-162208655-INS-78	N	<INS>	.	.	END=162208654;SVTYPE=INS;SVLEN=78;SC=DeBreak,MAMnet,Sniffles2,SKSV,cuteSV,SVIM,Sniffles,Smartie-sv_aln,PBHoney,Smartie-sv_asm,PAV;NumNeighbors=1;NumThresholdNeighbors=1;MatchId=912;TruScore=0.236364;PctSeqSimilarity=0;PctSizeSimilarity=0.709091;PctRecOverlap=0;SizeDiff=-32;StartDistance=180;EndDistance=70	GT	1/0
chr5	162486653	chr5-162486654-INS-74	N	<INS>	.	.	END=162486653;SVTYPE=INS;SVLEN=74;SC=DeBreak,Sniffles2,SKSV,cuteSV,NanoVar,SVIM,Sniffles,Smartie-sv_aln,PBHoney,Smartie-sv_asm,PAV;NumNeighbors=1;NumThresholdNeighbors=1;MatchId=914;TruScore=0.333333;PctSeqSimilarity=0;PctSizeSimilarity=1;PctRecOverlap=0;SizeDiff=0;StartDistance=-34;EndDistance=-108	GT	1/0
chr5	166854586	.	N	<INS>	30	.	END=166854586;SVTYPE=INS;SVLEN=402;SC=DeBreak,MAMnet,SKSV,Smartie-sv_asm,SVIM-asm,PAV,Dipcall;NumNeighbors=1;NumThresholdNeighbors=1;MatchId=922;TruScore=0.306871;PctSeqSimilarity=0;PctSizeSimilarity=0.91791;PctRecOverlap=0.0027027;SizeDiff=33;StartDistance=69;EndDistance=-300	GT	1/0
chr5	167286930	.	N	<DEL>	30	.	END=167287030;SVTYPE=DEL;SVLEN=100;SC=DeBreak,MAMnet,Sniffles2,SKSV,cuteSV,NanoVar,pbsv,SVIM,Sniffles,Smartie-sv_aln,PBHoney,Smartie-sv_asm,SVIM-asm,PAV,Dipcall;NumNeighbors=1;NumThresholdNeighbors=1;MatchId=923;TruScore=0.437163;PctSeqSimilarity=0;PctSizeSimilarity=0.657895;PctRecOverlap=0.653595;SizeDiff=-52;StartDistance=-1;EndDistance=-53	GT	0/1
chr5	168173910	.	N	<INS>	30	.	END=168173910;SVTYPE=INS;SVLEN=146;SC=DeBreak,MAMnet,Sniffles2,SKSV,cuteSV,NanoVar,SVIM,Sniffles,Smartie-sv_aln,PBHoney,Smartie-sv_asm,SVIM-asm,PAV,Dipcall;NumNeighbors=1;NumThresholdNeighbors=1;MatchId=927;TruScore=0.21345;PctSeqSimilarity=0;PctSizeSimilarity=0.640351;PctRecOverlap=0;SizeDiff=-82;StartDistance=-21;EndDistance=-249	GT	1/0
chr5	169035615	.	N	<INS>	30	.	END=169035615;SVTYPE=INS;SVLEN=331;SC=DeBreak,MAMnet,Sniffles2,SKSV,cuteSV,NanoVar,pbsv,SVIM,Sniffles,Smartie-sv_aln,PBHoney,Smartie-sv_asm,SVIM-asm,PAV,Dipcall;NumNeighbors=1;NumThresholdNeighbors=1;MatchId=929;TruScore=0.332326;PctSeqSimilarity=0;PctSizeSimilarity=0.996979;PctRecOverlap=0;SizeDiff=1;StartDistance=-1;EndDistance=-2	GT	0/1
chr5	171723740	.	N	<INS>	30	.	END=171723740;SVTYPE=INS;SVLEN=64;SC=DeBreak,MAMnet,Sniffles2,SKSV,cuteSV,SVIM,Sniffles,Smartie-sv_aln,Smartie-sv_asm,SVIM-asm,PAV,Dipcall;NumNeighbors=1;NumThresholdNeighbors=1;MatchId=933;TruScore=0.333333;PctSeqSimilarity=0;PctSizeSimilarity=1;PctRecOverlap=0;SizeDiff=0;StartDistance=-275;EndDistance=-339	GT	1/0
chr5	173949134	chr5-173949135-INS-348	N	<INS>	.	.	END=173949134;SVTYPE=INS;SVLEN=348;SC=DeBreak,SKSV,Smartie-sv_asm,PAV;NumNeighbors=1;NumThresholdNeighbors=1;MatchId=939;TruScore=0.328544;PctSeqSimilarity=0;PctSizeSimilarity=0.985632;PctRecOverlap=0;SizeDiff=5;StartDistance=348;EndDistance=5	GT	0/1
chr5	174514045	chr5-174514046-DEL-50	N	<DEL>	.	.	END=174514095;SVTYPE=DEL;SVLEN=50;SC=DeBreak,MAMnet,Sniffles2,SKSV,cuteSV,NanoVar,SVIM,Sniffles,Smartie-sv_aln,PBHoney,PAV;NumNeighbors=1;NumThresholdNeighbors=1;MatchId=942;TruScore=0.660131;PctSeqSimilarity=0;PctSizeSimilarity=1;PctRecOverlap=0.980392;SizeDiff=0;StartDistance=-1;EndDistance=-1	GT	1/0
chr5	174541028	.	N	<INS>	30	.	END=174541028;SVTYPE=INS;SVLEN=129;SC=DeBreak,MAMnet,Sniffles2,SKSV,cuteSV,pbsv,SVIM,Sniffles,Smartie-sv_aln,PBHoney,Smartie-sv_asm,PAV,Dipcall;NumNeighbors=1;NumThresholdNeighbors=1;MatchId=943;TruScore=0.220976;PctSeqSimilarity=0;PctSizeSimilarity=0.651163;PctRecOverlap=0.0117647;SizeDiff=45;StartDistance=2;EndDistance=-82	GT	./1
chr5	174760712	pbsv.INS.16481	N	<INS>	.	PASS	END=174760712;SVTYPE=INS;SVLEN=360;SC=DeBreak,pbsv;NumNeighbors=1;NumThresholdNeighbors=1;MatchId=944;TruScore=0.318562;PctSeqSimilarity=0;PctSizeSimilarity=0.952778;PctRecOverlap=0.00290698;SizeDiff=17;StartDistance=249;EndDistance=-94	GT	0/1
chr5	174819778	svim.INS.7989	N	<INS>	12	PASS	END=174819778;SVTYPE=INS;SVLEN=67;SC=DeBreak,Sniffles2,cuteSV,NanoVar,SVIM;NumNeighbors=1;NumThresholdNeighbors=1;MatchId=945;TruScore=0.333262;PctSeqSimilarity=0;PctSizeSimilarity=0.985294;PctRecOverlap=0.0144928;SizeDiff=-1;StartDistance=9;EndDistance=-59	GT	0/1
chr5	175732593	chr5-175732594-INS-52	N	<INS>	.	.	END=175732593;SVTYPE=INS;SVLEN=52;SC=DeBreak,Sniffles2,SKSV,pbsv,SVIM,Smartie-sv_aln,Smartie-sv_asm,PAV;NumNeighbors=1;NumThresholdNeighbors=1;MatchId=952;TruScore=0.178694;PctSeqSimilarity=0;PctSizeSimilarity=0.536082;PctRecOverlap=0;SizeDiff=-45;StartDistance=-18;EndDistance=-115	GT	1/1
chr5	175859990	.	N	<INS>	.	PASS	END=175859990;SVTYPE=INS;SVLEN=56;SC=DeBreak,MAMnet,Sniffles2,SKSV,cuteSV,pbsv,SVIM,Smartie-sv_aln,PBHoney,Smartie-sv_asm;NumNeighbors=1;NumThresholdNeighbors=1;MatchId=954;TruScore=0.327381;PctSeqSimilarity=0;PctSizeSimilarity=0.982143;PctRecOverlap=0;SizeDiff=1;StartDistance=-45;EndDistance=-46	GT	0/1
chr5	176018156	.	N	<INS>	.	PASS	END=176018156;SVTYPE=INS;SVLEN=602;SC=DeBreak,PBHoney;NumNeighbors=1;NumThresholdNeighbors=1;MatchId=957;TruScore=0.184436;PctSeqSimilarity=0;PctSizeSimilarity=0.553309;PctRecOverlap=0;SizeDiff=-486;StartDistance=-411;EndDistance=-1499	GT	./.
chr5	176298703	chr5-176298704-DEL-100	N	<DEL>	.	.	END=176298803;SVTYPE=DEL;SVLEN=100;SC=DeBreak,MAMnet,Sniffles2,cuteSV,NanoVar,pbsv,SVIM,Sniffles,Smartie-sv_aln,Smartie-sv_asm,SVIM-asm,PAV;NumNeighbors=1;NumThresholdNeighbors=1;MatchId=961;TruScore=0.250627;PctSeqSimilarity=0;PctSizeSimilarity=0.75188;PctRecOverlap=0;SizeDiff=-33;StartDistance=-408;EndDistance=-441	GT	1/0
chr5	176523957	chr5-176523958-INS-96	N	<INS>	.	.	END=176523957;SVTYPE=INS;SVLEN=96;SC=DeBreak,MAMnet,Sniffles2,cuteSV,SVIM,Sniffles,Smartie-sv_aln,PBHoney,Smartie-sv_asm,PAV;NumNeighbors=1;NumThresholdNeighbors=1;MatchId=965;TruScore=0.268218;PctSeqSimilarity=0;PctSizeSimilarity=0.791667;PctRecOverlap=0.012987;SizeDiff=20;StartDistance=40;EndDistance=-36	GT	1/1
chr5	177209644	.	N	<INS>	30	.	END=177209644;SVTYPE=INS;SVLEN=608;SC=DeBreak,MAMnet,NanoVar,PBHoney,Smartie-sv_asm,SVIM-asm,PAV,Dipcall;NumNeighbors=1;NumThresholdNeighbors=1;MatchId=972;TruScore=0.333333;PctSeqSimilarity=0;PctSizeSimilarity=1;PctRecOverlap=0;SizeDiff=0;StartDistance=-1;EndDistance=-2	GT	1/0
chr5	177388440	.	N	<INS>	30	.	END=177388440;SVTYPE=INS;SVLEN=344;SC=DeBreak,Sniffles2,Smartie-sv_asm,SVIM-asm,PAV,Dipcall;NumNeighbors=1;NumThresholdNeighbors=1;MatchId=982;TruScore=0.222654;PctSeqSimilarity=0;PctSizeSimilarity=0.667961;PctRecOverlap=0;SizeDiff=-171;StartDistance=-175;EndDistance=-690	GT	1/1
chr5	177721429	.	N	<INS>	30	.	END=177721429;SVTYPE=INS;SVLEN=216;SC=DeBreak,Sniffles2,SKSV,cuteSV,NanoVar,SVIM,Sniffles,Smartie-sv_aln,PBHoney,Smartie-sv_asm,SVIM-asm,PAV,Dipcall;NumNeighbors=1;NumThresholdNeighbors=1;MatchId=1005;TruScore=0.328704;PctSeqSimilarity=0;PctSizeSimilarity=0.986111;PctRecOverlap=0;SizeDiff=3;StartDistance=-38;EndDistance=-251	GT	1/.
chr5	177822532	.	N	<INS>	.	PASS	END=177822532;SVTYPE=INS;SVLEN=352;SC=DeBreak,Sniffles2,SKSV,cuteSV,NanoVar,pbsv,SVIM,Sniffles,Smartie-sv_aln;NumNeighbors=1;NumThresholdNeighbors=1;MatchId=1007;TruScore=0.334278;PctSeqSimilarity=0;PctSizeSimilarity=1;PctRecOverlap=0.00283286;SizeDiff=0;StartDistance=9;EndDistance=-343	GT	./.
chr5	177974929	.	N	<INS>	30	.	END=177974929;SVTYPE=INS;SVLEN=90;SC=DeBreak,MAMnet,Sniffles2,SKSV,cuteSV,pbsv,SVIM,Sniffles,Smartie-sv_aln,PBHoney,Smartie-sv_asm,SVIM-asm,PAV,Dipcall;NumNeighbors=1;NumThresholdNeighbors=1;MatchId=1012;TruScore=0.3;PctSeqSimilarity=0;PctSizeSimilarity=0.9;PctRecOverlap=0;SizeDiff=-10;StartDistance=-59;EndDistance=-159	GT	1/1
chr5	179727156	.	N	<INS>	.	PASS	END=179727156;SVTYPE=INS;SVLEN=349;SC=DeBreak,Smartie-sv_aln;NumNeighbors=1;NumThresholdNeighbors=1;MatchId=1038;TruScore=0.293349;PctSeqSimilarity=0;PctSizeSimilarity=0.876791;PctRecOverlap=0.00325733;SizeDiff=43;StartDistance=84;EndDistance=-222	GT	./.
chr5	179739124	.	N	<DEL>	30	.	END=179739204;SVTYPE=DEL;SVLEN=80;SC=DeBreak,SKSV,cuteSV,NanoVar,pbsv,SVIM,Smartie-sv_aln,PBHoney,Smartie-sv_asm,PAV,Dipcall;NumNeighbors=1;NumThresholdNeighbors=1;MatchId=1041;TruScore=0.3125;PctSeqSimilarity=0;PctSizeSimilarity=0.9375;PctRecOverlap=0;SizeDiff=5;StartDistance=126;EndDistance=131	GT	1/0
chr5	179912891	.	N	<INS>	30	.	END=179912891;SVTYPE=INS;SVLEN=82;SC=DeBreak,MAMnet,Sniffles2,SKSV,cuteSV,NanoVar,pbsv,SVIM,Sniffles,Smartie-sv_aln,PBHoney,Smartie-sv_asm,SVIM-asm,PAV,Dipcall;NumNeighbors=1;NumThresholdNeighbors=1;MatchId=1042;TruScore=0.217827;PctSeqSimilarity=0;PctSizeSimilarity=0.645669;PctRecOverlap=0.0078125;SizeDiff=-45;StartDistance=50;EndDistance=-77	GT	0/1
chr5	180042933	chr5-180042934-INS-619	N	<INS>	.	.	END=180042933;SVTYPE=INS;SVLEN=619;SC=DeBreak,Sniffles2,cuteSV,NanoVar,pbsv,SVIM,Sniffles,Smartie-sv_aln,Smartie-sv_asm,PAV;NumNeighbors=1;NumThresholdNeighbors=1;MatchId=1050;TruScore=0.260285;PctSeqSimilarity=0;PctSizeSimilarity=0.779597;PctRecOverlap=0.00125786;SizeDiff=-175;StartDistance=239;EndDistance=-555	GT	1/1
chr5	180062721	chr5-180062722-INS-747	N	<INS>	.	.	END=180062721;SVTYPE=INS;SVLEN=747;SC=DeBreak,Sniffles2,cuteSV,pbsv,Smartie-sv_aln,Smartie-sv_asm,PAV;NumNeighbors=1;NumThresholdNeighbors=1;MatchId=1056;TruScore=0.260264;PctSeqSimilarity=0;PctSizeSimilarity=0.779749;PctRecOverlap=0.00104275;SizeDiff=-211;StartDistance=643;EndDistance=-315	GT	1/1
chr5	180587698	.	N	<DEL>	30	.	END=180587758;SVTYPE=DEL;SVLEN=60;SC=DeBreak,MAMnet,Sniffles2,SKSV,cuteSV,NanoVar,pbsv,SVIM,Sniffles,Smartie-sv_aln,PBHoney,Smartie-sv_asm,SVIM-asm,PAV,Dipcall;NumNeighbors=1;NumThresholdNeighbors=1;MatchId=1074;TruScore=0.661202;PctSeqSimilarity=0;PctSizeSimilarity=1;PctRecOverlap=0.983607;SizeDiff=0;StartDistance=-1;EndDistance=-1	GT	1/0
chr5	180708649	.	N	<INS>	30	.	END=180708649;SVTYPE=INS;SVLEN=119;SC=DeBreak,MAMnet,Sniffles2,SKSV,cuteSV,SVIM,Sniffles,Smartie-sv_aln,PBHoney,Smartie-sv_asm,SVIM-asm,PAV,Dipcall;NumNeighbors=1;NumThresholdNeighbors=1;MatchId=1077;TruScore=0.330556;PctSeqSimilarity=0;PctSizeSimilarity=0.991667;PctRecOverlap=0;SizeDiff=-1;StartDistance=-44;EndDistance=-164	GT	1/0
chr11	183408	svim_asm.INS.10083	N	<INS>	.	PASS	END=183408;SVTYPE=INS;SVLEN=3420;SC=DeBreak,MAMnet,Smartie-sv_asm,SVIM-asm;NumNeighbors=1;NumThresholdNeighbors=1;MatchId=1114;TruScore=0.266667;PctSeqSimilarity=0;PctSizeSimilarity=0.8;PctRecOverlap=0;SizeDiff=684;StartDistance=-1;EndDistance=-2	GT	1/1
chr11	360042	chr11-360043-DEL-63	N	<DEL>	.	.	END=360105;SVTYPE=DEL;SVLEN=63;SC=DeBreak,pbsv,SVIM,PBHoney,Smartie-sv_asm,PAV;NumNeighbors=1;NumThresholdNeighbors=1;MatchId=1129;TruScore=0.609292;PctSeqSimilarity=0;PctSizeSimilarity=0.984127;PctRecOverlap=0.84375;SizeDiff=1;StartDistance=-10;EndDistance=-9	GT	0/1
chr11	398613	.	N	<INS>	30	.	END=398613;SVTYPE=INS;SVLEN=145;SC=DeBreak,MAMnet,Sniffles2,SKSV,cuteSV,NanoVar,SVIM,Sniffles,Smartie-sv_aln,PBHoney,Smartie-sv_asm,SVIM-asm,PAV,Dipcall;NumNeighbors=1;NumThresholdNeighbors=1;MatchId=1132;TruScore=0.264483;PctSeqSimilarity=0;PctSizeSimilarity=0.788043;PctRecOverlap=0.00540541;SizeDiff=-39;StartDistance=122;EndDistance=-62	GT	1/0
chr11	401385	pbsv.INS.30162	N	<INS>	.	PASS	END=401385;SVTYPE=INS;SVLEN=1112;SC=DeBreak,pbsv;NumNeighbors=1;NumThresholdNeighbors=1;MatchId=1137;TruScore=0.192446;PctSeqSimilarity=0;PctSizeSimilarity=0.577338;PctRecOverlap=0;SizeDiff=470;StartDistance=-400;EndDistance=-1042	GT	0/1
chr11	541827	.	N	<INS>	.	PASS	END=541827;SVTYPE=INS;SVLEN=116;SC=DeBreak,MAMnet,Sniffles2,SKSV,cuteSV,SVIM,Sniffles,Smartie-sv_aln,PBHoney;NumNeighbors=1;NumThresholdNeighbors=1;MatchId=1171;TruScore=0.330484;PctSeqSimilarity=0;PctSizeSimilarity=0.991453;PctRecOverlap=0;SizeDiff=-1;StartDistance=-77;EndDistance=-194	GT	./.
chr11	690249	.	N	<INS>	30	GAP2	END=690249;SVTYPE=INS;SVLEN=85;SC=DeBreak,MAMnet,Sniffles2,SKSV,cuteSV,pbsv,SVIM,Sniffles,Smartie-sv_aln,PBHoney,Smartie-sv_asm,SVIM-asm,PAV,Dipcall;NumNeighbors=1;NumThresholdNeighbors=1;MatchId=1177;TruScore=0.292096;PctSeqSimilarity=0;PctSizeSimilarity=0.876289;PctRecOverlap=0;SizeDiff=-12;StartDistance=-19;EndDistance=-116	GT	1/.
chr11	734933	.	N	<INS>	30	GAP2	END=734933;SVTYPE=INS;SVLEN=53;SC=DeBreak,MAMnet,Sniffles2,NanoVar,SVIM,Sniffles,Smartie-sv_aln,Smartie-sv_asm,SVIM-asm,PAV,Dipcall;NumNeighbors=1;NumThresholdNeighbors=1;MatchId=1178;TruScore=0.333333;PctSeqSimilarity=0;PctSizeSimilarity=1;PctRecOverlap=0;SizeDiff=0;StartDistance=-135;EndDistance=-188	GT	1/.
chr11	735612	.	N	<INS>	30	GAP2	END=735612;SVTYPE=INS;SVLEN=159;SC=DeBreak,Sniffles2,SKSV,cuteSV,NanoVar,SVIM,Sniffles,Smartie-sv_aln,PBHoney,SVIM-asm,PAV,Dipcall;NumNeighbors=2;NumThresholdNeighbors=2;MatchId=1179;TruScore=0.243119;PctSeqSimilarity=0;PctSizeSimilarity=0.729358;PctRecOverlap=0;SizeDiff=-59;StartDistance=-378;EndDistance=-596	GT	1/.
chr11	735879	.	N	<INS>	.	PASS	END=735879;SVTYPE=INS;SVLEN=53;SC=DeBreak,Sniffles2,SVIM,Smartie-sv_aln,Smartie-sv_asm;NumNeighbors=1;NumThresholdNeighbors=1;MatchId=1180;TruScore=0.166667;PctSeqSimilarity=0;PctSizeSimilarity=0.5;PctRecOverlap=0;SizeDiff=-53;StartDistance=-3;EndDistance=-109	GT	0/1
chr11	881475	chr11-881476-INS-188	N	<INS>	.	.	END=881475;SVTYPE=INS;SVLEN=188;SC=DeBreak,MAMnet,Sniffles2,SKSV,cuteSV,SVIM,Sniffles,Smartie-sv_aln,PBHoney,Smartie-sv_asm,SVIM-asm,PAV;NumNeighbors=1;NumThresholdNeighbors=1;MatchId=1184;TruScore=0.33157;PctSeqSimilarity=0;PctSizeSimilarity=0.989362;PctRecOverlap=0.00534759;SizeDiff=2;StartDistance=28;EndDistance=-158	GT	0/1
chr11	1079084	.	N	<INS>	30	GAP1	END=1079084;SVTYPE=INS;SVLEN=189;SC=DeBreak,Sniffles2,Sniffles,Smartie-sv_aln,Smartie-sv_asm,SVIM-asm,PAV,Dipcall;NumNeighbors=1;NumThresholdNeighbors=1;MatchId=1197;TruScore=0.282511;PctSeqSimilarity=0;PctSizeSimilarity=0.847534;PctRecOverlap=0;SizeDiff=-34;StartDistance=-384;EndDistance=-607	GT	./1
chr11	1092618	chr11-1092619-INS-333	N	<INS>	.	.	END=1092618;SVTYPE=INS;SVLEN=333;SC=DeBreak,Smartie-sv_asm,PAV;NumNeighbors=1;NumThresholdNeighbors=1;MatchId=1199;TruScore=0.317186;PctSeqSimilarity=0;PctSizeSimilarity=0.948718;PctRecOverlap=0.00284091;SizeDiff=-18;StartDistance=170;EndDistance=-181	GT	1/0
chr11	1149129	SKSV.INS.2125	N	<INS>	105.9	PASS	END=1149129;SVTYPE=INS;SVLEN=291;SC=DeBreak,SKSV;NumNeighbors=2;NumThresholdNeighbors=2;MatchId=1203;TruScore=0.324415;PctSeqSimilarity=0;PctSizeSimilarity=0.973244;PctRecOverlap=0;SizeDiff=-8;StartDistance=639;EndDistance=340	GT	0/1
chr11	1160488	chr11-1160489-INS-139	N	<INS>	.	.	END=1160488;SVTYPE=INS;SVLEN=139;SC=DeBreak,Sniffles2,cuteSV,SVIM,Smartie-sv_aln,PBHoney,Smartie-sv_asm,PAV;NumNeighbors=2;NumThresholdNeighbors=1;MatchId=1204;TruScore=0.330935;PctSeqSimilarity=0;PctSizeSimilarity=0.992806;PctRecOverlap=0;SizeDiff=1;StartDistance=-3;EndDistance=-141	GT	0/1
chr11	1160488	chr11-1160489-INS-314	N	<INS>	.	.	END=1160488;SVTYPE=INS;SVLEN=314;SC=DeBreak,MAMnet,NanoVar,Smartie-sv_asm,SVIM-asm,PAV;NumNeighbors=1;NumThresholdNeighbors=1;MatchId=1205;TruScore=0.321695;PctSeqSimilarity=0;PctSizeSimilarity=0.961783;PctRecOverlap=0.00330033;SizeDiff=12;StartDistance=65;EndDistance=-237	GT	1/0
chr11	1357941	.	N	<INS>	30	.	END=1357941;SVTYPE=INS;SVLEN=77;SC=DeBreak,MAMnet,Sniffles2,SKSV,cuteSV,pbsv,SVIM,Sniffles,Smartie-sv_aln,PBHoney,Smartie-sv_asm,SVIM-asm,PAV,Dipcall;NumNeighbors=1;NumThresholdNeighbors=1;MatchId=1211;TruScore=0.316017;PctSeqSimilarity=0;PctSizeSimilarity=0.948052;PctRecOverlap=0;SizeDiff=4;StartDistance=-20;EndDistance=-93	GT	1/0
chr11	1431223	.	N	<DEL>	30	.	END=1431306;SVTYPE=DEL;SVLEN=83;SC=DeBreak,MAMnet,Sniffles2,SKSV,cuteSV,NanoVar,pbsv,SVIM,Sniffles,Smartie-sv_aln,PBHoney,Smartie-sv_asm,SVIM-asm,PAV,Dipcall;NumNeighbors=1;NumThresholdNeighbors=1;MatchId=1217;TruScore=0.662698;PctSeqSimilarity=0;PctSizeSimilarity=1;PctRecOverlap=0.988095;SizeDiff=0;StartDistance=-1;EndDistance=-1	GT	0/1
chr11	1444897	.	N	<INS>	30	.	END=1444897;SVTYPE=INS;SVLEN=640;SC=DeBreak,MAMnet,Sniffles2,SKSV,cuteSV,NanoVar,pbsv,SVIM,Smartie-sv_aln,PBHoney,Smartie-sv_asm,SVIM-asm,PAV,Dipcall;NumNeighbors=1;NumThresholdNeighbors=1;MatchId=1219;TruScore=0.333333;PctSeqSimilarity=0;PctSizeSimilarity=1;PctRecOverlap=0;SizeDiff=0;StartDistance=-1;EndDistance=-2	GT	0/1
chr11	1456462	chr11-1456463-INS-87	N	<INS>	.	.	END=1456462;SVTYPE=INS;SVLEN=87;SC=DeBreak,MAMnet,Sniffles2,SKSV,cuteSV,SVIM,Sniffles,Smartie-sv_aln,PBHoney,Smartie-sv_asm,SVIM-asm,PAV;NumNeighbors=1;NumThresholdNeighbors=1;MatchId=1227;TruScore=0.333333;PctSeqSimilarity=0;PctSizeSimilarity=1;PctRecOverlap=0;SizeDiff=0;StartDistance=-22;EndDistance=-109	GT	1/0
chr11	1531510	.	N	<INS>	30	.	END=1531510;SVTYPE=INS;SVLEN=160;SC=DeBreak,MAMnet,Sniffles2,SKSV,cuteSV,SVIM,Sniffles,Smartie-sv_aln,PBHoney,Smartie-sv_asm,SVIM-asm,PAV,Dipcall;NumNeighbors=1;NumThresholdNeighbors=1;MatchId=1228;TruScore=0.331263;PctSeqSimilarity=0;PctSizeSimilarity=0.993789;PctRecOverlap=0;SizeDiff=-1;StartDistance=-67;EndDistance=-228	GT	0/1
chr11	1572160	.	N	<DEL>	30	.	END=1572284;SVTYPE=DEL;SVLEN=124;SC=DeBreak,Sniffles2,cuteSV,NanoVar,pbsv,SVIM,Sniffles,Smartie-sv_aln,PBHoney,SVIM-asm,Dipcall;NumNeighbors=1;NumThresholdNeighbors=1;MatchId=1229;TruScore=0.174731;PctSeqSimilarity=0;PctSizeSimilarity=0.524194;PctRecOverlap=0;SizeDiff=59;StartDistance=-147;EndDistance=-88	GT	1/0
chr11	1572582	SKSV.INS.2143	N	<INS>	109.7	PASS	END=1572582;SVTYPE=INS;SVLEN=622;SC=DeBreak,SKSV;NumNeighbors=1;NumThresholdNeighbors=1;MatchId=1232;TruScore=0.309915;PctSeqSimilarity=0;PctSizeSimilarity=0.929746;PctRecOverlap=0;SizeDiff=-47;StartDistance=-303;EndDistance=-972	GT	0/1
chr11	1651199	.	N	<INS>	30	.	END=1651199;SVTYPE=INS;SVLEN=72;SC=DeBreak,MAMnet,Sniffles2,SKSV,cuteSV,SVIM,Sniffles,Smartie-sv_aln,PBHoney,Smartie-sv_asm,SVIM-asm,PAV,Dipcall;NumNeighbors=1;NumThresholdNeighbors=1;MatchId=1235;TruScore=0.333333;PctSeqSimilarity=0;PctSizeSimilarity=1;PctRecOverlap=0;SizeDiff=0;StartDistance=-39;EndDistance=-111	GT	1/0
chr11	1685855	.	N	<INS>	30	.	END=1685855;SVTYPE=INS;SVLEN=161;SC=DeBreak,MAMnet,Sniffles2,SKSV,cuteSV,NanoVar,pbsv,SVIM,Sniffles,Smartie-sv_aln,PBHoney,Smartie-sv_asm,SVIM-asm,PAV,Dipcall;NumNeighbors=1;NumThresholdNeighbors=1;MatchId=1236;TruScore=0.289855;PctSeqSimilarity=0;PctSizeSimilarity=0.869565;PctRecOverlap=0;SizeDiff=21;StartDistance=-12;EndDistance=-152	GT	1/0
chr11	1687477	.	N	<INS>	30	.	END=1687477;SVTYPE=INS;SVLEN=136;SC=DeBreak,MAMnet,Sniffles2,SKSV,cuteSV,NanoVar,pbsv,SVIM,Sniffles,Smartie-sv_aln,PBHoney,Smartie-sv_asm,SVIM-asm,PAV,Dipcall;NumNeighbors=1;NumThresholdNeighbors=1;MatchId=1237;TruScore=0.296872;PctSeqSimilarity=0;PctSizeSimilarity=0.882353;PctRecOverlap=0.00826446;SizeDiff=16;StartDistance=51;EndDistance=-69	GT	1/0
chr11	1775578	.	N	<INS>	30	.	END=1775578;SVTYPE=INS;SVLEN=98;SC=DeBreak,Sniffles2,SKSV,cuteSV,NanoVar,SVIM,Sniffles,Smartie-sv_aln,PBHoney,Smartie-sv_asm,SVIM-asm,PAV,Dipcall;NumNeighbors=1;NumThresholdNeighbors=1;MatchId=1246;TruScore=0.333333;PctSeqSimilarity=0;PctSizeSimilarity=1;PctRecOverlap=0;SizeDiff=0;StartDistance=-54;EndDistance=-152	GT	1/0
chr11	1842695	chr11-1842696-INS-100	N	<INS>	.	.	END=1842695;SVTYPE=INS;SVLEN=100;SC=DeBreak,MAMnet,Sniffles2,SKSV,cuteSV,NanoVar,SVIM,Sniffles,Smartie-sv_aln,PBHoney,Smartie-sv_asm,SVIM-asm,PAV;NumNeighbors=1;NumThresholdNeighbors=1;MatchId=1248;TruScore=0.33;PctSeqSimilarity=0;PctSizeSimilarity=0.99;PctRecOverlap=0;SizeDiff=1;StartDistance=-35;EndDistance=-134	GT	1/0
chr11	1893516	.	N	<INS>	30	.	END=1893516;SVTYPE=INS;SVLEN=94;SC=DeBreak,Sniffles2,SKSV,cuteSV,NanoVar,pbsv,SVIM,Sniffles,Smartie-sv_aln,PBHoney,Smartie-sv_asm,SVIM-asm,PAV,Dipcall;NumNeighbors=1;NumThresholdNeighbors=1;MatchId=1249;TruScore=0.333333;PctSeqSimilarity=0;PctSizeSimilarity=1;PctRecOverlap=0;SizeDiff=0;StartDistance=-6;EndDistance=-100	GT	0/1
chr11	1895093	.	N	<INS>	30	.	END=1895093;SVTYPE=INS;SVLEN=187;SC=DeBreak,Sniffles2,cuteSV,NanoVar,SVIM,Smartie-sv_aln,PBHoney,Smartie-sv_asm,SVIM-asm,PAV,Dipcall;NumNeighbors=1;NumThresholdNeighbors=1;MatchId=1250;TruScore=0.261105;PctSeqSimilarity=0;PctSizeSimilarity=0.779167;PctRecOverlap=0.00414938;SizeDiff=-53;StartDistance=2;EndDistance=-238	GT	0/1
chr11	2099455	chr11-2099456-INS-56	N	<INS>	.	.	END=2099455;SVTYPE=INS;SVLEN=56;SC=DeBreak,MAMnet,Sniffles2,SKSV,cuteSV,SVIM,Sniffles,Smartie-sv_aln,PBHoney,Smartie-sv_asm,SVIM-asm,PAV;NumNeighbors=1;NumThresholdNeighbors=1;MatchId=1259;TruScore=0.168168;PctSeqSimilarity=0;PctSizeSimilarity=0.504505;PctRecOverlap=0;SizeDiff=-55;StartDistance=-199;EndDistance=-310	GT	1/1
chr11	2148391	chr11-2148392-INS-60	N	<INS>	.	.	END=2148391;SVTYPE=INS;SVLEN=60;SC=DeBreak,MAMnet,Sniffles2,SKSV,cuteSV,SVIM,Sniffles,Smartie-sv_aln,Smartie-sv_asm,PAV;NumNeighbors=1;NumThresholdNeighbors=1;MatchId=1261;TruScore=0.327778;PctSeqSimilarity=0;PctSizeSimilarity=0.983333;PctRecOverlap=0;SizeDiff=1;StartDistance=-19;EndDistance=-78	GT	1/0
chr11	2959733	.	N	<INS>	30	.	END=2959733;SVTYPE=INS;SVLEN=112;SC=DeBreak,Sniffles2,SKSV,cuteSV,NanoVar,pbsv,SVIM,Sniffles,Smartie-sv_aln,PBHoney,SVIM-asm,PAV,Dipcall;NumNeighbors=1;NumThresholdNeighbors=1;MatchId=1269;TruScore=0.333333;PctSeqSimilarity=0;PctSizeSimilarity=1;PctRecOverlap=0;SizeDiff=0;StartDistance=-1;EndDistance=-113	GT	1/1
chr11	4969123	cuteSV.DEL.1660	N	<DEL>	27.1	PASS	END=4977758;SVTYPE=DEL;SVLEN=8635;SC=DeBreak,Sniffles2,cuteSV;NumNeighbors=1;NumThresholdNeighbors=1;MatchId=1293;TruScore=0.666551;PctSeqSimilarity=0;PctSizeSimilarity=0.999884;PctRecOverlap=0.999768;SizeDiff=1;StartDistance=1;EndDistance=2	GT	0/1
chr11	8578795	.	N	<INS>	.	PASS	END=8578795;SVTYPE=INS;SVLEN=56;SC=DeBreak,MAMnet,Sniffles2,SKSV,cuteSV,pbsv,SVIM,Sniffles,Smartie-sv_aln;NumNeighbors=1;NumThresholdNeighbors=1;MatchId=1297;TruScore=0.321839;PctSeqSimilarity=0;PctSizeSimilarity=0.965517;PctRecOverlap=0;SizeDiff=-2;StartDistance=-39;EndDistance=-40	GT	./.
chr11	9727712	.	N	<INS>	30	.	END=9727712;SVTYPE=INS;SVLEN=191;SC=DeBreak,SKSV,PBHoney,Smartie-sv_asm,SVIM-asm,PAV,Dipcall;NumNeighbors=1;NumThresholdNeighbors=1;MatchId=1306;TruScore=0.172538;PctSeqSimilarity=0;PctSizeSimilarity=0.517615;PctRecOverlap=0;SizeDiff=-178;StartDistance=401;EndDistance=32	GT	1/0
chr11	12662487	.	N	<INS>	.	PASS	END=12662487;SVTYPE=INS;SVLEN=538;SC=DeBreak,MAMnet,Sniffles2,SKSV,cuteSV,NanoVar,pbsv,SVIM,Smartie-sv_aln,Smartie-sv_asm;NumNeighbors=2;NumThresholdNeighbors=2;MatchId=1313;TruScore=0.187597;PctSeqSimilarity=0;PctSizeSimilarity=0.55948;PctRecOverlap=0.00331126;SizeDiff=237;StartDistance=69;EndDistance=-232	GT	0/1
chr11	12662566	chr11-12662567-INS-307	N	<INS>	.	.	END=12662566;SVTYPE=INS;SVLEN=307;SC=DeBreak,NanoVar,pbsv,Smartie-sv_asm,PAV;NumNeighbors=1;NumThresholdNeighbors=1;MatchId=1315;TruScore=0.314939;PctSeqSimilarity=0;PctSizeSimilarity=0.941368;PctRecOverlap=0.00344828;SizeDiff=18;StartDistance=54;EndDistance=-235	GT	0/1
chr11	15876020	.	N	<INS>	30	.	END=15876020;SVTYPE=INS;SVLEN=52;SC=DeBreak,Smartie-sv_asm,SVIM-asm,PAV,Dipcall;NumNeighbors=1;NumThresholdNeighbors=1;MatchId=1325;TruScore=0.326923;PctSeqSimilarity=0;PctSizeSimilarity=0.980769;PctRecOverlap=0;SizeDiff=1;StartDistance=-2;EndDistance=-3	GT	0/1
chr11	16507488	chr11-16507489-INS-50	N	<INS>	.	.	END=16507488;SVTYPE=INS;SVLEN=50;SC=DeBreak,MAMnet,Sniffles2,SKSV,cuteSV,SVIM,Sniffles,Smartie-sv_aln,Smartie-sv_asm,SVIM-asm,PAV;NumNeighbors=1;NumThresholdNeighbors=1;MatchId=1326;TruScore=0.333333;PctSeqSimilarity=0;PctSizeSimilarity=1;PctRecOverlap=0;SizeDiff=0;StartDistance=-1;EndDistance=-2	GT	0/1
chr11	17072080	.	N	<INS>	30	.	END=17072080;SVTYPE=INS;SVLEN=456;SC=DeBreak,Sniffles2,SVIM,Smartie-sv_aln,Smartie-sv_asm,Dipcall;NumNeighbors=1;NumThresholdNeighbors=1;MatchId=1329;TruScore=0.288127;PctSeqSimilarity=0;PctSizeSimilarity=0.861842;PctRecOverlap=0.00253807;SizeDiff=63;StartDistance=175;EndDistance=-218	GT	./1
chr11	18953876	.	N	<INS>	30	.	END=18953876;SVTYPE=INS;SVLEN=22147;SC=DeBreak,SVIM-asm,PAV,Dipcall;NumNeighbors=3;NumThresholdNeighbors=3;MatchId=1334;TruScore=0.333318;PctSeqSimilarity=0;PctSizeSimilarity=0.99991;PctRecOverlap=4.51549e-05;SizeDiff=2;StartDistance=10097;EndDistance=-12048	GT	1/0
chr11	18966914	.	N	<INS>	.	PASS	END=18966914;SVTYPE=INS;SVLEN=83;SC=DeBreak,Sniffles2,cuteSV,pbsv,SVIM,Sniffles,Smartie-sv_aln,PBHoney,Smartie-sv_asm;NumNeighbors=2;NumThresholdNeighbors=1;MatchId=1335;TruScore=0.333333;PctSeqSimilarity=0;PctSizeSimilarity=1;PctRecOverlap=0;SizeDiff=0;StartDistance=-1;EndDistance=-2	GT	1/1
chr11	21908088	.	N	<INS>	.	PASS	END=21908088;SVTYPE=INS;SVLEN=53;SC=DeBreak,MAMnet,Sniffles2,SVIM,Sniffles,Smartie-sv_aln;NumNeighbors=1;NumThresholdNeighbors=1;MatchId=1343;TruScore=0.333333;PctSeqSimilarity=0;PctSizeSimilarity=1;PctRecOverlap=0;SizeDiff=0;StartDistance=-1;EndDistance=-2	GT	./.
chr11	24623771	.	N	<INS>	30	.	END=24623771;SVTYPE=INS;SVLEN=144;SC=DeBreak,Sniffles2,NanoVar,SVIM,Smartie-sv_aln,SVIM-asm,Dipcall;NumNeighbors=1;NumThresholdNeighbors=1;MatchId=1349;TruScore=0.313726;PctSeqSimilarity=0;PctSizeSimilarity=0.941176;PctRecOverlap=0;SizeDiff=-9;StartDistance=364;EndDistance=211	GT	1/0
chr11	24947852	.	N	<DEL>	.	PASS	END=24947902;SVTYPE=DEL;SVLEN=-50;SC=DeBreak,MAMnet,Sniffles2,SKSV,cuteSV,NanoVar,pbsv,SVIM,Sniffles,Smartie-sv_aln,PBHoney,Smartie-sv_asm;NumNeighbors=1;NumThresholdNeighbors=1;MatchId=1354;TruScore=0.471456;PctSeqSimilarity=0;PctSizeSimilarity=0.961538;PctRecOverlap=0.45283;SizeDiff=-2;StartDistance=29;EndDistance=27	GT	0/1
chr11	25236954	.	N	<INS>	.	PASS	END=25236954;SVTYPE=INS;SVLEN=584;SC=DeBreak,MAMnet,Sniffles2,cuteSV,SVIM,Smartie-sv_aln,PBHoney;NumNeighbors=2;NumThresholdNeighbors=2;MatchId=1355;TruScore=0.333333;PctSeqSimilarity=0;PctSizeSimilarity=1;PctRecOverlap=0;SizeDiff=0;StartDistance=-298;EndDistance=-882	GT	./.
chr11	25237508	.	N	<INS>	30	.	END=25237508;SVTYPE=INS;SVLEN=540;SC=DeBreak,SKSV,pbsv,Smartie-sv_asm,SVIM-asm,PAV,Dipcall;NumNeighbors=1;NumThresholdNeighbors=1;MatchId=1356;TruScore=0.297579;PctSeqSimilarity=0;PctSizeSimilarity=0.891089;PctRecOverlap=0.00164745;SizeDiff=-66;StartDistance=276;EndDistance=-330	GT	1/0
chr11	25727990	.	N	<INS>	30	.	END=25727990;SVTYPE=INS;SVLEN=52;SC=DeBreak,MAMnet,Sniffles2,NanoVar,Sniffles,Smartie-sv_aln,SVIM-asm,PAV,Dipcall;NumNeighbors=1;NumThresholdNeighbors=1;MatchId=1359;TruScore=0.320513;PctSeqSimilarity=0;PctSizeSimilarity=0.961538;PctRecOverlap=0;SizeDiff=2;StartDistance=136;EndDistance=86	GT	0/1
chr11	26101469	.	N	<DEL>	30	.	END=26101524;SVTYPE=DEL;SVLEN=55;SC=DeBreak,MAMnet,Sniffles2,SKSV,cuteSV,NanoVar,pbsv,SVIM,Sniffles,Smartie-sv_aln,PBHoney,Smartie-sv_asm,SVIM-asm,PAV,Dipcall;NumNeighbors=1;NumThresholdNeighbors=1;MatchId=1362;TruScore=0.642641;PctSeqSimilarity=0;PctSizeSimilarity=0.963636;PctRecOverlap=0.964286;SizeDiff=2;StartDistance=0;EndDistance=2	GT	1/1
chr11	32387837	pbsv.INS.30871	N	<INS>	.	PASS	END=32387837;SVTYPE=INS;SVLEN=511;SC=DeBreak,pbsv;NumNeighbors=2;NumThresholdNeighbors=1;MatchId=1371;TruScore=0.307296;PctSeqSimilarity=0;PctSizeSimilarity=0.919765;PctRecOverlap=0.00212314;SizeDiff=41;StartDistance=228;EndDistance=-242	GT	0/1
chr11	32387859	.	N	<DEL>	.	PASS	END=32388052;SVTYPE=DEL;SVLEN=-193;SC=DeBreak,Sniffles2,pbsv,Smartie-sv_aln,PBHoney;NumNeighbors=1;NumThresholdNeighbors=1;MatchId=1372;TruScore=0.634021;PctSeqSimilarity=0;PctSizeSimilarity=1;PctRecOverlap=0.902062;SizeDiff=0;StartDistance=-19;EndDistance=-19	GT	./.
chr11	32544102	SKSV.INS.2301	N	<INS>	119.3	PASS	END=32544102;SVTYPE=INS;SVLEN=379;SC=DeBreak,SKSV;NumNeighbors=1;NumThresholdNeighbors=1;MatchId=1373;TruScore=0.189974;PctSeqSimilarity=0;PctSizeSimilarity=0.569921;PctRecOverlap=0;SizeDiff=163;StartDistance=201;EndDistance=200	GT	0/1
chr11	32891924	.	N	<DEL>	.	PASS	END=32892006;SVTYPE=DEL;SVLEN=-82;SC=DeBreak,Sniffles2,cuteSV,NanoVar,pbsv,SVIM,Sniffles,Smartie-sv_aln,PBHoney;NumNeighbors=2;NumThresholdNeighbors=1;MatchId=1377;TruScore=0.554168;PctSeqSimilarity=0;PctSizeSimilarity=0.987805;PctRecOverlap=0.674699;SizeDiff=1;StartDistance=-27;EndDistance=-26	GT	./.
chr11	33424847	.	N	<INS>	.	PASS	END=33424847;SVTYPE=INS;SVLEN=366;SC=DeBreak,Smartie-sv_aln,Smartie-sv_asm;NumNeighbors=1;NumThresholdNeighbors=1;MatchId=1378;TruScore=0.323343;PctSeqSimilarity=0;PctSizeSimilarity=0.967213;PctRecOverlap=0.0028169;SizeDiff=12;StartDistance=66;EndDistance=-288	GT	0/1
chr11	36372597	.	N	<INS>	30	.	END=36372597;SVTYPE=INS;SVLEN=176;SC=DeBreak,MAMnet,Sniffles2,SKSV,cuteSV,NanoVar,pbsv,SVIM,Sniffles,Smartie-sv_aln,PBHoney,Smartie-sv_asm,SVIM-asm,PAV,Dipcall;NumNeighbors=1;NumThresholdNeighbors=1;MatchId=1393;TruScore=0.329545;PctSeqSimilarity=0;PctSizeSimilarity=0.988636;PctRecOverlap=0;SizeDiff=2;StartDistance=-90;EndDistance=-264	GT	0/1
chr11	36373125	.	N	<DEL>	30	.	END=36373239;SVTYPE=DEL;SVLEN=114;SC=DeBreak,MAMnet,Sniffles2,SKSV,cuteSV,NanoVar,pbsv,SVIM,Sniffles,Smartie-sv_aln,PBHoney,Smartie-sv_asm,SVIM-asm,PAV,Dipcall;NumNeighbors=1;NumThresholdNeighbors=1;MatchId=1396;TruScore=0.497839;PctSeqSimilarity=0;PctSizeSimilarity=0.754386;PctRecOverlap=0.73913;SizeDiff=28;StartDistance=2;EndDistance=30	GT	1/.
chr11	38400160	.	N	<INS>	30	.	END=38400160;SVTYPE=INS;SVLEN=52;SC=DeBreak,SVIM-asm,Dipcall;NumNeighbors=1;NumThresholdNeighbors=1;MatchId=1403;TruScore=0.487179;PctSeqSimilarity=0;PctSizeSimilarity=0.961538;PctRecOverlap=0.5;SizeDiff=2;StartDistance=1;EndDistance=0	GT	1/.
chr11	44684467	.	N	<INS>	.	PASS	END=44684467;SVTYPE=INS;SVLEN=89;SC=DeBreak,Sniffles2,SKSV,pbsv,Smartie-sv_aln;NumNeighbors=1;NumThresholdNeighbors=1;MatchId=1412;TruScore=0.325843;PctSeqSimilarity=0;PctSizeSimilarity=0.977528;PctRecOverlap=0;SizeDiff=2;StartDistance=-13;EndDistance=-14	GT	./.
chr11	44685361	.	N	<DEL>	.	PASS	END=44685412;SVTYPE=DEL;SVLEN=-51;SC=DeBreak,Sniffles2,cuteSV,pbsv,SVIM,Sniffles,Smartie-sv_aln;NumNeighbors=1;NumThresholdNeighbors=1;MatchId=1416;TruScore=0.532051;PctSeqSimilarity=0;PctSizeSimilarity=1;PctRecOverlap=0.596154;SizeDiff=0;StartDistance=21;EndDistance=21	GT	./.
chr11	48220793	.	N	<DEL>	.	PASS	END=48220850;SVTYPE=DEL;SVLEN=-57;SC=DeBreak,MAMnet,Sniffles2,SKSV,cuteSV,NanoVar,pbsv,SVIM,Sniffles,Smartie-sv_aln,PBHoney;NumNeighbors=1;NumThresholdNeighbors=1;MatchId=1426;TruScore=0.292398;PctSeqSimilarity=0;PctSizeSimilarity=0.877193;PctRecOverlap=0;SizeDiff=7;StartDistance=-138;EndDistance=-131	GT	./.
chr11	48748679	.	N	<INS>	30	.	END=48748679;SVTYPE=INS;SVLEN=682;SC=DeBreak,SKSV,pbsv,Smartie-sv_asm,SVIM-asm,PAV,Dipcall;NumNeighbors=1;NumThresholdNeighbors=1;MatchId=1429;TruScore=0.329429;PctSeqSimilarity=0;PctSizeSimilarity=0.986804;PctRecOverlap=0.00148368;SizeDiff=9;StartDistance=321;EndDistance=-352	GT	1/1
chr11	48908463	nv_SV38212-1788B	N	<INS>	18.2	PASS	END=48908464;SVTYPE=INS;SVLEN=111;SC=DeBreak,NanoVar;NumNeighbors=1;NumThresholdNeighbors=1;MatchId=1431;TruScore=0.177177;PctSeqSimilarity=0;PctSizeSimilarity=0.531532;PctRecOverlap=0;SizeDiff=52;StartDistance=-5;EndDistance=-63	GT	1/1
chr11	48940734	chr11-48940735-INS-8461	N	<INS>	.	.	END=48940734;SVTYPE=INS;SVLEN=8461;SC=DeBreak,SKSV,Smartie-sv_asm,SVIM-asm,PAV;NumNeighbors=1;NumThresholdNeighbors=1;MatchId=1434;TruScore=0.333215;PctSeqSimilarity=0;PctSizeSimilarity=0.999645;PctRecOverlap=0;SizeDiff=3;StartDistance=-264;EndDistance=-265	GT	1/1
chr11	48983416	chr11-48983417-DEL-57	N	<DEL>	.	.	END=48983473;SVTYPE=DEL;SVLEN=57;SC=DeBreak,MAMnet,Sniffles2,SKSV,cuteSV,pbsv,SVIM,Sniffles,Smartie-sv_aln,PBHoney,Smartie-sv_asm,PAV;NumNeighbors=1;NumThresholdNeighbors=1;MatchId=1437;TruScore=0.643476;PctSeqSimilarity=0;PctSizeSimilarity=0.964912;PctRecOverlap=0.965517;SizeDiff=2;StartDistance=0;EndDistance=2	GT	1/1
chr11	51573287	.	N	<INS>	30	.	END=51573287;SVTYPE=INS;SVLEN=170;SC=DeBreak,MAMnet,Sniffles2,SKSV,cuteSV,NanoVar,SVIM,Sniffles,Smartie-sv_aln,PBHoney,Smartie-sv_asm,SVIM-asm,PAV,Dipcall;NumNeighbors=1;NumThresholdNeighbors=1;MatchId=1449;TruScore=0.333333;PctSeqSimilarity=0;PctSizeSimilarity=1;PctRecOverlap=0;SizeDiff=0;StartDistance=-170;EndDistance=-340	GT	1/0
chr11	55014926	.	N	<INS>	30	.	END=55014926;SVTYPE=INS;SVLEN=1537;SC=DeBreak,Smartie-sv_asm,SVIM-asm,PAV,Dipcall;NumNeighbors=1;NumThresholdNeighbors=1;MatchId=1457;TruScore=0.333333;PctSeqSimilarity=0;PctSizeSimilarity=0.999349;PctRecOverlap=0.000650618;SizeDiff=1;StartDistance=12;EndDistance=-1524	GT	1/1
chr11	59322360	chr11-59322361-INS-57	N	<INS>	.	.	END=59322360;SVTYPE=INS;SVLEN=57;SC=DeBreak,MAMnet,cuteSV,SVIM,Smartie-sv_aln,Smartie-sv_asm,PAV;NumNeighbors=1;NumThresholdNeighbors=1;MatchId=1476;TruScore=0.309942;PctSeqSimilarity=0;PctSizeSimilarity=0.929825;PctRecOverlap=0;SizeDiff=4;StartDistance=-1;EndDistance=-2	GT	1/1
chr11	60866888	.	N	<INS>	.	PASS	END=60866888;SVTYPE=INS;SVLEN=51;SC=DeBreak,MAMnet,Sniffles2,cuteSV,NanoVar,SVIM,Sniffles,Smartie-sv_aln;NumNeighbors=2;NumThresholdNeighbors=1;MatchId=1481;TruScore=0.326923;PctSeqSimilarity=0;PctSizeSimilarity=0.980769;PctRecOverlap=0;SizeDiff=-1;StartDistance=-2;EndDistance=-3	GT	./.
chr11	60868027	SKSV.INS.2426	N	<INS>	84.5	PASS	END=60868027;SVTYPE=INS;SVLEN=341;SC=DeBreak,SKSV;NumNeighbors=1;NumThresholdNeighbors=1;MatchId=1484;TruScore=0.191596;PctSeqSimilarity=0;PctSizeSimilarity=0.573109;PctRecOverlap=0.00167785;SizeDiff=-254;StartDistance=560;EndDistance=-35	GT	0/1
chr11	60868527	.	N	<DEL>	30	.	END=60868872;SVTYPE=DEL;SVLEN=345;SC=DeBreak,MAMnet,Sniffles2,cuteSV,NanoVar,pbsv,SVIM,Sniffles,Smartie-sv_aln,PBHoney,SVIM-asm,Dipcall;NumNeighbors=1;NumThresholdNeighbors=1;MatchId=1485;TruScore=0.646435;PctSeqSimilarity=0;PctSizeSimilarity=1;PctRecOverlap=0.939306;SizeDiff=0;StartDistance=-21;EndDistance=-21	GT	1/0
chr11	62045313	.	N	<INS>	30	.	END=62045313;SVTYPE=INS;SVLEN=144;SC=DeBreak,Sniffles2,pbsv,Smartie-sv_aln,PBHoney,Smartie-sv_asm,SVIM-asm,PAV,Dipcall;NumNeighbors=1;NumThresholdNeighbors=1;MatchId=1494;TruScore=0.331019;PctSeqSimilarity=0;PctSizeSimilarity=0.993056;PctRecOverlap=0;SizeDiff=1;StartDistance=-18;EndDistance=-161	GT	1/0
chr11	62047029	chr11-62047030-INS-129	N	<INS>	.	.	END=62047029;SVTYPE=INS;SVLEN=129;SC=DeBreak,Sniffles2,SKSV,cuteSV,NanoVar,pbsv,SVIM,Sniffles,Smartie-sv_aln,PBHoney,Smartie-sv_asm,SVIM-asm,PAV;NumNeighbors=1;NumThresholdNeighbors=1;MatchId=1496;TruScore=0.333333;PctSeqSimilarity=0;PctSizeSimilarity=1;PctRecOverlap=0;SizeDiff=0;StartDistance=-34;EndDistance=-163	GT	0/1
chr11	63025100	.	N	<INS>	.	PASS	END=63025100;SVTYPE=INS;SVLEN=58;SC=DeBreak,MAMnet,Sniffles2,SKSV,cuteSV,NanoVar,SVIM,Sniffles,Smartie-sv_aln;NumNeighbors=1;NumThresholdNeighbors=1;MatchId=1500;TruScore=0.247863;PctSeqSimilarity=0;PctSizeSimilarity=0.74359;PctRecOverlap=0;SizeDiff=-20;StartDistance=-31;EndDistance=-32	GT	./.
chr11	64362957	SKSV.INS.2449	N	<INS>	305.4	PASS	END=64362957;SVTYPE=INS;SVLEN=277;SC=DeBreak,SKSV;NumNeighbors=2;NumThresholdNeighbors=2;MatchId=1506;TruScore=0.32491;PctSeqSimilarity=0;PctSizeSimilarity=0.974729;PctRecOverlap=0;SizeDiff=7;StartDistance=-257;EndDistance=-527	GT	1/1
chr11	64363718	nv_SV38445-67291	N	<INS>	7.8	PASS	END=64363719;SVTYPE=INS;SVLEN=145;SC=DeBreak,NanoVar;NumNeighbors=2;NumThresholdNeighbors=2;MatchId=1507;TruScore=0.186615;PctSeqSimilarity=0;PctSizeSimilarity=0.559846;PctRecOverlap=0;SizeDiff=-114;StartDistance=298;EndDistance=298	GT	0/1
chr11	65016555	.	N	<DEL>	30	.	END=65016609;SVTYPE=DEL;SVLEN=54;SC=DeBreak,MAMnet,Sniffles2,SKSV,cuteSV,NanoVar,pbsv,SVIM,Sniffles,Smartie-sv_aln,PBHoney,Smartie-sv_asm,SVIM-asm,PAV,Dipcall;NumNeighbors=1;NumThresholdNeighbors=1;MatchId=1510;TruScore=0.660606;PctSeqSimilarity=0;PctSizeSimilarity=1;PctRecOverlap=0.981818;SizeDiff=0;StartDistance=-1;EndDistance=-1	GT	0/1
chr11	65593463	.	N	<DEL>	30	.	END=65593519;SVTYPE=DEL;SVLEN=56;SC=DeBreak,MAMnet,Sniffles2,SKSV,cuteSV,NanoVar,pbsv,SVIM,Sniffles,Smartie-sv_aln,PBHoney,Smartie-sv_asm,SVIM-asm,PAV,Dipcall;NumNeighbors=1;NumThresholdNeighbors=1;MatchId=1514;TruScore=0.660819;PctSeqSimilarity=0;PctSizeSimilarity=1;PctRecOverlap=0.982456;SizeDiff=0;StartDistance=-1;EndDistance=-1	GT	1/0
chr11	65738605	svim_asm.INS.10484	N	<INS>	.	PASS	END=65738605;SVTYPE=INS;SVLEN=314;SC=DeBreak,MAMnet,SKSV,Smartie-sv_asm,SVIM-asm;NumNeighbors=3;NumThresholdNeighbors=3;MatchId=1518;TruScore=0.309001;PctSeqSimilarity=0;PctSizeSimilarity=0.923567;PctRecOverlap=0.00343643;SizeDiff=24;StartDistance=290;EndDistance=0	GT	1/0
chr11	65738864	.	N	<INS>	30	.	END=65738864;SVTYPE=INS;SVLEN=273;SC=DeBreak,Smartie-sv_asm,SVIM-asm,PAV,Dipcall;NumNeighbors=2;NumThresholdNeighbors=2;MatchId=1519;TruScore=0.321592;PctSeqSimilarity=0;PctSizeSimilarity=0.961268;PctRecOverlap=0.00350877;SizeDiff=-11;StartDistance=24;EndDistance=-260	GT	1/0
chr11	67599045	chr11-67599046-INS-6064	N	<INS>	.	.	END=67599045;SVTYPE=INS;SVLEN=6064;SC=DeBreak,MAMnet,SKSV,cuteSV,pbsv,Sniffles,Smartie-sv_asm,SVIM-asm,PAV;NumNeighbors=1;NumThresholdNeighbors=1;MatchId=1524;TruScore=0.332949;PctSeqSimilarity=0;PctSizeSimilarity=0.998846;PctRecOverlap=0;SizeDiff=7;StartDistance=-4;EndDistance=-5	GT	1/1
chr11	67605081	chr11-67605082-INS-2327	N	<INS>	.	.	END=67605081;SVTYPE=INS;SVLEN=2327;SC=DeBreak,MAMnet,Sniffles2,SKSV,cuteSV,pbsv,SVIM,Sniffles,Smartie-sv_aln,Smartie-sv_asm,SVIM-asm,PAV;NumNeighbors=1;NumThresholdNeighbors=1;MatchId=1527;TruScore=0.333333;PctSeqSimilarity=0;PctSizeSimilarity=1;PctRecOverlap=0;SizeDiff=0;StartDistance=-14;EndDistance=-15	GT	1/1
chr11	68697283	.	N	<INS>	30	.	END=68697283;SVTYPE=INS;SVLEN=192;SC=DeBreak,MAMnet,Sniffles2,SKSV,cuteSV,pbsv,SVIM,Sniffles,Smartie-sv_aln,PBHoney,Smartie-sv_asm,SVIM-asm,PAV,Dipcall;NumNeighbors=1;NumThresholdNeighbors=1;MatchId=1539;TruScore=0.333333;PctSeqSimilarity=0;PctSizeSimilarity=1;PctRecOverlap=0;SizeDiff=0;StartDistance=-115;EndDistance=-307	GT	0/1
chr11	68723405	nv_SV38546-FF6C8	N	<INS>	12.2	PASS	END=68723406;SVTYPE=INS;SVLEN=251;SC=DeBreak,NanoVar;NumNeighbors=1;NumThresholdNeighbors=1;MatchId=1540;TruScore=0.301461;PctSeqSimilarity=0;PctSizeSimilarity=0.904382;PctRecOverlap=0;SizeDiff=24;StartDistance=-33;EndDistance=-259	GT	0/1
chr11	68836381	.	N	<INS>	.	PASS	END=68836381;SVTYPE=INS;SVLEN=233;SC=DeBreak,Sniffles2,SKSV,Smartie-sv_aln,PBHoney;NumNeighbors=1;NumThresholdNeighbors=1;MatchId=1542;TruScore=0.296438;PctSeqSimilarity=0;PctSizeSimilarity=0.889313;PctRecOverlap=0;SizeDiff=-29;StartDistance=-465;EndDistance=-727	GT	./.
chr11	68878433	.	N	<INS>	30	.	END=68878433;SVTYPE=INS;SVLEN=734;SC=DeBreak,MAMnet,Sniffles2,cuteSV,NanoVar,pbsv,SVIM,Sniffles,Smartie-sv_aln,Smartie-sv_asm,SVIM-asm,PAV,Dipcall;NumNeighbors=1;NumThresholdNeighbors=1;MatchId=1543;TruScore=0.331519;PctSeqSimilarity=0;PctSizeSimilarity=0.993188;PctRecOverlap=0.00136986;SizeDiff=5;StartDistance=20;EndDistance=-709	GT	1/1
chr11	69313040	.	N	<DEL>	.	PASS	END=69313141;SVTYPE=DEL;SVLEN=-101;SC=DeBreak,Sniffles2,pbsv,Smartie-sv_aln,PBHoney;NumNeighbors=4;NumThresholdNeighbors=1;MatchId=1545;TruScore=0.535301;PctSeqSimilarity=0;PctSizeSimilarity=0.80198;PctRecOverlap=0.803922;SizeDiff=20;StartDistance=-18;EndDistance=2	GT	./.
chr11	70792420	.	N	<INS>	30	.	END=70792420;SVTYPE=INS;SVLEN=181;SC=DeBreak,MAMnet,Sniffles2,SKSV,cuteSV,NanoVar,pbsv,SVIM,Sniffles,Smartie-sv_aln,PBHoney,Smartie-sv_asm,SVIM-asm,PAV,Dipcall;NumNeighbors=1;NumThresholdNeighbors=1;MatchId=1547;TruScore=0.333333;PctSeqSimilarity=0;PctSizeSimilarity=1;PctRecOverlap=0;SizeDiff=0;StartDistance=-42;EndDistance=-223	GT	0/1
chr11	70861162	.	N	<INS>	.	PASS	END=70861162;SVTYPE=INS;SVLEN=614;SC=DeBreak,Smartie-sv_aln,Smartie-sv_asm;NumNeighbors=1;NumThresholdNeighbors=1;MatchId=1550;TruScore=0.304612;PctSeqSimilarity=0;PctSizeSimilarity=0.912052;PctRecOverlap=0.00178253;SizeDiff=54;StartDistance=257;EndDistance=-303	GT	0/1
chr11	71912241	.	N	<INS>	.	PASS	END=71912241;SVTYPE=INS;SVLEN=104;SC=DeBreak,Sniffles2,cuteSV,pbsv,SVIM,Sniffles,Smartie-sv_aln;NumNeighbors=1;NumThresholdNeighbors=1;MatchId=1555;TruScore=0.269231;PctSeqSimilarity=0;PctSizeSimilarity=0.807692;PctRecOverlap=0;SizeDiff=20;StartDistance=-26;EndDistance=-27	GT	./.
chr11	74838438	.	N	<INS>	30	.	END=74838438;SVTYPE=INS;SVLEN=57;SC=DeBreak,MAMnet,Sniffles2,SKSV,cuteSV,SVIM,Smartie-sv_asm,SVIM-asm,PAV,Dipcall;NumNeighbors=1;NumThresholdNeighbors=1;MatchId=1561;TruScore=0.321637;PctSeqSimilarity=0;PctSizeSimilarity=0.964912;PctRecOverlap=0;SizeDiff=2;StartDistance=-25;EndDistance=-26	GT	1/0
chr11	76429952	.	N	<INS>	30	.	END=76429952;SVTYPE=INS;SVLEN=104;SC=DeBreak,Sniffles2,SKSV,cuteSV,NanoVar,SVIM,Sniffles,Smartie-sv_aln,PBHoney,Smartie-sv_asm,SVIM-asm,PAV,Dipcall;NumNeighbors=1;NumThresholdNeighbors=1;MatchId=1562;TruScore=0.323718;PctSeqSimilarity=0;PctSizeSimilarity=0.971154;PctRecOverlap=0;SizeDiff=3;StartDistance=-113;EndDistance=-214	GT	./1
chr11	76809754	.	N	<INS>	30	.	END=76809754;SVTYPE=INS;SVLEN=226;SC=DeBreak,MAMnet,Sniffles2,cuteSV,NanoVar,pbsv,SVIM,Sniffles,Smartie-sv_aln,Smartie-sv_asm,SVIM-asm,PAV,Dipcall;NumNeighbors=1;NumThresholdNeighbors=1;MatchId=1563;TruScore=0.333333;PctSeqSimilarity=0;PctSizeSimilarity=1;PctRecOverlap=0;SizeDiff=0;StartDistance=-20;EndDistance=-246	GT	1/1
chr11	78849766	.	N	<INS>	.	PASS	END=78849766;SVTYPE=INS;SVLEN=202;SC=DeBreak,Sniffles2,SKSV,cuteSV,NanoVar,Smartie-sv_aln,PBHoney;NumNeighbors=2;NumThresholdNeighbors=2;MatchId=1571;TruScore=0.267327;PctSeqSimilarity=0;PctSizeSimilarity=0.80198;PctRecOverlap=0;SizeDiff=40;StartDistance=-140;EndDistance=-302	GT	./.
chr11	78850454	.	N	<INS>	30	.	END=78850454;SVTYPE=INS;SVLEN=602;SC=DeBreak,SVIM-asm,Dipcall;NumNeighbors=1;NumThresholdNeighbors=1;MatchId=1572;TruScore=0.166667;PctSeqSimilarity=0;PctSizeSimilarity=0.5;PctRecOverlap=0;SizeDiff=301;StartDistance=666;EndDistance=365	GT	1/.
chr11	80037597	.	N	<INS>	30	.	END=80037597;SVTYPE=INS;SVLEN=72;SC=DeBreak,Sniffles2,SKSV,cuteSV,pbsv,SVIM,Sniffles,Smartie-sv_aln,PBHoney,Smartie-sv_asm,SVIM-asm,PAV,Dipcall;NumNeighbors=1;NumThresholdNeighbors=1;MatchId=1573;TruScore=0.320118;PctSeqSimilarity=0;PctSizeSimilarity=0.947368;PctRecOverlap=0.012987;SizeDiff=-4;StartDistance=4;EndDistance=-72	GT	1/0
chr11	81234148	.	N	<INS>	30	.	END=81234148;SVTYPE=INS;SVLEN=60;SC=DeBreak,MAMnet,Sniffles2,SKSV,cuteSV,NanoVar,SVIM,Sniffles,Smartie-sv_aln,Smartie-sv_asm,SVIM-asm,PAV,Dipcall;NumNeighbors=1;NumThresholdNeighbors=1;MatchId=1576;TruScore=0.333333;PctSeqSimilarity=0;PctSizeSimilarity=1;PctRecOverlap=0;SizeDiff=0;StartDistance=-1;EndDistance=-2	GT	0/1
chr11	81911581	.	N	<INS>	.	PASS	END=81911581;SVTYPE=INS;SVLEN=54;SC=DeBreak,NanoVar,SVIM,Smartie-sv_aln;NumNeighbors=1;NumThresholdNeighbors=1;MatchId=1577;TruScore=0.308642;PctSeqSimilarity=0;PctSizeSimilarity=0.925926;PctRecOverlap=0;SizeDiff=4;StartDistance=-1;EndDistance=-51	GT	./.
chr11	82004531	.	N	<DEL>	30	GAP1	END=82004595;SVTYPE=DEL;SVLEN=64;SC=DeBreak,SKSV,cuteSV,pbsv,Sniffles,Smartie-sv_aln,Smartie-sv_asm,SVIM-asm,PAV,Dipcall;NumNeighbors=1;NumThresholdNeighbors=1;MatchId=1578;TruScore=0.661538;PctSeqSimilarity=0;PctSizeSimilarity=1;PctRecOverlap=0.984615;SizeDiff=0;StartDistance=-1;EndDistance=-1	GT	./1
chr11	86019013	.	N	<INS>	30	.	END=86019013;SVTYPE=INS;SVLEN=69;SC=DeBreak,MAMnet,Sniffles2,SKSV,cuteSV,NanoVar,SVIM,Sniffles,Smartie-sv_aln,Smartie-sv_asm,SVIM-asm,PAV,Dipcall;NumNeighbors=1;NumThresholdNeighbors=1;MatchId=1586;TruScore=0.304808;PctSeqSimilarity=0;PctSizeSimilarity=0.898551;PctRecOverlap=0.015873;SizeDiff=7;StartDistance=18;EndDistance=-44	GT	0/1
chr11	86650468	.	N	<INS>	30	.	END=86650468;SVTYPE=INS;SVLEN=52;SC=DeBreak,pbsv,Smartie-sv_asm,SVIM-asm,PAV,Dipcall;NumNeighbors=1;NumThresholdNeighbors=1;MatchId=1587;TruScore=0.320513;PctSeqSimilarity=0;PctSizeSimilarity=0.961538;PctRecOverlap=0;SizeDiff=2;StartDistance=-1;EndDistance=-2	GT	1/.
chr11	87687792	.	N	<INS>	.	PASS	END=87687792;SVTYPE=INS;SVLEN=234;SC=DeBreak,cuteSV,pbsv,SVIM,Sniffles,Smartie-sv_aln,PBHoney,Smartie-sv_asm;NumNeighbors=1;NumThresholdNeighbors=1;MatchId=1590;TruScore=0.319152;PctSeqSimilarity=0;PctSizeSimilarity=0.952991;PctRecOverlap=0.00446429;SizeDiff=11;StartDistance=49;EndDistance=-174	GT	1/1
chr11	88889989	.	N	<INS>	.	PASS	END=88889989;SVTYPE=INS;SVLEN=184;SC=DeBreak,MAMnet,Sniffles2,SKSV,cuteSV,NanoVar,pbsv,SVIM,Smartie-sv_aln;NumNeighbors=1;NumThresholdNeighbors=1;MatchId=1593;TruScore=0.265512;PctSeqSimilarity=0;PctSizeSimilarity=0.796537;PctRecOverlap=0;SizeDiff=-47;StartDistance=-84;EndDistance=-315	GT	./.
chr11	89557330	.	N	<INS>	30	.	END=89557330;SVTYPE=INS;SVLEN=57;SC=DeBreak,MAMnet,SKSV,pbsv,Smartie-sv_asm,SVIM-asm,PAV,Dipcall;NumNeighbors=1;NumThresholdNeighbors=1;MatchId=1596;TruScore=0.33908;PctSeqSimilarity=0;PctSizeSimilarity=1;PctRecOverlap=0.0172414;SizeDiff=0;StartDistance=0;EndDistance=-57	GT	1/0
chr11	91135199	Sniffles2.INS.372SA	N	<INS>	58	PASS	END=91135199;SVTYPE=INS;SVLEN=137;SC=DeBreak,Sniffles2;NumNeighbors=1;NumThresholdNeighbors=1;MatchId=1611;TruScore=0.181097;PctSeqSimilarity=0;PctSizeSimilarity=0.53937;PctRecOverlap=0.00392157;SizeDiff=-117;StartDistance=0;EndDistance=-254	GT	1/1
chr11	95054294	.	N	<INS>	30	.	END=95054294;SVTYPE=INS;SVLEN=51;SC=DeBreak,Sniffles2,SVIM,Sniffles,Smartie-sv_aln,Smartie-sv_asm,SVIM-asm,PAV,Dipcall;NumNeighbors=1;NumThresholdNeighbors=1;MatchId=1626;TruScore=0.166667;PctSeqSimilarity=0;PctSizeSimilarity=0.5;PctRecOverlap=0;SizeDiff=-51;StartDistance=277;EndDistance=175	GT	1/0
chr11	99469013	.	N	<DEL>	.	PASS	END=99469065;SVTYPE=DEL;SVLEN=-52;SC=DeBreak,MAMnet,Sniffles2,SKSV,pbsv,Sniffles,Smartie-sv_aln,Smartie-sv_asm;NumNeighbors=1;NumThresholdNeighbors=1;MatchId=1632;TruScore=0.654088;PctSeqSimilarity=0;PctSizeSimilarity=1;PctRecOverlap=0.962264;SizeDiff=0;StartDistance=-2;EndDistance=-2	GT	0/1
chr11	101370386	nv_SV39073-29631	N	<INS>	9.5	PASS	END=101370387;SVTYPE=INS;SVLEN=116;SC=DeBreak,MAMnet,Sniffles2,SKSV,cuteSV,NanoVar;NumNeighbors=1;NumThresholdNeighbors=1;MatchId=1634;TruScore=0.324713;PctSeqSimilarity=0;PctSizeSimilarity=0.974138;PctRecOverlap=0;SizeDiff=3;StartDistance=-4;EndDistance=-116	GT	0/1
chr11	101907589	.	N	<INS>	30	.	END=101907589;SVTYPE=INS;SVLEN=80;SC=DeBreak,MAMnet,Sniffles2,SKSV,cuteSV,NanoVar,pbsv,SVIM,Sniffles,Smartie-sv_aln,PBHoney,Smartie-sv_asm,SVIM-asm,PAV,Dipcall;NumNeighbors=1;NumThresholdNeighbors=1;MatchId=1638;TruScore=0.337449;PctSeqSimilarity=0;PctSizeSimilarity=1;PctRecOverlap=0.0123457;SizeDiff=0;StartDistance=2;EndDistance=-78	GT	1/0
chr11	103989904	.	N	<DEL>	30	.	END=103989971;SVTYPE=DEL;SVLEN=67;SC=DeBreak,MAMnet,Sniffles2,SKSV,cuteSV,NanoVar,SVIM,Sniffles,Smartie-sv_aln,PBHoney,Smartie-sv_asm,SVIM-asm,PAV,Dipcall;NumNeighbors=1;NumThresholdNeighbors=1;MatchId=1647;TruScore=0.313433;PctSeqSimilarity=0;PctSizeSimilarity=0.940298;PctRecOverlap=0;SizeDiff=4;StartDistance=-166;EndDistance=-162	GT	0/1
chr11	106994631	.	N	<INS>	30	.	END=106994631;SVTYPE=INS;SVLEN=207;SC=DeBreak,MAMnet,Sniffles2,cuteSV,pbsv,SVIM,Sniffles,Smartie-sv_aln,PBHoney,Smartie-sv_asm,SVIM-asm,PAV,Dipcall;NumNeighbors=1;NumThresholdNeighbors=1;MatchId=1663;TruScore=0.231884;PctSeqSimilarity=0;PctSizeSimilarity=0.695652;PctRecOverlap=0;SizeDiff=63;StartDistance=-1;EndDistance=-2	GT	./1
chr11	108457283	.	N	<DEL>	30	.	END=108457345;SVTYPE=DEL;SVLEN=62;SC=DeBreak,MAMnet,Sniffles2,SKSV,cuteSV,NanoVar,pbsv,SVIM,Smartie-sv_aln,PBHoney,Smartie-sv_asm,SVIM-asm,Dipcall;NumNeighbors=2;NumThresholdNeighbors=2;MatchId=1666;TruScore=0.661376;PctSeqSimilarity=0;PctSizeSimilarity=1;PctRecOverlap=0.984127;SizeDiff=0;StartDistance=-1;EndDistance=-1	GT	0/1
chr11	111499140	chr11-111499141-INS-64	N	<INS>	.	.	END=111499140;SVTYPE=INS;SVLEN=64;SC=DeBreak,Sniffles2,SKSV,cuteSV,SVIM,Sniffles,Smartie-sv_aln,PBHoney,Smartie-sv_asm,SVIM-asm,PAV;NumNeighbors=1;NumThresholdNeighbors=1;MatchId=1674;TruScore=0.333333;PctSeqSimilarity=0;PctSizeSimilarity=1;PctRecOverlap=0;SizeDiff=0;StartDistance=-1;EndDistance=-2	GT	0/1
chr11	112008093	chr11-112008094-INS-50	N	<INS>	.	.	END=112008093;SVTYPE=INS;SVLEN=50;SC=DeBreak,Sniffles2,NanoVar,SVIM,Sniffles,Smartie-sv_aln,Smartie-sv_asm,SVIM-asm,PAV;NumNeighbors=1;NumThresholdNeighbors=1;MatchId=1675;TruScore=0.333333;PctSeqSimilarity=0;PctSizeSimilarity=1;PctRecOverlap=0;SizeDiff=0;StartDistance=-6;EndDistance=-56	GT	1/0
chr11	117121967	.	N	<INS>	30	.	END=117121967;SVTYPE=INS;SVLEN=89;SC=DeBreak,Sniffles2,cuteSV,Smartie-sv_aln,PBHoney,Smartie-sv_asm,SVIM-asm,PAV,Dipcall;NumNeighbors=1;NumThresholdNeighbors=1;MatchId=1691;TruScore=0.333293;PctSeqSimilarity=0;PctSizeSimilarity=0.988889;PctRecOverlap=0.010989;SizeDiff=-1;StartDistance=1;EndDistance=-89	GT	1/1
chr11	118226237	chr11-118226238-DEL-56	N	<DEL>	.	.	END=118226293;SVTYPE=DEL;SVLEN=56;SC=DeBreak,MAMnet,Sniffles2,cuteSV,NanoVar,pbsv,SVIM,Sniffles,Smartie-sv_aln,PBHoney,PAV;NumNeighbors=1;NumThresholdNeighbors=1;MatchId=1695;TruScore=0.660819;PctSeqSimilarity=0;PctSizeSimilarity=1;PctRecOverlap=0.982456;SizeDiff=0;StartDistance=-1;EndDistance=-1	GT	0/1
chr11	119379608	.	N	<INS>	30	.	END=119379608;SVTYPE=INS;SVLEN=67;SC=DeBreak,Sniffles2,SKSV,cuteSV,NanoVar,pbsv,SVIM,Smartie-sv_aln,PBHoney,Smartie-sv_asm,SVIM-asm,PAV,Dipcall;NumNeighbors=1;NumThresholdNeighbors=1;MatchId=1702;TruScore=0.333333;PctSeqSimilarity=0;PctSizeSimilarity=1;PctRecOverlap=0;SizeDiff=0;StartDistance=-1;EndDistance=-2	GT	1/0
chr11	119953138	.	N	<DEL>	30	.	END=119953835;SVTYPE=DEL;SVLEN=697;SC=DeBreak,MAMnet,Sniffles2,cuteSV,NanoVar,SVIM,Sniffles,Smartie-sv_aln,PBHoney,Smartie-sv_asm,SVIM-asm,PAV,Dipcall;NumNeighbors=3;NumThresholdNeighbors=1;MatchId=1707;TruScore=0.401146;PctSeqSimilarity=0;PctSizeSimilarity=1;PctRecOverlap=0.203438;SizeDiff=0;StartDistance=-556;EndDistance=-556	GT	0/1
chr11	121859218	.	N	<INS>	.	PASS	END=121859218;SVTYPE=INS;SVLEN=52;SC=DeBreak,MAMnet,SKSV,cuteSV,NanoVar,SVIM,Smartie-sv_aln;NumNeighbors=1;NumThresholdNeighbors=1;MatchId=1722;TruScore=0.320513;PctSeqSimilarity=0;PctSizeSimilarity=0.961538;PctRecOverlap=0;SizeDiff=2;StartDistance=-1;EndDistance=-2	GT	./.
chr11	124166704	chr11-124166705-INS-62	N	<INS>	.	.	END=124166704;SVTYPE=INS;SVLEN=62;SC=DeBreak,MAMnet,Sniffles2,SKSV,cuteSV,NanoVar,SVIM,Sniffles,Smartie-sv_aln,Smartie-sv_asm,SVIM-asm,PAV;NumNeighbors=1;NumThresholdNeighbors=1;MatchId=1732;TruScore=0.312199;PctSeqSimilarity=0;PctSizeSimilarity=0.919355;PctRecOverlap=0.0172414;SizeDiff=5;StartDistance=13;EndDistance=-44	GT	1/0
chr11	128041381	.	N	<INS>	30	.	END=128041381;SVTYPE=INS;SVLEN=55;SC=DeBreak,Sniffles2,SKSV,cuteSV,pbsv,SVIM,Sniffles,Smartie-sv_aln,Smartie-sv_asm,SVIM-asm,PAV,Dipcall;NumNeighbors=1;NumThresholdNeighbors=1;MatchId=1748;TruScore=0.333333;PctSeqSimilarity=0;PctSizeSimilarity=1;PctRecOverlap=0;SizeDiff=0;StartDistance=-1;EndDistance=-2	GT	0/1
chr11	128800606	.	N	<INS>	.	PASS	END=128800606;SVTYPE=INS;SVLEN=317;SC=DeBreak,Smartie-sv_aln,Smartie-sv_asm;NumNeighbors=1;NumThresholdNeighbors=1;MatchId=1751;TruScore=0.334382;PctSeqSimilarity=0;PctSizeSimilarity=1;PctRecOverlap=0.00314465;SizeDiff=0;StartDistance=147;EndDistance=-170	GT	0/1
chr11	129013217	pbsv.INS.32353	N	<INS>	.	PASS	END=129013217;SVTYPE=INS;SVLEN=2321;SC=DeBreak,pbsv;NumNeighbors=1;NumThresholdNeighbors=1;MatchId=1752;TruScore=0.331898;PctSeqSimilarity=0;PctSizeSimilarity=0.995261;PctRecOverlap=0.000432713;SizeDiff=11;StartDistance=249;EndDistance=-2061	GT	0/1
chr11	129434053	.	N	<DEL>	.	PASS	END=129434113;SVTYPE=DEL;SVLEN=-60;SC=DeBreak,MAMnet,Sniffles2,cuteSV,NanoVar,pbsv,SVIM,Sniffles,Smartie-sv_aln,PBHoney,Smartie-sv_asm;NumNeighbors=1;NumThresholdNeighbors=1;MatchId=1753;TruScore=0.661202;PctSeqSimilarity=0;PctSizeSimilarity=1;PctRecOverlap=0.983607;SizeDiff=0;StartDistance=-1;EndDistance=-1	GT	0/1
chr11	129455709	.	N	<INS>	.	PASS	END=129455709;SVTYPE=INS;SVLEN=226;SC=DeBreak,Smartie-sv_asm;NumNeighbors=1;NumThresholdNeighbors=1;MatchId=1756;TruScore=0.255367;PctSeqSimilarity=0;PctSizeSimilarity=0.766102;PctRecOverlap=0;SizeDiff=-69;StartDistance=526;EndDistance=231	GT	0/1
chr11	129541995	.	N	<INS>	30	.	END=129541995;SVTYPE=INS;SVLEN=186;SC=DeBreak,MAMnet,Sniffles2,SKSV,cuteSV,NanoVar,pbsv,SVIM,Sniffles,Smartie-sv_aln,PBHoney,Smartie-sv_asm,SVIM-asm,PAV,Dipcall;NumNeighbors=1;NumThresholdNeighbors=1;MatchId=1758;TruScore=0.329797;PctSeqSimilarity=0;PctSizeSimilarity=0.984127;PctRecOverlap=0.00526316;SizeDiff=-3;StartDistance=41;EndDistance=-148	GT	0/1
chr11	131659314	.	N	<INS>	.	PASS	END=131659314;SVTYPE=INS;SVLEN=59;SC=DeBreak,MAMnet,Sniffles2,SKSV,cuteSV,SVIM,Sniffles,Smartie-sv_aln;NumNeighbors=1;NumThresholdNeighbors=1;MatchId=1774;TruScore=0.310734;PctSeqSimilarity=0;PctSizeSimilarity=0.932203;PctRecOverlap=0;SizeDiff=4;StartDistance=-75;EndDistance=-76	GT	./.
chr11	131940956	chr11-131940957-DEL-52	N	<DEL>	.	.	END=131941008;SVTYPE=DEL;SVLEN=52;SC=DeBreak,MAMnet,Sniffles2,cuteSV,NanoVar,SVIM,Sniffles,Smartie-sv_aln,Smartie-sv_asm,PAV;NumNeighbors=1;NumThresholdNeighbors=1;MatchId=1777;TruScore=0.660377;PctSeqSimilarity=0;PctSizeSimilarity=1;PctRecOverlap=0.981132;SizeDiff=0;StartDistance=-1;EndDistance=-1	GT	1/1
chr11	132428289	.	N	<INS>	30	.	END=132428289;SVTYPE=INS;SVLEN=71;SC=DeBreak,MAMnet,Sniffles2,SKSV,cuteSV,NanoVar,pbsv,SVIM,Sniffles,Smartie-sv_aln,PBHoney,Smartie-sv_asm,SVIM-asm,PAV,Dipcall;NumNeighbors=1;NumThresholdNeighbors=1;MatchId=1781;TruScore=0.33327;PctSeqSimilarity=0;PctSizeSimilarity=0.986111;PctRecOverlap=0.0136986;SizeDiff=-1;StartDistance=6;EndDistance=-66	GT	1/1
chr11	133010730	.	N	<DEL>	.	PASS	END=133010781;SVTYPE=DEL;SVLEN=-51;SC=DeBreak,cuteSV,NanoVar,SVIM,PBHoney,Smartie-sv_asm;NumNeighbors=1;NumThresholdNeighbors=1;MatchId=1783;TruScore=0.480644;PctSeqSimilarity=0;PctSizeSimilarity=0.980392;PctRecOverlap=0.461538;SizeDiff=1;StartDistance=27;EndDistance=28	GT	0/1
chr11	133328371	chr11-133328372-INS-68	N	<INS>	.	.	END=133328371;SVTYPE=INS;SVLEN=68;SC=DeBreak,MAMnet,Sniffles2,SKSV,cuteSV,NanoVar,pbsv,SVIM,Sniffles,Smartie-sv_aln,PBHoney,Smartie-sv_asm,PAV;NumNeighbors=1;NumThresholdNeighbors=1;MatchId=1788;TruScore=0.224422;PctSeqSimilarity=0;PctSizeSimilarity=0.673267;PctRecOverlap=0;SizeDiff=-33;StartDistance=217;EndDistance=116	GT	1/0
chr11	134178307	.	N	<INS>	30	.	END=134178307;SVTYPE=INS;SVLEN=281;SC=DeBreak,Smartie-sv_aln,Smartie-sv_asm,Dipcall;NumNeighbors=1;NumThresholdNeighbors=1;MatchId=1795;TruScore=0.275458;PctSeqSimilarity=0;PctSizeSimilarity=0.822064;PctRecOverlap=0.00431034;SizeDiff=50;StartDistance=119;EndDistance=-112	GT	1/0
chr11	134309935	.	N	<INS>	.	PASS	END=134309935;SVTYPE=INS;SVLEN=284;SC=DeBreak,MAMnet,Sniffles2,SKSV,cuteSV,NanoVar,SVIM,Sniffles,Smartie-sv_aln,PBHoney;NumNeighbors=1;NumThresholdNeighbors=1;MatchId=1796;TruScore=0.332164;PctSeqSimilarity=0;PctSizeSimilarity=0.996491;PctRecOverlap=0;SizeDiff=-1;StartDistance=-163;EndDistance=-448	GT	./.
chr11	134526635	.	N	<INS>	30	.	END=134526635;SVTYPE=INS;SVLEN=430;SC=DeBreak,Smartie-sv_asm,Dipcall;NumNeighbors=1;NumThresholdNeighbors=1;MatchId=1803;TruScore=0.31994;PctSeqSimilarity=0;PctSizeSimilarity=0.959821;PctRecOverlap=0;SizeDiff=-18;StartDistance=-99;EndDistance=-547	GT	0/1
chr11	134630084	chr11-134630085-INS-60	N	<INS>	.	.	END=134630084;SVTYPE=INS;SVLEN=60;SC=DeBreak,Sniffles2,SKSV,cuteSV,NanoVar,SVIM,Smartie-sv_aln,Smartie-sv_asm,PAV;NumNeighbors=2;NumThresholdNeighbors=1;MatchId=1805;TruScore=0.333333;PctSeqSimilarity=0;PctSizeSimilarity=1;PctRecOverlap=0;SizeDiff=0;StartDistance=-6;EndDistance=-66	GT	1/0
chr11	134796448	.	N	<DEL>	30	.	END=134796592;SVTYPE=DEL;SVLEN=144;SC=DeBreak,Sniffles2,cuteSV,NanoVar,pbsv,SVIM,Sniffles,Smartie-sv_aln,PBHoney,Smartie-sv_asm,SVIM-asm,PAV,Dipcall;NumNeighbors=1;NumThresholdNeighbors=1;MatchId=1809;TruScore=0.166667;PctSeqSimilarity=0;PctSizeSimilarity=0.5;PctRecOverlap=0;SizeDiff=72;StartDistance=-394;EndDistance=-322	GT	0/1
chr11	134807074	.	N	<INS>	30	.	END=134807074;SVTYPE=INS;SVLEN=57;SC=DeBreak,Sniffles2,SKSV,cuteSV,NanoVar,SVIM,Sniffles,Smartie-sv_aln,Smartie-sv_asm,SVIM-asm,PAV,Dipcall;NumNeighbors=1;NumThresholdNeighbors=1;MatchId=1813;TruScore=0.333333;PctSeqSimilarity=0;PctSizeSimilarity=1;PctRecOverlap=0;SizeDiff=0;StartDistance=-98;EndDistance=-155	GT	0/1
chr11	134845048	.	N	<INS>	30	.	END=134845048;SVTYPE=INS;SVLEN=50;SC=DeBreak,MAMnet,Sniffles2,SKSV,cuteSV,NanoVar,pbsv,SVIM,Sniffles,Smartie-sv_aln,Smartie-sv_asm,SVIM-asm,PAV,Dipcall;NumNeighbors=1;NumThresholdNeighbors=1;MatchId=1814;TruScore=0.333333;PctSeqSimilarity=0;PctSizeSimilarity=1;PctRecOverlap=0;SizeDiff=0;StartDistance=-1;EndDistance=-2	GT	1/0
chr11	134910468	nv_SV39724-6F1B9	N	<DEL>	11.7	PASS	END=134911616;SVTYPE=DEL;SVLEN=-1148;SC=DeBreak,NanoVar;NumNeighbors=1;NumThresholdNeighbors=1;MatchId=1821;TruScore=0.522711;PctSeqSimilarity=0;PctSizeSimilarity=0.783972;PctRecOverlap=0.78416;SizeDiff=248;StartDistance=-226;EndDistance=22	GT	0/1
chr4	654734	Sniffles2.INS.AS3	N	<INS>	58	PASS	END=654734;SVTYPE=INS;SVLEN=137;SC=DeBreak,Sniffles2;NumNeighbors=1;NumThresholdNeighbors=1;MatchId=1845;TruScore=0.306652;PctSeqSimilarity=0;PctSizeSimilarity=0.913333;PctRecOverlap=0.00662252;SizeDiff=-13;StartDistance=1;EndDistance=-149	GT	0/1
chr4	663018	.	N	<INS>	30	.	END=663018;SVTYPE=INS;SVLEN=57;SC=DeBreak,MAMnet,Sniffles2,SKSV,cuteSV,SVIM,Sniffles,Smartie-sv_aln,PBHoney,Smartie-sv_asm,SVIM-asm,PAV,Dipcall;NumNeighbors=4;NumThresholdNeighbors=4;MatchId=1846;TruScore=0.208791;PctSeqSimilarity=0;PctSizeSimilarity=0.626374;PctRecOverlap=0;SizeDiff=-34;StartDistance=155;EndDistance=64	GT	1/1
chr4	725492	.	N	<INS>	30	.	END=725492;SVTYPE=INS;SVLEN=98;SC=DeBreak,MAMnet,Sniffles2,SKSV,cuteSV,SVIM,Sniffles,Smartie-sv_aln,PBHoney,SVIM-asm,Dipcall;NumNeighbors=1;NumThresholdNeighbors=1;MatchId=1848;TruScore=0.166667;PctSeqSimilarity=0;PctSizeSimilarity=0.5;PctRecOverlap=0;SizeDiff=-98;StartDistance=-43;EndDistance=-239	GT	1/0
chr4	730639	chr4-730640-DEL-153	N	<DEL>	.	.	END=730792;SVTYPE=DEL;SVLEN=153;SC=DeBreak,Sniffles2,SKSV,cuteSV,NanoVar,pbsv,SVIM,Smartie-sv_aln,Smartie-sv_asm,PAV;NumNeighbors=1;NumThresholdNeighbors=1;MatchId=1852;TruScore=0.664502;PctSeqSimilarity=0;PctSizeSimilarity=1;PctRecOverlap=0.993506;SizeDiff=0;StartDistance=-1;EndDistance=-1	GT	1/0
chr4	752456	.	N	<INS>	30	.	END=752456;SVTYPE=INS;SVLEN=53;SC=DeBreak,MAMnet,SKSV,NanoVar,pbsv,SVIM,Sniffles,Smartie-sv_aln,Smartie-sv_asm,SVIM-asm,PAV,Dipcall;NumNeighbors=1;NumThresholdNeighbors=1;MatchId=1862;TruScore=0.327044;PctSeqSimilarity=0;PctSizeSimilarity=0.981132;PctRecOverlap=0;SizeDiff=1;StartDistance=-49;EndDistance=-101	GT	0/1
chr4	753093	.	N	<INS>	.	PASS	END=753093;SVTYPE=INS;SVLEN=107;SC=DeBreak,NanoVar,SVIM,PBHoney;NumNeighbors=1;NumThresholdNeighbors=1;MatchId=1865;TruScore=0.333333;PctSeqSimilarity=0;PctSizeSimilarity=1;PctRecOverlap=0;SizeDiff=0;StartDistance=-44;EndDistance=-151	GT	./.
chr4	820102	.	N	<DEL>	30	.	END=820161;SVTYPE=DEL;SVLEN=59;SC=DeBreak,Sniffles2,SKSV,cuteSV,pbsv,SVIM,Sniffles,Smartie-sv_aln,PBHoney,Smartie-sv_asm,SVIM-asm,PAV,Dipcall;NumNeighbors=1;NumThresholdNeighbors=1;MatchId=1867;TruScore=0.180428;PctSeqSimilarity=0;PctSizeSimilarity=0.541284;PctRecOverlap=0;SizeDiff=-50;StartDistance=-66;EndDistance=-116	GT	1/.
chr4	920665	.	N	<INS>	.	PASS	END=920665;SVTYPE=INS;SVLEN=143;SC=DeBreak,Smartie-sv_asm;NumNeighbors=2;NumThresholdNeighbors=2;MatchId=1869;TruScore=0.228564;PctSeqSimilarity=0;PctSizeSimilarity=0.680952;PctRecOverlap=0.00473934;SizeDiff=-67;StartDistance=14;EndDistance=-196	GT	0/1
chr4	921009	.	N	<INS>	30	.	END=921009;SVTYPE=INS;SVLEN=148;SC=DeBreak,Smartie-sv_asm,SVIM-asm,PAV,Dipcall;NumNeighbors=2;NumThresholdNeighbors=2;MatchId=1870;TruScore=0.209929;PctSeqSimilarity=0;PctSizeSimilarity=0.629787;PctRecOverlap=0;SizeDiff=-87;StartDistance=147;EndDistance=146	GT	0/1
chr4	1040118	svim_asm.INS.3463	N	<INS>	.	PASS	END=1040118;SVTYPE=INS;SVLEN=746;SC=DeBreak,pbsv,Smartie-sv_asm,SVIM-asm;NumNeighbors=1;NumThresholdNeighbors=1;MatchId=1873;TruScore=0.299639;PctSeqSimilarity=0;PctSizeSimilarity=0.897714;PctRecOverlap=0.00120192;SizeDiff=-85;StartDistance=271;EndDistance=-560	GT	0/1
chr4	1048480	.	N	<INS>	.	PASS	END=1048480;SVTYPE=INS;SVLEN=63;SC=DeBreak,Sniffles2,SKSV,cuteSV,pbsv,SVIM,Sniffles,Smartie-sv_aln,Smartie-sv_asm;NumNeighbors=1;NumThresholdNeighbors=1;MatchId=1876;TruScore=0.333333;PctSeqSimilarity=0;PctSizeSimilarity=0.984127;PctRecOverlap=0.015873;SizeDiff=1;StartDistance=5;EndDistance=-57	GT	0/1
chr4	1187579	.	N	<INS>	30	.	END=1187579;SVTYPE=INS;SVLEN=293;SC=DeBreak,Sniffles2,Smartie-sv_aln,Smartie-sv_asm,Dipcall;NumNeighbors=1;NumThresholdNeighbors=1;MatchId=1879;TruScore=0.30953;PctSeqSimilarity=0;PctSizeSimilarity=0.924915;PctRecOverlap=0.00367647;SizeDiff=22;StartDistance=112;EndDistance=-159	GT	./1
chr4	1310287	.	N	<INS>	.	PASS	END=1310287;SVTYPE=INS;SVLEN=528;SC=DeBreak,PBHoney;NumNeighbors=1;NumThresholdNeighbors=1;MatchId=1886;TruScore=0.174242;PctSeqSimilarity=0;PctSizeSimilarity=0.522727;PctRecOverlap=0;SizeDiff=252;StartDistance=-487;EndDistance=-763	GT	./.
chr4	1421936	.	N	<INS>	30	.	END=1421936;SVTYPE=INS;SVLEN=185;SC=DeBreak,Sniffles2,SKSV,cuteSV,SVIM,Smartie-sv_aln,PBHoney,Smartie-sv_asm,SVIM-asm,PAV,Dipcall;NumNeighbors=1;NumThresholdNeighbors=1;MatchId=1896;TruScore=0.331541;PctSeqSimilarity=0;PctSizeSimilarity=0.989189;PctRecOverlap=0.00543478;SizeDiff=2;StartDistance=24;EndDistance=-159	GT	0/1
chr4	1547200	.	N	<DEL>	.	PASS	END=1547694;SVTYPE=DEL;SVLEN=-494;SC=DeBreak,MAMnet,Sniffles2,cuteSV,SVIM,Sniffles,Smartie-sv_aln;NumNeighbors=1;NumThresholdNeighbors=1;MatchId=1901;TruScore=0.572359;PctSeqSimilarity=0;PctSizeSimilarity=0.953441;PctRecOverlap=0.763636;SizeDiff=23;StartDistance=-117;EndDistance=-94	GT	./.
chr4	1580521	.	N	<INS>	30	.	END=1580521;SVTYPE=INS;SVLEN=54;SC=DeBreak,MAMnet,Sniffles2,SKSV,cuteSV,NanoVar,pbsv,SVIM,Smartie-sv_asm,SVIM-asm,PAV,Dipcall;NumNeighbors=1;NumThresholdNeighbors=1;MatchId=1908;TruScore=0.327273;PctSeqSimilarity=0;PctSizeSimilarity=0.981818;PctRecOverlap=0;SizeDiff=-1;StartDistance=-86;EndDistance=-141	GT	1/0
chr4	1734057	.	N	<INS>	30	.	END=1734057;SVTYPE=INS;SVLEN=116;SC=DeBreak,MAMnet,Sniffles2,SKSV,cuteSV,NanoVar,SVIM,Sniffles,Smartie-sv_aln,PBHoney,Smartie-sv_asm,SVIM-asm,PAV,Dipcall;NumNeighbors=1;NumThresholdNeighbors=1;MatchId=1916;TruScore=0.333333;PctSeqSimilarity=0;PctSizeSimilarity=1;PctRecOverlap=0;SizeDiff=0;StartDistance=-13;EndDistance=-129	GT	1/0
chr4	1758522	.	N	<INS>	.	PASS	END=1758522;SVTYPE=INS;SVLEN=300;SC=DeBreak,Smartie-sv_aln,Smartie-sv_asm;NumNeighbors=1;NumThresholdNeighbors=1;MatchId=1917;TruScore=0.26805;PctSeqSimilarity=0;PctSizeSimilarity=0.8;PctRecOverlap=0.00414938;SizeDiff=60;StartDistance=13;EndDistance=-227	GT	0/1
chr4	2400257	nv_SV13211-3CEA	N	<DEL>	1.2	PASS	END=2400353;SVTYPE=DEL;SVLEN=-96;SC=DeBreak,MAMnet,Sniffles2,cuteSV,NanoVar;NumNeighbors=2;NumThresholdNeighbors=1;MatchId=1922;TruScore=0.267361;PctSeqSimilarity=0;PctSizeSimilarity=0.802083;PctRecOverlap=0;SizeDiff=19;StartDistance=-162;EndDistance=-143	GT	./.
chr4	2400857	chr4-2400858-INS-51	N	<INS>	.	.	END=2400857;SVTYPE=INS;SVLEN=51;SC=DeBreak,Sniffles2,cuteSV,SVIM,Sniffles,Smartie-sv_aln,PAV;NumNeighbors=1;NumThresholdNeighbors=1;MatchId=1924;TruScore=0.333333;PctSeqSimilarity=0;PctSizeSimilarity=1;PctRecOverlap=0;SizeDiff=0;StartDistance=24;EndDistance=23	GT	0/1
chr4	2444649	.	N	<DEL>	30	.	END=2444712;SVTYPE=DEL;SVLEN=63;SC=DeBreak,Smartie-sv_aln,Smartie-sv_asm,Dipcall;NumNeighbors=1;NumThresholdNeighbors=1;MatchId=1925;TruScore=0.641259;PctSeqSimilarity=0;PctSizeSimilarity=0.969231;PctRecOverlap=0.954545;SizeDiff=-2;StartDistance=-1;EndDistance=-3	GT	1/.
chr4	3311726	nv_SV13250-E05EE	N	<INS>	14.1	PASS	END=3311727;SVTYPE=INS;SVLEN=373;SC=DeBreak,SKSV,NanoVar;NumNeighbors=1;NumThresholdNeighbors=1;MatchId=1932;TruScore=0.33422;PctSeqSimilarity=0;PctSizeSimilarity=0.997326;PctRecOverlap=0.00533333;SizeDiff=-1;StartDistance=24;EndDistance=-349	GT	0/1
chr4	3343274	.	N	<INS>	30	.	END=3343274;SVTYPE=INS;SVLEN=103;SC=DeBreak,Sniffles2,cuteSV,NanoVar,SVIM,Smartie-sv_aln,PBHoney,Smartie-sv_asm,SVIM-asm,PAV,Dipcall;NumNeighbors=1;NumThresholdNeighbors=1;MatchId=1933;TruScore=0.203156;PctSeqSimilarity=0;PctSizeSimilarity=0.609467;PctRecOverlap=0;SizeDiff=-66;StartDistance=-17;EndDistance=-186	GT	0/1
chr4	3544055	.	N	<INS>	30	.	END=3544055;SVTYPE=INS;SVLEN=270;SC=DeBreak,Sniffles2,SKSV,cuteSV,pbsv,SVIM,Sniffles,Smartie-sv_aln,PBHoney,Smartie-sv_asm,SVIM-asm,PAV,Dipcall;NumNeighbors=2;NumThresholdNeighbors=2;MatchId=1940;TruScore=0.221947;PctSeqSimilarity=0;PctSizeSimilarity=0.663391;PctRecOverlap=0.00245098;SizeDiff=-137;StartDistance=0;EndDistance=-407	GT	./1
chr4	3544738	.	N	<INS>	.	PASS	END=3544738;SVTYPE=INS;SVLEN=101;SC=DeBreak,Sniffles2,pbsv,SVIM,Sniffles,Smartie-sv_aln;NumNeighbors=2;NumThresholdNeighbors=1;MatchId=1941;TruScore=0.333333;PctSeqSimilarity=0;PctSizeSimilarity=1;PctRecOverlap=0;SizeDiff=0;StartDistance=-1;EndDistance=-102	GT	./.
chr4	3816604	.	N	<INS>	30	.	END=3816604;SVTYPE=INS;SVLEN=505;SC=DeBreak,MAMnet,PBHoney,Smartie-sv_asm,SVIM-asm,PAV,Dipcall;NumNeighbors=1;NumThresholdNeighbors=1;MatchId=1949;TruScore=0.308251;PctSeqSimilarity=0;PctSizeSimilarity=0.924752;PctRecOverlap=0;SizeDiff=38;StartDistance=-47;EndDistance=-514	GT	0/1
chr4	4070440	.	N	<INS>	30	GAP2	END=4070440;SVTYPE=INS;SVLEN=558;SC=DeBreak,Sniffles2,cuteSV,NanoVar,pbsv,SVIM,Smartie-sv_aln,PBHoney,Smartie-sv_asm,SVIM-asm,PAV,Dipcall;NumNeighbors=2;NumThresholdNeighbors=1;MatchId=1953;TruScore=0.232637;PctSeqSimilarity=0;PctSizeSimilarity=0.695341;PctRecOverlap=0.00257069;SizeDiff=170;StartDistance=61;EndDistance=-327	GT	1/.
chr4	4070736	.	N	<INS>	.	PASS	END=4070736;SVTYPE=INS;SVLEN=166;SC=DeBreak,MAMnet,Sniffles2,SKSV,pbsv,SVIM,Sniffles,Smartie-sv_aln,Smartie-sv_asm;NumNeighbors=1;NumThresholdNeighbors=1;MatchId=1954;TruScore=0.218709;PctSeqSimilarity=0;PctSizeSimilarity=0.656126;PctRecOverlap=0;SizeDiff=-87;StartDistance=355;EndDistance=102	GT	0/1
chr4	5066215	.	N	<INS>	30	.	END=5066215;SVTYPE=INS;SVLEN=250;SC=DeBreak,SKSV,PBHoney,Smartie-sv_asm,SVIM-asm,PAV,Dipcall;NumNeighbors=2;NumThresholdNeighbors=2;MatchId=1957;TruScore=0.332005;PctSeqSimilarity=0;PctSizeSimilarity=0.996016;PctRecOverlap=0;SizeDiff=-1;StartDistance=-124;EndDistance=-375	GT	1/.
chr4	6338544	.	N	<INS>	30	.	END=6338544;SVTYPE=INS;SVLEN=152;SC=DeBreak,MAMnet,Sniffles2,SKSV,cuteSV,NanoVar,SVIM,Sniffles,Smartie-sv_aln,PBHoney,Smartie-sv_asm,SVIM-asm,PAV,Dipcall;NumNeighbors=1;NumThresholdNeighbors=1;MatchId=1966;TruScore=0.29386;PctSeqSimilarity=0;PctSizeSimilarity=0.881579;PctRecOverlap=0;SizeDiff=18;StartDistance=146;EndDistance=12	GT	1/1
chr4	6513678	.	N	<INS>	30	.	END=6513678;SVTYPE=INS;SVLEN=936;SC=DeBreak,cuteSV,Smartie-sv_asm,SVIM-asm,PAV,Dipcall;NumNeighbors=1;NumThresholdNeighbors=1;MatchId=1971;TruScore=0.327286;PctSeqSimilarity=0;PctSizeSimilarity=0.980769;PctRecOverlap=0.00108814;SizeDiff=18;StartDistance=320;EndDistance=-598	GT	0/1
chr4	7388900	.	N	<DEL>	.	PASS	END=7388953;SVTYPE=DEL;SVLEN=-53;SC=DeBreak,Sniffles2,cuteSV,NanoVar,SVIM,Sniffles,Smartie-sv_aln;NumNeighbors=1;NumThresholdNeighbors=1;MatchId=1983;TruScore=0.617284;PctSeqSimilarity=0;PctSizeSimilarity=1;PctRecOverlap=0.851852;SizeDiff=0;StartDistance=8;EndDistance=8	GT	./.
chr4	7456858	.	N	<DEL>	30	GAP1	END=7456970;SVTYPE=DEL;SVLEN=112;SC=DeBreak,MAMnet,Sniffles2,SKSV,cuteSV,NanoVar,pbsv,SVIM,Sniffles,Smartie-sv_aln,Smartie-sv_asm,SVIM-asm,PAV,Dipcall;NumNeighbors=1;NumThresholdNeighbors=1;MatchId=1991;TruScore=0.663717;PctSeqSimilarity=0;PctSizeSimilarity=1;PctRecOverlap=0.99115;SizeDiff=0;StartDistance=-1;EndDistance=-1	GT	./1
chr4	7726658	.	N	<INS>	30	.	END=7726658;SVTYPE=INS;SVLEN=282;SC=DeBreak,Sniffles2,cuteSV,NanoVar,SVIM,Smartie-sv_aln,PBHoney,Smartie-sv_asm,SVIM-asm,PAV,Dipcall;NumNeighbors=1;NumThresholdNeighbors=1;MatchId=1994;TruScore=0.305074;PctSeqSimilarity=0;PctSizeSimilarity=0.911348;PctRecOverlap=0.00387597;SizeDiff=25;StartDistance=198;EndDistance=-59	GT	0/1
chr4	7920734	.	N	<INS>	30	.	END=7920734;SVTYPE=INS;SVLEN=210;SC=DeBreak,MAMnet,Sniffles2,SKSV,cuteSV,NanoVar,SVIM,Sniffles,Smartie-sv_aln,PBHoney,Smartie-sv_asm,SVIM-asm,PAV,Dipcall;NumNeighbors=1;NumThresholdNeighbors=1;MatchId=1998;TruScore=0.331754;PctSeqSimilarity=0;PctSizeSimilarity=0.990476;PctRecOverlap=0.00478469;SizeDiff=2;StartDistance=84;EndDistance=-124	GT	0/1
chr4	9475958	.	N	<DEL>	30	.	END=9476041;SVTYPE=DEL;SVLEN=83;SC=DeBreak,MAMnet,Sniffles2,cuteSV,NanoVar,pbsv,SVIM,Sniffles,Smartie-sv_aln,PBHoney,Smartie-sv_asm,SVIM-asm,PAV,Dipcall;NumNeighbors=1;NumThresholdNeighbors=1;MatchId=2019;TruScore=0.647196;PctSeqSimilarity=0;PctSizeSimilarity=0.976471;PctRecOverlap=0.965116;SizeDiff=-2;StartDistance=-1;EndDistance=-3	GT	./1
chr4	9982859	pbsv.INS.10896	N	<INS>	.	PASS	END=9982859;SVTYPE=INS;SVLEN=360;SC=DeBreak,pbsv;NumNeighbors=1;NumThresholdNeighbors=1;MatchId=2022;TruScore=0.316715;PctSeqSimilarity=0;PctSizeSimilarity=0.947222;PctRecOverlap=0.00292398;SizeDiff=19;StartDistance=236;EndDistance=-105	GT	0/1
chr4	11567369	chr4-11567370-INS-202	N	<INS>	.	.	END=11567369;SVTYPE=INS;SVLEN=202;SC=DeBreak,MAMnet,Sniffles2,SKSV,cuteSV,NanoVar,pbsv,SVIM,Sniffles,Smartie-sv_aln,PBHoney,Smartie-sv_asm,PAV;NumNeighbors=1;NumThresholdNeighbors=1;MatchId=2026;TruScore=0.331691;PctSeqSimilarity=0;PctSizeSimilarity=0.990099;PctRecOverlap=0.00497512;SizeDiff=2;StartDistance=21;EndDistance=-179	GT	0/1
chr4	13308738	chr4-13308739-INS-80	N	<INS>	.	.	END=13308738;SVTYPE=INS;SVLEN=80;SC=DeBreak,MAMnet,Sniffles2,SKSV,cuteSV,NanoVar,SVIM,Sniffles,Smartie-sv_aln,PBHoney,SVIM-asm,PAV;NumNeighbors=1;NumThresholdNeighbors=1;MatchId=2037;TruScore=0.304566;PctSeqSimilarity=0;PctSizeSimilarity=0.9;PctRecOverlap=0.0136986;SizeDiff=8;StartDistance=4;EndDistance=-68	GT	1/0
chr4	16111920	.	N	<INS>	30	.	END=16111920;SVTYPE=INS;SVLEN=75;SC=DeBreak,Sniffles2,SKSV,cuteSV,SVIM,Sniffles,Smartie-sv_aln,PBHoney,Smartie-sv_asm,SVIM-asm,PAV,Dipcall;NumNeighbors=1;NumThresholdNeighbors=1;MatchId=2045;TruScore=0.312707;PctSeqSimilarity=0;PctSizeSimilarity=0.925926;PctRecOverlap=0.0121951;SizeDiff=-6;StartDistance=81;EndDistance=0	GT	0/1
chr4	19227757	.	N	<INS>	.	PASS	END=19227757;SVTYPE=INS;SVLEN=169;SC=DeBreak,MAMnet,Sniffles2,SKSV,cuteSV,NanoVar,SVIM,Sniffles,Smartie-sv_aln,PBHoney;NumNeighbors=1;NumThresholdNeighbors=1;MatchId=2050;TruScore=0.333333;PctSeqSimilarity=0;PctSizeSimilarity=1;PctRecOverlap=0;SizeDiff=0;StartDistance=-146;EndDistance=-315	GT	./.
chr4	20086730	chr4-20086731-INS-77	N	<INS>	.	.	END=20086730;SVTYPE=INS;SVLEN=77;SC=DeBreak,MAMnet,Sniffles2,SKSV,cuteSV,NanoVar,pbsv,SVIM,Sniffles,Smartie-sv_aln,PBHoney,Smartie-sv_asm,PAV;NumNeighbors=1;NumThresholdNeighbors=1;MatchId=2053;TruScore=0.320346;PctSeqSimilarity=0;PctSizeSimilarity=0.961039;PctRecOverlap=0;SizeDiff=3;StartDistance=154;EndDistance=80	GT	0/1
chr4	20103714	chr4-20103715-INS-50	N	<INS>	.	.	END=20103714;SVTYPE=INS;SVLEN=50;SC=DeBreak,Sniffles2,SVIM,Sniffles,Smartie-sv_aln,Smartie-sv_asm,SVIM-asm,PAV;NumNeighbors=1;NumThresholdNeighbors=1;MatchId=2054;TruScore=0.333333;PctSeqSimilarity=0;PctSizeSimilarity=1;PctRecOverlap=0;SizeDiff=0;StartDistance=-1;EndDistance=-2	GT	1/1
chr4	20474252	.	N	<INS>	30	.	END=20474252;SVTYPE=INS;SVLEN=234;SC=DeBreak,NanoVar,Smartie-sv_aln,Smartie-sv_asm,Dipcall;NumNeighbors=1;NumThresholdNeighbors=1;MatchId=2056;TruScore=0.268155;PctSeqSimilarity=0;PctSizeSimilarity=0.799145;PctRecOverlap=0.00531915;SizeDiff=47;StartDistance=139;EndDistance=-48	GT	./1
chr4	26211159	.	N	<INS>	30	.	END=26211159;SVTYPE=INS;SVLEN=96;SC=DeBreak,MAMnet,Sniffles2,SKSV,cuteSV,SVIM,Sniffles,Smartie-sv_aln,PBHoney,Smartie-sv_asm,SVIM-asm,PAV,Dipcall;NumNeighbors=1;NumThresholdNeighbors=1;MatchId=2070;TruScore=0.329861;PctSeqSimilarity=0;PctSizeSimilarity=0.989583;PctRecOverlap=0;SizeDiff=1;StartDistance=-6;EndDistance=-101	GT	0/1
chr4	29733222	.	N	<INS>	.	PASS	END=29733222;SVTYPE=INS;SVLEN=395;SC=DeBreak,Smartie-sv_aln;NumNeighbors=1;NumThresholdNeighbors=1;MatchId=2076;TruScore=0.267718;PctSeqSimilarity=0;PctSizeSimilarity=0.8;PctRecOverlap=0.00315457;SizeDiff=79;StartDistance=67;EndDistance=-249	GT	./.
chr4	30046734	.	N	<INS>	.	PASS	END=30046734;SVTYPE=INS;SVLEN=52;SC=DeBreak,Smartie-sv_aln;NumNeighbors=1;NumThresholdNeighbors=1;MatchId=2078;TruScore=0.333217;PctSeqSimilarity=0;PctSizeSimilarity=0.981132;PctRecOverlap=0.0185185;SizeDiff=-1;StartDistance=15;EndDistance=-38	GT	./.
chr4	31820189	chr4-31820190-INS-161	N	<INS>	.	.	END=31820189;SVTYPE=INS;SVLEN=161;SC=DeBreak,Sniffles2,cuteSV,pbsv,SVIM,Sniffles,Smartie-sv_aln,PBHoney,Smartie-sv_asm,SVIM-asm,PAV;NumNeighbors=1;NumThresholdNeighbors=1;MatchId=2081;TruScore=0.279902;PctSeqSimilarity=0;PctSizeSimilarity=0.832298;PctRecOverlap=0.00740741;SizeDiff=27;StartDistance=98;EndDistance=-36	GT	1/0
chr4	31870127	chr4-31870128-INS-52	N	<INS>	.	.	END=31870127;SVTYPE=INS;SVLEN=52;SC=DeBreak,Sniffles2,cuteSV,NanoVar,SVIM,Sniffles,Smartie-sv_aln,Smartie-sv_asm,SVIM-asm,PAV;NumNeighbors=1;NumThresholdNeighbors=1;MatchId=2083;TruScore=0.333333;PctSeqSimilarity=0;PctSizeSimilarity=1;PctRecOverlap=0;SizeDiff=0;StartDistance=-1;EndDistance=-2	GT	0/1
chr4	32834016	.	N	<INS>	30	.	END=32834016;SVTYPE=INS;SVLEN=117;SC=DeBreak,cuteSV,pbsv,SVIM,Smartie-sv_aln,PBHoney,SVIM-asm,PAV,Dipcall;NumNeighbors=2;NumThresholdNeighbors=1;MatchId=2086;TruScore=0.276941;PctSeqSimilarity=0;PctSizeSimilarity=0.820513;PctRecOverlap=0.0103093;SizeDiff=21;StartDistance=2;EndDistance=-94	GT	1/0
chr4	32834261	.	N	<DEL>	30	.	END=32840703;SVTYPE=DEL;SVLEN=6442;SC=DeBreak,SKSV,cuteSV,NanoVar,pbsv,SVIM,Sniffles,Smartie-sv_asm,SVIM-asm,PAV,Dipcall;NumNeighbors=1;NumThresholdNeighbors=1;MatchId=2087;TruScore=0.662838;PctSeqSimilarity=0;PctSizeSimilarity=0.998448;PctRecOverlap=0.990067;SizeDiff=10;StartDistance=54;EndDistance=64	GT	1/0
chr4	35204119	.	N	<INS>	30	.	END=35204119;SVTYPE=INS;SVLEN=368;SC=DeBreak,MAMnet,Sniffles2,SKSV,cuteSV,pbsv,SVIM,Sniffles,Smartie-sv_aln,PBHoney,Smartie-sv_asm,SVIM-asm,PAV,Dipcall;NumNeighbors=1;NumThresholdNeighbors=1;MatchId=2095;TruScore=0.281346;PctSeqSimilarity=0;PctSizeSimilarity=0.844037;PctRecOverlap=0;SizeDiff=-68;StartDistance=-10;EndDistance=-446	GT	0/1
chr4	35205009	.	N	<INS>	30	.	END=35205009;SVTYPE=INS;SVLEN=60;SC=DeBreak,Sniffles2,NanoVar,SVIM,Sniffles,Smartie-sv_aln,Smartie-sv_asm,SVIM-asm,PAV,Dipcall;NumNeighbors=1;NumThresholdNeighbors=1;MatchId=2097;TruScore=0.333333;PctSeqSimilarity=0;PctSizeSimilarity=0.983333;PctRecOverlap=0.0166667;SizeDiff=1;StartDistance=14;EndDistance=-45	GT	0/1
chr4	37038714	.	N	<INS>	30	.	END=37038714;SVTYPE=INS;SVLEN=101;SC=DeBreak,MAMnet,SKSV,cuteSV,NanoVar,pbsv,SVIM,Smartie-sv_aln,PBHoney,Smartie-sv_asm,SVIM-asm,PAV,Dipcall;NumNeighbors=1;NumThresholdNeighbors=1;MatchId=2100;TruScore=0.20462;PctSeqSimilarity=0;PctSizeSimilarity=0.613861;PctRecOverlap=0;SizeDiff=39;StartDistance=-52;EndDistance=-114	GT	1/.
chr4	37587060	.	N	<INS>	30	.	END=37587060;SVTYPE=INS;SVLEN=87;SC=DeBreak,Sniffles2,SKSV,cuteSV,SVIM,Sniffles,Smartie-sv_aln,PBHoney,Smartie-sv_asm,SVIM-asm,PAV,Dipcall;NumNeighbors=1;NumThresholdNeighbors=1;MatchId=2104;TruScore=0.201389;PctSeqSimilarity=0;PctSizeSimilarity=0.604167;PctRecOverlap=0;SizeDiff=-57;StartDistance=-75;EndDistance=-219	GT	0/1
chr4	38755879	pbsv.INS.11342	N	<INS>	.	PASS	END=38755879;SVTYPE=INS;SVLEN=591;SC=DeBreak,pbsv;NumNeighbors=1;NumThresholdNeighbors=1;MatchId=2109;TruScore=0.302933;PctSeqSimilarity=0;PctSizeSimilarity=0.906937;PctRecOverlap=0.0018622;SizeDiff=55;StartDistance=318;EndDistance=-218	GT	0/1
chr4	39350044	chr4-39350045-INS-530	N	<INS>	.	.	END=39350044;SVTYPE=INS;SVLEN=530;SC=DeBreak,MAMnet,Sniffles2,SKSV,pbsv,PBHoney,Smartie-sv_asm,SVIM-asm,PAV;NumNeighbors=1;NumThresholdNeighbors=1;MatchId=2111;TruScore=0.330189;PctSeqSimilarity=0;PctSizeSimilarity=0.990566;PctRecOverlap=0;SizeDiff=5;StartDistance=-1;EndDistance=-2	GT	1/0
chr4	39815404	.	N	<INS>	.	PASS	END=39815404;SVTYPE=INS;SVLEN=80;SC=DeBreak,Sniffles2,Smartie-sv_aln,Smartie-sv_asm;NumNeighbors=1;NumThresholdNeighbors=1;MatchId=2115;TruScore=0.254167;PctSeqSimilarity=0;PctSizeSimilarity=0.7625;PctRecOverlap=0;SizeDiff=19;StartDistance=-196;EndDistance=-257	GT	0/1
chr4	40735860	.	N	<INS>	30	.	END=40735860;SVTYPE=INS;SVLEN=60;SC=DeBreak,MAMnet,Sniffles2,SKSV,cuteSV,pbsv,SVIM,Sniffles,Smartie-sv_aln,Smartie-sv_asm,SVIM-asm,PAV,Dipcall;NumNeighbors=1;NumThresholdNeighbors=1;MatchId=2129;TruScore=0.333333;PctSeqSimilarity=0;PctSizeSimilarity=1;PctRecOverlap=0;SizeDiff=0;StartDistance=-18;EndDistance=-78	GT	0/1
chr4	43760033	.	N	<INS>	30	.	END=43760033;SVTYPE=INS;SVLEN=58;SC=DeBreak,MAMnet,Sniffles2,cuteSV,NanoVar,SVIM,Sniffles,Smartie-sv_aln,SVIM-asm,PAV,Dipcall;NumNeighbors=1;NumThresholdNeighbors=1;MatchId=2133;TruScore=0.327586;PctSeqSimilarity=0;PctSizeSimilarity=0.982759;PctRecOverlap=0;SizeDiff=1;StartDistance=-3;EndDistance=-60	GT	1/0
chr4	45028465	.	N	<INS>	.	PASS	END=45028465;SVTYPE=INS;SVLEN=63;SC=DeBreak,Sniffles2,cuteSV,NanoVar,SVIM,Sniffles,Smartie-sv_aln;NumNeighbors=1;NumThresholdNeighbors=1;MatchId=2138;TruScore=0.338542;PctSeqSimilarity=0;PctSizeSimilarity=1;PctRecOverlap=0.015625;SizeDiff=0;StartDistance=10;EndDistance=-53	GT	./.
chr4	48946037	.	N	<INS>	30	.	END=48946037;SVTYPE=INS;SVLEN=50;SC=DeBreak,MAMnet,Sniffles2,NanoVar,pbsv,SVIM,Sniffles,Smartie-sv_aln,Smartie-sv_asm,SVIM-asm,PAV,Dipcall;NumNeighbors=1;NumThresholdNeighbors=1;MatchId=2140;TruScore=0.333333;PctSeqSimilarity=0;PctSizeSimilarity=1;PctRecOverlap=0;SizeDiff=0;StartDistance=-1;EndDistance=-2	GT	0/1
chr4	49103490	.	N	<INS>	30	.	END=49103490;SVTYPE=INS;SVLEN=3784;SC=DeBreak,Smartie-sv_asm,SVIM-asm,PAV,Dipcall;NumNeighbors=1;NumThresholdNeighbors=1;MatchId=2195;TruScore=0.175037;PctSeqSimilarity=0;PctSizeSimilarity=0.524972;PctRecOverlap=0.000138715;SizeDiff=-3424;StartDistance=154;EndDistance=-7054	GT	1/.
chr4	49103773	6385_0	N	<DEL>	.	PASS	END=49109535;SVTYPE=DEL;SVLEN=-5762;SC=DeBreak,Sniffles2,cuteSV,pbsv,SVIM,Sniffles;NumNeighbors=2;NumThresholdNeighbors=1;MatchId=2198;TruScore=0.611137;PctSeqSimilarity=0;PctSizeSimilarity=0.950017;PctRecOverlap=0.883394;SizeDiff=288;StartDistance=-672;EndDistance=-384	GT	1/1
chr4	49107052	chr4-49107053-INS-949	N	<INS>	.	.	END=49107052;SVTYPE=INS;SVLEN=949;SC=DeBreak,Smartie-sv_asm,SVIM-asm,PAV;NumNeighbors=1;NumThresholdNeighbors=1;MatchId=2226;TruScore=0.331586;PctSeqSimilarity=0;PctSizeSimilarity=0.994759;PctRecOverlap=0;SizeDiff=-5;StartDistance=1018;EndDistance=64	GT	1/1
chr4	49111341	.	N	<INS>	.	PASS	END=49111341;SVTYPE=INS;SVLEN=64;SC=DeBreak,cuteSV,pbsv,SVIM,Sniffles,Smartie-sv_aln,PBHoney,Smartie-sv_asm;NumNeighbors=1;NumThresholdNeighbors=1;MatchId=2245;TruScore=0.167979;PctSeqSimilarity=0;PctSizeSimilarity=0.503937;PctRecOverlap=0;SizeDiff=-63;StartDistance=-424;EndDistance=-551	GT	0/1
chr4	49121389	.	N	<INS>	.	PASS	END=49121389;SVTYPE=INS;SVLEN=100;SC=DeBreak,MAMnet,Sniffles2,cuteSV,NanoVar,pbsv,SVIM,Sniffles,Smartie-sv_aln,PBHoney,Smartie-sv_asm;NumNeighbors=1;NumThresholdNeighbors=1;MatchId=2292;TruScore=0.166667;PctSeqSimilarity=0;PctSizeSimilarity=0.5;PctRecOverlap=0;SizeDiff=-100;StartDistance=-470;EndDistance=-471	GT	0/1
chr4	49146738	.	N	<DEL>	.	PASS	END=49147138;SVTYPE=DEL;SVLEN=-400;SC=DeBreak,MAMnet,Sniffles2,SKSV,cuteSV,NanoVar,pbsv,SVIM,Sniffles,Smartie-sv_aln,Smartie-sv_asm;NumNeighbors=1;NumThresholdNeighbors=1;MatchId=2659;TruScore=0.53936;PctSeqSimilarity=0;PctSizeSimilarity=0.85;PctRecOverlap=0.76808;SizeDiff=60;StartDistance=-93;EndDistance=-33	GT	1/1
chr4	49312949	chr4-49312950-INS-435	N	<INS>	.	.	END=49312949;SVTYPE=INS;SVLEN=435;SC=DeBreak,SKSV,pbsv,PBHoney,Smartie-sv_asm,SVIM-asm,PAV;NumNeighbors=1;NumThresholdNeighbors=1;MatchId=2828;TruScore=0.224521;PctSeqSimilarity=0;PctSizeSimilarity=0.673563;PctRecOverlap=0;SizeDiff=142;StartDistance=-22;EndDistance=-23	GT	1/0
chr4	49325621	svim_asm.DEL.2653	N	<DEL>	.	PASS	END=49332081;SVTYPE=DEL;SVLEN=6460;SC=DeBreak,MAMnet,SKSV,Smartie-sv_asm,SVIM-asm;NumNeighbors=1;NumThresholdNeighbors=1;MatchId=2834;TruScore=0.659858;PctSeqSimilarity=0;PctSizeSimilarity=0.999845;PctRecOverlap=0.979728;SizeDiff=-1;StartDistance=131;EndDistance=130	GT	1/1
chr4	49650176	.	N	<INS>	.	PASS	END=49650176;SVTYPE=INS;SVLEN=254;SC=DeBreak,Sniffles2,cuteSV,NanoVar,pbsv,SVIM,Sniffles,Smartie-sv_aln,Smartie-sv_asm;NumNeighbors=1;NumThresholdNeighbors=1;MatchId=2888;TruScore=0.243295;PctSeqSimilarity=0;PctSizeSimilarity=0.729885;PctRecOverlap=0;SizeDiff=-94;StartDistance=-416;EndDistance=-417	GT	0/1
chr4	53066079	pbsv.INS.11584	N	<INS>	.	PASS	END=53066079;SVTYPE=INS;SVLEN=610;SC=DeBreak,pbsv;NumNeighbors=1;NumThresholdNeighbors=1;MatchId=2923;TruScore=0.301697;PctSeqSimilarity=0;PctSizeSimilarity=0.903279;PctRecOverlap=0.00181159;SizeDiff=59;StartDistance=433;EndDistance=-118	GT	0/1
chr4	53394521	.	N	<DEL>	30	.	END=53394613;SVTYPE=DEL;SVLEN=92;SC=DeBreak,MAMnet,Sniffles2,SKSV,cuteSV,NanoVar,pbsv,SVIM,Sniffles,Smartie-sv_aln,PBHoney,Smartie-sv_asm,SVIM-asm,PAV,Dipcall;NumNeighbors=1;NumThresholdNeighbors=1;MatchId=2927;TruScore=0.339762;PctSeqSimilarity=0;PctSizeSimilarity=0.793478;PctRecOverlap=0.225806;SizeDiff=19;StartDistance=-72;EndDistance=-53	GT	1/0
chr4	55191617	.	N	<INS>	30	.	END=55191617;SVTYPE=INS;SVLEN=147;SC=DeBreak,MAMnet,Sniffles2,cuteSV,NanoVar,SVIM,Sniffles,Smartie-sv_aln,PBHoney,Smartie-sv_asm,SVIM-asm,PAV,Dipcall;NumNeighbors=1;NumThresholdNeighbors=1;MatchId=2931;TruScore=0.281179;PctSeqSimilarity=0;PctSizeSimilarity=0.843537;PctRecOverlap=0;SizeDiff=23;StartDistance=-101;EndDistance=-225	GT	1/0
chr4	57552103	chr4-57552104-INS-79	N	<INS>	.	.	END=57552103;SVTYPE=INS;SVLEN=79;SC=DeBreak,MAMnet,Sniffles2,cuteSV,NanoVar,SVIM,Sniffles,Smartie-sv_aln,PBHoney,Smartie-sv_asm,PAV;NumNeighbors=1;NumThresholdNeighbors=1;MatchId=2934;TruScore=0.302988;PctSeqSimilarity=0;PctSizeSimilarity=0.897727;PctRecOverlap=0.011236;SizeDiff=-9;StartDistance=9;EndDistance=-79	GT	1/0
chr4	58722177	.	N	<INS>	.	PASS	END=58722177;SVTYPE=INS;SVLEN=144;SC=DeBreak,MAMnet,Sniffles2,cuteSV,SVIM,Sniffles,Smartie-sv_aln,PBHoney;NumNeighbors=1;NumThresholdNeighbors=1;MatchId=2935;TruScore=0.326531;PctSeqSimilarity=0;PctSizeSimilarity=0.979592;PctRecOverlap=0;SizeDiff=-3;StartDistance=-234;EndDistance=-381	GT	./.
chr4	61740776	.	N	<DEL>	.	PASS	END=61740830;SVTYPE=DEL;SVLEN=-54;SC=DeBreak,Sniffles2,cuteSV,NanoVar,SVIM,Sniffles,Smartie-sv_aln;NumNeighbors=1;NumThresholdNeighbors=1;MatchId=2952;TruScore=0.660606;PctSeqSimilarity=0;PctSizeSimilarity=1;PctRecOverlap=0.981818;SizeDiff=0;StartDistance=1;EndDistance=1	GT	./.
chr4	61845376	chr4-61845377-INS-64	N	<INS>	.	.	END=61845376;SVTYPE=INS;SVLEN=64;SC=DeBreak,Sniffles2,SKSV,cuteSV,NanoVar,SVIM,Sniffles,Smartie-sv_aln,PAV;NumNeighbors=1;NumThresholdNeighbors=1;MatchId=2953;TruScore=0.328125;PctSeqSimilarity=0;PctSizeSimilarity=0.984375;PctRecOverlap=0;SizeDiff=1;StartDistance=10;EndDistance=9	GT	1/0
chr4	62713322	.	N	<INS>	30	.	END=62713322;SVTYPE=INS;SVLEN=67;SC=DeBreak,MAMnet,Sniffles2,SKSV,cuteSV,pbsv,SVIM,Sniffles,Smartie-sv_aln,Smartie-sv_asm,SVIM-asm,PAV,Dipcall;NumNeighbors=1;NumThresholdNeighbors=1;MatchId=2956;TruScore=0.323383;PctSeqSimilarity=0;PctSizeSimilarity=0.970149;PctRecOverlap=0;SizeDiff=2;StartDistance=-26;EndDistance=-91	GT	1/0
chr4	63137270	.	N	<INS>	30	.	END=63137270;SVTYPE=INS;SVLEN=196;SC=DeBreak,MAMnet,Sniffles2,SKSV,cuteSV,pbsv,SVIM,Sniffles,Smartie-sv_aln,PBHoney,Smartie-sv_asm,SVIM-asm,PAV,Dipcall;NumNeighbors=1;NumThresholdNeighbors=1;MatchId=2957;TruScore=0.318109;PctSeqSimilarity=0;PctSizeSimilarity=0.94898;PctRecOverlap=0.00534759;SizeDiff=10;StartDistance=91;EndDistance=-95	GT	1/0
chr4	63554387	.	N	<DEL>	30	.	END=63554465;SVTYPE=DEL;SVLEN=78;SC=DeBreak,MAMnet,Sniffles2,SKSV,cuteSV,NanoVar,pbsv,SVIM,Sniffles,Smartie-sv_aln,Smartie-sv_asm,SVIM-asm,PAV,Dipcall;NumNeighbors=1;NumThresholdNeighbors=1;MatchId=2959;TruScore=0.213675;PctSeqSimilarity=0;PctSizeSimilarity=0.641026;PctRecOverlap=0;SizeDiff=28;StartDistance=94;EndDistance=122	GT	1/1
chr4	68082133	chr4-68082134-INS-57	N	<INS>	.	.	END=68082133;SVTYPE=INS;SVLEN=57;SC=DeBreak,MAMnet,Sniffles2,SKSV,cuteSV,pbsv,SVIM,Sniffles,Smartie-sv_aln,PBHoney,Smartie-sv_asm,SVIM-asm,PAV;NumNeighbors=1;NumThresholdNeighbors=1;MatchId=2966;TruScore=0.333333;PctSeqSimilarity=0;PctSizeSimilarity=1;PctRecOverlap=0;SizeDiff=0;StartDistance=-1;EndDistance=-2	GT	1/1
chr4	70235896	nv_SV14666-4B833	N	<INS>	11.4	PASS	END=70235897;SVTYPE=INS;SVLEN=52;SC=DeBreak,NanoVar;NumNeighbors=1;NumThresholdNeighbors=1;MatchId=3004;TruScore=0.320513;PctSeqSimilarity=0;PctSizeSimilarity=0.961538;PctRecOverlap=0;SizeDiff=2;StartDistance=24;EndDistance=24	GT	0/1
chr4	70628150	.	N	<INS>	30	.	END=70628150;SVTYPE=INS;SVLEN=180;SC=DeBreak,MAMnet,Sniffles2,SKSV,cuteSV,SVIM,Sniffles,Smartie-sv_aln,PBHoney,Smartie-sv_asm,SVIM-asm,PAV,Dipcall;NumNeighbors=1;NumThresholdNeighbors=1;MatchId=3005;TruScore=0.333333;PctSeqSimilarity=0;PctSizeSimilarity=1;PctRecOverlap=0;SizeDiff=0;StartDistance=-28;EndDistance=-208	GT	0/1
chr4	71705729	chr4-71705730-INS-63	N	<INS>	.	.	END=71705729;SVTYPE=INS;SVLEN=63;SC=DeBreak,MAMnet,Sniffles2,SKSV,cuteSV,SVIM,Sniffles,Smartie-sv_aln,Smartie-sv_asm,SVIM-asm,PAV;NumNeighbors=1;NumThresholdNeighbors=1;MatchId=3007;TruScore=0.333333;PctSeqSimilarity=0;PctSizeSimilarity=1;PctRecOverlap=0;SizeDiff=0;StartDistance=-185;EndDistance=-248	GT	0/1
chr4	73266004	.	N	<INS>	.	PASS	END=73266004;SVTYPE=INS;SVLEN=53;SC=DeBreak,Sniffles2,SKSV,NanoVar,SVIM,Sniffles,Smartie-sv_aln;NumNeighbors=1;NumThresholdNeighbors=1;MatchId=3009;TruScore=0.333333;PctSeqSimilarity=0;PctSizeSimilarity=1;PctRecOverlap=0;SizeDiff=0;StartDistance=-1;EndDistance=-54	GT	./.
chr4	74408806	.	N	<INS>	.	PASS	END=74408806;SVTYPE=INS;SVLEN=141;SC=DeBreak,SKSV,cuteSV,NanoVar,SVIM,PBHoney;NumNeighbors=1;NumThresholdNeighbors=1;MatchId=3014;TruScore=0.330986;PctSeqSimilarity=0;PctSizeSimilarity=0.992958;PctRecOverlap=0;SizeDiff=-1;StartDistance=-401;EndDistance=-543	GT	./.
chr4	74885010	.	N	<DEL>	.	PASS	END=74885060;SVTYPE=DEL;SVLEN=-50;SC=DeBreak,MAMnet,Sniffles2,SKSV,pbsv,Sniffles,Smartie-sv_aln;NumNeighbors=1;NumThresholdNeighbors=1;MatchId=3016;TruScore=0.666667;PctSeqSimilarity=0;PctSizeSimilarity=1;PctRecOverlap=1;SizeDiff=0;StartDistance=0;EndDistance=0	GT	./.
chr4	76100065	.	N	<INS>	30	.	END=76100065;SVTYPE=INS;SVLEN=192;SC=DeBreak,Sniffles2,cuteSV,NanoVar,pbsv,SVIM,Sniffles,Smartie-sv_aln,PBHoney,Smartie-sv_asm,PAV,Dipcall;NumNeighbors=1;NumThresholdNeighbors=1;MatchId=3017;TruScore=0.333324;PctSeqSimilarity=0;PctSizeSimilarity=0.994819;PctRecOverlap=0.00515464;SizeDiff=-1;StartDistance=9;EndDistance=-184	GT	1/0
chr4	76798159	.	N	<INS>	30	.	END=76798159;SVTYPE=INS;SVLEN=102;SC=DeBreak,SVIM,Smartie-sv_aln,Smartie-sv_asm,Dipcall;NumNeighbors=1;NumThresholdNeighbors=1;MatchId=3019;TruScore=0.183007;PctSeqSimilarity=0;PctSizeSimilarity=0.54902;PctRecOverlap=0;SizeDiff=46;StartDistance=-1;EndDistance=-2	GT	./1
chr4	84442257	nv_SV14879-6A451	N	<INS>	11.7	PASS	END=84442258;SVTYPE=INS;SVLEN=70;SC=DeBreak,NanoVar;NumNeighbors=1;NumThresholdNeighbors=1;MatchId=3033;TruScore=0.247619;PctSeqSimilarity=0;PctSizeSimilarity=0.742857;PctRecOverlap=0;SizeDiff=18;StartDistance=-2;EndDistance=-53	GT	0/1
chr4	84570787	.	N	<DEL>	30	.	END=84570873;SVTYPE=DEL;SVLEN=86;SC=DeBreak,MAMnet,Sniffles2,SKSV,cuteSV,NanoVar,SVIM,Sniffles,Smartie-sv_aln,PBHoney,Smartie-sv_asm,SVIM-asm,PAV,Dipcall;NumNeighbors=1;NumThresholdNeighbors=1;MatchId=3036;TruScore=0.358817;PctSeqSimilarity=0;PctSizeSimilarity=0.651163;PctRecOverlap=0.425287;SizeDiff=30;StartDistance=20;EndDistance=50	GT	1/0
chr4	87758439	.	N	<INS>	30	.	END=87758439;SVTYPE=INS;SVLEN=156;SC=DeBreak,MAMnet,Sniffles2,SKSV,cuteSV,NanoVar,pbsv,SVIM,Sniffles,Smartie-sv_aln,PBHoney,Smartie-sv_asm,SVIM-asm,PAV,Dipcall;NumNeighbors=1;NumThresholdNeighbors=1;MatchId=3039;TruScore=0.32265;PctSeqSimilarity=0;PctSizeSimilarity=0.967949;PctRecOverlap=0;SizeDiff=5;StartDistance=-16;EndDistance=-167	GT	0/1
chr4	92687325	.	N	<INS>	.	PASS	END=92687325;SVTYPE=INS;SVLEN=60;SC=DeBreak,MAMnet,Sniffles2,SKSV,cuteSV,NanoVar,pbsv,SVIM,Sniffles,Smartie-sv_aln;NumNeighbors=1;NumThresholdNeighbors=1;MatchId=3052;TruScore=0.5;PctSeqSimilarity=0;PctSizeSimilarity=1;PctRecOverlap=0.5;SizeDiff=0;StartDistance=1;EndDistance=0	GT	./.
chr4	93478796	.	N	<INS>	30	.	END=93478796;SVTYPE=INS;SVLEN=98;SC=DeBreak,MAMnet,Sniffles2,SKSV,cuteSV,NanoVar,pbsv,SVIM,Sniffles,Smartie-sv_aln,PBHoney,Smartie-sv_asm,SVIM-asm,PAV,Dipcall;NumNeighbors=1;NumThresholdNeighbors=1;MatchId=3054;TruScore=0.333333;PctSeqSimilarity=0;PctSizeSimilarity=1;PctRecOverlap=0;SizeDiff=0;StartDistance=-1;EndDistance=-2	GT	0/1
chr4	94370037	.	N	<INS>	30	.	END=94370037;SVTYPE=INS;SVLEN=90;SC=DeBreak,MAMnet,Sniffles2,cuteSV,SVIM,Smartie-sv_aln,PBHoney,Smartie-sv_asm,SVIM-asm,PAV,Dipcall;NumNeighbors=1;NumThresholdNeighbors=1;MatchId=3061;TruScore=0.32235;PctSeqSimilarity=0;PctSizeSimilarity=0.955556;PctRecOverlap=0.0114943;SizeDiff=4;StartDistance=39;EndDistance=-47	GT	1/0
chr4	94833898	.	N	<INS>	30	.	END=94833898;SVTYPE=INS;SVLEN=79;SC=DeBreak,MAMnet,Sniffles2,SKSV,cuteSV,SVIM,Sniffles,Smartie-sv_aln,Smartie-sv_asm,SVIM-asm,PAV,Dipcall;NumNeighbors=1;NumThresholdNeighbors=1;MatchId=3062;TruScore=0.265823;PctSeqSimilarity=0;PctSizeSimilarity=0.797468;PctRecOverlap=0;SizeDiff=16;StartDistance=123;EndDistance=60	GT	0/1
chr4	96117911	svim.INS.5951	N	<INS>	12	PASS	END=96117911;SVTYPE=INS;SVLEN=334;SC=DeBreak,Sniffles2,SVIM;NumNeighbors=1;NumThresholdNeighbors=1;MatchId=3064;TruScore=0.304266;PctSeqSimilarity=0;PctSizeSimilarity=0.910082;PctRecOverlap=0.00271739;SizeDiff=-33;StartDistance=10;EndDistance=-357	GT	0/1
chr4	97569546	.	N	<INS>	.	PASS	END=97569546;SVTYPE=INS;SVLEN=54;SC=DeBreak,NanoVar,Smartie-sv_aln;NumNeighbors=1;NumThresholdNeighbors=1;MatchId=3067;TruScore=0.314815;PctSeqSimilarity=0;PctSizeSimilarity=0.944444;PctRecOverlap=0;SizeDiff=3;StartDistance=2;EndDistance=1	GT	./.
chr4	100510192	.	N	<INS>	30	.	END=100510192;SVTYPE=INS;SVLEN=564;SC=DeBreak,pbsv,Smartie-sv_aln,Smartie-sv_asm,Dipcall;NumNeighbors=1;NumThresholdNeighbors=1;MatchId=3071;TruScore=0.21722;PctSeqSimilarity=0;PctSizeSimilarity=0.648936;PctRecOverlap=0.0027248;SizeDiff=198;StartDistance=330;EndDistance=-36	GT	1/0
chr4	100670307	chr4-100670308-INS-52	N	<INS>	.	.	END=100670307;SVTYPE=INS;SVLEN=52;SC=DeBreak,MAMnet,Sniffles2,cuteSV,NanoVar,SVIM,Sniffles,Smartie-sv_aln,Smartie-sv_asm,SVIM-asm,PAV;NumNeighbors=1;NumThresholdNeighbors=1;MatchId=3073;TruScore=0.333333;PctSeqSimilarity=0;PctSizeSimilarity=1;PctRecOverlap=0;SizeDiff=0;StartDistance=-16;EndDistance=-68	GT	0/1
chr4	102928234	.	N	<INS>	.	PASS	END=102928234;SVTYPE=INS;SVLEN=50;SC=DeBreak,Sniffles2,NanoVar,Smartie-sv_aln;NumNeighbors=1;NumThresholdNeighbors=1;MatchId=3075;TruScore=0.333333;PctSeqSimilarity=0;PctSizeSimilarity=1;PctRecOverlap=0;SizeDiff=0;StartDistance=-1;EndDistance=-2	GT	./.
chr4	107320237	.	N	<INS>	30	.	END=107320237;SVTYPE=INS;SVLEN=65;SC=DeBreak,MAMnet,Sniffles2,cuteSV,NanoVar,pbsv,SVIM,Sniffles,Smartie-sv_aln,Smartie-sv_asm,SVIM-asm,PAV,Dipcall;NumNeighbors=1;NumThresholdNeighbors=1;MatchId=3084;TruScore=0.333333;PctSeqSimilarity=0;PctSizeSimilarity=1;PctRecOverlap=0;SizeDiff=0;StartDistance=-1;EndDistance=-2	GT	1/0
chr4	108228508	.	N	<INS>	.	PASS	END=108228508;SVTYPE=INS;SVLEN=203;SC=DeBreak,Sniffles2,cuteSV,NanoVar,SVIM,Sniffles,Smartie-sv_aln,PBHoney;NumNeighbors=1;NumThresholdNeighbors=1;MatchId=3085;TruScore=0.333333;PctSeqSimilarity=0;PctSizeSimilarity=1;PctRecOverlap=0;SizeDiff=0;StartDistance=-120;EndDistance=-323	GT	./.
chr4	109331022	.	N	<INS>	.	PASS	END=109331022;SVTYPE=INS;SVLEN=169;SC=DeBreak,cuteSV,Smartie-sv_aln;NumNeighbors=1;NumThresholdNeighbors=1;MatchId=3090;TruScore=0.21628;PctSeqSimilarity=0;PctSizeSimilarity=0.645038;PctRecOverlap=0.00380228;SizeDiff=-93;StartDistance=164;EndDistance=-98	GT	./.
chr4	110674989	chr4-110674990-INS-203	N	<INS>	.	.	END=110674989;SVTYPE=INS;SVLEN=203;SC=DeBreak,Sniffles2,SKSV,cuteSV,NanoVar,SVIM,Sniffles,Smartie-sv_aln,PBHoney,Smartie-sv_asm,SVIM-asm,PAV;NumNeighbors=1;NumThresholdNeighbors=1;MatchId=3094;TruScore=0.316272;PctSeqSimilarity=0;PctSizeSimilarity=0.944186;PctRecOverlap=0.00462963;SizeDiff=-12;StartDistance=2;EndDistance=-213	GT	1/1
chr4	112583828	nv_SV15230-484B	N	<INS>	16.7	PASS	END=112583829;SVTYPE=INS;SVLEN=180;SC=DeBreak,Sniffles2,NanoVar;NumNeighbors=1;NumThresholdNeighbors=1;MatchId=3097;TruScore=0.206116;PctSeqSimilarity=0;PctSizeSimilarity=0.6;PctRecOverlap=0.0183486;SizeDiff=72;StartDistance=107;EndDistance=0	GT	1/1
chr4	115454131	.	N	<DEL>	.	PASS	END=115454194;SVTYPE=DEL;SVLEN=-63;SC=DeBreak,SKSV,cuteSV,NanoVar,pbsv,SVIM,Smartie-sv_aln,PBHoney,Smartie-sv_asm;NumNeighbors=1;NumThresholdNeighbors=1;MatchId=3100;TruScore=0.661458;PctSeqSimilarity=0;PctSizeSimilarity=1;PctRecOverlap=0.984375;SizeDiff=0;StartDistance=-1;EndDistance=-1	GT	0/1
chr4	115460461	chr4-115460462-INS-160	N	<INS>	.	.	END=115460461;SVTYPE=INS;SVLEN=160;SC=DeBreak,cuteSV,PBHoney,Smartie-sv_asm,SVIM-asm,PAV;NumNeighbors=2;NumThresholdNeighbors=1;MatchId=3101;TruScore=0.189125;PctSeqSimilarity=0;PctSizeSimilarity=0.567376;PctRecOverlap=0;SizeDiff=-122;StartDistance=-177;EndDistance=-459	GT	0/1
chr4	115460918	.	N	<INS>	30	.	END=115460918;SVTYPE=INS;SVLEN=235;SC=DeBreak,MAMnet,Sniffles2,SKSV,NanoVar,SVIM,Sniffles,Smartie-sv_aln,Smartie-sv_asm,PAV,Dipcall;NumNeighbors=1;NumThresholdNeighbors=1;MatchId=3103;TruScore=0.210009;PctSeqSimilarity=0;PctSizeSimilarity=0.630027;PctRecOverlap=0;SizeDiff=-138;StartDistance=454;EndDistance=81	GT	./1
chr4	118987677	SKSV.DEL.8958	N	<DEL>	419.9	PASS	END=118987799;SVTYPE=DEL;SVLEN=122;SC=DeBreak,SKSV;NumNeighbors=1;NumThresholdNeighbors=1;MatchId=3111;TruScore=0.26776;PctSeqSimilarity=0;PctSizeSimilarity=0.803279;PctRecOverlap=0;SizeDiff=24;StartDistance=394;EndDistance=418	GT	1/1
chr4	119515898	.	N	<INS>	30	.	END=119515898;SVTYPE=INS;SVLEN=287;SC=DeBreak,MAMnet,Sniffles2,SKSV,cuteSV,pbsv,SVIM,Sniffles,Smartie-sv_aln,PBHoney,Smartie-sv_asm,SVIM-asm,PAV,Dipcall;NumNeighbors=1;NumThresholdNeighbors=1;MatchId=3112;TruScore=0.333333;PctSeqSimilarity=0;PctSizeSimilarity=1;PctRecOverlap=0;SizeDiff=0;StartDistance=-1;EndDistance=-2	GT	0/1
chr4	121042919	chr4-121042920-INS-65	N	<INS>	.	.	END=121042919;SVTYPE=INS;SVLEN=65;SC=DeBreak,MAMnet,Sniffles2,cuteSV,SVIM,Sniffles,Smartie-sv_aln,Smartie-sv_asm,SVIM-asm,PAV;NumNeighbors=1;NumThresholdNeighbors=1;MatchId=3115;TruScore=0.328205;PctSeqSimilarity=0;PctSizeSimilarity=0.984615;PctRecOverlap=0;SizeDiff=1;StartDistance=-8;EndDistance=-72	GT	1/0
chr4	122286696	chr4-122286697-DEL-65	N	<DEL>	.	.	END=122286761;SVTYPE=DEL;SVLEN=65;SC=DeBreak,Sniffles2,SKSV,cuteSV,NanoVar,pbsv,SVIM,Sniffles,Smartie-sv_aln,PBHoney,PAV;NumNeighbors=1;NumThresholdNeighbors=1;MatchId=3117;TruScore=0.443745;PctSeqSimilarity=0;PctSizeSimilarity=0.861538;PctRecOverlap=0.469697;SizeDiff=9;StartDistance=26;EndDistance=35	GT	1/0
chr4	122423871	.	N	<INS>	30	.	END=122423871;SVTYPE=INS;SVLEN=56;SC=DeBreak,MAMnet,Sniffles2,cuteSV,SVIM,Sniffles,Smartie-sv_aln,Smartie-sv_asm,SVIM-asm,PAV,Dipcall;NumNeighbors=1;NumThresholdNeighbors=1;MatchId=3118;TruScore=0.333333;PctSeqSimilarity=0;PctSizeSimilarity=1;PctRecOverlap=0;SizeDiff=0;StartDistance=-48;EndDistance=-104	GT	1/1
chr4	131735452	.	N	<INS>	30	.	END=131735452;SVTYPE=INS;SVLEN=61;SC=DeBreak,MAMnet,Sniffles2,SKSV,cuteSV,NanoVar,pbsv,SVIM,Sniffles,Smartie-sv_aln,Smartie-sv_asm,SVIM-asm,PAV,Dipcall;NumNeighbors=1;NumThresholdNeighbors=1;MatchId=3135;TruScore=0.333333;PctSeqSimilarity=0;PctSizeSimilarity=1;PctRecOverlap=0;SizeDiff=0;StartDistance=-1;EndDistance=-2	GT	1/0
chr4	132645533	.	N	<DEL>	.	PASS	END=132647762;SVTYPE=DEL;SVLEN=-2229;SC=DeBreak,MAMnet,SKSV,pbsv,PBHoney;NumNeighbors=1;NumThresholdNeighbors=1;MatchId=3137;TruScore=0.593228;PctSeqSimilarity=0;PctSizeSimilarity=0.88982;PctRecOverlap=0.889864;SizeDiff=-276;StartDistance=102;EndDistance=-174	GT	./.
chr4	133068263	chr4-133068264-INS-79	N	<INS>	.	.	END=133068263;SVTYPE=INS;SVLEN=79;SC=DeBreak,Sniffles2,cuteSV,pbsv,SVIM,Sniffles,Smartie-sv_aln,PAV;NumNeighbors=1;NumThresholdNeighbors=1;MatchId=3150;TruScore=0.253165;PctSeqSimilarity=0;PctSizeSimilarity=0.759494;PctRecOverlap=0;SizeDiff=19;StartDistance=79;EndDistance=78	GT	1/0
chr4	134630631	chr4-134630632-INS-59	N	<INS>	.	.	END=134630631;SVTYPE=INS;SVLEN=59;SC=DeBreak,MAMnet,Sniffles2,SKSV,cuteSV,NanoVar,pbsv,SVIM,Sniffles,Smartie-sv_aln,PBHoney,Smartie-sv_asm,SVIM-asm,PAV;NumNeighbors=1;NumThresholdNeighbors=1;MatchId=3152;TruScore=0.333333;PctSeqSimilarity=0;PctSizeSimilarity=1;PctRecOverlap=0;SizeDiff=0;StartDistance=-1;EndDistance=-2	GT	1/0
chr4	141701148	.	N	<INS>	30	.	END=141701148;SVTYPE=INS;SVLEN=150;SC=DeBreak,MAMnet,Sniffles2,SKSV,cuteSV,NanoVar,SVIM,Sniffles,Smartie-sv_aln,PBHoney,Smartie-sv_asm,SVIM-asm,PAV,Dipcall;NumNeighbors=1;NumThresholdNeighbors=1;MatchId=3162;TruScore=0.268889;PctSeqSimilarity=0;PctSizeSimilarity=0.806667;PctRecOverlap=0;SizeDiff=29;StartDistance=-43;EndDistance=-164	GT	1/0
chr4	141701762	.	N	<INS>	30	.	END=141701762;SVTYPE=INS;SVLEN=130;SC=DeBreak,Sniffles2,SVIM,Sniffles,Smartie-sv_aln,Smartie-sv_asm,PAV,Dipcall;NumNeighbors=1;NumThresholdNeighbors=1;MatchId=3163;TruScore=0.328205;PctSeqSimilarity=0;PctSizeSimilarity=0.984615;PctRecOverlap=0;SizeDiff=2;StartDistance=-104;EndDistance=-232	GT	0/1
chr4	147207615	chr4-147207616-INS-304	N	<INS>	.	.	END=147207615;SVTYPE=INS;SVLEN=304;SC=DeBreak,SKSV,NanoVar,PAV;NumNeighbors=1;NumThresholdNeighbors=1;MatchId=3173;TruScore=0.253333;PctSeqSimilarity=0;PctSizeSimilarity=0.76;PctRecOverlap=0;SizeDiff=-96;StartDistance=-58;EndDistance=-458	GT	0/1
chr4	147208027	.	N	<INS>	30	.	END=147208027;SVTYPE=INS;SVLEN=144;SC=DeBreak,MAMnet,Sniffles2,cuteSV,SVIM,Sniffles,Smartie-sv_aln,PBHoney,Smartie-sv_asm,SVIM-asm,PAV,Dipcall;NumNeighbors=1;NumThresholdNeighbors=1;MatchId=3175;TruScore=0.333333;PctSeqSimilarity=0;PctSizeSimilarity=1;PctRecOverlap=0;SizeDiff=0;StartDistance=-113;EndDistance=-257	GT	0/1
chr4	148342383	nv_SV15673-8DC8C	N	<INS>	8.4	PASS	END=148342384;SVTYPE=INS;SVLEN=151;SC=DeBreak,MAMnet,Sniffles2,SKSV,cuteSV,NanoVar;NumNeighbors=1;NumThresholdNeighbors=1;MatchId=3177;TruScore=0.291391;PctSeqSimilarity=0;PctSizeSimilarity=0.874172;PctRecOverlap=0;SizeDiff=19;StartDistance=-54;EndDistance=-185	GT	0/1
chr4	149413874	chr4-149413875-INS-55	N	<INS>	.	.	END=149413874;SVTYPE=INS;SVLEN=55;SC=DeBreak,Sniffles2,cuteSV,NanoVar,pbsv,SVIM,Sniffles,Smartie-sv_aln,Smartie-sv_asm,PAV;NumNeighbors=1;NumThresholdNeighbors=1;MatchId=3185;TruScore=0.316092;PctSeqSimilarity=0;PctSizeSimilarity=0.948276;PctRecOverlap=0;SizeDiff=-3;StartDistance=-31;EndDistance=-89	GT	1/1
chr4	149414924	svim_asm.INS.4108	N	<INS>	.	PASS	END=149414924;SVTYPE=INS;SVLEN=261;SC=DeBreak,SVIM-asm;NumNeighbors=1;NumThresholdNeighbors=1;MatchId=3188;TruScore=0.186695;PctSeqSimilarity=0;PctSizeSimilarity=0.560086;PctRecOverlap=0;SizeDiff=-205;StartDistance=-100;EndDistance=-566	GT	1/1
chr4	149415525	.	N	<INS>	30	.	END=149415525;SVTYPE=INS;SVLEN=185;SC=DeBreak,cuteSV,PBHoney,Smartie-sv_asm,PAV,Dipcall;NumNeighbors=2;NumThresholdNeighbors=1;MatchId=3189;TruScore=0.291892;PctSeqSimilarity=0;PctSizeSimilarity=0.875676;PctRecOverlap=0;SizeDiff=23;StartDistance=-180;EndDistance=-342	GT	0/1
chr4	149415740	.	N	<DEL>	.	PASS	END=149415796;SVTYPE=DEL;SVLEN=-56;SC=DeBreak,Sniffles2,cuteSV,pbsv,SVIM,Sniffles,Smartie-sv_aln;NumNeighbors=1;NumThresholdNeighbors=1;MatchId=3191;TruScore=0.424327;PctSeqSimilarity=0;PctSizeSimilarity=0.746667;PctRecOverlap=0.526316;SizeDiff=-19;StartDistance=-17;EndDistance=-36	GT	./.
chr4	152311221	.	N	<INS>	30	.	END=152311221;SVTYPE=INS;SVLEN=79;SC=DeBreak,Sniffles2,SKSV,cuteSV,pbsv,SVIM,PBHoney,Smartie-sv_asm,SVIM-asm,PAV,Dipcall;NumNeighbors=1;NumThresholdNeighbors=1;MatchId=3200;TruScore=0.312236;PctSeqSimilarity=0;PctSizeSimilarity=0.936709;PctRecOverlap=0;SizeDiff=5;StartDistance=-23;EndDistance=-97	GT	1/.
chr4	154050971	.	N	<INS>	30	.	END=154050971;SVTYPE=INS;SVLEN=71;SC=DeBreak,Sniffles2,cuteSV,NanoVar,pbsv,SVIM,Sniffles,Smartie-sv_aln,Smartie-sv_asm,SVIM-asm,PAV,Dipcall;NumNeighbors=3;NumThresholdNeighbors=1;MatchId=3203;TruScore=0.319456;PctSeqSimilarity=0;PctSizeSimilarity=0.943662;PctRecOverlap=0.0147059;SizeDiff=4;StartDistance=1;EndDistance=-66	GT	1/0
chr4	154051162	.	N	<DEL>	.	PASS	END=154051304;SVTYPE=DEL;SVLEN=-142;SC=DeBreak,Sniffles2,cuteSV,NanoVar,pbsv,SVIM,Sniffles,Smartie-sv_aln,PBHoney;NumNeighbors=2;NumThresholdNeighbors=1;MatchId=3204;TruScore=0.599068;PctSeqSimilarity=0;PctSizeSimilarity=1;PctRecOverlap=0.797203;SizeDiff=0;StartDistance=-29;EndDistance=-29	GT	./.
chr4	154051191	.	N	<INS>	30	GAP2	END=154051191;SVTYPE=INS;SVLEN=366;SC=DeBreak,Sniffles2,pbsv,PBHoney,Smartie-sv_asm,SVIM-asm,PAV,Dipcall;NumNeighbors=1;NumThresholdNeighbors=1;MatchId=3205;TruScore=0.265795;PctSeqSimilarity=0;PctSizeSimilarity=0.797386;PctRecOverlap=0;SizeDiff=-93;StartDistance=480;EndDistance=21	GT	1/.
chr4	156459287	.	N	<DEL>	30	.	END=156459345;SVTYPE=DEL;SVLEN=58;SC=DeBreak,MAMnet,Sniffles2,SKSV,cuteSV,NanoVar,SVIM,Sniffles,Smartie-sv_aln,PBHoney,SVIM-asm,PAV,Dipcall;NumNeighbors=1;NumThresholdNeighbors=1;MatchId=3217;TruScore=0.661017;PctSeqSimilarity=0;PctSizeSimilarity=1;PctRecOverlap=0.983051;SizeDiff=0;StartDistance=-1;EndDistance=-1	GT	0/1
chr4	156734854	.	N	<DEL>	30	.	END=156734904;SVTYPE=DEL;SVLEN=50;SC=DeBreak,MAMnet,Sniffles2,SKSV,cuteSV,NanoVar,pbsv,SVIM,Sniffles,Smartie-sv_aln,PBHoney,Smartie-sv_asm,SVIM-asm,PAV,Dipcall;NumNeighbors=1;NumThresholdNeighbors=1;MatchId=3218;TruScore=0.660131;PctSeqSimilarity=0;PctSizeSimilarity=1;PctRecOverlap=0.980392;SizeDiff=0;StartDistance=-1;EndDistance=-1	GT	1/0
chr4	157083263	chr4-157083264-INS-50	N	<INS>	.	.	END=157083263;SVTYPE=INS;SVLEN=50;SC=DeBreak,Sniffles2,NanoVar,pbsv,SVIM,Sniffles,Smartie-sv_aln,Smartie-sv_asm,PAV;NumNeighbors=1;NumThresholdNeighbors=1;MatchId=3221;TruScore=0.333333;PctSeqSimilarity=0;PctSizeSimilarity=1;PctRecOverlap=0;SizeDiff=0;StartDistance=-1;EndDistance=-2	GT	1/0
chr4	157581837	.	N	<INS>	.	PASS	END=157581837;SVTYPE=INS;SVLEN=136;SC=DeBreak,Smartie-sv_aln;NumNeighbors=1;NumThresholdNeighbors=1;MatchId=3223;TruScore=0.333316;PctSeqSimilarity=0;PctSizeSimilarity=0.992701;PctRecOverlap=0.00724638;SizeDiff=-1;StartDistance=48;EndDistance=-89	GT	./.
chr4	159027364	.	N	<INS>	.	PASS	END=159027364;SVTYPE=INS;SVLEN=170;SC=DeBreak,Sniffles2,cuteSV,NanoVar,pbsv,Smartie-sv_aln,PBHoney;NumNeighbors=2;NumThresholdNeighbors=2;MatchId=3228;TruScore=0.290598;PctSeqSimilarity=0;PctSizeSimilarity=0.871795;PctRecOverlap=0;SizeDiff=-25;StartDistance=-317;EndDistance=-512	GT	./.
chr4	159028080	chr4-159028081-INS-241	N	<INS>	.	.	END=159028080;SVTYPE=INS;SVLEN=241;SC=DeBreak,Sniffles2,Smartie-sv_asm,SVIM-asm,PAV;NumNeighbors=2;NumThresholdNeighbors=2;MatchId=3229;TruScore=0.305551;PctSeqSimilarity=0;PctSizeSimilarity=0.912879;PctRecOverlap=0.00377358;SizeDiff=-23;StartDistance=128;EndDistance=-136	GT	1/1
chr4	160444977	.	N	<INS>	30	.	END=160444977;SVTYPE=INS;SVLEN=177;SC=DeBreak,Sniffles2,cuteSV,SVIM,Sniffles,Smartie-sv_aln,PBHoney,Smartie-sv_asm,SVIM-asm,PAV,Dipcall;NumNeighbors=1;NumThresholdNeighbors=1;MatchId=3236;TruScore=0.237288;PctSeqSimilarity=0;PctSizeSimilarity=0.711864;PctRecOverlap=0;SizeDiff=51;StartDistance=-375;EndDistance=-501	GT	./1
chr4	163074803	.	N	<INS>	.	PASS	END=163074803;SVTYPE=INS;SVLEN=53;SC=DeBreak,MAMnet,Sniffles2,cuteSV,NanoVar,pbsv,SVIM,Sniffles,Smartie-sv_aln;NumNeighbors=1;NumThresholdNeighbors=1;MatchId=3239;TruScore=0.314465;PctSeqSimilarity=0;PctSizeSimilarity=0.943396;PctRecOverlap=0;SizeDiff=3;StartDistance=-44;EndDistance=-45	GT	./.
chr4	168030216	.	N	<INS>	30	.	END=168030216;SVTYPE=INS;SVLEN=585;SC=DeBreak,Smartie-sv_asm,Dipcall;NumNeighbors=1;NumThresholdNeighbors=1;MatchId=3256;TruScore=0.306602;PctSeqSimilarity=0;PctSizeSimilarity=0.917949;PctRecOverlap=0.00185874;SizeDiff=48;StartDistance=120;EndDistance=-417	GT	0/1
chr4	174404687	cuteSV.INS.11014	N	<INS>	343.5	PASS	END=174404687;SVTYPE=INS;SVLEN=195;SC=DeBreak,SKSV,cuteSV;NumNeighbors=1;NumThresholdNeighbors=1;MatchId=3266;TruScore=0.2;PctSeqSimilarity=0;PctSizeSimilarity=0.6;PctRecOverlap=0;SizeDiff=-130;StartDistance=-12;EndDistance=-337	GT	1/1
chr4	174788646	.	N	<DEL>	.	PASS	END=174788706;SVTYPE=DEL;SVLEN=-60;SC=DeBreak,MAMnet,Sniffles2,SKSV,cuteSV,SVIM,Sniffles,Smartie-sv_aln;NumNeighbors=2;NumThresholdNeighbors=2;MatchId=3270;TruScore=0.322222;PctSeqSimilarity=0;PctSizeSimilarity=0.966667;PctRecOverlap=0;SizeDiff=2;StartDistance=-248;EndDistance=-246	GT	./.
chr4	174788893	.	N	<DEL>	30	.	END=174788980;SVTYPE=DEL;SVLEN=87;SC=DeBreak,SVIM,Smartie-sv_aln,PBHoney,Smartie-sv_asm,SVIM-asm,PAV,Dipcall;NumNeighbors=1;NumThresholdNeighbors=1;MatchId=3271;TruScore=0.662879;PctSeqSimilarity=0;PctSizeSimilarity=1;PctRecOverlap=0.988636;SizeDiff=0;StartDistance=-1;EndDistance=-1	GT	0/1
chr4	175263504	.	N	<DEL>	30	.	END=175263554;SVTYPE=DEL;SVLEN=50;SC=DeBreak,MAMnet,Sniffles2,SKSV,cuteSV,NanoVar,pbsv,SVIM,Sniffles,Smartie-sv_aln,PBHoney,Smartie-sv_asm,SVIM-asm,PAV,Dipcall;NumNeighbors=1;NumThresholdNeighbors=1;MatchId=3273;TruScore=0.6409;PctSeqSimilarity=0;PctSizeSimilarity=0.980392;PctRecOverlap=0.942308;SizeDiff=-1;StartDistance=-2;EndDistance=-3	GT	1/.
chr4	176024544	.	N	<INS>	30	.	END=176024544;SVTYPE=INS;SVLEN=78;SC=DeBreak,MAMnet,Sniffles2,SKSV,cuteSV,NanoVar,SVIM,Sniffles,Smartie-sv_aln,PBHoney,Smartie-sv_asm,SVIM-asm,PAV,Dipcall;NumNeighbors=1;NumThresholdNeighbors=1;MatchId=3275;TruScore=0.324786;PctSeqSimilarity=0;PctSizeSimilarity=0.974359;PctRecOverlap=0;SizeDiff=2;StartDistance=-67;EndDistance=-143	GT	1/0
chr4	176547201	chr4-176547202-INS-70	N	<INS>	.	.	END=176547201;SVTYPE=INS;SVLEN=70;SC=DeBreak,MAMnet,Sniffles2,SKSV,cuteSV,NanoVar,pbsv,SVIM,Sniffles,Smartie-sv_aln,Smartie-sv_asm,PAV;NumNeighbors=1;NumThresholdNeighbors=1;MatchId=3276;TruScore=0.295238;PctSeqSimilarity=0;PctSizeSimilarity=0.885714;PctRecOverlap=0;SizeDiff=8;StartDistance=-10;EndDistance=-72	GT	0/1
chr4	177139928	SKSV.INS.11116	N	<INS>	142.1	PASS	END=177139928;SVTYPE=INS;SVLEN=608;SC=DeBreak,SKSV;NumNeighbors=1;NumThresholdNeighbors=1;MatchId=3281;TruScore=0.262613;PctSeqSimilarity=0;PctSizeSimilarity=0.786546;PctRecOverlap=0.00129199;SizeDiff=-165;StartDistance=252;EndDistance=-521	GT	0/1
chr4	179025882	chr4-179025883-INS-56	N	<INS>	.	.	END=179025882;SVTYPE=INS;SVLEN=56;SC=DeBreak,MAMnet,Sniffles2,SKSV,cuteSV,NanoVar,pbsv,SVIM,Sniffles,Smartie-sv_aln,Smartie-sv_asm,SVIM-asm,PAV;NumNeighbors=1;NumThresholdNeighbors=1;MatchId=3288;TruScore=0.333333;PctSeqSimilarity=0;PctSizeSimilarity=1;PctRecOverlap=0;SizeDiff=0;StartDistance=-1;EndDistance=-2	GT	1/1
chr4	181744611	.	N	<DEL>	.	PASS	END=181744677;SVTYPE=DEL;SVLEN=-66;SC=DeBreak,MAMnet,Sniffles2,SKSV,cuteSV,NanoVar,pbsv,SVIM,Sniffles,Smartie-sv_aln,PBHoney;NumNeighbors=1;NumThresholdNeighbors=1;MatchId=3301;TruScore=0.40796;PctSeqSimilarity=0;PctSizeSimilarity=1;PctRecOverlap=0.223881;SizeDiff=0;StartDistance=-52;EndDistance=-52	GT	./.
chr4	183046109	chr4-183046110-INS-61	N	<INS>	.	.	END=183046109;SVTYPE=INS;SVLEN=61;SC=DeBreak,MAMnet,Sniffles2,SKSV,cuteSV,pbsv,SVIM,Sniffles,Smartie-sv_aln,Smartie-sv_asm,SVIM-asm,PAV;NumNeighbors=1;NumThresholdNeighbors=1;MatchId=3319;TruScore=0.333333;PctSeqSimilarity=0;PctSizeSimilarity=1;PctRecOverlap=0;SizeDiff=0;StartDistance=-167;EndDistance=-228	GT	1/0
chr4	184657256	.	N	<INS>	30	GAP1	END=184657256;SVTYPE=INS;SVLEN=274;SC=DeBreak,Sniffles2,SKSV,cuteSV,SVIM,Sniffles,Smartie-sv_aln,PBHoney,Smartie-sv_asm,SVIM-asm,PAV,Dipcall;NumNeighbors=1;NumThresholdNeighbors=1;MatchId=3338;TruScore=0.332117;PctSeqSimilarity=0;PctSizeSimilarity=0.99635;PctRecOverlap=0;SizeDiff=1;StartDistance=-1;EndDistance=-274	GT	./1
chr4	184772316	.	N	<INS>	30	GAP1	END=184772316;SVTYPE=INS;SVLEN=134;SC=DeBreak,SKSV,SVIM,PBHoney,Smartie-sv_asm,SVIM-asm,PAV,Dipcall;NumNeighbors=2;NumThresholdNeighbors=1;MatchId=3341;TruScore=0.186111;PctSeqSimilarity=0;PctSizeSimilarity=0.558333;PctRecOverlap=0;SizeDiff=-106;StartDistance=-130;EndDistance=-131	GT	./1
chr4	184807387	.	N	<INS>	30	.	END=184807387;SVTYPE=INS;SVLEN=52;SC=DeBreak,Sniffles2,Sniffles,Smartie-sv_aln,Smartie-sv_asm,Dipcall;NumNeighbors=1;NumThresholdNeighbors=1;MatchId=3346;TruScore=0.333333;PctSeqSimilarity=0;PctSizeSimilarity=1;PctRecOverlap=0;SizeDiff=0;StartDistance=-1;EndDistance=-2	GT	1/0
chr4	185141551	.	N	<INS>	30	.	END=185141551;SVTYPE=INS;SVLEN=69;SC=DeBreak,MAMnet,Sniffles2,cuteSV,NanoVar,SVIM,Sniffles,Smartie-sv_aln,Smartie-sv_asm,SVIM-asm,PAV,Dipcall;NumNeighbors=1;NumThresholdNeighbors=1;MatchId=3347;TruScore=0.328502;PctSeqSimilarity=0;PctSizeSimilarity=0.985507;PctRecOverlap=0;SizeDiff=1;StartDistance=-57;EndDistance=-125	GT	0/1
chr4	185597541	.	N	<INS>	30	.	END=185597541;SVTYPE=INS;SVLEN=132;SC=DeBreak,MAMnet,Sniffles2,SKSV,cuteSV,pbsv,SVIM,Sniffles,Smartie-sv_aln,PBHoney,SVIM-asm,PAV,Dipcall;NumNeighbors=1;NumThresholdNeighbors=1;MatchId=3349;TruScore=0.333333;PctSeqSimilarity=0;PctSizeSimilarity=1;PctRecOverlap=0;SizeDiff=0;StartDistance=-56;EndDistance=-188	GT	0/1
chr4	185779551	.	N	<INS>	30	.	END=185779551;SVTYPE=INS;SVLEN=64;SC=DeBreak,Sniffles2,SVIM,Sniffles,Smartie-sv_aln,Smartie-sv_asm,PAV,Dipcall;NumNeighbors=1;NumThresholdNeighbors=1;MatchId=3351;TruScore=0.328125;PctSeqSimilarity=0;PctSizeSimilarity=0.984375;PctRecOverlap=0;SizeDiff=1;StartDistance=-426;EndDistance=-489	GT	1/0
chr4	185887135	.	N	<INS>	.	PASS	END=185887135;SVTYPE=INS;SVLEN=1155;SC=DeBreak,MAMnet,PBHoney;NumNeighbors=1;NumThresholdNeighbors=1;MatchId=3353;TruScore=0.331025;PctSeqSimilarity=0;PctSizeSimilarity=0.993074;PctRecOverlap=0;SizeDiff=8;StartDistance=-110;EndDistance=-1257	GT	./.
chr4	185887501	chr4-185887502-DEL-114	N	<DEL>	.	.	END=185887615;SVTYPE=DEL;SVLEN=114;SC=DeBreak,Sniffles2,SKSV,cuteSV,NanoVar,pbsv,SVIM,Sniffles,Smartie-sv_aln,Smartie-sv_asm,PAV;NumNeighbors=1;NumThresholdNeighbors=1;MatchId=3356;TruScore=0.207602;PctSeqSimilarity=0;PctSizeSimilarity=0.622807;PctRecOverlap=0;SizeDiff=43;StartDistance=-580;EndDistance=-537	GT	0/1
chr4	186143184	.	N	<DEL>	30	.	END=186143263;SVTYPE=DEL;SVLEN=79;SC=DeBreak,Sniffles2,SKSV,cuteSV,pbsv,SVIM,Sniffles,Smartie-sv_aln,PBHoney,Smartie-sv_asm,SVIM-asm,PAV,Dipcall;NumNeighbors=1;NumThresholdNeighbors=1;MatchId=3365;TruScore=0.641614;PctSeqSimilarity=0;PctSizeSimilarity=0.987342;PctRecOverlap=0.9375;SizeDiff=1;StartDistance=-5;EndDistance=-4	GT	1/0
chr4	186481852	.	N	<DEL>	30	.	END=186482047;SVTYPE=DEL;SVLEN=195;SC=DeBreak,Sniffles2,SKSV,cuteSV,NanoVar,pbsv,SVIM,Sniffles,Smartie-sv_aln,PBHoney,Smartie-sv_asm,SVIM-asm,PAV,Dipcall;NumNeighbors=1;NumThresholdNeighbors=1;MatchId=3366;TruScore=0.664966;PctSeqSimilarity=0;PctSizeSimilarity=1;PctRecOverlap=0.994898;SizeDiff=0;StartDistance=-1;EndDistance=-1	GT	1/0
chr4	186482603	.	N	<DEL>	30	.	END=186482678;SVTYPE=DEL;SVLEN=75;SC=DeBreak,Sniffles2,NanoVar,Smartie-sv_aln,Smartie-sv_asm,Dipcall;NumNeighbors=1;NumThresholdNeighbors=1;MatchId=3367;TruScore=0.266667;PctSeqSimilarity=0;PctSizeSimilarity=0.8;PctRecOverlap=0;SizeDiff=15;StartDistance=-76;EndDistance=-61	GT	1/0
chr4	186955526	.	N	<DEL>	30	.	END=186955616;SVTYPE=DEL;SVLEN=90;SC=DeBreak,MAMnet,Sniffles2,SKSV,cuteSV,NanoVar,pbsv,SVIM,Sniffles,Smartie-sv_aln,PBHoney,Smartie-sv_asm,SVIM-asm,PAV,Dipcall;NumNeighbors=1;NumThresholdNeighbors=1;MatchId=3369;TruScore=0.534799;PctSeqSimilarity=0;PctSizeSimilarity=1;PctRecOverlap=0.604396;SizeDiff=0;StartDistance=36;EndDistance=36	GT	0/1
chr4	186978766	chr4-186978767-INS-161	N	<INS>	.	.	END=186978766;SVTYPE=INS;SVLEN=161;SC=DeBreak,SKSV,PBHoney,Smartie-sv_asm,SVIM-asm,PAV;NumNeighbors=2;NumThresholdNeighbors=2;MatchId=3373;TruScore=0.196581;PctSeqSimilarity=0;PctSizeSimilarity=0.589744;PctRecOverlap=0;SizeDiff=-112;StartDistance=-51;EndDistance=-324	GT	0/1
chr4	187293115	chr4-187293116-INS-311	N	<INS>	.	.	END=187293115;SVTYPE=INS;SVLEN=311;SC=DeBreak,Sniffles2,cuteSV,pbsv,SVIM,Smartie-sv_aln,Smartie-sv_asm,SVIM-asm,PAV;NumNeighbors=2;NumThresholdNeighbors=2;MatchId=3381;TruScore=0.310379;PctSeqSimilarity=0;PctSizeSimilarity=0.931138;PctRecOverlap=0;SizeDiff=-23;StartDistance=404;EndDistance=70	GT	1/0
chr4	187398844	chr4-187398845-INS-448	N	<INS>	.	.	END=187398844;SVTYPE=INS;SVLEN=448;SC=DeBreak,Smartie-sv_asm,PAV;NumNeighbors=1;NumThresholdNeighbors=1;MatchId=3406;TruScore=0.222886;PctSeqSimilarity=0;PctSizeSimilarity=0.668657;PctRecOverlap=0;SizeDiff=-222;StartDistance=-250;EndDistance=-920	GT	1/0
chr4	187467944	chr4-187467945-INS-128	N	<INS>	.	.	END=187467944;SVTYPE=INS;SVLEN=128;SC=DeBreak,MAMnet,Sniffles2,cuteSV,SVIM,Sniffles,Smartie-sv_aln,PBHoney,Smartie-sv_asm,SVIM-asm,PAV;NumNeighbors=1;NumThresholdNeighbors=1;MatchId=3409;TruScore=0.166667;PctSeqSimilarity=0;PctSizeSimilarity=0.5;PctRecOverlap=0;SizeDiff=-128;StartDistance=-29;EndDistance=-285	GT	0/1
chr4	187893457	.	N	<DEL>	.	PASS	END=187893517;SVTYPE=DEL;SVLEN=-60;SC=DeBreak,Sniffles2,pbsv,Smartie-sv_asm;NumNeighbors=1;NumThresholdNeighbors=1;MatchId=3467;TruScore=0.327778;PctSeqSimilarity=0;PctSizeSimilarity=0.983333;PctRecOverlap=0;SizeDiff=1;StartDistance=-393;EndDistance=-392	GT	0/1
chr4	187902824	chr4-187902825-INS-56	N	<INS>	.	.	END=187902824;SVTYPE=INS;SVLEN=56;SC=DeBreak,MAMnet,Sniffles2,SKSV,cuteSV,NanoVar,SVIM,Sniffles,Smartie-sv_aln,Smartie-sv_asm,PAV;NumNeighbors=1;NumThresholdNeighbors=1;MatchId=3471;TruScore=0.306011;PctSeqSimilarity=0;PctSizeSimilarity=0.918033;PctRecOverlap=0;SizeDiff=-5;StartDistance=-75;EndDistance=-136	GT	0/1
chr4	187988298	.	N	<INS>	.	PASS	END=187988298;SVTYPE=INS;SVLEN=78;SC=DeBreak,Sniffles2,cuteSV,NanoVar,SVIM,Sniffles,Smartie-sv_aln;NumNeighbors=1;NumThresholdNeighbors=1;MatchId=3475;TruScore=0.333333;PctSeqSimilarity=0;PctSizeSimilarity=0.987179;PctRecOverlap=0.0128205;SizeDiff=1;StartDistance=12;EndDistance=-65	GT	./.
chr4	188225689	.	N	<DEL>	30	.	END=188225755;SVTYPE=DEL;SVLEN=66;SC=DeBreak,MAMnet,Sniffles2,SKSV,cuteSV,NanoVar,pbsv,SVIM,Sniffles,Smartie-sv_aln,Smartie-sv_asm,SVIM-asm,PAV,Dipcall;NumNeighbors=1;NumThresholdNeighbors=1;MatchId=3476;TruScore=0.64237;PctSeqSimilarity=0;PctSizeSimilarity=0.970588;PctRecOverlap=0.956522;SizeDiff=-2;StartDistance=-1;EndDistance=-3	GT	./1
chr4	188353545	Sniffles2.INS.5B2S3	N	<INS>	59	PASS	END=188353545;SVTYPE=INS;SVLEN=144;SC=DeBreak,Sniffles2;NumNeighbors=1;NumThresholdNeighbors=1;MatchId=3477;TruScore=0.235764;PctSeqSimilarity=0;PctSizeSimilarity=0.702439;PctRecOverlap=0.00485437;SizeDiff=-61;StartDistance=0;EndDistance=-205	GT	0/1
chr4	188913200	.	N	<INS>	30	.	END=188913200;SVTYPE=INS;SVLEN=160;SC=DeBreak,MAMnet,Sniffles2,cuteSV,pbsv,SVIM,Sniffles,Smartie-sv_aln,PBHoney,Smartie-sv_asm,SVIM-asm,PAV,Dipcall;NumNeighbors=1;NumThresholdNeighbors=1;MatchId=3480;TruScore=0.329193;PctSeqSimilarity=0;PctSizeSimilarity=0.98125;PctRecOverlap=0.00632911;SizeDiff=3;StartDistance=2;EndDistance=-155	GT	0/1
chr4	189121381	.	N	<INS>	30	.	END=189121381;SVTYPE=INS;SVLEN=88;SC=DeBreak,Sniffles2,SKSV,cuteSV,pbsv,SVIM,Sniffles,Smartie-sv_aln,PBHoney,Smartie-sv_asm,SVIM-asm,PAV,Dipcall;NumNeighbors=1;NumThresholdNeighbors=1;MatchId=3497;TruScore=0.329545;PctSeqSimilarity=0;PctSizeSimilarity=0.988636;PctRecOverlap=0;SizeDiff=1;StartDistance=-9;EndDistance=-10	GT	1/0
chr4	189294172	Sniffles2.INS.5C3S3	N	<INS>	58	PASS	END=189294172;SVTYPE=INS;SVLEN=179;SC=DeBreak,Sniffles2;NumNeighbors=1;NumThresholdNeighbors=1;MatchId=3501;TruScore=0.24463;PctSeqSimilarity=0;PctSizeSimilarity=0.726257;PctRecOverlap=0.00763359;SizeDiff=49;StartDistance=0;EndDistance=-130	GT	0/1
chr4	189314827	.	N	<DEL>	.	PASS	END=189315206;SVTYPE=DEL;SVLEN=-379;SC=DeBreak,MAMnet,Sniffles2,cuteSV,NanoVar,SVIM,Sniffles,Smartie-sv_aln,PBHoney;NumNeighbors=2;NumThresholdNeighbors=1;MatchId=3502;TruScore=0.32102;PctSeqSimilarity=0;PctSizeSimilarity=0.963061;PctRecOverlap=0;SizeDiff=14;StartDistance=-580;EndDistance=-566	GT	./.
chr4	189427541	.	N	<INS>	30	.	END=189427541;SVTYPE=INS;SVLEN=2711;SC=DeBreak,Smartie-sv_asm,SVIM-asm,PAV,Dipcall;NumNeighbors=1;NumThresholdNeighbors=1;MatchId=3517;TruScore=0.333456;PctSeqSimilarity=0;PctSizeSimilarity=1;PctRecOverlap=0.000368732;SizeDiff=0;StartDistance=82;EndDistance=-2629	GT	1/0
chr4	189792275	.	N	<INS>	.	PASS	END=189792275;SVTYPE=INS;SVLEN=207;SC=DeBreak,Sniffles2,SVIM,Smartie-sv_aln,Smartie-sv_asm;NumNeighbors=2;NumThresholdNeighbors=2;MatchId=3521;TruScore=0.333333;PctSeqSimilarity=0;PctSizeSimilarity=1;PctRecOverlap=0;SizeDiff=0;StartDistance=-1;EndDistance=-2	GT	0/1
chr4	189795508	.	N	<INS>	30	.	END=189795508;SVTYPE=INS;SVLEN=67;SC=DeBreak,Sniffles2,SKSV,cuteSV,NanoVar,pbsv,SVIM,Sniffles,Smartie-sv_aln,Smartie-sv_asm,SVIM-asm,PAV,Dipcall;NumNeighbors=1;NumThresholdNeighbors=1;MatchId=3522;TruScore=0.323383;PctSeqSimilarity=0;PctSizeSimilarity=0.970149;PctRecOverlap=0;SizeDiff=2;StartDistance=-64;EndDistance=-129	GT	1/.
chr4	189895356	SKSV.INS.11233	N	<INS>	124.4	PASS	END=189895356;SVTYPE=INS;SVLEN=274;SC=DeBreak,SKSV;NumNeighbors=2;NumThresholdNeighbors=2;MatchId=3529;TruScore=0.334545;PctSeqSimilarity=0;PctSizeSimilarity=1;PctRecOverlap=0.00363636;SizeDiff=0;StartDistance=250;EndDistance=-24	GT	0/1
chr4	190029633	nv_SV16641-15F7	N	<DEL>	7.5	PASS	END=190029704;SVTYPE=DEL;SVLEN=-71;SC=DeBreak,MAMnet,Sniffles2,SKSV,cuteSV,NanoVar;NumNeighbors=1;NumThresholdNeighbors=1;MatchId=3543;TruScore=0.262911;PctSeqSimilarity=0;PctSizeSimilarity=0.788732;PctRecOverlap=0;SizeDiff=15;StartDistance=-246;EndDistance=-231	GT	0/1
chr4	190156342	chr4-190156343-INS-68	N	<INS>	.	.	END=190156342;SVTYPE=INS;SVLEN=68;SC=DeBreak,Sniffles2,cuteSV,NanoVar,SVIM,Sniffles,Smartie-sv_aln,Smartie-sv_asm,SVIM-asm,PAV;NumNeighbors=1;NumThresholdNeighbors=1;MatchId=3555;TruScore=0.328431;PctSeqSimilarity=0;PctSizeSimilarity=0.985294;PctRecOverlap=0;SizeDiff=1;StartDistance=-58;EndDistance=-125	GT	0/1
chr4	190228919	.	N	<INS>	.	PASS	END=190228919;SVTYPE=INS;SVLEN=418;SC=DeBreak,Sniffles2,SKSV,cuteSV,NanoVar,SVIM,Sniffles,Smartie-sv_aln,PBHoney;NumNeighbors=1;NumThresholdNeighbors=1;MatchId=3557;TruScore=0.331746;PctSeqSimilarity=0;PctSizeSimilarity=0.995238;PctRecOverlap=0;SizeDiff=-2;StartDistance=-284;EndDistance=-704	GT	./.
chr4	190285164	chr4-190285165-DEL-87	N	<DEL>	.	.	END=190285251;SVTYPE=DEL;SVLEN=87;SC=DeBreak,Sniffles2,SKSV,cuteSV,NanoVar,SVIM,Sniffles,Smartie-sv_aln,PBHoney,Smartie-sv_asm,PAV;NumNeighbors=1;NumThresholdNeighbors=1;MatchId=3571;TruScore=0.659091;PctSeqSimilarity=0;PctSizeSimilarity=1;PctRecOverlap=0.977273;SizeDiff=0;StartDistance=-2;EndDistance=-2	GT	1/0
chr4	190329327	.	N	<INS>	30	.	END=190329327;SVTYPE=INS;SVLEN=52;SC=DeBreak,Sniffles2,SKSV,cuteSV,NanoVar,pbsv,SVIM,Sniffles,Smartie-sv_aln,SVIM-asm,PAV,Dipcall;NumNeighbors=1;NumThresholdNeighbors=1;MatchId=3575;TruScore=0.333333;PctSeqSimilarity=0;PctSizeSimilarity=1;PctRecOverlap=0;SizeDiff=0;StartDistance=-43;EndDistance=-95	GT	1/0
chr4	190381862	.	N	<INS>	30	.	END=190381862;SVTYPE=INS;SVLEN=270;SC=DeBreak,SVIM-asm,PAV,Dipcall;NumNeighbors=1;NumThresholdNeighbors=1;MatchId=3577;TruScore=0.209302;PctSeqSimilarity=0;PctSizeSimilarity=0.627907;PctRecOverlap=0;SizeDiff=-160;StartDistance=-47;EndDistance=-477	GT	0/1
chr4	190429329	.	N	<INS>	30	.	END=190429329;SVTYPE=INS;SVLEN=153;SC=DeBreak,MAMnet,Sniffles2,SKSV,cuteSV,NanoVar,SVIM,Sniffles,Smartie-sv_aln,PBHoney,Smartie-sv_asm,SVIM-asm,PAV,Dipcall;NumNeighbors=1;NumThresholdNeighbors=1;MatchId=3596;TruScore=0.331155;PctSeqSimilarity=0;PctSizeSimilarity=0.993464;PctRecOverlap=0;SizeDiff=1;StartDistance=-12;EndDistance=-164	GT	0/1
chr4	190479024	.	N	<INS>	30	.	END=190479024;SVTYPE=INS;SVLEN=4571;SC=DeBreak,MAMnet,Sniffles2,pbsv,SVIM,Smartie-sv_aln,Smartie-sv_asm,SVIM-asm,PAV,Dipcall;NumNeighbors=1;NumThresholdNeighbors=1;MatchId=3598;TruScore=0.210895;PctSeqSimilarity=0;PctSizeSimilarity=0.632684;PctRecOverlap=0;SizeDiff=1679;StartDistance=-4;EndDistance=-2896	GT	./1
chr4	190566887	.	N	<DEL>	.	PASS	END=190567175;SVTYPE=DEL;SVLEN=-288;SC=DeBreak,SKSV,cuteSV,PBHoney,Smartie-sv_asm;NumNeighbors=1;NumThresholdNeighbors=1;MatchId=3607;TruScore=0.343153;PctSeqSimilarity=0;PctSizeSimilarity=0.513889;PctRecOverlap=0.515571;SizeDiff=140;StartDistance=-69;EndDistance=71	GT	0/1
chr4	190572742	.	N	<INS>	.	PASS	END=190572742;SVTYPE=INS;SVLEN=1349;SC=DeBreak,Smartie-sv_asm;NumNeighbors=1;NumThresholdNeighbors=1;MatchId=3613;TruScore=0.237954;PctSeqSimilarity=0;PctSizeSimilarity=0.713862;PctRecOverlap=0;SizeDiff=386;StartDistance=-16;EndDistance=-979	GT	0/1
chr4	190607249	.	N	<INS>	30	.	END=190607249;SVTYPE=INS;SVLEN=2239;SC=DeBreak,cuteSV,pbsv,Smartie-sv_asm,SVIM-asm,PAV,Dipcall;NumNeighbors=1;NumThresholdNeighbors=1;MatchId=3623;TruScore=0.224356;PctSeqSimilarity=0;PctSizeSimilarity=0.673068;PctRecOverlap=0;SizeDiff=732;StartDistance=-334;EndDistance=-335	GT	1/0
chr4	190756872	.	N	<INS>	30	.	END=190756872;SVTYPE=INS;SVLEN=2058;SC=DeBreak,MAMnet,Sniffles2,SKSV,cuteSV,pbsv,SVIM,Sniffles,Smartie-sv_aln,Smartie-sv_asm,Dipcall;NumNeighbors=1;NumThresholdNeighbors=1;MatchId=3646;TruScore=0.284529;PctSeqSimilarity=0;PctSizeSimilarity=0.853588;PctRecOverlap=0;SizeDiff=-353;StartDistance=-34;EndDistance=-2445	GT	0/1
chr4	190899840	nv_SV16827-554DD	N	<INS>	11	PASS	END=190899841;SVTYPE=INS;SVLEN=1115;SC=DeBreak,NanoVar;NumNeighbors=1;NumThresholdNeighbors=1;MatchId=3680;TruScore=0.489836;PctSeqSimilarity=0;PctSizeSimilarity=0.969507;PctRecOverlap=0.5;SizeDiff=34;StartDistance=-1;EndDistance=-1	GT	0/1
chr15	20033651	.	N	<INS>	30	.	END=20033651;SVTYPE=INS;SVLEN=172;SC=DeBreak,MAMnet,Sniffles2,SKSV,cuteSV,NanoVar,pbsv,SVIM,Sniffles,Smartie-sv_aln,PBHoney,Smartie-sv_asm,SVIM-asm,PAV,Dipcall;NumNeighbors=1;NumThresholdNeighbors=1;MatchId=3698;TruScore=0.333333;PctSeqSimilarity=0;PctSizeSimilarity=1;PctRecOverlap=0;SizeDiff=0;StartDistance=-1;EndDistance=-2	GT	0/1
chr15	20148929	.	N	<DEL>	30	.	END=20149090;SVTYPE=DEL;SVLEN=161;SC=DeBreak,MAMnet,Sniffles2,SKSV,cuteSV,NanoVar,pbsv,SVIM,Sniffles,Smartie-sv_aln,PBHoney,Smartie-sv_asm,SVIM-asm,PAV,Dipcall;NumNeighbors=1;NumThresholdNeighbors=1;MatchId=3700;TruScore=0.664609;PctSeqSimilarity=0;PctSizeSimilarity=1;PctRecOverlap=0.993827;SizeDiff=0;StartDistance=-1;EndDistance=-1	GT	0/1
chr15	20309351	.	N	<INS>	30	GAP2	END=20309351;SVTYPE=INS;SVLEN=1793;SC=DeBreak,Smartie-sv_asm,SVIM-asm,PAV,Dipcall;NumNeighbors=1;NumThresholdNeighbors=1;MatchId=3721;TruScore=0.329431;PctSeqSimilarity=0;PctSizeSimilarity=0.98773;PctRecOverlap=0.000564334;SizeDiff=22;StartDistance=172;EndDistance=-1599	GT	1/.
chr15	20545992	chr15-20545993-INS-275	N	<INS>	.	.	END=20545992;SVTYPE=INS;SVLEN=275;SC=DeBreak,MAMnet,cuteSV,pbsv,PBHoney,PAV;NumNeighbors=1;NumThresholdNeighbors=1;MatchId=3735;TruScore=0.271203;PctSeqSimilarity=0;PctSizeSimilarity=0.813609;PctRecOverlap=0;SizeDiff=-63;StartDistance=-6;EndDistance=-344	GT	1/1
chr15	20547770	.	N	<DEL>	30	HET1;GAP2	END=20547831;SVTYPE=DEL;SVLEN=61;SC=DeBreak,MAMnet,Sniffles2,cuteSV,pbsv,SVIM,Smartie-sv_aln,SVIM-asm,Dipcall;NumNeighbors=2;NumThresholdNeighbors=1;MatchId=3751;TruScore=0.66129;PctSeqSimilarity=0;PctSizeSimilarity=1;PctRecOverlap=0.983871;SizeDiff=0;StartDistance=-1;EndDistance=-1	GT	./.
chr15	20548138	.	N	<INS>	30	HET1;GAP2	END=20548138;SVTYPE=INS;SVLEN=52;SC=DeBreak,Sniffles2,cuteSV,SVIM,Smartie-sv_aln,Smartie-sv_asm,Dipcall;NumNeighbors=2;NumThresholdNeighbors=1;MatchId=3754;TruScore=0.333333;PctSeqSimilarity=0;PctSizeSimilarity=1;PctRecOverlap=0;SizeDiff=0;StartDistance=-11;EndDistance=-63	GT	./.
chr15	20548471	.	N	<DEL>	30	HET1;GAP2	END=20548637;SVTYPE=DEL;SVLEN=166;SC=DeBreak,Sniffles2,cuteSV,pbsv,SVIM,Sniffles,Smartie-sv_aln,Smartie-sv_asm,SVIM-asm,PAV,Dipcall;NumNeighbors=1;NumThresholdNeighbors=1;MatchId=3755;TruScore=0.664671;PctSeqSimilarity=0;PctSizeSimilarity=1;PctRecOverlap=0.994012;SizeDiff=0;StartDistance=-1;EndDistance=-1	GT	./.
chr15	20881477	.	N	<INS>	.	PASS	END=20881477;SVTYPE=INS;SVLEN=125;SC=DeBreak,MAMnet,Sniffles2,SKSV,cuteSV,pbsv,SVIM,Sniffles,Smartie-sv_aln;NumNeighbors=1;NumThresholdNeighbors=1;MatchId=3760;TruScore=0.328;PctSeqSimilarity=0;PctSizeSimilarity=0.984;PctRecOverlap=0;SizeDiff=2;StartDistance=-4;EndDistance=-5	GT	./.
chr15	21317226	.	N	<DEL>	30	GAP2	END=21317349;SVTYPE=DEL;SVLEN=123;SC=DeBreak,pbsv,SVIM-asm,PAV,Dipcall;NumNeighbors=1;NumThresholdNeighbors=1;MatchId=3779;TruScore=0.317073;PctSeqSimilarity=0;PctSizeSimilarity=0.951219;PctRecOverlap=0;SizeDiff=6;StartDistance=-559;EndDistance=-553	GT	1/.
chr15	22560827	.	N	<INS>	30	.	END=22560827;SVTYPE=INS;SVLEN=64;SC=DeBreak,MAMnet,Sniffles2,SKSV,cuteSV,NanoVar,SVIM,Sniffles,Smartie-sv_aln,Smartie-sv_asm,SVIM-asm,PAV,Dipcall;NumNeighbors=1;NumThresholdNeighbors=1;MatchId=3791;TruScore=0.333333;PctSeqSimilarity=0;PctSizeSimilarity=1;PctRecOverlap=0;SizeDiff=0;StartDistance=-27;EndDistance=-91	GT	0/1
chr15	22825822	.	N	<INS>	30	.	END=22825822;SVTYPE=INS;SVLEN=261;SC=DeBreak,MAMnet,cuteSV,pbsv,Smartie-sv_aln,PBHoney,PAV,Dipcall;NumNeighbors=2;NumThresholdNeighbors=1;MatchId=3797;TruScore=0.332056;PctSeqSimilarity=0;PctSizeSimilarity=0.996169;PctRecOverlap=0;SizeDiff=1;StartDistance=-35;EndDistance=-36	GT	0/1
chr15	22826841	.	N	<INS>	.	PASS	END=22826841;SVTYPE=INS;SVLEN=79;SC=DeBreak,Sniffles2,cuteSV,NanoVar,SVIM,Sniffles,Smartie-sv_aln,Smartie-sv_asm;NumNeighbors=1;NumThresholdNeighbors=1;MatchId=3800;TruScore=0.265993;PctSeqSimilarity=0;PctSizeSimilarity=0.79798;PctRecOverlap=0;SizeDiff=-20;StartDistance=-27;EndDistance=-28	GT	0/1
chr15	22828794	.	N	<INS>	.	PASS	END=22828794;SVTYPE=INS;SVLEN=106;SC=DeBreak,Sniffles2,cuteSV,NanoVar,pbsv,SVIM,Smartie-sv_aln,PBHoney;NumNeighbors=2;NumThresholdNeighbors=1;MatchId=3802;TruScore=0.333333;PctSeqSimilarity=0;PctSizeSimilarity=1;PctRecOverlap=0;SizeDiff=0;StartDistance=-73;EndDistance=-179	GT	./.
chr15	22828959	nv_SV46743-29777	N	<INS>	11.6	PASS	END=22828960;SVTYPE=INS;SVLEN=2887;SC=DeBreak,NanoVar;NumNeighbors=1;NumThresholdNeighbors=1;MatchId=3804;TruScore=0.331603;PctSeqSimilarity=0;PctSizeSimilarity=0.994112;PctRecOverlap=0.000696621;SizeDiff=17;StartDistance=1260;EndDistance=-1609	GT	0/1
chr15	23102333	.	N	<DEL>	30	.	END=23102417;SVTYPE=DEL;SVLEN=84;SC=DeBreak,MAMnet,Sniffles2,cuteSV,NanoVar,SVIM,PBHoney,Smartie-sv_asm,SVIM-asm,PAV,Dipcall;NumNeighbors=2;NumThresholdNeighbors=2;MatchId=3806;TruScore=0.372148;PctSeqSimilarity=0;PctSizeSimilarity=0.672;PctRecOverlap=0.444444;SizeDiff=-41;StartDistance=-29;EndDistance=-70	GT	1/1
chr15	23102923	.	N	<DEL>	.	PASS	END=23103006;SVTYPE=DEL;SVLEN=-83;SC=DeBreak,Sniffles2,NanoVar,SVIM,Smartie-sv_aln;NumNeighbors=2;NumThresholdNeighbors=2;MatchId=3807;TruScore=0.662698;PctSeqSimilarity=0;PctSizeSimilarity=1;PctRecOverlap=0.988095;SizeDiff=0;StartDistance=-1;EndDistance=-1	GT	./.
chr15	25127980	chr15-25127981-INS-67	N	<INS>	.	.	END=25127980;SVTYPE=INS;SVLEN=67;SC=DeBreak,Sniffles2,SKSV,cuteSV,NanoVar,pbsv,SVIM,Sniffles,Smartie-sv_aln,PBHoney,Smartie-sv_asm,SVIM-asm,PAV;NumNeighbors=1;NumThresholdNeighbors=1;MatchId=3823;TruScore=0.333333;PctSeqSimilarity=0;PctSizeSimilarity=1;PctRecOverlap=0;SizeDiff=0;StartDistance=-1;EndDistance=-2	GT	0/1
chr15	25565597	.	N	<DEL>	.	PASS	END=25565714;SVTYPE=DEL;SVLEN=-117;SC=DeBreak,Sniffles2,cuteSV,NanoVar,pbsv,SVIM,Sniffles,Smartie-sv_aln,PBHoney;NumNeighbors=2;NumThresholdNeighbors=1;MatchId=3827;TruScore=0.601695;PctSeqSimilarity=0;PctSizeSimilarity=1;PctRecOverlap=0.805085;SizeDiff=0;StartDistance=-23;EndDistance=-23	GT	./.
chr15	25675434	.	N	<INS>	30	.	END=25675434;SVTYPE=INS;SVLEN=76;SC=DeBreak,Sniffles2,SKSV,cuteSV,NanoVar,SVIM,Sniffles,Smartie-sv_aln,Smartie-sv_asm,SVIM-asm,PAV,Dipcall;NumNeighbors=1;NumThresholdNeighbors=1;MatchId=3829;TruScore=0.289474;PctSeqSimilarity=0;PctSizeSimilarity=0.868421;PctRecOverlap=0;SizeDiff=10;StartDistance=241;EndDistance=175	GT	1/.
chr15	26245167	.	N	<DEL>	30	.	END=26245219;SVTYPE=DEL;SVLEN=52;SC=DeBreak,SKSV,Sniffles,Smartie-sv_aln,Smartie-sv_asm,SVIM-asm,Dipcall;NumNeighbors=1;NumThresholdNeighbors=1;MatchId=3839;TruScore=0.660377;PctSeqSimilarity=0;PctSizeSimilarity=1;PctRecOverlap=0.981132;SizeDiff=0;StartDistance=-1;EndDistance=-1	GT	0/1
chr15	27068288	svim_asm.DEL.8947	N	<DEL>	.	PASS	END=27068339;SVTYPE=DEL;SVLEN=51;SC=DeBreak,MAMnet,Sniffles2,SKSV,NanoVar,Sniffles,Smartie-sv_aln,Smartie-sv_asm,SVIM-asm;NumNeighbors=1;NumThresholdNeighbors=1;MatchId=3843;TruScore=0.666667;PctSeqSimilarity=0;PctSizeSimilarity=1;PctRecOverlap=1;SizeDiff=0;StartDistance=0;EndDistance=0	GT	1/1
chr15	27552510	chr15-27552511-INS-56	N	<INS>	.	.	END=27552510;SVTYPE=INS;SVLEN=56;SC=DeBreak,MAMnet,Sniffles2,NanoVar,SVIM,Sniffles,Smartie-sv_aln,PAV;NumNeighbors=1;NumThresholdNeighbors=1;MatchId=3846;TruScore=0.339181;PctSeqSimilarity=0;PctSizeSimilarity=1;PctRecOverlap=0.0175439;SizeDiff=0;StartDistance=3;EndDistance=-53	GT	0/1
chr15	27553314	chr15-27553315-INS-60	N	<INS>	.	.	END=27553314;SVTYPE=INS;SVLEN=60;SC=DeBreak,Sniffles2,cuteSV,NanoVar,SVIM,Sniffles,Smartie-sv_aln,Smartie-sv_asm,PAV;NumNeighbors=1;NumThresholdNeighbors=1;MatchId=3847;TruScore=0.338798;PctSeqSimilarity=0;PctSizeSimilarity=1;PctRecOverlap=0.0163934;SizeDiff=0;StartDistance=11;EndDistance=-49	GT	0/1
chr15	27633137	chr15-27633138-INS-252	N	<INS>	.	.	END=27633137;SVTYPE=INS;SVLEN=252;SC=DeBreak,MAMnet,SKSV,NanoVar,PBHoney,Smartie-sv_asm,SVIM-asm,PAV;NumNeighbors=2;NumThresholdNeighbors=2;MatchId=3848;TruScore=0.333333;PctSeqSimilarity=0;PctSizeSimilarity=1;PctRecOverlap=0;SizeDiff=0;StartDistance=-1;EndDistance=-2	GT	0/1
chr15	27700679	.	N	<INS>	30	.	END=27700679;SVTYPE=INS;SVLEN=179;SC=DeBreak,MAMnet,Sniffles2,SKSV,cuteSV,NanoVar,SVIM,Sniffles,Smartie-sv_aln,PBHoney,Smartie-sv_asm,SVIM-asm,PAV,Dipcall;NumNeighbors=1;NumThresholdNeighbors=1;MatchId=3849;TruScore=0.325885;PctSeqSimilarity=0;PctSizeSimilarity=0.977654;PctRecOverlap=0;SizeDiff=4;StartDistance=-291;EndDistance=-466	GT	0/1
chr15	33242167	.	N	<INS>	30	.	END=33242167;SVTYPE=INS;SVLEN=62;SC=DeBreak,MAMnet,Sniffles2,SKSV,cuteSV,SVIM,Sniffles,Smartie-sv_aln,PBHoney,Smartie-sv_asm,SVIM-asm,PAV,Dipcall;NumNeighbors=1;NumThresholdNeighbors=1;MatchId=3900;TruScore=0.287037;PctSeqSimilarity=0;PctSizeSimilarity=0.861111;PctRecOverlap=0;SizeDiff=-10;StartDistance=-11;EndDistance=-83	GT	0/1
chr15	34746389	chr15-34746390-INS-400	N	<INS>	.	.	END=34746389;SVTYPE=INS;SVLEN=400;SC=DeBreak,MAMnet,Sniffles2,cuteSV,pbsv,SVIM,Sniffles,Smartie-sv_aln,PBHoney,SVIM-asm,PAV;NumNeighbors=1;NumThresholdNeighbors=1;MatchId=3907;TruScore=0.326667;PctSeqSimilarity=0;PctSizeSimilarity=0.98;PctRecOverlap=0;SizeDiff=8;StartDistance=-35;EndDistance=-36	GT	1/0
chr15	35948984	chr15-35948985-INS-52	N	<INS>	.	.	END=35948984;SVTYPE=INS;SVLEN=52;SC=DeBreak,MAMnet,Sniffles2,cuteSV,NanoVar,pbsv,SVIM,Sniffles,Smartie-sv_aln,Smartie-sv_asm,SVIM-asm,PAV;NumNeighbors=1;NumThresholdNeighbors=1;MatchId=3908;TruScore=0.333333;PctSeqSimilarity=0;PctSizeSimilarity=1;PctRecOverlap=0;SizeDiff=0;StartDistance=-1;EndDistance=-2	GT	0/1
chr15	36846843	pbsv.INS.38651	N	<INS>	.	PASS	END=36846843;SVTYPE=INS;SVLEN=377;SC=DeBreak,pbsv;NumNeighbors=1;NumThresholdNeighbors=1;MatchId=3910;TruScore=0.298953;PctSeqSimilarity=0;PctSizeSimilarity=0.893899;PctRecOverlap=0.00295858;SizeDiff=40;StartDistance=249;EndDistance=-88	GT	0/1
chr15	43368998	.	N	<INS>	30	.	END=43368998;SVTYPE=INS;SVLEN=127;SC=DeBreak,MAMnet,Sniffles2,SKSV,cuteSV,NanoVar,pbsv,SVIM,Sniffles,Smartie-sv_aln,PBHoney,Smartie-sv_asm,SVIM-asm,PAV,Dipcall;NumNeighbors=1;NumThresholdNeighbors=1;MatchId=3919;TruScore=0.333333;PctSeqSimilarity=0;PctSizeSimilarity=1;PctRecOverlap=0;SizeDiff=0;StartDistance=-24;EndDistance=-151	GT	0/1
chr15	45755496	.	N	<INS>	30	.	END=45755496;SVTYPE=INS;SVLEN=108;SC=DeBreak,MAMnet,Sniffles2,cuteSV,SVIM,Sniffles,Smartie-sv_aln,PBHoney,Smartie-sv_asm,SVIM-asm,PAV,Dipcall;NumNeighbors=1;NumThresholdNeighbors=1;MatchId=3925;TruScore=0.308642;PctSeqSimilarity=0;PctSizeSimilarity=0.925926;PctRecOverlap=0;SizeDiff=8;StartDistance=-116;EndDistance=-216	GT	0/1
chr15	50378155	.	N	<INS>	30	.	END=50378155;SVTYPE=INS;SVLEN=192;SC=DeBreak,MAMnet,Sniffles2,cuteSV,NanoVar,pbsv,SVIM,Sniffles,Smartie-sv_aln,PBHoney,Smartie-sv_asm,SVIM-asm,PAV,Dipcall;NumNeighbors=1;NumThresholdNeighbors=1;MatchId=3931;TruScore=0.293753;PctSeqSimilarity=0;PctSizeSimilarity=0.876712;PctRecOverlap=0.00454545;SizeDiff=-27;StartDistance=46;EndDistance=-173	GT	0/1
chr15	50830093	.	N	<INS>	30	.	END=50830093;SVTYPE=INS;SVLEN=94;SC=DeBreak,Sniffles2,SKSV,cuteSV,SVIM,Sniffles,Smartie-sv_aln,PBHoney,Smartie-sv_asm,SVIM-asm,PAV,Dipcall;NumNeighbors=1;NumThresholdNeighbors=1;MatchId=3936;TruScore=0.333333;PctSeqSimilarity=0;PctSizeSimilarity=1;PctRecOverlap=0;SizeDiff=0;StartDistance=-3;EndDistance=-97	GT	1/0
chr15	55331566	chr15-55331567-INS-82	N	<INS>	.	.	END=55331566;SVTYPE=INS;SVLEN=82;SC=DeBreak,MAMnet,Sniffles2,SKSV,cuteSV,NanoVar,SVIM,Sniffles,Smartie-sv_aln,PBHoney,Smartie-sv_asm,SVIM-asm,PAV;NumNeighbors=1;NumThresholdNeighbors=1;MatchId=3942;TruScore=0.246246;PctSeqSimilarity=0;PctSizeSimilarity=0.738739;PctRecOverlap=0;SizeDiff=-29;StartDistance=-35;EndDistance=-146	GT	0/1
chr15	55726128	chr15-55726129-INS-80	N	<INS>	.	.	END=55726128;SVTYPE=INS;SVLEN=80;SC=DeBreak,Sniffles2,SKSV,cuteSV,NanoVar,pbsv,SVIM,Sniffles,Smartie-sv_aln,PBHoney,PAV;NumNeighbors=1;NumThresholdNeighbors=1;MatchId=3945;TruScore=0.329167;PctSeqSimilarity=0;PctSizeSimilarity=0.9875;PctRecOverlap=0;SizeDiff=1;StartDistance=11;EndDistance=10	GT	1/0
chr15	56882107	.	N	<INS>	30	.	END=56882107;SVTYPE=INS;SVLEN=50;SC=DeBreak,MAMnet,Sniffles2,SKSV,cuteSV,pbsv,SVIM,Sniffles,Smartie-sv_aln,Smartie-sv_asm,SVIM-asm,PAV,Dipcall;NumNeighbors=1;NumThresholdNeighbors=1;MatchId=3950;TruScore=0.314465;PctSeqSimilarity=0;PctSizeSimilarity=0.943396;PctRecOverlap=0;SizeDiff=-3;StartDistance=-10;EndDistance=-11	GT	0/1
chr15	56962195	.	N	<INS>	30	.	END=56962195;SVTYPE=INS;SVLEN=87;SC=DeBreak,MAMnet,Sniffles2,SKSV,cuteSV,NanoVar,SVIM,Sniffles,Smartie-sv_aln,PBHoney,Smartie-sv_asm,SVIM-asm,PAV,Dipcall;NumNeighbors=1;NumThresholdNeighbors=1;MatchId=3952;TruScore=0.325843;PctSeqSimilarity=0;PctSizeSimilarity=0.977528;PctRecOverlap=0;SizeDiff=-2;StartDistance=106;EndDistance=17	GT	0/1
chr15	57980174	.	N	<DEL>	30	GAP2	END=57980384;SVTYPE=DEL;SVLEN=210;SC=DeBreak,Sniffles2,SKSV,NanoVar,pbsv,Smartie-sv_aln,Smartie-sv_asm,SVIM-asm,Dipcall;NumNeighbors=1;NumThresholdNeighbors=1;MatchId=3954;TruScore=0.212698;PctSeqSimilarity=0;PctSizeSimilarity=0.638095;PctRecOverlap=0;SizeDiff=76;StartDistance=-420;EndDistance=-344	GT	1/.
chr15	57981194	chr15-57981195-INS-110	N	<INS>	.	.	END=57981194;SVTYPE=INS;SVLEN=110;SC=DeBreak,Sniffles2,cuteSV,NanoVar,pbsv,SVIM,Sniffles,Smartie-sv_aln,PBHoney,Smartie-sv_asm,SVIM-asm,PAV;NumNeighbors=1;NumThresholdNeighbors=1;MatchId=3957;TruScore=0.327381;PctSeqSimilarity=0;PctSizeSimilarity=0.982143;PctRecOverlap=0;SizeDiff=-2;StartDistance=128;EndDistance=16	GT	0/1
chr15	61108281	chr15-61108282-DEL-104	N	<DEL>	.	.	END=61108385;SVTYPE=DEL;SVLEN=104;SC=DeBreak,MAMnet,Sniffles2,SKSV,cuteSV,NanoVar,SVIM,Sniffles,Smartie-sv_aln,PBHoney,Smartie-sv_asm,SVIM-asm,PAV;NumNeighbors=3;NumThresholdNeighbors=1;MatchId=3962;TruScore=0.663492;PctSeqSimilarity=0;PctSizeSimilarity=1;PctRecOverlap=0.990476;SizeDiff=0;StartDistance=-1;EndDistance=-1	GT	0/1
chr15	68197391	.	N	<INS>	30	.	END=68197391;SVTYPE=INS;SVLEN=50;SC=DeBreak,Sniffles2,cuteSV,NanoVar,pbsv,SVIM,Sniffles,Smartie-sv_aln,Smartie-sv_asm,SVIM-asm,PAV,Dipcall;NumNeighbors=1;NumThresholdNeighbors=1;MatchId=3975;TruScore=0.333333;PctSeqSimilarity=0;PctSizeSimilarity=1;PctRecOverlap=0;SizeDiff=0;StartDistance=-4;EndDistance=-54	GT	1/0
chr15	68689558	.	N	<DEL>	30	GAP2	END=68689654;SVTYPE=DEL;SVLEN=96;SC=DeBreak,Sniffles2,SKSV,NanoVar,SVIM,Smartie-sv_aln,PBHoney,Smartie-sv_asm,SVIM-asm,PAV,Dipcall;NumNeighbors=1;NumThresholdNeighbors=1;MatchId=3977;TruScore=0.491652;PctSeqSimilarity=0;PctSizeSimilarity=0.744186;PctRecOverlap=0.730769;SizeDiff=-33;StartDistance=-2;EndDistance=-35	GT	1/.
chr15	68693240	.	N	<INS>	30	.	END=68693240;SVTYPE=INS;SVLEN=138;SC=DeBreak,SVIM,Smartie-sv_aln,Smartie-sv_asm,Dipcall;NumNeighbors=1;NumThresholdNeighbors=1;MatchId=3979;TruScore=0.243961;PctSeqSimilarity=0;PctSizeSimilarity=0.731884;PctRecOverlap=0;SizeDiff=37;StartDistance=-13;EndDistance=-114	GT	1/0
chr15	73669901	.	N	<DEL>	30	.	END=73669973;SVTYPE=DEL;SVLEN=72;SC=DeBreak,MAMnet,Sniffles2,SKSV,cuteSV,NanoVar,pbsv,SVIM,Sniffles,Smartie-sv_aln,PBHoney,Smartie-sv_asm,SVIM-asm,PAV,Dipcall;NumNeighbors=1;NumThresholdNeighbors=1;MatchId=3995;TruScore=0.6621;PctSeqSimilarity=0;PctSizeSimilarity=1;PctRecOverlap=0.986301;SizeDiff=0;StartDistance=-1;EndDistance=-1	GT	1/0
chr15	77369600	.	N	<INS>	30	.	END=77369600;SVTYPE=INS;SVLEN=64;SC=DeBreak,Sniffles2,SVIM,Sniffles,Smartie-sv_aln,Smartie-sv_asm,SVIM-asm,PAV,Dipcall;NumNeighbors=1;NumThresholdNeighbors=1;MatchId=4010;TruScore=0.328125;PctSeqSimilarity=0;PctSizeSimilarity=0.984375;PctRecOverlap=0;SizeDiff=1;StartDistance=-232;EndDistance=-295	GT	1/0
chr15	78285213	.	N	<INS>	30	.	END=78285213;SVTYPE=INS;SVLEN=67;SC=DeBreak,MAMnet,Sniffles2,pbsv,PBHoney,Smartie-sv_asm,SVIM-asm,PAV,Dipcall;NumNeighbors=1;NumThresholdNeighbors=1;MatchId=4018;TruScore=0.314751;PctSeqSimilarity=0;PctSizeSimilarity=0.930556;PctRecOverlap=0.0136986;SizeDiff=-5;StartDistance=63;EndDistance=-9	GT	1/.
chr15	78936316	.	N	<DEL>	.	PASS	END=78936458;SVTYPE=DEL;SVLEN=-142;SC=DeBreak,Sniffles2,cuteSV,pbsv,SVIM,Smartie-sv_aln,PBHoney;NumNeighbors=2;NumThresholdNeighbors=1;MatchId=4021;TruScore=0.300469;PctSeqSimilarity=0;PctSizeSimilarity=0.901408;PctRecOverlap=0;SizeDiff=14;StartDistance=-201;EndDistance=-187	GT	./.
chr15	78936595	pbsv.INS.39224	N	<INS>	.	PASS	END=78936595;SVTYPE=INS;SVLEN=449;SC=DeBreak,pbsv;NumNeighbors=1;NumThresholdNeighbors=1;MatchId=4023;TruScore=0.285204;PctSeqSimilarity=0;PctSizeSimilarity=0.853007;PctRecOverlap=0.00260417;SizeDiff=66;StartDistance=307;EndDistance=-76	GT	0/1
chr15	79060365	.	N	<INS>	30	.	END=79060365;SVTYPE=INS;SVLEN=118;SC=DeBreak,MAMnet,Sniffles2,SKSV,cuteSV,NanoVar,pbsv,SVIM,Sniffles,Smartie-sv_aln,PBHoney,Smartie-sv_asm,SVIM-asm,PAV,Dipcall;NumNeighbors=1;NumThresholdNeighbors=1;MatchId=4024;TruScore=0.333333;PctSeqSimilarity=0;PctSizeSimilarity=1;PctRecOverlap=0;SizeDiff=0;StartDistance=-23;EndDistance=-141	GT	1/0
chr15	80297429	.	N	<INS>	30	.	END=80297429;SVTYPE=INS;SVLEN=542;SC=DeBreak,MAMnet,Sniffles2,SKSV,cuteSV,NanoVar,pbsv,SVIM,Sniffles,Smartie-sv_aln,PBHoney,Smartie-sv_asm,SVIM-asm,PAV,Dipcall;NumNeighbors=2;NumThresholdNeighbors=2;MatchId=4029;TruScore=0.282903;PctSeqSimilarity=0;PctSizeSimilarity=0.848709;PctRecOverlap=0;SizeDiff=82;StartDistance=-15;EndDistance=-475	GT	1/0
chr15	80297533	.	N	<INS>	.	PASS	END=80297533;SVTYPE=INS;SVLEN=343;SC=DeBreak,Sniffles2,pbsv,SVIM,Smartie-sv_aln,Smartie-sv_asm;NumNeighbors=1;NumThresholdNeighbors=1;MatchId=4030;TruScore=0.280357;PctSeqSimilarity=0;PctSizeSimilarity=0.838631;PctRecOverlap=0.00243902;SizeDiff=-66;StartDistance=167;EndDistance=-242	GT	0/1
chr15	81360102	chr15-81360103-INS-59	N	<INS>	.	.	END=81360102;SVTYPE=INS;SVLEN=59;SC=DeBreak,MAMnet,Sniffles2,SKSV,cuteSV,pbsv,SVIM,Sniffles,Smartie-sv_aln,PBHoney,Smartie-sv_asm,PAV;NumNeighbors=1;NumThresholdNeighbors=1;MatchId=4032;TruScore=0.333333;PctSeqSimilarity=0;PctSizeSimilarity=1;PctRecOverlap=0;SizeDiff=0;StartDistance=-1;EndDistance=-2	GT	1/0
chr15	81422215	.	N	<DEL>	.	PASS	END=81422291;SVTYPE=DEL;SVLEN=-76;SC=DeBreak,Smartie-sv_aln;NumNeighbors=1;NumThresholdNeighbors=1;MatchId=4033;TruScore=0.64097;PctSeqSimilarity=0;PctSizeSimilarity=0.987013;PctRecOverlap=0.935897;SizeDiff=-1;StartDistance=5;EndDistance=4	GT	./.
chr15	84572607	.	N	<INS>	.	PASS	END=84572607;SVTYPE=INS;SVLEN=89;SC=DeBreak,Sniffles2,SKSV,cuteSV,NanoVar,pbsv,SVIM,Sniffles,Smartie-sv_aln,PBHoney;NumNeighbors=1;NumThresholdNeighbors=1;MatchId=4063;TruScore=0.292135;PctSeqSimilarity=0;PctSizeSimilarity=0.876405;PctRecOverlap=0;SizeDiff=11;StartDistance=-72;EndDistance=-73	GT	./.
chr15	86474085	.	N	<INS>	30	.	END=86474085;SVTYPE=INS;SVLEN=134;SC=DeBreak,Sniffles2,SKSV,cuteSV,NanoVar,SVIM,Sniffles,Smartie-sv_aln,PBHoney,Smartie-sv_asm,SVIM-asm,PAV,Dipcall;NumNeighbors=1;NumThresholdNeighbors=1;MatchId=4074;TruScore=0.271144;PctSeqSimilarity=0;PctSizeSimilarity=0.813433;PctRecOverlap=0;SizeDiff=25;StartDistance=131;EndDistance=22	GT	1/.
chr15	87517359	chr15-87517360-DEL-91	N	<DEL>	.	.	END=87517450;SVTYPE=DEL;SVLEN=91;SC=DeBreak,MAMnet,Sniffles2,SKSV,cuteSV,NanoVar,SVIM,Sniffles,Smartie-sv_aln,PBHoney,Smartie-sv_asm,SVIM-asm,PAV;NumNeighbors=1;NumThresholdNeighbors=1;MatchId=4076;TruScore=0.65938;PctSeqSimilarity=0;PctSizeSimilarity=0.989011;PctRecOverlap=0.98913;SizeDiff=1;StartDistance=-1;EndDistance=0	GT	0/1
chr15	88042928	.	N	<INS>	.	PASS	END=88042928;SVTYPE=INS;SVLEN=53;SC=DeBreak,Sniffles2,cuteSV,SVIM,Smartie-sv_aln;NumNeighbors=1;NumThresholdNeighbors=1;MatchId=4078;TruScore=0.314465;PctSeqSimilarity=0;PctSizeSimilarity=0.943396;PctRecOverlap=0;SizeDiff=3;StartDistance=-55;EndDistance=-105	GT	./.
chr15	89095650	.	N	<DEL>	30	.	END=89095728;SVTYPE=DEL;SVLEN=78;SC=DeBreak,MAMnet,Sniffles2,NanoVar,pbsv,SVIM,Sniffles,Smartie-sv_aln,Smartie-sv_asm,SVIM-asm,PAV,Dipcall;NumNeighbors=2;NumThresholdNeighbors=1;MatchId=4080;TruScore=0.662447;PctSeqSimilarity=0;PctSizeSimilarity=1;PctRecOverlap=0.987342;SizeDiff=0;StartDistance=-1;EndDistance=-1	GT	1/1
chr15	89096035	.	N	<INS>	.	PASS	END=89096035;SVTYPE=INS;SVLEN=51;SC=DeBreak,NanoVar,SVIM,Smartie-sv_aln;NumNeighbors=1;NumThresholdNeighbors=1;MatchId=4082;TruScore=0.326797;PctSeqSimilarity=0;PctSizeSimilarity=0.980392;PctRecOverlap=0;SizeDiff=1;StartDistance=-12;EndDistance=-62	GT	./.
chr15	89398940	chr15-89398941-INS-57	N	<INS>	.	.	END=89398940;SVTYPE=INS;SVLEN=57;SC=DeBreak,Sniffles2,cuteSV,pbsv,SVIM,Sniffles,Smartie-sv_aln,Smartie-sv_asm,SVIM-asm,PAV;NumNeighbors=1;NumThresholdNeighbors=1;MatchId=4085;TruScore=0.327485;PctSeqSimilarity=0;PctSizeSimilarity=0.982456;PctRecOverlap=0;SizeDiff=1;StartDistance=-102;EndDistance=-158	GT	0/1
chr15	91701908	chr15-91701909-INS-70	N	<INS>	.	.	END=91701908;SVTYPE=INS;SVLEN=70;SC=DeBreak,Sniffles2,SKSV,cuteSV,NanoVar,SVIM,Sniffles,Smartie-sv_aln,PBHoney,Smartie-sv_asm,PAV;NumNeighbors=1;NumThresholdNeighbors=1;MatchId=4103;TruScore=0.328571;PctSeqSimilarity=0;PctSizeSimilarity=0.985714;PctRecOverlap=0;SizeDiff=1;StartDistance=-5;EndDistance=-6	GT	0/1
chr15	92293870	22373_1	N	<INS>	.	PASS	END=92293870;SVTYPE=INS;SVLEN=71;SC=DeBreak,Sniffles2,cuteSV,pbsv,SVIM,Sniffles;NumNeighbors=1;NumThresholdNeighbors=1;MatchId=4107;TruScore=0.328704;PctSeqSimilarity=0;PctSizeSimilarity=0.986111;PctRecOverlap=0;SizeDiff=-1;StartDistance=2;EndDistance=1	GT	0/0
chr15	92590404	chr15-92590405-INS-111	N	<INS>	.	.	END=92590404;SVTYPE=INS;SVLEN=111;SC=DeBreak,Sniffles2,SKSV,cuteSV,pbsv,SVIM,Sniffles,Smartie-sv_aln,PBHoney,PAV;NumNeighbors=1;NumThresholdNeighbors=1;MatchId=4108;TruScore=0.285285;PctSeqSimilarity=0;PctSizeSimilarity=0.855856;PctRecOverlap=0;SizeDiff=16;StartDistance=111;EndDistance=16	GT	1/1
chr15	93711062	.	N	<INS>	30	.	END=93711062;SVTYPE=INS;SVLEN=226;SC=DeBreak,MAMnet,Sniffles2,SKSV,cuteSV,NanoVar,pbsv,SVIM,Sniffles,Smartie-sv_aln,PBHoney,Smartie-sv_asm,SVIM-asm,PAV,Dipcall;NumNeighbors=1;NumThresholdNeighbors=1;MatchId=4113;TruScore=0.323009;PctSeqSimilarity=0;PctSizeSimilarity=0.969027;PctRecOverlap=0;SizeDiff=7;StartDistance=-41;EndDistance=-260	GT	0/1
chr15	94048115	.	N	<INS>	30	.	END=94048115;SVTYPE=INS;SVLEN=307;SC=DeBreak,MAMnet,Smartie-sv_asm,SVIM-asm,PAV,Dipcall;NumNeighbors=1;NumThresholdNeighbors=1;MatchId=4115;TruScore=0.332251;PctSeqSimilarity=0;PctSizeSimilarity=0.996753;PctRecOverlap=0;SizeDiff=-1;StartDistance=314;EndDistance=6	GT	1/0
chr15	94265679	chr15-94265680-INS-52	N	<INS>	.	.	END=94265679;SVTYPE=INS;SVLEN=52;SC=DeBreak,MAMnet,Sniffles2,cuteSV,SVIM,Sniffles,Smartie-sv_aln,Smartie-sv_asm,SVIM-asm,PAV;NumNeighbors=1;NumThresholdNeighbors=1;MatchId=4116;TruScore=0.327044;PctSeqSimilarity=0;PctSizeSimilarity=0.981132;PctRecOverlap=0;SizeDiff=-1;StartDistance=-17;EndDistance=-70	GT	1/0
chr15	97366488	svim.INS.19322	N	<INS>	18	PASS	END=97366488;SVTYPE=INS;SVLEN=266;SC=DeBreak,Sniffles2,cuteSV,NanoVar,pbsv,SVIM;NumNeighbors=2;NumThresholdNeighbors=2;MatchId=4118;TruScore=0.299499;PctSeqSimilarity=0;PctSizeSimilarity=0.898496;PctRecOverlap=0;SizeDiff=27;StartDistance=-1;EndDistance=-2	GT	0/1
chr15	97366586	.	N	<INS>	30	GAP2	END=97366586;SVTYPE=INS;SVLEN=174;SC=DeBreak,SKSV,SVIM,Sniffles,Smartie-sv_aln,PBHoney,Smartie-sv_asm,SVIM-asm,PAV,Dipcall;NumNeighbors=1;NumThresholdNeighbors=1;MatchId=4119;TruScore=0.262756;PctSeqSimilarity=0;PctSizeSimilarity=0.783784;PctRecOverlap=0.00448431;SizeDiff=-48;StartDistance=110;EndDistance=-112	GT	1/.
chr15	97374241	.	N	<INS>	30	.	END=97374241;SVTYPE=INS;SVLEN=92;SC=DeBreak,MAMnet,Sniffles2,SKSV,cuteSV,pbsv,SVIM,Sniffles,Smartie-sv_aln,Smartie-sv_asm,SVIM-asm,PAV,Dipcall;NumNeighbors=1;NumThresholdNeighbors=1;MatchId=4120;TruScore=0.235507;PctSeqSimilarity=0;PctSizeSimilarity=0.706522;PctRecOverlap=0;SizeDiff=27;StartDistance=-1;EndDistance=-2	GT	./1
chr15	99032572	.	N	<DEL>	30	.	END=99032630;SVTYPE=DEL;SVLEN=58;SC=DeBreak,MAMnet,Sniffles2,SKSV,cuteSV,NanoVar,pbsv,SVIM,Sniffles,Smartie-sv_aln,PBHoney,Smartie-sv_asm,SVIM-asm,PAV,Dipcall;NumNeighbors=1;NumThresholdNeighbors=1;MatchId=4125;TruScore=0.661017;PctSeqSimilarity=0;PctSizeSimilarity=1;PctRecOverlap=0.983051;SizeDiff=0;StartDistance=-1;EndDistance=-1	GT	0/1
chr15	100466661	.	N	<INS>	.	PASS	END=100466661;SVTYPE=INS;SVLEN=147;SC=DeBreak,Sniffles2,cuteSV,NanoVar,Smartie-sv_aln,PBHoney;NumNeighbors=1;NumThresholdNeighbors=1;MatchId=4129;TruScore=0.333333;PctSeqSimilarity=0;PctSizeSimilarity=1;PctRecOverlap=0;SizeDiff=0;StartDistance=-86;EndDistance=-87	GT	./.
chr15	100467351	.	N	<DEL>	30	.	END=100467678;SVTYPE=DEL;SVLEN=327;SC=DeBreak,NanoVar,Smartie-sv_asm,SVIM-asm,Dipcall;NumNeighbors=1;NumThresholdNeighbors=1;MatchId=4133;TruScore=0.328236;PctSeqSimilarity=0;PctSizeSimilarity=0.98471;PctRecOverlap=0;SizeDiff=5;StartDistance=-672;EndDistance=-667	GT	1/.
chr15	100551505	.	N	<INS>	30	.	END=100551505;SVTYPE=INS;SVLEN=725;SC=DeBreak,MAMnet,Sniffles2,NanoVar,pbsv,SVIM,Sniffles,Smartie-sv_aln,SVIM-asm,PAV,Dipcall;NumNeighbors=1;NumThresholdNeighbors=1;MatchId=4137;TruScore=0.227126;PctSeqSimilarity=0;PctSizeSimilarity=0.681379;PctRecOverlap=0;SizeDiff=231;StartDistance=-1;EndDistance=-2	GT	./1
chr15	100598336	Sniffles2.INS.240SE	N	<INS>	59	PASS	END=100598336;SVTYPE=INS;SVLEN=209;SC=DeBreak,Sniffles2;NumNeighbors=1;NumThresholdNeighbors=1;MatchId=4138;TruScore=0.191392;PctSeqSimilarity=0;PctSizeSimilarity=0.574176;PctRecOverlap=0;SizeDiff=-155;StartDistance=-36;EndDistance=-400	GT	0/1
chr15	101075902	.	N	<DEL>	30	.	END=101075972;SVTYPE=DEL;SVLEN=70;SC=DeBreak,MAMnet,Sniffles2,SKSV,cuteSV,NanoVar,SVIM,Sniffles,Smartie-sv_aln,PBHoney,Smartie-sv_asm,SVIM-asm,PAV,Dipcall;NumNeighbors=1;NumThresholdNeighbors=1;MatchId=4144;TruScore=0.661972;PctSeqSimilarity=0;PctSizeSimilarity=1;PctRecOverlap=0.985915;SizeDiff=0;StartDistance=-1;EndDistance=-1	GT	1/0
chr15	101094592	.	N	<DEL>	.	PASS	END=101094953;SVTYPE=DEL;SVLEN=-361;SC=DeBreak,MAMnet,Sniffles2,SKSV,cuteSV,NanoVar,pbsv,SVIM,Sniffles,Smartie-sv_aln,PBHoney;NumNeighbors=1;NumThresholdNeighbors=1;MatchId=4145;TruScore=0.228994;PctSeqSimilarity=0;PctSizeSimilarity=0.686981;PctRecOverlap=0;SizeDiff=113;StartDistance=-614;EndDistance=-501	GT	./.
chr15	101096175	.	N	<INS>	30	.	END=101096175;SVTYPE=INS;SVLEN=108;SC=DeBreak,Sniffles2,SKSV,cuteSV,SVIM,Sniffles,Smartie-sv_aln,Smartie-sv_asm,SVIM-asm,PAV,Dipcall;NumNeighbors=1;NumThresholdNeighbors=1;MatchId=4150;TruScore=0.226415;PctSeqSimilarity=0;PctSizeSimilarity=0.679245;PctRecOverlap=0;SizeDiff=-51;StartDistance=-87;EndDistance=-246	GT	0/1
chr15	101098030	.	N	<DEL>	.	PASS	END=101098388;SVTYPE=DEL;SVLEN=-358;SC=DeBreak,Sniffles2,cuteSV,pbsv,SVIM,Sniffles,Smartie-sv_aln,Smartie-sv_asm;NumNeighbors=2;NumThresholdNeighbors=1;MatchId=4155;TruScore=0.500373;PctSeqSimilarity=0;PctSizeSimilarity=0.902235;PctRecOverlap=0.598886;SizeDiff=35;StartDistance=-144;EndDistance=-109	GT	0/1
chr15	101098388	.	N	<INS>	.	PASS	END=101098388;SVTYPE=INS;SVLEN=72;SC=DeBreak,Sniffles2,SVIM,Sniffles,Smartie-sv_aln,Smartie-sv_asm;NumNeighbors=1;NumThresholdNeighbors=1;MatchId=4156;TruScore=0.333333;PctSeqSimilarity=0;PctSizeSimilarity=0.986111;PctRecOverlap=0.0138889;SizeDiff=1;StartDistance=42;EndDistance=-29	GT	0/1
chr15	101246543	.	N	<INS>	30	.	END=101246543;SVTYPE=INS;SVLEN=130;SC=DeBreak,MAMnet,Sniffles2,SKSV,cuteSV,NanoVar,pbsv,SVIM,Sniffles,Smartie-sv_aln,PBHoney,Smartie-sv_asm,SVIM-asm,PAV,Dipcall;NumNeighbors=2;NumThresholdNeighbors=2;MatchId=4158;TruScore=0.333333;PctSeqSimilarity=0;PctSizeSimilarity=1;PctRecOverlap=0;SizeDiff=0;StartDistance=-378;EndDistance=-508	GT	1/0
chr15	101246646	svim.INS.19376	N	<INS>	11	hom_ref	END=101246646;SVTYPE=INS;SVLEN=135;SC=DeBreak,SVIM;NumNeighbors=1;NumThresholdNeighbors=1;MatchId=4159;TruScore=0.328395;PctSeqSimilarity=0;PctSizeSimilarity=0.985185;PctRecOverlap=0;SizeDiff=2;StartDistance=-23;EndDistance=-156	GT	0/0
chr15	101260221	.	N	<INS>	30	.	END=101260221;SVTYPE=INS;SVLEN=131;SC=DeBreak,Sniffles2,cuteSV,NanoVar,SVIM,Sniffles,Smartie-sv_aln,SVIM-asm,PAV,Dipcall;NumNeighbors=1;NumThresholdNeighbors=1;MatchId=4164;TruScore=0.328244;PctSeqSimilarity=0;PctSizeSimilarity=0.984733;PctRecOverlap=0;SizeDiff=2;StartDistance=-70;EndDistance=-199	GT	./1
chr15	101626358	.	N	<INS>	30	.	END=101626358;SVTYPE=INS;SVLEN=183;SC=DeBreak,MAMnet,Sniffles2,SKSV,cuteSV,NanoVar,pbsv,SVIM,Sniffles,Smartie-sv_aln,PBHoney,Smartie-sv_asm,SVIM-asm,PAV,Dipcall;NumNeighbors=1;NumThresholdNeighbors=1;MatchId=4165;TruScore=0.333333;PctSeqSimilarity=0;PctSizeSimilarity=1;PctRecOverlap=0;SizeDiff=0;StartDistance=-13;EndDistance=-196	GT	1/0
chr15	101635993	.	N	<INS>	30	.	END=101635993;SVTYPE=INS;SVLEN=185;SC=DeBreak,MAMnet,Sniffles2,SKSV,cuteSV,NanoVar,pbsv,SVIM,Sniffles,Smartie-sv_aln,PBHoney,Smartie-sv_asm,SVIM-asm,PAV,Dipcall;NumNeighbors=1;NumThresholdNeighbors=1;MatchId=4166;TruScore=0.331532;PctSeqSimilarity=0;PctSizeSimilarity=0.994595;PctRecOverlap=0;SizeDiff=1;StartDistance=-46;EndDistance=-230	GT	1/0
chr15	102293201	.	N	<INS>	.	PASS	END=102293201;SVTYPE=INS;SVLEN=65;SC=DeBreak,Sniffles2,NanoVar,pbsv,Smartie-sv_aln;NumNeighbors=1;NumThresholdNeighbors=1;MatchId=4178;TruScore=0.333333;PctSeqSimilarity=0;PctSizeSimilarity=1;PctRecOverlap=0;SizeDiff=0;StartDistance=-4;EndDistance=-5	GT	./.
chr15	102293922	.	N	<DEL>	.	PASS	END=102293987;SVTYPE=DEL;SVLEN=-65;SC=DeBreak,MAMnet,Sniffles2,NanoVar,Smartie-sv_aln;NumNeighbors=1;NumThresholdNeighbors=1;MatchId=4185;TruScore=0.661616;PctSeqSimilarity=0;PctSizeSimilarity=1;PctRecOverlap=0.984848;SizeDiff=0;StartDistance=-1;EndDistance=-1	GT	./.
chr15	102302527	chr15-102302528-INS-65	N	<INS>	.	.	END=102302527;SVTYPE=INS;SVLEN=65;SC=DeBreak,Sniffles2,cuteSV,pbsv,Smartie-sv_aln,PAV;NumNeighbors=1;NumThresholdNeighbors=1;MatchId=4227;TruScore=0.328205;PctSeqSimilarity=0;PctSizeSimilarity=0.984615;PctRecOverlap=0;SizeDiff=1;StartDistance=-36;EndDistance=-37	GT	1/0
chr15	102303331	.	N	<DEL>	.	PASS	END=102303494;SVTYPE=DEL;SVLEN=-163;SC=DeBreak,Sniffles2,pbsv,Smartie-sv_aln,PBHoney;NumNeighbors=1;NumThresholdNeighbors=1;MatchId=4236;TruScore=0.373086;PctSeqSimilarity=0;PctSizeSimilarity=0.558282;PctRecOverlap=0.560976;SizeDiff=72;StartDistance=-2;EndDistance=70	GT	./.
chr15	102304323	svim_asm.INS.13251	N	<INS>	.	PASS	END=102304323;SVTYPE=INS;SVLEN=526;SC=DeBreak,MAMnet,SKSV,NanoVar,PBHoney,SVIM-asm;NumNeighbors=2;NumThresholdNeighbors=1;MatchId=4238;TruScore=0.219167;PctSeqSimilarity=0;PctSizeSimilarity=0.6575;PctRecOverlap=0;SizeDiff=-274;StartDistance=-342;EndDistance=-1142	GT	1/0
chr15	102304485	nv_SV48202-93B06	N	<DEL>	1.3	PASS	END=102304698;SVTYPE=DEL;SVLEN=-213;SC=DeBreak,Sniffles2,NanoVar;NumNeighbors=1;NumThresholdNeighbors=1;MatchId=4241;TruScore=0.493397;PctSeqSimilarity=0;PctSizeSimilarity=0.760563;PctRecOverlap=0.719626;SizeDiff=51;StartDistance=9;EndDistance=60	GT	./.
chr2	197405	.	N	<DEL>	.	PASS	END=197521;SVTYPE=DEL;SVLEN=-116;SC=DeBreak,MAMnet,Sniffles2,SKSV,cuteSV,NanoVar,SVIM,Sniffles,Smartie-sv_aln,PBHoney;NumNeighbors=2;NumThresholdNeighbors=1;MatchId=4266;TruScore=0.295977;PctSeqSimilarity=0;PctSizeSimilarity=0.887931;PctRecOverlap=0;SizeDiff=13;StartDistance=-309;EndDistance=-296	GT	./.
chr2	197427	nv_SV5044-661E5	N	<INS>	18	PASS	END=197428;SVTYPE=INS;SVLEN=248;SC=DeBreak,MAMnet,Sniffles2,cuteSV,NanoVar;NumNeighbors=1;NumThresholdNeighbors=1;MatchId=4267;TruScore=0.27957;PctSeqSimilarity=0;PctSizeSimilarity=0.83871;PctRecOverlap=0;SizeDiff=40;StartDistance=-179;EndDistance=-386	GT	1/1
chr2	308815	.	N	<DEL>	30	.	END=308918;SVTYPE=DEL;SVLEN=103;SC=DeBreak,Sniffles2,NanoVar,pbsv,SVIM,Sniffles,Smartie-sv_aln,Smartie-sv_asm,SVIM-asm,Dipcall;NumNeighbors=1;NumThresholdNeighbors=1;MatchId=4280;TruScore=0.650883;PctSeqSimilarity=0;PctSizeSimilarity=0.980952;PctRecOverlap=0.971698;SizeDiff=-2;StartDistance=-1;EndDistance=-3	GT	./1
chr2	420373	.	N	<DEL>	30	.	END=420427;SVTYPE=DEL;SVLEN=54;SC=DeBreak,MAMnet,Sniffles2,SKSV,cuteSV,NanoVar,pbsv,SVIM,Sniffles,Smartie-sv_aln,PBHoney,Smartie-sv_asm,SVIM-asm,PAV,Dipcall;NumNeighbors=1;NumThresholdNeighbors=1;MatchId=4281;TruScore=0.660606;PctSeqSimilarity=0;PctSizeSimilarity=1;PctRecOverlap=0.981818;SizeDiff=0;StartDistance=-1;EndDistance=-1	GT	0/1
chr2	420805	chr2-420806-INS-54	N	<INS>	.	.	END=420805;SVTYPE=INS;SVLEN=54;SC=DeBreak,MAMnet,Sniffles2,SKSV,cuteSV,SVIM,Sniffles,Smartie-sv_aln,Smartie-sv_asm,SVIM-asm,PAV;NumNeighbors=1;NumThresholdNeighbors=1;MatchId=4282;TruScore=0.333333;PctSeqSimilarity=0;PctSizeSimilarity=1;PctRecOverlap=0;SizeDiff=0;StartDistance=-182;EndDistance=-236	GT	1/0
chr2	644512	.	N	<INS>	30	.	END=644512;SVTYPE=INS;SVLEN=314;SC=DeBreak,Sniffles2,SVIM,Smartie-sv_asm,Dipcall;NumNeighbors=1;NumThresholdNeighbors=1;MatchId=4285;TruScore=0.33333;PctSeqSimilarity=0;PctSizeSimilarity=0.996825;PctRecOverlap=0.00316456;SizeDiff=-1;StartDistance=283;EndDistance=-32	GT	1/.
chr2	671858	.	N	<INS>	30	.	END=671858;SVTYPE=INS;SVLEN=106;SC=DeBreak,MAMnet,Sniffles2,SKSV,cuteSV,NanoVar,SVIM,Sniffles,Smartie-sv_aln,PBHoney,Smartie-sv_asm,SVIM-asm,PAV,Dipcall;NumNeighbors=1;NumThresholdNeighbors=1;MatchId=4287;TruScore=0.333333;PctSeqSimilarity=0;PctSizeSimilarity=0.990566;PctRecOverlap=0.00943396;SizeDiff=1;StartDistance=92;EndDistance=-13	GT	1/1
chr2	843064	chr2-843065-INS-214	N	<INS>	.	.	END=843064;SVTYPE=INS;SVLEN=214;SC=DeBreak,SKSV,Smartie-sv_asm,SVIM-asm,PAV;NumNeighbors=1;NumThresholdNeighbors=1;MatchId=4293;TruScore=0.234649;PctSeqSimilarity=0;PctSizeSimilarity=0.703947;PctRecOverlap=0;SizeDiff=-90;StartDistance=-198;EndDistance=-502	GT	1/0
chr2	874740	.	N	<INS>	30	.	END=874740;SVTYPE=INS;SVLEN=60;SC=DeBreak,MAMnet,Sniffles2,SKSV,cuteSV,NanoVar,SVIM,Sniffles,Smartie-sv_aln,PBHoney,Smartie-sv_asm,SVIM-asm,PAV,Dipcall;NumNeighbors=1;NumThresholdNeighbors=1;MatchId=4300;TruScore=0.224719;PctSeqSimilarity=0;PctSizeSimilarity=0.674157;PctRecOverlap=0;SizeDiff=-29;StartDistance=-83;EndDistance=-172	GT	0/1
chr2	905610	.	N	<INS>	30	.	END=905610;SVTYPE=INS;SVLEN=84;SC=DeBreak,Sniffles2,SKSV,cuteSV,NanoVar,pbsv,SVIM,Sniffles,Smartie-sv_aln,Smartie-sv_asm,SVIM-asm,PAV,Dipcall;NumNeighbors=1;NumThresholdNeighbors=1;MatchId=4304;TruScore=0.333333;PctSeqSimilarity=0;PctSizeSimilarity=1;PctRecOverlap=0;SizeDiff=0;StartDistance=-8;EndDistance=-92	GT	1/0
chr2	909233	.	N	<INS>	30	.	END=909233;SVTYPE=INS;SVLEN=95;SC=DeBreak,Sniffles2,SKSV,cuteSV,NanoVar,SVIM,Sniffles,Smartie-sv_aln,PBHoney,Smartie-sv_asm,SVIM-asm,PAV,Dipcall;NumNeighbors=1;NumThresholdNeighbors=1;MatchId=4306;TruScore=0.329862;PctSeqSimilarity=0;PctSizeSimilarity=0.978947;PctRecOverlap=0.0106383;SizeDiff=2;StartDistance=87;EndDistance=-6	GT	1/.
chr2	927286	.	N	<INS>	.	PASS	END=927286;SVTYPE=INS;SVLEN=198;SC=DeBreak,MAMnet,Sniffles2,cuteSV,NanoVar,pbsv,SVIM,Sniffles,Smartie-sv_aln,PBHoney;NumNeighbors=2;NumThresholdNeighbors=2;MatchId=4309;TruScore=0.223729;PctSeqSimilarity=0;PctSizeSimilarity=0.671186;PctRecOverlap=0;SizeDiff=-97;StartDistance=-181;EndDistance=-476	GT	./.
chr2	927453	.	N	<INS>	.	PASS	END=927453;SVTYPE=INS;SVLEN=306;SC=DeBreak,Sniffles2,Smartie-sv_aln;NumNeighbors=1;NumThresholdNeighbors=1;MatchId=4310;TruScore=0.334419;PctSeqSimilarity=0;PctSizeSimilarity=1;PctRecOverlap=0.00325733;SizeDiff=0;StartDistance=3;EndDistance=-303	GT	./.
chr2	960796	.	N	<INS>	30	.	END=960796;SVTYPE=INS;SVLEN=544;SC=DeBreak,Smartie-sv_aln,PBHoney,Smartie-sv_asm,Dipcall;NumNeighbors=1;NumThresholdNeighbors=1;MatchId=4317;TruScore=0.262421;PctSeqSimilarity=0;PctSizeSimilarity=0.784926;PctRecOverlap=0.00233645;SizeDiff=117;StartDistance=133;EndDistance=-294	GT	1/0
chr2	1009818	chr2-1009819-DEL-111	N	<DEL>	.	.	END=1009929;SVTYPE=DEL;SVLEN=111;SC=DeBreak,Smartie-sv_asm,PAV;NumNeighbors=1;NumThresholdNeighbors=1;MatchId=4322;TruScore=0.235426;PctSeqSimilarity=0;PctSizeSimilarity=0.5;PctRecOverlap=0.206278;SizeDiff=-111;StartDistance=-66;EndDistance=-177	GT	0/1
chr2	1104498	.	N	<DEL>	.	PASS	END=1104550;SVTYPE=DEL;SVLEN=-52;SC=DeBreak,MAMnet,Sniffles2,cuteSV,NanoVar,pbsv,SVIM,Smartie-sv_aln;NumNeighbors=1;NumThresholdNeighbors=1;MatchId=4331;TruScore=0.660377;PctSeqSimilarity=0;PctSizeSimilarity=1;PctRecOverlap=0.981132;SizeDiff=0;StartDistance=-1;EndDistance=-1	GT	./.
chr2	1107474	.	N	<INS>	30	.	END=1107474;SVTYPE=INS;SVLEN=329;SC=DeBreak,MAMnet,Sniffles2,PBHoney,Smartie-sv_asm,SVIM-asm,PAV,Dipcall;NumNeighbors=2;NumThresholdNeighbors=2;MatchId=4333;TruScore=0.30719;PctSeqSimilarity=0;PctSizeSimilarity=0.921569;PctRecOverlap=0;SizeDiff=-28;StartDistance=-43;EndDistance=-400	GT	0/1
chr2	1108201	SKSV.INS.7170	N	<INS>	85.6	PASS	END=1108201;SVTYPE=INS;SVLEN=458;SC=DeBreak,SKSV;NumNeighbors=1;NumThresholdNeighbors=1;MatchId=4335;TruScore=0.308588;PctSeqSimilarity=0;PctSizeSimilarity=0.925764;PctRecOverlap=0;SizeDiff=34;StartDistance=736;EndDistance=312	GT	0/1
chr2	1163852	.	N	<INS>	30	.	END=1163852;SVTYPE=INS;SVLEN=627;SC=DeBreak,SKSV,Smartie-sv_asm,SVIM-asm,PAV,Dipcall;NumNeighbors=1;NumThresholdNeighbors=1;MatchId=4336;TruScore=0.322169;PctSeqSimilarity=0;PctSizeSimilarity=0.966507;PctRecOverlap=0;SizeDiff=21;StartDistance=756;EndDistance=150	GT	1/0
chr2	1218353	.	N	<INS>	30	GAP1	END=1218353;SVTYPE=INS;SVLEN=78;SC=DeBreak,Sniffles2,cuteSV,NanoVar,SVIM,Sniffles,Smartie-sv_aln,PBHoney,Smartie-sv_asm,SVIM-asm,PAV,Dipcall;NumNeighbors=1;NumThresholdNeighbors=1;MatchId=4339;TruScore=0.18705;PctSeqSimilarity=0;PctSizeSimilarity=0.561151;PctRecOverlap=0;SizeDiff=-61;StartDistance=-12;EndDistance=-151	GT	./1
chr2	1225211	.	N	<INS>	.	PASS	END=1225211;SVTYPE=INS;SVLEN=209;SC=DeBreak,PBHoney;NumNeighbors=1;NumThresholdNeighbors=1;MatchId=4349;TruScore=0.333333;PctSeqSimilarity=0;PctSizeSimilarity=1;PctRecOverlap=0;SizeDiff=0;StartDistance=-134;EndDistance=-343	GT	./.
chr2	1266420	.	N	<INS>	.	PASS	END=1266420;SVTYPE=INS;SVLEN=53;SC=DeBreak,Sniffles2,cuteSV,NanoVar,SVIM,Sniffles,Smartie-sv_aln;NumNeighbors=1;NumThresholdNeighbors=1;MatchId=4354;TruScore=0.333333;PctSeqSimilarity=0;PctSizeSimilarity=1;PctRecOverlap=0;SizeDiff=0;StartDistance=-1;EndDistance=-2	GT	./.
chr2	1365915	.	N	<INS>	30	.	END=1365915;SVTYPE=INS;SVLEN=312;SC=DeBreak,SKSV,Smartie-sv_aln,Smartie-sv_asm,SVIM-asm,PAV,Dipcall;NumNeighbors=1;NumThresholdNeighbors=1;MatchId=4366;TruScore=0.168823;PctSeqSimilarity=0;PctSizeSimilarity=0.504854;PctRecOverlap=0.00161551;SizeDiff=-306;StartDistance=330;EndDistance=-288	GT	1/1
chr2	1448145	.	N	<DEL>	30	.	END=1448744;SVTYPE=DEL;SVLEN=599;SC=DeBreak,Sniffles2,SKSV,cuteSV,NanoVar,pbsv,SVIM,Sniffles,Smartie-sv_aln,Smartie-sv_asm,SVIM-asm,PAV,Dipcall;NumNeighbors=1;NumThresholdNeighbors=1;MatchId=4367;TruScore=0.338252;PctSeqSimilarity=0;PctSizeSimilarity=0.853088;PctRecOverlap=0.161667;SizeDiff=88;StartDistance=-503;EndDistance=-415	GT	0/1
chr2	1493812	.	N	<INS>	30	.	END=1493812;SVTYPE=INS;SVLEN=52;SC=DeBreak,Sniffles2,cuteSV,NanoVar,pbsv,SVIM,Sniffles,Smartie-sv_aln,Smartie-sv_asm,SVIM-asm,PAV,Dipcall;NumNeighbors=1;NumThresholdNeighbors=1;MatchId=4372;TruScore=0.320513;PctSeqSimilarity=0;PctSizeSimilarity=0.961538;PctRecOverlap=0;SizeDiff=2;StartDistance=-162;EndDistance=-212	GT	./1
chr2	1529432	.	N	<INS>	30	.	END=1529432;SVTYPE=INS;SVLEN=2874;SC=DeBreak,pbsv,Smartie-sv_asm,SVIM-asm,PAV,Dipcall;NumNeighbors=1;NumThresholdNeighbors=1;MatchId=4373;TruScore=0.333333;PctSeqSimilarity=0;PctSizeSimilarity=1;PctRecOverlap=0;SizeDiff=0;StartDistance=-1;EndDistance=-2	GT	1/0
chr2	1540818	chr2-1540819-INS-170	N	<INS>	.	.	END=1540818;SVTYPE=INS;SVLEN=170;SC=DeBreak,MAMnet,Sniffles2,SKSV,cuteSV,NanoVar,pbsv,SVIM,Sniffles,Smartie-sv_aln,PBHoney,Smartie-sv_asm,SVIM-asm,PAV;NumNeighbors=1;NumThresholdNeighbors=1;MatchId=4381;TruScore=0.333333;PctSeqSimilarity=0;PctSizeSimilarity=1;PctRecOverlap=0;SizeDiff=0;StartDistance=-15;EndDistance=-185	GT	1/0
chr2	1784084	.	N	<INS>	30	.	END=1784084;SVTYPE=INS;SVLEN=56;SC=DeBreak,MAMnet,Sniffles2,SKSV,cuteSV,NanoVar,SVIM,Sniffles,Smartie-sv_aln,Smartie-sv_asm,SVIM-asm,PAV,Dipcall;NumNeighbors=1;NumThresholdNeighbors=1;MatchId=4387;TruScore=0.333333;PctSeqSimilarity=0;PctSizeSimilarity=1;PctRecOverlap=0;SizeDiff=0;StartDistance=-77;EndDistance=-133	GT	0/1
chr2	1838714	.	N	<INS>	.	PASS	END=1838714;SVTYPE=INS;SVLEN=66;SC=DeBreak,MAMnet,Sniffles2,SKSV,cuteSV,NanoVar,pbsv,SVIM,Sniffles,Smartie-sv_aln,Smartie-sv_asm;NumNeighbors=1;NumThresholdNeighbors=1;MatchId=4389;TruScore=0.328283;PctSeqSimilarity=0;PctSizeSimilarity=0.984848;PctRecOverlap=0;SizeDiff=1;StartDistance=-36;EndDistance=-101	GT	0/1
chr2	2266704	chr2-2266705-INS-51	N	<INS>	.	.	END=2266704;SVTYPE=INS;SVLEN=51;SC=DeBreak,Sniffles2,Smartie-sv_aln,Smartie-sv_asm,PAV;NumNeighbors=1;NumThresholdNeighbors=1;MatchId=4397;TruScore=0.493464;PctSeqSimilarity=0;PctSizeSimilarity=0.980392;PctRecOverlap=0.5;SizeDiff=1;StartDistance=1;EndDistance=0	GT	1/1
chr2	2648771	chr2-2648772-INS-135	N	<INS>	.	.	END=2648771;SVTYPE=INS;SVLEN=135;SC=DeBreak,Sniffles2,NanoVar,pbsv,SVIM,Sniffles,Smartie-sv_aln,PBHoney,Smartie-sv_asm,SVIM-asm,PAV;NumNeighbors=1;NumThresholdNeighbors=1;MatchId=4399;TruScore=0.333333;PctSeqSimilarity=0;PctSizeSimilarity=1;PctRecOverlap=0;SizeDiff=0;StartDistance=-40;EndDistance=-175	GT	1/0
chr2	2772749	chr2-2772750-INS-351	N	<INS>	.	.	END=2772749;SVTYPE=INS;SVLEN=351;SC=DeBreak,MAMnet,Sniffles2,SKSV,Smartie-sv_aln,PBHoney,Smartie-sv_asm,PAV;NumNeighbors=2;NumThresholdNeighbors=2;MatchId=4402;TruScore=0.332386;PctSeqSimilarity=0;PctSizeSimilarity=0.994334;PctRecOverlap=0.00282486;SizeDiff=-2;StartDistance=26;EndDistance=-327	GT	0/1
chr2	2869130	.	N	<INS>	30	.	END=2869130;SVTYPE=INS;SVLEN=54;SC=DeBreak,Sniffles2,SKSV,NanoVar,SVIM,Sniffles,Smartie-sv_aln,Smartie-sv_asm,SVIM-asm,PAV,Dipcall;NumNeighbors=1;NumThresholdNeighbors=1;MatchId=4404;TruScore=0.333333;PctSeqSimilarity=0;PctSizeSimilarity=1;PctRecOverlap=0;SizeDiff=0;StartDistance=-1;EndDistance=-2	GT	0/1
chr2	2910879	.	N	<INS>	.	PASS	END=2910879;SVTYPE=INS;SVLEN=322;SC=DeBreak,Smartie-sv_asm;NumNeighbors=2;NumThresholdNeighbors=2;MatchId=4406;TruScore=0.316824;PctSeqSimilarity=0;PctSizeSimilarity=0.947205;PctRecOverlap=0.00326797;SizeDiff=17;StartDistance=227;EndDistance=-78	GT	1/1
chr2	3441108	pbsv.INS.3966	N	<INS>	.	PASS	END=3441108;SVTYPE=INS;SVLEN=68;SC=DeBreak,Sniffles2,pbsv;NumNeighbors=1;NumThresholdNeighbors=1;MatchId=4422;TruScore=0.333333;PctSeqSimilarity=0;PctSizeSimilarity=1;PctRecOverlap=0;SizeDiff=0;StartDistance=-57;EndDistance=-125	GT	0/1
chr2	3638679	chr2-3638680-INS-128	N	<INS>	.	.	END=3638679;SVTYPE=INS;SVLEN=128;SC=DeBreak,Sniffles2,NanoVar,SVIM,Sniffles,Smartie-sv_aln,Smartie-sv_asm,SVIM-asm,PAV;NumNeighbors=1;NumThresholdNeighbors=1;MatchId=4425;TruScore=0.333333;PctSeqSimilarity=0;PctSizeSimilarity=1;PctRecOverlap=0;SizeDiff=0;StartDistance=-26;EndDistance=-154	GT	0/1
chr2	3688555	.	N	<INS>	30	.	END=3688555;SVTYPE=INS;SVLEN=62;SC=DeBreak,MAMnet,Sniffles2,SKSV,cuteSV,pbsv,SVIM,Sniffles,Smartie-sv_aln,Smartie-sv_asm,SVIM-asm,PAV,Dipcall;NumNeighbors=1;NumThresholdNeighbors=1;MatchId=4426;TruScore=0.274194;PctSeqSimilarity=0;PctSizeSimilarity=0.822581;PctRecOverlap=0;SizeDiff=11;StartDistance=-4;EndDistance=-5	GT	1/1
chr2	3977816	.	N	<INS>	30	.	END=3977816;SVTYPE=INS;SVLEN=99;SC=DeBreak,MAMnet,Sniffles2,SKSV,cuteSV,NanoVar,SVIM,Sniffles,Smartie-sv_aln,PBHoney,Smartie-sv_asm,SVIM-asm,PAV,Dipcall;NumNeighbors=1;NumThresholdNeighbors=1;MatchId=4429;TruScore=0.323232;PctSeqSimilarity=0;PctSizeSimilarity=0.969697;PctRecOverlap=0;SizeDiff=3;StartDistance=-13;EndDistance=-109	GT	1/.
chr2	5845528	.	N	<INS>	30	.	END=5845528;SVTYPE=INS;SVLEN=66;SC=DeBreak,MAMnet,Sniffles2,SKSV,cuteSV,NanoVar,SVIM,Sniffles,Smartie-sv_aln,Smartie-sv_asm,SVIM-asm,PAV,Dipcall;NumNeighbors=1;NumThresholdNeighbors=1;MatchId=4439;TruScore=0.333333;PctSeqSimilarity=0;PctSizeSimilarity=1;PctRecOverlap=0;SizeDiff=0;StartDistance=-13;EndDistance=-79	GT	0/1
chr2	5846500	.	N	<DEL>	30	.	END=5846610;SVTYPE=DEL;SVLEN=110;SC=DeBreak,MAMnet,Sniffles2,SKSV,cuteSV,NanoVar,SVIM,Sniffles,Smartie-sv_aln,Smartie-sv_asm,SVIM-asm,PAV,Dipcall;NumNeighbors=1;NumThresholdNeighbors=1;MatchId=4440;TruScore=0.20303;PctSeqSimilarity=0;PctSizeSimilarity=0.609091;PctRecOverlap=0;SizeDiff=43;StartDistance=203;EndDistance=246	GT	0/1
chr2	6378446	.	N	<DEL>	.	PASS	END=6378509;SVTYPE=DEL;SVLEN=-63;SC=DeBreak,MAMnet,Sniffles2,SKSV,cuteSV,NanoVar,SVIM,Sniffles,Smartie-sv_aln,PBHoney;NumNeighbors=2;NumThresholdNeighbors=1;MatchId=4443;TruScore=0.328125;PctSeqSimilarity=0;PctSizeSimilarity=0.984375;PctRecOverlap=0;SizeDiff=-1;StartDistance=-159;EndDistance=-160	GT	./.
chr2	6378691	.	N	<INS>	.	PASS	END=6378691;SVTYPE=INS;SVLEN=64;SC=DeBreak,Sniffles2,SKSV,cuteSV,NanoVar,SVIM,Sniffles,Smartie-sv_aln,Smartie-sv_asm;NumNeighbors=1;NumThresholdNeighbors=1;MatchId=4444;TruScore=0.328205;PctSeqSimilarity=0;PctSizeSimilarity=0.984615;PctRecOverlap=0;SizeDiff=-1;StartDistance=402;EndDistance=337	GT	0/1
chr2	6660563	.	N	<DEL>	30	.	END=6660620;SVTYPE=DEL;SVLEN=57;SC=DeBreak,MAMnet,Sniffles2,SKSV,cuteSV,NanoVar,pbsv,SVIM,Sniffles,Smartie-sv_aln,PBHoney,Smartie-sv_asm,SVIM-asm,PAV,Dipcall;NumNeighbors=1;NumThresholdNeighbors=1;MatchId=4446;TruScore=0.349454;PctSeqSimilarity=0;PctSizeSimilarity=0.95;PctRecOverlap=0.0983607;SizeDiff=-3;StartDistance=55;EndDistance=52	GT	0/1
chr2	6797334	.	N	<INS>	30	.	END=6797334;SVTYPE=INS;SVLEN=60;SC=DeBreak,NanoVar,pbsv,Smartie-sv_asm,SVIM-asm,PAV,Dipcall;NumNeighbors=1;NumThresholdNeighbors=1;MatchId=4449;TruScore=0.277778;PctSeqSimilarity=0;PctSizeSimilarity=0.833333;PctRecOverlap=0;SizeDiff=10;StartDistance=-2;EndDistance=-3	GT	1/1
chr2	7172321	.	N	<INS>	30	.	END=7172321;SVTYPE=INS;SVLEN=54;SC=DeBreak,MAMnet,Sniffles2,SVIM,Sniffles,Smartie-sv_asm,SVIM-asm,PAV,Dipcall;NumNeighbors=1;NumThresholdNeighbors=1;MatchId=4450;TruScore=0.333333;PctSeqSimilarity=0;PctSizeSimilarity=1;PctRecOverlap=0;SizeDiff=0;StartDistance=-162;EndDistance=-216	GT	1/0
chr2	7273692	.	N	<INS>	30	.	END=7273692;SVTYPE=INS;SVLEN=72;SC=DeBreak,MAMnet,Sniffles2,SKSV,cuteSV,NanoVar,pbsv,SVIM,Sniffles,Smartie-sv_aln,PBHoney,Smartie-sv_asm,SVIM-asm,PAV,Dipcall;NumNeighbors=1;NumThresholdNeighbors=1;MatchId=4451;TruScore=0.328704;PctSeqSimilarity=0;PctSizeSimilarity=0.986111;PctRecOverlap=0;SizeDiff=1;StartDistance=-45;EndDistance=-116	GT	1/0
chr2	9540360	.	N	<INS>	30	.	END=9540360;SVTYPE=INS;SVLEN=1048;SC=DeBreak,MAMnet,Sniffles2,SKSV,NanoVar,pbsv,Smartie-sv_asm,SVIM-asm,PAV,Dipcall;NumNeighbors=1;NumThresholdNeighbors=1;MatchId=4467;TruScore=0.2515;PctSeqSimilarity=0;PctSizeSimilarity=0.7545;PctRecOverlap=0;SizeDiff=-341;StartDistance=-19;EndDistance=-20	GT	1/0
chr2	11175279	.	N	<INS>	.	PASS	END=11175279;SVTYPE=INS;SVLEN=51;SC=DeBreak,Smartie-sv_aln;NumNeighbors=1;NumThresholdNeighbors=1;MatchId=4485;TruScore=0.326923;PctSeqSimilarity=0;PctSizeSimilarity=0.980769;PctRecOverlap=0;SizeDiff=-1;StartDistance=-5;EndDistance=-57	GT	./.
chr2	11777199	.	N	<INS>	30	.	END=11777199;SVTYPE=INS;SVLEN=678;SC=DeBreak,MAMnet,Sniffles2,SKSV,pbsv,Smartie-sv_aln,PBHoney,Smartie-sv_asm,SVIM-asm,PAV,Dipcall;NumNeighbors=1;NumThresholdNeighbors=1;MatchId=4488;TruScore=0.328424;PctSeqSimilarity=0;PctSizeSimilarity=0.983776;PctRecOverlap=0.00149701;SizeDiff=11;StartDistance=122;EndDistance=-545	GT	0/1
chr2	12293470	.	N	<DEL>	30	.	END=12293538;SVTYPE=DEL;SVLEN=68;SC=DeBreak,MAMnet,Sniffles2,SKSV,NanoVar,pbsv,SVIM,Sniffles,Smartie-sv_aln,Smartie-sv_asm,SVIM-asm,PAV,Dipcall;NumNeighbors=1;NumThresholdNeighbors=1;MatchId=4493;TruScore=0.661836;PctSeqSimilarity=0;PctSizeSimilarity=1;PctRecOverlap=0.985507;SizeDiff=0;StartDistance=-1;EndDistance=-1	GT	0/1
chr2	13428625	chr2-13428626-INS-66	N	<INS>	.	.	END=13428625;SVTYPE=INS;SVLEN=66;SC=DeBreak,MAMnet,Sniffles2,SKSV,cuteSV,NanoVar,SVIM,Sniffles,Smartie-sv_aln,Smartie-sv_asm,SVIM-asm,PAV;NumNeighbors=1;NumThresholdNeighbors=1;MatchId=4497;TruScore=0.313131;PctSeqSimilarity=0;PctSizeSimilarity=0.939394;PctRecOverlap=0;SizeDiff=4;StartDistance=-1;EndDistance=-63	GT	1/0
chr2	15238291	chr2-15238292-INS-125	N	<INS>	.	.	END=15238291;SVTYPE=INS;SVLEN=125;SC=DeBreak,MAMnet,Sniffles2,SVIM,Smartie-sv_aln,Smartie-sv_asm,PAV;NumNeighbors=1;NumThresholdNeighbors=1;MatchId=4501;TruScore=0.232034;PctSeqSimilarity=0;PctSizeSimilarity=0.690608;PctRecOverlap=0.00549451;SizeDiff=-56;StartDistance=134;EndDistance=-47	GT	0/1
chr2	18145265	SKSV.INS.7314	N	<INS>	76	PASS	END=18145265;SVTYPE=INS;SVLEN=204;SC=DeBreak,Sniffles2,SKSV;NumNeighbors=1;NumThresholdNeighbors=1;MatchId=4513;TruScore=0.218954;PctSeqSimilarity=0;PctSizeSimilarity=0.656863;PctRecOverlap=0;SizeDiff=70;StartDistance=-71;EndDistance=-205	GT	0/1
chr2	25927984	.	N	<INS>	30	.	END=25927984;SVTYPE=INS;SVLEN=68;SC=DeBreak,MAMnet,Sniffles2,SKSV,cuteSV,pbsv,SVIM,Sniffles,Smartie-sv_aln,Smartie-sv_asm,SVIM-asm,PAV,Dipcall;NumNeighbors=1;NumThresholdNeighbors=1;MatchId=4536;TruScore=0.333333;PctSeqSimilarity=0;PctSizeSimilarity=1;PctRecOverlap=0;SizeDiff=0;StartDistance=-6;EndDistance=-74	GT	0/1
chr2	26699357	.	N	<INS>	30	.	END=26699357;SVTYPE=INS;SVLEN=251;SC=DeBreak,MAMnet,Sniffles2,SKSV,NanoVar,pbsv,PBHoney,Smartie-sv_asm,SVIM-asm,PAV,Dipcall;NumNeighbors=1;NumThresholdNeighbors=1;MatchId=4538;TruScore=0.203569;PctSeqSimilarity=0;PctSizeSimilarity=0.610706;PctRecOverlap=0;SizeDiff=-160;StartDistance=-23;EndDistance=-434	GT	0/1
chr2	27762751	.	N	<INS>	30	.	END=27762751;SVTYPE=INS;SVLEN=129;SC=DeBreak,MAMnet,Sniffles2,SKSV,cuteSV,pbsv,SVIM,Sniffles,Smartie-sv_aln,Smartie-sv_asm,SVIM-asm,PAV,Dipcall;NumNeighbors=1;NumThresholdNeighbors=1;MatchId=4541;TruScore=0.330769;PctSeqSimilarity=0;PctSizeSimilarity=0.992308;PctRecOverlap=0;SizeDiff=-1;StartDistance=-7;EndDistance=-137	GT	0/1
chr2	29196252	.	N	<INS>	30	.	END=29196252;SVTYPE=INS;SVLEN=55;SC=DeBreak,MAMnet,Sniffles2,NanoVar,SVIM,Sniffles,Smartie-sv_aln,Smartie-sv_asm,SVIM-asm,PAV,Dipcall;NumNeighbors=1;NumThresholdNeighbors=1;MatchId=4546;TruScore=0.327273;PctSeqSimilarity=0;PctSizeSimilarity=0.981818;PctRecOverlap=0;SizeDiff=1;StartDistance=2;EndDistance=1	GT	1/0
chr2	29308788	.	N	<DEL>	30	.	END=29308849;SVTYPE=DEL;SVLEN=61;SC=DeBreak,MAMnet,Sniffles2,SKSV,cuteSV,NanoVar,pbsv,SVIM,Sniffles,Smartie-sv_aln,PBHoney,Smartie-sv_asm,SVIM-asm,PAV,Dipcall;NumNeighbors=1;NumThresholdNeighbors=1;MatchId=4549;TruScore=0.66129;PctSeqSimilarity=0;PctSizeSimilarity=1;PctRecOverlap=0.983871;SizeDiff=0;StartDistance=-1;EndDistance=-1	GT	1/1
chr2	30025235	.	N	<INS>	.	PASS	END=30025235;SVTYPE=INS;SVLEN=70;SC=DeBreak,MAMnet,Sniffles2,SKSV,cuteSV,NanoVar,SVIM,Sniffles,Smartie-sv_aln,PBHoney,Smartie-sv_asm;NumNeighbors=1;NumThresholdNeighbors=1;MatchId=4552;TruScore=0.328571;PctSeqSimilarity=0;PctSizeSimilarity=0.985714;PctRecOverlap=0;SizeDiff=1;StartDistance=-6;EndDistance=-7	GT	0/1
chr2	30164832	nv_SV5935-2390	N	<INS>	16.6	PASS	END=30164833;SVTYPE=INS;SVLEN=128;SC=DeBreak,Sniffles2,NanoVar;NumNeighbors=1;NumThresholdNeighbors=1;MatchId=4553;TruScore=0.270427;PctSeqSimilarity=0;PctSizeSimilarity=0.805031;PctRecOverlap=0.00625;SizeDiff=-31;StartDistance=159;EndDistance=1	GT	1/1
chr2	32335915	.	N	<INS>	30	.	END=32335915;SVTYPE=INS;SVLEN=70;SC=DeBreak,MAMnet,Sniffles2,cuteSV,NanoVar,pbsv,SVIM,Sniffles,Smartie-sv_aln,PBHoney,Smartie-sv_asm,SVIM-asm,PAV,Dipcall;NumNeighbors=1;NumThresholdNeighbors=1;MatchId=4560;TruScore=0.333333;PctSeqSimilarity=0;PctSizeSimilarity=0.985714;PctRecOverlap=0.0142857;SizeDiff=1;StartDistance=1;EndDistance=-68	GT	1/0
chr2	33091781	chr2-33091782-DEL-816	N	<DEL>	.	.	END=33092597;SVTYPE=DEL;SVLEN=816;SC=DeBreak,MAMnet,Sniffles2,cuteSV,NanoVar,pbsv,SVIM,Sniffles,Smartie-sv_aln,PBHoney,PAV;NumNeighbors=1;NumThresholdNeighbors=1;MatchId=4562;TruScore=0.4301;PctSeqSimilarity=0;PctSizeSimilarity=0.783109;PctRecOverlap=0.507191;SizeDiff=-226;StartDistance=-288;EndDistance=-514	GT	1/1
chr2	33093065	.	N	<INS>	.	PASS	END=33093065;SVTYPE=INS;SVLEN=184;SC=DeBreak,Sniffles2,cuteSV,pbsv,Smartie-sv_aln,PBHoney;NumNeighbors=1;NumThresholdNeighbors=1;MatchId=4563;TruScore=0.259887;PctSeqSimilarity=0;PctSizeSimilarity=0.779661;PctRecOverlap=0;SizeDiff=-52;StartDistance=-149;EndDistance=-150	GT	./.
chr2	35976191	svim.DEL.1617	N	<DEL>	22	PASS	END=35997351;SVTYPE=DEL;SVLEN=21160;SC=DeBreak,Sniffles2,SVIM;NumNeighbors=1;NumThresholdNeighbors=1;MatchId=4576;TruScore=0.666667;PctSeqSimilarity=0;PctSizeSimilarity=1;PctRecOverlap=1;SizeDiff=0;StartDistance=0;EndDistance=0	GT	0/1
chr2	36181274	.	N	<INS>	30	GAP1	END=36181274;SVTYPE=INS;SVLEN=222;SC=DeBreak,Sniffles2,pbsv,Smartie-sv_aln,PBHoney,Smartie-sv_asm,SVIM-asm,PAV,Dipcall;NumNeighbors=1;NumThresholdNeighbors=1;MatchId=4578;TruScore=0.192074;PctSeqSimilarity=0;PctSizeSimilarity=0.573643;PctRecOverlap=0.00257732;SizeDiff=-165;StartDistance=162;EndDistance=-225	GT	./1
chr2	37264301	.	N	<INS>	.	PASS	END=37264301;SVTYPE=INS;SVLEN=61;SC=DeBreak,NanoVar,SVIM,Smartie-sv_aln;NumNeighbors=1;NumThresholdNeighbors=1;MatchId=4588;TruScore=0.327957;PctSeqSimilarity=0;PctSizeSimilarity=0.983871;PctRecOverlap=0;SizeDiff=-1;StartDistance=12;EndDistance=11	GT	./.
chr2	37574348	.	N	<INS>	30	.	END=37574348;SVTYPE=INS;SVLEN=85;SC=DeBreak,Sniffles2,SKSV,cuteSV,NanoVar,SVIM,Sniffles,Smartie-sv_aln,PBHoney,Smartie-sv_asm,SVIM-asm,PAV,Dipcall;NumNeighbors=1;NumThresholdNeighbors=1;MatchId=4589;TruScore=0.309804;PctSeqSimilarity=0;PctSizeSimilarity=0.929412;PctRecOverlap=0;SizeDiff=6;StartDistance=34;EndDistance=33	GT	0/1
chr2	44815418	chr2-44815419-INS-128	N	<INS>	.	.	END=44815418;SVTYPE=INS;SVLEN=128;SC=DeBreak,Sniffles2,NanoVar,SVIM,Sniffles,Smartie-sv_aln,PBHoney,Smartie-sv_asm,PAV;NumNeighbors=1;NumThresholdNeighbors=1;MatchId=4599;TruScore=0.328166;PctSeqSimilarity=0;PctSizeSimilarity=0.976563;PctRecOverlap=0.00793651;SizeDiff=3;StartDistance=25;EndDistance=-100	GT	1/0
chr2	44816119	.	N	<INS>	.	PASS	END=44816119;SVTYPE=INS;SVLEN=88;SC=DeBreak,MAMnet,Sniffles2,SKSV,cuteSV,pbsv,SVIM,Sniffles,Smartie-sv_aln;NumNeighbors=1;NumThresholdNeighbors=1;MatchId=4600;TruScore=0.314394;PctSeqSimilarity=0;PctSizeSimilarity=0.943182;PctRecOverlap=0;SizeDiff=5;StartDistance=-13;EndDistance=-14	GT	./.
chr2	48783055	chr2-48783056-DEL-63	N	<DEL>	.	.	END=48783118;SVTYPE=DEL;SVLEN=63;SC=DeBreak,Sniffles2,SKSV,pbsv,SVIM,Sniffles,Smartie-sv_aln,Smartie-sv_asm,PAV;NumNeighbors=1;NumThresholdNeighbors=1;MatchId=4613;TruScore=0.26455;PctSeqSimilarity=0;PctSizeSimilarity=0.793651;PctRecOverlap=0;SizeDiff=13;StartDistance=111;EndDistance=124	GT	1/0
chr2	48791617	.	N	<DEL>	30	.	END=48791741;SVTYPE=DEL;SVLEN=124;SC=DeBreak,Sniffles2,SKSV,cuteSV,pbsv,SVIM,Sniffles,Smartie-sv_aln,Smartie-sv_asm,PAV,Dipcall;NumNeighbors=1;NumThresholdNeighbors=1;MatchId=4614;TruScore=0.626516;PctSeqSimilarity=0;PctSizeSimilarity=0.943548;PctRecOverlap=0.936;SizeDiff=7;StartDistance=-8;EndDistance=-1	GT	0/1
chr2	48842605	.	N	<INS>	30	.	END=48842605;SVTYPE=INS;SVLEN=78;SC=DeBreak,MAMnet,Sniffles2,SKSV,cuteSV,pbsv,SVIM,Sniffles,Smartie-sv_aln,Smartie-sv_asm,SVIM-asm,PAV,Dipcall;NumNeighbors=1;NumThresholdNeighbors=1;MatchId=4615;TruScore=0.247863;PctSeqSimilarity=0;PctSizeSimilarity=0.74359;PctRecOverlap=0;SizeDiff=20;StartDistance=-52;EndDistance=-110	GT	./1
chr2	51776530	.	N	<INS>	30	.	END=51776530;SVTYPE=INS;SVLEN=269;SC=DeBreak,MAMnet,Sniffles2,SKSV,cuteSV,NanoVar,pbsv,SVIM,Sniffles,Smartie-sv_aln,Smartie-sv_asm,SVIM-asm,PAV,Dipcall;NumNeighbors=1;NumThresholdNeighbors=1;MatchId=4621;TruScore=0.323706;PctSeqSimilarity=0;PctSizeSimilarity=0.971119;PctRecOverlap=0;SizeDiff=-8;StartDistance=-3;EndDistance=-280	GT	0/1
chr2	52163136	.	N	<DEL>	30	.	END=52163212;SVTYPE=DEL;SVLEN=76;SC=DeBreak,SKSV,cuteSV,NanoVar,pbsv,SVIM,Smartie-sv_aln,PBHoney,Smartie-sv_asm,Dipcall;NumNeighbors=1;NumThresholdNeighbors=1;MatchId=4627;TruScore=0.645461;PctSeqSimilarity=0;PctSizeSimilarity=0.974359;PctRecOverlap=0.962025;SizeDiff=-2;StartDistance=-1;EndDistance=-3	GT	./1
chr2	57982246	chr2-57982247-DEL-56	N	<DEL>	.	.	END=57982302;SVTYPE=DEL;SVLEN=56;SC=DeBreak,MAMnet,Sniffles2,SKSV,NanoVar,Sniffles,Smartie-sv_aln,Smartie-sv_asm,PAV;NumNeighbors=1;NumThresholdNeighbors=1;MatchId=4635;TruScore=0.303571;PctSeqSimilarity=0;PctSizeSimilarity=0.910714;PctRecOverlap=0;SizeDiff=5;StartDistance=53;EndDistance=58	GT	1/0
chr2	60695160	chr2-60695161-INS-91	N	<INS>	.	.	END=60695160;SVTYPE=INS;SVLEN=91;SC=DeBreak,Sniffles2,SKSV,cuteSV,NanoVar,pbsv,SVIM,Sniffles,Smartie-sv_aln,PBHoney,Smartie-sv_asm,PAV;NumNeighbors=1;NumThresholdNeighbors=1;MatchId=4640;TruScore=0.333333;PctSeqSimilarity=0;PctSizeSimilarity=1;PctRecOverlap=0;SizeDiff=0;StartDistance=-1;EndDistance=-2	GT	1/0
chr2	60734348	chr2-60734349-DEL-63	N	<DEL>	.	.	END=60734411;SVTYPE=DEL;SVLEN=63;SC=DeBreak,MAMnet,Sniffles2,SKSV,cuteSV,NanoVar,pbsv,SVIM,Sniffles,Smartie-sv_aln,PBHoney,Smartie-sv_asm,PAV;NumNeighbors=1;NumThresholdNeighbors=1;MatchId=4642;TruScore=0.561673;PctSeqSimilarity=0;PctSizeSimilarity=0.84127;PctRecOverlap=0.84375;SizeDiff=10;StartDistance=-1;EndDistance=9	GT	1/0
chr2	62075896	.	N	<INS>	.	PASS	END=62075896;SVTYPE=INS;SVLEN=103;SC=DeBreak,Sniffles2,SKSV,cuteSV,SVIM,Sniffles,Smartie-sv_aln,PBHoney;NumNeighbors=1;NumThresholdNeighbors=1;MatchId=4643;TruScore=0.333333;PctSeqSimilarity=0;PctSizeSimilarity=1;PctRecOverlap=0;SizeDiff=0;StartDistance=-76;EndDistance=-179	GT	./.
chr2	63779094	Sniffles2.INS.24FS1	N	<INS>	58	PASS	END=63779094;SVTYPE=INS;SVLEN=182;SC=DeBreak,Sniffles2;NumNeighbors=1;NumThresholdNeighbors=1;MatchId=4647;TruScore=0.26422;PctSeqSimilarity=0;PctSizeSimilarity=0.785714;PctRecOverlap=0.00694444;SizeDiff=39;StartDistance=0;EndDistance=-143	GT	0/1
chr2	65827930	pbsv.INS.4896	N	<INS>	.	PASS	END=65827930;SVTYPE=INS;SVLEN=807;SC=DeBreak,MAMnet,Sniffles2,pbsv;NumNeighbors=1;NumThresholdNeighbors=1;MatchId=4661;TruScore=0.218722;PctSeqSimilarity=0;PctSizeSimilarity=0.654275;PctRecOverlap=0.00189036;SizeDiff=279;StartDistance=189;EndDistance=-339	GT	0/1
chr2	65939406	chr2-65939407-DEL-50	N	<DEL>	.	.	END=65939456;SVTYPE=DEL;SVLEN=50;SC=DeBreak,MAMnet,Sniffles2,SKSV,cuteSV,NanoVar,pbsv,SVIM,Sniffles,Smartie-sv_aln,PBHoney,Smartie-sv_asm,SVIM-asm,PAV;NumNeighbors=1;NumThresholdNeighbors=1;MatchId=4666;TruScore=0.660131;PctSeqSimilarity=0;PctSizeSimilarity=1;PctRecOverlap=0.980392;SizeDiff=0;StartDistance=-1;EndDistance=-1	GT	1/0
chr2	70661869	.	N	<INS>	30	GAP2	END=70661869;SVTYPE=INS;SVLEN=743;SC=DeBreak,SKSV,Smartie-sv_asm,SVIM-asm,PAV,Dipcall;NumNeighbors=1;NumThresholdNeighbors=1;MatchId=4677;TruScore=0.317653;PctSeqSimilarity=0;PctSizeSimilarity=0.951548;PctRecOverlap=0.00141243;SizeDiff=36;StartDistance=318;EndDistance=-389	GT	1/.
chr2	71845009	.	N	<INS>	.	PASS	END=71845009;SVTYPE=INS;SVLEN=152;SC=DeBreak,Sniffles2,cuteSV,pbsv,SVIM,Smartie-sv_aln,PBHoney,Smartie-sv_asm;NumNeighbors=2;NumThresholdNeighbors=1;MatchId=4679;TruScore=0.326754;PctSeqSimilarity=0;PctSizeSimilarity=0.980263;PctRecOverlap=0;SizeDiff=3;StartDistance=-12;EndDistance=-161	GT	0/1
chr2	71845503	.	N	<INS>	30	.	END=71845503;SVTYPE=INS;SVLEN=1049;SC=DeBreak,MAMnet,NanoVar,pbsv,Smartie-sv_asm,SVIM-asm,PAV,Dipcall;NumNeighbors=1;NumThresholdNeighbors=1;MatchId=4683;TruScore=0.202304;PctSeqSimilarity=0;PctSizeSimilarity=0.605338;PctRecOverlap=0.00157233;SizeDiff=414;StartDistance=319;EndDistance=-316	GT	0/1
chr2	71996900	.	N	<DEL>	30	.	END=71997092;SVTYPE=DEL;SVLEN=192;SC=DeBreak,MAMnet,Sniffles2,SKSV,cuteSV,pbsv,SVIM,SVIM-asm,PAV,Dipcall;NumNeighbors=1;NumThresholdNeighbors=1;MatchId=4687;TruScore=0.454168;PctSeqSimilarity=0;PctSizeSimilarity=0.963542;PctRecOverlap=0.398964;SizeDiff=7;StartDistance=-116;EndDistance=-109	GT	0/1
chr2	74288266	.	N	<INS>	.	PASS	END=74288266;SVTYPE=INS;SVLEN=127;SC=DeBreak,Sniffles2,cuteSV,pbsv,Smartie-sv_aln,PBHoney;NumNeighbors=2;NumThresholdNeighbors=1;MatchId=4693;TruScore=0.333333;PctSeqSimilarity=0;PctSizeSimilarity=1;PctRecOverlap=0;SizeDiff=0;StartDistance=-78;EndDistance=-205	GT	./.
chr2	74288351	.	N	<INS>	30	.	END=74288351;SVTYPE=INS;SVLEN=352;SC=DeBreak,SKSV,Smartie-sv_asm,SVIM-asm,PAV,Dipcall;NumNeighbors=1;NumThresholdNeighbors=1;MatchId=4694;TruScore=0.292614;PctSeqSimilarity=0;PctSizeSimilarity=0.877841;PctRecOverlap=0;SizeDiff=43;StartDistance=-5;EndDistance=-314	GT	1/0
chr2	75606257	chr2-75606258-INS-78	N	<INS>	.	.	END=75606257;SVTYPE=INS;SVLEN=78;SC=DeBreak,MAMnet,Sniffles2,SKSV,cuteSV,NanoVar,SVIM,Sniffles,Smartie-sv_aln,PBHoney,Smartie-sv_asm,PAV;NumNeighbors=1;NumThresholdNeighbors=1;MatchId=4696;TruScore=0.320684;PctSeqSimilarity=0;PctSizeSimilarity=0.948718;PctRecOverlap=0.0133333;SizeDiff=4;StartDistance=12;EndDistance=-62	GT	0/1
chr2	76298754	chr2-76298755-INS-160	N	<INS>	.	.	END=76298754;SVTYPE=INS;SVLEN=160;SC=DeBreak,MAMnet,Sniffles2,NanoVar,pbsv,SVIM,Sniffles,Smartie-sv_aln,Smartie-sv_asm,SVIM-asm,PAV;NumNeighbors=1;NumThresholdNeighbors=1;MatchId=4700;TruScore=0.331263;PctSeqSimilarity=0;PctSizeSimilarity=0.9875;PctRecOverlap=0.00628931;SizeDiff=2;StartDistance=128;EndDistance=-30	GT	1/0
chr2	76754961	.	N	<INS>	.	PASS	END=76754961;SVTYPE=INS;SVLEN=87;SC=DeBreak,MAMnet,Sniffles2,SKSV,cuteSV,NanoVar,pbsv,SVIM,Sniffles,Smartie-sv_aln,PBHoney;NumNeighbors=1;NumThresholdNeighbors=1;MatchId=4701;TruScore=0.325843;PctSeqSimilarity=0;PctSizeSimilarity=0.977528;PctRecOverlap=0;SizeDiff=-2;StartDistance=-94;EndDistance=-95	GT	./.
chr2	77534773	.	N	<DEL>	30	.	END=77534843;SVTYPE=DEL;SVLEN=70;SC=DeBreak,MAMnet,Sniffles2,SKSV,cuteSV,NanoVar,pbsv,SVIM,Sniffles,Smartie-sv_aln,PBHoney,Smartie-sv_asm,SVIM-asm,PAV,Dipcall;NumNeighbors=1;NumThresholdNeighbors=1;MatchId=4704;TruScore=0.516432;PctSeqSimilarity=0;PctSizeSimilarity=1;PctRecOverlap=0.549296;SizeDiff=0;StartDistance=-32;EndDistance=-32	GT	1/0
chr2	80302748	.	N	<INS>	.	PASS	END=80302748;SVTYPE=INS;SVLEN=56;SC=DeBreak,Sniffles2,SKSV,cuteSV,NanoVar,SVIM,Sniffles,Smartie-sv_aln,Smartie-sv_asm;NumNeighbors=1;NumThresholdNeighbors=1;MatchId=4707;TruScore=0.333333;PctSeqSimilarity=0;PctSizeSimilarity=0.982143;PctRecOverlap=0.0178571;SizeDiff=1;StartDistance=26;EndDistance=-29	GT	0/1
chr2	81159195	.	N	<INS>	30	GAP1	END=81159195;SVTYPE=INS;SVLEN=370;SC=DeBreak,Sniffles2,NanoVar,pbsv,SVIM,Sniffles,Smartie-sv_aln,Smartie-sv_asm,SVIM-asm,PAV,Dipcall;NumNeighbors=2;NumThresholdNeighbors=2;MatchId=4708;TruScore=0.333333;PctSeqSimilarity=0;PctSizeSimilarity=1;PctRecOverlap=0;SizeDiff=0;StartDistance=-1;EndDistance=-2	GT	./1
chr2	82414190	.	N	<DEL>	.	PASS	END=82414265;SVTYPE=DEL;SVLEN=-75;SC=DeBreak,MAMnet,Sniffles2,SKSV,cuteSV,NanoVar,pbsv,SVIM,Sniffles,Smartie-sv_aln,PBHoney;NumNeighbors=1;NumThresholdNeighbors=1;MatchId=4710;TruScore=0.512515;PctSeqSimilarity=0;PctSizeSimilarity=0.853333;PctRecOverlap=0.684211;SizeDiff=11;StartDistance=-24;EndDistance=-13	GT	./.
chr2	83569537	.	N	<INS>	.	PASS	END=83569537;SVTYPE=INS;SVLEN=488;SC=DeBreak,MAMnet,Sniffles2,cuteSV,pbsv,SVIM,Sniffles,Smartie-sv_aln,Smartie-sv_asm;NumNeighbors=1;NumThresholdNeighbors=1;MatchId=4716;TruScore=0.207748;PctSeqSimilarity=0;PctSizeSimilarity=0.623244;PctRecOverlap=0;SizeDiff=-295;StartDistance=-40;EndDistance=-823	GT	0/1
chr2	84424369	.	N	<INS>	30	.	END=84424369;SVTYPE=INS;SVLEN=140;SC=DeBreak,MAMnet,Sniffles2,pbsv,SVIM,Sniffles,Smartie-sv_aln,Smartie-sv_asm,SVIM-asm,PAV,Dipcall;NumNeighbors=1;NumThresholdNeighbors=1;MatchId=4721;TruScore=0.257143;PctSeqSimilarity=0;PctSizeSimilarity=0.771429;PctRecOverlap=0;SizeDiff=32;StartDistance=-44;EndDistance=-152	GT	0/1
chr2	87624270	chr2-87624271-DEL-425	N	<DEL>	.	.	END=87624695;SVTYPE=DEL;SVLEN=425;SC=DeBreak,MAMnet,Sniffles2,NanoVar,pbsv,Smartie-sv_asm,SVIM-asm,PAV;NumNeighbors=1;NumThresholdNeighbors=1;MatchId=4745;TruScore=0.665884;PctSeqSimilarity=0;PctSizeSimilarity=1;PctRecOverlap=0.997653;SizeDiff=0;StartDistance=-1;EndDistance=-1	GT	1/0
chr2	87633004	chr2-87633005-DEL-146	N	<DEL>	.	.	END=87633150;SVTYPE=DEL;SVLEN=146;SC=DeBreak,MAMnet,Sniffles2,SKSV,cuteSV,SVIM,Sniffles,Smartie-sv_aln,PBHoney,PAV;NumNeighbors=1;NumThresholdNeighbors=1;MatchId=4749;TruScore=0.598406;PctSeqSimilarity=0;PctSizeSimilarity=0.89726;PctRecOverlap=0.897959;SizeDiff=15;StartDistance=-6;EndDistance=9	GT	1/0
chr2	87634998	chr2-87634999-INS-100	N	<INS>	.	.	END=87634998;SVTYPE=INS;SVLEN=100;SC=DeBreak,MAMnet,Sniffles2,cuteSV,NanoVar,pbsv,SVIM,Sniffles,Smartie-sv_aln,PBHoney,Smartie-sv_asm,PAV;NumNeighbors=1;NumThresholdNeighbors=1;MatchId=4751;TruScore=0.333333;PctSeqSimilarity=0;PctSizeSimilarity=1;PctRecOverlap=0;SizeDiff=0;StartDistance=-1;EndDistance=-2	GT	1/1
chr2	87635582	.	N	<DEL>	.	PASS	END=87635634;SVTYPE=DEL;SVLEN=-52;SC=DeBreak,Sniffles2,cuteSV,pbsv,Smartie-sv_aln,PBHoney,Smartie-sv_asm;NumNeighbors=1;NumThresholdNeighbors=1;MatchId=4752;TruScore=0.333333;PctSeqSimilarity=0;PctSizeSimilarity=1;PctRecOverlap=0;SizeDiff=0;StartDistance=-74;EndDistance=-74	GT	0/1
chr2	87636453	cuteSV.DEL.6199	N	<DEL>	27.9	PASS	END=87644828;SVTYPE=DEL;SVLEN=8375;SC=DeBreak,MAMnet,SKSV,cuteSV;NumNeighbors=2;NumThresholdNeighbors=1;MatchId=4760;TruScore=0.615167;PctSeqSimilarity=0;PctSizeSimilarity=0.922746;PctRecOverlap=0.922755;SizeDiff=647;StartDistance=-18;EndDistance=629	GT	0/1
chr2	87644095	chr2-87644096-DEL-689	N	<DEL>	.	.	END=87644784;SVTYPE=DEL;SVLEN=689;SC=DeBreak,PBHoney,PAV;NumNeighbors=1;NumThresholdNeighbors=1;MatchId=4786;TruScore=0.659901;PctSeqSimilarity=0;PctSizeSimilarity=0.994195;PctRecOverlap=0.985507;SizeDiff=4;StartDistance=6;EndDistance=10	GT	0/1
chr2	87647758	chr2-87647759-DEL-52	N	<DEL>	.	.	END=87647810;SVTYPE=DEL;SVLEN=52;SC=DeBreak,NanoVar,pbsv,PBHoney,Smartie-sv_asm,PAV;NumNeighbors=1;NumThresholdNeighbors=1;MatchId=4795;TruScore=0.654088;PctSeqSimilarity=0;PctSizeSimilarity=1;PctRecOverlap=0.962264;SizeDiff=0;StartDistance=-2;EndDistance=-2	GT	1/1
chr2	87650670	nv_SV6780-42686	N	<INS>	13	PASS	END=87650671;SVTYPE=INS;SVLEN=6148;SC=DeBreak,NanoVar;NumNeighbors=1;NumThresholdNeighbors=1;MatchId=4807;TruScore=0.199198;PctSeqSimilarity=0;PctSizeSimilarity=0.597593;PctRecOverlap=0;SizeDiff=2474;StartDistance=-162;EndDistance=-3835	GT	0/1
chr2	89856067	.	N	<INS>	.	PASS	END=89856067;SVTYPE=INS;SVLEN=110;SC=DeBreak,Smartie-sv_aln,PBHoney,Smartie-sv_asm;NumNeighbors=1;NumThresholdNeighbors=1;MatchId=4860;TruScore=0.3;PctSeqSimilarity=0;PctSizeSimilarity=0.9;PctRecOverlap=0;SizeDiff=11;StartDistance=-481;EndDistance=-482	GT	0/1
chr2	90476496	.	N	<INS>	.	PASS	END=90476496;SVTYPE=INS;SVLEN=416;SC=DeBreak,Sniffles2,SKSV,cuteSV,NanoVar,pbsv,SVIM,Smartie-sv_aln,PBHoney,Smartie-sv_asm;NumNeighbors=2;NumThresholdNeighbors=1;MatchId=4980;TruScore=0.302766;PctSeqSimilarity=0;PctSizeSimilarity=0.908297;PctRecOverlap=0;SizeDiff=-42;StartDistance=-22;EndDistance=-480	GT	0/1
chr2	90478747	.	N	<DEL>	.	PASS	END=90479202;SVTYPE=DEL;SVLEN=-455;SC=DeBreak,MAMnet,SKSV,PBHoney;NumNeighbors=3;NumThresholdNeighbors=1;MatchId=4983;TruScore=0.406147;PctSeqSimilarity=0;PctSizeSimilarity=0.608791;PctRecOverlap=0.609649;SizeDiff=178;StartDistance=-19;EndDistance=159	GT	./.
chr2	90481317	chr2-90481318-INS-163	N	<INS>	.	.	END=90481317;SVTYPE=INS;SVLEN=163;SC=DeBreak,PBHoney,Smartie-sv_asm,PAV;NumNeighbors=4;NumThresholdNeighbors=1;MatchId=4988;TruScore=0.249489;PctSeqSimilarity=0;PctSizeSimilarity=0.748466;PctRecOverlap=0;SizeDiff=41;StartDistance=-283;EndDistance=-405	GT	./1
chr2	90482505	.	N	<DEL>	30	GAP1	END=90483086;SVTYPE=DEL;SVLEN=581;SC=DeBreak,MAMnet,Sniffles2,SKSV,cuteSV,NanoVar,pbsv,SVIM,Sniffles,Smartie-sv_aln,Smartie-sv_asm,SVIM-asm,Dipcall;NumNeighbors=5;NumThresholdNeighbors=2;MatchId=4993;TruScore=0.666094;PctSeqSimilarity=0;PctSizeSimilarity=1;PctRecOverlap=0.998282;SizeDiff=0;StartDistance=-1;EndDistance=-1	GT	./1
chr2	90483448	nv_SV6905-89F05	N	<DEL>	1.2	PASS	END=90484052;SVTYPE=DEL;SVLEN=-604;SC=DeBreak,MAMnet,NanoVar;NumNeighbors=3;NumThresholdNeighbors=1;MatchId=4999;TruScore=0.630723;PctSeqSimilarity=0;PctSizeSimilarity=0.95873;PctRecOverlap=0.933439;SizeDiff=-26;StartDistance=-16;EndDistance=-42	GT	./.
chr2	90484975	.	N	<INS>	30	GAP1	END=90484975;SVTYPE=INS;SVLEN=10881;SC=DeBreak,Smartie-sv_asm,Dipcall;NumNeighbors=1;NumThresholdNeighbors=1;MatchId=5011;TruScore=0.212297;PctSeqSimilarity=0;PctSizeSimilarity=0.63689;PctRecOverlap=0;SizeDiff=3951;StartDistance=7364;EndDistance=434	GT	./1
chr2	91696224	chr2-91696225-INS-5158	N	<INS>	.	.	END=91696224;SVTYPE=INS;SVLEN=5158;SC=DeBreak,Smartie-sv_asm,PAV;NumNeighbors=1;NumThresholdNeighbors=1;MatchId=5132;TruScore=0.214407;PctSeqSimilarity=0;PctSizeSimilarity=0.643222;PctRecOverlap=0;SizeDiff=-2861;StartDistance=-6;EndDistance=-7	GT	0/1
chr2	91706787	chr2-91706788-INS-1281	N	<INS>	.	.	END=91706787;SVTYPE=INS;SVLEN=1281;SC=DeBreak,NanoVar,pbsv,Smartie-sv_aln,Smartie-sv_asm,PAV;NumNeighbors=1;NumThresholdNeighbors=1;MatchId=5191;TruScore=0.332553;PctSeqSimilarity=0;PctSizeSimilarity=0.996877;PctRecOverlap=0.000782473;SizeDiff=4;StartDistance=28;EndDistance=-1249	GT	1/1
chr2	91707645	chr2-91707646-INS-1177	N	<INS>	.	.	END=91707645;SVTYPE=INS;SVLEN=1177;SC=DeBreak,NanoVar,pbsv,Smartie-sv_asm,PAV;NumNeighbors=1;NumThresholdNeighbors=1;MatchId=5204;TruScore=0.33305;PctSeqSimilarity=0;PctSizeSimilarity=0.99915;PctRecOverlap=0;SizeDiff=1;StartDistance=-12;EndDistance=-1188	GT	1/1
chr2	92276493	.	N	<INS>	30	.	END=92276493;SVTYPE=INS;SVLEN=3417;SC=DeBreak,Smartie-sv_asm,SVIM-asm,PAV,Dipcall;NumNeighbors=1;NumThresholdNeighbors=1;MatchId=5252;TruScore=0.333236;PctSeqSimilarity=0;PctSizeSimilarity=0.999707;PctRecOverlap=0;SizeDiff=-1;StartDistance=-25;EndDistance=-3443	GT	1/1
chr2	92284731	pbsv.INS.5270	N	<INS>	.	PASS	END=92284731;SVTYPE=INS;SVLEN=1710;SC=DeBreak,pbsv;NumNeighbors=1;NumThresholdNeighbors=1;MatchId=5254;TruScore=0.33197;PctSeqSimilarity=0;PctSizeSimilarity=0.995322;PctRecOverlap=0.000587199;SizeDiff=8;StartDistance=204;EndDistance=-1498	GT	0/1
chr2	92293054	SKSV.INS.7607	N	<INS>	53.1	PASS	END=92293054;SVTYPE=INS;SVLEN=1706;SC=DeBreak,SKSV;NumNeighbors=2;NumThresholdNeighbors=1;MatchId=5257;TruScore=0.333138;PctSeqSimilarity=0;PctSizeSimilarity=0.999414;PctRecOverlap=0;SizeDiff=-1;StartDistance=-276;EndDistance=-1983	GT	0/1
chr2	92301062	.	N	<INS>	.	PASS	END=92301062;SVTYPE=INS;SVLEN=1697;SC=DeBreak,MAMnet,Sniffles2,cuteSV,pbsv,SVIM,Sniffles,Smartie-sv_aln;NumNeighbors=2;NumThresholdNeighbors=1;MatchId=5264;TruScore=0.333333;PctSeqSimilarity=0;PctSizeSimilarity=1;PctRecOverlap=0;SizeDiff=0;StartDistance=-1;EndDistance=-2	GT	./.
chr2	97854244	.	N	<DEL>	30	.	END=97856134;SVTYPE=DEL;SVLEN=1890;SC=DeBreak,MAMnet,Sniffles2,SKSV,cuteSV,pbsv,SVIM,Sniffles,Smartie-sv_aln,PBHoney,Smartie-sv_asm,SVIM-asm,PAV,Dipcall;NumNeighbors=1;NumThresholdNeighbors=1;MatchId=5293;TruScore=0.657853;PctSeqSimilarity=0;PctSizeSimilarity=0.999471;PctRecOverlap=0.974088;SizeDiff=1;StartDistance=-49;EndDistance=-48	GT	1/0
chr2	97870029	.	N	<DEL>	.	PASS	END=97873771;SVTYPE=DEL;SVLEN=-3742;SC=DeBreak,MAMnet,Sniffles2,SKSV,cuteSV,pbsv,SVIM,Sniffles,Smartie-sv_aln,PBHoney;NumNeighbors=1;NumThresholdNeighbors=1;MatchId=5294;TruScore=0.659275;PctSeqSimilarity=0;PctSizeSimilarity=1;PctRecOverlap=0.977825;SizeDiff=0;StartDistance=-83;EndDistance=-83	GT	./.
chr2	102085453	.	N	<DEL>	30	.	END=102085503;SVTYPE=DEL;SVLEN=50;SC=DeBreak,MAMnet,Sniffles2,SKSV,cuteSV,NanoVar,pbsv,SVIM,Sniffles,Smartie-sv_aln,PBHoney,Smartie-sv_asm,SVIM-asm,PAV,Dipcall;NumNeighbors=1;NumThresholdNeighbors=1;MatchId=5307;TruScore=0.660131;PctSeqSimilarity=0;PctSizeSimilarity=1;PctRecOverlap=0.980392;SizeDiff=0;StartDistance=-1;EndDistance=-1	GT	0/1
chr2	102619837	.	N	<DEL>	30	.	END=102619933;SVTYPE=DEL;SVLEN=96;SC=DeBreak,MAMnet,Sniffles2,SKSV,cuteSV,NanoVar,pbsv,SVIM,Sniffles,Smartie-sv_aln,PBHoney,Smartie-sv_asm,SVIM-asm,PAV,Dipcall;NumNeighbors=1;NumThresholdNeighbors=1;MatchId=5310;TruScore=0.66323;PctSeqSimilarity=0;PctSizeSimilarity=1;PctRecOverlap=0.989691;SizeDiff=0;StartDistance=-1;EndDistance=-1	GT	1/0
chr2	102966585	SKSV.INS.7636	N	<INS>	63.3	PASS	END=102966585;SVTYPE=INS;SVLEN=3140;SC=DeBreak,SKSV;NumNeighbors=1;NumThresholdNeighbors=1;MatchId=5311;TruScore=0.329513;PctSeqSimilarity=0;PctSizeSimilarity=0.988217;PctRecOverlap=0.000322165;SizeDiff=37;StartDistance=1;EndDistance=-3102	GT	0/1
chr2	102967165	2982_1	N	<DEL>	.	PASS	END=102969191;SVTYPE=DEL;SVLEN=-2026;SC=DeBreak,MAMnet,Sniffles2,SKSV,cuteSV,NanoVar,pbsv,SVIM,Sniffles;NumNeighbors=1;NumThresholdNeighbors=1;MatchId=5312;TruScore=0.666009;PctSeqSimilarity=0;PctSizeSimilarity=0.999014;PctRecOverlap=0.999014;SizeDiff=-2;StartDistance=2;EndDistance=0	GT	0/0
chr2	105670960	.	N	<INS>	.	PASS	END=105670960;SVTYPE=INS;SVLEN=144;SC=DeBreak,Sniffles2,cuteSV,NanoVar,SVIM,Sniffles,Smartie-sv_aln,PBHoney;NumNeighbors=1;NumThresholdNeighbors=1;MatchId=5321;TruScore=0.333333;PctSeqSimilarity=0;PctSizeSimilarity=1;PctRecOverlap=0;SizeDiff=0;StartDistance=-95;EndDistance=-239	GT	./.
chr2	106424224	.	N	<INS>	30	.	END=106424224;SVTYPE=INS;SVLEN=119;SC=DeBreak,MAMnet,Sniffles2,SKSV,SVIM,Sniffles,Smartie-sv_aln,PBHoney,Smartie-sv_asm,SVIM-asm,PAV,Dipcall;NumNeighbors=1;NumThresholdNeighbors=1;MatchId=5323;TruScore=0.196078;PctSeqSimilarity=0;PctSizeSimilarity=0.588235;PctRecOverlap=0;SizeDiff=49;StartDistance=-22;EndDistance=-92	GT	1/.
chr2	107083429	.	N	<INS>	.	PASS	END=107083429;SVTYPE=INS;SVLEN=329;SC=DeBreak,PBHoney;NumNeighbors=1;NumThresholdNeighbors=1;MatchId=5325;TruScore=0.181817;PctSeqSimilarity=0;PctSizeSimilarity=0.543802;PctRecOverlap=0.00165017;SizeDiff=-276;StartDistance=93;EndDistance=-512	GT	./.
chr2	108444056	.	N	<DEL>	30	.	END=108444146;SVTYPE=DEL;SVLEN=90;SC=DeBreak,Sniffles2,SKSV,cuteSV,NanoVar,pbsv,SVIM,Smartie-sv_aln,PBHoney,Smartie-sv_asm,SVIM-asm,PAV,Dipcall;NumNeighbors=1;NumThresholdNeighbors=1;MatchId=5329;TruScore=0.663004;PctSeqSimilarity=0;PctSizeSimilarity=1;PctRecOverlap=0.989011;SizeDiff=0;StartDistance=-1;EndDistance=-1	GT	1/0
chr2	108444878	chr2-108444879-INS-90	N	<INS>	.	.	END=108444878;SVTYPE=INS;SVLEN=90;SC=DeBreak,MAMnet,Sniffles2,SKSV,cuteSV,NanoVar,SVIM,Sniffles,Smartie-sv_aln,PBHoney,Smartie-sv_asm,SVIM-asm,PAV;NumNeighbors=1;NumThresholdNeighbors=1;MatchId=5330;TruScore=0.32963;PctSeqSimilarity=0;PctSizeSimilarity=0.988889;PctRecOverlap=0;SizeDiff=1;StartDistance=-157;EndDistance=-246	GT	0/1
chr2	109815951	.	N	<INS>	30	GAP2	END=109815951;SVTYPE=INS;SVLEN=61;SC=DeBreak,Sniffles2,SKSV,cuteSV,pbsv,SVIM,Smartie-sv_asm,SVIM-asm,PAV,Dipcall;NumNeighbors=1;NumThresholdNeighbors=1;MatchId=5333;TruScore=0.317223;PctSeqSimilarity=0;PctSizeSimilarity=0.934426;PctRecOverlap=0.0172414;SizeDiff=4;StartDistance=49;EndDistance=-8	GT	1/.
chr2	110848753	.	N	<INS>	30	GAP2	END=110848753;SVTYPE=INS;SVLEN=86;SC=DeBreak,MAMnet,Sniffles2,SKSV,pbsv,Smartie-sv_aln,PBHoney,Smartie-sv_asm,SVIM-asm,PAV,Dipcall;NumNeighbors=1;NumThresholdNeighbors=1;MatchId=5342;TruScore=0.33329;PctSeqSimilarity=0;PctSizeSimilarity=0.988506;PctRecOverlap=0.0113636;SizeDiff=-1;StartDistance=1;EndDistance=-86	GT	1/.
chr2	114361335	chr2-114361336-INS-294	N	<INS>	.	.	END=114361335;SVTYPE=INS;SVLEN=294;SC=DeBreak,Smartie-sv_asm,PAV;NumNeighbors=1;NumThresholdNeighbors=1;MatchId=5358;TruScore=0.331074;PctSeqSimilarity=0;PctSizeSimilarity=0.989796;PctRecOverlap=0.00342466;SizeDiff=3;StartDistance=12;EndDistance=-279	GT	1/0
chr2	114842327	.	N	<INS>	30	.	END=114842327;SVTYPE=INS;SVLEN=318;SC=DeBreak,MAMnet,Sniffles2,SKSV,cuteSV,NanoVar,pbsv,SVIM,Sniffles,Smartie-sv_aln,PBHoney,Smartie-sv_asm,SVIM-asm,PAV,Dipcall;NumNeighbors=1;NumThresholdNeighbors=1;MatchId=5364;TruScore=0.333333;PctSeqSimilarity=0;PctSizeSimilarity=1;PctRecOverlap=0;SizeDiff=0;StartDistance=-108;EndDistance=-426	GT	0/1
chr2	117594803	.	N	<DEL>	30	.	END=117594855;SVTYPE=DEL;SVLEN=52;SC=DeBreak,MAMnet,Sniffles2,SKSV,cuteSV,NanoVar,SVIM,Sniffles,Smartie-sv_aln,PBHoney,Smartie-sv_asm,SVIM-asm,PAV,Dipcall;NumNeighbors=1;NumThresholdNeighbors=1;MatchId=5366;TruScore=0.660377;PctSeqSimilarity=0;PctSizeSimilarity=1;PctRecOverlap=0.981132;SizeDiff=0;StartDistance=-1;EndDistance=-1	GT	1/0
chr2	117801197	chr2-117801198-INS-294	N	<INS>	.	.	END=117801197;SVTYPE=INS;SVLEN=294;SC=DeBreak,Sniffles2,cuteSV,Sniffles,Smartie-sv_aln,PBHoney,Smartie-sv_asm,PAV;NumNeighbors=1;NumThresholdNeighbors=1;MatchId=5369;TruScore=0.184597;PctSeqSimilarity=0;PctSizeSimilarity=0.547619;PctRecOverlap=0.00617284;SizeDiff=133;StartDistance=141;EndDistance=-20	GT	1/0
chr2	117815358	chr2-117815359-INS-61	N	<INS>	.	.	END=117815358;SVTYPE=INS;SVLEN=61;SC=DeBreak,MAMnet,Sniffles2,cuteSV,NanoVar,SVIM,Sniffles,Smartie-sv_aln,Smartie-sv_asm,SVIM-asm,PAV;NumNeighbors=1;NumThresholdNeighbors=1;MatchId=5371;TruScore=0.311859;PctSeqSimilarity=0;PctSizeSimilarity=0.918033;PctRecOverlap=0.0175439;SizeDiff=5;StartDistance=41;EndDistance=-15	GT	0/1
chr2	118851009	.	N	<DEL>	30	.	END=118851085;SVTYPE=DEL;SVLEN=76;SC=DeBreak,MAMnet,Sniffles2,SKSV,cuteSV,NanoVar,pbsv,SVIM,Sniffles,Smartie-sv_aln,PBHoney,Smartie-sv_asm,SVIM-asm,PAV,Dipcall;NumNeighbors=1;NumThresholdNeighbors=1;MatchId=5378;TruScore=0.320175;PctSeqSimilarity=0;PctSizeSimilarity=0.960526;PctRecOverlap=0;SizeDiff=3;StartDistance=113;EndDistance=116	GT	1/0
chr2	119830922	.	N	<INS>	30	.	END=119830922;SVTYPE=INS;SVLEN=153;SC=DeBreak,MAMnet,Sniffles2,SKSV,cuteSV,NanoVar,pbsv,SVIM,Sniffles,Smartie-sv_aln,PBHoney,Smartie-sv_asm,SVIM-asm,PAV,Dipcall;NumNeighbors=1;NumThresholdNeighbors=1;MatchId=5382;TruScore=0.331155;PctSeqSimilarity=0;PctSizeSimilarity=0.993464;PctRecOverlap=0;SizeDiff=1;StartDistance=-68;EndDistance=-220	GT	1/0
chr2	119894257	chr2-119894258-INS-99	N	<INS>	.	.	END=119894257;SVTYPE=INS;SVLEN=99;SC=DeBreak,MAMnet,Sniffles2,cuteSV,pbsv,SVIM,Sniffles,Smartie-sv_aln,Smartie-sv_asm,SVIM-asm,PAV;NumNeighbors=1;NumThresholdNeighbors=1;MatchId=5383;TruScore=0.333333;PctSeqSimilarity=0;PctSizeSimilarity=1;PctRecOverlap=0;SizeDiff=0;StartDistance=-143;EndDistance=-242	GT	1/0
chr2	121782184	chr2-121782185-INS-60	N	<INS>	.	.	END=121782184;SVTYPE=INS;SVLEN=60;SC=DeBreak,Sniffles2,SKSV,cuteSV,pbsv,SVIM,Sniffles,Smartie-sv_aln,Smartie-sv_asm,PAV;NumNeighbors=1;NumThresholdNeighbors=1;MatchId=5392;TruScore=0.338798;PctSeqSimilarity=0;PctSizeSimilarity=1;PctRecOverlap=0.0163934;SizeDiff=0;StartDistance=50;EndDistance=-10	GT	1/0
chr2	122817078	.	N	<INS>	30	.	END=122817078;SVTYPE=INS;SVLEN=244;SC=DeBreak,MAMnet,Sniffles2,SKSV,cuteSV,NanoVar,SVIM,Sniffles,Smartie-sv_aln,PBHoney,Smartie-sv_asm,SVIM-asm,PAV,Dipcall;NumNeighbors=1;NumThresholdNeighbors=1;MatchId=5396;TruScore=0.331967;PctSeqSimilarity=0;PctSizeSimilarity=0.995902;PctRecOverlap=0;SizeDiff=1;StartDistance=-71;EndDistance=-314	GT	1/0
chr2	123031634	.	N	<INS>	30	.	END=123031634;SVTYPE=INS;SVLEN=146;SC=DeBreak,Sniffles2,SKSV,cuteSV,NanoVar,pbsv,SVIM,Sniffles,Smartie-sv_aln,PBHoney,Smartie-sv_asm,SVIM-asm,PAV,Dipcall;NumNeighbors=1;NumThresholdNeighbors=1;MatchId=5397;TruScore=0.312935;PctSeqSimilarity=0;PctSizeSimilarity=0.931507;PctRecOverlap=0.00729927;SizeDiff=10;StartDistance=35;EndDistance=-101	GT	./1
chr2	123032788	.	N	<INS>	30	.	END=123032788;SVTYPE=INS;SVLEN=52;SC=DeBreak,MAMnet,Sniffles2,cuteSV,NanoVar,SVIM,Sniffles,Smartie-sv_aln,Smartie-sv_asm,SVIM-asm,PAV,Dipcall;NumNeighbors=1;NumThresholdNeighbors=1;MatchId=5399;TruScore=0.326923;PctSeqSimilarity=0;PctSizeSimilarity=0.980769;PctRecOverlap=0;SizeDiff=1;StartDistance=-2;EndDistance=-3	GT	0/1
chr2	124114576	.	N	<INS>	30	.	END=124114576;SVTYPE=INS;SVLEN=270;SC=DeBreak,Sniffles2,SKSV,Smartie-sv_aln,PBHoney,Smartie-sv_asm,SVIM-asm,PAV,Dipcall;NumNeighbors=3;NumThresholdNeighbors=3;MatchId=5404;TruScore=0.333333;PctSeqSimilarity=0;PctSizeSimilarity=1;PctRecOverlap=0;SizeDiff=0;StartDistance=-1;EndDistance=-2	GT	1/0
chr2	124713561	chr2-124713562-INS-112	N	<INS>	.	.	END=124713561;SVTYPE=INS;SVLEN=112;SC=DeBreak,MAMnet,Sniffles2,cuteSV,pbsv,SVIM,Sniffles,Smartie-sv_aln,SVIM-asm,PAV;NumNeighbors=1;NumThresholdNeighbors=1;MatchId=5409;TruScore=0.315645;PctSeqSimilarity=0;PctSizeSimilarity=0.9375;PctRecOverlap=0.00943396;SizeDiff=7;StartDistance=63;EndDistance=-42	GT	1/0
chr2	125267878	.	N	<INS>	.	PASS	END=125267878;SVTYPE=INS;SVLEN=54;SC=DeBreak,MAMnet,Sniffles2,NanoVar,pbsv,Sniffles,Smartie-sv_aln,Smartie-sv_asm;NumNeighbors=1;NumThresholdNeighbors=1;MatchId=5410;TruScore=0.333333;PctSeqSimilarity=0;PctSizeSimilarity=1;PctRecOverlap=0;SizeDiff=0;StartDistance=-1;EndDistance=-2	GT	0/1
chr2	125569565	.	N	<INS>	30	.	END=125569565;SVTYPE=INS;SVLEN=348;SC=DeBreak,Smartie-sv_asm,Dipcall;NumNeighbors=1;NumThresholdNeighbors=1;MatchId=5411;TruScore=0.307471;PctSeqSimilarity=0;PctSizeSimilarity=0.922414;PctRecOverlap=0;SizeDiff=27;StartDistance=6;EndDistance=5	GT	0/1
chr2	126009276	.	N	<INS>	30	.	END=126009276;SVTYPE=INS;SVLEN=177;SC=DeBreak,cuteSV,NanoVar,SVIM,PBHoney,Smartie-sv_asm,SVIM-asm,PAV,Dipcall;NumNeighbors=1;NumThresholdNeighbors=1;MatchId=5413;TruScore=0.169492;PctSeqSimilarity=0;PctSizeSimilarity=0.508475;PctRecOverlap=0;SizeDiff=87;StartDistance=-304;EndDistance=-394	GT	1/.
chr2	126492225	.	N	<INS>	30	.	END=126492225;SVTYPE=INS;SVLEN=170;SC=DeBreak,MAMnet,Sniffles2,cuteSV,NanoVar,SVIM,Sniffles,Smartie-sv_aln,PBHoney,Smartie-sv_asm,SVIM-asm,PAV,Dipcall;NumNeighbors=1;NumThresholdNeighbors=1;MatchId=5417;TruScore=0.272549;PctSeqSimilarity=0;PctSizeSimilarity=0.817647;PctRecOverlap=0;SizeDiff=31;StartDistance=-173;EndDistance=-312	GT	1/.
chr2	126651106	.	N	<INS>	30	.	END=126651106;SVTYPE=INS;SVLEN=187;SC=DeBreak,MAMnet,Sniffles2,Smartie-sv_asm,SVIM-asm,PAV,Dipcall;NumNeighbors=1;NumThresholdNeighbors=1;MatchId=5419;TruScore=0.224607;PctSeqSimilarity=0;PctSizeSimilarity=0.670251;PctRecOverlap=0.00357143;SizeDiff=-92;StartDistance=30;EndDistance=-249	GT	1/0
chr2	128406541	chr2-128406542-INS-63	N	<INS>	.	.	END=128406541;SVTYPE=INS;SVLEN=63;SC=DeBreak,Sniffles2,SKSV,cuteSV,NanoVar,pbsv,SVIM,Sniffles,Smartie-sv_aln,Smartie-sv_asm,SVIM-asm,PAV;NumNeighbors=1;NumThresholdNeighbors=1;MatchId=5426;TruScore=0.338542;PctSeqSimilarity=0;PctSizeSimilarity=1;PctRecOverlap=0.015625;SizeDiff=0;StartDistance=1;EndDistance=-62	GT	1/0
chr2	130821729	SKSV.INS.7777	N	<INS>	113.1	PASS	END=130821729;SVTYPE=INS;SVLEN=1988;SC=DeBreak,SKSV;NumNeighbors=1;NumThresholdNeighbors=1;MatchId=5438;TruScore=0.324364;PctSeqSimilarity=0;PctSizeSimilarity=0.972603;PctRecOverlap=0.000488998;SizeDiff=-56;StartDistance=2003;EndDistance=-41	GT	0/1
chr2	131425925	.	N	<INS>	30	.	END=131425925;SVTYPE=INS;SVLEN=143;SC=DeBreak,pbsv,PBHoney,Smartie-sv_asm,SVIM-asm,PAV,Dipcall;NumNeighbors=1;NumThresholdNeighbors=1;MatchId=5443;TruScore=0.207246;PctSeqSimilarity=0;PctSizeSimilarity=0.621739;PctRecOverlap=0;SizeDiff=-87;StartDistance=-1;EndDistance=-2	GT	1/1
chr2	132031972	.	N	<INS>	30	.	END=132031972;SVTYPE=INS;SVLEN=3061;SC=DeBreak,MAMnet,Smartie-sv_asm,SVIM-asm,PAV,Dipcall;NumNeighbors=2;NumThresholdNeighbors=1;MatchId=5447;TruScore=0.332789;PctSeqSimilarity=0;PctSizeSimilarity=0.998367;PctRecOverlap=0;SizeDiff=5;StartDistance=88;EndDistance=87	GT	1/0
chr2	132032018	.	N	<INS>	30	.	END=132032018;SVTYPE=INS;SVLEN=537;SC=DeBreak,MAMnet,SKSV,PBHoney,SVIM-asm,PAV,Dipcall;NumNeighbors=1;NumThresholdNeighbors=1;MatchId=5448;TruScore=0.333332;PctSeqSimilarity=0;PctSizeSimilarity=0.998141;PctRecOverlap=0.00185529;SizeDiff=-1;StartDistance=364;EndDistance=-174	GT	./1
chr2	132522416	.	N	<INS>	30	.	END=132522416;SVTYPE=INS;SVLEN=714;SC=DeBreak,Sniffles2,NanoVar,pbsv,Smartie-sv_aln,PBHoney,Smartie-sv_asm,SVIM-asm,PAV,Dipcall;NumNeighbors=1;NumThresholdNeighbors=1;MatchId=5451;TruScore=0.329132;PctSeqSimilarity=0;PctSizeSimilarity=0.987395;PctRecOverlap=0;SizeDiff=9;StartDistance=431;EndDistance=430	GT	1/1
chr2	132523484	.	N	<INS>	30	.	END=132523484;SVTYPE=INS;SVLEN=260;SC=DeBreak,Sniffles2,SKSV,pbsv,Smartie-sv_aln,Smartie-sv_asm,SVIM-asm,PAV,Dipcall;NumNeighbors=1;NumThresholdNeighbors=1;MatchId=5452;TruScore=0.332051;PctSeqSimilarity=0;PctSizeSimilarity=0.996154;PctRecOverlap=0;SizeDiff=1;StartDistance=-16;EndDistance=-275	GT	1/1
chr2	132529046	chr2-132529047-INS-170	N	<INS>	.	.	END=132529046;SVTYPE=INS;SVLEN=170;SC=DeBreak,MAMnet,Sniffles2,SKSV,cuteSV,SVIM,Sniffles,Smartie-sv_aln,PBHoney,Smartie-sv_asm,PAV;NumNeighbors=1;NumThresholdNeighbors=1;MatchId=5453;TruScore=0.276471;PctSeqSimilarity=0;PctSizeSimilarity=0.829412;PctRecOverlap=0;SizeDiff=29;StartDistance=229;EndDistance=88	GT	1/1
chr2	132548791	.	N	<INS>	.	PASS	END=132548791;SVTYPE=INS;SVLEN=128;SC=DeBreak,MAMnet,Sniffles2,SKSV,cuteSV,SVIM,Sniffles,Smartie-sv_aln,PBHoney,Smartie-sv_asm;NumNeighbors=1;NumThresholdNeighbors=1;MatchId=5455;TruScore=0.309179;PctSeqSimilarity=0;PctSizeSimilarity=0.927536;PctRecOverlap=0;SizeDiff=-10;StartDistance=-20;EndDistance=-158	GT	0/1
chr2	135365010	.	N	<INS>	.	PASS	END=135365010;SVTYPE=INS;SVLEN=682;SC=DeBreak,MAMnet,Sniffles2,pbsv,Sniffles,Smartie-sv_aln;NumNeighbors=1;NumThresholdNeighbors=1;MatchId=5466;TruScore=0.333821;PctSeqSimilarity=0;PctSizeSimilarity=1;PctRecOverlap=0.00146413;SizeDiff=0;StartDistance=7;EndDistance=-675	GT	./.
chr2	135366047	SKSV.INS.7796	N	<INS>	314.9	PASS	END=135366047;SVTYPE=INS;SVLEN=688;SC=DeBreak,SKSV;NumNeighbors=1;NumThresholdNeighbors=1;MatchId=5471;TruScore=0.279334;PctSeqSimilarity=0;PctSizeSimilarity=0.838002;PctRecOverlap=0;SizeDiff=-133;StartDistance=-152;EndDistance=-973	GT	1/1
chr2	135366650	.	N	<INS>	30	GAP1	END=135366650;SVTYPE=INS;SVLEN=322;SC=DeBreak,MAMnet,Sniffles2,cuteSV,pbsv,SVIM,Smartie-sv_aln,PBHoney,Smartie-sv_asm,SVIM-asm,PAV,Dipcall;NumNeighbors=1;NumThresholdNeighbors=1;MatchId=5472;TruScore=0.332298;PctSeqSimilarity=0;PctSizeSimilarity=0.996894;PctRecOverlap=0;SizeDiff=1;StartDistance=-60;EndDistance=-381	GT	./1
chr2	137103352	.	N	<INS>	30	.	END=137103352;SVTYPE=INS;SVLEN=323;SC=DeBreak,MAMnet,Sniffles2,pbsv,SVIM,Smartie-sv_aln,Smartie-sv_asm,SVIM-asm,PAV,Dipcall;NumNeighbors=1;NumThresholdNeighbors=1;MatchId=5474;TruScore=0.269841;PctSeqSimilarity=0;PctSizeSimilarity=0.809524;PctRecOverlap=0;SizeDiff=-76;StartDistance=-15;EndDistance=-414	GT	0/1
chr2	137104208	chr2-137104209-INS-170	N	<INS>	.	.	END=137104208;SVTYPE=INS;SVLEN=170;SC=DeBreak,Sniffles2,cuteSV,pbsv,SVIM,Sniffles,Smartie-sv_aln,Smartie-sv_asm,PAV;NumNeighbors=2;NumThresholdNeighbors=1;MatchId=5477;TruScore=0.188261;PctSeqSimilarity=0;PctSizeSimilarity=0.564784;PctRecOverlap=0;SizeDiff=-131;StartDistance=-25;EndDistance=-326	GT	0/1
chr2	137104365	SKSV.INS.7801	N	<INS>	238.6	PASS	END=137104365;SVTYPE=INS;SVLEN=637;SC=DeBreak,SKSV;NumNeighbors=1;NumThresholdNeighbors=1;MatchId=5481;TruScore=0.288854;PctSeqSimilarity=0;PctSizeSimilarity=0.866562;PctRecOverlap=0;SizeDiff=85;StartDistance=-52;EndDistance=-604	GT	1/1
chr2	137647920	.	N	<DEL>	30	.	END=137647977;SVTYPE=DEL;SVLEN=57;SC=DeBreak,Sniffles2,SKSV,pbsv,Sniffles,Smartie-sv_aln,Smartie-sv_asm,SVIM-asm,PAV,Dipcall;NumNeighbors=1;NumThresholdNeighbors=1;MatchId=5484;TruScore=0.482154;PctSeqSimilarity=0;PctSizeSimilarity=0.894737;PctRecOverlap=0.551724;SizeDiff=6;StartDistance=-26;EndDistance=-20	GT	0/1
chr2	139629958	.	N	<INS>	30	.	END=139629958;SVTYPE=INS;SVLEN=89;SC=DeBreak,Sniffles2,SKSV,cuteSV,SVIM,Sniffles,Smartie-sv_aln,PBHoney,Smartie-sv_asm,SVIM-asm,PAV,Dipcall;NumNeighbors=1;NumThresholdNeighbors=1;MatchId=5492;TruScore=0.325843;PctSeqSimilarity=0;PctSizeSimilarity=0.977528;PctRecOverlap=0;SizeDiff=2;StartDistance=-1;EndDistance=-2	GT	./1
chr2	141506397	.	N	<INS>	30	.	END=141506397;SVTYPE=INS;SVLEN=68;SC=DeBreak,Sniffles2,SKSV,cuteSV,NanoVar,pbsv,SVIM,Sniffles,Smartie-sv_aln,Smartie-sv_asm,SVIM-asm,PAV,Dipcall;NumNeighbors=1;NumThresholdNeighbors=1;MatchId=5493;TruScore=0.323678;PctSeqSimilarity=0;PctSizeSimilarity=0.955882;PctRecOverlap=0.0151515;SizeDiff=3;StartDistance=44;EndDistance=-21	GT	1/0
chr2	142873119	chr2-142873120-DEL-79	N	<DEL>	.	.	END=142873198;SVTYPE=DEL;SVLEN=79;SC=DeBreak,MAMnet,Sniffles2,SKSV,cuteSV,NanoVar,SVIM,Sniffles,Smartie-sv_aln,PBHoney,Smartie-sv_asm,PAV;NumNeighbors=1;NumThresholdNeighbors=1;MatchId=5494;TruScore=0.591561;PctSeqSimilarity=0;PctSizeSimilarity=0.974684;PctRecOverlap=0.8;SizeDiff=2;StartDistance=14;EndDistance=16	GT	1/1
chr2	145704969	.	N	<INS>	30	.	END=145704969;SVTYPE=INS;SVLEN=109;SC=DeBreak,MAMnet,Sniffles2,SKSV,cuteSV,SVIM,Sniffles,Smartie-sv_aln,PBHoney,Smartie-sv_asm,SVIM-asm,PAV,Dipcall;NumNeighbors=1;NumThresholdNeighbors=1;MatchId=5497;TruScore=0.263815;PctSeqSimilarity=0;PctSizeSimilarity=0.779817;PctRecOverlap=0.0116279;SizeDiff=24;StartDistance=48;EndDistance=-37	GT	0/1
chr2	146589330	svim.INS.2944	N	<INS>	14	PASS	END=146589330;SVTYPE=INS;SVLEN=266;SC=DeBreak,Sniffles2,SVIM;NumNeighbors=1;NumThresholdNeighbors=1;MatchId=5499;TruScore=0.29091;PctSeqSimilarity=0;PctSizeSimilarity=0.868421;PctRecOverlap=0.00431034;SizeDiff=35;StartDistance=31;EndDistance=-200	GT	0/1
chr2	148477002	.	N	<DEL>	.	PASS	END=148477155;SVTYPE=DEL;SVLEN=-153;SC=DeBreak,Sniffles2,pbsv,Smartie-sv_aln,PBHoney;NumNeighbors=2;NumThresholdNeighbors=1;MatchId=5503;TruScore=0.627706;PctSeqSimilarity=0;PctSizeSimilarity=1;PctRecOverlap=0.883117;SizeDiff=0;StartDistance=-18;EndDistance=-18	GT	./.
chr2	150881292	.	N	<INS>	30	.	END=150881292;SVTYPE=INS;SVLEN=172;SC=DeBreak,Sniffles2,SKSV,cuteSV,NanoVar,SVIM,Sniffles,Smartie-sv_aln,PBHoney,SVIM-asm,PAV,Dipcall;NumNeighbors=1;NumThresholdNeighbors=1;MatchId=5508;TruScore=0.289059;PctSeqSimilarity=0;PctSizeSimilarity=0.860465;PctRecOverlap=0.00671141;SizeDiff=24;StartDistance=69;EndDistance=-79	GT	./1
chr2	152454465	nv_SV7991-3C831	N	<DEL>	1	PASS	END=152465076;SVTYPE=DEL;SVLEN=-10611;SC=DeBreak,SKSV,NanoVar;NumNeighbors=1;NumThresholdNeighbors=1;MatchId=5512;TruScore=0.650239;PctSeqSimilarity=0;PctSizeSimilarity=0.993969;PctRecOverlap=0.956747;SizeDiff=64;StartDistance=-459;EndDistance=-395	GT	./.
chr2	152931158	.	N	<INS>	30	.	END=152931158;SVTYPE=INS;SVLEN=105;SC=DeBreak,Sniffles2,cuteSV,NanoVar,SVIM,Smartie-sv_aln,PBHoney,Smartie-sv_asm,SVIM-asm,PAV,Dipcall;NumNeighbors=1;NumThresholdNeighbors=1;MatchId=5514;TruScore=0.333333;PctSeqSimilarity=0;PctSizeSimilarity=1;PctRecOverlap=0;SizeDiff=0;StartDistance=-86;EndDistance=-191	GT	1/0
chr2	154491917	.	N	<INS>	30	.	END=154491917;SVTYPE=INS;SVLEN=72;SC=DeBreak,MAMnet,Sniffles2,SKSV,cuteSV,pbsv,SVIM,Sniffles,Smartie-sv_aln,PBHoney,Smartie-sv_asm,SVIM-asm,PAV,Dipcall;NumNeighbors=1;NumThresholdNeighbors=1;MatchId=5517;TruScore=0.333333;PctSeqSimilarity=0;PctSizeSimilarity=1;PctRecOverlap=0;SizeDiff=0;StartDistance=-1;EndDistance=-2	GT	0/1
chr2	155155121	.	N	<INS>	30	GAP2	END=155155121;SVTYPE=INS;SVLEN=119;SC=DeBreak,MAMnet,Sniffles2,cuteSV,NanoVar,SVIM,Sniffles,Smartie-sv_aln,PBHoney,Smartie-sv_asm,SVIM-asm,PAV,Dipcall;NumNeighbors=2;NumThresholdNeighbors=2;MatchId=5518;TruScore=0.182796;PctSeqSimilarity=0;PctSizeSimilarity=0.548387;PctRecOverlap=0;SizeDiff=-98;StartDistance=-29;EndDistance=-246	GT	1/.
chr2	155155288	.	N	<INS>	.	PASS	END=155155288;SVTYPE=INS;SVLEN=200;SC=DeBreak,NanoVar,SVIM,Smartie-sv_asm;NumNeighbors=1;NumThresholdNeighbors=1;MatchId=5520;TruScore=0.305929;PctSeqSimilarity=0;PctSizeSimilarity=0.913242;PctRecOverlap=0.00454545;SizeDiff=-19;StartDistance=194;EndDistance=-25	GT	0/1
chr2	156527821	.	N	<INS>	30	.	END=156527821;SVTYPE=INS;SVLEN=6054;SC=DeBreak,Sniffles2,SKSV,pbsv,Smartie-sv_asm,SVIM-asm,PAV,Dipcall;NumNeighbors=1;NumThresholdNeighbors=1;MatchId=5525;TruScore=0.333278;PctSeqSimilarity=0;PctSizeSimilarity=0.999835;PctRecOverlap=0;SizeDiff=1;StartDistance=-1;EndDistance=-2	GT	0/1
chr2	160357716	chr2-160357717-INS-307	N	<INS>	.	.	END=160357716;SVTYPE=INS;SVLEN=307;SC=DeBreak,MAMnet,Sniffles2,SKSV,cuteSV,NanoVar,pbsv,SVIM,Sniffles,Smartie-sv_aln,PBHoney,Smartie-sv_asm,SVIM-asm,PAV;NumNeighbors=1;NumThresholdNeighbors=1;MatchId=5533;TruScore=0.333333;PctSeqSimilarity=0;PctSizeSimilarity=1;PctRecOverlap=0;SizeDiff=0;StartDistance=-1;EndDistance=-2	GT	0/1
chr2	163793448	.	N	<INS>	30	.	END=163793448;SVTYPE=INS;SVLEN=101;SC=DeBreak,Smartie-sv_asm,SVIM-asm,PAV,Dipcall;NumNeighbors=2;NumThresholdNeighbors=1;MatchId=5542;TruScore=0.184982;PctSeqSimilarity=0;PctSizeSimilarity=0.554945;PctRecOverlap=0;SizeDiff=-81;StartDistance=-35;EndDistance=-36	GT	0/1
chr2	163793618	chr2-163793619-INS-506	N	<INS>	.	.	END=163793618;SVTYPE=INS;SVLEN=506;SC=DeBreak,PBHoney,Smartie-sv_asm,PAV;NumNeighbors=1;NumThresholdNeighbors=1;MatchId=5543;TruScore=0.20922;PctSeqSimilarity=0;PctSizeSimilarity=0.624506;PctRecOverlap=0.00315457;SizeDiff=190;StartDistance=151;EndDistance=-165	GT	0/1
chr2	166783769	.	N	<DEL>	30	.	END=166783835;SVTYPE=DEL;SVLEN=66;SC=DeBreak,Sniffles2,SKSV,cuteSV,NanoVar,pbsv,SVIM,Sniffles,Smartie-sv_aln,PBHoney,Smartie-sv_asm,SVIM-asm,PAV,Dipcall;NumNeighbors=1;NumThresholdNeighbors=1;MatchId=5549;TruScore=0.252525;PctSeqSimilarity=0;PctSizeSimilarity=0.757576;PctRecOverlap=0;SizeDiff=16;StartDistance=136;EndDistance=152	GT	1/0
chr2	167019238	chr2-167019239-INS-60	N	<INS>	.	.	END=167019238;SVTYPE=INS;SVLEN=60;SC=DeBreak,MAMnet,Sniffles2,SKSV,cuteSV,pbsv,SVIM,Sniffles,Smartie-sv_aln,Smartie-sv_asm,PAV;NumNeighbors=1;NumThresholdNeighbors=1;MatchId=5550;TruScore=0.288889;PctSeqSimilarity=0;PctSizeSimilarity=0.866667;PctRecOverlap=0;SizeDiff=8;StartDistance=-1;EndDistance=-2	GT	1/0
chr2	167270613	chr2-167270614-INS-69	N	<INS>	.	.	END=167270613;SVTYPE=INS;SVLEN=69;SC=DeBreak,Sniffles2,SKSV,cuteSV,NanoVar,SVIM,Sniffles,Smartie-sv_aln,Smartie-sv_asm,PAV;NumNeighbors=1;NumThresholdNeighbors=1;MatchId=5551;TruScore=0.304808;PctSeqSimilarity=0;PctSizeSimilarity=0.898551;PctRecOverlap=0.015873;SizeDiff=7;StartDistance=29;EndDistance=-33	GT	1/0
chr2	167681033	.	N	<INS>	30	.	END=167681033;SVTYPE=INS;SVLEN=177;SC=DeBreak,MAMnet,Sniffles2,NanoVar,pbsv,SVIM,Sniffles,Smartie-sv_aln,Smartie-sv_asm,SVIM-asm,PAV,Dipcall;NumNeighbors=1;NumThresholdNeighbors=1;MatchId=5554;TruScore=0.329567;PctSeqSimilarity=0;PctSizeSimilarity=0.988701;PctRecOverlap=0;SizeDiff=2;StartDistance=-1;EndDistance=-2	GT	1/.
chr2	167681856	nv_SV8165-3CB45	N	<INS>	9.9	PASS	END=167681857;SVTYPE=INS;SVLEN=509;SC=DeBreak,Sniffles2,SKSV,cuteSV,NanoVar;NumNeighbors=2;NumThresholdNeighbors=1;MatchId=5555;TruScore=0.298129;PctSeqSimilarity=0;PctSizeSimilarity=0.88998;PctRecOverlap=0.00440529;SizeDiff=56;StartDistance=27;EndDistance=-425	GT	0/1
chr2	167682074	.	N	<DEL>	30	.	END=167682153;SVTYPE=DEL;SVLEN=79;SC=DeBreak,Sniffles2,SKSV,cuteSV,NanoVar,pbsv,SVIM,Sniffles,Smartie-sv_aln,Smartie-sv_asm,SVIM-asm,PAV,Dipcall;NumNeighbors=1;NumThresholdNeighbors=1;MatchId=5557;TruScore=0.6625;PctSeqSimilarity=0;PctSizeSimilarity=1;PctRecOverlap=0.9875;SizeDiff=0;StartDistance=-1;EndDistance=-1	GT	0/1
chr2	170322534	.	N	<INS>	30	.	END=170322534;SVTYPE=INS;SVLEN=87;SC=DeBreak,MAMnet,Smartie-sv_asm,PAV,Dipcall;NumNeighbors=1;NumThresholdNeighbors=1;MatchId=5568;TruScore=0.195946;PctSeqSimilarity=0;PctSizeSimilarity=0.587838;PctRecOverlap=0;SizeDiff=-61;StartDistance=158;EndDistance=157	GT	1/.
chr2	170595502	chr2-170595503-INS-78	N	<INS>	.	.	END=170595502;SVTYPE=INS;SVLEN=78;SC=DeBreak,Sniffles2,pbsv,Smartie-sv_aln,PBHoney,Smartie-sv_asm,PAV;NumNeighbors=1;NumThresholdNeighbors=1;MatchId=5577;TruScore=0.333333;PctSeqSimilarity=0;PctSizeSimilarity=1;PctRecOverlap=0;SizeDiff=0;StartDistance=-4;EndDistance=-82	GT	1/0
chr2	174603046	.	N	<INS>	30	.	END=174603046;SVTYPE=INS;SVLEN=192;SC=DeBreak,Sniffles2,cuteSV,pbsv,SVIM,Sniffles,Smartie-sv_aln,Smartie-sv_asm,SVIM-asm,PAV,Dipcall;NumNeighbors=1;NumThresholdNeighbors=1;MatchId=5580;TruScore=0.260163;PctSeqSimilarity=0;PctSizeSimilarity=0.780488;PctRecOverlap=0;SizeDiff=-54;StartDistance=-51;EndDistance=-297	GT	1/1
chr2	178318713	pbsv.INS.6343	N	<INS>	.	PASS	END=178318713;SVTYPE=INS;SVLEN=341;SC=DeBreak,pbsv;NumNeighbors=1;NumThresholdNeighbors=1;MatchId=5583;TruScore=0.30605;PctSeqSimilarity=0;PctSizeSimilarity=0.914956;PctRecOverlap=0.00319489;SizeDiff=29;StartDistance=294;EndDistance=-18	GT	0/1
chr2	182153318	.	N	<INS>	30	.	END=182153318;SVTYPE=INS;SVLEN=364;SC=DeBreak,Smartie-sv_asm,Dipcall;NumNeighbors=2;NumThresholdNeighbors=2;MatchId=5591;TruScore=0.32326;PctSeqSimilarity=0;PctSizeSimilarity=0.96978;PctRecOverlap=0;SizeDiff=11;StartDistance=-21;EndDistance=-374	GT	0/1
chr2	182471145	.	N	<INS>	30	.	END=182471145;SVTYPE=INS;SVLEN=56;SC=DeBreak,Sniffles2,NanoVar,Sniffles,Smartie-sv_aln,Smartie-sv_asm,PAV,Dipcall;NumNeighbors=1;NumThresholdNeighbors=1;MatchId=5592;TruScore=0.333232;PctSeqSimilarity=0;PctSizeSimilarity=0.982456;PctRecOverlap=0.0172414;SizeDiff=-1;StartDistance=42;EndDistance=-15	GT	1/0
chr2	187143095	.	N	<INS>	30	.	END=187143095;SVTYPE=INS;SVLEN=64;SC=DeBreak,MAMnet,Sniffles2,SKSV,cuteSV,NanoVar,SVIM,Sniffles,Smartie-sv_aln,Smartie-sv_asm,SVIM-asm,PAV,Dipcall;NumNeighbors=1;NumThresholdNeighbors=1;MatchId=5595;TruScore=0.333333;PctSeqSimilarity=0;PctSizeSimilarity=1;PctRecOverlap=0;SizeDiff=0;StartDistance=-187;EndDistance=-251	GT	1/0
chr2	192605863	chr2-192605864-INS-50	N	<INS>	.	.	END=192605863;SVTYPE=INS;SVLEN=50;SC=DeBreak,MAMnet,Sniffles2,NanoVar,SVIM,Sniffles,Smartie-sv_aln,Smartie-sv_asm,PAV;NumNeighbors=1;NumThresholdNeighbors=1;MatchId=5607;TruScore=0.314465;PctSeqSimilarity=0;PctSizeSimilarity=0.943396;PctRecOverlap=0;SizeDiff=-3;StartDistance=7;EndDistance=6	GT	0/1
chr2	192606772	.	N	<INS>	30	.	END=192606772;SVTYPE=INS;SVLEN=127;SC=DeBreak,Sniffles2,cuteSV,NanoVar,pbsv,SVIM,Sniffles,Smartie-sv_aln,PBHoney,Smartie-sv_asm,PAV,Dipcall;NumNeighbors=1;NumThresholdNeighbors=1;MatchId=5608;TruScore=0.330729;PctSeqSimilarity=0;PctSizeSimilarity=0.992188;PctRecOverlap=0;SizeDiff=-1;StartDistance=-14;EndDistance=-142	GT	1/0
chr2	192995765	.	N	<INS>	30	.	END=192995765;SVTYPE=INS;SVLEN=490;SC=DeBreak,Sniffles2,SKSV,cuteSV,SVIM,Smartie-sv_asm,SVIM-asm,PAV,Dipcall;NumNeighbors=1;NumThresholdNeighbors=1;MatchId=5613;TruScore=0.237415;PctSeqSimilarity=0;PctSizeSimilarity=0.712245;PctRecOverlap=0;SizeDiff=141;StartDistance=-20;EndDistance=-369	GT	1/.
chr2	194971579	.	N	<INS>	30	.	END=194971579;SVTYPE=INS;SVLEN=95;SC=DeBreak,MAMnet,Sniffles2,SKSV,cuteSV,NanoVar,pbsv,SVIM,Sniffles,Smartie-sv_aln,PBHoney,Smartie-sv_asm,SVIM-asm,PAV,Dipcall;NumNeighbors=1;NumThresholdNeighbors=1;MatchId=5617;TruScore=0.336806;PctSeqSimilarity=0;PctSizeSimilarity=1;PctRecOverlap=0.0104167;SizeDiff=0;StartDistance=85;EndDistance=-10	GT	1/1
chr2	195329106	pbsv.INS.6559	N	<INS>	.	PASS	END=195329106;SVTYPE=INS;SVLEN=771;SC=DeBreak,SKSV,pbsv;NumNeighbors=1;NumThresholdNeighbors=1;MatchId=5619;TruScore=0.323403;PctSeqSimilarity=0;PctSizeSimilarity=0.968872;PctRecOverlap=0.0013369;SizeDiff=24;StartDistance=371;EndDistance=-376	GT	0/1
chr2	197586085	.	N	<INS>	30	.	END=197586085;SVTYPE=INS;SVLEN=110;SC=DeBreak,MAMnet,SVIM,Smartie-sv_aln,Smartie-sv_asm,Dipcall;NumNeighbors=1;NumThresholdNeighbors=1;MatchId=5624;TruScore=0.193939;PctSeqSimilarity=0;PctSizeSimilarity=0.581818;PctRecOverlap=0;SizeDiff=46;StartDistance=-1;EndDistance=-2	GT	./1
chr2	199713540	chr2-199713541-INS-62	N	<INS>	.	.	END=199713540;SVTYPE=INS;SVLEN=62;SC=DeBreak,MAMnet,Sniffles2,cuteSV,NanoVar,SVIM,Sniffles,Smartie-sv_aln,Smartie-sv_asm,SVIM-asm,PAV;NumNeighbors=1;NumThresholdNeighbors=1;MatchId=5629;TruScore=0.327957;PctSeqSimilarity=0;PctSizeSimilarity=0.983871;PctRecOverlap=0;SizeDiff=1;StartDistance=-21;EndDistance=-82	GT	1/0
chr2	205513375	.	N	<INS>	30	.	END=205513375;SVTYPE=INS;SVLEN=62;SC=DeBreak,MAMnet,Sniffles2,SKSV,cuteSV,NanoVar,SVIM,Sniffles,Smartie-sv_aln,PBHoney,Smartie-sv_asm,SVIM-asm,PAV,Dipcall;NumNeighbors=1;NumThresholdNeighbors=1;MatchId=5636;TruScore=0.224638;PctSeqSimilarity=0;PctSizeSimilarity=0.673913;PctRecOverlap=0;SizeDiff=-30;StartDistance=-66;EndDistance=-158	GT	0/1
chr2	207240155	pbsv.INS.6715	N	<INS>	.	PASS	END=207240155;SVTYPE=INS;SVLEN=71;SC=DeBreak,Sniffles2,SKSV,cuteSV,NanoVar,pbsv;NumNeighbors=1;NumThresholdNeighbors=1;MatchId=5643;TruScore=0.324201;PctSeqSimilarity=0;PctSizeSimilarity=0.972603;PctRecOverlap=0;SizeDiff=-2;StartDistance=-32;EndDistance=-105	GT	0/1
chr2	211377604	.	N	<DEL>	30	.	END=211377674;SVTYPE=DEL;SVLEN=70;SC=DeBreak,Sniffles2,SKSV,cuteSV,NanoVar,pbsv,SVIM,Sniffles,Smartie-sv_aln,PBHoney,Smartie-sv_asm,PAV,Dipcall;NumNeighbors=1;NumThresholdNeighbors=1;MatchId=5653;TruScore=0.652582;PctSeqSimilarity=0;PctSizeSimilarity=1;PctRecOverlap=0.957747;SizeDiff=0;StartDistance=-3;EndDistance=-3	GT	./1
chr2	215700082	.	N	<INS>	.	PASS	END=215700082;SVTYPE=INS;SVLEN=429;SC=DeBreak,Smartie-sv_aln;NumNeighbors=1;NumThresholdNeighbors=1;MatchId=5661;TruScore=0.32355;PctSeqSimilarity=0;PctSizeSimilarity=0.968397;PctRecOverlap=0.00225225;SizeDiff=-14;StartDistance=334;EndDistance=-109	GT	./.
chr2	216786431	chr2-216786432-INS-101	N	<INS>	.	.	END=216786431;SVTYPE=INS;SVLEN=101;SC=DeBreak,MAMnet,Sniffles2,SKSV,cuteSV,SVIM,Smartie-sv_aln,PBHoney,Smartie-sv_asm,PAV;NumNeighbors=1;NumThresholdNeighbors=1;MatchId=5665;TruScore=0.251911;PctSeqSimilarity=0;PctSizeSimilarity=0.742574;PctRecOverlap=0.0131579;SizeDiff=26;StartDistance=47;EndDistance=-28	GT	0/1
chr2	217424745	.	N	<INS>	30	.	END=217424745;SVTYPE=INS;SVLEN=54;SC=DeBreak,MAMnet,Sniffles2,SKSV,cuteSV,NanoVar,pbsv,SVIM,Sniffles,Smartie-sv_aln,Smartie-sv_asm,SVIM-asm,PAV,Dipcall;NumNeighbors=1;NumThresholdNeighbors=1;MatchId=5666;TruScore=0.333333;PctSeqSimilarity=0;PctSizeSimilarity=1;PctRecOverlap=0;SizeDiff=0;StartDistance=-67;EndDistance=-121	GT	1/0
chr2	218674231	.	N	<DEL>	30	.	END=218674307;SVTYPE=DEL;SVLEN=76;SC=DeBreak,SKSV,cuteSV,NanoVar,pbsv,PBHoney,Smartie-sv_asm,SVIM-asm,Dipcall;NumNeighbors=1;NumThresholdNeighbors=1;MatchId=5671;TruScore=0.368254;PctSeqSimilarity=0;PctSizeSimilarity=0.904762;PctRecOverlap=0.2;SizeDiff=-8;StartDistance=68;EndDistance=60	GT	0/1
chr2	221688354	.	N	<INS>	30	.	END=221688354;SVTYPE=INS;SVLEN=134;SC=DeBreak,MAMnet,Sniffles2,SKSV,cuteSV,SVIM,Sniffles,Smartie-sv_aln,PBHoney,Smartie-sv_asm,SVIM-asm,PAV,Dipcall;NumNeighbors=1;NumThresholdNeighbors=1;MatchId=5683;TruScore=0.330846;PctSeqSimilarity=0;PctSizeSimilarity=0.992537;PctRecOverlap=0;SizeDiff=1;StartDistance=-1;EndDistance=-134	GT	1/0
chr2	222046433	chr2-222046434-DEL-58	N	<DEL>	.	.	END=222046491;SVTYPE=DEL;SVLEN=58;SC=DeBreak,MAMnet,Sniffles2,SKSV,cuteSV,NanoVar,pbsv,SVIM,Sniffles,Smartie-sv_aln,Smartie-sv_asm,PAV;NumNeighbors=1;NumThresholdNeighbors=1;MatchId=5684;TruScore=0.298851;PctSeqSimilarity=0;PctSizeSimilarity=0.896552;PctRecOverlap=0;SizeDiff=6;StartDistance=135;EndDistance=141	GT	1/0
chr2	222231302	.	N	<INS>	30	.	END=222231302;SVTYPE=INS;SVLEN=128;SC=DeBreak,Sniffles2,cuteSV,NanoVar,SVIM,Sniffles,Smartie-sv_aln,PBHoney,Smartie-sv_asm,SVIM-asm,PAV,Dipcall;NumNeighbors=1;NumThresholdNeighbors=1;MatchId=5688;TruScore=0.333333;PctSeqSimilarity=0;PctSizeSimilarity=1;PctRecOverlap=0;SizeDiff=0;StartDistance=-10;EndDistance=-138	GT	1/0
chr2	223421490	.	N	<INS>	30	.	END=223421490;SVTYPE=INS;SVLEN=114;SC=DeBreak,MAMnet,Sniffles2,SKSV,cuteSV,NanoVar,SVIM,Sniffles,Smartie-sv_aln,PBHoney,Smartie-sv_asm,SVIM-asm,PAV,Dipcall;NumNeighbors=1;NumThresholdNeighbors=1;MatchId=5693;TruScore=0.336232;PctSeqSimilarity=0;PctSizeSimilarity=1;PctRecOverlap=0.00869565;SizeDiff=0;StartDistance=22;EndDistance=-92	GT	1/1
chr2	224391350	.	N	<INS>	30	.	END=224391350;SVTYPE=INS;SVLEN=165;SC=DeBreak,MAMnet,Sniffles2,SKSV,cuteSV,NanoVar,pbsv,SVIM,Sniffles,Smartie-sv_aln,PBHoney,Smartie-sv_asm,SVIM-asm,PAV,Dipcall;NumNeighbors=1;NumThresholdNeighbors=1;MatchId=5695;TruScore=0.333333;PctSeqSimilarity=0;PctSizeSimilarity=1;PctRecOverlap=0;SizeDiff=0;StartDistance=-1;EndDistance=-2	GT	1/0
chr2	227228710	chr2-227228711-DEL-83	N	<DEL>	.	.	END=227228793;SVTYPE=DEL;SVLEN=83;SC=DeBreak,MAMnet,Sniffles2,SKSV,cuteSV,NanoVar,pbsv,SVIM,Sniffles,Smartie-sv_aln,PBHoney,Smartie-sv_asm,SVIM-asm,PAV;NumNeighbors=1;NumThresholdNeighbors=1;MatchId=5701;TruScore=0.662698;PctSeqSimilarity=0;PctSizeSimilarity=1;PctRecOverlap=0.988095;SizeDiff=0;StartDistance=-1;EndDistance=-1	GT	0/1
chr2	228067272	.	N	<INS>	.	PASS	END=228067272;SVTYPE=INS;SVLEN=636;SC=DeBreak,MAMnet,Sniffles2,cuteSV,NanoVar,SVIM,Smartie-sv_aln,PBHoney;NumNeighbors=1;NumThresholdNeighbors=1;MatchId=5704;TruScore=0.33125;PctSeqSimilarity=0;PctSizeSimilarity=0.99375;PctRecOverlap=0;SizeDiff=-4;StartDistance=-258;EndDistance=-898	GT	./.
chr2	230607891	.	N	<DEL>	30	.	END=230607941;SVTYPE=DEL;SVLEN=50;SC=DeBreak,MAMnet,Sniffles2,NanoVar,pbsv,Sniffles,Smartie-sv_aln,Smartie-sv_asm,SVIM-asm,PAV,Dipcall;NumNeighbors=1;NumThresholdNeighbors=1;MatchId=5712;TruScore=0.660131;PctSeqSimilarity=0;PctSizeSimilarity=1;PctRecOverlap=0.980392;SizeDiff=0;StartDistance=-1;EndDistance=-1	GT	1/1
chr2	232687897	.	N	<INS>	30	.	END=232687897;SVTYPE=INS;SVLEN=89;SC=DeBreak,MAMnet,Sniffles2,cuteSV,NanoVar,pbsv,SVIM,Sniffles,Smartie-sv_aln,PBHoney,SVIM-asm,PAV,Dipcall;NumNeighbors=1;NumThresholdNeighbors=1;MatchId=5724;TruScore=0.333333;PctSeqSimilarity=0;PctSizeSimilarity=1;PctRecOverlap=0;SizeDiff=0;StartDistance=-187;EndDistance=-276	GT	1/1
chr2	232689678	.	N	<DEL>	.	PASS	END=232689729;SVTYPE=DEL;SVLEN=-51;SC=DeBreak,Sniffles2,cuteSV,pbsv,SVIM,Sniffles,Smartie-sv_aln;NumNeighbors=1;NumThresholdNeighbors=1;MatchId=5732;TruScore=0.660256;PctSeqSimilarity=0;PctSizeSimilarity=1;PctRecOverlap=0.980769;SizeDiff=0;StartDistance=-1;EndDistance=-1	GT	./.
chr2	232713446	.	N	<INS>	.	PASS	END=232713446;SVTYPE=INS;SVLEN=180;SC=DeBreak,MAMnet,Sniffles2,cuteSV,NanoVar,SVIM,Sniffles,Smartie-sv_aln;NumNeighbors=1;NumThresholdNeighbors=1;MatchId=5783;TruScore=0.333333;PctSeqSimilarity=0;PctSizeSimilarity=0.994444;PctRecOverlap=0.00555556;SizeDiff=1;StartDistance=2;EndDistance=-177	GT	./.
chr2	233015088	3909_0	N	<DEL>	.	PASS	END=233042699;SVTYPE=DEL;SVLEN=-27611;SC=DeBreak,cuteSV,Sniffles;NumNeighbors=2;NumThresholdNeighbors=1;MatchId=5786;TruScore=0.665435;PctSeqSimilarity=0;PctSizeSimilarity=0.999964;PctRecOverlap=0.996342;SizeDiff=1;StartDistance=100;EndDistance=101	GT	0/0
chr2	233764997	.	N	<DEL>	30	.	END=233765101;SVTYPE=DEL;SVLEN=104;SC=DeBreak,MAMnet,Sniffles2,cuteSV,pbsv,SVIM,PBHoney,SVIM-asm,Dipcall;NumNeighbors=4;NumThresholdNeighbors=1;MatchId=5787;TruScore=0.32036;PctSeqSimilarity=0;PctSizeSimilarity=0.913462;PctRecOverlap=0.047619;SizeDiff=9;StartDistance=-100;EndDistance=-91	GT	1/0
chr2	233765101	chr2-233765102-INS-86	N	<INS>	.	.	END=233765101;SVTYPE=INS;SVLEN=86;SC=DeBreak,Sniffles2,SKSV,cuteSV,NanoVar,SVIM,Sniffles,Smartie-sv_aln,PBHoney,Smartie-sv_asm,PAV;NumNeighbors=3;NumThresholdNeighbors=1;MatchId=5788;TruScore=0.315018;PctSeqSimilarity=0;PctSizeSimilarity=0.945055;PctRecOverlap=0;SizeDiff=-5;StartDistance=304;EndDistance=213	GT	1/0
chr2	233765133	chr2-233765134-INS-234	N	<INS>	.	.	END=233765133;SVTYPE=INS;SVLEN=234;SC=DeBreak,Smartie-sv_asm,SVIM-asm,PAV;NumNeighbors=2;NumThresholdNeighbors=2;MatchId=5789;TruScore=0.333333;PctSeqSimilarity=0;PctSizeSimilarity=1;PctRecOverlap=0;SizeDiff=0;StartDistance=-1;EndDistance=-2	GT	0/1
chr2	234084942	Sniffles2.INS.65DS1	N	<INS>	52	PASS	END=234084942;SVTYPE=INS;SVLEN=436;SC=DeBreak,Sniffles2;NumNeighbors=1;NumThresholdNeighbors=1;MatchId=5795;TruScore=0.276932;PctSeqSimilarity=0;PctSizeSimilarity=0.828897;PctRecOverlap=0.00189753;SizeDiff=-90;StartDistance=8;EndDistance=-518	GT	0/1
chr2	234476965	.	N	<DEL>	.	PASS	END=234477147;SVTYPE=DEL;SVLEN=-182;SC=DeBreak,cuteSV,SVIM,Smartie-sv_aln;NumNeighbors=1;NumThresholdNeighbors=1;MatchId=5802;TruScore=0.626594;PctSeqSimilarity=0;PctSizeSimilarity=1;PctRecOverlap=0.879781;SizeDiff=0;StartDistance=22;EndDistance=22	GT	./.
chr2	236413083	.	N	<INS>	30	.	END=236413083;SVTYPE=INS;SVLEN=68;SC=DeBreak,MAMnet,Sniffles2,SKSV,cuteSV,NanoVar,SVIM,Sniffles,Smartie-sv_aln,Smartie-sv_asm,SVIM-asm,PAV,Dipcall;NumNeighbors=1;NumThresholdNeighbors=1;MatchId=5828;TruScore=0.333333;PctSeqSimilarity=0;PctSizeSimilarity=1;PctRecOverlap=0;SizeDiff=0;StartDistance=-14;EndDistance=-82	GT	0/1
chr2	236711642	.	N	<INS>	30	.	END=236711642;SVTYPE=INS;SVLEN=555;SC=DeBreak,Smartie-sv_asm,Dipcall;NumNeighbors=1;NumThresholdNeighbors=1;MatchId=5831;TruScore=0.32554;PctSeqSimilarity=0;PctSizeSimilarity=0.974775;PctRecOverlap=0.00184502;SizeDiff=14;StartDistance=343;EndDistance=-198	GT	0/1
chr2	237253787	pbsv.INS.7265	N	<INS>	.	PASS	END=237253787;SVTYPE=INS;SVLEN=741;SC=DeBreak,MAMnet,pbsv;NumNeighbors=1;NumThresholdNeighbors=1;MatchId=5833;TruScore=0.24757;PctSeqSimilarity=0;PctSizeSimilarity=0.740891;PctRecOverlap=0.00181818;SizeDiff=192;StartDistance=486;EndDistance=-63	GT	0/1
chr2	237939757	chr2-237939758-DEL-91	N	<DEL>	.	.	END=237939848;SVTYPE=DEL;SVLEN=91;SC=DeBreak,MAMnet,Sniffles2,SKSV,cuteSV,NanoVar,pbsv,SVIM,Sniffles,Smartie-sv_aln,PBHoney,PAV;NumNeighbors=1;NumThresholdNeighbors=1;MatchId=5837;TruScore=0.322344;PctSeqSimilarity=0;PctSizeSimilarity=0.967033;PctRecOverlap=0;SizeDiff=3;StartDistance=338;EndDistance=341	GT	0/1
chr2	238452061	cuteSV.INS.8074	N	<INS>	0.1	q5	END=238452061;SVTYPE=INS;SVLEN=2424;SC=DeBreak,Sniffles2,cuteSV;NumNeighbors=1;NumThresholdNeighbors=1;MatchId=5845;TruScore=0.329393;PctSeqSimilarity=0;PctSizeSimilarity=0.988178;PctRecOverlap=0;SizeDiff=-29;StartDistance=-8;EndDistance=-9	GT	0/0
chr2	238506855	.	N	<INS>	30	.	END=238506855;SVTYPE=INS;SVLEN=60;SC=DeBreak,MAMnet,Sniffles2,SKSV,cuteSV,SVIM,Sniffles,Smartie-sv_aln,Smartie-sv_asm,PAV,Dipcall;NumNeighbors=1;NumThresholdNeighbors=1;MatchId=5854;TruScore=0.338798;PctSeqSimilarity=0;PctSizeSimilarity=1;PctRecOverlap=0.0163934;SizeDiff=0;StartDistance=43;EndDistance=-17	GT	0/1
chr2	239026972	.	N	<INS>	30	.	END=239026972;SVTYPE=INS;SVLEN=178;SC=DeBreak,MAMnet,Sniffles2,SKSV,cuteSV,NanoVar,SVIM,Sniffles,Smartie-sv_aln,PBHoney,Smartie-sv_asm,SVIM-asm,PAV,Dipcall;NumNeighbors=1;NumThresholdNeighbors=1;MatchId=5855;TruScore=0.331471;PctSeqSimilarity=0;PctSizeSimilarity=0.994413;PctRecOverlap=0;SizeDiff=-1;StartDistance=-70;EndDistance=-249	GT	1/1
chr2	239204776	svim.DEL.2703	N	<DEL>	11	PASS	END=239204883;SVTYPE=DEL;SVLEN=107;SC=DeBreak,SVIM;NumNeighbors=2;NumThresholdNeighbors=1;MatchId=5856;TruScore=0.330247;PctSeqSimilarity=0;PctSizeSimilarity=0.990741;PctRecOverlap=0;SizeDiff=-1;StartDistance=137;EndDistance=136	GT	0/1
chr2	239205322	pbsv.INS.7309	N	<INS>	.	PASS	END=239205322;SVTYPE=INS;SVLEN=353;SC=DeBreak,pbsv;NumNeighbors=1;NumThresholdNeighbors=1;MatchId=5857;TruScore=0.299339;PctSeqSimilarity=0;PctSizeSimilarity=0.898017;PctRecOverlap=0;SizeDiff=36;StartDistance=342;EndDistance=25	GT	0/1
chr2	239306718	chr2-239306719-INS-63	N	<INS>	.	.	END=239306718;SVTYPE=INS;SVLEN=63;SC=DeBreak,MAMnet,Sniffles2,pbsv,SVIM,Sniffles,Smartie-sv_aln,Smartie-sv_asm,PAV;NumNeighbors=1;NumThresholdNeighbors=1;MatchId=5858;TruScore=0.328125;PctSeqSimilarity=0;PctSizeSimilarity=0.984375;PctRecOverlap=0;SizeDiff=-1;StartDistance=43;EndDistance=42	GT	1/0
chr2	239678002	chr2-239678003-INS-66	N	<INS>	.	.	END=239678002;SVTYPE=INS;SVLEN=66;SC=DeBreak,MAMnet,Sniffles2,SKSV,cuteSV,NanoVar,pbsv,SVIM,Sniffles,Smartie-sv_aln,PBHoney,Smartie-sv_asm,PAV;NumNeighbors=1;NumThresholdNeighbors=1;MatchId=5863;TruScore=0.323529;PctSeqSimilarity=0;PctSizeSimilarity=0.970588;PctRecOverlap=0;SizeDiff=-2;StartDistance=-6;EndDistance=-74	GT	1/0
chr2	239685507	chr2-239685508-INS-80	N	<INS>	.	.	END=239685507;SVTYPE=INS;SVLEN=80;SC=DeBreak,Sniffles2,SVIM,Smartie-sv_aln,Smartie-sv_asm,PAV;NumNeighbors=1;NumThresholdNeighbors=1;MatchId=5865;TruScore=0.168776;PctSeqSimilarity=0;PctSizeSimilarity=0.506329;PctRecOverlap=0;SizeDiff=-78;StartDistance=-292;EndDistance=-450	GT	1/0
chr2	239990544	chr2-239990545-DEL-98	N	<DEL>	.	.	END=239990642;SVTYPE=DEL;SVLEN=98;SC=DeBreak,Sniffles2,SKSV,cuteSV,NanoVar,SVIM,Sniffles,Smartie-sv_aln,PBHoney,Smartie-sv_asm,PAV;NumNeighbors=1;NumThresholdNeighbors=1;MatchId=5884;TruScore=0.6633;PctSeqSimilarity=0;PctSizeSimilarity=1;PctRecOverlap=0.989899;SizeDiff=0;StartDistance=-1;EndDistance=-1	GT	1/1
chr2	240641561	.	N	<INS>	30	.	END=240641561;SVTYPE=INS;SVLEN=144;SC=DeBreak,MAMnet,Sniffles2,SKSV,pbsv,Smartie-sv_aln,PBHoney,Smartie-sv_asm,SVIM-asm,PAV,Dipcall;NumNeighbors=4;NumThresholdNeighbors=4;MatchId=5890;TruScore=0.324074;PctSeqSimilarity=0;PctSizeSimilarity=0.972222;PctRecOverlap=0;SizeDiff=4;StartDistance=376;EndDistance=236	GT	0/1
chr2	240738230	.	N	<INS>	30	.	END=240738230;SVTYPE=INS;SVLEN=147;SC=DeBreak,MAMnet,Sniffles2,SKSV,cuteSV,NanoVar,pbsv,SVIM,Sniffles,Smartie-sv_aln,Smartie-sv_asm,SVIM-asm,PAV,Dipcall;NumNeighbors=1;NumThresholdNeighbors=1;MatchId=5896;TruScore=0.331066;PctSeqSimilarity=0;PctSizeSimilarity=0.993197;PctRecOverlap=0;SizeDiff=1;StartDistance=-22;EndDistance=-168	GT	0/1
chr2	241047724	chr2-241047725-INS-57	N	<INS>	.	.	END=241047724;SVTYPE=INS;SVLEN=57;SC=DeBreak,MAMnet,Sniffles2,SKSV,cuteSV,NanoVar,pbsv,SVIM,Sniffles,Smartie-sv_aln,Smartie-sv_asm,PAV;NumNeighbors=1;NumThresholdNeighbors=1;MatchId=5902;TruScore=0.309942;PctSeqSimilarity=0;PctSizeSimilarity=0.929825;PctRecOverlap=0;SizeDiff=4;StartDistance=-98;EndDistance=-99	GT	0/1
chr2	241286214	chr2-241286215-DEL-55	N	<DEL>	.	.	END=241286269;SVTYPE=DEL;SVLEN=55;SC=DeBreak,MAMnet,Sniffles2,SKSV,cuteSV,NanoVar,pbsv,SVIM,Sniffles,Smartie-sv_aln,PBHoney,PAV;NumNeighbors=1;NumThresholdNeighbors=1;MatchId=5917;TruScore=0.642641;PctSeqSimilarity=0;PctSizeSimilarity=0.963636;PctRecOverlap=0.964286;SizeDiff=2;StartDistance=0;EndDistance=2	GT	0/1
chr2	241324683	nv_SV9453-EA9B	N	<DEL>	9.1	PASS	END=241324909;SVTYPE=DEL;SVLEN=-226;SC=DeBreak,SKSV,NanoVar;NumNeighbors=1;NumThresholdNeighbors=1;MatchId=5921;TruScore=0.354671;PctSeqSimilarity=0;PctSizeSimilarity=0.530973;PctRecOverlap=0.53304;SizeDiff=106;StartDistance=-106;EndDistance=0	GT	0/1
chr2	241720401	.	N	<INS>	30	GAP2	END=241720401;SVTYPE=INS;SVLEN=154;SC=DeBreak,Sniffles2,SKSV,cuteSV,SVIM,Sniffles,Smartie-sv_aln,PBHoney,Smartie-sv_asm,SVIM-asm,PAV,Dipcall;NumNeighbors=1;NumThresholdNeighbors=1;MatchId=5945;TruScore=0.25704;PctSeqSimilarity=0;PctSizeSimilarity=0.766169;PctRecOverlap=0.00495049;SizeDiff=-47;StartDistance=169;EndDistance=-32	GT	1/.
chr2	241730959	.	N	<INS>	30	.	END=241730959;SVTYPE=INS;SVLEN=84;SC=DeBreak,MAMnet,Sniffles2,SKSV,cuteSV,NanoVar,SVIM,Sniffles,Smartie-sv_aln,PBHoney,Smartie-sv_asm,SVIM-asm,PAV,Dipcall;NumNeighbors=1;NumThresholdNeighbors=1;MatchId=5951;TruScore=0.333333;PctSeqSimilarity=0;PctSizeSimilarity=1;PctRecOverlap=0;SizeDiff=0;StartDistance=-12;EndDistance=-96	GT	0/1
chr2	241848342	.	N	<DEL>	30	.	END=241848492;SVTYPE=DEL;SVLEN=150;SC=DeBreak,Sniffles2,pbsv,SVIM,Sniffles,Smartie-sv_aln,Smartie-sv_asm,PAV,Dipcall;NumNeighbors=1;NumThresholdNeighbors=1;MatchId=5962;TruScore=0.443461;PctSeqSimilarity=0;PctSizeSimilarity=0.666667;PctRecOverlap=0.663717;SizeDiff=-75;StartDistance=-1;EndDistance=-76	GT	1/0
chr2	241917941	SKSV.DEL.6797	N	<DEL>	42.4	PASS	END=241918122;SVTYPE=DEL;SVLEN=181;SC=DeBreak,MAMnet,Sniffles2,SKSV;NumNeighbors=1;NumThresholdNeighbors=1;MatchId=5979;TruScore=0.317771;PctSeqSimilarity=0;PctSizeSimilarity=0.502762;PctRecOverlap=0.450549;SizeDiff=90;StartDistance=-100;EndDistance=-10	GT	0/1
chr2	241918296	.	N	<INS>	.	PASS	END=241918296;SVTYPE=INS;SVLEN=811;SC=DeBreak,Sniffles2,Smartie-sv_aln,PBHoney;NumNeighbors=1;NumThresholdNeighbors=1;MatchId=5981;TruScore=0.333333;PctSeqSimilarity=0;PctSizeSimilarity=1;PctRecOverlap=0;SizeDiff=0;StartDistance=-416;EndDistance=-1227	GT	./.
chr2	241924097	.	N	<DEL>	30	.	END=241924193;SVTYPE=DEL;SVLEN=96;SC=DeBreak,SKSV,cuteSV,pbsv,SVIM,Sniffles,Smartie-sv_aln,PBHoney,Smartie-sv_asm,SVIM-asm,PAV,Dipcall;NumNeighbors=1;NumThresholdNeighbors=1;MatchId=5985;TruScore=0.66323;PctSeqSimilarity=0;PctSizeSimilarity=1;PctRecOverlap=0.989691;SizeDiff=0;StartDistance=-1;EndDistance=-1	GT	1/1
chr2	241950493	chr2-241950494-INS-63	N	<INS>	.	.	END=241950493;SVTYPE=INS;SVLEN=63;SC=DeBreak,Sniffles2,cuteSV,SVIM,Sniffles,Smartie-sv_aln,PAV;NumNeighbors=1;NumThresholdNeighbors=1;MatchId=5988;TruScore=0.333333;PctSeqSimilarity=0;PctSizeSimilarity=1;PctRecOverlap=0;SizeDiff=0;StartDistance=-44;EndDistance=-107	GT	0/1
chr2	242055372	.	N	<INS>	30	.	END=242055372;SVTYPE=INS;SVLEN=106;SC=DeBreak,MAMnet,Sniffles2,SKSV,cuteSV,NanoVar,SVIM,Sniffles,Smartie-sv_aln,PBHoney,Smartie-sv_asm,SVIM-asm,PAV,Dipcall;NumNeighbors=1;NumThresholdNeighbors=1;MatchId=5993;TruScore=0.323991;PctSeqSimilarity=0;PctSizeSimilarity=0.962264;PctRecOverlap=0.00970874;SizeDiff=4;StartDistance=17;EndDistance=-85	GT	1/.
chr2	242295005	.	N	<INS>	30	.	END=242295005;SVTYPE=INS;SVLEN=409;SC=DeBreak,Dipcall;NumNeighbors=2;NumThresholdNeighbors=2;MatchId=5997;TruScore=0.227384;PctSeqSimilarity=0;PctSizeSimilarity=0.682152;PctRecOverlap=0;SizeDiff=130;StartDistance=-169;EndDistance=-448	GT	./1
chr2	242535878	.	N	<INS>	.	PASS	END=242535878;SVTYPE=INS;SVLEN=79;SC=DeBreak,MAMnet,Sniffles2,cuteSV,pbsv,SVIM,Sniffles,Smartie-sv_aln,PBHoney;NumNeighbors=1;NumThresholdNeighbors=1;MatchId=6003;TruScore=0.324895;PctSeqSimilarity=0;PctSizeSimilarity=0.974684;PctRecOverlap=0;SizeDiff=2;StartDistance=-59;EndDistance=-60	GT	./.
chr2	242789998	SKSV.INS.8252	N	<INS>	55.1	PASS	END=242789998;SVTYPE=INS;SVLEN=298;SC=DeBreak,SKSV;NumNeighbors=1;NumThresholdNeighbors=1;MatchId=6026;TruScore=0.331111;PctSeqSimilarity=0;PctSizeSimilarity=0.993333;PctRecOverlap=0;SizeDiff=-2;StartDistance=-152;EndDistance=-452	GT	0/1
chr2	242817229	.	N	<DEL>	30	.	END=242817333;SVTYPE=DEL;SVLEN=104;SC=DeBreak,MAMnet,Sniffles2,SKSV,cuteSV,NanoVar,pbsv,SVIM,Sniffles,Smartie-sv_aln,PBHoney,Smartie-sv_asm,SVIM-asm,PAV,Dipcall;NumNeighbors=1;NumThresholdNeighbors=1;MatchId=6029;TruScore=0.195238;PctSeqSimilarity=0;PctSizeSimilarity=0.5;PctRecOverlap=0.0857143;SizeDiff=52;StartDistance=44;EndDistance=96	GT	0/1
chr2	242844468	chr2-242844469-INS-51	N	<INS>	.	.	END=242844468;SVTYPE=INS;SVLEN=51;SC=DeBreak,Sniffles2,SKSV,cuteSV,pbsv,SVIM,Sniffles,Smartie-sv_aln,Smartie-sv_asm,SVIM-asm,PAV;NumNeighbors=1;NumThresholdNeighbors=1;MatchId=6037;TruScore=0.326923;PctSeqSimilarity=0;PctSizeSimilarity=0.980769;PctRecOverlap=0;SizeDiff=-1;StartDistance=-90;EndDistance=-142	GT	0/1
chr2	242863704	.	N	<INS>	30	.	END=242863704;SVTYPE=INS;SVLEN=200;SC=DeBreak,Sniffles2,cuteSV,SVIM,Sniffles,Smartie-sv_aln,PBHoney,Smartie-sv_asm,SVIM-asm,PAV,Dipcall;NumNeighbors=1;NumThresholdNeighbors=1;MatchId=6038;TruScore=0.265;PctSeqSimilarity=0;PctSizeSimilarity=0.795;PctRecOverlap=0;SizeDiff=41;StartDistance=-344;EndDistance=-503	GT	0/1
chr2	242869924	.	N	<INS>	30	.	END=242869924;SVTYPE=INS;SVLEN=562;SC=DeBreak,SKSV,SVIM-asm,Dipcall;NumNeighbors=1;NumThresholdNeighbors=1;MatchId=6041;TruScore=0.333332;PctSeqSimilarity=0;PctSizeSimilarity=0.998224;PctRecOverlap=0.00177305;SizeDiff=-1;StartDistance=148;EndDistance=-415	GT	0/1
chr2	242911026	.	N	<INS>	30	.	END=242911026;SVTYPE=INS;SVLEN=154;SC=DeBreak,MAMnet,Sniffles2,SKSV,cuteSV,NanoVar,SVIM,Sniffles,Smartie-sv_aln,PBHoney,Smartie-sv_asm,SVIM-asm,PAV,Dipcall;NumNeighbors=1;NumThresholdNeighbors=1;MatchId=6044;TruScore=0.32684;PctSeqSimilarity=0;PctSizeSimilarity=0.980519;PctRecOverlap=0;SizeDiff=3;StartDistance=-176;EndDistance=-327	GT	0/1
chr2	242925237	.	N	<INS>	30	.	END=242925237;SVTYPE=INS;SVLEN=51;SC=DeBreak,MAMnet,Sniffles2,SKSV,cuteSV,NanoVar,SVIM,Sniffles,Smartie-sv_aln,Smartie-sv_asm,SVIM-asm,PAV,Dipcall;NumNeighbors=1;NumThresholdNeighbors=1;MatchId=6045;TruScore=0.333333;PctSeqSimilarity=0;PctSizeSimilarity=1;PctRecOverlap=0;SizeDiff=0;StartDistance=-1;EndDistance=-2	GT	1/0
chr2	242931833	chr2-242931834-INS-62	N	<INS>	.	.	END=242931833;SVTYPE=INS;SVLEN=62;SC=DeBreak,Sniffles2,SKSV,cuteSV,NanoVar,SVIM,Smartie-sv_aln,PBHoney,PAV;NumNeighbors=1;NumThresholdNeighbors=1;MatchId=6048;TruScore=0.308458;PctSeqSimilarity=0;PctSizeSimilarity=0.925373;PctRecOverlap=0;SizeDiff=-5;StartDistance=71;EndDistance=4	GT	1/1
chr2	242987566	.	N	<DEL>	30	.	END=242987764;SVTYPE=DEL;SVLEN=198;SC=DeBreak,Sniffles2,SKSV,NanoVar,pbsv,SVIM,Sniffles,Smartie-sv_aln,Smartie-sv_asm,SVIM-asm,PAV,Dipcall;NumNeighbors=1;NumThresholdNeighbors=1;MatchId=6074;TruScore=0.664992;PctSeqSimilarity=0;PctSizeSimilarity=1;PctRecOverlap=0.994975;SizeDiff=0;StartDistance=-1;EndDistance=-1	GT	1/0
chr2	243024985	.	N	<INS>	30	.	END=243024985;SVTYPE=INS;SVLEN=492;SC=DeBreak,Sniffles2,SKSV,Smartie-sv_aln,Smartie-sv_asm,SVIM-asm,PAV,Dipcall;NumNeighbors=2;NumThresholdNeighbors=2;MatchId=6077;TruScore=0.333333;PctSeqSimilarity=0;PctSizeSimilarity=1;PctRecOverlap=0;SizeDiff=0;StartDistance=-208;EndDistance=-700	GT	1/1
chr18	79320	chr18-79321-DEL-72	N	<DEL>	.	.	END=79392;SVTYPE=DEL;SVLEN=72;SC=DeBreak,MAMnet,Sniffles2,SKSV,cuteSV,NanoVar,SVIM,Sniffles,Smartie-sv_aln,PBHoney,Smartie-sv_asm,PAV;NumNeighbors=1;NumThresholdNeighbors=1;MatchId=6096;TruScore=0.374239;PctSeqSimilarity=0;PctSizeSimilarity=0.958333;PctRecOverlap=0.164384;SizeDiff=3;StartDistance=-61;EndDistance=-58	GT	1/0
chr18	109537	chr18-109538-INS-340	N	<INS>	.	.	END=109537;SVTYPE=INS;SVLEN=340;SC=DeBreak,SKSV,PBHoney,Smartie-sv_asm,PAV;NumNeighbors=1;NumThresholdNeighbors=1;MatchId=6104;TruScore=0.333333;PctSeqSimilarity=0;PctSizeSimilarity=1;PctRecOverlap=0;SizeDiff=0;StartDistance=28;EndDistance=27	GT	1/0
chr18	588901	.	N	<INS>	.	PASS	END=588901;SVTYPE=INS;SVLEN=58;SC=DeBreak,MAMnet,Sniffles2,SKSV,cuteSV,SVIM,Sniffles,Smartie-sv_aln;NumNeighbors=1;NumThresholdNeighbors=1;MatchId=6110;TruScore=0.316092;PctSeqSimilarity=0;PctSizeSimilarity=0.948276;PctRecOverlap=0;SizeDiff=3;StartDistance=-22;EndDistance=-77	GT	./.
chr18	3741020	.	N	<INS>	30	.	END=3741020;SVTYPE=INS;SVLEN=164;SC=DeBreak,Sniffles2,cuteSV,NanoVar,SVIM,Smartie-sv_aln,PBHoney,Smartie-sv_asm,SVIM-asm,PAV,Dipcall;NumNeighbors=1;NumThresholdNeighbors=1;MatchId=6120;TruScore=0.327236;PctSeqSimilarity=0;PctSizeSimilarity=0.981707;PctRecOverlap=0;SizeDiff=3;StartDistance=-73;EndDistance=-234	GT	0/1
chr18	4265627	.	N	<INS>	30	.	END=4265627;SVTYPE=INS;SVLEN=106;SC=DeBreak,MAMnet,Sniffles2,SKSV,cuteSV,NanoVar,SVIM,Sniffles,Smartie-sv_aln,PBHoney,Smartie-sv_asm,SVIM-asm,PAV,Dipcall;NumNeighbors=1;NumThresholdNeighbors=1;MatchId=6122;TruScore=0.230981;PctSeqSimilarity=0;PctSizeSimilarity=0.679245;PctRecOverlap=0.0136986;SizeDiff=34;StartDistance=70;EndDistance=-2	GT	0/1
chr18	7692284	.	N	<INS>	30	.	END=7692284;SVTYPE=INS;SVLEN=140;SC=DeBreak,Sniffles2,pbsv,SVIM,Sniffles,Smartie-sv_aln,Smartie-sv_asm,PAV,Dipcall;NumNeighbors=1;NumThresholdNeighbors=1;MatchId=6128;TruScore=0.33097;PctSeqSimilarity=0;PctSizeSimilarity=0.985714;PctRecOverlap=0.00719424;SizeDiff=2;StartDistance=20;EndDistance=-118	GT	0/1
chr18	9815256	.	N	<DEL>	.	PASS	END=9815325;SVTYPE=DEL;SVLEN=-69;SC=DeBreak,MAMnet,Sniffles2,SKSV,cuteSV,NanoVar,SVIM,Sniffles,Smartie-sv_aln,PBHoney;NumNeighbors=1;NumThresholdNeighbors=1;MatchId=6133;TruScore=0.333333;PctSeqSimilarity=0;PctSizeSimilarity=1;PctRecOverlap=0;SizeDiff=0;StartDistance=-87;EndDistance=-87	GT	./.
chr18	11633409	.	N	<INS>	30	.	END=11633409;SVTYPE=INS;SVLEN=81;SC=DeBreak,MAMnet,SKSV,PBHoney,Smartie-sv_asm,SVIM-asm,PAV,Dipcall;NumNeighbors=1;NumThresholdNeighbors=1;MatchId=6139;TruScore=0.333333;PctSeqSimilarity=0;PctSizeSimilarity=1;PctRecOverlap=0;SizeDiff=0;StartDistance=-1;EndDistance=-2	GT	1/1
chr18	13673748	.	N	<INS>	.	PASS	END=13673748;SVTYPE=INS;SVLEN=460;SC=DeBreak,Sniffles2,cuteSV,SVIM,Smartie-sv_aln,PBHoney;NumNeighbors=1;NumThresholdNeighbors=1;MatchId=6150;TruScore=0.228261;PctSeqSimilarity=0;PctSizeSimilarity=0.684783;PctRecOverlap=0;SizeDiff=145;StartDistance=-200;EndDistance=-515	GT	./.
chr18	13675403	chr18-13675404-INS-134	N	<INS>	.	.	END=13675403;SVTYPE=INS;SVLEN=134;SC=DeBreak,Sniffles2,NanoVar,pbsv,SVIM,Sniffles,Smartie-sv_aln,Smartie-sv_asm,PAV;NumNeighbors=1;NumThresholdNeighbors=1;MatchId=6154;TruScore=0.330846;PctSeqSimilarity=0;PctSizeSimilarity=0.992537;PctRecOverlap=0;SizeDiff=1;StartDistance=-27;EndDistance=-160	GT	1/1
chr18	14650992	.	N	<DEL>	30	.	END=14651064;SVTYPE=DEL;SVLEN=72;SC=DeBreak,MAMnet,cuteSV,NanoVar,pbsv,SVIM,Sniffles,Smartie-sv_aln,PBHoney,Smartie-sv_asm,SVIM-asm,PAV,Dipcall;NumNeighbors=1;NumThresholdNeighbors=1;MatchId=6159;TruScore=0.6621;PctSeqSimilarity=0;PctSizeSimilarity=1;PctRecOverlap=0.986301;SizeDiff=0;StartDistance=-1;EndDistance=-1	GT	1/1
chr18	15408144	SKSV.INS.6263	N	<INS>	276.7	PASS	END=15408144;SVTYPE=INS;SVLEN=3758;SC=DeBreak,SKSV;NumNeighbors=1;NumThresholdNeighbors=1;MatchId=6162;TruScore=0.333245;PctSeqSimilarity=0;PctSizeSimilarity=0.999468;PctRecOverlap=0.000265887;SizeDiff=-2;StartDistance=1006;EndDistance=-2754	GT	1/1
chr18	20602614	chr18-20602615-INS-52	N	<INS>	.	.	END=20602614;SVTYPE=INS;SVLEN=52;SC=DeBreak,MAMnet,Sniffles2,SKSV,cuteSV,SVIM,Sniffles,Smartie-sv_aln,Smartie-sv_asm,SVIM-asm,PAV;NumNeighbors=1;NumThresholdNeighbors=1;MatchId=6170;TruScore=0.327048;PctSeqSimilarity=0;PctSizeSimilarity=0.962963;PctRecOverlap=0.0181818;SizeDiff=-2;StartDistance=27;EndDistance=-27	GT	1/1
chr18	20797953	.	N	<INS>	.	PASS	END=20797953;SVTYPE=INS;SVLEN=624;SC=DeBreak,PBHoney;NumNeighbors=2;NumThresholdNeighbors=1;MatchId=6172;TruScore=0.25;PctSeqSimilarity=0;PctSizeSimilarity=0.75;PctRecOverlap=0;SizeDiff=156;StartDistance=-232;EndDistance=-700	GT	./.
chr18	20798432	chr18-20798433-DEL-72	N	<DEL>	.	.	END=20798504;SVTYPE=DEL;SVLEN=72;SC=DeBreak,MAMnet,Sniffles2,SKSV,cuteSV,NanoVar,pbsv,SVIM,Sniffles,Smartie-sv_aln,PBHoney,Smartie-sv_asm,SVIM-asm,PAV;NumNeighbors=1;NumThresholdNeighbors=1;MatchId=6173;TruScore=0.6621;PctSeqSimilarity=0;PctSizeSimilarity=1;PctRecOverlap=0.986301;SizeDiff=0;StartDistance=-1;EndDistance=-1	GT	0/1
chr18	25435591	chr18-25435592-INS-595	N	<INS>	.	.	END=25435591;SVTYPE=INS;SVLEN=595;SC=DeBreak,MAMnet,Sniffles2,SKSV,cuteSV,NanoVar,pbsv,SVIM,Sniffles,Smartie-sv_aln,PBHoney,PAV;NumNeighbors=1;NumThresholdNeighbors=1;MatchId=6180;TruScore=0.262693;PctSeqSimilarity=0;PctSizeSimilarity=0.788079;PctRecOverlap=0;SizeDiff=-160;StartDistance=-20;EndDistance=-775	GT	0/1
chr18	25736469	.	N	<INS>	.	PASS	END=25736469;SVTYPE=INS;SVLEN=66;SC=DeBreak,MAMnet,Sniffles2,SKSV,cuteSV,NanoVar,SVIM,Sniffles,Smartie-sv_aln;NumNeighbors=1;NumThresholdNeighbors=1;MatchId=6183;TruScore=0.333333;PctSeqSimilarity=0;PctSizeSimilarity=1;PctRecOverlap=0;SizeDiff=0;StartDistance=-1;EndDistance=-2	GT	./.
chr18	27175913	.	N	<INS>	30	.	END=27175913;SVTYPE=INS;SVLEN=221;SC=DeBreak,Sniffles2,SKSV,cuteSV,NanoVar,pbsv,SVIM,Smartie-sv_aln,PBHoney,Smartie-sv_asm,SVIM-asm,PAV,Dipcall;NumNeighbors=1;NumThresholdNeighbors=1;MatchId=6188;TruScore=0.331825;PctSeqSimilarity=0;PctSizeSimilarity=0.995475;PctRecOverlap=0;SizeDiff=1;StartDistance=-23;EndDistance=-243	GT	1/0
chr18	28730360	.	N	<INS>	30	.	END=28730360;SVTYPE=INS;SVLEN=152;SC=DeBreak,SVIM-asm,Dipcall;NumNeighbors=1;NumThresholdNeighbors=1;MatchId=6197;TruScore=0.188884;PctSeqSimilarity=0;PctSizeSimilarity=0.562963;PctRecOverlap=0.00369004;SizeDiff=-118;StartDistance=204;EndDistance=-66	GT	0/1
chr18	35360142	.	N	<INS>	.	PASS	END=35360142;SVTYPE=INS;SVLEN=370;SC=DeBreak,Sniffles2,pbsv,PBHoney;NumNeighbors=1;NumThresholdNeighbors=1;MatchId=6209;TruScore=0.243261;PctSeqSimilarity=0;PctSizeSimilarity=0.729783;PctRecOverlap=0;SizeDiff=-137;StartDistance=-288;EndDistance=-795	GT	./.
chr18	36772705	.	N	<INS>	30	.	END=36772705;SVTYPE=INS;SVLEN=58;SC=DeBreak,MAMnet,Sniffles2,SKSV,cuteSV,NanoVar,SVIM,Sniffles,Smartie-sv_aln,PBHoney,Smartie-sv_asm,SVIM-asm,PAV,Dipcall;NumNeighbors=1;NumThresholdNeighbors=1;MatchId=6212;TruScore=0.217228;PctSeqSimilarity=0;PctSizeSimilarity=0.651685;PctRecOverlap=0;SizeDiff=-31;StartDistance=214;EndDistance=125	GT	1/0
chr18	42124802	.	N	<INS>	30	.	END=42124802;SVTYPE=INS;SVLEN=112;SC=DeBreak,Sniffles2,cuteSV,NanoVar,SVIM,Sniffles,Smartie-sv_aln,PBHoney,Smartie-sv_asm,SVIM-asm,PAV,Dipcall;NumNeighbors=1;NumThresholdNeighbors=1;MatchId=6223;TruScore=0.330384;PctSeqSimilarity=0;PctSizeSimilarity=0.982456;PctRecOverlap=0.00869565;SizeDiff=-2;StartDistance=54;EndDistance=-60	GT	1/.
chr18	45211270	chr18-45211271-INS-77	N	<INS>	.	.	END=45211270;SVTYPE=INS;SVLEN=77;SC=DeBreak,MAMnet,Sniffles2,SKSV,cuteSV,pbsv,SVIM,Smartie-sv_aln,PBHoney,Smartie-sv_asm,PAV;NumNeighbors=1;NumThresholdNeighbors=1;MatchId=6235;TruScore=0.320346;PctSeqSimilarity=0;PctSizeSimilarity=0.961039;PctRecOverlap=0;SizeDiff=3;StartDistance=113;EndDistance=39	GT	1/1
chr18	46037557	.	N	<INS>	30	GAP2	END=46037557;SVTYPE=INS;SVLEN=384;SC=DeBreak,MAMnet,Sniffles2,SKSV,cuteSV,SVIM,Smartie-sv_aln,PBHoney,Smartie-sv_asm,SVIM-asm,PAV,Dipcall;NumNeighbors=2;NumThresholdNeighbors=2;MatchId=6238;TruScore=0.313726;PctSeqSimilarity=0;PctSizeSimilarity=0.941176;PctRecOverlap=0;SizeDiff=-24;StartDistance=-41;EndDistance=-449	GT	1/.
chr18	46037589	svim_asm.INS.14708	N	<INS>	.	PASS	END=46037589;SVTYPE=INS;SVLEN=608;SC=DeBreak,SVIM-asm;NumNeighbors=1;NumThresholdNeighbors=1;MatchId=6239;TruScore=0.227522;PctSeqSimilarity=0;PctSizeSimilarity=0.682566;PctRecOverlap=0;SizeDiff=193;StartDistance=-106;EndDistance=-521	GT	0/1
chr18	46593703	pbsv.INS.43802	N	<INS>	.	PASS	END=46593703;SVTYPE=INS;SVLEN=566;SC=DeBreak,pbsv;NumNeighbors=1;NumThresholdNeighbors=1;MatchId=6240;TruScore=0.251077;PctSeqSimilarity=0;PctSizeSimilarity=0.750883;PctRecOverlap=0.00234742;SizeDiff=141;StartDistance=228;EndDistance=-197	GT	0/1
chr18	46967194	chr18-46967195-INS-197	N	<INS>	.	.	END=46967194;SVTYPE=INS;SVLEN=197;SC=DeBreak,MAMnet,Sniffles2,SKSV,pbsv,SVIM,Sniffles,Smartie-sv_aln,Smartie-sv_asm,PAV;NumNeighbors=2;NumThresholdNeighbors=2;MatchId=6242;TruScore=0.324873;PctSeqSimilarity=0;PctSizeSimilarity=0.974619;PctRecOverlap=0;SizeDiff=5;StartDistance=403;EndDistance=211	GT	0/1
chr18	46967194	chr18-46967195-INS-407	N	<INS>	.	.	END=46967194;SVTYPE=INS;SVLEN=407;SC=DeBreak,NanoVar,PAV;NumNeighbors=1;NumThresholdNeighbors=1;MatchId=6243;TruScore=0.174381;PctSeqSimilarity=0;PctSizeSimilarity=0.518427;PctRecOverlap=0.00471698;SizeDiff=196;StartDistance=10;EndDistance=-201	GT	1/0
chr18	48657246	nv_SV53443-A54C5	N	<INS>	16.1	PASS	END=48657247;SVTYPE=INS;SVLEN=68;SC=DeBreak,Sniffles2,SKSV,cuteSV,NanoVar;NumNeighbors=1;NumThresholdNeighbors=1;MatchId=6249;TruScore=0.294372;PctSeqSimilarity=0;PctSizeSimilarity=0.883117;PctRecOverlap=0;SizeDiff=-9;StartDistance=-65;EndDistance=-141	GT	1/1
chr18	50827340	.	N	<INS>	.	PASS	END=50827340;SVTYPE=INS;SVLEN=57;SC=DeBreak,MAMnet,Sniffles2,SKSV,Sniffles,Smartie-sv_aln;NumNeighbors=1;NumThresholdNeighbors=1;MatchId=6255;TruScore=0.304094;PctSeqSimilarity=0;PctSizeSimilarity=0.912281;PctRecOverlap=0;SizeDiff=5;StartDistance=-21;EndDistance=-22	GT	./.
chr18	51649379	.	N	<INS>	.	PASS	END=51649379;SVTYPE=INS;SVLEN=52;SC=DeBreak,MAMnet,cuteSV,SVIM,Smartie-sv_aln;NumNeighbors=1;NumThresholdNeighbors=1;MatchId=6259;TruScore=0.487179;PctSeqSimilarity=0;PctSizeSimilarity=0.961538;PctRecOverlap=0.5;SizeDiff=2;StartDistance=0;EndDistance=-1	GT	./.
chr18	53029569	.	N	<INS>	30	.	END=53029569;SVTYPE=INS;SVLEN=84;SC=DeBreak,MAMnet,Sniffles2,SKSV,cuteSV,NanoVar,SVIM,Sniffles,Smartie-sv_aln,PBHoney,Smartie-sv_asm,SVIM-asm,PAV,Dipcall;NumNeighbors=1;NumThresholdNeighbors=1;MatchId=6261;TruScore=0.325397;PctSeqSimilarity=0;PctSizeSimilarity=0.97619;PctRecOverlap=0;SizeDiff=2;StartDistance=-99;EndDistance=-100	GT	0/1
chr18	55838407	.	N	<DEL>	.	PASS	END=55838529;SVTYPE=DEL;SVLEN=-122;SC=DeBreak,Sniffles2,NanoVar,SVIM,Smartie-sv_aln;NumNeighbors=1;NumThresholdNeighbors=1;MatchId=6272;TruScore=0.416645;PctSeqSimilarity=0;PctSizeSimilarity=0.99187;PctRecOverlap=0.258065;SizeDiff=-1;StartDistance=-91;EndDistance=-92	GT	./.
chr18	56217621	.	N	<DEL>	.	PASS	END=56217674;SVTYPE=DEL;SVLEN=-53;SC=DeBreak,Sniffles2,cuteSV,pbsv,SVIM,Sniffles,Smartie-sv_aln,PBHoney;NumNeighbors=2;NumThresholdNeighbors=1;MatchId=6275;TruScore=0.54321;PctSeqSimilarity=0;PctSizeSimilarity=1;PctRecOverlap=0.62963;SizeDiff=0;StartDistance=-20;EndDistance=-20	GT	./.
chr18	56556075	chr18-56556076-INS-75	N	<INS>	.	.	END=56556075;SVTYPE=INS;SVLEN=75;SC=DeBreak,Sniffles2,SKSV,cuteSV,NanoVar,pbsv,SVIM,Sniffles,Smartie-sv_aln,PBHoney,Smartie-sv_asm,PAV;NumNeighbors=1;NumThresholdNeighbors=1;MatchId=6276;TruScore=0.3125;PctSeqSimilarity=0;PctSizeSimilarity=0.9375;PctRecOverlap=0;SizeDiff=-5;StartDistance=120;EndDistance=40	GT	0/1
chr18	56769735	.	N	<DEL>	.	PASS	END=56769785;SVTYPE=DEL;SVLEN=-50;SC=DeBreak,Sniffles2,SKSV,NanoVar,SVIM,Sniffles,Smartie-sv_aln;NumNeighbors=1;NumThresholdNeighbors=1;MatchId=6279;TruScore=0.660131;PctSeqSimilarity=0;PctSizeSimilarity=1;PctRecOverlap=0.980392;SizeDiff=0;StartDistance=-1;EndDistance=-1	GT	./.
chr18	56901368	.	N	<INS>	.	PASS	END=56901368;SVTYPE=INS;SVLEN=66;SC=DeBreak,Sniffles2,NanoVar,pbsv,SVIM,Sniffles,Smartie-sv_aln,Smartie-sv_asm;NumNeighbors=1;NumThresholdNeighbors=1;MatchId=6282;TruScore=0.328283;PctSeqSimilarity=0;PctSizeSimilarity=0.984848;PctRecOverlap=0;SizeDiff=1;StartDistance=-134;EndDistance=-199	GT	0/1
chr18	58690930	.	N	<INS>	30	.	END=58690930;SVTYPE=INS;SVLEN=250;SC=DeBreak,Sniffles2,SKSV,PBHoney,Smartie-sv_asm,SVIM-asm,PAV,Dipcall;NumNeighbors=2;NumThresholdNeighbors=2;MatchId=6285;TruScore=0.318066;PctSeqSimilarity=0;PctSizeSimilarity=0.954198;PctRecOverlap=0;SizeDiff=-12;StartDistance=303;EndDistance=41	GT	1/.
chr18	59637710	.	N	<INS>	30	.	END=59637710;SVTYPE=INS;SVLEN=361;SC=DeBreak,NanoVar,Smartie-sv_asm,SVIM-asm,PAV,Dipcall;NumNeighbors=1;NumThresholdNeighbors=1;MatchId=6288;TruScore=0.323501;PctSeqSimilarity=0;PctSizeSimilarity=0.967828;PctRecOverlap=0.0026738;SizeDiff=-12;StartDistance=112;EndDistance=-261	GT	./1
chr18	60758983	.	N	<INS>	30	.	END=60758983;SVTYPE=INS;SVLEN=309;SC=DeBreak,MAMnet,SKSV,Smartie-sv_asm,SVIM-asm,PAV,Dipcall;NumNeighbors=2;NumThresholdNeighbors=2;MatchId=6295;TruScore=0.333333;PctSeqSimilarity=0;PctSizeSimilarity=1;PctRecOverlap=0;SizeDiff=0;StartDistance=-1;EndDistance=-2	GT	1/0
chr18	63190031	.	N	<INS>	.	PASS	END=63190031;SVTYPE=INS;SVLEN=57;SC=DeBreak,Sniffles2,SKSV,cuteSV,SVIM,Sniffles,Smartie-sv_aln;NumNeighbors=1;NumThresholdNeighbors=1;MatchId=6307;TruScore=0.327586;PctSeqSimilarity=0;PctSizeSimilarity=0.982759;PctRecOverlap=0;SizeDiff=-1;StartDistance=-1;EndDistance=-2	GT	./.
chr18	66205915	.	N	<INS>	.	PASS	END=66205915;SVTYPE=INS;SVLEN=133;SC=DeBreak,Sniffles2,pbsv,Smartie-sv_aln,PBHoney;NumNeighbors=1;NumThresholdNeighbors=1;MatchId=6315;TruScore=0.333333;PctSeqSimilarity=0;PctSizeSimilarity=1;PctRecOverlap=0;SizeDiff=0;StartDistance=-70;EndDistance=-71	GT	./.
chr18	67327078	.	N	<DEL>	.	PASS	END=67327129;SVTYPE=DEL;SVLEN=-51;SC=DeBreak,MAMnet,Sniffles2,cuteSV,NanoVar,SVIM,Sniffles,Smartie-sv_aln,PBHoney;NumNeighbors=1;NumThresholdNeighbors=1;MatchId=6317;TruScore=0.512113;PctSeqSimilarity=0;PctSizeSimilarity=0.962264;PctRecOverlap=0.574074;SizeDiff=-2;StartDistance=-21;EndDistance=-23	GT	./.
chr18	72181754	.	N	<INS>	30	.	END=72181754;SVTYPE=INS;SVLEN=74;SC=DeBreak,MAMnet,Sniffles2,cuteSV,NanoVar,SVIM,Sniffles,Smartie-sv_aln,PBHoney,Smartie-sv_asm,SVIM-asm,Dipcall;NumNeighbors=1;NumThresholdNeighbors=1;MatchId=6338;TruScore=0.328829;PctSeqSimilarity=0;PctSizeSimilarity=0.986486;PctRecOverlap=0;SizeDiff=1;StartDistance=-49;EndDistance=-122	GT	0/1
chr18	74451056	.	N	<INS>	30	.	END=74451056;SVTYPE=INS;SVLEN=140;SC=DeBreak,MAMnet,Sniffles2,SKSV,cuteSV,NanoVar,SVIM,Sniffles,Smartie-sv_aln,PBHoney,Smartie-sv_asm,SVIM-asm,PAV,Dipcall;NumNeighbors=1;NumThresholdNeighbors=1;MatchId=6348;TruScore=0.291913;PctSeqSimilarity=0;PctSizeSimilarity=0.869565;PctRecOverlap=0.00617284;SizeDiff=-21;StartDistance=11;EndDistance=-150	GT	1/0
chr18	74679408	.	N	<INS>	.	PASS	END=74679408;SVTYPE=INS;SVLEN=475;SC=DeBreak,NanoVar,Smartie-sv_asm;NumNeighbors=1;NumThresholdNeighbors=1;MatchId=6350;TruScore=0.228626;PctSeqSimilarity=0;PctSizeSimilarity=0.684438;PctRecOverlap=0.00143885;SizeDiff=-219;StartDistance=466;EndDistance=-228	GT	1/1
chr18	74687110	.	N	<INS>	30	.	END=74687110;SVTYPE=INS;SVLEN=63;SC=DeBreak,Sniffles2,SKSV,cuteSV,SVIM,Sniffles,Smartie-sv_aln,Smartie-sv_asm,SVIM-asm,PAV,Dipcall;NumNeighbors=1;NumThresholdNeighbors=1;MatchId=6351;TruScore=0.312169;PctSeqSimilarity=0;PctSizeSimilarity=0.936508;PctRecOverlap=0;SizeDiff=4;StartDistance=-2;EndDistance=-61	GT	1/1
chr18	74829990	.	N	<INS>	30	.	END=74829990;SVTYPE=INS;SVLEN=387;SC=DeBreak,Smartie-sv_asm,Dipcall;NumNeighbors=1;NumThresholdNeighbors=1;MatchId=6354;TruScore=0.333333;PctSeqSimilarity=0;PctSizeSimilarity=1;PctRecOverlap=0;SizeDiff=0;StartDistance=-194;EndDistance=-581	GT	0/1
chr18	74970558	.	N	<INS>	30	.	END=74970558;SVTYPE=INS;SVLEN=198;SC=DeBreak,Sniffles2,cuteSV,pbsv,SVIM,Sniffles,Smartie-sv_aln,PBHoney,Smartie-sv_asm,SVIM-asm,PAV,Dipcall;NumNeighbors=1;NumThresholdNeighbors=1;MatchId=6356;TruScore=0.320388;PctSeqSimilarity=0;PctSizeSimilarity=0.961165;PctRecOverlap=0;SizeDiff=-8;StartDistance=-93;EndDistance=-299	GT	1/0
chr18	76036213	chr18-76036214-INS-339	N	<INS>	.	.	END=76036213;SVTYPE=INS;SVLEN=339;SC=DeBreak,Sniffles2,SVIM,Smartie-sv_aln,Smartie-sv_asm,PAV;NumNeighbors=3;NumThresholdNeighbors=3;MatchId=6371;TruScore=0.328417;PctSeqSimilarity=0;PctSizeSimilarity=0.985251;PctRecOverlap=0;SizeDiff=5;StartDistance=-21;EndDistance=-355	GT	1/0
chr18	76036441	.	N	<INS>	30	.	END=76036441;SVTYPE=INS;SVLEN=159;SC=DeBreak,Smartie-sv_asm,SVIM-asm,PAV,Dipcall;NumNeighbors=2;NumThresholdNeighbors=1;MatchId=6372;TruScore=0.221757;PctSeqSimilarity=0;PctSizeSimilarity=0.665272;PctRecOverlap=0;SizeDiff=-80;StartDistance=283;EndDistance=44	GT	0/1
chr18	76197874	.	N	<INS>	.	PASS	END=76197874;SVTYPE=INS;SVLEN=280;SC=DeBreak,MAMnet,Sniffles2,cuteSV,SVIM,Smartie-sv_aln,PBHoney,Smartie-sv_asm;NumNeighbors=1;NumThresholdNeighbors=1;MatchId=6381;TruScore=0.332143;PctSeqSimilarity=0;PctSizeSimilarity=0.996429;PctRecOverlap=0;SizeDiff=1;StartDistance=-125;EndDistance=-404	GT	0/1
chr18	76245875	.	N	<INS>	30	.	END=76245875;SVTYPE=INS;SVLEN=295;SC=DeBreak,MAMnet,SKSV,PBHoney,Smartie-sv_asm,SVIM-asm,PAV,Dipcall;NumNeighbors=2;NumThresholdNeighbors=2;MatchId=6383;TruScore=0.333333;PctSeqSimilarity=0;PctSizeSimilarity=1;PctRecOverlap=0;SizeDiff=0;StartDistance=-153;EndDistance=-154	GT	0/1
chr18	76246499	.	N	<INS>	.	PASS	END=76246499;SVTYPE=INS;SVLEN=295;SC=DeBreak,Sniffles2,cuteSV,pbsv,Smartie-sv_aln;NumNeighbors=1;NumThresholdNeighbors=1;MatchId=6384;TruScore=0.332203;PctSeqSimilarity=0;PctSizeSimilarity=0.99661;PctRecOverlap=0;SizeDiff=1;StartDistance=503;EndDistance=209	GT	./.
chr18	76262080	.	N	<INS>	.	PASS	END=76262080;SVTYPE=INS;SVLEN=821;SC=DeBreak,PBHoney;NumNeighbors=1;NumThresholdNeighbors=1;MatchId=6385;TruScore=0.267154;PctSeqSimilarity=0;PctSizeSimilarity=0.801462;PctRecOverlap=0;SizeDiff=163;StartDistance=-297;EndDistance=-955	GT	./.
chr18	76262800	svim_asm.INS.14880	N	<INS>	.	PASS	END=76262800;SVTYPE=INS;SVLEN=987;SC=DeBreak,MAMnet,Sniffles2,pbsv,SVIM,SVIM-asm;NumNeighbors=1;NumThresholdNeighbors=1;MatchId=6387;TruScore=0.323202;PctSeqSimilarity=0;PctSizeSimilarity=0.969605;PctRecOverlap=0;SizeDiff=30;StartDistance=-61;EndDistance=-1018	GT	0/1
chr18	76774775	.	N	<INS>	.	PASS	END=76774775;SVTYPE=INS;SVLEN=795;SC=DeBreak,Sniffles2,SKSV,pbsv,Sniffles,Smartie-sv_asm;NumNeighbors=1;NumThresholdNeighbors=1;MatchId=6417;TruScore=0.279004;PctSeqSimilarity=0;PctSizeSimilarity=0.835962;PctRecOverlap=0.00105042;SizeDiff=-156;StartDistance=447;EndDistance=-504	GT	0/1
chr18	76793270	.	N	<INS>	30	.	END=76793270;SVTYPE=INS;SVLEN=296;SC=DeBreak,MAMnet,Sniffles2,pbsv,Smartie-sv_aln,PBHoney,Smartie-sv_asm,SVIM-asm,PAV,Dipcall;NumNeighbors=1;NumThresholdNeighbors=1;MatchId=6432;TruScore=0.333333;PctSeqSimilarity=0;PctSizeSimilarity=1;PctRecOverlap=0;SizeDiff=0;StartDistance=-6;EndDistance=-302	GT	1/0
chr18	76793947	.	N	<INS>	30	.	END=76793947;SVTYPE=INS;SVLEN=74;SC=DeBreak,Sniffles2,cuteSV,pbsv,SVIM,Sniffles,Smartie-sv_aln,SVIM-asm,PAV,Dipcall;NumNeighbors=2;NumThresholdNeighbors=1;MatchId=6434;TruScore=0.328829;PctSeqSimilarity=0;PctSizeSimilarity=0.986486;PctRecOverlap=0;SizeDiff=1;StartDistance=-308;EndDistance=-381	GT	1/0
chr18	76794379	.	N	<INS>	.	PASS	END=76794379;SVTYPE=INS;SVLEN=740;SC=DeBreak,Sniffles2,cuteSV,Smartie-sv_aln;NumNeighbors=1;NumThresholdNeighbors=1;MatchId=6437;TruScore=0.322538;PctSeqSimilarity=0;PctSizeSimilarity=0.966216;PctRecOverlap=0.00139665;SizeDiff=25;StartDistance=5;EndDistance=-710	GT	./.
chr18	76796314	.	N	<INS>	.	PASS	END=76796314;SVTYPE=INS;SVLEN=148;SC=DeBreak,MAMnet,NanoVar,SVIM,Smartie-sv_asm;NumNeighbors=1;NumThresholdNeighbors=1;MatchId=6442;TruScore=0.182432;PctSeqSimilarity=0;PctSizeSimilarity=0.547297;PctRecOverlap=0;SizeDiff=67;StartDistance=-420;EndDistance=-501	GT	0/1
chr18	76799281	chr18-76799282-INS-1344	N	<INS>	.	.	END=76799281;SVTYPE=INS;SVLEN=1344;SC=DeBreak,Sniffles2,cuteSV,pbsv,SVIM,Smartie-sv_aln,Smartie-sv_asm,SVIM-asm,PAV;NumNeighbors=1;NumThresholdNeighbors=1;MatchId=6446;TruScore=0.329616;PctSeqSimilarity=0;PctSizeSimilarity=0.988095;PctRecOverlap=0.000752445;SizeDiff=16;StartDistance=86;EndDistance=-1242	GT	1/1
chr18	76932193	.	N	<DEL>	30	.	END=76932255;SVTYPE=DEL;SVLEN=62;SC=DeBreak,Sniffles2,NanoVar,Smartie-sv_aln,Smartie-sv_asm,PAV,Dipcall;NumNeighbors=1;NumThresholdNeighbors=1;MatchId=6449;TruScore=0.661376;PctSeqSimilarity=0;PctSizeSimilarity=1;PctRecOverlap=0.984127;SizeDiff=0;StartDistance=-1;EndDistance=-1	GT	0/1
chr18	77068996	.	N	<INS>	.	PASS	END=77068996;SVTYPE=INS;SVLEN=288;SC=DeBreak,Sniffles2,Smartie-sv_aln;NumNeighbors=2;NumThresholdNeighbors=2;MatchId=6451;TruScore=0.333333;PctSeqSimilarity=0;PctSizeSimilarity=1;PctRecOverlap=0;SizeDiff=0;StartDistance=-1;EndDistance=-289	GT	./.
chr18	77086336	.	N	<INS>	.	PASS	END=77086336;SVTYPE=INS;SVLEN=203;SC=DeBreak,MAMnet,Sniffles2,SKSV,cuteSV,NanoVar,SVIM,Sniffles,Smartie-sv_aln;NumNeighbors=3;NumThresholdNeighbors=3;MatchId=6452;TruScore=0.333333;PctSeqSimilarity=0;PctSizeSimilarity=0.995074;PctRecOverlap=0.00492611;SizeDiff=1;StartDistance=10;EndDistance=-192	GT	./.
chr18	77086371	.	N	<INS>	30	.	END=77086371;SVTYPE=INS;SVLEN=205;SC=DeBreak,Smartie-sv_aln,Smartie-sv_asm,SVIM-asm,PAV,Dipcall;NumNeighbors=2;NumThresholdNeighbors=2;MatchId=6453;TruScore=0.334951;PctSeqSimilarity=0;PctSizeSimilarity=1;PctRecOverlap=0.00485437;SizeDiff=0;StartDistance=24;EndDistance=-181	GT	1/1
chr18	77117412	.	N	<INS>	.	PASS	END=77117412;SVTYPE=INS;SVLEN=1026;SC=DeBreak,MAMnet,SKSV,NanoVar,PBHoney;NumNeighbors=1;NumThresholdNeighbors=1;MatchId=6459;TruScore=0.328215;PctSeqSimilarity=0;PctSizeSimilarity=0.984645;PctRecOverlap=0;SizeDiff=-16;StartDistance=-98;EndDistance=-1140	GT	./.
chr18	77145401	.	N	<INS>	30	.	END=77145401;SVTYPE=INS;SVLEN=55;SC=DeBreak,MAMnet,Sniffles2,cuteSV,NanoVar,SVIM,Sniffles,Smartie-sv_aln,Smartie-sv_asm,SVIM-asm,PAV,Dipcall;NumNeighbors=1;NumThresholdNeighbors=1;MatchId=6464;TruScore=0.333333;PctSeqSimilarity=0;PctSizeSimilarity=1;PctRecOverlap=0;SizeDiff=0;StartDistance=-1;EndDistance=-2	GT	1/1
chr18	77265513	.	N	<INS>	30	.	END=77265513;SVTYPE=INS;SVLEN=285;SC=DeBreak,MAMnet,Sniffles2,cuteSV,Smartie-sv_aln,Smartie-sv_asm,SVIM-asm,PAV,Dipcall;NumNeighbors=1;NumThresholdNeighbors=1;MatchId=6465;TruScore=0.208791;PctSeqSimilarity=0;PctSizeSimilarity=0.626374;PctRecOverlap=0;SizeDiff=-170;StartDistance=-48;EndDistance=-503	GT	1/0
chr18	77316580	.	N	<INS>	30	.	END=77316580;SVTYPE=INS;SVLEN=104;SC=DeBreak,Sniffles2,SKSV,cuteSV,NanoVar,SVIM,Sniffles,Smartie-sv_aln,PBHoney,Smartie-sv_asm,SVIM-asm,PAV,Dipcall;NumNeighbors=1;NumThresholdNeighbors=1;MatchId=6471;TruScore=0.333333;PctSeqSimilarity=0;PctSizeSimilarity=1;PctRecOverlap=0;SizeDiff=0;StartDistance=-89;EndDistance=-193	GT	1/0
chr18	77378590	chr18-77378591-INS-653	N	<INS>	.	.	END=77378590;SVTYPE=INS;SVLEN=653;SC=DeBreak,Sniffles2,cuteSV,Smartie-sv_aln,Smartie-sv_asm,PAV;NumNeighbors=1;NumThresholdNeighbors=1;MatchId=6475;TruScore=0.333333;PctSeqSimilarity=0;PctSizeSimilarity=1;PctRecOverlap=0;SizeDiff=0;StartDistance=-6;EndDistance=-659	GT	0/1
chr18	77379309	.	N	<INS>	.	PASS	END=77379309;SVTYPE=INS;SVLEN=57;SC=DeBreak,Sniffles2,SVIM,Smartie-sv_aln,Smartie-sv_asm;NumNeighbors=1;NumThresholdNeighbors=1;MatchId=6476;TruScore=0.327485;PctSeqSimilarity=0;PctSizeSimilarity=0.982456;PctRecOverlap=0;SizeDiff=1;StartDistance=-493;EndDistance=-549	GT	0/1
chr18	77408900	chr18-77408901-INS-82	N	<INS>	.	.	END=77408900;SVTYPE=INS;SVLEN=82;SC=DeBreak,Sniffles2,SVIM,Sniffles,Smartie-sv_aln,Smartie-sv_asm,PAV;NumNeighbors=1;NumThresholdNeighbors=1;MatchId=6486;TruScore=0.333333;PctSeqSimilarity=0;PctSizeSimilarity=1;PctRecOverlap=0;SizeDiff=0;StartDistance=-1;EndDistance=-2	GT	0/1
chr18	77568371	.	N	<DEL>	30	.	END=77568731;SVTYPE=DEL;SVLEN=360;SC=DeBreak,MAMnet,Sniffles2,SKSV,NanoVar,SVIM,Sniffles,Smartie-sv_aln,Dipcall;NumNeighbors=1;NumThresholdNeighbors=1;MatchId=6499;TruScore=0.277778;PctSeqSimilarity=0;PctSizeSimilarity=0.833333;PctRecOverlap=0;SizeDiff=60;StartDistance=-793;EndDistance=-733	GT	1/0
chr18	77591148	.	N	<INS>	30	.	END=77591148;SVTYPE=INS;SVLEN=93;SC=DeBreak,Sniffles2,SKSV,cuteSV,NanoVar,pbsv,SVIM,Sniffles,Smartie-sv_aln,PBHoney,Smartie-sv_asm,SVIM-asm,PAV,Dipcall;NumNeighbors=1;NumThresholdNeighbors=1;MatchId=6503;TruScore=0.329749;PctSeqSimilarity=0;PctSizeSimilarity=0.989247;PctRecOverlap=0;SizeDiff=1;StartDistance=-35;EndDistance=-127	GT	1/0
chr18	77645924	svim_asm.INS.14964	N	<INS>	.	PASS	END=77645924;SVTYPE=INS;SVLEN=677;SC=DeBreak,SKSV,Smartie-sv_asm,SVIM-asm;NumNeighbors=1;NumThresholdNeighbors=1;MatchId=6506;TruScore=0.182111;PctSeqSimilarity=0;PctSizeSimilarity=0.545528;PctRecOverlap=0.000805153;SizeDiff=-564;StartDistance=80;EndDistance=-1161	GT	0/1
chr18	77680243	.	N	<INS>	.	PASS	END=77680243;SVTYPE=INS;SVLEN=186;SC=DeBreak,Sniffles2,cuteSV,NanoVar,pbsv,SVIM,Sniffles,Smartie-sv_aln;NumNeighbors=2;NumThresholdNeighbors=1;MatchId=6514;TruScore=0.335116;PctSeqSimilarity=0;PctSizeSimilarity=1;PctRecOverlap=0.00534759;SizeDiff=0;StartDistance=6;EndDistance=-180	GT	./.
chr18	77680579	.	N	<DEL>	.	PASS	END=77680771;SVTYPE=DEL;SVLEN=-192;SC=DeBreak,Sniffles2,SKSV,NanoVar,SVIM,Sniffles,Smartie-sv_aln;NumNeighbors=1;NumThresholdNeighbors=1;MatchId=6515;TruScore=0.651123;PctSeqSimilarity=0;PctSizeSimilarity=1;PctRecOverlap=0.953368;SizeDiff=0;StartDistance=9;EndDistance=9	GT	./.
chr18	78016410	chr18-78016411-DEL-151	N	<DEL>	.	.	END=78016561;SVTYPE=DEL;SVLEN=151;SC=DeBreak,MAMnet,Sniffles2,cuteSV,NanoVar,pbsv,SVIM,Sniffles,Smartie-sv_aln,PBHoney,Smartie-sv_asm,PAV;NumNeighbors=1;NumThresholdNeighbors=1;MatchId=6526;TruScore=0.596259;PctSeqSimilarity=0;PctSizeSimilarity=0.89404;PctRecOverlap=0.894737;SizeDiff=16;StartDistance=-10;EndDistance=6	GT	./1
chr3	917744	.	N	<INS>	.	PASS	END=917744;SVTYPE=INS;SVLEN=438;SC=DeBreak,PBHoney;NumNeighbors=1;NumThresholdNeighbors=1;MatchId=6531;TruScore=0.31583;PctSeqSimilarity=0;PctSizeSimilarity=0.947489;PctRecOverlap=0;SizeDiff=23;StartDistance=-219;EndDistance=-634	GT	./.
chr3	1002298	.	N	<INS>	.	PASS	END=1002298;SVTYPE=INS;SVLEN=114;SC=DeBreak,MAMnet,Sniffles2,cuteSV,SVIM,Sniffles,Smartie-sv_aln,PBHoney;NumNeighbors=1;NumThresholdNeighbors=1;MatchId=6533;TruScore=0.319328;PctSeqSimilarity=0;PctSizeSimilarity=0.957983;PctRecOverlap=0;SizeDiff=-5;StartDistance=-121;EndDistance=-240	GT	./.
chr3	1286988	chr3-1286989-INS-65	N	<INS>	.	.	END=1286988;SVTYPE=INS;SVLEN=65;SC=DeBreak,Sniffles2,SKSV,cuteSV,pbsv,SVIM,Sniffles,Smartie-sv_aln,Smartie-sv_asm,PAV;NumNeighbors=1;NumThresholdNeighbors=1;MatchId=6538;TruScore=0.282051;PctSeqSimilarity=0;PctSizeSimilarity=0.846154;PctRecOverlap=0;SizeDiff=10;StartDistance=78;EndDistance=23	GT	1/0
chr3	1805643	.	N	<INS>	30	.	END=1805643;SVTYPE=INS;SVLEN=114;SC=DeBreak,MAMnet,Sniffles2,SKSV,cuteSV,SVIM,Sniffles,Smartie-sv_aln,PBHoney,Smartie-sv_asm,SVIM-asm,PAV,Dipcall;NumNeighbors=1;NumThresholdNeighbors=1;MatchId=6541;TruScore=0.330409;PctSeqSimilarity=0;PctSizeSimilarity=0.991228;PctRecOverlap=0;SizeDiff=1;StartDistance=-66;EndDistance=-179	GT	1/0
chr3	2029304	.	N	<INS>	.	PASS	END=2029304;SVTYPE=INS;SVLEN=378;SC=DeBreak,Smartie-sv_aln;NumNeighbors=1;NumThresholdNeighbors=1;MatchId=6542;TruScore=0.277954;PctSeqSimilarity=0;PctSizeSimilarity=0.830688;PctRecOverlap=0.0031746;SizeDiff=64;StartDistance=219;EndDistance=-95	GT	./.
chr3	2125810	.	N	<INS>	30	.	END=2125810;SVTYPE=INS;SVLEN=160;SC=DeBreak,Smartie-sv_aln,Dipcall;NumNeighbors=2;NumThresholdNeighbors=2;MatchId=6543;TruScore=0.331263;PctSeqSimilarity=0;PctSizeSimilarity=0.987654;PctRecOverlap=0.00613497;SizeDiff=-2;StartDistance=7;EndDistance=-155	GT	1/0
chr3	6430197	.	N	<INS>	30	.	END=6430197;SVTYPE=INS;SVLEN=72;SC=DeBreak,MAMnet,Sniffles2,SKSV,cuteSV,SVIM,Sniffles,Smartie-sv_aln,PBHoney,Smartie-sv_asm,SVIM-asm,PAV,Dipcall;NumNeighbors=1;NumThresholdNeighbors=1;MatchId=6551;TruScore=0.333333;PctSeqSimilarity=0;PctSizeSimilarity=1;PctRecOverlap=0;SizeDiff=0;StartDistance=-270;EndDistance=-342	GT	0/1
chr3	6741878	.	N	<INS>	.	PASS	END=6741878;SVTYPE=INS;SVLEN=237;SC=DeBreak,Sniffles2,pbsv,Smartie-sv_aln;NumNeighbors=3;NumThresholdNeighbors=3;MatchId=6555;TruScore=0.333333;PctSeqSimilarity=0;PctSizeSimilarity=1;PctRecOverlap=0;SizeDiff=0;StartDistance=460;EndDistance=459	GT	./.
chr3	7614485	pbsv.INS.7723	N	<INS>	.	PASS	END=7614485;SVTYPE=INS;SVLEN=341;SC=DeBreak,pbsv;NumNeighbors=1;NumThresholdNeighbors=1;MatchId=6556;TruScore=0.29631;PctSeqSimilarity=0;PctSizeSimilarity=0.88563;PctRecOverlap=0.00330033;SizeDiff=39;StartDistance=249;EndDistance=-53	GT	0/1
chr3	8481919	.	N	<INS>	30	.	END=8481919;SVTYPE=INS;SVLEN=332;SC=DeBreak,PBHoney,Smartie-sv_asm,Dipcall;NumNeighbors=1;NumThresholdNeighbors=1;MatchId=6560;TruScore=0.319846;PctSeqSimilarity=0;PctSizeSimilarity=0.959538;PctRecOverlap=0;SizeDiff=-14;StartDistance=-74;EndDistance=-420	GT	1/0
chr3	8814893	.	N	<INS>	30	.	END=8814893;SVTYPE=INS;SVLEN=96;SC=DeBreak,MAMnet,Sniffles2,SKSV,cuteSV,NanoVar,SVIM,Sniffles,Smartie-sv_aln,PBHoney,Smartie-sv_asm,SVIM-asm,PAV,Dipcall;NumNeighbors=1;NumThresholdNeighbors=1;MatchId=6563;TruScore=0.239583;PctSeqSimilarity=0;PctSizeSimilarity=0.71875;PctRecOverlap=0;SizeDiff=27;StartDistance=3;EndDistance=2	GT	0/1
chr3	10266420	.	N	<INS>	30	.	END=10266420;SVTYPE=INS;SVLEN=256;SC=DeBreak,Sniffles2,Smartie-sv_asm,Dipcall;NumNeighbors=1;NumThresholdNeighbors=1;MatchId=6565;TruScore=0.182086;PctSeqSimilarity=0;PctSizeSimilarity=0.539063;PctRecOverlap=0.00719424;SizeDiff=118;StartDistance=76;EndDistance=-62	GT	1/0
chr3	11984498	.	N	<INS>	.	PASS	END=11984498;SVTYPE=INS;SVLEN=282;SC=DeBreak,SKSV,Smartie-sv_asm;NumNeighbors=2;NumThresholdNeighbors=2;MatchId=6571;TruScore=0.245431;PctSeqSimilarity=0;PctSizeSimilarity=0.736292;PctRecOverlap=0;SizeDiff=-101;StartDistance=631;EndDistance=248	GT	0/1
chr3	11984546	.	N	<INS>	30	.	END=11984546;SVTYPE=INS;SVLEN=260;SC=DeBreak,Smartie-sv_asm,SVIM-asm,PAV,Dipcall;NumNeighbors=1;NumThresholdNeighbors=1;MatchId=6572;TruScore=0.208333;PctSeqSimilarity=0;PctSizeSimilarity=0.625;PctRecOverlap=0;SizeDiff=-156;StartDistance=-147;EndDistance=-563	GT	1/0
chr3	15634037	.	N	<INS>	30	.	END=15634037;SVTYPE=INS;SVLEN=140;SC=DeBreak,Sniffles2,SKSV,cuteSV,SVIM,Sniffles,Smartie-sv_aln,PBHoney,Smartie-sv_asm,SVIM-asm,PAV,Dipcall;NumNeighbors=1;NumThresholdNeighbors=1;MatchId=6577;TruScore=0.328571;PctSeqSimilarity=0;PctSizeSimilarity=0.985714;PctRecOverlap=0;SizeDiff=2;StartDistance=-380;EndDistance=-518	GT	0/1
chr3	18638208	.	N	<INS>	30	.	END=18638208;SVTYPE=INS;SVLEN=234;SC=DeBreak,MAMnet,Sniffles2,pbsv,SVIM,Smartie-sv_aln,Smartie-sv_asm,SVIM-asm,PAV,Dipcall;NumNeighbors=1;NumThresholdNeighbors=1;MatchId=6590;TruScore=0.223647;PctSeqSimilarity=0;PctSizeSimilarity=0.67094;PctRecOverlap=0;SizeDiff=77;StartDistance=-9;EndDistance=-166	GT	1/.
chr3	18868179	chr3-18868180-INS-193	N	<INS>	.	.	END=18868179;SVTYPE=INS;SVLEN=193;SC=DeBreak,Sniffles2,NanoVar,SVIM,Smartie-sv_aln,Smartie-sv_asm,PAV;NumNeighbors=1;NumThresholdNeighbors=1;MatchId=6594;TruScore=0.331615;PctSeqSimilarity=0;PctSizeSimilarity=0.989637;PctRecOverlap=0.00520833;SizeDiff=2;StartDistance=14;EndDistance=-177	GT	0/1
chr3	20896786	.	N	<INS>	30	.	END=20896786;SVTYPE=INS;SVLEN=134;SC=DeBreak,Sniffles2,SKSV,NanoVar,SVIM,Sniffles,Smartie-sv_aln,SVIM-asm,Dipcall;NumNeighbors=1;NumThresholdNeighbors=1;MatchId=6602;TruScore=0.169154;PctSeqSimilarity=0;PctSizeSimilarity=0.507463;PctRecOverlap=0;SizeDiff=66;StartDistance=-421;EndDistance=-422	GT	1/1
chr3	20897439	.	N	<DEL>	30	.	END=20897530;SVTYPE=DEL;SVLEN=91;SC=DeBreak,Sniffles2,cuteSV,pbsv,SVIM,Smartie-sv_aln,PBHoney,SVIM-asm,Dipcall;NumNeighbors=1;NumThresholdNeighbors=1;MatchId=6604;TruScore=0.299172;PctSeqSimilarity=0;PctSizeSimilarity=0.571429;PctRecOverlap=0.326087;SizeDiff=39;StartDistance=-62;EndDistance=-23	GT	1/1
chr3	27925614	.	N	<INS>	30	.	END=27925614;SVTYPE=INS;SVLEN=98;SC=DeBreak,Sniffles2,NanoVar,SVIM,Smartie-sv_aln,PBHoney,Smartie-sv_asm,SVIM-asm,PAV,Dipcall;NumNeighbors=1;NumThresholdNeighbors=1;MatchId=6613;TruScore=0.18643;PctSeqSimilarity=0;PctSizeSimilarity=0.553672;PctRecOverlap=0.00561798;SizeDiff=-79;StartDistance=160;EndDistance=-17	GT	0/1
chr3	29048789	chr3-29048790-DEL-64	N	<DEL>	.	.	END=29048853;SVTYPE=DEL;SVLEN=64;SC=DeBreak,Sniffles2,pbsv,Smartie-sv_aln,PAV;NumNeighbors=1;NumThresholdNeighbors=1;MatchId=6615;TruScore=0.270833;PctSeqSimilarity=0;PctSizeSimilarity=0.8125;PctRecOverlap=0;SizeDiff=12;StartDistance=60;EndDistance=72	GT	1/0
chr3	32579419	.	N	<INS>	30	.	END=32579419;SVTYPE=INS;SVLEN=97;SC=DeBreak,MAMnet,Sniffles2,SKSV,cuteSV,NanoVar,SVIM,Sniffles,Smartie-sv_aln,PBHoney,Smartie-sv_asm,SVIM-asm,PAV,Dipcall;NumNeighbors=1;NumThresholdNeighbors=1;MatchId=6617;TruScore=0.314072;PctSeqSimilarity=0;PctSizeSimilarity=0.932692;PctRecOverlap=0.00952381;SizeDiff=-7;StartDistance=44;EndDistance=-60	GT	./1
chr3	34317624	.	N	<INS>	30	.	END=34317624;SVTYPE=INS;SVLEN=52;SC=DeBreak,Sniffles2,SVIM,Sniffles,Smartie-sv_aln,Smartie-sv_asm,SVIM-asm,PAV,Dipcall;NumNeighbors=1;NumThresholdNeighbors=1;MatchId=6621;TruScore=0.326923;PctSeqSimilarity=0;PctSizeSimilarity=0.980769;PctRecOverlap=0;SizeDiff=1;StartDistance=-3;EndDistance=-4	GT	1/1
chr3	36022219	.	N	<DEL>	.	PASS	END=36022270;SVTYPE=DEL;SVLEN=-51;SC=DeBreak,Sniffles2,pbsv,Sniffles,Smartie-sv_aln;NumNeighbors=1;NumThresholdNeighbors=1;MatchId=6623;TruScore=0.660256;PctSeqSimilarity=0;PctSizeSimilarity=1;PctRecOverlap=0.980769;SizeDiff=0;StartDistance=-1;EndDistance=-1	GT	./.
chr3	38129044	.	N	<INS>	30	.	END=38129044;SVTYPE=INS;SVLEN=196;SC=DeBreak,MAMnet,Sniffles2,SKSV,cuteSV,SVIM,Smartie-sv_aln,PBHoney,Smartie-sv_asm,SVIM-asm,PAV,Dipcall;NumNeighbors=1;NumThresholdNeighbors=1;MatchId=6636;TruScore=0.333333;PctSeqSimilarity=0;PctSizeSimilarity=1;PctRecOverlap=0;SizeDiff=0;StartDistance=-30;EndDistance=-226	GT	0/1
chr3	39239361	.	N	<DEL>	30	.	END=39239429;SVTYPE=DEL;SVLEN=68;SC=DeBreak,MAMnet,Sniffles2,SKSV,cuteSV,NanoVar,pbsv,SVIM,Sniffles,Smartie-sv_aln,PBHoney,Smartie-sv_asm,SVIM-asm,PAV,Dipcall;NumNeighbors=1;NumThresholdNeighbors=1;MatchId=6639;TruScore=0.661836;PctSeqSimilarity=0;PctSizeSimilarity=1;PctRecOverlap=0.985507;SizeDiff=0;StartDistance=-1;EndDistance=-1	GT	0/1
chr3	39761533	Sniffles2.INS.114S2	N	<INS>	53	PASS	END=39761533;SVTYPE=INS;SVLEN=223;SC=DeBreak,MAMnet,Sniffles2;NumNeighbors=1;NumThresholdNeighbors=1;MatchId=6642;TruScore=0.184909;PctSeqSimilarity=0;PctSizeSimilarity=0.554726;PctRecOverlap=0;SizeDiff=-179;StartDistance=-63;EndDistance=-465	GT	0/1
chr3	40125787	.	N	<INS>	30	.	END=40125787;SVTYPE=INS;SVLEN=312;SC=DeBreak,cuteSV,NanoVar,Smartie-sv_aln,PBHoney,Smartie-sv_asm,SVIM-asm,PAV,Dipcall;NumNeighbors=2;NumThresholdNeighbors=2;MatchId=6646;TruScore=0.32906;PctSeqSimilarity=0;PctSizeSimilarity=0.987179;PctRecOverlap=0;SizeDiff=4;StartDistance=-96;EndDistance=-97	GT	0/1
chr3	40126544	.	N	<INS>	30	.	END=40126544;SVTYPE=INS;SVLEN=64;SC=DeBreak,Sniffles2,SKSV,cuteSV,NanoVar,pbsv,SVIM,Sniffles,Smartie-sv_aln,Smartie-sv_asm,SVIM-asm,PAV,Dipcall;NumNeighbors=2;NumThresholdNeighbors=1;MatchId=6647;TruScore=0.333333;PctSeqSimilarity=0;PctSizeSimilarity=1;PctRecOverlap=0;SizeDiff=0;StartDistance=-184;EndDistance=-248	GT	1/1
chr3	40233804	.	N	<INS>	30	.	END=40233804;SVTYPE=INS;SVLEN=56;SC=DeBreak,SKSV,NanoVar,pbsv,Smartie-sv_aln,Smartie-sv_asm,SVIM-asm,Dipcall;NumNeighbors=1;NumThresholdNeighbors=1;MatchId=6648;TruScore=0.333333;PctSeqSimilarity=0;PctSizeSimilarity=1;PctRecOverlap=0;SizeDiff=0;StartDistance=-1;EndDistance=-2	GT	0/1
chr3	43054097	.	N	<INS>	30	.	END=43054097;SVTYPE=INS;SVLEN=216;SC=DeBreak,MAMnet,Sniffles2,SKSV,cuteSV,SVIM,Sniffles,Smartie-sv_aln,PBHoney,Smartie-sv_asm,SVIM-asm,PAV,Dipcall;NumNeighbors=1;NumThresholdNeighbors=1;MatchId=6656;TruScore=0.333333;PctSeqSimilarity=0;PctSizeSimilarity=1;PctRecOverlap=0;SizeDiff=0;StartDistance=-41;EndDistance=-257	GT	0/1
chr3	45931883	nv_SV10405-94BE	N	<INS>	17.1	PASS	END=45931884;SVTYPE=INS;SVLEN=200;SC=DeBreak,NanoVar;NumNeighbors=1;NumThresholdNeighbors=1;MatchId=6660;TruScore=0.196667;PctSeqSimilarity=0;PctSizeSimilarity=0.59;PctRecOverlap=0;SizeDiff=82;StartDistance=134;EndDistance=17	GT	1/1
chr3	46850579	.	N	<DEL>	.	PASS	END=46850651;SVTYPE=DEL;SVLEN=-72;SC=DeBreak,Sniffles2,cuteSV,pbsv,SVIM,Sniffles,Smartie-sv_aln,PBHoney,Smartie-sv_asm;NumNeighbors=1;NumThresholdNeighbors=1;MatchId=6664;TruScore=0.6621;PctSeqSimilarity=0;PctSizeSimilarity=1;PctRecOverlap=0.986301;SizeDiff=0;StartDistance=-1;EndDistance=-1	GT	0/1
chr3	47591446	.	N	<INS>	30	.	END=47591446;SVTYPE=INS;SVLEN=101;SC=DeBreak,SKSV,NanoVar,pbsv,SVIM,SVIM-asm,Dipcall;NumNeighbors=1;NumThresholdNeighbors=1;MatchId=6667;TruScore=0.168317;PctSeqSimilarity=0;PctSizeSimilarity=0.504951;PctRecOverlap=0;SizeDiff=50;StartDistance=-14;EndDistance=-65	GT	1/0
chr3	48253515	.	N	<INS>	30	.	END=48253515;SVTYPE=INS;SVLEN=716;SC=DeBreak,Sniffles2,cuteSV,pbsv,SVIM,Sniffles,Smartie-sv_aln,Smartie-sv_asm,SVIM-asm,PAV,Dipcall;NumNeighbors=1;NumThresholdNeighbors=1;MatchId=6671;TruScore=0.324953;PctSeqSimilarity=0;PctSizeSimilarity=0.97486;PctRecOverlap=0;SizeDiff=18;StartDistance=-91;EndDistance=-789	GT	1/0
chr3	49643688	.	N	<INS>	30	.	END=49643688;SVTYPE=INS;SVLEN=300;SC=DeBreak,MAMnet,Sniffles2,SKSV,cuteSV,NanoVar,pbsv,SVIM,Sniffles,Smartie-sv_aln,PBHoney,Smartie-sv_asm,SVIM-asm,PAV,Dipcall;NumNeighbors=1;NumThresholdNeighbors=1;MatchId=6679;TruScore=0.332226;PctSeqSimilarity=0;PctSizeSimilarity=0.993333;PctRecOverlap=0.00334448;SizeDiff=2;StartDistance=4;EndDistance=-294	GT	1/0
chr3	50877154	.	N	<INS>	30	.	END=50877154;SVTYPE=INS;SVLEN=55;SC=DeBreak,MAMnet,Sniffles2,SKSV,cuteSV,SVIM,Sniffles,Smartie-sv_aln,Smartie-sv_asm,SVIM-asm,PAV,Dipcall;NumNeighbors=1;NumThresholdNeighbors=1;MatchId=6681;TruScore=0.327381;PctSeqSimilarity=0;PctSizeSimilarity=0.982143;PctRecOverlap=0;SizeDiff=-1;StartDistance=-4;EndDistance=-60	GT	1/0
chr3	51053173	.	N	<INS>	.	PASS	END=51053173;SVTYPE=INS;SVLEN=61;SC=DeBreak,MAMnet,Sniffles2,cuteSV,SVIM,Sniffles,Smartie-sv_aln;NumNeighbors=2;NumThresholdNeighbors=1;MatchId=6683;TruScore=0.333333;PctSeqSimilarity=0;PctSizeSimilarity=1;PctRecOverlap=0;SizeDiff=0;StartDistance=-1;EndDistance=-62	GT	./.
chr3	51053275	.	N	<INS>	.	PASS	END=51053275;SVTYPE=INS;SVLEN=266;SC=DeBreak,Smartie-sv_asm;NumNeighbors=1;NumThresholdNeighbors=1;MatchId=6684;TruScore=0.168241;PctSeqSimilarity=0;PctSizeSimilarity=0.502836;PctRecOverlap=0.00188679;SizeDiff=-263;StartDistance=94;EndDistance=-435	GT	0/1
chr3	55004661	nv_SV10593-E52D	N	<INS>	16.4	PASS	END=55004662;SVTYPE=INS;SVLEN=196;SC=DeBreak,Sniffles2,NanoVar;NumNeighbors=1;NumThresholdNeighbors=1;MatchId=6693;TruScore=0.301075;PctSeqSimilarity=0;PctSizeSimilarity=0.903226;PctRecOverlap=0;SizeDiff=-21;StartDistance=218;EndDistance=2	GT	1/1
chr3	55754148	.	N	<DEL>	30	.	END=55754220;SVTYPE=DEL;SVLEN=72;SC=DeBreak,Sniffles2,SKSV,cuteSV,NanoVar,pbsv,SVIM,Sniffles,Smartie-sv_aln,Smartie-sv_asm,SVIM-asm,PAV,Dipcall;NumNeighbors=1;NumThresholdNeighbors=1;MatchId=6694;TruScore=0.556443;PctSeqSimilarity=0;PctSizeSimilarity=0.861111;PctRecOverlap=0.808219;SizeDiff=10;StartDistance=-14;EndDistance=-4	GT	1/0
chr3	56618287	chr3-56618288-INS-80	N	<INS>	.	.	END=56618287;SVTYPE=INS;SVLEN=80;SC=DeBreak,MAMnet,Sniffles2,SKSV,cuteSV,NanoVar,SVIM,Sniffles,Smartie-sv_aln,PBHoney,Smartie-sv_asm,SVIM-asm,PAV;NumNeighbors=1;NumThresholdNeighbors=1;MatchId=6699;TruScore=0.333333;PctSeqSimilarity=0;PctSizeSimilarity=1;PctRecOverlap=0;SizeDiff=0;StartDistance=-55;EndDistance=-135	GT	1/0
chr3	57630468	.	N	<INS>	.	PASS	END=57630468;SVTYPE=INS;SVLEN=57;SC=DeBreak,MAMnet,Sniffles2,SKSV,cuteSV,SVIM,Sniffles,Smartie-sv_aln;NumNeighbors=1;NumThresholdNeighbors=1;MatchId=6702;TruScore=0.333333;PctSeqSimilarity=0;PctSizeSimilarity=1;PctRecOverlap=0;SizeDiff=0;StartDistance=-39;EndDistance=-96	GT	./.
chr3	57733647	.	N	<DEL>	30	.	END=57733698;SVTYPE=DEL;SVLEN=51;SC=DeBreak,MAMnet,Sniffles2,cuteSV,NanoVar,pbsv,SVIM,Sniffles,Smartie-sv_aln,PBHoney,Smartie-sv_asm,SVIM-asm,PAV,Dipcall;NumNeighbors=1;NumThresholdNeighbors=1;MatchId=6705;TruScore=0.660256;PctSeqSimilarity=0;PctSizeSimilarity=1;PctRecOverlap=0.980769;SizeDiff=0;StartDistance=-1;EndDistance=-1	GT	0/1
chr3	60845732	.	N	<INS>	30	.	END=60845732;SVTYPE=INS;SVLEN=135;SC=DeBreak,Sniffles2,cuteSV,NanoVar,SVIM,Sniffles,Smartie-sv_aln,Smartie-sv_asm,SVIM-asm,PAV,Dipcall;NumNeighbors=2;NumThresholdNeighbors=2;MatchId=6712;TruScore=0.325926;PctSeqSimilarity=0;PctSizeSimilarity=0.977778;PctRecOverlap=0;SizeDiff=3;StartDistance=-54;EndDistance=-186	GT	0/1
chr3	60846011	chr3-60846012-INS-176	N	<INS>	.	.	END=60846011;SVTYPE=INS;SVLEN=176;SC=DeBreak,Sniffles2,NanoVar,SVIM,Smartie-sv_aln,Smartie-sv_asm,PAV;NumNeighbors=2;NumThresholdNeighbors=2;MatchId=6713;TruScore=0.293561;PctSeqSimilarity=0;PctSizeSimilarity=0.880682;PctRecOverlap=0;SizeDiff=21;StartDistance=-19;EndDistance=-174	GT	1/0
chr3	61358854	.	N	<INS>	.	PASS	END=61358854;SVTYPE=INS;SVLEN=50;SC=DeBreak,Sniffles2,Smartie-sv_aln;NumNeighbors=1;NumThresholdNeighbors=1;MatchId=6715;TruScore=0.333333;PctSeqSimilarity=0;PctSizeSimilarity=1;PctRecOverlap=0;SizeDiff=0;StartDistance=15;EndDistance=14	GT	./.
chr3	61451599	.	N	<INS>	30	.	END=61451599;SVTYPE=INS;SVLEN=58;SC=DeBreak,Sniffles2,SKSV,cuteSV,SVIM,Sniffles,Smartie-sv_aln,Smartie-sv_asm,SVIM-asm,PAV,Dipcall;NumNeighbors=1;NumThresholdNeighbors=1;MatchId=6716;TruScore=0.310345;PctSeqSimilarity=0;PctSizeSimilarity=0.931035;PctRecOverlap=0;SizeDiff=4;StartDistance=25;EndDistance=24	GT	0/1
chr3	63299636	.	N	<INS>	30	.	END=63299636;SVTYPE=INS;SVLEN=224;SC=DeBreak,MAMnet,Sniffles2,SKSV,NanoVar,SVIM,PBHoney,Smartie-sv_asm,SVIM-asm,PAV,Dipcall;NumNeighbors=1;NumThresholdNeighbors=1;MatchId=6720;TruScore=0.204916;PctSeqSimilarity=0;PctSizeSimilarity=0.612022;PctRecOverlap=0.0027248;SizeDiff=-142;StartDistance=200;EndDistance=-166	GT	./1
chr3	66663502	.	N	<INS>	30	.	END=66663502;SVTYPE=INS;SVLEN=80;SC=DeBreak,MAMnet,Sniffles2,SKSV,cuteSV,NanoVar,pbsv,SVIM,Sniffles,Smartie-sv_aln,PBHoney,Smartie-sv_asm,SVIM-asm,PAV,Dipcall;NumNeighbors=1;NumThresholdNeighbors=1;MatchId=6725;TruScore=0.325;PctSeqSimilarity=0;PctSizeSimilarity=0.975;PctRecOverlap=0;SizeDiff=2;StartDistance=-1;EndDistance=-79	GT	0/1
chr3	66776810	chr3-66776811-INS-63	N	<INS>	.	.	END=66776810;SVTYPE=INS;SVLEN=63;SC=DeBreak,SKSV,cuteSV,NanoVar,SVIM,Smartie-sv_aln,Smartie-sv_asm,PAV;NumNeighbors=1;NumThresholdNeighbors=1;MatchId=6726;TruScore=0.328125;PctSeqSimilarity=0;PctSizeSimilarity=0.984375;PctRecOverlap=0;SizeDiff=-1;StartDistance=18;EndDistance=17	GT	1/1
chr3	72094526	.	N	<INS>	.	PASS	END=72094526;SVTYPE=INS;SVLEN=114;SC=DeBreak,Smartie-sv_asm;NumNeighbors=1;NumThresholdNeighbors=1;MatchId=6739;TruScore=0.330435;PctSeqSimilarity=0;PctSizeSimilarity=0.991304;PctRecOverlap=0;SizeDiff=-1;StartDistance=289;EndDistance=174	GT	0/1
chr3	76779781	.	N	<INS>	30	.	END=76779781;SVTYPE=INS;SVLEN=58;SC=DeBreak,Sniffles2,SKSV,cuteSV,NanoVar,pbsv,SVIM,Sniffles,Smartie-sv_aln,SVIM-asm,PAV,Dipcall;NumNeighbors=1;NumThresholdNeighbors=1;MatchId=6760;TruScore=0.321839;PctSeqSimilarity=0;PctSizeSimilarity=0.965517;PctRecOverlap=0;SizeDiff=2;StartDistance=-20;EndDistance=-21	GT	1/.
chr3	76860957	.	N	<INS>	30	.	END=76860957;SVTYPE=INS;SVLEN=88;SC=DeBreak,MAMnet,Sniffles2,SKSV,cuteSV,SVIM,Sniffles,Smartie-sv_aln,PBHoney,Smartie-sv_asm,SVIM-asm,PAV,Dipcall;NumNeighbors=1;NumThresholdNeighbors=1;MatchId=6761;TruScore=0.329545;PctSeqSimilarity=0;PctSizeSimilarity=0.988636;PctRecOverlap=0;SizeDiff=1;StartDistance=-20;EndDistance=-107	GT	0/1
chr3	77339293	.	N	<DEL>	30	.	END=77339769;SVTYPE=DEL;SVLEN=476;SC=DeBreak,MAMnet,Sniffles2,cuteSV,pbsv,SVIM,Sniffles,Smartie-sv_aln,PBHoney,Smartie-sv_asm,SVIM-asm,PAV,Dipcall;NumNeighbors=1;NumThresholdNeighbors=1;MatchId=6762;TruScore=0.665968;PctSeqSimilarity=0;PctSizeSimilarity=1;PctRecOverlap=0.997904;SizeDiff=0;StartDistance=-1;EndDistance=-1	GT	0/1
chr3	77342541	.	N	<INS>	.	PASS	END=77342541;SVTYPE=INS;SVLEN=51;SC=DeBreak,Sniffles2,pbsv,SVIM,Sniffles,Smartie-sv_aln;NumNeighbors=2;NumThresholdNeighbors=1;MatchId=6770;TruScore=0.333333;PctSeqSimilarity=0;PctSizeSimilarity=1;PctRecOverlap=0;SizeDiff=0;StartDistance=-1;EndDistance=-2	GT	./.
chr3	77342834	.	N	<INS>	30	.	END=77342834;SVTYPE=INS;SVLEN=686;SC=DeBreak,SVIM-asm,Dipcall;NumNeighbors=1;NumThresholdNeighbors=1;MatchId=6773;TruScore=0.30758;PctSeqSimilarity=0;PctSizeSimilarity=0.922741;PctRecOverlap=0;SizeDiff=53;StartDistance=756;EndDistance=123	GT	1/.
chr3	78632161	.	N	<INS>	30	.	END=78632161;SVTYPE=INS;SVLEN=319;SC=DeBreak,Sniffles2,NanoVar,pbsv,SVIM,Smartie-sv_aln,PBHoney,Smartie-sv_asm,SVIM-asm,PAV,Dipcall;NumNeighbors=1;NumThresholdNeighbors=1;MatchId=6777;TruScore=0.319319;PctSeqSimilarity=0;PctSizeSimilarity=0.957958;PctRecOverlap=0;SizeDiff=-14;StartDistance=-3;EndDistance=-336	GT	0/1
chr3	78891337	chr3-78891338-DEL-75	N	<DEL>	.	.	END=78891412;SVTYPE=DEL;SVLEN=75;SC=DeBreak,Sniffles2,SKSV,cuteSV,NanoVar,pbsv,SVIM,Sniffles,Smartie-sv_aln,Smartie-sv_asm,SVIM-asm,PAV;NumNeighbors=1;NumThresholdNeighbors=1;MatchId=6779;TruScore=0.662281;PctSeqSimilarity=0;PctSizeSimilarity=1;PctRecOverlap=0.986842;SizeDiff=0;StartDistance=-1;EndDistance=-1	GT	1/0
chr3	80819665	.	N	<DEL>	30	.	END=80819729;SVTYPE=DEL;SVLEN=64;SC=DeBreak,MAMnet,Sniffles2,SKSV,cuteSV,NanoVar,pbsv,SVIM,Sniffles,Smartie-sv_aln,Smartie-sv_asm,SVIM-asm,PAV,Dipcall;NumNeighbors=1;NumThresholdNeighbors=1;MatchId=6783;TruScore=0.3125;PctSeqSimilarity=0;PctSizeSimilarity=0.9375;PctRecOverlap=0;SizeDiff=4;StartDistance=153;EndDistance=157	GT	1/0
chr3	82957426	.	N	<DEL>	30	.	END=82957484;SVTYPE=DEL;SVLEN=58;SC=DeBreak,MAMnet,Sniffles2,SKSV,cuteSV,SVIM,Sniffles,Smartie-sv_aln,Smartie-sv_asm,PAV,Dipcall;NumNeighbors=1;NumThresholdNeighbors=1;MatchId=6787;TruScore=0.639162;PctSeqSimilarity=0;PctSizeSimilarity=0.966667;PctRecOverlap=0.95082;SizeDiff=-2;StartDistance=-1;EndDistance=-3	GT	1/.
chr3	82966233	chr3-82966234-INS-132	N	<INS>	.	.	END=82966233;SVTYPE=INS;SVLEN=132;SC=DeBreak,Sniffles2,SKSV,cuteSV,NanoVar,pbsv,SVIM,Sniffles,Smartie-sv_aln,Smartie-sv_asm,SVIM-asm,PAV;NumNeighbors=2;NumThresholdNeighbors=1;MatchId=6789;TruScore=0.25;PctSeqSimilarity=0;PctSizeSimilarity=0.75;PctRecOverlap=0;SizeDiff=33;StartDistance=-241;EndDistance=-340	GT	0/1
chr3	82966466	.	N	<INS>	30	.	END=82966466;SVTYPE=INS;SVLEN=100;SC=DeBreak,Sniffles2,SVIM,Smartie-sv_aln,Smartie-sv_asm,PAV,Dipcall;NumNeighbors=1;NumThresholdNeighbors=1;MatchId=6790;TruScore=0.19;PctSeqSimilarity=0;PctSizeSimilarity=0.57;PctRecOverlap=0;SizeDiff=43;StartDistance=231;EndDistance=230	GT	1/0
chr3	83742705	chr3-83742706-INS-56	N	<INS>	.	.	END=83742705;SVTYPE=INS;SVLEN=56;SC=DeBreak,SKSV,NanoVar,Smartie-sv_asm,SVIM-asm,PAV;NumNeighbors=1;NumThresholdNeighbors=1;MatchId=6793;TruScore=0.333333;PctSeqSimilarity=0;PctSizeSimilarity=0.982143;PctRecOverlap=0.0178571;SizeDiff=1;StartDistance=29;EndDistance=-26	GT	1/1
chr3	85601516	chr3-85601517-INS-66	N	<INS>	.	.	END=85601516;SVTYPE=INS;SVLEN=66;SC=DeBreak,MAMnet,Sniffles2,SKSV,cuteSV,pbsv,SVIM,Sniffles,Smartie-sv_aln,Smartie-sv_asm,SVIM-asm,PAV;NumNeighbors=1;NumThresholdNeighbors=1;MatchId=6798;TruScore=0.328358;PctSeqSimilarity=0;PctSizeSimilarity=0.985075;PctRecOverlap=0;SizeDiff=-1;StartDistance=-1;EndDistance=-2	GT	0/1
chr3	85817884	.	N	<DEL>	30	.	END=85817938;SVTYPE=DEL;SVLEN=54;SC=DeBreak,cuteSV,SVIM,Smartie-sv_aln,Smartie-sv_asm,SVIM-asm,PAV,Dipcall;NumNeighbors=1;NumThresholdNeighbors=1;MatchId=6799;TruScore=0.660606;PctSeqSimilarity=0;PctSizeSimilarity=1;PctRecOverlap=0.981818;SizeDiff=0;StartDistance=-1;EndDistance=-1	GT	1/0
chr3	86909397	.	N	<INS>	30	GAP2	END=86909397;SVTYPE=INS;SVLEN=1976;SC=DeBreak,Sniffles2,pbsv,Smartie-sv_aln,Smartie-sv_asm,SVIM-asm,PAV,Dipcall;NumNeighbors=1;NumThresholdNeighbors=1;MatchId=6807;TruScore=0.332152;PctSeqSimilarity=0;PctSizeSimilarity=0.996458;PctRecOverlap=0;SizeDiff=7;StartDistance=-12;EndDistance=-1981	GT	1/.
chr3	89061638	.	N	<INS>	30	.	END=89061638;SVTYPE=INS;SVLEN=62;SC=DeBreak,MAMnet,Sniffles2,cuteSV,SVIM,Sniffles,Smartie-sv_aln,Smartie-sv_asm,SVIM-asm,Dipcall;NumNeighbors=1;NumThresholdNeighbors=1;MatchId=6813;TruScore=0.322581;PctSeqSimilarity=0;PctSizeSimilarity=0.967742;PctRecOverlap=0;SizeDiff=2;StartDistance=-14;EndDistance=-74	GT	0/1
chr3	89660030	.	N	<INS>	30	.	END=89660030;SVTYPE=INS;SVLEN=156;SC=DeBreak,MAMnet,Sniffles2,cuteSV,NanoVar,pbsv,SVIM,Smartie-sv_aln,PBHoney,Smartie-sv_asm,SVIM-asm,PAV,Dipcall;NumNeighbors=1;NumThresholdNeighbors=1;MatchId=6814;TruScore=0.166667;PctSeqSimilarity=0;PctSizeSimilarity=0.5;PctRecOverlap=0;SizeDiff=78;StartDistance=-103;EndDistance=-181	GT	./1
chr3	90459243	svim_asm.INS.2956	N	<INS>	.	PASS	END=90459243;SVTYPE=INS;SVLEN=852;SC=DeBreak,SVIM-asm;NumNeighbors=1;NumThresholdNeighbors=1;MatchId=6818;TruScore=0.317312;PctSeqSimilarity=0;PctSizeSimilarity=0.950704;PctRecOverlap=0.00123305;SizeDiff=42;StartDistance=355;EndDistance=-455	GT	1/1
chr3	95502781	.	N	<INS>	30	.	END=95502781;SVTYPE=INS;SVLEN=325;SC=DeBreak,Sniffles2,SVIM,Smartie-sv_aln,Smartie-sv_asm,SVIM-asm,PAV,Dipcall;NumNeighbors=1;NumThresholdNeighbors=1;MatchId=6824;TruScore=0.200246;PctSeqSimilarity=0;PctSizeSimilarity=0.600739;PctRecOverlap=0;SizeDiff=-216;StartDistance=-16;EndDistance=-557	GT	0/1
chr3	95874495	.	N	<DEL>	.	PASS	END=95874587;SVTYPE=DEL;SVLEN=-92;SC=DeBreak,MAMnet,Sniffles2,cuteSV,pbsv,SVIM,Smartie-sv_aln,PBHoney;NumNeighbors=1;NumThresholdNeighbors=1;MatchId=6830;TruScore=0.584229;PctSeqSimilarity=0;PctSizeSimilarity=1;PctRecOverlap=0.752688;SizeDiff=0;StartDistance=-23;EndDistance=-23	GT	./.
chr3	98555661	chr3-98555662-INS-79	N	<INS>	.	.	END=98555661;SVTYPE=INS;SVLEN=79;SC=DeBreak,Sniffles2,cuteSV,NanoVar,SVIM,Sniffles,Smartie-sv_aln,PBHoney,Smartie-sv_asm,SVIM-asm,PAV;NumNeighbors=2;NumThresholdNeighbors=1;MatchId=6834;TruScore=0.3375;PctSeqSimilarity=0;PctSizeSimilarity=1;PctRecOverlap=0.0125;SizeDiff=0;StartDistance=0;EndDistance=-79	GT	1/0
chr3	98555877	chr3-98555878-DEL-63	N	<DEL>	.	.	END=98555940;SVTYPE=DEL;SVLEN=63;SC=DeBreak,Sniffles2,cuteSV,NanoVar,SVIM,Sniffles,Smartie-sv_aln,Smartie-sv_asm,PAV;NumNeighbors=1;NumThresholdNeighbors=1;MatchId=6835;TruScore=0.661458;PctSeqSimilarity=0;PctSizeSimilarity=1;PctRecOverlap=0.984375;SizeDiff=0;StartDistance=-1;EndDistance=-1	GT	1/1
chr3	101158477	.	N	<DEL>	.	PASS	END=101158563;SVTYPE=DEL;SVLEN=-86;SC=DeBreak,MAMnet,Sniffles2,cuteSV,pbsv,Smartie-sv_aln,PBHoney;NumNeighbors=2;NumThresholdNeighbors=1;MatchId=6839;TruScore=0.586207;PctSeqSimilarity=0;PctSizeSimilarity=1;PctRecOverlap=0.758621;SizeDiff=0;StartDistance=-21;EndDistance=-21	GT	./.
chr3	101158829	.	N	<INS>	.	PASS	END=101158829;SVTYPE=INS;SVLEN=733;SC=DeBreak,Smartie-sv_aln,Smartie-sv_asm;NumNeighbors=1;NumThresholdNeighbors=1;MatchId=6840;TruScore=0.246636;PctSeqSimilarity=0;PctSizeSimilarity=0.738063;PctRecOverlap=0.00184502;SizeDiff=192;StartDistance=458;EndDistance=-83	GT	0/1
chr3	102527496	.	N	<INS>	30	.	END=102527496;SVTYPE=INS;SVLEN=336;SC=DeBreak,NanoVar,Smartie-sv_asm,SVIM-asm,PAV,Dipcall;NumNeighbors=1;NumThresholdNeighbors=1;MatchId=6842;TruScore=0.320476;PctSeqSimilarity=0;PctSizeSimilarity=0.958333;PctRecOverlap=0.00309598;SizeDiff=14;StartDistance=11;EndDistance=-311	GT	1/.
chr3	103810254	chr3-103810255-DEL-58	N	<DEL>	.	.	END=103810312;SVTYPE=DEL;SVLEN=58;SC=DeBreak,MAMnet,Sniffles2,SKSV,cuteSV,NanoVar,pbsv,SVIM,Sniffles,Smartie-sv_aln,PBHoney,Smartie-sv_asm,PAV;NumNeighbors=1;NumThresholdNeighbors=1;MatchId=6846;TruScore=0.360997;PctSeqSimilarity=0;PctSizeSimilarity=0.896552;PctRecOverlap=0.186441;SizeDiff=6;StartDistance=42;EndDistance=48	GT	1/0
chr3	106230907	.	N	<INS>	30	.	END=106230907;SVTYPE=INS;SVLEN=86;SC=DeBreak,Sniffles2,SKSV,SVIM,Sniffles,Smartie-sv_aln,Smartie-sv_asm,Dipcall;NumNeighbors=1;NumThresholdNeighbors=1;MatchId=6848;TruScore=0.205426;PctSeqSimilarity=0;PctSizeSimilarity=0.616279;PctRecOverlap=0;SizeDiff=33;StartDistance=-31;EndDistance=-84	GT	1/0
chr3	108294444	svim_asm.INS.3019	N	<INS>	.	PASS	END=108294444;SVTYPE=INS;SVLEN=578;SC=DeBreak,Sniffles2,SVIM,Smartie-sv_aln,Smartie-sv_asm,SVIM-asm;NumNeighbors=1;NumThresholdNeighbors=1;MatchId=6852;TruScore=0.25048;PctSeqSimilarity=0;PctSizeSimilarity=0.749135;PctRecOverlap=0.00230415;SizeDiff=145;StartDistance=63;EndDistance=-370	GT	1/0
chr3	108478341	.	N	<INS>	30	.	END=108478341;SVTYPE=INS;SVLEN=88;SC=DeBreak,Sniffles2,SKSV,cuteSV,SVIM,Sniffles,Smartie-sv_aln,PBHoney,Smartie-sv_asm,SVIM-asm,PAV,Dipcall;NumNeighbors=1;NumThresholdNeighbors=1;MatchId=6853;TruScore=0.242424;PctSeqSimilarity=0;PctSizeSimilarity=0.727273;PctRecOverlap=0;SizeDiff=24;StartDistance=-1;EndDistance=-2	GT	0/1
chr3	110726860	.	N	<INS>	30	.	END=110726860;SVTYPE=INS;SVLEN=54;SC=DeBreak,Sniffles2,SKSV,cuteSV,NanoVar,SVIM,Sniffles,Smartie-sv_aln,Smartie-sv_asm,SVIM-asm,PAV,Dipcall;NumNeighbors=1;NumThresholdNeighbors=1;MatchId=6854;TruScore=0.327161;PctSeqSimilarity=0;PctSizeSimilarity=0.981481;PctRecOverlap=0;SizeDiff=1;StartDistance=-11;EndDistance=-64	GT	1/0
chr3	111552614	chr3-111552615-INS-98	N	<INS>	.	.	END=111552614;SVTYPE=INS;SVLEN=98;SC=DeBreak,Sniffles2,SKSV,cuteSV,NanoVar,SVIM,Sniffles,Smartie-sv_aln,PBHoney,Smartie-sv_asm,PAV;NumNeighbors=1;NumThresholdNeighbors=1;MatchId=6855;TruScore=0.285714;PctSeqSimilarity=0;PctSizeSimilarity=0.857143;PctRecOverlap=0;SizeDiff=14;StartDistance=-287;EndDistance=-371	GT	1/0
chr3	112955113	chr3-112955114-INS-174	N	<INS>	.	.	END=112955113;SVTYPE=INS;SVLEN=174;SC=DeBreak,MAMnet,Sniffles2,SKSV,cuteSV,pbsv,SVIM,Sniffles,Smartie-sv_aln,PBHoney,Smartie-sv_asm,SVIM-asm,PAV;NumNeighbors=1;NumThresholdNeighbors=1;MatchId=6860;TruScore=0.327586;PctSeqSimilarity=0;PctSizeSimilarity=0.982759;PctRecOverlap=0;SizeDiff=3;StartDistance=-40;EndDistance=-211	GT	1/0
chr3	120132639	.	N	<INS>	.	PASS	END=120132639;SVTYPE=INS;SVLEN=53;SC=DeBreak,MAMnet,Sniffles2,SKSV,cuteSV,pbsv,SVIM,Sniffles,Smartie-sv_aln;NumNeighbors=1;NumThresholdNeighbors=1;MatchId=6865;TruScore=0.493827;PctSeqSimilarity=0;PctSizeSimilarity=0.981481;PctRecOverlap=0.5;SizeDiff=-1;StartDistance=1;EndDistance=0	GT	./.
chr3	125485964	pbsv.INS.9284	N	<INS>	.	PASS	END=125485964;SVTYPE=INS;SVLEN=5002;SC=DeBreak,cuteSV,pbsv;NumNeighbors=1;NumThresholdNeighbors=1;MatchId=6873;TruScore=0.271774;PctSeqSimilarity=0;PctSizeSimilarity=0.815322;PctRecOverlap=0;SizeDiff=-1133;StartDistance=298;EndDistance=297	GT	0/1
chr3	126042264	chr3-126042265-INS-92	N	<INS>	.	.	END=126042264;SVTYPE=INS;SVLEN=92;SC=DeBreak,MAMnet,Sniffles2,SKSV,cuteSV,NanoVar,SVIM,Sniffles,Smartie-sv_aln,PBHoney,Smartie-sv_asm,SVIM-asm,PAV;NumNeighbors=1;NumThresholdNeighbors=1;MatchId=6874;TruScore=0.333333;PctSeqSimilarity=0;PctSizeSimilarity=1;PctRecOverlap=0;SizeDiff=0;StartDistance=-2;EndDistance=-94	GT	1/0
chr3	126234896	.	N	<DEL>	30	.	END=126234990;SVTYPE=DEL;SVLEN=94;SC=DeBreak,MAMnet,Sniffles2,SKSV,cuteSV,NanoVar,pbsv,SVIM,Sniffles,Smartie-sv_aln,PBHoney,Smartie-sv_asm,SVIM-asm,PAV,Dipcall;NumNeighbors=1;NumThresholdNeighbors=1;MatchId=6876;TruScore=0.62807;PctSeqSimilarity=0;PctSizeSimilarity=1;PctRecOverlap=0.884211;SizeDiff=0;StartDistance=11;EndDistance=11	GT	0/1
chr3	126768357	.	N	<INS>	30	.	END=126768357;SVTYPE=INS;SVLEN=126;SC=DeBreak,MAMnet,Sniffles2,SKSV,cuteSV,NanoVar,SVIM,Sniffles,Smartie-sv_aln,PBHoney,Smartie-sv_asm,SVIM-asm,PAV,Dipcall;NumNeighbors=1;NumThresholdNeighbors=1;MatchId=6880;TruScore=0.222222;PctSeqSimilarity=0;PctSizeSimilarity=0.666667;PctRecOverlap=0;SizeDiff=42;StartDistance=-82;EndDistance=-166	GT	0/1
chr3	127282820	.	N	<INS>	30	.	END=127282820;SVTYPE=INS;SVLEN=63;SC=DeBreak,MAMnet,Sniffles2,SKSV,cuteSV,NanoVar,SVIM,Sniffles,Smartie-sv_aln,Smartie-sv_asm,SVIM-asm,PAV,Dipcall;NumNeighbors=1;NumThresholdNeighbors=1;MatchId=6881;TruScore=0.328042;PctSeqSimilarity=0;PctSizeSimilarity=0.984127;PctRecOverlap=0;SizeDiff=1;StartDistance=-81;EndDistance=-143	GT	0/1
chr3	128049708	.	N	<DEL>	30	.	END=128049765;SVTYPE=DEL;SVLEN=57;SC=DeBreak,MAMnet,Sniffles2,SKSV,cuteSV,NanoVar,pbsv,SVIM,Sniffles,Smartie-sv_aln,PBHoney,Smartie-sv_asm,SVIM-asm,PAV,Dipcall;NumNeighbors=1;NumThresholdNeighbors=1;MatchId=6884;TruScore=0.66092;PctSeqSimilarity=0;PctSizeSimilarity=1;PctRecOverlap=0.982759;SizeDiff=0;StartDistance=-1;EndDistance=-1	GT	1/0
chr3	128263585	.	N	<INS>	30	.	END=128263585;SVTYPE=INS;SVLEN=112;SC=DeBreak,Sniffles2,SKSV,cuteSV,NanoVar,pbsv,SVIM,Sniffles,Smartie-sv_aln,PBHoney,Smartie-sv_asm,SVIM-asm,PAV,Dipcall;NumNeighbors=1;NumThresholdNeighbors=1;MatchId=6886;TruScore=0.30854;PctSeqSimilarity=0;PctSizeSimilarity=0.92562;PctRecOverlap=0;SizeDiff=-9;StartDistance=176;EndDistance=55	GT	0/1
chr3	130218456	chr3-130218457-INS-202	N	<INS>	.	.	END=130218456;SVTYPE=INS;SVLEN=202;SC=DeBreak,Sniffles2,SKSV,cuteSV,SVIM,Sniffles,Smartie-sv_aln,PBHoney,Smartie-sv_asm,PAV;NumNeighbors=1;NumThresholdNeighbors=1;MatchId=6890;TruScore=0.24877;PctSeqSimilarity=0;PctSizeSimilarity=0.742647;PctRecOverlap=0.003663;SizeDiff=-70;StartDistance=229;EndDistance=-43	GT	1/0
chr3	130355726	.	N	<INS>	30	.	END=130355726;SVTYPE=INS;SVLEN=95;SC=DeBreak,Sniffles2,SKSV,cuteSV,NanoVar,pbsv,Smartie-sv_aln,PBHoney,SVIM-asm,PAV,Dipcall;NumNeighbors=1;NumThresholdNeighbors=1;MatchId=6891;TruScore=0.242105;PctSeqSimilarity=0;PctSizeSimilarity=0.726316;PctRecOverlap=0;SizeDiff=26;StartDistance=74;EndDistance=5	GT	0/1
chr3	131495078	.	N	<DEL>	30	.	END=131495130;SVTYPE=DEL;SVLEN=52;SC=DeBreak,MAMnet,Sniffles2,SKSV,cuteSV,NanoVar,pbsv,SVIM,Sniffles,Smartie-sv_aln,PBHoney,Smartie-sv_asm,SVIM-asm,PAV,Dipcall;NumNeighbors=1;NumThresholdNeighbors=1;MatchId=6892;TruScore=0.660377;PctSeqSimilarity=0;PctSizeSimilarity=1;PctRecOverlap=0.981132;SizeDiff=0;StartDistance=-1;EndDistance=-1	GT	1/0
chr3	131697135	.	N	<INS>	.	PASS	END=131697135;SVTYPE=INS;SVLEN=695;SC=DeBreak,Sniffles2,NanoVar,SVIM,Smartie-sv_aln;NumNeighbors=1;NumThresholdNeighbors=1;MatchId=6894;TruScore=0.333333;PctSeqSimilarity=0;PctSizeSimilarity=1;PctRecOverlap=0;SizeDiff=0;StartDistance=-1;EndDistance=-696	GT	./.
chr3	132189466	.	N	<INS>	30	.	END=132189466;SVTYPE=INS;SVLEN=407;SC=DeBreak,Sniffles2,SKSV,cuteSV,NanoVar,SVIM,Sniffles,Smartie-sv_aln,PBHoney,Smartie-sv_asm,SVIM-asm,PAV,Dipcall;NumNeighbors=1;NumThresholdNeighbors=1;MatchId=6899;TruScore=0.297591;PctSeqSimilarity=0;PctSizeSimilarity=0.890591;PctRecOverlap=0.00218341;SizeDiff=-50;StartDistance=59;EndDistance=-398	GT	1/0
chr3	135037176	nv_SV11755-A42F4	N	<INS>	14.5	PASS	END=135037177;SVTYPE=INS;SVLEN=113;SC=DeBreak,Sniffles2,NanoVar;NumNeighbors=1;NumThresholdNeighbors=1;MatchId=6907;TruScore=0.220285;PctSeqSimilarity=0;PctSizeSimilarity=0.649425;PctRecOverlap=0.0114286;SizeDiff=-61;StartDistance=173;EndDistance=0	GT	1/1
chr3	137769656	.	N	<DEL>	30	.	END=137769766;SVTYPE=DEL;SVLEN=110;SC=DeBreak,MAMnet,Sniffles2,SKSV,cuteSV,NanoVar,pbsv,SVIM,Sniffles,Smartie-sv_aln,PBHoney,Smartie-sv_asm,SVIM-asm,PAV,Dipcall;NumNeighbors=1;NumThresholdNeighbors=1;MatchId=6908;TruScore=0.663664;PctSeqSimilarity=0;PctSizeSimilarity=1;PctRecOverlap=0.990991;SizeDiff=0;StartDistance=-1;EndDistance=-1	GT	1/0
chr3	138567012	.	N	<INS>	30	.	END=138567012;SVTYPE=INS;SVLEN=218;SC=DeBreak,MAMnet,Sniffles2,SKSV,cuteSV,NanoVar,SVIM,Sniffles,Smartie-sv_aln,PBHoney,Smartie-sv_asm,SVIM-asm,PAV,Dipcall;NumNeighbors=1;NumThresholdNeighbors=1;MatchId=6911;TruScore=0.333333;PctSeqSimilarity=0;PctSizeSimilarity=1;PctRecOverlap=0;SizeDiff=0;StartDistance=-22;EndDistance=-240	GT	1/0
chr3	138833381	chr3-138833382-INS-51	N	<INS>	.	.	END=138833381;SVTYPE=INS;SVLEN=51;SC=DeBreak,Sniffles2,cuteSV,SVIM,Sniffles,Smartie-sv_aln,PAV;NumNeighbors=1;NumThresholdNeighbors=1;MatchId=6912;TruScore=0.326797;PctSeqSimilarity=0;PctSizeSimilarity=0.980392;PctRecOverlap=0;SizeDiff=1;StartDistance=7;EndDistance=6	GT	1/1
chr3	143167830	chr3-143167831-INS-161	N	<INS>	.	.	END=143167830;SVTYPE=INS;SVLEN=161;SC=DeBreak,Sniffles2,cuteSV,Sniffles,Smartie-sv_aln,PBHoney,Smartie-sv_asm,PAV;NumNeighbors=1;NumThresholdNeighbors=1;MatchId=6922;TruScore=0.251156;PctSeqSimilarity=0;PctSizeSimilarity=0.748837;PctRecOverlap=0.00462963;SizeDiff=-54;StartDistance=126;EndDistance=-89	GT	1/0
chr3	145200673	.	N	<INS>	.	PASS	END=145200673;SVTYPE=INS;SVLEN=50;SC=DeBreak,NanoVar,Smartie-sv_aln;NumNeighbors=1;NumThresholdNeighbors=1;MatchId=6926;TruScore=0.333333;PctSeqSimilarity=0;PctSizeSimilarity=1;PctRecOverlap=0;SizeDiff=0;StartDistance=-11;EndDistance=-61	GT	./.
chr3	145462761	.	N	<INS>	.	PASS	END=145462761;SVTYPE=INS;SVLEN=204;SC=DeBreak,Sniffles2,SVIM,Smartie-sv_aln,Smartie-sv_asm;NumNeighbors=1;NumThresholdNeighbors=1;MatchId=6927;TruScore=0.244604;PctSeqSimilarity=0;PctSizeSimilarity=0.733813;PctRecOverlap=0;SizeDiff=-74;StartDistance=-36;EndDistance=-314	GT	0/1
chr3	148463560	.	N	<INS>	30	.	END=148463560;SVTYPE=INS;SVLEN=50;SC=DeBreak,MAMnet,Sniffles2,Sniffles,Smartie-sv_aln,Smartie-sv_asm,SVIM-asm,PAV,Dipcall;NumNeighbors=1;NumThresholdNeighbors=1;MatchId=6936;TruScore=0.333333;PctSeqSimilarity=0;PctSizeSimilarity=1;PctRecOverlap=0;SizeDiff=0;StartDistance=-1;EndDistance=-2	GT	1/1
chr3	149097865	Sniffles2.INS.3F2S2	N	<INS>	58	PASS	END=149097865;SVTYPE=INS;SVLEN=72;SC=DeBreak,Sniffles2;NumNeighbors=1;NumThresholdNeighbors=1;MatchId=6937;TruScore=0.244898;PctSeqSimilarity=0;PctSizeSimilarity=0.734694;PctRecOverlap=0;SizeDiff=-26;StartDistance=-477;EndDistance=-575	GT	0/1
chr3	149899060	.	N	<INS>	30	.	END=149899060;SVTYPE=INS;SVLEN=78;SC=DeBreak,MAMnet,Sniffles2,SKSV,cuteSV,NanoVar,SVIM,Sniffles,Smartie-sv_aln,PBHoney,Smartie-sv_asm,SVIM-asm,PAV,Dipcall;NumNeighbors=1;NumThresholdNeighbors=1;MatchId=6942;TruScore=0.32906;PctSeqSimilarity=0;PctSizeSimilarity=0.987179;PctRecOverlap=0;SizeDiff=1;StartDistance=-212;EndDistance=-289	GT	1/1
chr3	152740740	chr3-152740741-INS-52	N	<INS>	.	.	END=152740740;SVTYPE=INS;SVLEN=52;SC=DeBreak,Sniffles2,NanoVar,SVIM,Sniffles,Smartie-sv_aln,PAV;NumNeighbors=1;NumThresholdNeighbors=1;MatchId=6953;TruScore=0.309524;PctSeqSimilarity=0;PctSizeSimilarity=0.928571;PctRecOverlap=0;SizeDiff=-4;StartDistance=32;EndDistance=31	GT	1/1
chr3	162036649	.	N	<INS>	30	.	END=162036649;SVTYPE=INS;SVLEN=282;SC=DeBreak,MAMnet,Sniffles2,cuteSV,Sniffles,Smartie-sv_aln,PBHoney,Smartie-sv_asm,SVIM-asm,PAV,Dipcall;NumNeighbors=2;NumThresholdNeighbors=2;MatchId=6971;TruScore=0.297872;PctSeqSimilarity=0;PctSizeSimilarity=0.893617;PctRecOverlap=0;SizeDiff=30;StartDistance=-33;EndDistance=-285	GT	0/1
chr3	162259095	.	N	<INS>	30	.	END=162259095;SVTYPE=INS;SVLEN=358;SC=DeBreak,MAMnet,Sniffles2,SKSV,cuteSV,NanoVar,pbsv,SVIM,Sniffles,Smartie-sv_aln,PBHoney,Smartie-sv_asm,SVIM-asm,PAV,Dipcall;NumNeighbors=1;NumThresholdNeighbors=1;MatchId=6973;TruScore=0.333333;PctSeqSimilarity=0;PctSizeSimilarity=1;PctRecOverlap=0;SizeDiff=0;StartDistance=-1;EndDistance=-2	GT	1/0
chr3	162308778	chr3-162308779-INS-72	N	<INS>	.	.	END=162308778;SVTYPE=INS;SVLEN=72;SC=DeBreak,Sniffles2,SKSV,cuteSV,NanoVar,SVIM,Sniffles,Smartie-sv_aln,PBHoney,PAV;NumNeighbors=1;NumThresholdNeighbors=1;MatchId=6974;TruScore=0.333333;PctSeqSimilarity=0;PctSizeSimilarity=1;PctRecOverlap=0;SizeDiff=0;StartDistance=-28;EndDistance=-100	GT	0/1
chr3	163246934	.	N	<INS>	.	PASS	END=163246934;SVTYPE=INS;SVLEN=54;SC=DeBreak,Smartie-sv_aln;NumNeighbors=1;NumThresholdNeighbors=1;MatchId=6975;TruScore=0.339394;PctSeqSimilarity=0;PctSizeSimilarity=1;PctRecOverlap=0.0181818;SizeDiff=0;StartDistance=20;EndDistance=-34	GT	./.
chr3	166598376	svim_asm.INS.3208	N	<INS>	.	PASS	END=166598376;SVTYPE=INS;SVLEN=739;SC=DeBreak,Sniffles2,NanoVar,Smartie-sv_asm,SVIM-asm;NumNeighbors=1;NumThresholdNeighbors=1;MatchId=6980;TruScore=0.326126;PctSeqSimilarity=0;PctSizeSimilarity=0.976996;PctRecOverlap=0.00138313;SizeDiff=17;StartDistance=270;EndDistance=-452	GT	1/0
chr3	166735229	svim_asm.DEL.2209	N	<DEL>	.	PASS	END=166735285;SVTYPE=DEL;SVLEN=56;SC=DeBreak,MAMnet,Sniffles2,SKSV,cuteSV,pbsv,SVIM,Sniffles,Smartie-sv_aln,PBHoney,Smartie-sv_asm,SVIM-asm;NumNeighbors=2;NumThresholdNeighbors=1;MatchId=6981;TruScore=0.631474;PctSeqSimilarity=0;PctSizeSimilarity=0.982143;PctRecOverlap=0.912281;SizeDiff=1;StartDistance=4;EndDistance=5	GT	0/1
chr3	166735292	.	N	<INS>	30	.	END=166735292;SVTYPE=INS;SVLEN=131;SC=DeBreak,MAMnet,Sniffles2,SKSV,cuteSV,NanoVar,Sniffles,Smartie-sv_aln,PBHoney,Smartie-sv_asm,SVIM-asm,PAV,Dipcall;NumNeighbors=1;NumThresholdNeighbors=1;MatchId=6982;TruScore=0.289459;PctSeqSimilarity=0;PctSizeSimilarity=0.861842;PctRecOverlap=0.00653595;SizeDiff=-21;StartDistance=67;EndDistance=-85	GT	1/0
chr3	169488465	.	N	<INS>	.	PASS	END=169488465;SVTYPE=INS;SVLEN=162;SC=DeBreak,MAMnet,Sniffles2,SKSV,cuteSV,NanoVar,SVIM,Sniffles,Smartie-sv_aln;NumNeighbors=2;NumThresholdNeighbors=2;MatchId=6986;TruScore=0.331288;PctSeqSimilarity=0;PctSizeSimilarity=0.987654;PctRecOverlap=0.00621118;SizeDiff=2;StartDistance=3;EndDistance=-157	GT	./.
chr3	169488718	.	N	<INS>	30	.	END=169488718;SVTYPE=INS;SVLEN=128;SC=DeBreak,Sniffles2,NanoVar,SVIM,Smartie-sv_aln,PBHoney,Smartie-sv_asm,SVIM-asm,PAV,Dipcall;NumNeighbors=1;NumThresholdNeighbors=1;MatchId=6987;TruScore=0.278867;PctSeqSimilarity=0;PctSizeSimilarity=0.836601;PctRecOverlap=0;SizeDiff=-25;StartDistance=-192;EndDistance=-345	GT	1/1
chr3	171748833	.	N	<DEL>	30	.	END=171748887;SVTYPE=DEL;SVLEN=54;SC=DeBreak,MAMnet,Sniffles2,SKSV,cuteSV,NanoVar,pbsv,SVIM,Sniffles,Smartie-sv_aln,PBHoney,Smartie-sv_asm,SVIM-asm,PAV,Dipcall;NumNeighbors=1;NumThresholdNeighbors=1;MatchId=6989;TruScore=0.611897;PctSeqSimilarity=0;PctSizeSimilarity=0.962963;PctRecOverlap=0.872727;SizeDiff=2;StartDistance=5;EndDistance=7	GT	1/0
chr3	175388324	.	N	<INS>	.	PASS	END=175388324;SVTYPE=INS;SVLEN=348;SC=DeBreak,Smartie-sv_aln;NumNeighbors=1;NumThresholdNeighbors=1;MatchId=6993;TruScore=0.284647;PctSeqSimilarity=0;PctSizeSimilarity=0.850575;PctRecOverlap=0.003367;SizeDiff=52;StartDistance=69;EndDistance=-227	GT	./.
chr3	175415981	.	N	<INS>	30	.	END=175415981;SVTYPE=INS;SVLEN=168;SC=DeBreak,Sniffles2,SKSV,cuteSV,NanoVar,pbsv,SVIM,Sniffles,Smartie-sv_aln,PBHoney,Smartie-sv_asm,SVIM-asm,PAV,Dipcall;NumNeighbors=1;NumThresholdNeighbors=1;MatchId=6994;TruScore=0.331349;PctSeqSimilarity=0;PctSizeSimilarity=0.994048;PctRecOverlap=0;SizeDiff=1;StartDistance=-2;EndDistance=-169	GT	0/1
chr3	175899820	chr3-175899821-INS-449	N	<INS>	.	.	END=175899820;SVTYPE=INS;SVLEN=449;SC=DeBreak,pbsv,PAV;NumNeighbors=1;NumThresholdNeighbors=1;MatchId=6998;TruScore=0.314031;PctSeqSimilarity=0;PctSizeSimilarity=0.942094;PctRecOverlap=0;SizeDiff=26;StartDistance=577;EndDistance=154	GT	0/1
chr3	176142547	.	N	<DEL>	.	PASS	END=176142646;SVTYPE=DEL;SVLEN=-99;SC=DeBreak,Sniffles2,cuteSV,pbsv,SVIM,Sniffles,Smartie-sv_aln,PBHoney;NumNeighbors=2;NumThresholdNeighbors=1;MatchId=7000;TruScore=0.255814;PctSeqSimilarity=0;PctSizeSimilarity=0.767442;PctRecOverlap=0;SizeDiff=-30;StartDistance=-488;EndDistance=-518	GT	./.
chr3	178476497	.	N	<INS>	30	GAP2	END=178476497;SVTYPE=INS;SVLEN=230;SC=DeBreak,Sniffles2,cuteSV,pbsv,SVIM,Sniffles,Smartie-sv_aln,Smartie-sv_asm,SVIM-asm,PAV,Dipcall;NumNeighbors=2;NumThresholdNeighbors=2;MatchId=7011;TruScore=0.327536;PctSeqSimilarity=0;PctSizeSimilarity=0.982609;PctRecOverlap=0;SizeDiff=4;StartDistance=-10;EndDistance=-236	GT	1/.
chr3	178741498	.	N	<INS>	30	.	END=178741498;SVTYPE=INS;SVLEN=56;SC=DeBreak,MAMnet,Sniffles2,cuteSV,pbsv,SVIM,Sniffles,Smartie-sv_aln,Smartie-sv_asm,SVIM-asm,PAV,Dipcall;NumNeighbors=1;NumThresholdNeighbors=1;MatchId=7013;TruScore=0.333333;PctSeqSimilarity=0;PctSizeSimilarity=1;PctRecOverlap=0;SizeDiff=0;StartDistance=-1;EndDistance=-2	GT	0/1
chr3	182445129	Sniffles2.INS.4BFS2	N	<INS>	57	PASS	END=182445129;SVTYPE=INS;SVLEN=181;SC=DeBreak,Sniffles2;NumNeighbors=1;NumThresholdNeighbors=1;MatchId=7017;TruScore=0.254717;PctSeqSimilarity=0;PctSizeSimilarity=0.756906;PctRecOverlap=0.00724638;SizeDiff=44;StartDistance=0;EndDistance=-137	GT	0/1
chr3	183953760	nv_SV12380-7DF3D	N	<INS>	3.2	PASS	END=183953761;SVTYPE=INS;SVLEN=184;SC=DeBreak,Sniffles2,NanoVar;NumNeighbors=1;NumThresholdNeighbors=1;MatchId=7031;TruScore=0.176131;PctSeqSimilarity=0;PctSizeSimilarity=0.522727;PctRecOverlap=0.00566572;SizeDiff=-168;StartDistance=351;EndDistance=0	GT	0/1
chr3	184220920	.	N	<INS>	.	PASS	END=184220920;SVTYPE=INS;SVLEN=360;SC=DeBreak,MAMnet,SKSV,cuteSV,PBHoney,Smartie-sv_asm;NumNeighbors=1;NumThresholdNeighbors=1;MatchId=7035;TruScore=0.316623;PctSeqSimilarity=0;PctSizeSimilarity=0.949868;PctRecOverlap=0;SizeDiff=-19;StartDistance=407;EndDistance=28	GT	0/1
chr3	185171616	chr3-185171617-INS-76	N	<INS>	.	.	END=185171616;SVTYPE=INS;SVLEN=76;SC=DeBreak,MAMnet,Sniffles2,cuteSV,NanoVar,SVIM,Sniffles,Smartie-sv_aln,PBHoney,Smartie-sv_asm,SVIM-asm,PAV;NumNeighbors=1;NumThresholdNeighbors=1;MatchId=7044;TruScore=0.238994;PctSeqSimilarity=0;PctSizeSimilarity=0.716981;PctRecOverlap=0;SizeDiff=-30;StartDistance=-14;EndDistance=-120	GT	1/1
chr3	185173382	chr3-185173383-INS-65	N	<INS>	.	.	END=185173382;SVTYPE=INS;SVLEN=65;SC=DeBreak,Sniffles2,NanoVar,SVIM,Sniffles,Smartie-sv_aln,Smartie-sv_asm,PAV;NumNeighbors=1;NumThresholdNeighbors=1;MatchId=7049;TruScore=0.293027;PctSeqSimilarity=0;PctSizeSimilarity=0.861538;PctRecOverlap=0.0175439;SizeDiff=9;StartDistance=51;EndDistance=-5	GT	1/0
chr3	188502207	nv_SV12476-A975B	N	<DEL>	1.7	PASS	END=188502336;SVTYPE=DEL;SVLEN=-129;SC=DeBreak,MAMnet,Sniffles2,SKSV,cuteSV,NanoVar;NumNeighbors=1;NumThresholdNeighbors=1;MatchId=7057;TruScore=0.309353;PctSeqSimilarity=0;PctSizeSimilarity=0.928058;PctRecOverlap=0;SizeDiff=-10;StartDistance=-188;EndDistance=-198	GT	./.
chr3	188610877	.	N	<INS>	30	.	END=188610877;SVTYPE=INS;SVLEN=82;SC=DeBreak,MAMnet,Sniffles2,SKSV,cuteSV,pbsv,SVIM,Sniffles,Smartie-sv_aln,PBHoney,Smartie-sv_asm,SVIM-asm,PAV,Dipcall;NumNeighbors=1;NumThresholdNeighbors=1;MatchId=7060;TruScore=0.313272;PctSeqSimilarity=0;PctSizeSimilarity=0.926829;PctRecOverlap=0.012987;SizeDiff=6;StartDistance=70;EndDistance=-6	GT	0/1
chr3	188870466	.	N	<INS>	.	PASS	END=188870466;SVTYPE=INS;SVLEN=64;SC=DeBreak,MAMnet,Sniffles2,SKSV,cuteSV,NanoVar,SVIM,Sniffles,Smartie-sv_aln,Smartie-sv_asm;NumNeighbors=1;NumThresholdNeighbors=1;MatchId=7061;TruScore=0.338462;PctSeqSimilarity=0;PctSizeSimilarity=1;PctRecOverlap=0.0153846;SizeDiff=0;StartDistance=27;EndDistance=-37	GT	0/1
chr3	190466025	.	N	<DEL>	.	PASS	END=190466083;SVTYPE=DEL;SVLEN=-58;SC=DeBreak,NanoVar,Smartie-sv_aln,Smartie-sv_asm;NumNeighbors=1;NumThresholdNeighbors=1;MatchId=7067;TruScore=0.661017;PctSeqSimilarity=0;PctSizeSimilarity=1;PctRecOverlap=0.983051;SizeDiff=0;StartDistance=-1;EndDistance=-1	GT	0/1
chr3	194048541	.	N	<INS>	30	.	END=194048541;SVTYPE=INS;SVLEN=58;SC=DeBreak,Sniffles2,cuteSV,NanoVar,pbsv,SVIM,Sniffles,Smartie-sv_aln,PBHoney,Smartie-sv_asm,SVIM-asm,PAV,Dipcall;NumNeighbors=1;NumThresholdNeighbors=1;MatchId=7075;TruScore=0.261261;PctSeqSimilarity=0;PctSizeSimilarity=0.783784;PctRecOverlap=0;SizeDiff=-16;StartDistance=80;EndDistance=6	GT	0/1
chr3	194831124	.	N	<DEL>	.	PASS	END=194831193;SVTYPE=DEL;SVLEN=-69;SC=DeBreak,Sniffles2,NanoVar,SVIM,Sniffles,Smartie-sv_aln;NumNeighbors=1;NumThresholdNeighbors=1;MatchId=7085;TruScore=0.661905;PctSeqSimilarity=0;PctSizeSimilarity=1;PctRecOverlap=0.985714;SizeDiff=0;StartDistance=-1;EndDistance=-1	GT	./.
chr3	195195621	.	N	<INS>	30	GAP2	END=195195621;SVTYPE=INS;SVLEN=284;SC=DeBreak,MAMnet,Sniffles2,cuteSV,NanoVar,pbsv,SVIM,Sniffles,Smartie-sv_aln,PBHoney,Smartie-sv_asm,SVIM-asm,PAV,Dipcall;NumNeighbors=1;NumThresholdNeighbors=1;MatchId=7087;TruScore=0.17723;PctSeqSimilarity=0;PctSizeSimilarity=0.53169;PctRecOverlap=0;SizeDiff=133;StartDistance=-25;EndDistance=-176	GT	1/.
chr3	195200241	pbsv.DEL.10282	N	<DEL>	.	PASS	END=195209913;SVTYPE=DEL;SVLEN=9672;SC=DeBreak,NanoVar,pbsv;NumNeighbors=1;NumThresholdNeighbors=1;MatchId=7092;TruScore=0.659085;PctSeqSimilarity=0;PctSizeSimilarity=0.992039;PctRecOverlap=0.985217;SizeDiff=77;StartDistance=66;EndDistance=143	GT	0/1
chr3	195225423	.	N	<DEL>	30	GAP1	END=195225993;SVTYPE=DEL;SVLEN=570;SC=DeBreak,Sniffles2,SKSV,cuteSV,NanoVar,pbsv,SVIM,Sniffles,Smartie-sv_aln,PBHoney,Smartie-sv_asm,SVIM-asm,PAV,Dipcall;NumNeighbors=1;NumThresholdNeighbors=1;MatchId=7147;TruScore=0.631057;PctSeqSimilarity=0;PctSizeSimilarity=1;PctRecOverlap=0.89317;SizeDiff=0;StartDistance=-61;EndDistance=-61	GT	./1
chr3	195349135	.	N	<INS>	30	.	END=195349135;SVTYPE=INS;SVLEN=103;SC=DeBreak,Sniffles2,cuteSV,SVIM,Sniffles,Smartie-sv_aln,PBHoney,Smartie-sv_asm,SVIM-asm,PAV,Dipcall;NumNeighbors=2;NumThresholdNeighbors=1;MatchId=7160;TruScore=0.330097;PctSeqSimilarity=0;PctSizeSimilarity=0.990291;PctRecOverlap=0;SizeDiff=1;StartDistance=-46;EndDistance=-148	GT	1/1
chr3	195349196	.	N	<DEL>	.	PASS	END=195349265;SVTYPE=DEL;SVLEN=-69;SC=DeBreak,PBHoney,Smartie-sv_asm;NumNeighbors=1;NumThresholdNeighbors=1;MatchId=7161;TruScore=0.661905;PctSeqSimilarity=0;PctSizeSimilarity=1;PctRecOverlap=0.985714;SizeDiff=0;StartDistance=-1;EndDistance=-1	GT	0/1
chr3	195371637	.	N	<DEL>	30	.	END=195372111;SVTYPE=DEL;SVLEN=474;SC=DeBreak,MAMnet,SKSV,NanoVar,PBHoney,Smartie-sv_asm,SVIM-asm,Dipcall;NumNeighbors=1;NumThresholdNeighbors=1;MatchId=7171;TruScore=0.555849;PctSeqSimilarity=0;PctSizeSimilarity=0.834507;PctRecOverlap=0.83304;SizeDiff=-94;StartDistance=-1;EndDistance=-95	GT	1/1
chr3	195437484	.	N	<INS>	.	PASS	END=195437484;SVTYPE=INS;SVLEN=225;SC=DeBreak,Sniffles2,cuteSV,Smartie-sv_aln,Smartie-sv_asm;NumNeighbors=2;NumThresholdNeighbors=1;MatchId=7194;TruScore=0.200535;PctSeqSimilarity=0;PctSizeSimilarity=0.601604;PctRecOverlap=0;SizeDiff=-149;StartDistance=-491;EndDistance=-492	GT	0/1
chr3	195440328	chr3-195440329-INS-354	N	<INS>	.	.	END=195440328;SVTYPE=INS;SVLEN=354;SC=DeBreak,Sniffles2,Smartie-sv_aln,PBHoney,Smartie-sv_asm,PAV;NumNeighbors=1;NumThresholdNeighbors=1;MatchId=7211;TruScore=0.288509;PctSeqSimilarity=0;PctSizeSimilarity=0.865526;PctRecOverlap=0;SizeDiff=-55;StartDistance=-50;EndDistance=-459	GT	1/1
chr3	195489512	chr3-195489513-INS-176	N	<INS>	.	.	END=195489512;SVTYPE=INS;SVLEN=176;SC=DeBreak,MAMnet,Sniffles2,SKSV,cuteSV,SVIM,Sniffles,Smartie-sv_aln,PBHoney,Smartie-sv_asm,SVIM-asm,PAV;NumNeighbors=1;NumThresholdNeighbors=1;MatchId=7228;TruScore=0.301136;PctSeqSimilarity=0;PctSizeSimilarity=0.903409;PctRecOverlap=0;SizeDiff=17;StartDistance=161;EndDistance=2	GT	1/1
chr3	195498081	.	N	<INS>	30	GAP1	END=195498081;SVTYPE=INS;SVLEN=608;SC=DeBreak,MAMnet,Sniffles2,cuteSV,pbsv,PBHoney,Smartie-sv_asm,SVIM-asm,PAV,Dipcall;NumNeighbors=2;NumThresholdNeighbors=2;MatchId=7231;TruScore=0.298857;PctSeqSimilarity=0;PctSizeSimilarity=0.894737;PctRecOverlap=0.00183486;SizeDiff=64;StartDistance=111;EndDistance=-433	GT	./1
chr3	195513196	.	N	<DEL>	.	PASS	END=195515500;SVTYPE=DEL;SVLEN=-2304;SC=DeBreak,MAMnet,Sniffles2,SKSV,cuteSV,PBHoney;NumNeighbors=1;NumThresholdNeighbors=1;MatchId=7269;TruScore=0.470688;PctSeqSimilarity=0;PctSizeSimilarity=0.80599;PctRecOverlap=0.606074;SizeDiff=447;StartDistance=461;EndDistance=908	GT	./.
chr3	195543307	chr3-195543308-INS-187	N	<INS>	.	.	END=195543307;SVTYPE=INS;SVLEN=187;SC=DeBreak,Sniffles2,NanoVar,SVIM,Smartie-sv_aln,Smartie-sv_asm,SVIM-asm,PAV;NumNeighbors=2;NumThresholdNeighbors=1;MatchId=7280;TruScore=0.32807;PctSeqSimilarity=0;PctSizeSimilarity=0.984211;PctRecOverlap=0;SizeDiff=-3;StartDistance=-14;EndDistance=-204	GT	1/0
chr3	195544192	chr3-195544193-INS-489	N	<INS>	.	.	END=195544192;SVTYPE=INS;SVLEN=489;SC=DeBreak,Sniffles2,cuteSV,NanoVar,pbsv,SVIM,Smartie-sv_aln,Smartie-sv_asm,SVIM-asm,PAV;NumNeighbors=2;NumThresholdNeighbors=2;MatchId=7282;TruScore=0.333333;PctSeqSimilarity=0;PctSizeSimilarity=1;PctRecOverlap=0;SizeDiff=0;StartDistance=-53;EndDistance=-542	GT	1/1
chr3	195607897	.	N	<DEL>	30	.	END=195607948;SVTYPE=DEL;SVLEN=51;SC=DeBreak,MAMnet,Sniffles2,cuteSV,pbsv,SVIM,Sniffles,Smartie-sv_aln,PBHoney,Smartie-sv_asm,SVIM-asm,PAV,Dipcall;NumNeighbors=1;NumThresholdNeighbors=1;MatchId=7289;TruScore=0.660256;PctSeqSimilarity=0;PctSizeSimilarity=1;PctRecOverlap=0.980769;SizeDiff=0;StartDistance=-1;EndDistance=-1	GT	1/0
chr3	195688970	.	N	<INS>	.	PASS	END=195688970;SVTYPE=INS;SVLEN=64;SC=DeBreak,MAMnet,Sniffles2,cuteSV,NanoVar,pbsv,SVIM,Sniffles,Smartie-sv_aln;NumNeighbors=1;NumThresholdNeighbors=1;MatchId=7293;TruScore=0.333333;PctSeqSimilarity=0;PctSizeSimilarity=1;PctRecOverlap=0;SizeDiff=0;StartDistance=3;EndDistance=2	GT	./.
chr3	195691636	chr3-195691637-DEL-63	N	<DEL>	.	.	END=195691699;SVTYPE=DEL;SVLEN=63;SC=DeBreak,MAMnet,pbsv,Smartie-sv_aln,PBHoney,Smartie-sv_asm,SVIM-asm,PAV;NumNeighbors=1;NumThresholdNeighbors=1;MatchId=7295;TruScore=0.661458;PctSeqSimilarity=0;PctSizeSimilarity=1;PctRecOverlap=0.984375;SizeDiff=0;StartDistance=-1;EndDistance=-1	GT	1/0
chr3	195693948	.	N	<INS>	.	PASS	END=195693948;SVTYPE=INS;SVLEN=56;SC=DeBreak,MAMnet,SKSV,cuteSV,SVIM,Smartie-sv_aln;NumNeighbors=1;NumThresholdNeighbors=1;MatchId=7296;TruScore=0.333333;PctSeqSimilarity=0;PctSizeSimilarity=1;PctRecOverlap=0;SizeDiff=0;StartDistance=-6;EndDistance=-62	GT	./.
chr3	195701175	chr3-195701176-INS-795	N	<INS>	.	.	END=195701175;SVTYPE=INS;SVLEN=795;SC=DeBreak,PBHoney,Smartie-sv_asm,SVIM-asm,PAV;NumNeighbors=1;NumThresholdNeighbors=1;MatchId=7298;TruScore=0.333333;PctSeqSimilarity=0;PctSizeSimilarity=1;PctRecOverlap=0;SizeDiff=0;StartDistance=-1;EndDistance=-2	GT	1/0
chr3	196061836	.	N	<INS>	30	.	END=196061836;SVTYPE=INS;SVLEN=73;SC=DeBreak,Sniffles2,SKSV,cuteSV,NanoVar,SVIM,Sniffles,Smartie-sv_aln,PBHoney,Smartie-sv_asm,SVIM-asm,PAV,Dipcall;NumNeighbors=1;NumThresholdNeighbors=1;MatchId=7308;TruScore=0.319635;PctSeqSimilarity=0;PctSizeSimilarity=0.958904;PctRecOverlap=0;SizeDiff=3;StartDistance=-133;EndDistance=-203	GT	./1
chr3	196105691	.	N	<INS>	30	.	END=196105691;SVTYPE=INS;SVLEN=180;SC=DeBreak,MAMnet,Sniffles2,SKSV,cuteSV,SVIM,Sniffles,Smartie-sv_aln,PBHoney,Smartie-sv_asm,SVIM-asm,PAV,Dipcall;NumNeighbors=1;NumThresholdNeighbors=1;MatchId=7309;TruScore=0.331481;PctSeqSimilarity=0;PctSizeSimilarity=0.994444;PctRecOverlap=0;SizeDiff=1;StartDistance=-156;EndDistance=-335	GT	0/1
chr3	196238703	.	N	<INS>	.	PASS	END=196238703;SVTYPE=INS;SVLEN=71;SC=DeBreak,MAMnet,Sniffles2,SKSV,cuteSV,NanoVar,SVIM,Sniffles,Smartie-sv_aln,PBHoney,Smartie-sv_asm;NumNeighbors=1;NumThresholdNeighbors=1;MatchId=7314;TruScore=0.210501;PctSeqSimilarity=0;PctSizeSimilarity=0.622807;PctRecOverlap=0.00869565;SizeDiff=-43;StartDistance=4;EndDistance=-110	GT	0/1
chr3	196421660	.	N	<INS>	30	.	END=196421660;SVTYPE=INS;SVLEN=110;SC=DeBreak,Sniffles2,SKSV,cuteSV,NanoVar,SVIM,Sniffles,Smartie-sv_aln,PBHoney,Smartie-sv_asm,SVIM-asm,PAV,Dipcall;NumNeighbors=1;NumThresholdNeighbors=1;MatchId=7317;TruScore=0.327273;PctSeqSimilarity=0;PctSizeSimilarity=0.981818;PctRecOverlap=0;SizeDiff=2;StartDistance=-4;EndDistance=-112	GT	1/0
chr3	196675834	.	N	<INS>	30	.	END=196675834;SVTYPE=INS;SVLEN=103;SC=DeBreak,MAMnet,Sniffles2,SKSV,cuteSV,NanoVar,pbsv,SVIM,Sniffles,Smartie-sv_aln,PBHoney,Smartie-sv_asm,SVIM-asm,PAV,Dipcall;NumNeighbors=1;NumThresholdNeighbors=1;MatchId=7321;TruScore=0.323722;PctSeqSimilarity=0;PctSizeSimilarity=0.961165;PctRecOverlap=0.01;SizeDiff=4;StartDistance=27;EndDistance=-72	GT	0/1
chr3	196700681	.	N	<INS>	30	.	END=196700681;SVTYPE=INS;SVLEN=210;SC=DeBreak,Sniffles2,SKSV,cuteSV,NanoVar,pbsv,Sniffles,Smartie-sv_aln,PBHoney,Smartie-sv_asm,SVIM-asm,PAV,Dipcall;NumNeighbors=1;NumThresholdNeighbors=1;MatchId=7322;TruScore=0.333333;PctSeqSimilarity=0;PctSizeSimilarity=1;PctRecOverlap=0;SizeDiff=0;StartDistance=-1;EndDistance=-2	GT	0/1
chr3	196759647	.	N	<DEL>	.	PASS	END=196759886;SVTYPE=DEL;SVLEN=-239;SC=DeBreak,MAMnet,Sniffles2,cuteSV,NanoVar,SVIM,Sniffles,Smartie-sv_aln,PBHoney;NumNeighbors=1;NumThresholdNeighbors=1;MatchId=7323;TruScore=0.329149;PctSeqSimilarity=0;PctSizeSimilarity=0.987448;PctRecOverlap=0;SizeDiff=3;StartDistance=252;EndDistance=255	GT	./.
chr3	196761465	.	N	<INS>	30	.	END=196761465;SVTYPE=INS;SVLEN=240;SC=DeBreak,Sniffles2,cuteSV,NanoVar,SVIM,Sniffles,Smartie-sv_aln,PBHoney,Smartie-sv_asm,SVIM-asm,PAV,Dipcall;NumNeighbors=1;NumThresholdNeighbors=1;MatchId=7328;TruScore=0.191268;PctSeqSimilarity=0;PctSizeSimilarity=0.571429;PctRecOverlap=0.0023753;SizeDiff=-180;StartDistance=248;EndDistance=-172	GT	0/1
chr3	197114970	.	N	<INS>	30	.	END=197114970;SVTYPE=INS;SVLEN=56;SC=DeBreak,Sniffles2,cuteSV,SVIM,Smartie-sv_aln,Smartie-sv_asm,SVIM-asm,PAV,Dipcall;NumNeighbors=1;NumThresholdNeighbors=1;MatchId=7332;TruScore=0.333333;PctSeqSimilarity=0;PctSizeSimilarity=1;PctRecOverlap=0;SizeDiff=0;StartDistance=-1;EndDistance=-2	GT	1/0
chr3	197116900	pbsv.INS.10426	N	<INS>	.	PASS	END=197116900;SVTYPE=INS;SVLEN=1424;SC=DeBreak,pbsv;NumNeighbors=1;NumThresholdNeighbors=1;MatchId=7333;TruScore=0.326316;PctSeqSimilarity=0;PctSizeSimilarity=0.97823;PctRecOverlap=0.00071736;SizeDiff=31;StartDistance=4;EndDistance=-1389	GT	0/1
chr3	197150468	.	N	<INS>	30	.	END=197150468;SVTYPE=INS;SVLEN=108;SC=DeBreak,MAMnet,Sniffles2,SKSV,cuteSV,NanoVar,SVIM,Sniffles,Smartie-sv_aln,PBHoney,Smartie-sv_asm,SVIM-asm,PAV,Dipcall;NumNeighbors=1;NumThresholdNeighbors=1;MatchId=7341;TruScore=0.330247;PctSeqSimilarity=0;PctSizeSimilarity=0.990741;PctRecOverlap=0;SizeDiff=1;StartDistance=-61;EndDistance=-168	GT	1/0
chr3	197244346	.	N	<DEL>	30	.	END=197244398;SVTYPE=DEL;SVLEN=52;SC=DeBreak,MAMnet,Sniffles2,SKSV,cuteSV,NanoVar,pbsv,SVIM,Sniffles,Smartie-sv_aln,PBHoney,Smartie-sv_asm,SVIM-asm,PAV,Dipcall;NumNeighbors=1;NumThresholdNeighbors=1;MatchId=7350;TruScore=0.660377;PctSeqSimilarity=0;PctSizeSimilarity=1;PctRecOverlap=0.981132;SizeDiff=0;StartDistance=-1;EndDistance=-1	GT	1/0
chr3	197385859	.	N	<INS>	30	.	END=197385859;SVTYPE=INS;SVLEN=236;SC=DeBreak,MAMnet,pbsv,PBHoney,Smartie-sv_asm,SVIM-asm,PAV,Dipcall;NumNeighbors=1;NumThresholdNeighbors=1;MatchId=7365;TruScore=0.26333;PctSeqSimilarity=0;PctSizeSimilarity=0.786667;PctRecOverlap=0.00332226;SizeDiff=-64;StartDistance=112;EndDistance=-188	GT	0/1
chr3	197731584	.	N	<DEL>	30	.	END=197731896;SVTYPE=DEL;SVLEN=312;SC=DeBreak,MAMnet,Sniffles2,SKSV,cuteSV,NanoVar,SVIM,Sniffles,Smartie-sv_aln,Smartie-sv_asm,SVIM-asm,PAV,Dipcall;NumNeighbors=1;NumThresholdNeighbors=1;MatchId=7367;TruScore=0.543128;PctSeqSimilarity=0;PctSizeSimilarity=0.996795;PctRecOverlap=0.632588;SizeDiff=1;StartDistance=-115;EndDistance=-114	GT	0/1
chr3	197741797	.	N	<INS>	30	.	END=197741797;SVTYPE=INS;SVLEN=223;SC=DeBreak,MAMnet,Sniffles2,cuteSV,SVIM,Smartie-sv_aln,PBHoney,Smartie-sv_asm,SVIM-asm,PAV,Dipcall;NumNeighbors=2;NumThresholdNeighbors=2;MatchId=7369;TruScore=0.333333;PctSeqSimilarity=0;PctSizeSimilarity=1;PctRecOverlap=0;SizeDiff=0;StartDistance=-59;EndDistance=-282	GT	1/0
chr3	197825828	.	N	<DEL>	.	PASS	END=197826775;SVTYPE=DEL;SVLEN=-947;SC=DeBreak,Sniffles2,SKSV,cuteSV,pbsv,SVIM,Sniffles,Smartie-sv_aln;NumNeighbors=3;NumThresholdNeighbors=1;MatchId=7370;TruScore=0.574506;PctSeqSimilarity=0;PctSizeSimilarity=0.895459;PctRecOverlap=0.828059;SizeDiff=99;StartDistance=64;EndDistance=163	GT	./.
chr3	197826417	SKSV.INS.10303	N	<INS>	10.3	PASS	END=197826417;SVTYPE=INS;SVLEN=998;SC=DeBreak,SKSV;NumNeighbors=1;NumThresholdNeighbors=1;MatchId=7373;TruScore=0.195686;PctSeqSimilarity=0;PctSizeSimilarity=0.587059;PctRecOverlap=0;SizeDiff=-702;StartDistance=-283;EndDistance=-1983	GT	0/1
chr3	197828081	.	N	<DEL>	30	.	END=197828179;SVTYPE=DEL;SVLEN=98;SC=DeBreak,MAMnet,Sniffles2,pbsv,SVIM,Smartie-sv_aln,Dipcall;NumNeighbors=1;NumThresholdNeighbors=1;MatchId=7379;TruScore=0.659966;PctSeqSimilarity=0;PctSizeSimilarity=0.989899;PctRecOverlap=0.99;SizeDiff=-1;StartDistance=1;EndDistance=0	GT	1/.
chr3	197828784	.	N	<DEL>	30	.	END=197828882;SVTYPE=DEL;SVLEN=98;SC=DeBreak,MAMnet,Sniffles2,pbsv,SVIM,Sniffles,Smartie-sv_aln,Dipcall;NumNeighbors=1;NumThresholdNeighbors=1;MatchId=7383;TruScore=0.329966;PctSeqSimilarity=0;PctSizeSimilarity=0.989899;PctRecOverlap=0;SizeDiff=-1;StartDistance=-120;EndDistance=-121	GT	1/.
chr3	197830976	.	N	<DEL>	30	.	END=197831573;SVTYPE=DEL;SVLEN=597;SC=DeBreak,Sniffles2,cuteSV,pbsv,SVIM,Sniffles,Smartie-sv_aln,Smartie-sv_asm,PAV,Dipcall;NumNeighbors=1;NumThresholdNeighbors=1;MatchId=7388;TruScore=0.206002;PctSeqSimilarity=0;PctSizeSimilarity=0.567839;PctRecOverlap=0.0501672;SizeDiff=258;StartDistance=-568;EndDistance=-310	GT	1/.
chr3	197832252	.	N	<DEL>	30	.	END=197832302;SVTYPE=DEL;SVLEN=50;SC=DeBreak,Smartie-sv_aln,Dipcall;NumNeighbors=2;NumThresholdNeighbors=1;MatchId=7393;TruScore=0.16835;PctSeqSimilarity=0;PctSizeSimilarity=0.50505;PctRecOverlap=0;SizeDiff=-49;StartDistance=-257;EndDistance=-306	GT	0/1
chr3	197832610	.	N	<INS>	30	.	END=197832610;SVTYPE=INS;SVLEN=150;SC=DeBreak,Sniffles2,pbsv,Smartie-sv_aln,PBHoney,Smartie-sv_asm,SVIM-asm,PAV,Dipcall;NumNeighbors=1;NumThresholdNeighbors=1;MatchId=7394;TruScore=0.333333;PctSeqSimilarity=0;PctSizeSimilarity=1;PctRecOverlap=0;SizeDiff=0;StartDistance=-16;EndDistance=-166	GT	1/0
chr3	197896166	.	N	<INS>	30	.	END=197896166;SVTYPE=INS;SVLEN=1449;SC=DeBreak,MAMnet,pbsv,Smartie-sv_asm,SVIM-asm,PAV,Dipcall;NumNeighbors=1;NumThresholdNeighbors=1;MatchId=7395;TruScore=0.333333;PctSeqSimilarity=0;PctSizeSimilarity=1;PctRecOverlap=0;SizeDiff=0;StartDistance=-75;EndDistance=-1524	GT	1/1
chr7	129149	.	N	<DEL>	30	.	END=129229;SVTYPE=DEL;SVLEN=80;SC=DeBreak,MAMnet,Sniffles2,SKSV,cuteSV,NanoVar,pbsv,SVIM,Sniffles,Smartie-sv_aln,PBHoney,Smartie-sv_asm,SVIM-asm,PAV,Dipcall;NumNeighbors=2;NumThresholdNeighbors=1;MatchId=7416;TruScore=0.662551;PctSeqSimilarity=0;PctSizeSimilarity=1;PctRecOverlap=0.987654;SizeDiff=0;StartDistance=-1;EndDistance=-1	GT	1/0
chr7	168455	.	N	<INS>	30	.	END=168455;SVTYPE=INS;SVLEN=66;SC=DeBreak,MAMnet,Sniffles2,SKSV,cuteSV,NanoVar,SVIM,Sniffles,Smartie-sv_aln,Smartie-sv_asm,SVIM-asm,Dipcall;NumNeighbors=1;NumThresholdNeighbors=1;MatchId=7417;TruScore=0.32339;PctSeqSimilarity=0;PctSizeSimilarity=0.954545;PctRecOverlap=0.015625;SizeDiff=3;StartDistance=5;EndDistance=-58	GT	1/1
chr7	205301	.	N	<INS>	30	.	END=205301;SVTYPE=INS;SVLEN=322;SC=DeBreak,MAMnet,Sniffles2,SKSV,pbsv,Smartie-sv_aln,PBHoney,Smartie-sv_asm,SVIM-asm,PAV,Dipcall;NumNeighbors=1;NumThresholdNeighbors=1;MatchId=7419;TruScore=0.333333;PctSeqSimilarity=0;PctSizeSimilarity=0.996894;PctRecOverlap=0.00310559;SizeDiff=1;StartDistance=13;EndDistance=-308	GT	1/0
chr7	206373	.	N	<INS>	.	PASS	END=206373;SVTYPE=INS;SVLEN=608;SC=DeBreak,PBHoney;NumNeighbors=1;NumThresholdNeighbors=1;MatchId=7420;TruScore=0.201206;PctSeqSimilarity=0;PctSizeSimilarity=0.603618;PctRecOverlap=0;SizeDiff=241;StartDistance=-192;EndDistance=-559	GT	./.
chr7	207116	chr7-207117-INS-53	N	<INS>	.	.	END=207116;SVTYPE=INS;SVLEN=53;SC=DeBreak,Sniffles2,pbsv,PAV;NumNeighbors=1;NumThresholdNeighbors=1;MatchId=7424;TruScore=0.252381;PctSeqSimilarity=0;PctSizeSimilarity=0.757143;PctRecOverlap=0;SizeDiff=-17;StartDistance=-32;EndDistance=-102	GT	1/0
chr7	215883	.	N	<INS>	30	GAP1	END=215883;SVTYPE=INS;SVLEN=88;SC=DeBreak,Sniffles2,SKSV,cuteSV,NanoVar,SVIM,Sniffles,Smartie-sv_aln,PBHoney,Smartie-sv_asm,SVIM-asm,PAV,Dipcall;NumNeighbors=1;NumThresholdNeighbors=1;MatchId=7426;TruScore=0.329545;PctSeqSimilarity=0;PctSizeSimilarity=0.988636;PctRecOverlap=0;SizeDiff=1;StartDistance=-6;EndDistance=-93	GT	./1
chr7	297730	chr7-297731-INS-724	N	<INS>	.	.	END=297730;SVTYPE=INS;SVLEN=724;SC=DeBreak,MAMnet,Sniffles2,cuteSV,pbsv,SVIM,Smartie-sv_aln,PBHoney,Smartie-sv_asm,PAV;NumNeighbors=1;NumThresholdNeighbors=1;MatchId=7434;TruScore=0.290464;PctSeqSimilarity=0;PctSizeSimilarity=0.870192;PctRecOverlap=0.00120048;SizeDiff=-108;StartDistance=37;EndDistance=-795	GT	1/0
chr7	336709	.	N	<INS>	.	PASS	END=336709;SVTYPE=INS;SVLEN=244;SC=DeBreak,MAMnet,SKSV,cuteSV,PBHoney;NumNeighbors=3;NumThresholdNeighbors=3;MatchId=7443;TruScore=0.331967;PctSeqSimilarity=0;PctSizeSimilarity=0.995902;PctRecOverlap=0;SizeDiff=1;StartDistance=-127;EndDistance=-128	GT	./.
chr7	337245	chr7-337246-INS-183	N	<INS>	.	.	END=337245;SVTYPE=INS;SVLEN=183;SC=DeBreak,Smartie-sv_asm,PAV;NumNeighbors=3;NumThresholdNeighbors=3;MatchId=7446;TruScore=0.318845;PctSeqSimilarity=0;PctSizeSimilarity=0.95082;PctRecOverlap=0.00571429;SizeDiff=9;StartDistance=13;EndDistance=-161	GT	1/0
chr7	397297	nv_SV24076-82AC	N	<INS>	13.7	PASS	END=397298;SVTYPE=INS;SVLEN=122;SC=DeBreak,Sniffles2,NanoVar;NumNeighbors=1;NumThresholdNeighbors=1;MatchId=7453;TruScore=0.328001;PctSeqSimilarity=0;PctSizeSimilarity=0.968254;PctRecOverlap=0.015748;SizeDiff=-4;StartDistance=125;EndDistance=0	GT	1/1
chr7	401812	.	N	<INS>	.	PASS	END=401812;SVTYPE=INS;SVLEN=150;SC=DeBreak,MAMnet,Sniffles2,cuteSV,SVIM,Sniffles,Smartie-sv_aln,PBHoney,Smartie-sv_asm;NumNeighbors=1;NumThresholdNeighbors=1;MatchId=7455;TruScore=0.331111;PctSeqSimilarity=0;PctSizeSimilarity=0.993333;PctRecOverlap=0;SizeDiff=1;StartDistance=-22;EndDistance=-171	GT	0/1
chr7	518352	chr7-518353-DEL-202	N	<DEL>	.	.	END=518554;SVTYPE=DEL;SVLEN=202;SC=DeBreak,MAMnet,Sniffles2,SKSV,cuteSV,NanoVar,pbsv,SVIM,Sniffles,Smartie-sv_aln,PBHoney,Smartie-sv_asm,SVIM-asm,PAV;NumNeighbors=1;NumThresholdNeighbors=1;MatchId=7470;TruScore=0.665025;PctSeqSimilarity=0;PctSizeSimilarity=1;PctRecOverlap=0.995074;SizeDiff=0;StartDistance=-1;EndDistance=-1	GT	1/0
chr7	606418	11193	N	<INS>	.	PASS	END=606418;SVTYPE=INS;SVLEN=590;SC=DeBreak,Sniffles;NumNeighbors=1;NumThresholdNeighbors=1;MatchId=7482;TruScore=0.214689;PctSeqSimilarity=0;PctSizeSimilarity=0.644068;PctRecOverlap=0;SizeDiff=210;StartDistance=381;EndDistance=1	GT	1/1
chr7	628336	pbsv.INS.19881	N	<INS>	.	PASS	END=628336;SVTYPE=INS;SVLEN=1102;SC=DeBreak,pbsv;NumNeighbors=2;NumThresholdNeighbors=1;MatchId=7486;TruScore=0.289822;PctSeqSimilarity=0;PctSizeSimilarity=0.868421;PctRecOverlap=0.00104384;SizeDiff=145;StartDistance=156;EndDistance=-801	GT	0/1
chr7	628605	.	N	<INS>	.	PASS	END=628605;SVTYPE=INS;SVLEN=664;SC=DeBreak,pbsv,Smartie-sv_aln,Smartie-sv_asm;NumNeighbors=1;NumThresholdNeighbors=1;MatchId=7488;TruScore=0.248165;PctSeqSimilarity=0;PctSizeSimilarity=0.74247;PctRecOverlap=0.00202429;SizeDiff=171;StartDistance=477;EndDistance=-16	GT	0/1
chr7	701660	.	N	<INS>	30	.	END=701660;SVTYPE=INS;SVLEN=148;SC=DeBreak,MAMnet,Sniffles2,cuteSV,SVIM,Sniffles,Smartie-sv_aln,PBHoney,Smartie-sv_asm,PAV,Dipcall;NumNeighbors=1;NumThresholdNeighbors=1;MatchId=7495;TruScore=0.333333;PctSeqSimilarity=0;PctSizeSimilarity=1;PctRecOverlap=0;SizeDiff=0;StartDistance=-158;EndDistance=-306	GT	0/1
chr7	821754	.	N	<INS>	30	.	END=821754;SVTYPE=INS;SVLEN=94;SC=DeBreak,MAMnet,Sniffles2,SKSV,cuteSV,NanoVar,SVIM,Sniffles,Smartie-sv_aln,PBHoney,Smartie-sv_asm,SVIM-asm,PAV,Dipcall;NumNeighbors=1;NumThresholdNeighbors=1;MatchId=7497;TruScore=0.333333;PctSeqSimilarity=0;PctSizeSimilarity=1;PctRecOverlap=0;SizeDiff=0;StartDistance=-108;EndDistance=-202	GT	0/1
chr7	887403	.	N	<INS>	30	.	END=887403;SVTYPE=INS;SVLEN=86;SC=DeBreak,Sniffles2,SKSV,cuteSV,NanoVar,pbsv,SVIM,Sniffles,Smartie-sv_aln,PBHoney,Smartie-sv_asm,SVIM-asm,PAV,Dipcall;NumNeighbors=1;NumThresholdNeighbors=1;MatchId=7498;TruScore=0.333333;PctSeqSimilarity=0;PctSizeSimilarity=1;PctRecOverlap=0;SizeDiff=0;StartDistance=-62;EndDistance=-148	GT	1/0
chr7	1099487	.	N	<INS>	30	.	END=1099487;SVTYPE=INS;SVLEN=178;SC=DeBreak,MAMnet,Sniffles2,SKSV,cuteSV,NanoVar,SVIM,Sniffles,Smartie-sv_aln,PBHoney,Smartie-sv_asm,SVIM-asm,PAV,Dipcall;NumNeighbors=1;NumThresholdNeighbors=1;MatchId=7518;TruScore=0.276227;PctSeqSimilarity=0;PctSizeSimilarity=0.824074;PctRecOverlap=0.00460829;SizeDiff=-38;StartDistance=101;EndDistance=-115	GT	0/1
chr7	1106506	.	N	<DEL>	30	.	END=1106556;SVTYPE=DEL;SVLEN=50;SC=DeBreak,NanoVar,Smartie-sv_aln,Smartie-sv_asm,Dipcall;NumNeighbors=1;NumThresholdNeighbors=1;MatchId=7519;TruScore=0.660131;PctSeqSimilarity=0;PctSizeSimilarity=1;PctRecOverlap=0.980392;SizeDiff=0;StartDistance=-1;EndDistance=-1	GT	1/0
chr7	1210077	.	N	<INS>	30	.	END=1210077;SVTYPE=INS;SVLEN=54;SC=DeBreak,Sniffles2,cuteSV,NanoVar,pbsv,SVIM,Sniffles,Smartie-sv_aln,Smartie-sv_asm,SVIM-asm,PAV,Dipcall;NumNeighbors=1;NumThresholdNeighbors=1;MatchId=7529;TruScore=0.320988;PctSeqSimilarity=0;PctSizeSimilarity=0.962963;PctRecOverlap=0;SizeDiff=2;StartDistance=-1;EndDistance=-2	GT	0/1
chr7	1618019	.	N	<INS>	30	.	END=1618019;SVTYPE=INS;SVLEN=160;SC=DeBreak,Sniffles2,SKSV,cuteSV,pbsv,SVIM,Sniffles,Smartie-sv_aln,PBHoney,Smartie-sv_asm,SVIM-asm,PAV,Dipcall;NumNeighbors=1;NumThresholdNeighbors=1;MatchId=7555;TruScore=0.333333;PctSeqSimilarity=0;PctSizeSimilarity=0.99375;PctRecOverlap=0.00625;SizeDiff=1;StartDistance=0;EndDistance=-159	GT	1/0
chr7	1798321	nv_SV24335-F26B5	N	<INS>	12.1	PASS	END=1798322;SVTYPE=INS;SVLEN=174;SC=DeBreak,Sniffles2,NanoVar;NumNeighbors=1;NumThresholdNeighbors=1;MatchId=7557;TruScore=0.178933;PctSeqSimilarity=0;PctSizeSimilarity=0.533742;PctRecOverlap=0.0030581;SizeDiff=-152;StartDistance=326;EndDistance=1	GT	1/1
chr7	1970158	chr7-1970159-INS-353	N	<INS>	.	.	END=1970158;SVTYPE=INS;SVLEN=353;SC=DeBreak,PAV;NumNeighbors=1;NumThresholdNeighbors=1;MatchId=7562;TruScore=0.318018;PctSeqSimilarity=0;PctSizeSimilarity=0.954054;PctRecOverlap=0;SizeDiff=-17;StartDistance=604;EndDistance=234	GT	1/1
chr7	2026096	.	N	<INS>	30	.	END=2026096;SVTYPE=INS;SVLEN=105;SC=DeBreak,MAMnet,Sniffles2,SKSV,cuteSV,NanoVar,SVIM,Sniffles,Smartie-sv_aln,PBHoney,Smartie-sv_asm,SVIM-asm,PAV,Dipcall;NumNeighbors=1;NumThresholdNeighbors=1;MatchId=7565;TruScore=0.333333;PctSeqSimilarity=0;PctSizeSimilarity=1;PctRecOverlap=0;SizeDiff=0;StartDistance=-86;EndDistance=-191	GT	0/1
chr7	2035917	.	N	<INS>	.	PASS	END=2035917;SVTYPE=INS;SVLEN=301;SC=DeBreak,Smartie-sv_aln;NumNeighbors=1;NumThresholdNeighbors=1;MatchId=7567;TruScore=0.261656;PctSeqSimilarity=0;PctSizeSimilarity=0.780731;PctRecOverlap=0.00423729;SizeDiff=66;StartDistance=156;EndDistance=-79	GT	./.
chr7	2074947	svim_asm.INS.6523	N	<INS>	.	PASS	END=2074947;SVTYPE=INS;SVLEN=55;SC=DeBreak,Sniffles2,cuteSV,SVIM,Sniffles,Smartie-sv_aln,Smartie-sv_asm,SVIM-asm;NumNeighbors=1;NumThresholdNeighbors=1;MatchId=7569;TruScore=0.327273;PctSeqSimilarity=0;PctSizeSimilarity=0.981818;PctRecOverlap=0;SizeDiff=1;StartDistance=-274;EndDistance=-328	GT	1/1
chr7	2250040	chr7-2250041-INS-92	N	<INS>	.	.	END=2250040;SVTYPE=INS;SVLEN=92;SC=DeBreak,MAMnet,Sniffles2,SKSV,cuteSV,pbsv,SVIM,Sniffles,Smartie-sv_aln,PBHoney,Smartie-sv_asm,SVIM-asm,PAV;NumNeighbors=1;NumThresholdNeighbors=1;MatchId=7572;TruScore=0.333333;PctSeqSimilarity=0;PctSizeSimilarity=1;PctRecOverlap=0;SizeDiff=0;StartDistance=-136;EndDistance=-228	GT	1/0
chr7	2949026	chr7-2949027-INS-87	N	<INS>	.	.	END=2949026;SVTYPE=INS;SVLEN=87;SC=DeBreak,Sniffles2,SKSV,cuteSV,pbsv,SVIM,Sniffles,Smartie-sv_aln,Smartie-sv_asm,PAV;NumNeighbors=1;NumThresholdNeighbors=1;MatchId=7585;TruScore=0.333333;PctSeqSimilarity=0;PctSizeSimilarity=1;PctRecOverlap=0;SizeDiff=0;StartDistance=-2;EndDistance=-89	GT	0/1
chr7	3159920	nv_SV24417-5661	N	<INS>	15.8	PASS	END=3159921;SVTYPE=INS;SVLEN=115;SC=DeBreak,Sniffles2,NanoVar;NumNeighbors=1;NumThresholdNeighbors=1;MatchId=7586;TruScore=0.250545;PctSeqSimilarity=0;PctSizeSimilarity=0.751634;PctRecOverlap=0;SizeDiff=-38;StartDistance=166;EndDistance=14	GT	1/1
chr7	4303144	.	N	<INS>	.	PASS	END=4303144;SVTYPE=INS;SVLEN=283;SC=DeBreak,MAMnet,Sniffles2,cuteSV,NanoVar,SVIM,Sniffles,Smartie-sv_aln,PBHoney;NumNeighbors=1;NumThresholdNeighbors=1;MatchId=7600;TruScore=0.194346;PctSeqSimilarity=0;PctSizeSimilarity=0.583039;PctRecOverlap=0;SizeDiff=118;StartDistance=-108;EndDistance=-273	GT	./.
chr7	4745625	chr7-4745626-INS-60	N	<INS>	.	.	END=4745625;SVTYPE=INS;SVLEN=60;SC=DeBreak,Sniffles2,SKSV,cuteSV,NanoVar,pbsv,SVIM,Sniffles,Smartie-sv_aln,Smartie-sv_asm,PAV;NumNeighbors=1;NumThresholdNeighbors=1;MatchId=7606;TruScore=0.288889;PctSeqSimilarity=0;PctSizeSimilarity=0.866667;PctRecOverlap=0;SizeDiff=8;StartDistance=10;EndDistance=9	GT	1/0
chr7	4842391	.	N	<INS>	30	.	END=4842391;SVTYPE=INS;SVLEN=486;SC=DeBreak,SKSV,Smartie-sv_asm,SVIM-asm,PAV,Dipcall;NumNeighbors=2;NumThresholdNeighbors=2;MatchId=7607;TruScore=0.331288;PctSeqSimilarity=0;PctSizeSimilarity=0.993865;PctRecOverlap=0;SizeDiff=-3;StartDistance=-303;EndDistance=-792	GT	0/1
chr7	5282185	.	N	<INS>	30	.	END=5282185;SVTYPE=INS;SVLEN=108;SC=DeBreak,MAMnet,Sniffles2,SKSV,cuteSV,pbsv,SVIM,Sniffles,Smartie-sv_aln,PBHoney,Smartie-sv_asm,SVIM-asm,PAV,Dipcall;NumNeighbors=1;NumThresholdNeighbors=1;MatchId=7611;TruScore=0.333333;PctSeqSimilarity=0;PctSizeSimilarity=1;PctRecOverlap=0;SizeDiff=0;StartDistance=-1;EndDistance=-109	GT	0/1
chr7	6020550	svim_asm.INS.6568	N	<INS>	.	PASS	END=6020550;SVTYPE=INS;SVLEN=96;SC=DeBreak,PBHoney,Smartie-sv_asm,SVIM-asm;NumNeighbors=1;NumThresholdNeighbors=1;MatchId=7619;TruScore=0.222222;PctSeqSimilarity=0;PctSizeSimilarity=0.666667;PctRecOverlap=0;SizeDiff=-48;StartDistance=-22;EndDistance=-166	GT	1/0
chr7	7718696	.	N	<INS>	30	.	END=7718696;SVTYPE=INS;SVLEN=814;SC=DeBreak,MAMnet,Sniffles2,SKSV,cuteSV,Sniffles,Smartie-sv_aln,PBHoney,Smartie-sv_asm,SVIM-asm,PAV,Dipcall;NumNeighbors=1;NumThresholdNeighbors=1;MatchId=7623;TruScore=0.318857;PctSeqSimilarity=0;PctSizeSimilarity=0.955399;PctRecOverlap=0.00117233;SizeDiff=-38;StartDistance=306;EndDistance=-546	GT	1/0
chr7	8192164	pbsv.INS.20168	N	<INS>	.	PASS	END=8192164;SVTYPE=INS;SVLEN=333;SC=DeBreak,Sniffles2,pbsv;NumNeighbors=1;NumThresholdNeighbors=1;MatchId=7628;TruScore=0.281726;PctSeqSimilarity=0;PctSizeSimilarity=0.845178;PctRecOverlap=0;SizeDiff=-61;StartDistance=-64;EndDistance=-458	GT	0/1
chr7	10629762	.	N	<INS>	30	.	END=10629762;SVTYPE=INS;SVLEN=53;SC=DeBreak,MAMnet,Sniffles2,pbsv,SVIM,Sniffles,Smartie-sv_aln,Smartie-sv_asm,SVIM-asm,PAV,Dipcall;NumNeighbors=1;NumThresholdNeighbors=1;MatchId=7639;TruScore=0.327044;PctSeqSimilarity=0;PctSizeSimilarity=0.981132;PctRecOverlap=0;SizeDiff=1;StartDistance=-71;EndDistance=-123	GT	0/1
chr7	12525091	SKSV.INS.13197	N	<INS>	87.9	PASS	END=12525091;SVTYPE=INS;SVLEN=435;SC=DeBreak,SKSV;NumNeighbors=2;NumThresholdNeighbors=1;MatchId=7644;TruScore=0.334098;PctSeqSimilarity=0;PctSizeSimilarity=1;PctRecOverlap=0.00229358;SizeDiff=0;StartDistance=289;EndDistance=-146	GT	0/1
chr7	12525437	.	N	<INS>	.	PASS	END=12525437;SVTYPE=INS;SVLEN=144;SC=DeBreak,MAMnet,Sniffles2,cuteSV,SVIM,Smartie-sv_aln,PBHoney;NumNeighbors=1;NumThresholdNeighbors=1;MatchId=7645;TruScore=0.335632;PctSeqSimilarity=0;PctSizeSimilarity=1;PctRecOverlap=0.00689655;SizeDiff=0;StartDistance=18;EndDistance=-126	GT	./.
chr7	12566415	.	N	<INS>	.	PASS	END=12566415;SVTYPE=INS;SVLEN=1499;SC=DeBreak,PBHoney;NumNeighbors=1;NumThresholdNeighbors=1;MatchId=7646;TruScore=0.295086;PctSeqSimilarity=0;PctSizeSimilarity=0.885257;PctRecOverlap=0;SizeDiff=172;StartDistance=-205;EndDistance=-1532	GT	./.
chr7	17753138	.	N	<DEL>	30	.	END=17753192;SVTYPE=DEL;SVLEN=54;SC=DeBreak,MAMnet,Sniffles2,SKSV,cuteSV,NanoVar,pbsv,SVIM,Sniffles,Smartie-sv_aln,PBHoney,Smartie-sv_asm,SVIM-asm,PAV,Dipcall;NumNeighbors=1;NumThresholdNeighbors=1;MatchId=7669;TruScore=0.617733;PctSeqSimilarity=0;PctSizeSimilarity=0.925926;PctRecOverlap=0.927273;SizeDiff=4;StartDistance=-4;EndDistance=0	GT	1/0
chr7	20708361	.	N	<INS>	.	PASS	END=20708361;SVTYPE=INS;SVLEN=97;SC=DeBreak,MAMnet,Sniffles2,cuteSV,pbsv,SVIM,Smartie-sv_aln;NumNeighbors=1;NumThresholdNeighbors=1;MatchId=7673;TruScore=0.333333;PctSeqSimilarity=0;PctSizeSimilarity=1;PctRecOverlap=0;SizeDiff=0;StartDistance=-1;EndDistance=-98	GT	./.
chr7	20720619	chr7-20720620-DEL-56	N	<DEL>	.	.	END=20720675;SVTYPE=DEL;SVLEN=56;SC=DeBreak,MAMnet,Sniffles2,SKSV,cuteSV,NanoVar,pbsv,SVIM,Sniffles,Smartie-sv_aln,PBHoney,PAV;NumNeighbors=1;NumThresholdNeighbors=1;MatchId=7674;TruScore=0.654866;PctSeqSimilarity=0;PctSizeSimilarity=0.982143;PctRecOverlap=0.982456;SizeDiff=1;StartDistance=-1;EndDistance=0	GT	1/1
chr7	23677148	chr7-23677149-DEL-126	N	<DEL>	.	.	END=23677274;SVTYPE=DEL;SVLEN=126;SC=DeBreak,MAMnet,Sniffles2,cuteSV,NanoVar,pbsv,SVIM,Sniffles,Smartie-sv_aln,PBHoney,Smartie-sv_asm,PAV;NumNeighbors=2;NumThresholdNeighbors=1;MatchId=7678;TruScore=0.664042;PctSeqSimilarity=0;PctSizeSimilarity=1;PctRecOverlap=0.992126;SizeDiff=0;StartDistance=-1;EndDistance=-1	GT	0/1
chr7	23677324	.	N	<INS>	30	.	END=23677324;SVTYPE=INS;SVLEN=198;SC=DeBreak,NanoVar,Sniffles,Smartie-sv_aln,PAV,Dipcall;NumNeighbors=1;NumThresholdNeighbors=1;MatchId=7679;TruScore=0.17165;PctSeqSimilarity=0;PctSizeSimilarity=0.50505;PctRecOverlap=0.00990099;SizeDiff=98;StartDistance=25;EndDistance=-75	GT	1/.
chr7	25059177	.	N	<INS>	30	.	END=25059177;SVTYPE=INS;SVLEN=133;SC=DeBreak,Sniffles2,pbsv,SVIM,Sniffles,Smartie-sv_aln,Smartie-sv_asm,SVIM-asm,PAV,Dipcall;NumNeighbors=1;NumThresholdNeighbors=1;MatchId=7684;TruScore=0.328321;PctSeqSimilarity=0;PctSizeSimilarity=0.984962;PctRecOverlap=0;SizeDiff=2;StartDistance=-30;EndDistance=-161	GT	1/.
chr7	25641292	.	N	<INS>	30	.	END=25641292;SVTYPE=INS;SVLEN=59;SC=DeBreak,Sniffles2,SKSV,Smartie-sv_asm,SVIM-asm,PAV,Dipcall;NumNeighbors=1;NumThresholdNeighbors=1;MatchId=7685;TruScore=0.327684;PctSeqSimilarity=0;PctSizeSimilarity=0.983051;PctRecOverlap=0;SizeDiff=1;StartDistance=-325;EndDistance=-383	GT	1/0
chr7	25642000	.	N	<INS>	.	PASS	END=25642000;SVTYPE=INS;SVLEN=59;SC=DeBreak,MAMnet,Sniffles2,cuteSV,NanoVar,pbsv,SVIM,Sniffles,Smartie-sv_aln;NumNeighbors=1;NumThresholdNeighbors=1;MatchId=7686;TruScore=0.338889;PctSeqSimilarity=0;PctSizeSimilarity=1;PctRecOverlap=0.0166667;SizeDiff=0;StartDistance=3;EndDistance=-56	GT	./.
chr7	26509597	.	N	<INS>	30	.	END=26509597;SVTYPE=INS;SVLEN=56;SC=DeBreak,SKSV,pbsv,Smartie-sv_asm,SVIM-asm,PAV,Dipcall;NumNeighbors=1;NumThresholdNeighbors=1;MatchId=7691;TruScore=0.333232;PctSeqSimilarity=0;PctSizeSimilarity=0.982456;PctRecOverlap=0.0172414;SizeDiff=-1;StartDistance=41;EndDistance=-16	GT	1/0
chr7	26995282	chr7-26995283-INS-60	N	<INS>	.	.	END=26995282;SVTYPE=INS;SVLEN=60;SC=DeBreak,MAMnet,Sniffles2,SKSV,cuteSV,SVIM,Sniffles,Smartie-sv_aln,Smartie-sv_asm,SVIM-asm,PAV;NumNeighbors=1;NumThresholdNeighbors=1;MatchId=7692;TruScore=0.327869;PctSeqSimilarity=0;PctSizeSimilarity=0.983607;PctRecOverlap=0;SizeDiff=-1;StartDistance=-5;EndDistance=-66	GT	1/0
chr7	32619078	chr7-32619079-INS-56	N	<INS>	.	.	END=32619078;SVTYPE=INS;SVLEN=56;SC=DeBreak,Sniffles2,cuteSV,NanoVar,SVIM,Sniffles,Smartie-sv_aln,Smartie-sv_asm,PAV;NumNeighbors=1;NumThresholdNeighbors=1;MatchId=7706;TruScore=0.291667;PctSeqSimilarity=0;PctSizeSimilarity=0.875;PctRecOverlap=0;SizeDiff=-8;StartDistance=125;EndDistance=124	GT	0/1
chr7	33576293	.	N	<INS>	30	.	END=33576293;SVTYPE=INS;SVLEN=54;SC=DeBreak,MAMnet,Sniffles2,SKSV,cuteSV,pbsv,SVIM,Sniffles,Smartie-sv_aln,Smartie-sv_asm,SVIM-asm,PAV,Dipcall;NumNeighbors=1;NumThresholdNeighbors=1;MatchId=7707;TruScore=0.333333;PctSeqSimilarity=0;PctSizeSimilarity=1;PctRecOverlap=0;SizeDiff=0;StartDistance=-1;EndDistance=-2	GT	0/1
chr7	35085572	.	N	<DEL>	30	.	END=35085690;SVTYPE=DEL;SVLEN=118;SC=DeBreak,Sniffles2,pbsv,SVIM,Sniffles,Smartie-sv_aln,Smartie-sv_asm,Dipcall;NumNeighbors=1;NumThresholdNeighbors=1;MatchId=7716;TruScore=0.485355;PctSeqSimilarity=0;PctSizeSimilarity=0.848921;PctRecOverlap=0.607143;SizeDiff=-21;StartDistance=-34;EndDistance=-55	GT	1/.
chr7	36311443	.	N	<DEL>	30	.	END=36311493;SVTYPE=DEL;SVLEN=50;SC=DeBreak,Smartie-sv_aln,Smartie-sv_asm,SVIM-asm,Dipcall;NumNeighbors=1;NumThresholdNeighbors=1;MatchId=7718;TruScore=0.660131;PctSeqSimilarity=0;PctSizeSimilarity=1;PctRecOverlap=0.980392;SizeDiff=0;StartDistance=-1;EndDistance=-1	GT	0/1
chr7	37887718	chr7-37887719-INS-185	N	<INS>	.	.	END=37887718;SVTYPE=INS;SVLEN=185;SC=DeBreak,MAMnet,Sniffles2,SKSV,cuteSV,NanoVar,SVIM,Sniffles,Smartie-sv_aln,PBHoney,Smartie-sv_asm,PAV;NumNeighbors=1;NumThresholdNeighbors=1;MatchId=7721;TruScore=0.292259;PctSeqSimilarity=0;PctSizeSimilarity=0.876777;PctRecOverlap=0;SizeDiff=-26;StartDistance=227;EndDistance=16	GT	1/1
chr7	38164273	chr7-38164274-INS-50	N	<INS>	.	.	END=38164273;SVTYPE=INS;SVLEN=50;SC=DeBreak,MAMnet,Sniffles2,SKSV,cuteSV,NanoVar,SVIM,Sniffles,Smartie-sv_aln,Smartie-sv_asm,PAV;NumNeighbors=1;NumThresholdNeighbors=1;MatchId=7723;TruScore=0.333333;PctSeqSimilarity=0;PctSizeSimilarity=1;PctRecOverlap=0;SizeDiff=0;StartDistance=-1;EndDistance=-2	GT	1/0
chr7	38610572	.	N	<INS>	30	GAP1	END=38610572;SVTYPE=INS;SVLEN=283;SC=DeBreak,Sniffles2,SKSV,cuteSV,NanoVar,pbsv,SVIM,Sniffles,Smartie-sv_aln,PBHoney,Smartie-sv_asm,SVIM-asm,PAV,Dipcall;NumNeighbors=1;NumThresholdNeighbors=1;MatchId=7727;TruScore=0.282584;PctSeqSimilarity=0;PctSizeSimilarity=0.844776;PctRecOverlap=0.00297619;SizeDiff=-52;StartDistance=4;EndDistance=-331	GT	./1
chr7	40416853	chr7-40416854-INS-177	N	<INS>	.	.	END=40416853;SVTYPE=INS;SVLEN=177;SC=DeBreak,MAMnet,Sniffles2,NanoVar,pbsv,SVIM,PBHoney,Smartie-sv_asm,PAV;NumNeighbors=1;NumThresholdNeighbors=1;MatchId=7729;TruScore=0.333333;PctSeqSimilarity=0;PctSizeSimilarity=1;PctRecOverlap=0;SizeDiff=0;StartDistance=-1;EndDistance=-2	GT	1/0
chr7	44083162	.	N	<INS>	30	.	END=44083162;SVTYPE=INS;SVLEN=195;SC=DeBreak,Sniffles2,SKSV,cuteSV,NanoVar,pbsv,SVIM,Sniffles,Smartie-sv_aln,PBHoney,Smartie-sv_asm,SVIM-asm,PAV,Dipcall;NumNeighbors=1;NumThresholdNeighbors=1;MatchId=7733;TruScore=0.326532;PctSeqSimilarity=0;PctSizeSimilarity=0.974359;PctRecOverlap=0.0052356;SizeDiff=5;StartDistance=52;EndDistance=-138	GT	1/0
chr7	44368312	nv_SV25096-F95C	N	<INS>	17.5	PASS	END=44368313;SVTYPE=INS;SVLEN=232;SC=DeBreak,Sniffles2,NanoVar;NumNeighbors=1;NumThresholdNeighbors=1;MatchId=7737;TruScore=0.311828;PctSeqSimilarity=0;PctSizeSimilarity=0.935484;PctRecOverlap=0;SizeDiff=-16;StartDistance=260;EndDistance=13	GT	1/1
chr7	45000793	.	N	<INS>	.	PASS	END=45000793;SVTYPE=INS;SVLEN=66;SC=DeBreak,Sniffles2,NanoVar,SVIM,Sniffles,Smartie-sv_aln;NumNeighbors=1;NumThresholdNeighbors=1;MatchId=7739;TruScore=0.333333;PctSeqSimilarity=0;PctSizeSimilarity=1;PctRecOverlap=0;SizeDiff=0;StartDistance=-7;EndDistance=-8	GT	./.
chr7	47402652	pbsv.INS.20751	N	<INS>	.	PASS	END=47402652;SVTYPE=INS;SVLEN=533;SC=DeBreak,MAMnet,pbsv;NumNeighbors=1;NumThresholdNeighbors=1;MatchId=7746;TruScore=0.329588;PctSeqSimilarity=0;PctSizeSimilarity=0.986867;PctRecOverlap=0.00189753;SizeDiff=7;StartDistance=17;EndDistance=-509	GT	0/1
chr7	49574319	.	N	<DEL>	30	.	END=49574408;SVTYPE=DEL;SVLEN=89;SC=DeBreak,MAMnet,Sniffles2,SKSV,cuteSV,NanoVar,SVIM,Sniffles,Smartie-sv_aln,PBHoney,Smartie-sv_asm,SVIM-asm,PAV,Dipcall;NumNeighbors=1;NumThresholdNeighbors=1;MatchId=7750;TruScore=0.662963;PctSeqSimilarity=0;PctSizeSimilarity=1;PctRecOverlap=0.988889;SizeDiff=0;StartDistance=-1;EndDistance=-1	GT	1/0
chr7	53209582	.	N	<INS>	30	.	END=53209582;SVTYPE=INS;SVLEN=100;SC=DeBreak,MAMnet,Sniffles2,NanoVar,Smartie-sv_aln,PBHoney,Smartie-sv_asm,SVIM-asm,PAV,Dipcall;NumNeighbors=1;NumThresholdNeighbors=1;MatchId=7759;TruScore=0.180026;PctSeqSimilarity=0;PctSizeSimilarity=0.534759;PctRecOverlap=0.00531915;SizeDiff=-87;StartDistance=89;EndDistance=-98	GT	1/0
chr7	53570722	.	N	<DEL>	30	.	END=53570774;SVTYPE=DEL;SVLEN=52;SC=DeBreak,MAMnet,Sniffles2,SKSV,cuteSV,NanoVar,pbsv,SVIM,Sniffles,Smartie-sv_aln,PBHoney,Smartie-sv_asm,SVIM-asm,PAV,Dipcall;NumNeighbors=1;NumThresholdNeighbors=1;MatchId=7760;TruScore=0.254902;PctSeqSimilarity=0;PctSizeSimilarity=0.764706;PctRecOverlap=0;SizeDiff=-16;StartDistance=-126;EndDistance=-142	GT	1/0
chr7	56235391	chr7-56235392-DEL-108	N	<DEL>	.	.	END=56235499;SVTYPE=DEL;SVLEN=108;SC=DeBreak,MAMnet,Sniffles2,SKSV,cuteSV,NanoVar,pbsv,SVIM,Sniffles,Smartie-sv_aln,PBHoney,Smartie-sv_asm,SVIM-asm,PAV;NumNeighbors=1;NumThresholdNeighbors=1;MatchId=7767;TruScore=0.458659;PctSeqSimilarity=0;PctSizeSimilarity=0.981481;PctRecOverlap=0.394495;SizeDiff=2;StartDistance=64;EndDistance=66	GT	1/0
chr7	56880577	.	N	<DEL>	30	.	END=56882319;SVTYPE=DEL;SVLEN=1742;SC=DeBreak,MAMnet,SKSV,Smartie-sv_asm,SVIM-asm,PAV,Dipcall;NumNeighbors=1;NumThresholdNeighbors=1;MatchId=7789;TruScore=0.659208;PctSeqSimilarity=0;PctSizeSimilarity=0.999426;PctRecOverlap=0.978199;SizeDiff=1;StartDistance=-38;EndDistance=-37	GT	1/0
chr7	56888672	chr7-56888673-DEL-144	N	<DEL>	.	.	END=56888816;SVTYPE=DEL;SVLEN=144;SC=DeBreak,MAMnet,SKSV,NanoVar,PBHoney,Smartie-sv_asm,SVIM-asm,PAV;NumNeighbors=1;NumThresholdNeighbors=1;MatchId=7796;TruScore=0.618375;PctSeqSimilarity=0;PctSizeSimilarity=0.993056;PctRecOverlap=0.862069;SizeDiff=1;StartDistance=-20;EndDistance=-19	GT	1/0
chr7	57300554	.	N	<INS>	30	.	END=57300554;SVTYPE=INS;SVLEN=58;SC=DeBreak,Sniffles2,SKSV,cuteSV,pbsv,SVIM,Sniffles,Smartie-sv_aln,Smartie-sv_asm,SVIM-asm,PAV,Dipcall;NumNeighbors=1;NumThresholdNeighbors=1;MatchId=7805;TruScore=0.327586;PctSeqSimilarity=0;PctSizeSimilarity=0.982759;PctRecOverlap=0;SizeDiff=1;StartDistance=-12;EndDistance=-13	GT	1/0
[truncated: 4,355,440 more chars]
