# Supplementary material for: Tradeoffs in alignment and assembly-based methods for structural variant detection with long-read sequencing data
Source: Nat Commun. 2024 Mar 19;15:2447. doi: 10.1038/s41467-024-46614-z (PMC10951360; doi:10.1038/s41467-024-46614-z)
Supplement: Supplementary file 4 — Source Data [file 41467_2024_46614_MOESM4_ESM.zip › Source Data/Figure4/HG002_analysis/Data/VCFs/Hifi/overlap_fn_p0_with_seq_ALNandASM/Multi_SV_Caller_Merged.vcf]

##fileformat=VCFv4.2
##FILTER=<ID=PASS,Description="All filters passed">
##source=SKSV/cuteSV/pbsv/SVIM/SVIM-asm/PAV/Dipcall
##contig=<ID=chr1,length=249250621>
##contig=<ID=chr2,length=243199373>
##contig=<ID=chr3,length=198022430>
##contig=<ID=chr4,length=191154276>
##contig=<ID=chr5,length=180915260>
##contig=<ID=chr6,length=171115067>
##contig=<ID=chr7,length=159138663>
##contig=<ID=chr8,length=146364022>
##contig=<ID=chr9,length=141213431>
##contig=<ID=chr10,length=135534747>
##contig=<ID=chr11,length=135006516>
##contig=<ID=chr12,length=133851895>
##contig=<ID=chr13,length=115169878>
##contig=<ID=chr14,length=107349540>
##contig=<ID=chr15,length=102531392>
##contig=<ID=chr16,length=90354753>
##contig=<ID=chr17,length=81195210>
##contig=<ID=chr18,length=78077248>
##contig=<ID=chr19,length=59128983>
##contig=<ID=chr20,length=63025520>
##contig=<ID=chr21,length=48129895>
##contig=<ID=chr22,length=51304566>
##contig=<ID=chrX,length=155270560>
##contig=<ID=chrY,length=59373566>
##contig=<ID=chrM,length=16571>
##contig=<ID=chr1_gl000191_random,length=106433>
##contig=<ID=chr1_gl000192_random,length=547496>
##contig=<ID=chr4_gl000193_random,length=189789>
##contig=<ID=chr4_gl000194_random,length=191469>
##contig=<ID=chr7_gl000195_random,length=182896>
##contig=<ID=chr8_gl000196_random,length=38914>
##contig=<ID=chr8_gl000197_random,length=37175>
##contig=<ID=chr9_gl000198_random,length=90085>
##contig=<ID=chr9_gl000199_random,length=169874>
##contig=<ID=chr9_gl000200_random,length=187035>
##contig=<ID=chr9_gl000201_random,length=36148>
##contig=<ID=chr11_gl000202_random,length=40103>
##contig=<ID=chr17_gl000203_random,length=37498>
##contig=<ID=chr17_gl000204_random,length=81310>
##contig=<ID=chr17_gl000205_random,length=174588>
##contig=<ID=chr17_gl000206_random,length=41001>
##contig=<ID=chr18_gl000207_random,length=4262>
##contig=<ID=chr19_gl000208_random,length=92689>
##contig=<ID=chr19_gl000209_random,length=159169>
##contig=<ID=chr21_gl000210_random,length=27682>
##contig=<ID=chrUn_gl000211,length=166566>
##contig=<ID=chrUn_gl000212,length=186858>
##contig=<ID=chrUn_gl000213,length=164239>
##contig=<ID=chrUn_gl000214,length=137718>
##contig=<ID=chrUn_gl000215,length=172545>
##contig=<ID=chrUn_gl000216,length=172294>
##contig=<ID=chrUn_gl000217,length=172149>
##contig=<ID=chrUn_gl000218,length=161147>
##contig=<ID=chrUn_gl000219,length=179198>
##contig=<ID=chrUn_gl000220,length=161802>
##contig=<ID=chrUn_gl000221,length=155397>
##contig=<ID=chrUn_gl000222,length=186861>
##contig=<ID=chrUn_gl000223,length=180455>
##contig=<ID=chrUn_gl000224,length=179693>
##contig=<ID=chrUn_gl000225,length=211173>
##contig=<ID=chrUn_gl000226,length=15008>
##contig=<ID=chrUn_gl000227,length=128374>
##contig=<ID=chrUn_gl000228,length=129120>
##contig=<ID=chrUn_gl000229,length=19913>
##contig=<ID=chrUn_gl000230,length=43691>
##contig=<ID=chrUn_gl000231,length=27386>
##contig=<ID=chrUn_gl000232,length=40652>
##contig=<ID=chrUn_gl000233,length=45941>
##contig=<ID=chrUn_gl000234,length=40531>
##contig=<ID=chrUn_gl000235,length=34474>
##contig=<ID=chrUn_gl000236,length=41934>
##contig=<ID=chrUn_gl000237,length=45867>
##contig=<ID=chrUn_gl000238,length=39939>
##contig=<ID=chrUn_gl000239,length=33824>
##contig=<ID=chrUn_gl000240,length=41933>
##contig=<ID=chrUn_gl000241,length=42152>
##contig=<ID=chrUn_gl000242,length=43523>
##contig=<ID=chrUn_gl000243,length=43341>
##contig=<ID=chrUn_gl000244,length=39929>
##contig=<ID=chrUn_gl000245,length=36651>
##contig=<ID=chrUn_gl000246,length=38154>
##contig=<ID=chrUn_gl000247,length=36422>
##contig=<ID=chrUn_gl000248,length=39786>
##contig=<ID=chrUn_gl000249,length=38502>
##contig=<ID=hs37d5,length=35477943>
##INFO=<ID=SVTYPE,Number=1,Type=String,Description="Type of structural variant">
##INFO=<ID=END,Number=1,Type=Integer,Description="End position of the variant described in this record">
##INFO=<ID=SVLEN,Number=1,Type=Integer,Description="Difference in length between REF and ALT alleles">
##INFO=<ID=SC,Number=.,Type=String,Description="SV Caller(s) that supports this variant">
##FORMAT=<ID=GT,Number=1,Type=String,Description="Genotype">
##INFO=<ID=TruScore,Number=1,Type=Float,Description="Truvari score for similarity of match">
##INFO=<ID=PctSeqSimilarity,Number=1,Type=Float,Description="Pct sequence similarity between this variant and its closest match">
##INFO=<ID=PctSizeSimilarity,Number=1,Type=Float,Description="Pct size similarity between this variant and its closest match">
##INFO=<ID=PctRecOverlap,Number=1,Type=Float,Description="Percent reciprocal overlap percent of the two calls' coordinates">
##INFO=<ID=StartDistance,Number=1,Type=Integer,Description="Distance of this call's start from comparison call's start">
##INFO=<ID=EndDistance,Number=1,Type=Integer,Description="Distance of this call's start from comparison call's start">
##INFO=<ID=SizeDiff,Number=1,Type=Float,Description="Difference in size(basecall) and size(evalcall)">
##INFO=<ID=NumNeighbors,Number=1,Type=Integer,Description="Number of calls in B that were in the neighborhood (REFDIST) of this call">
##INFO=<ID=NumThresholdNeighbors,Number=1,Type=Integer,Description="Number of calls in B that are within threshold distances of this call">
##INFO=<ID=MatchId,Number=1,Type=Integer,Description="Truvari uid to help tie tp-base.vcf and tp-call.vcf entries together">
#CHROM	POS	ID	REF	ALT	QUAL	FILTER	INFO	FORMAT	Sample
chr1	22904269	HG4_Ill_SVrefine2DISCOVARDovetail_148	N	<INS>	20	PASS	END=22904269;SVTYPE=INS;SVLEN=1295;SC=SKSV,SVIM;NumNeighbors=1;NumThresholdNeighbors=1;MatchId=27;TruScore=0.666667;PctSeqSimilarity=0;PctSizeSimilarity=1;PctRecOverlap=1;SizeDiff=0;StartDistance=0;EndDistance=0	GT	1/1
chr1	245266152	HG2_PB_SVrefine2PB10Xhap12_1110	N	<INS>	10	PASS	END=245266152;SVTYPE=INS;SVLEN=707;SC=SKSV,cuteSV,pbsv,SVIM,SVIM-asm,PAV,Dipcall;NumNeighbors=1;NumThresholdNeighbors=1;MatchId=31;TruScore=0.666667;PctSeqSimilarity=0;PctSizeSimilarity=1;PctRecOverlap=1;SizeDiff=0;StartDistance=0;EndDistance=0	GT	1/1
chr1	146705019	HG2_10X_SVrefine210Xhap12_635	N	<DEL>	20	PASS	END=146705117;SVTYPE=DEL;SVLEN=98;SC=SKSV,cuteSV;NumNeighbors=1;NumThresholdNeighbors=1;MatchId=54;TruScore=0.666667;PctSeqSimilarity=0;PctSizeSimilarity=1;PctRecOverlap=1;SizeDiff=0;StartDistance=0;EndDistance=0	GT	0/1
chr1	242556207	HG2_PB_SVrefine2PBcRplusDovetail_887	N	<DEL>	20	PASS	END=242557063;SVTYPE=DEL;SVLEN=856;SC=SKSV,cuteSV,pbsv,SVIM,SVIM-asm,PAV,Dipcall;NumNeighbors=1;NumThresholdNeighbors=1;MatchId=59;TruScore=0.666667;PctSeqSimilarity=0;PctSizeSimilarity=1;PctRecOverlap=1;SizeDiff=0;StartDistance=0;EndDistance=0	GT	0/1
chr1	146960345	HG3_PB_SVrefine2PBcRDovetail_490	N	<INS>	20	PASS	END=146960345;SVTYPE=INS;SVLEN=104;SC=SKSV,cuteSV,pbsv,SVIM;NumNeighbors=1;NumThresholdNeighbors=1;MatchId=64;TruScore=0.666667;PctSeqSimilarity=0;PctSizeSimilarity=1;PctRecOverlap=1;SizeDiff=0;StartDistance=0;EndDistance=0	GT	1/1
chr1	102568917	HG2_PB_HySA_1343	N	<INS>	10	PASS	END=102568917;SVTYPE=INS;SVLEN=6108;SC=SKSV,cuteSV,SVIM;NumNeighbors=1;NumThresholdNeighbors=1;MatchId=77;TruScore=0.666667;PctSeqSimilarity=0;PctSizeSimilarity=1;PctRecOverlap=1;SizeDiff=0;StartDistance=0;EndDistance=0	GT	0/1
chr1	228094375	HG2_Ill_svaba_1519	N	<DEL>	20	PASS	END=228094452;SVTYPE=DEL;SVLEN=77;SC=SKSV,cuteSV,SVIM;NumNeighbors=1;NumThresholdNeighbors=1;MatchId=81;TruScore=0.666667;PctSeqSimilarity=0;PctSizeSimilarity=1;PctRecOverlap=1;SizeDiff=0;StartDistance=0;EndDistance=0	GT	0/1
chr1	4124298	HG2_PB_SVrefine2Falcon2Bionano_74	N	<DEL>	20	PASS	END=4125283;SVTYPE=DEL;SVLEN=985;SC=SKSV,cuteSV,pbsv,SVIM,SVIM-asm,PAV,Dipcall;NumNeighbors=1;NumThresholdNeighbors=1;MatchId=97;TruScore=0.666667;PctSeqSimilarity=0;PctSizeSimilarity=1;PctRecOverlap=1;SizeDiff=0;StartDistance=0;EndDistance=0	GT	0/1
chr1	244784320	HG3_Ill_svaba_1719	N	<DEL>	10	PASS	END=244784376;SVTYPE=DEL;SVLEN=56;SC=SKSV,cuteSV,pbsv,SVIM,PAV,Dipcall;NumNeighbors=1;NumThresholdNeighbors=1;MatchId=119;TruScore=0.666667;PctSeqSimilarity=0;PctSizeSimilarity=1;PctRecOverlap=1;SizeDiff=0;StartDistance=0;EndDistance=0	GT	0/1
chr1	182274306	HG2_PB_HySA_1898	N	<INS>	10	PASS	END=182274306;SVTYPE=INS;SVLEN=2807;SC=SKSV,SVIM;NumNeighbors=1;NumThresholdNeighbors=1;MatchId=120;TruScore=0.666667;PctSeqSimilarity=0;PctSizeSimilarity=1;PctRecOverlap=1;SizeDiff=0;StartDistance=0;EndDistance=0	GT	0/1
chr1	2078502	HG2_PB_SVrefine2Falcon1plusDovetail_44	N	<INS>	20	PASS	END=2078502;SVTYPE=INS;SVLEN=163;SC=SKSV,cuteSV,pbsv,SVIM,SVIM-asm,PAV,Dipcall;NumNeighbors=1;NumThresholdNeighbors=1;MatchId=123;TruScore=0.666667;PctSeqSimilarity=0;PctSizeSimilarity=1;PctRecOverlap=1;SizeDiff=0;StartDistance=0;EndDistance=0	GT	0/1
chr1	227143273	HG2_PB_SVrefine2PB10Xhap12_989	N	<INS>	10	PASS	END=227143273;SVTYPE=INS;SVLEN=93;SC=SKSV,Dipcall;NumNeighbors=1;NumThresholdNeighbors=1;MatchId=142;TruScore=0.666667;PctSeqSimilarity=0;PctSizeSimilarity=1;PctRecOverlap=1;SizeDiff=0;StartDistance=0;EndDistance=0	GT	1/1
chr1	247286841	HG3_PB_SVrefine2PBcRDovetail_779	N	<INS>	10	PASS	END=247286841;SVTYPE=INS;SVLEN=6244;SC=SKSV,SVIM;NumNeighbors=1;NumThresholdNeighbors=1;MatchId=154;TruScore=0.666667;PctSeqSimilarity=0;PctSizeSimilarity=1;PctRecOverlap=1;SizeDiff=0;StartDistance=0;EndDistance=0	GT	0/1
chr1	152185729	HG2_PB_SVrefine2Falcon1plusDovetail_585	N	<INS>	10	PASS	END=152185729;SVTYPE=INS;SVLEN=4218;SC=SKSV,cuteSV,pbsv,SVIM,SVIM-asm,PAV,Dipcall;NumNeighbors=1;NumThresholdNeighbors=1;MatchId=174;TruScore=0.666667;PctSeqSimilarity=0;PctSizeSimilarity=1;PctRecOverlap=1;SizeDiff=0;StartDistance=0;EndDistance=0	GT	0/1
chr2	150762719	HG3_Ill_SVrefine2DISCOVARDovetail_1687	N	<INS>	20	PASS	END=150762719;SVTYPE=INS;SVLEN=134;SC=SKSV,cuteSV,SVIM,Dipcall;NumNeighbors=1;NumThresholdNeighbors=1;MatchId=176;TruScore=0.666667;PctSeqSimilarity=0;PctSizeSimilarity=1;PctRecOverlap=1;SizeDiff=0;StartDistance=0;EndDistance=0	GT	0/1
chr2	30053974	HG4_PB_SVrefine2PBcRDovetail_957	N	<INS>	10	PASS	END=30053974;SVTYPE=INS;SVLEN=827;SC=SKSV,cuteSV,pbsv,SVIM,SVIM-asm,PAV,Dipcall;NumNeighbors=1;NumThresholdNeighbors=1;MatchId=191;TruScore=0.666667;PctSeqSimilarity=0;PctSizeSimilarity=1;PctRecOverlap=1;SizeDiff=0;StartDistance=0;EndDistance=0	GT	0/1
chr2	232734665	HG3_PB_pbsv_2749	N	<INS>	10	PASS	END=232734665;SVTYPE=INS;SVLEN=1895;SC=SKSV,cuteSV,SVIM;NumNeighbors=1;NumThresholdNeighbors=1;MatchId=197;TruScore=0.666667;PctSeqSimilarity=0;PctSizeSimilarity=1;PctRecOverlap=1;SizeDiff=0;StartDistance=0;EndDistance=0	GT	0/1
chr2	194545027	HG4_PB_SVrefine2PBcRDovetail_1351	N	<INS>	10	PASS	END=194545027;SVTYPE=INS;SVLEN=3369;SC=SKSV,cuteSV,SVIM;NumNeighbors=1;NumThresholdNeighbors=1;MatchId=198;TruScore=0.666667;PctSeqSimilarity=0;PctSizeSimilarity=1;PctRecOverlap=1;SizeDiff=0;StartDistance=0;EndDistance=0	GT	0/1
chr2	3174811	HG4_Ill_250bpfermikitraw_1975	N	<INS>	20	PASS	END=3174811;SVTYPE=INS;SVLEN=55;SC=SKSV,pbsv;NumNeighbors=1;NumThresholdNeighbors=1;MatchId=209;TruScore=0.666667;PctSeqSimilarity=0;PctSizeSimilarity=1;PctRecOverlap=1;SizeDiff=0;StartDistance=0;EndDistance=0	GT	0/1
chr2	211917116	HG3_Ill_GATKHCSBGrefine_1790	N	<INS>	20	PASS	END=211917116;SVTYPE=INS;SVLEN=63;SC=SKSV,pbsv;NumNeighbors=1;NumThresholdNeighbors=1;MatchId=221;TruScore=0.666667;PctSeqSimilarity=0;PctSizeSimilarity=1;PctRecOverlap=1;SizeDiff=0;StartDistance=0;EndDistance=0	GT	0/1
chr2	124440204	HG2_PB_pbsv_2236	N	<INS>	10	PASS	END=124440204;SVTYPE=INS;SVLEN=1424;SC=SKSV,cuteSV,SVIM,Dipcall;NumNeighbors=1;NumThresholdNeighbors=1;MatchId=241;TruScore=0.666667;PctSeqSimilarity=0;PctSizeSimilarity=1;PctRecOverlap=1;SizeDiff=0;StartDistance=0;EndDistance=0	GT	1/1
chr2	124441887	HG4_PB_SVrefine2PBcRDovetail_1188	N	<DEL>	20	PASS	END=124442125;SVTYPE=DEL;SVLEN=238;SC=SKSV,cuteSV,SVIM,Dipcall;NumNeighbors=1;NumThresholdNeighbors=1;MatchId=242;TruScore=0.666667;PctSeqSimilarity=0;PctSizeSimilarity=1;PctRecOverlap=1;SizeDiff=0;StartDistance=0;EndDistance=0	GT	0/1
chr2	112871187	HG2_PB_SVrefine2PBcRplusDovetail_5791	N	<DEL>	10	PASS	END=112871529;SVTYPE=DEL;SVLEN=342;SC=SKSV,pbsv,SVIM-asm,PAV,Dipcall;NumNeighbors=1;NumThresholdNeighbors=1;MatchId=247;TruScore=0.666667;PctSeqSimilarity=0;PctSizeSimilarity=1;PctRecOverlap=1;SizeDiff=0;StartDistance=0;EndDistance=0	GT	0/1
chr2	239675690	HG2_PB_SVrefine2Falcon2Bionano_1231	N	<INS>	10	PASS	END=239675690;SVTYPE=INS;SVLEN=400;SC=SKSV,cuteSV,pbsv,SVIM,SVIM-asm,PAV,Dipcall;NumNeighbors=1;NumThresholdNeighbors=1;MatchId=256;TruScore=0.666667;PctSeqSimilarity=0;PctSizeSimilarity=1;PctRecOverlap=1;SizeDiff=0;StartDistance=0;EndDistance=0	GT	1/1
chr2	46905010	HG4_Ill_150bpfermikitraw_2321	N	<DEL>	20	PASS	END=46905060;SVTYPE=DEL;SVLEN=50;SC=SKSV,cuteSV;NumNeighbors=1;NumThresholdNeighbors=1;MatchId=283;TruScore=0.666667;PctSeqSimilarity=0;PctSizeSimilarity=1;PctRecOverlap=1;SizeDiff=0;StartDistance=0;EndDistance=0	GT	1/1
chr2	241098624	HG3_PB_assemblyticsfalcon_15045	N	<INS>	10	PASS	END=241098624;SVTYPE=INS;SVLEN=1396;SC=SKSV,cuteSV,pbsv,SVIM,SVIM-asm,Dipcall;NumNeighbors=1;NumThresholdNeighbors=1;MatchId=286;TruScore=0.666667;PctSeqSimilarity=0;PctSizeSimilarity=1;PctRecOverlap=1;SizeDiff=0;StartDistance=0;EndDistance=0	GT	0/1
chr2	129685172	HG2_Ill_SVrefine2DISCOVARplusDovetail_6869	N	<INS>	20	PASS	END=129685172;SVTYPE=INS;SVLEN=306;SC=SKSV,cuteSV,SVIM;NumNeighbors=1;NumThresholdNeighbors=1;MatchId=288;TruScore=0.666667;PctSeqSimilarity=0;PctSizeSimilarity=1;PctRecOverlap=1;SizeDiff=0;StartDistance=0;EndDistance=0	GT	0/1
chr2	7628517	HG4_PB_SVrefine2Falcon1Dovetail_1033	N	<INS>	10	PASS	END=7628517;SVTYPE=INS;SVLEN=1672;SC=SKSV,cuteSV,SVIM,PAV;NumNeighbors=1;NumThresholdNeighbors=1;MatchId=291;TruScore=0.666667;PctSeqSimilarity=0;PctSizeSimilarity=1;PctRecOverlap=1;SizeDiff=0;StartDistance=0;EndDistance=0	GT	1/1
chr2	118325222	HG3_PB_SVrefine2Falcon1Dovetail_1359	N	<INS>	20	PASS	END=118325222;SVTYPE=INS;SVLEN=806;SC=SKSV,cuteSV,pbsv,SVIM;NumNeighbors=1;NumThresholdNeighbors=1;MatchId=300;TruScore=0.666667;PctSeqSimilarity=0;PctSizeSimilarity=1;PctRecOverlap=1;SizeDiff=0;StartDistance=0;EndDistance=0	GT	0/1
chr2	239685106	HG2_PB_SVrefine2PBcRplusDovetail_6226	N	<INS>	10	PASS	END=239685106;SVTYPE=INS;SVLEN=400;SC=SKSV,PAV;NumNeighbors=1;NumThresholdNeighbors=1;MatchId=338;TruScore=0.666667;PctSeqSimilarity=0;PctSizeSimilarity=1;PctRecOverlap=1;SizeDiff=0;StartDistance=0;EndDistance=0	GT	0/1
chr3	196538064	HG3_PB_SVrefine2Falcon1Dovetail_2542	N	<INS>	10	PASS	END=196538064;SVTYPE=INS;SVLEN=3479;SC=SKSV,cuteSV,SVIM,Dipcall;NumNeighbors=1;NumThresholdNeighbors=1;MatchId=369;TruScore=0.666667;PctSeqSimilarity=0;PctSizeSimilarity=1;PctRecOverlap=1;SizeDiff=0;StartDistance=0;EndDistance=0	GT	1/1
chr3	2029084	HG2_PB_SVrefine2Falcon2Bionano_1315	N	<INS>	20	PASS	END=2029084;SVTYPE=INS;SVLEN=378;SC=SKSV,SVIM;NumNeighbors=1;NumThresholdNeighbors=1;MatchId=405;TruScore=0.666667;PctSeqSimilarity=0;PctSizeSimilarity=1;PctRecOverlap=1;SizeDiff=0;StartDistance=0;EndDistance=0	GT	1/1
chr3	111879112	HG2_10X_SVrefine210Xhap12_2636	N	<INS>	20	PASS	END=111879112;SVTYPE=INS;SVLEN=9500;SC=SKSV,cuteSV,pbsv,SVIM,SVIM-asm,PAV,Dipcall;NumNeighbors=1;NumThresholdNeighbors=1;MatchId=415;TruScore=0.666667;PctSeqSimilarity=0;PctSizeSimilarity=1;PctRecOverlap=1;SizeDiff=0;StartDistance=0;EndDistance=0	GT	1/1
chr3	106377804	HG3_Ill_250bpfermikitraw_4779	N	<INS>	10	PASS	END=106377804;SVTYPE=INS;SVLEN=58;SC=SKSV,cuteSV,pbsv,SVIM;NumNeighbors=1;NumThresholdNeighbors=1;MatchId=445;TruScore=0.666667;PctSeqSimilarity=0;PctSizeSimilarity=1;PctRecOverlap=1;SizeDiff=0;StartDistance=0;EndDistance=0	GT	0/1
chr3	190833572	HG3_PB_SVrefine2Falcon1Dovetail_2481	N	<INS>	20	PASS	END=190833572;SVTYPE=INS;SVLEN=287;SC=SKSV,cuteSV,SVIM;NumNeighbors=1;NumThresholdNeighbors=1;MatchId=481;TruScore=0.666667;PctSeqSimilarity=0;PctSizeSimilarity=1;PctRecOverlap=1;SizeDiff=0;StartDistance=0;EndDistance=0	GT	0/1
chr3	163104167	HG2_PB_SVrefine2PB10Xhap12_2792	N	<INS>	20	PASS	END=163104167;SVTYPE=INS;SVLEN=8738;SC=SKSV,cuteSV,SVIM;NumNeighbors=1;NumThresholdNeighbors=1;MatchId=483;TruScore=0.666667;PctSeqSimilarity=0;PctSizeSimilarity=1;PctRecOverlap=1;SizeDiff=0;StartDistance=0;EndDistance=0	GT	0/1
chr3	131934115	HG2_Ill_SVrefine2DISCOVARplusDovetail_8828	N	<INS>	20	PASS	END=131934115;SVTYPE=INS;SVLEN=180;SC=SKSV,pbsv;NumNeighbors=1;NumThresholdNeighbors=1;MatchId=494;TruScore=0.666667;PctSeqSimilarity=0;PctSizeSimilarity=1;PctRecOverlap=1;SizeDiff=0;StartDistance=0;EndDistance=0	GT	1/1
chr3	76061918	HG3_PB_SVrefine2Falcon1Dovetail_2111	N	<INS>	20	PASS	END=76061918;SVTYPE=INS;SVLEN=120;SC=SKSV,cuteSV,pbsv,SVIM,SVIM-asm,PAV,Dipcall;NumNeighbors=1;NumThresholdNeighbors=1;MatchId=497;TruScore=0.666667;PctSeqSimilarity=0;PctSizeSimilarity=1;PctRecOverlap=1;SizeDiff=0;StartDistance=0;EndDistance=0	GT	0/1
chr3	76063684	HG2_PB_PB10Xdip_20956	N	<INS>	20	PASS	END=76063684;SVTYPE=INS;SVLEN=58;SC=SKSV,pbsv;NumNeighbors=1;NumThresholdNeighbors=1;MatchId=498;TruScore=0.666667;PctSeqSimilarity=0;PctSizeSimilarity=1;PctRecOverlap=1;SizeDiff=0;StartDistance=0;EndDistance=0	GT	1/1
chr4	156878445	HG3_PB_SVrefine2PBcRDovetail_2284	N	<INS>	20	PASS	END=156878445;SVTYPE=INS;SVLEN=12657;SC=SKSV,cuteSV,SVIM;NumNeighbors=1;NumThresholdNeighbors=1;MatchId=504;TruScore=0.666667;PctSeqSimilarity=0;PctSizeSimilarity=1;PctRecOverlap=1;SizeDiff=0;StartDistance=0;EndDistance=0	GT	1/1
chr4	1230306	HG4_PB_SVrefine2PBcRDovetail_2114	N	<INS>	10	PASS	END=1230306;SVTYPE=INS;SVLEN=210;SC=SKSV,pbsv;NumNeighbors=1;NumThresholdNeighbors=1;MatchId=553;TruScore=0.666667;PctSeqSimilarity=0;PctSizeSimilarity=1;PctRecOverlap=1;SizeDiff=0;StartDistance=0;EndDistance=0	GT	1/1
chr4	1273889	HG4_Ill_scalpel_3932	N	<DEL>	20	PASS	END=1273939;SVTYPE=DEL;SVLEN=50;SC=SKSV,cuteSV,Dipcall;NumNeighbors=1;NumThresholdNeighbors=1;MatchId=572;TruScore=0.666667;PctSeqSimilarity=0;PctSizeSimilarity=1;PctRecOverlap=1;SizeDiff=0;StartDistance=0;EndDistance=0	GT	0/1
chr4	147208027	HG2_PB_SVrefine2PBcRplusDovetail_8388	N	<INS>	10	PASS	END=147208027;SVTYPE=INS;SVLEN=2420;SC=SKSV,cuteSV,pbsv,SVIM,SVIM-asm,PAV,Dipcall;NumNeighbors=1;NumThresholdNeighbors=1;MatchId=589;TruScore=0.666667;PctSeqSimilarity=0;PctSizeSimilarity=1;PctRecOverlap=1;SizeDiff=0;StartDistance=0;EndDistance=0	GT	0/1
chr4	86396781	HG4_Ill_SVrefine2DISCOVARDovetail_3573	N	<DEL>	20	PASS	END=86396844;SVTYPE=DEL;SVLEN=63;SC=SKSV,cuteSV,pbsv,SVIM,SVIM-asm,PAV,Dipcall;NumNeighbors=1;NumThresholdNeighbors=1;MatchId=619;TruScore=0.666667;PctSeqSimilarity=0;PctSizeSimilarity=1;PctRecOverlap=1;SizeDiff=0;StartDistance=0;EndDistance=0	GT	0/1
chr4	1616058	HG2_PB_SVrefine2Falcon2Bionano_1984	N	<INS>	10	PASS	END=1616058;SVTYPE=INS;SVLEN=57;SC=SKSV,cuteSV,pbsv;NumNeighbors=1;NumThresholdNeighbors=1;MatchId=639;TruScore=0.666667;PctSeqSimilarity=0;PctSizeSimilarity=1;PctRecOverlap=1;SizeDiff=0;StartDistance=0;EndDistance=0	GT	0/1
chr5	897227	HG2_PB_SVrefine2Falcon1plusDovetail_9327	N	<DEL>	10	PASS	END=897689;SVTYPE=DEL;SVLEN=462;SC=SKSV,cuteSV,pbsv,SVIM,SVIM-asm,PAV,Dipcall;NumNeighbors=1;NumThresholdNeighbors=1;MatchId=678;TruScore=0.666667;PctSeqSimilarity=0;PctSizeSimilarity=1;PctRecOverlap=1;SizeDiff=0;StartDistance=0;EndDistance=0	GT	0/1
chr5	10005264	HG4_PB_SVrefine2PBcRDovetail_2837	N	<DEL>	20	PASS	END=10005565;SVTYPE=DEL;SVLEN=301;SC=SKSV,cuteSV,SVIM;NumNeighbors=1;NumThresholdNeighbors=1;MatchId=680;TruScore=0.666667;PctSeqSimilarity=0;PctSizeSimilarity=1;PctRecOverlap=1;SizeDiff=0;StartDistance=0;EndDistance=0	GT	1/1
chr5	12685942	HG2_Ill_SVrefine2DISCOVARplusDovetail_10178	N	<INS>	20	PASS	END=12685942;SVTYPE=INS;SVLEN=20125;SC=SKSV,cuteSV,pbsv,SVIM;NumNeighbors=1;NumThresholdNeighbors=1;MatchId=691;TruScore=0.666667;PctSeqSimilarity=0;PctSizeSimilarity=1;PctRecOverlap=1;SizeDiff=0;StartDistance=0;EndDistance=0	GT	0/1
chr5	94548271	HG2_PB_SVrefine2PB10Xhap12_4336	N	<INS>	20	PASS	END=94548271;SVTYPE=INS;SVLEN=16629;SC=SKSV,cuteSV,pbsv,SVIM,SVIM-asm,PAV,Dipcall;NumNeighbors=1;NumThresholdNeighbors=1;MatchId=706;TruScore=0.666667;PctSeqSimilarity=0;PctSizeSimilarity=1;PctRecOverlap=1;SizeDiff=0;StartDistance=0;EndDistance=0	GT	1/1
chr5	144563611	HG2_PB_pbsv_6206	N	<INS>	10	PASS	END=144563611;SVTYPE=INS;SVLEN=1109;SC=SKSV,cuteSV,pbsv,SVIM;NumNeighbors=1;NumThresholdNeighbors=1;MatchId=726;TruScore=0.666667;PctSeqSimilarity=0;PctSizeSimilarity=1;PctRecOverlap=1;SizeDiff=0;StartDistance=0;EndDistance=0	GT	1/1
chr5	180061802	HG2_PB_SVrefine2PBcRplusDovetail_9270	N	<INS>	10	PASS	END=180061802;SVTYPE=INS;SVLEN=908;SC=SKSV,cuteSV,SVIM,SVIM-asm,PAV,Dipcall;NumNeighbors=1;NumThresholdNeighbors=1;MatchId=750;TruScore=0.666667;PctSeqSimilarity=0;PctSizeSimilarity=1;PctRecOverlap=1;SizeDiff=0;StartDistance=0;EndDistance=0	GT	1/1
chr5	1191347	HG2_PB_SVrefine2PB10Xhap12_3950	N	<INS>	10	PASS	END=1191347;SVTYPE=INS;SVLEN=259;SC=SKSV,cuteSV,pbsv,SVIM,SVIM-asm,PAV,Dipcall;NumNeighbors=1;NumThresholdNeighbors=1;MatchId=752;TruScore=0.666667;PctSeqSimilarity=0;PctSizeSimilarity=1;PctRecOverlap=1;SizeDiff=0;StartDistance=0;EndDistance=0	GT	1/1
chr5	177952744	HG4_PB_pbsv_6395	N	<INS>	10	PASS	END=177952744;SVTYPE=INS;SVLEN=1337;SC=SKSV,cuteSV,SVIM,SVIM-asm,Dipcall;NumNeighbors=1;NumThresholdNeighbors=1;MatchId=754;TruScore=0.666667;PctSeqSimilarity=0;PctSizeSimilarity=1;PctRecOverlap=1;SizeDiff=0;StartDistance=0;EndDistance=0	GT	1/1
chr5	108676322	HG4_PB_HySA_9012	N	<INS>	10	PASS	END=108676322;SVTYPE=INS;SVLEN=221;SC=SKSV,cuteSV,SVIM;NumNeighbors=1;NumThresholdNeighbors=1;MatchId=755;TruScore=0.666667;PctSeqSimilarity=0;PctSizeSimilarity=1;PctRecOverlap=1;SizeDiff=0;StartDistance=0;EndDistance=0	GT	0/1
chr5	49941797	HG4_Ill_GATKHCSBGrefine_4098	N	<DEL>	20	PASS	END=49941869;SVTYPE=DEL;SVLEN=72;SC=SKSV,pbsv,SVIM;NumNeighbors=1;NumThresholdNeighbors=1;MatchId=776;TruScore=0.666667;PctSeqSimilarity=0;PctSizeSimilarity=1;PctRecOverlap=1;SizeDiff=0;StartDistance=0;EndDistance=0	GT	0/1
chr6	18327736	HG2_PB_SVrefine2PB10Xhap12_4835	N	<INS>	10	PASS	END=18327736;SVTYPE=INS;SVLEN=362;SC=SKSV,cuteSV,pbsv,SVIM,SVIM-asm,PAV,Dipcall;NumNeighbors=1;NumThresholdNeighbors=1;MatchId=791;TruScore=0.666667;PctSeqSimilarity=0;PctSizeSimilarity=1;PctRecOverlap=1;SizeDiff=0;StartDistance=0;EndDistance=0	GT	0/1
chr6	169246894	HG2_PB_SVrefine2Falcon2Bionano_3730	N	<INS>	10	PASS	END=169246894;SVTYPE=INS;SVLEN=696;SC=SKSV,cuteSV,pbsv,SVIM,SVIM-asm,PAV,Dipcall;NumNeighbors=1;NumThresholdNeighbors=1;MatchId=804;TruScore=0.666667;PctSeqSimilarity=0;PctSizeSimilarity=1;PctRecOverlap=1;SizeDiff=0;StartDistance=0;EndDistance=0	GT	1/1
chr6	80084902	HG4_Ill_SVrefine2DISCOVARDovetail_5208	N	<INS>	20	PASS	END=80084902;SVTYPE=INS;SVLEN=27919;SC=SKSV,cuteSV,pbsv,SVIM;NumNeighbors=1;NumThresholdNeighbors=1;MatchId=813;TruScore=0.666667;PctSeqSimilarity=0;PctSizeSimilarity=1;PctRecOverlap=1;SizeDiff=0;StartDistance=0;EndDistance=0	GT	1/1
chr6	39894489	HG3_PB_HySA_10452	N	<INS>	10	PASS	END=39894489;SVTYPE=INS;SVLEN=833;SC=SKSV,cuteSV,SVIM;NumNeighbors=1;NumThresholdNeighbors=1;MatchId=831;TruScore=0.666667;PctSeqSimilarity=0;PctSizeSimilarity=1;PctRecOverlap=1;SizeDiff=0;StartDistance=0;EndDistance=0	GT	1/1
chr6	50287230	HG3_Ill_svaba_8943	N	<INS>	10	PASS	END=50287230;SVTYPE=INS;SVLEN=52;SC=SKSV,cuteSV,pbsv,SVIM,PAV,Dipcall;NumNeighbors=1;NumThresholdNeighbors=1;MatchId=845;TruScore=0.666667;PctSeqSimilarity=0;PctSizeSimilarity=1;PctRecOverlap=1;SizeDiff=0;StartDistance=0;EndDistance=0	GT	0/1
chr6	57449499	HG2_PB_PB10Xdip_25806	N	<DEL>	20	PASS	END=57449817;SVTYPE=DEL;SVLEN=318;SC=SKSV,cuteSV,pbsv,SVIM,PAV,Dipcall;NumNeighbors=1;NumThresholdNeighbors=1;MatchId=880;TruScore=0.666667;PctSeqSimilarity=0;PctSizeSimilarity=1;PctRecOverlap=1;SizeDiff=0;StartDistance=0;EndDistance=0	GT	0/1
chr6	35754560	HG3_PB_SVrefine2PBcRDovetail_3103	N	<INS>	10	PASS	END=35754560;SVTYPE=INS;SVLEN=12211;SC=SKSV,cuteSV,pbsv,SVIM,SVIM-asm,PAV,Dipcall;NumNeighbors=1;NumThresholdNeighbors=1;MatchId=892;TruScore=0.666667;PctSeqSimilarity=0;PctSizeSimilarity=1;PctRecOverlap=1;SizeDiff=0;StartDistance=0;EndDistance=0	GT	0/1
chr6	40459830	HG2_PB_pbsv_6808	N	<INS>	10	PASS	END=40459830;SVTYPE=INS;SVLEN=727;SC=SKSV,cuteSV,pbsv,SVIM;NumNeighbors=1;NumThresholdNeighbors=1;MatchId=909;TruScore=0.666667;PctSeqSimilarity=0;PctSizeSimilarity=1;PctRecOverlap=1;SizeDiff=0;StartDistance=0;EndDistance=0	GT	0/1
chr6	169054240	HG2_PB_SVrefine2PBcRplusDovetail_9937	N	<INS>	10	PASS	END=169054240;SVTYPE=INS;SVLEN=164;SC=SKSV,cuteSV,pbsv,SVIM,SVIM-asm,PAV,Dipcall;NumNeighbors=1;NumThresholdNeighbors=1;MatchId=918;TruScore=0.666667;PctSeqSimilarity=0;PctSizeSimilarity=1;PctRecOverlap=1;SizeDiff=0;StartDistance=0;EndDistance=0	GT	1/1
chr7	157569730	HG2_PB_pbsv_8840	N	<INS>	10	PASS	END=157569730;SVTYPE=INS;SVLEN=1587;SC=SKSV,cuteSV,SVIM,SVIM-asm,Dipcall;NumNeighbors=1;NumThresholdNeighbors=1;MatchId=928;TruScore=0.666667;PctSeqSimilarity=0;PctSizeSimilarity=1;PctRecOverlap=1;SizeDiff=0;StartDistance=0;EndDistance=0	GT	1/1
chr7	158881496	HG3_PB_SVrefine2Falcon1Dovetail_5466	N	<INS>	10	PASS	END=158881496;SVTYPE=INS;SVLEN=645;SC=SKSV,cuteSV,pbsv,SVIM;NumNeighbors=1;NumThresholdNeighbors=1;MatchId=931;TruScore=0.666667;PctSeqSimilarity=0;PctSizeSimilarity=1;PctRecOverlap=1;SizeDiff=0;StartDistance=0;EndDistance=0	GT	0/1
chr7	506928	HG2_PB_SVrefine2PB10Xhap12_5611	N	<INS>	10	PASS	END=506928;SVTYPE=INS;SVLEN=360;SC=SKSV,cuteSV,pbsv,SVIM,SVIM-asm,PAV,Dipcall;NumNeighbors=1;NumThresholdNeighbors=1;MatchId=941;TruScore=0.666667;PctSeqSimilarity=0;PctSizeSimilarity=1;PctRecOverlap=1;SizeDiff=0;StartDistance=0;EndDistance=0	GT	1/1
chr7	28150067	HG2_PB_SVrefine2Falcon2Bionano_3945	N	<INS>	10	PASS	END=28150067;SVTYPE=INS;SVLEN=224;SC=SKSV,cuteSV,pbsv,SVIM;NumNeighbors=1;NumThresholdNeighbors=1;MatchId=950;TruScore=0.666667;PctSeqSimilarity=0;PctSizeSimilarity=1;PctRecOverlap=1;SizeDiff=0;StartDistance=0;EndDistance=0	GT	0/1
chr7	158248561	HG4_Ill_250bpfermikitraw_12091	N	<INS>	20	PASS	END=158248561;SVTYPE=INS;SVLEN=51;SC=SKSV,cuteSV;NumNeighbors=1;NumThresholdNeighbors=1;MatchId=956;TruScore=0.666667;PctSeqSimilarity=0;PctSizeSimilarity=1;PctRecOverlap=1;SizeDiff=0;StartDistance=0;EndDistance=0	GT	0/1
chr7	93328030	HG2_PB_HySA_15369	N	<DEL>	20	PASS	END=93332282;SVTYPE=DEL;SVLEN=4252;SC=SKSV,cuteSV,SVIM,SVIM-asm,Dipcall;NumNeighbors=1;NumThresholdNeighbors=1;MatchId=961;TruScore=0.666667;PctSeqSimilarity=0;PctSizeSimilarity=1;PctRecOverlap=1;SizeDiff=0;StartDistance=0;EndDistance=0	GT	0/1
chr7	158066128	HG2_PB_SVrefine2PB10Xhap12_6497	N	<INS>	10	PASS	END=158066128;SVTYPE=INS;SVLEN=462;SC=SKSV,cuteSV,pbsv,SVIM;NumNeighbors=1;NumThresholdNeighbors=1;MatchId=983;TruScore=0.666667;PctSeqSimilarity=0;PctSizeSimilarity=1;PctRecOverlap=1;SizeDiff=0;StartDistance=0;EndDistance=0	GT	1/1
chr7	100550585	HG2_PB_SVrefine2Falcon1plusDovetail_11191	N	<INS>	10	PASS	END=100550585;SVTYPE=INS;SVLEN=13597;SC=SKSV,cuteSV,pbsv,SVIM,SVIM-asm,PAV,Dipcall;NumNeighbors=1;NumThresholdNeighbors=1;MatchId=984;TruScore=0.666667;PctSeqSimilarity=0;PctSizeSimilarity=1;PctRecOverlap=1;SizeDiff=0;StartDistance=0;EndDistance=0	GT	1/1
chr7	56183104	HG2_Ill_150bpfermikitraw_10571	N	<INS>	10	PASS	END=56183104;SVTYPE=INS;SVLEN=64;SC=SKSV,SVIM-asm,Dipcall;NumNeighbors=1;NumThresholdNeighbors=1;MatchId=985;TruScore=0.666667;PctSeqSimilarity=0;PctSizeSimilarity=1;PctRecOverlap=1;SizeDiff=0;StartDistance=0;EndDistance=0	GT	0/1
chr7	155125830	HG2_PB_SVrefine2PB10Xhap12_6424	N	<INS>	10	PASS	END=155125830;SVTYPE=INS;SVLEN=720;SC=SKSV,cuteSV,pbsv,SVIM,SVIM-asm,PAV,Dipcall;NumNeighbors=1;NumThresholdNeighbors=1;MatchId=987;TruScore=0.666667;PctSeqSimilarity=0;PctSizeSimilarity=1;PctRecOverlap=1;SizeDiff=0;StartDistance=0;EndDistance=0	GT	1/1
chr7	2075966	HG3_PB_assemblyticsfalcon_24175	N	<INS>	10	PASS	END=2075966;SVTYPE=INS;SVLEN=162;SC=SKSV,pbsv,SVIM-asm,PAV,Dipcall;NumNeighbors=1;NumThresholdNeighbors=1;MatchId=1024;TruScore=0.666667;PctSeqSimilarity=0;PctSizeSimilarity=1;PctRecOverlap=1;SizeDiff=0;StartDistance=0;EndDistance=0	GT	0/1
chr7	69960528	HG2_PB_SVrefine2Falcon2Bionano_3987	N	<INS>	10	PASS	END=69960528;SVTYPE=INS;SVLEN=631;SC=SKSV,cuteSV,pbsv,SVIM,SVIM-asm,PAV,Dipcall;NumNeighbors=1;NumThresholdNeighbors=1;MatchId=1025;TruScore=0.666667;PctSeqSimilarity=0;PctSizeSimilarity=1;PctRecOverlap=1;SizeDiff=0;StartDistance=0;EndDistance=0	GT	0/1
chr7	154540679	HG3_PB_SVrefine2Falcon1Dovetail_5341	N	<INS>	10	PASS	END=154540679;SVTYPE=INS;SVLEN=264;SC=SKSV,cuteSV,pbsv,SVIM,Dipcall;NumNeighbors=1;NumThresholdNeighbors=1;MatchId=1026;TruScore=0.666667;PctSeqSimilarity=0;PctSizeSimilarity=1;PctRecOverlap=1;SizeDiff=0;StartDistance=0;EndDistance=0	GT	0/1
chr7	155652203	HG2_Ill_GATKHC_14424	N	<INS>	20	PASS	END=155652203;SVTYPE=INS;SVLEN=120;SC=SKSV,cuteSV,pbsv,SVIM;NumNeighbors=1;NumThresholdNeighbors=1;MatchId=1030;TruScore=0.666667;PctSeqSimilarity=0;PctSizeSimilarity=1;PctRecOverlap=1;SizeDiff=0;StartDistance=0;EndDistance=0	GT	0/1
chr7	150607757	HG3_PB_SVrefine2Falcon1Dovetail_5312	N	<INS>	10	PASS	END=150607757;SVTYPE=INS;SVLEN=797;SC=SKSV,cuteSV,pbsv,SVIM;NumNeighbors=1;NumThresholdNeighbors=1;MatchId=1032;TruScore=0.666667;PctSeqSimilarity=0;PctSizeSimilarity=1;PctRecOverlap=1;SizeDiff=0;StartDistance=0;EndDistance=0	GT	0/1
chr7	158521750	HG3_PB_SVrefine2Falcon1Dovetail_5446	N	<DEL>	10	PASS	END=158522029;SVTYPE=DEL;SVLEN=279;SC=SKSV,pbsv,SVIM-asm,PAV,Dipcall;NumNeighbors=1;NumThresholdNeighbors=1;MatchId=1043;TruScore=0.666667;PctSeqSimilarity=0;PctSizeSimilarity=1;PctRecOverlap=1;SizeDiff=0;StartDistance=0;EndDistance=0	GT	0/1
chr7	157862939	HG2_PB_SVrefine2Falcon2Bionano_4327	N	<DEL>	10	PASS	END=157863166;SVTYPE=DEL;SVLEN=227;SC=SKSV,cuteSV,pbsv,SVIM,SVIM-asm,PAV,Dipcall;NumNeighbors=1;NumThresholdNeighbors=1;MatchId=1044;TruScore=0.666667;PctSeqSimilarity=0;PctSizeSimilarity=1;PctRecOverlap=1;SizeDiff=0;StartDistance=0;EndDistance=0	GT	0/1
chr7	70337082	HG2_PB_SVrefine2PBcRplusDovetail_10310	N	<INS>	10	PASS	END=70337082;SVTYPE=INS;SVLEN=1688;SC=SKSV,cuteSV,pbsv,SVIM,SVIM-asm,Dipcall;NumNeighbors=1;NumThresholdNeighbors=1;MatchId=1050;TruScore=0.666667;PctSeqSimilarity=0;PctSizeSimilarity=1;PctRecOverlap=1;SizeDiff=0;StartDistance=0;EndDistance=0	GT	0/1
chr7	373902	HG2_Ill_GATKHC_12756	N	<INS>	20	PASS	END=373902;SVTYPE=INS;SVLEN=100;SC=SKSV,Dipcall;NumNeighbors=1;NumThresholdNeighbors=1;MatchId=1056;TruScore=0.666667;PctSeqSimilarity=0;PctSizeSimilarity=1;PctRecOverlap=1;SizeDiff=0;StartDistance=0;EndDistance=0	GT	0/1
chr7	5209295	HG4_PB_pbsv_7909	N	<INS>	20	PASS	END=5209295;SVTYPE=INS;SVLEN=1937;SC=SKSV,cuteSV,pbsv,SVIM,SVIM-asm,PAV,Dipcall;NumNeighbors=1;NumThresholdNeighbors=1;MatchId=1059;TruScore=0.666667;PctSeqSimilarity=0;PctSizeSimilarity=1;PctRecOverlap=1;SizeDiff=0;StartDistance=0;EndDistance=0	GT	0/1
chr7	515231	HG2_10X_SVrefine210Xhap12_5519	N	<DEL>	20	PASS	END=515453;SVTYPE=DEL;SVLEN=222;SC=SKSV,cuteSV,SVIM,Dipcall;NumNeighbors=1;NumThresholdNeighbors=1;MatchId=1070;TruScore=0.666667;PctSeqSimilarity=0;PctSizeSimilarity=1;PctRecOverlap=1;SizeDiff=0;StartDistance=0;EndDistance=0	GT	0/1
chr8	100157813	HG3_PB_SVrefine2Falcon1Dovetail_5871	N	<INS>	20	PASS	END=100157813;SVTYPE=INS;SVLEN=313;SC=SKSV,cuteSV,SVIM;NumNeighbors=1;NumThresholdNeighbors=1;MatchId=1085;TruScore=0.666667;PctSeqSimilarity=0;PctSizeSimilarity=1;PctRecOverlap=1;SizeDiff=0;StartDistance=0;EndDistance=0	GT	0/1
chr8	102695517	HG4_PB_SVrefine2PBcRDovetail_4818	N	<INS>	10	PASS	END=102695517;SVTYPE=INS;SVLEN=1484;SC=SKSV,cuteSV,pbsv,SVIM,SVIM-asm,Dipcall;NumNeighbors=1;NumThresholdNeighbors=1;MatchId=1087;TruScore=0.666667;PctSeqSimilarity=0;PctSizeSimilarity=1;PctRecOverlap=1;SizeDiff=0;StartDistance=0;EndDistance=0	GT	0/1
chr8	145781904	HG2_PB_SVrefine2Falcon2Bionano_4714	N	<INS>	10	PASS	END=145781904;SVTYPE=INS;SVLEN=610;SC=SKSV,cuteSV,pbsv,SVIM,SVIM-asm,PAV,Dipcall;NumNeighbors=1;NumThresholdNeighbors=1;MatchId=1088;TruScore=0.666667;PctSeqSimilarity=0;PctSizeSimilarity=1;PctRecOverlap=1;SizeDiff=0;StartDistance=0;EndDistance=0	GT	1/1
chr8	144325528	HG2_PB_pbsv_9963	N	<INS>	10	PASS	END=144325528;SVTYPE=INS;SVLEN=1550;SC=SKSV,cuteSV,SVIM;NumNeighbors=1;NumThresholdNeighbors=1;MatchId=1113;TruScore=0.666667;PctSeqSimilarity=0;PctSizeSimilarity=1;PctRecOverlap=1;SizeDiff=0;StartDistance=0;EndDistance=0	GT	1/1
chr8	9514721	HG3_PB_SVrefine2PBcRDovetail_4130	N	<DEL>	20	PASS	END=9514771;SVTYPE=DEL;SVLEN=50;SC=SKSV,PAV,Dipcall;NumNeighbors=1;NumThresholdNeighbors=1;MatchId=1131;TruScore=0.666667;PctSeqSimilarity=0;PctSizeSimilarity=1;PctRecOverlap=1;SizeDiff=0;StartDistance=0;EndDistance=0	GT	0/1
chr8	1530360	HG2_Ill_GATKHC_14645	N	<INS>	20	PASS	END=1530360;SVTYPE=INS;SVLEN=57;SC=SKSV,pbsv;NumNeighbors=1;NumThresholdNeighbors=1;MatchId=1137;TruScore=0.666667;PctSeqSimilarity=0;PctSizeSimilarity=1;PctRecOverlap=1;SizeDiff=0;StartDistance=0;EndDistance=0	GT	0/1
chr8	11312865	HG2_PB_SVrefine2Falcon2Bionano_4493	N	<INS>	10	PASS	END=11312865;SVTYPE=INS;SVLEN=507;SC=SKSV,cuteSV,pbsv,SVIM,SVIM-asm,PAV,Dipcall;NumNeighbors=1;NumThresholdNeighbors=1;MatchId=1161;TruScore=0.666667;PctSeqSimilarity=0;PctSizeSimilarity=1;PctRecOverlap=1;SizeDiff=0;StartDistance=0;EndDistance=0	GT	1/1
chr8	3415484	HG2_PB_SVrefine2Falcon2Bionano_4450	N	<INS>	10	PASS	END=3415484;SVTYPE=INS;SVLEN=344;SC=SKSV,cuteSV,pbsv,SVIM;NumNeighbors=1;NumThresholdNeighbors=1;MatchId=1165;TruScore=0.666667;PctSeqSimilarity=0;PctSizeSimilarity=1;PctRecOverlap=1;SizeDiff=0;StartDistance=0;EndDistance=0	GT	0/1
chr8	145603812	HG3_PB_SVrefine2Falcon1Dovetail_6123	N	<DEL>	10	PASS	END=145604406;SVTYPE=DEL;SVLEN=594;SC=SKSV,cuteSV,pbsv,SVIM-asm,Dipcall;NumNeighbors=1;NumThresholdNeighbors=1;MatchId=1166;TruScore=0.666667;PctSeqSimilarity=0;PctSizeSimilarity=1;PctRecOverlap=1;SizeDiff=0;StartDistance=0;EndDistance=0	GT	0/1
chr8	142819484	HG2_Ill_250bpfermikitraw_13460	N	<DEL>	20	PASS	END=142819551;SVTYPE=DEL;SVLEN=67;SC=SKSV,SVIM-asm,PAV,Dipcall;NumNeighbors=1;NumThresholdNeighbors=1;MatchId=1168;TruScore=0.666667;PctSeqSimilarity=0;PctSizeSimilarity=1;PctRecOverlap=1;SizeDiff=0;StartDistance=0;EndDistance=0	GT	1/1
chr8	139754141	HG2_PB_SVrefine2PBcRplusDovetail_11285	N	<INS>	10	PASS	END=139754141;SVTYPE=INS;SVLEN=309;SC=SKSV,cuteSV,pbsv,SVIM;NumNeighbors=1;NumThresholdNeighbors=1;MatchId=1179;TruScore=0.666667;PctSeqSimilarity=0;PctSizeSimilarity=1;PctRecOverlap=1;SizeDiff=0;StartDistance=0;EndDistance=0	GT	1/1
chr8	56656863	HG2_10X_SVrefine210Xhap12_6714	N	<INS>	20	PASS	END=56656863;SVTYPE=INS;SVLEN=1090;SC=SKSV,cuteSV,SVIM;NumNeighbors=1;NumThresholdNeighbors=1;MatchId=1188;TruScore=0.666667;PctSeqSimilarity=0;PctSizeSimilarity=1;PctRecOverlap=1;SizeDiff=0;StartDistance=0;EndDistance=0	GT	0/1
chr8	1332456	HG2_PB_SVrefine2PB10Xhap12_6601	N	<INS>	10	PASS	END=1332456;SVTYPE=INS;SVLEN=1008;SC=SKSV,cuteSV,pbsv,SVIM,Dipcall;NumNeighbors=1;NumThresholdNeighbors=1;MatchId=1211;TruScore=0.666667;PctSeqSimilarity=0;PctSizeSimilarity=1;PctRecOverlap=1;SizeDiff=0;StartDistance=0;EndDistance=0	GT	1/1
chr8	145091981	HG3_PB_SVrefine2PBcRDovetail_4573	N	<INS>	20	PASS	END=145091981;SVTYPE=INS;SVLEN=19918;SC=SKSV,cuteSV,pbsv,SVIM;NumNeighbors=1;NumThresholdNeighbors=1;MatchId=1221;TruScore=0.666667;PctSeqSimilarity=0;PctSizeSimilarity=1;PctRecOverlap=1;SizeDiff=0;StartDistance=0;EndDistance=0	GT	1/1
chr9	104121211	HG2_Ill_SVrefine2DISCOVARplusDovetail_13690	N	<INS>	20	PASS	END=104121211;SVTYPE=INS;SVLEN=9561;SC=SKSV,cuteSV,SVIM;NumNeighbors=1;NumThresholdNeighbors=1;MatchId=1247;TruScore=0.666667;PctSeqSimilarity=0;PctSizeSimilarity=1;PctRecOverlap=1;SizeDiff=0;StartDistance=0;EndDistance=0	GT	0/1
chr9	132001378	HG2_Ill_GATKHCSBGrefine_7249	N	<INS>	10	PASS	END=132001378;SVTYPE=INS;SVLEN=158;SC=SKSV,cuteSV,pbsv,SVIM;NumNeighbors=1;NumThresholdNeighbors=1;MatchId=1286;TruScore=0.666667;PctSeqSimilarity=0;PctSizeSimilarity=1;PctRecOverlap=1;SizeDiff=0;StartDistance=0;EndDistance=0	GT	0/1
chr9	135394538	HG2_PB_SVrefine2PB10Xhap12_7770	N	<INS>	10	PASS	END=135394538;SVTYPE=INS;SVLEN=172;SC=SKSV,cuteSV,pbsv,SVIM,SVIM-asm,PAV,Dipcall;NumNeighbors=1;NumThresholdNeighbors=1;MatchId=1288;TruScore=0.666667;PctSeqSimilarity=0;PctSizeSimilarity=1;PctRecOverlap=1;SizeDiff=0;StartDistance=0;EndDistance=0	GT	1/1
chr9	35914414	HG2_PB_pbsv_10203	N	<INS>	10	PASS	END=35914414;SVTYPE=INS;SVLEN=4070;SC=SKSV,cuteSV,pbsv,SVIM;NumNeighbors=1;NumThresholdNeighbors=1;MatchId=1308;TruScore=0.666667;PctSeqSimilarity=0;PctSizeSimilarity=1;PctRecOverlap=1;SizeDiff=0;StartDistance=0;EndDistance=0	GT	1/1
chr9	6379206	HG2_PB_HySA_18122	N	<INS>	10	PASS	END=6379206;SVTYPE=INS;SVLEN=4140;SC=SKSV,cuteSV,pbsv,SVIM;NumNeighbors=1;NumThresholdNeighbors=1;MatchId=1312;TruScore=0.666667;PctSeqSimilarity=0;PctSizeSimilarity=1;PctRecOverlap=1;SizeDiff=0;StartDistance=0;EndDistance=0	GT	1/1
chr9	137576717	HG2_PB_SVrefine2PBcRplusDovetail_11831	N	<INS>	10	PASS	END=137576717;SVTYPE=INS;SVLEN=847;SC=SKSV,cuteSV,SVIM,SVIM-asm,PAV,Dipcall;NumNeighbors=1;NumThresholdNeighbors=1;MatchId=1323;TruScore=0.666667;PctSeqSimilarity=0;PctSizeSimilarity=1;PctRecOverlap=1;SizeDiff=0;StartDistance=0;EndDistance=0	GT	1/1
chr9	135956620	HG3_Ill_250bpfermikitraw_14025	N	<DEL>	20	PASS	END=135956708;SVTYPE=DEL;SVLEN=88;SC=SKSV,cuteSV,SVIM,SVIM-asm,PAV,Dipcall;NumNeighbors=1;NumThresholdNeighbors=1;MatchId=1330;TruScore=0.666667;PctSeqSimilarity=0;PctSizeSimilarity=1;PctRecOverlap=1;SizeDiff=0;StartDistance=0;EndDistance=0	GT	0/1
chr9	20972742	HG2_PB_SVrefine2PB10Xhap12_7404	N	<INS>	10	PASS	END=20972742;SVTYPE=INS;SVLEN=413;SC=SKSV,cuteSV,pbsv,SVIM,SVIM-asm,PAV,Dipcall;NumNeighbors=1;NumThresholdNeighbors=1;MatchId=1333;TruScore=0.666667;PctSeqSimilarity=0;PctSizeSimilarity=1;PctRecOverlap=1;SizeDiff=0;StartDistance=0;EndDistance=0	GT	0/1
chr10	3083754	HG2_PB_HySA_19786	N	<INS>	10	PASS	END=3083754;SVTYPE=INS;SVLEN=1844;SC=SKSV,cuteSV,SVIM;NumNeighbors=1;NumThresholdNeighbors=1;MatchId=1336;TruScore=0.666667;PctSeqSimilarity=0;PctSizeSimilarity=1;PctRecOverlap=1;SizeDiff=0;StartDistance=0;EndDistance=0	GT	0/1
chr10	134824201	HG2_PB_SVrefine2PB10Xhap12_8549	N	<INS>	10	PASS	END=134824201;SVTYPE=INS;SVLEN=789;SC=SKSV,cuteSV,SVIM,SVIM-asm,PAV,Dipcall;NumNeighbors=1;NumThresholdNeighbors=1;MatchId=1338;TruScore=0.666667;PctSeqSimilarity=0;PctSizeSimilarity=1;PctRecOverlap=1;SizeDiff=0;StartDistance=0;EndDistance=0	GT	1/1
chr10	3356187	HG2_PB_SVrefine2PB10Xhap12_7999	N	<INS>	10	PASS	END=3356187;SVTYPE=INS;SVLEN=908;SC=SKSV,cuteSV,SVIM,SVIM-asm,PAV,Dipcall;NumNeighbors=1;NumThresholdNeighbors=1;MatchId=1343;TruScore=0.666667;PctSeqSimilarity=0;PctSizeSimilarity=1;PctRecOverlap=1;SizeDiff=0;StartDistance=0;EndDistance=0	GT	1/1
chr10	3357362	HG2_PB_PB10Xdip_3635	N	<INS>	10	PASS	END=3357362;SVTYPE=INS;SVLEN=681;SC=SKSV,cuteSV,SVIM;NumNeighbors=1;NumThresholdNeighbors=1;MatchId=1344;TruScore=0.666667;PctSeqSimilarity=0;PctSizeSimilarity=1;PctRecOverlap=1;SizeDiff=0;StartDistance=0;EndDistance=0	GT	1/1
chr10	93771833	HG2_PB_SVrefine2Falcon2Bionano_5525	N	<INS>	10	PASS	END=93771833;SVTYPE=INS;SVLEN=180;SC=SKSV,cuteSV,pbsv,SVIM,SVIM-asm,PAV,Dipcall;NumNeighbors=1;NumThresholdNeighbors=1;MatchId=1347;TruScore=0.666667;PctSeqSimilarity=0;PctSizeSimilarity=1;PctRecOverlap=1;SizeDiff=0;StartDistance=0;EndDistance=0	GT	1/1
chr10	127197228	HG2_Ill_SVrefine2DISCOVARplusDovetail_1741	N	<INS>	20	PASS	END=127197228;SVTYPE=INS;SVLEN=1220;SC=SKSV,cuteSV,SVIM;NumNeighbors=1;NumThresholdNeighbors=1;MatchId=1354;TruScore=0.666667;PctSeqSimilarity=0;PctSizeSimilarity=1;PctRecOverlap=1;SizeDiff=0;StartDistance=0;EndDistance=0	GT	0/1
chr10	1382260	HG4_PB_SVrefine2PBcRDovetail_5475	N	<INS>	10	PASS	END=1382260;SVTYPE=INS;SVLEN=252;SC=SKSV,pbsv,SVIM;NumNeighbors=1;NumThresholdNeighbors=1;MatchId=1361;TruScore=0.666667;PctSeqSimilarity=0;PctSizeSimilarity=1;PctRecOverlap=1;SizeDiff=0;StartDistance=0;EndDistance=0	GT	1/1
chr10	123960073	HG2_PB_pbsv_11641	N	<INS>	10	PASS	END=123960073;SVTYPE=INS;SVLEN=89;SC=SKSV,pbsv;NumNeighbors=1;NumThresholdNeighbors=1;MatchId=1381;TruScore=0.666667;PctSeqSimilarity=0;PctSizeSimilarity=1;PctRecOverlap=1;SizeDiff=0;StartDistance=0;EndDistance=0	GT	0/1
chr10	493076	HG2_PB_SVrefine2PB10Xhap12_7912	N	<INS>	10	PASS	END=493076;SVTYPE=INS;SVLEN=400;SC=SKSV,pbsv,SVIM;NumNeighbors=1;NumThresholdNeighbors=1;MatchId=1399;TruScore=0.666667;PctSeqSimilarity=0;PctSizeSimilarity=1;PctRecOverlap=1;SizeDiff=0;StartDistance=0;EndDistance=0	GT	0/1
chr10	118491831	HG3_PB_SVrefine2Falcon1Dovetail_7018	N	<INS>	10	PASS	END=118491831;SVTYPE=INS;SVLEN=591;SC=SKSV,cuteSV,pbsv,SVIM,SVIM-asm,PAV,Dipcall;NumNeighbors=1;NumThresholdNeighbors=1;MatchId=1413;TruScore=0.666667;PctSeqSimilarity=0;PctSizeSimilarity=1;PctRecOverlap=1;SizeDiff=0;StartDistance=0;EndDistance=0	GT	0/1
chr10	45836935	HG3_PB_SVrefine2Falcon1Dovetail_6792	N	<INS>	10	PASS	END=45836935;SVTYPE=INS;SVLEN=15901;SC=SKSV,cuteSV,pbsv,SVIM,SVIM-asm,PAV,Dipcall;NumNeighbors=1;NumThresholdNeighbors=1;MatchId=1460;TruScore=0.666667;PctSeqSimilarity=0;PctSizeSimilarity=1;PctRecOverlap=1;SizeDiff=0;StartDistance=0;EndDistance=0	GT	0/1
chr10	135131715	HG2_PB_assemblyticsfalcon_3687	N	<DEL>	10	PASS	END=135131886;SVTYPE=DEL;SVLEN=171;SC=SKSV,cuteSV,SVIM;NumNeighbors=1;NumThresholdNeighbors=1;MatchId=1464;TruScore=0.666667;PctSeqSimilarity=0;PctSizeSimilarity=1;PctRecOverlap=1;SizeDiff=0;StartDistance=0;EndDistance=0	GT	0/1
chr11	7835275	HG3_PB_SVrefine2Falcon1Dovetail_7305	N	<INS>	20	PASS	END=7835275;SVTYPE=INS;SVLEN=10125;SC=SKSV,cuteSV,pbsv,SVIM;NumNeighbors=1;NumThresholdNeighbors=1;MatchId=1482;TruScore=0.666667;PctSeqSimilarity=0;PctSizeSimilarity=1;PctRecOverlap=1;SizeDiff=0;StartDistance=0;EndDistance=0	GT	1/1
chr11	33670122	HG2_PB_SVrefine2Falcon2Bionano_5927	N	<INS>	20	PASS	END=33670122;SVTYPE=INS;SVLEN=1670;SC=SKSV,cuteSV,SVIM;NumNeighbors=1;NumThresholdNeighbors=1;MatchId=1483;TruScore=0.666667;PctSeqSimilarity=0;PctSizeSimilarity=1;PctRecOverlap=1;SizeDiff=0;StartDistance=0;EndDistance=0	GT	0/1
chr11	99690013	HG3_PB_SVrefine2Falcon1Dovetail_7664	N	<INS>	10	PASS	END=99690013;SVTYPE=INS;SVLEN=2468;SC=SKSV,cuteSV,SVIM;NumNeighbors=1;NumThresholdNeighbors=1;MatchId=1485;TruScore=0.666667;PctSeqSimilarity=0;PctSizeSimilarity=1;PctRecOverlap=1;SizeDiff=0;StartDistance=0;EndDistance=0	GT	1/1
chr11	64362036	HG2_PB_SVrefine2PBcRplusDovetail_1863	N	<INS>	10	PASS	END=64362036;SVTYPE=INS;SVLEN=230;SC=SKSV,cuteSV,pbsv,SVIM,SVIM-asm,PAV,Dipcall;NumNeighbors=1;NumThresholdNeighbors=1;MatchId=1486;TruScore=0.666667;PctSeqSimilarity=0;PctSizeSimilarity=1;PctRecOverlap=1;SizeDiff=0;StartDistance=0;EndDistance=0	GT	0/1
chr11	64363726	HG2_PB_HySA_22514	N	<INS>	10	PASS	END=64363726;SVTYPE=INS;SVLEN=316;SC=SKSV,cuteSV,pbsv,SVIM;NumNeighbors=1;NumThresholdNeighbors=1;MatchId=1487;TruScore=0.666667;PctSeqSimilarity=0;PctSizeSimilarity=1;PctRecOverlap=1;SizeDiff=0;StartDistance=0;EndDistance=0	GT	1/1
chr11	961740	HG2_PB_SVrefine2PB10Xhap12_8626	N	<INS>	10	PASS	END=961740;SVTYPE=INS;SVLEN=113;SC=SKSV,cuteSV,pbsv,SVIM,SVIM-asm,Dipcall;NumNeighbors=1;NumThresholdNeighbors=1;MatchId=1505;TruScore=0.666667;PctSeqSimilarity=0;PctSizeSimilarity=1;PctRecOverlap=1;SizeDiff=0;StartDistance=0;EndDistance=0	GT	0/1
chr11	9000270	HG3_PB_SVrefine2Falcon1Dovetail_7312	N	<DEL>	10	PASS	END=9000370;SVTYPE=DEL;SVLEN=100;SC=SKSV,cuteSV,pbsv,SVIM,SVIM-asm,PAV,Dipcall;NumNeighbors=1;NumThresholdNeighbors=1;MatchId=1517;TruScore=0.666667;PctSeqSimilarity=0;PctSizeSimilarity=1;PctRecOverlap=1;SizeDiff=0;StartDistance=0;EndDistance=0	GT	0/1
chr11	61777071	HG2_PB_SVrefine2PB10Xhap12_8910	N	<INS>	10	PASS	END=61777071;SVTYPE=INS;SVLEN=777;SC=SKSV,cuteSV,pbsv,SVIM,SVIM-asm,PAV,Dipcall;NumNeighbors=1;NumThresholdNeighbors=1;MatchId=1520;TruScore=0.666667;PctSeqSimilarity=0;PctSizeSimilarity=1;PctRecOverlap=1;SizeDiff=0;StartDistance=0;EndDistance=0	GT	1/1
chr11	134629300	HG3_PB_SVrefine2Falcon1Dovetail_7811	N	<INS>	20	PASS	END=134629300;SVTYPE=INS;SVLEN=282;SC=SKSV,cuteSV,pbsv,SVIM;NumNeighbors=1;NumThresholdNeighbors=1;MatchId=1526;TruScore=0.666667;PctSeqSimilarity=0;PctSizeSimilarity=1;PctRecOverlap=1;SizeDiff=0;StartDistance=0;EndDistance=0	GT	0/1
chr11	131389144	HG2_PB_SVrefine2Falcon1plusDovetail_2216	N	<INS>	10	PASS	END=131389144;SVTYPE=INS;SVLEN=118;SC=SKSV,pbsv;NumNeighbors=1;NumThresholdNeighbors=1;MatchId=1532;TruScore=0.666667;PctSeqSimilarity=0;PctSizeSimilarity=1;PctRecOverlap=1;SizeDiff=0;StartDistance=0;EndDistance=0	GT	1/1
chr11	70801538	HG2_PB_SVrefine2PBcRplusDovetail_1908	N	<INS>	10	PASS	END=70801538;SVTYPE=INS;SVLEN=39093;SC=SKSV,cuteSV,pbsv,SVIM;NumNeighbors=1;NumThresholdNeighbors=1;MatchId=1550;TruScore=0.666667;PctSeqSimilarity=0;PctSizeSimilarity=1;PctRecOverlap=1;SizeDiff=0;StartDistance=0;EndDistance=0	GT	1/1
chr11	1148460	HG2_PB_SVrefine2PB10Xhap12_8640	N	<INS>	20	PASS	END=1148460;SVTYPE=INS;SVLEN=300;SC=SKSV,cuteSV,pbsv,SVIM,Dipcall;NumNeighbors=1;NumThresholdNeighbors=1;MatchId=1553;TruScore=0.666667;PctSeqSimilarity=0;PctSizeSimilarity=1;PctRecOverlap=1;SizeDiff=0;StartDistance=0;EndDistance=0	GT	0/1
chr11	400746	HG2_PB_SVrefine2PB10Xhap12_8595	N	<INS>	10	PASS	END=400746;SVTYPE=INS;SVLEN=1247;SC=SKSV,cuteSV,SVIM,SVIM-asm,PAV,Dipcall;NumNeighbors=1;NumThresholdNeighbors=1;MatchId=1556;TruScore=0.666667;PctSeqSimilarity=0;PctSizeSimilarity=1;PctRecOverlap=1;SizeDiff=0;StartDistance=0;EndDistance=0	GT	1/1
chr11	67974432	HG2_PB_SVrefine2PB10Xhap12_8946	N	<INS>	10	PASS	END=67974432;SVTYPE=INS;SVLEN=1206;SC=SKSV,cuteSV,pbsv,SVIM;NumNeighbors=1;NumThresholdNeighbors=1;MatchId=1576;TruScore=0.666667;PctSeqSimilarity=0;PctSizeSimilarity=1;PctRecOverlap=1;SizeDiff=0;StartDistance=0;EndDistance=0	GT	0/1
chr11	56465817	HG2_10X_SVrefine210Xhap12_8624	N	<INS>	20	PASS	END=56465817;SVTYPE=INS;SVLEN=11108;SC=SKSV,cuteSV,pbsv,SVIM,SVIM-asm,PAV,Dipcall;NumNeighbors=1;NumThresholdNeighbors=1;MatchId=1580;TruScore=0.666667;PctSeqSimilarity=0;PctSizeSimilarity=1;PctRecOverlap=1;SizeDiff=0;StartDistance=0;EndDistance=0	GT	1/1
chr11	69628592	HG2_Ill_GATKHC_19904	N	<INS>	20	PASS	END=69628592;SVTYPE=INS;SVLEN=76;SC=SKSV,pbsv;NumNeighbors=1;NumThresholdNeighbors=1;MatchId=1586;TruScore=0.666667;PctSeqSimilarity=0;PctSizeSimilarity=1;PctRecOverlap=1;SizeDiff=0;StartDistance=0;EndDistance=0	GT	0/1
chr11	119222186	HG2_PB_SVrefine2Falcon2Bionano_6222	N	<INS>	10	PASS	END=119222186;SVTYPE=INS;SVLEN=894;SC=SKSV,cuteSV,SVIM;NumNeighbors=1;NumThresholdNeighbors=1;MatchId=1591;TruScore=0.666667;PctSeqSimilarity=0;PctSizeSimilarity=1;PctRecOverlap=1;SizeDiff=0;StartDistance=0;EndDistance=0	GT	1/1
chr12	6041692	HG2_PB_SVrefine2PBcRplusDovetail_2204	N	<INS>	10	PASS	END=6041692;SVTYPE=INS;SVLEN=148;SC=SKSV,cuteSV,pbsv,SVIM,SVIM-asm,PAV,Dipcall;NumNeighbors=1;NumThresholdNeighbors=1;MatchId=1616;TruScore=0.666667;PctSeqSimilarity=0;PctSizeSimilarity=1;PctRecOverlap=1;SizeDiff=0;StartDistance=0;EndDistance=0	GT	1/1
chr12	125894104	HG3_PB_SVrefine2PBcRDovetail_6441	N	<DEL>	20	PASS	END=125894282;SVTYPE=DEL;SVLEN=178;SC=SKSV,cuteSV,pbsv,SVIM,SVIM-asm,PAV,Dipcall;NumNeighbors=1;NumThresholdNeighbors=1;MatchId=1623;TruScore=0.666667;PctSeqSimilarity=0;PctSizeSimilarity=1;PctRecOverlap=1;SizeDiff=0;StartDistance=0;EndDistance=0	GT	0/1
chr12	127316464	HG4_PB_SVrefine2Falcon1Dovetail_8300	N	<INS>	10	PASS	END=127316464;SVTYPE=INS;SVLEN=2687;SC=SKSV,cuteSV,pbsv,SVIM,SVIM-asm,PAV,Dipcall;NumNeighbors=1;NumThresholdNeighbors=1;MatchId=1625;TruScore=0.666667;PctSeqSimilarity=0;PctSizeSimilarity=1;PctRecOverlap=1;SizeDiff=0;StartDistance=0;EndDistance=0	GT	1/1
chr12	132111053	HG2_PB_SVrefine2Falcon2Bionano_6823	N	<INS>	10	PASS	END=132111053;SVTYPE=INS;SVLEN=442;SC=SKSV,cuteSV,pbsv,SVIM,SVIM-asm,Dipcall;NumNeighbors=1;NumThresholdNeighbors=1;MatchId=1628;TruScore=0.666667;PctSeqSimilarity=0;PctSizeSimilarity=1;PctRecOverlap=1;SizeDiff=0;StartDistance=0;EndDistance=0	GT	1/1
chr12	122185155	HG2_PB_SVrefine2PB10Xhap12_9792	N	<INS>	20	PASS	END=122185155;SVTYPE=INS;SVLEN=122;SC=SKSV,cuteSV,pbsv,SVIM,SVIM-asm,PAV,Dipcall;NumNeighbors=1;NumThresholdNeighbors=1;MatchId=1638;TruScore=0.666667;PctSeqSimilarity=0;PctSizeSimilarity=1;PctRecOverlap=1;SizeDiff=0;StartDistance=0;EndDistance=0	GT	0/1
chr12	71339049	HG2_PB_SVrefine2PB10Xhap12_9594	N	<INS>	20	PASS	END=71339049;SVTYPE=INS;SVLEN=13470;SC=SKSV,cuteSV,SVIM;NumNeighbors=1;NumThresholdNeighbors=1;MatchId=1658;TruScore=0.666667;PctSeqSimilarity=0;PctSizeSimilarity=1;PctRecOverlap=1;SizeDiff=0;StartDistance=0;EndDistance=0	GT	1/1
chr12	40898625	HG2_Ill_SVrefine2DISCOVARplusDovetail_2701	N	<INS>	20	PASS	END=40898625;SVTYPE=INS;SVLEN=6298;SC=SKSV,cuteSV,SVIM;NumNeighbors=1;NumThresholdNeighbors=1;MatchId=1668;TruScore=0.666667;PctSeqSimilarity=0;PctSizeSimilarity=1;PctRecOverlap=1;SizeDiff=0;StartDistance=0;EndDistance=0	GT	1/1
chr12	118732858	HG2_10X_SVrefine210Xhap12_9478	N	<INS>	20	PASS	END=118732858;SVTYPE=INS;SVLEN=969;SC=SKSV,cuteSV,SVIM;NumNeighbors=1;NumThresholdNeighbors=1;MatchId=1669;TruScore=0.666667;PctSeqSimilarity=0;PctSizeSimilarity=1;PctRecOverlap=1;SizeDiff=0;StartDistance=0;EndDistance=0	GT	0/1
chr12	54407845	HG2_PB_SVrefine2Falcon1plusDovetail_2496	N	<INS>	10	PASS	END=54407845;SVTYPE=INS;SVLEN=335;SC=SKSV,cuteSV,pbsv,SVIM,SVIM-asm,PAV,Dipcall;NumNeighbors=1;NumThresholdNeighbors=1;MatchId=1696;TruScore=0.666667;PctSeqSimilarity=0;PctSizeSimilarity=1;PctRecOverlap=1;SizeDiff=0;StartDistance=0;EndDistance=0	GT	0/1
chr12	56299647	HG4_Ill_250bpfermikitraw_17478	N	<INS>	20	PASS	END=56299647;SVTYPE=INS;SVLEN=77;SC=SKSV,cuteSV,pbsv,SVIM,SVIM-asm,PAV,Dipcall;NumNeighbors=1;NumThresholdNeighbors=1;MatchId=1697;TruScore=0.666667;PctSeqSimilarity=0;PctSizeSimilarity=1;PctRecOverlap=1;SizeDiff=0;StartDistance=0;EndDistance=0	GT	0/1
chr12	133451187	HG2_Ill_GATKHC_22076	N	<DEL>	20	PASS	END=133451240;SVTYPE=DEL;SVLEN=53;SC=SKSV,cuteSV;NumNeighbors=1;NumThresholdNeighbors=1;MatchId=1704;TruScore=0.666667;PctSeqSimilarity=0;PctSizeSimilarity=1;PctRecOverlap=1;SizeDiff=0;StartDistance=0;EndDistance=0	GT	0/1
chr12	2214720	HG4_PB_SVrefine2PBcRDovetail_6519	N	<DEL>	10	PASS	END=2215038;SVTYPE=DEL;SVLEN=318;SC=SKSV,cuteSV,pbsv,SVIM-asm,PAV,Dipcall;NumNeighbors=1;NumThresholdNeighbors=1;MatchId=1705;TruScore=0.666667;PctSeqSimilarity=0;PctSizeSimilarity=1;PctRecOverlap=1;SizeDiff=0;StartDistance=0;EndDistance=0	GT	0/1
chr12	13678453	HG2_PB_SVrefine2Falcon2Bionano_6409	N	<INS>	10	PASS	END=13678453;SVTYPE=INS;SVLEN=307;SC=SKSV,cuteSV,pbsv,SVIM,SVIM-asm,PAV,Dipcall;NumNeighbors=1;NumThresholdNeighbors=1;MatchId=1707;TruScore=0.666667;PctSeqSimilarity=0;PctSizeSimilarity=1;PctRecOverlap=1;SizeDiff=0;StartDistance=0;EndDistance=0	GT	0/1
chr12	25744074	HG3_PB_pbsv_12751	N	<INS>	10	PASS	END=25744074;SVTYPE=INS;SVLEN=1006;SC=SKSV,cuteSV,pbsv,SVIM,SVIM-asm,PAV,Dipcall;NumNeighbors=1;NumThresholdNeighbors=1;MatchId=1713;TruScore=0.666667;PctSeqSimilarity=0;PctSizeSimilarity=1;PctRecOverlap=1;SizeDiff=0;StartDistance=0;EndDistance=0	GT	0/1
chr12	59029086	HG2_PB_PB10Xdip_7551	N	<INS>	10	PASS	END=59029086;SVTYPE=INS;SVLEN=2372;SC=SKSV,cuteSV,SVIM;NumNeighbors=1;NumThresholdNeighbors=1;MatchId=1727;TruScore=0.666667;PctSeqSimilarity=0;PctSizeSimilarity=1;PctRecOverlap=1;SizeDiff=0;StartDistance=0;EndDistance=0	GT	0/1
chr12	80154701	HG3_PB_SVrefine2PBcRDovetail_6297	N	<INS>	10	PASS	END=80154701;SVTYPE=INS;SVLEN=7881;SC=SKSV,cuteSV,pbsv,SVIM,SVIM-asm,PAV,Dipcall;NumNeighbors=1;NumThresholdNeighbors=1;MatchId=1729;TruScore=0.666667;PctSeqSimilarity=0;PctSizeSimilarity=1;PctRecOverlap=1;SizeDiff=0;StartDistance=0;EndDistance=0	GT	0/1
chr12	93845894	HG2_PB_HySA_24412	N	<INS>	10	PASS	END=93845894;SVTYPE=INS;SVLEN=3617;SC=SKSV,cuteSV,pbsv,SVIM;NumNeighbors=1;NumThresholdNeighbors=1;MatchId=1734;TruScore=0.666667;PctSeqSimilarity=0;PctSizeSimilarity=1;PctRecOverlap=1;SizeDiff=0;StartDistance=0;EndDistance=0	GT	0/1
chr13	114544603	HG2_PB_pbsv_14607	N	<DEL>	20	PASS	END=114544681;SVTYPE=DEL;SVLEN=78;SC=SKSV,Dipcall;NumNeighbors=1;NumThresholdNeighbors=1;MatchId=1740;TruScore=0.666667;PctSeqSimilarity=0;PctSizeSimilarity=1;PctRecOverlap=1;SizeDiff=0;StartDistance=0;EndDistance=0	GT	0/1
chr13	108695325	HG4_Ill_250bpfermikitraw_19003	N	<INS>	20	PASS	END=108695325;SVTYPE=INS;SVLEN=50;SC=SKSV,pbsv;NumNeighbors=1;NumThresholdNeighbors=1;MatchId=1760;TruScore=0.666667;PctSeqSimilarity=0;PctSizeSimilarity=1;PctRecOverlap=1;SizeDiff=0;StartDistance=0;EndDistance=0	GT	0/1
chr13	114072079	HG2_Ill_GATKHC_23177	N	<INS>	20	PASS	END=114072079;SVTYPE=INS;SVLEN=55;SC=SKSV,pbsv;NumNeighbors=1;NumThresholdNeighbors=1;MatchId=1772;TruScore=0.666667;PctSeqSimilarity=0;PctSizeSimilarity=1;PctRecOverlap=1;SizeDiff=0;StartDistance=0;EndDistance=0	GT	1/1
chr13	114848978	HG2_PB_SVrefine2Falcon1plusDovetail_3347	N	<DEL>	10	PASS	END=114850382;SVTYPE=DEL;SVLEN=1404;SC=SKSV,pbsv,Dipcall;NumNeighbors=1;NumThresholdNeighbors=1;MatchId=1827;TruScore=0.666667;PctSeqSimilarity=0;PctSizeSimilarity=1;PctRecOverlap=1;SizeDiff=0;StartDistance=0;EndDistance=0	GT	0/1
chr13	114852676	HG3_Ill_scalpel_13973	N	<DEL>	20	PASS	END=114852730;SVTYPE=DEL;SVLEN=54;SC=SKSV,cuteSV,pbsv,SVIM,Dipcall;NumNeighbors=1;NumThresholdNeighbors=1;MatchId=1828;TruScore=0.666667;PctSeqSimilarity=0;PctSizeSimilarity=1;PctRecOverlap=1;SizeDiff=0;StartDistance=0;EndDistance=0	GT	0/1
chr13	114195537	HG2_PB_SVrefine2PBcRplusDovetail_3114	N	<DEL>	10	PASS	END=114195822;SVTYPE=DEL;SVLEN=285;SC=SKSV,pbsv,SVIM-asm,Dipcall;NumNeighbors=1;NumThresholdNeighbors=1;MatchId=1836;TruScore=0.666667;PctSeqSimilarity=0;PctSizeSimilarity=1;PctRecOverlap=1;SizeDiff=0;StartDistance=0;EndDistance=0	GT	0/1
chr13	105433395	HG2_Ill_GATKHC_22978	N	<INS>	20	PASS	END=105433395;SVTYPE=INS;SVLEN=76;SC=SKSV,pbsv;NumNeighbors=1;NumThresholdNeighbors=1;MatchId=1850;TruScore=0.666667;PctSeqSimilarity=0;PctSizeSimilarity=1;PctRecOverlap=1;SizeDiff=0;StartDistance=0;EndDistance=0	GT	0/1
chr13	101104451	HG2_PB_pbsv_14369	N	<INS>	10	PASS	END=101104451;SVTYPE=INS;SVLEN=1373;SC=SKSV,cuteSV,SVIM;NumNeighbors=1;NumThresholdNeighbors=1;MatchId=1851;TruScore=0.666667;PctSeqSimilarity=0;PctSizeSimilarity=1;PctRecOverlap=1;SizeDiff=0;StartDistance=0;EndDistance=0	GT	1/1
chr14	92023679	HG2_PB_pbsv_15029	N	<DEL>	10	PASS	END=92023729;SVTYPE=DEL;SVLEN=50;SC=SKSV,pbsv;NumNeighbors=1;NumThresholdNeighbors=1;MatchId=1872;TruScore=0.666667;PctSeqSimilarity=0;PctSizeSimilarity=1;PctRecOverlap=1;SizeDiff=0;StartDistance=0;EndDistance=0	GT	1/1
chr14	101262946	HG2_PB_HySA_27486	N	<INS>	10	PASS	END=101262946;SVTYPE=INS;SVLEN=181;SC=SKSV,cuteSV,SVIM;NumNeighbors=1;NumThresholdNeighbors=1;MatchId=1895;TruScore=0.666667;PctSeqSimilarity=0;PctSizeSimilarity=1;PctRecOverlap=1;SizeDiff=0;StartDistance=0;EndDistance=0	GT	0/1
chr14	86753415	HG3_Ill_scalpel_14396	N	<DEL>	20	PASS	END=86753479;SVTYPE=DEL;SVLEN=64;SC=SKSV,cuteSV,pbsv,SVIM;NumNeighbors=1;NumThresholdNeighbors=1;MatchId=1909;TruScore=0.666667;PctSeqSimilarity=0;PctSizeSimilarity=1;PctRecOverlap=1;SizeDiff=0;StartDistance=0;EndDistance=0	GT	0/1
chr14	41313519	HG3_Ill_GATKHCSBGrefine_9695	N	<INS>	20	PASS	END=41313519;SVTYPE=INS;SVLEN=61;SC=SKSV,cuteSV,pbsv;NumNeighbors=1;NumThresholdNeighbors=1;MatchId=1912;TruScore=0.666667;PctSeqSimilarity=0;PctSizeSimilarity=1;PctRecOverlap=1;SizeDiff=0;StartDistance=0;EndDistance=0	GT	0/1
chr14	102248371	HG2_PB_SVrefine2PBcRplusDovetail_3398	N	<DEL>	10	PASS	END=102248930;SVTYPE=DEL;SVLEN=559;SC=SKSV,cuteSV,SVIM;NumNeighbors=1;NumThresholdNeighbors=1;MatchId=1919;TruScore=0.666667;PctSeqSimilarity=0;PctSizeSimilarity=1;PctRecOverlap=1;SizeDiff=0;StartDistance=0;EndDistance=0	GT	0/1
chr14	21176134	HG2_PB_PB10Xdip_9548	N	<INS>	10	PASS	END=21176134;SVTYPE=INS;SVLEN=2472;SC=SKSV,cuteSV,SVIM;NumNeighbors=1;NumThresholdNeighbors=1;MatchId=1926;TruScore=0.666667;PctSeqSimilarity=0;PctSizeSimilarity=1;PctRecOverlap=1;SizeDiff=0;StartDistance=0;EndDistance=0	GT	0/1
chr14	34493338	HG2_Ill_MetaSV_1434	N	<INS>	20	PASS	END=34493338;SVTYPE=INS;SVLEN=314;SC=SKSV,cuteSV,SVIM;NumNeighbors=1;NumThresholdNeighbors=1;MatchId=1936;TruScore=0.666667;PctSeqSimilarity=0;PctSizeSimilarity=1;PctRecOverlap=1;SizeDiff=0;StartDistance=0;EndDistance=0	GT	0/1
chr15	29853207	HG4_Ill_SVrefine2DISCOVARDovetail_10750	N	<INS>	20	PASS	END=29853207;SVTYPE=INS;SVLEN=6935;SC=SKSV,cuteSV,SVIM;NumNeighbors=1;NumThresholdNeighbors=1;MatchId=1953;TruScore=0.666667;PctSeqSimilarity=0;PctSizeSimilarity=1;PctRecOverlap=1;SizeDiff=0;StartDistance=0;EndDistance=0	GT	0/1
chr15	66394597	HG2_PB_PB10Xdip_10768	N	<INS>	20	PASS	END=66394597;SVTYPE=INS;SVLEN=12136;SC=SKSV,cuteSV,SVIM;NumNeighbors=1;NumThresholdNeighbors=1;MatchId=1971;TruScore=0.666667;PctSeqSimilarity=0;PctSizeSimilarity=1;PctRecOverlap=1;SizeDiff=0;StartDistance=0;EndDistance=0	GT	1/1
chr15	100466610	HG2_PB_SVrefine2Falcon1plusDovetail_3986	N	<DEL>	10	PASS	END=100467557;SVTYPE=DEL;SVLEN=947;SC=SKSV,pbsv,SVIM,SVIM-asm,Dipcall;NumNeighbors=1;NumThresholdNeighbors=1;MatchId=1989;TruScore=0.666667;PctSeqSimilarity=0;PctSizeSimilarity=1;PctRecOverlap=1;SizeDiff=0;StartDistance=0;EndDistance=0	GT	0/1
chr15	45753622	HG2_PB_SVrefine2Falcon1plusDovetail_3785	N	<INS>	10	PASS	END=45753622;SVTYPE=INS;SVLEN=184;SC=SKSV,pbsv;NumNeighbors=1;NumThresholdNeighbors=1;MatchId=1997;TruScore=0.666667;PctSeqSimilarity=0;PctSizeSimilarity=1;PctRecOverlap=1;SizeDiff=0;StartDistance=0;EndDistance=0	GT	0/1
chr16	81610565	HG2_PB_SVrefine2Falcon1plusDovetail_4435	N	<INS>	10	PASS	END=81610565;SVTYPE=INS;SVLEN=894;SC=SKSV,cuteSV,pbsv,SVIM;NumNeighbors=1;NumThresholdNeighbors=1;MatchId=2006;TruScore=0.666667;PctSeqSimilarity=0;PctSizeSimilarity=1;PctRecOverlap=1;SizeDiff=0;StartDistance=0;EndDistance=0	GT	0/1
chr16	83691420	HG3_PB_SVrefine2Falcon1Dovetail_10017	N	<INS>	10	PASS	END=83691420;SVTYPE=INS;SVLEN=323;SC=SKSV,cuteSV,pbsv,SVIM,SVIM-asm,PAV,Dipcall;NumNeighbors=1;NumThresholdNeighbors=1;MatchId=2010;TruScore=0.666667;PctSeqSimilarity=0;PctSizeSimilarity=1;PctRecOverlap=1;SizeDiff=0;StartDistance=0;EndDistance=0	GT	1/1
chr16	661595	HG3_PB_SVrefine2Falcon1Dovetail_9575	N	<DEL>	10	PASS	END=661834;SVTYPE=DEL;SVLEN=239;SC=SKSV,pbsv,PAV;NumNeighbors=1;NumThresholdNeighbors=1;MatchId=2031;TruScore=0.666667;PctSeqSimilarity=0;PctSizeSimilarity=1;PctRecOverlap=1;SizeDiff=0;StartDistance=0;EndDistance=0	GT	1/1
chr16	4254407	HG3_Ill_manta_3527	N	<INS>	20	PASS	END=4254407;SVTYPE=INS;SVLEN=56;SC=SKSV,cuteSV,pbsv,SVIM,SVIM-asm,PAV,Dipcall;NumNeighbors=1;NumThresholdNeighbors=1;MatchId=2049;TruScore=0.666667;PctSeqSimilarity=0;PctSizeSimilarity=1;PctRecOverlap=1;SizeDiff=0;StartDistance=0;EndDistance=0	GT	0/1
chr16	952570	HG3_PB_SVrefine2Falcon1Dovetail_9596	N	<INS>	10	PASS	END=952570;SVTYPE=INS;SVLEN=604;SC=SKSV,cuteSV,pbsv,SVIM,SVIM-asm,PAV,Dipcall;NumNeighbors=1;NumThresholdNeighbors=1;MatchId=2059;TruScore=0.666667;PctSeqSimilarity=0;PctSizeSimilarity=1;PctRecOverlap=1;SizeDiff=0;StartDistance=0;EndDistance=0	GT	1/1
chr16	89973749	HG2_PB_SVrefine2Falcon2Bionano_8060	N	<INS>	10	PASS	END=89973749;SVTYPE=INS;SVLEN=1148;SC=SKSV,cuteSV,SVIM,SVIM-asm,PAV,Dipcall;NumNeighbors=1;NumThresholdNeighbors=1;MatchId=2069;TruScore=0.666667;PctSeqSimilarity=0;PctSizeSimilarity=1;PctRecOverlap=1;SizeDiff=0;StartDistance=0;EndDistance=0	GT	1/1
chr16	87251195	HG2_PB_SVrefine2Falcon2Bionano_8005	N	<INS>	10	PASS	END=87251195;SVTYPE=INS;SVLEN=473;SC=SKSV,cuteSV,pbsv,SVIM,SVIM-asm,PAV,Dipcall;NumNeighbors=1;NumThresholdNeighbors=1;MatchId=2088;TruScore=0.666667;PctSeqSimilarity=0;PctSizeSimilarity=1;PctRecOverlap=1;SizeDiff=0;StartDistance=0;EndDistance=0	GT	1/1
chr17	41323	HG2_PB_SVrefine2PB10Xhap12_11864	N	<INS>	10	PASS	END=41323;SVTYPE=INS;SVLEN=459;SC=SKSV,pbsv,SVIM,SVIM-asm,PAV,Dipcall;NumNeighbors=1;NumThresholdNeighbors=1;MatchId=2106;TruScore=0.666667;PctSeqSimilarity=0;PctSizeSimilarity=1;PctRecOverlap=1;SizeDiff=0;StartDistance=0;EndDistance=0	GT	1/1
chr17	12922942	HG4_Ill_150bpfermikitraw_20794	N	<DEL>	20	PASS	END=12923036;SVTYPE=DEL;SVLEN=94;SC=SKSV,cuteSV,SVIM;NumNeighbors=1;NumThresholdNeighbors=1;MatchId=2114;TruScore=0.666667;PctSeqSimilarity=0;PctSizeSimilarity=1;PctRecOverlap=1;SizeDiff=0;StartDistance=0;EndDistance=0	GT	0/1
chr17	230108	HG2_PB_SVrefine2Falcon1plusDovetail_4574	N	<INS>	10	PASS	END=230108;SVTYPE=INS;SVLEN=457;SC=SKSV,cuteSV,SVIM,SVIM-asm,PAV,Dipcall;NumNeighbors=1;NumThresholdNeighbors=1;MatchId=2119;TruScore=0.666667;PctSeqSimilarity=0;PctSizeSimilarity=1;PctRecOverlap=1;SizeDiff=0;StartDistance=0;EndDistance=0	GT	1/1
chr17	41119184	HG3_Ill_manta_3681	N	<DEL>	20	PASS	END=41119366;SVTYPE=DEL;SVLEN=182;SC=SKSV,cuteSV,pbsv,SVIM,PAV;NumNeighbors=1;NumThresholdNeighbors=1;MatchId=2149;TruScore=0.666667;PctSeqSimilarity=0;PctSizeSimilarity=1;PctRecOverlap=1;SizeDiff=0;StartDistance=0;EndDistance=0	GT	0/1
chr17	18268083	HG2_PB_PB10Xdip_13011	N	<INS>	20	PASS	END=18268083;SVTYPE=INS;SVLEN=8108;SC=SKSV,cuteSV,pbsv,SVIM;NumNeighbors=1;NumThresholdNeighbors=1;MatchId=2152;TruScore=0.666667;PctSeqSimilarity=0;PctSizeSimilarity=1;PctRecOverlap=1;SizeDiff=0;StartDistance=0;EndDistance=0	GT	0/1
chr17	550028	HG3_PB_HySA_24845	N	<INS>	10	PASS	END=550028;SVTYPE=INS;SVLEN=174;SC=SKSV,cuteSV,pbsv,SVIM,SVIM-asm,PAV,Dipcall;NumNeighbors=1;NumThresholdNeighbors=1;MatchId=2167;TruScore=0.666667;PctSeqSimilarity=0;PctSizeSimilarity=1;PctRecOverlap=1;SizeDiff=0;StartDistance=0;EndDistance=0	GT	1/1
chr17	74921321	HG2_PB_pbsv_16945	N	<INS>	10	PASS	END=74921321;SVTYPE=INS;SVLEN=748;SC=SKSV,cuteSV,SVIM;NumNeighbors=1;NumThresholdNeighbors=1;MatchId=2172;TruScore=0.666667;PctSeqSimilarity=0;PctSizeSimilarity=1;PctRecOverlap=1;SizeDiff=0;StartDistance=0;EndDistance=0	GT	1/1
chr17	80759977	HG3_PB_SVrefine2Falcon1Dovetail_10554	N	<INS>	10	PASS	END=80759977;SVTYPE=INS;SVLEN=1394;SC=SKSV,SVIM;NumNeighbors=1;NumThresholdNeighbors=1;MatchId=2173;TruScore=0.666667;PctSeqSimilarity=0;PctSizeSimilarity=1;PctRecOverlap=1;SizeDiff=0;StartDistance=0;EndDistance=0	GT	0/1
chr17	1020314	HG3_PB_SVrefine2Falcon1Dovetail_10207	N	<INS>	10	PASS	END=1020314;SVTYPE=INS;SVLEN=537;SC=SKSV,cuteSV,pbsv,SVIM,SVIM-asm,PAV,Dipcall;NumNeighbors=1;NumThresholdNeighbors=1;MatchId=2175;TruScore=0.666667;PctSeqSimilarity=0;PctSizeSimilarity=1;PctRecOverlap=1;SizeDiff=0;StartDistance=0;EndDistance=0	GT	1/1
chr17	78286167	HG2_PB_SVrefine2Falcon2Bionano_8376	N	<INS>	10	PASS	END=78286167;SVTYPE=INS;SVLEN=87;SC=SKSV,cuteSV,pbsv,SVIM;NumNeighbors=1;NumThresholdNeighbors=1;MatchId=2178;TruScore=0.666667;PctSeqSimilarity=0;PctSizeSimilarity=1;PctRecOverlap=1;SizeDiff=0;StartDistance=0;EndDistance=0	GT	0/1
chr17	26842625	HG2_PB_SVrefine2PBcRplusDovetail_4358	N	<DEL>	10	PASS	END=26842960;SVTYPE=DEL;SVLEN=335;SC=SKSV,cuteSV,pbsv,SVIM,SVIM-asm,PAV,Dipcall;NumNeighbors=1;NumThresholdNeighbors=1;MatchId=2179;TruScore=0.666667;PctSeqSimilarity=0;PctSizeSimilarity=1;PctRecOverlap=1;SizeDiff=0;StartDistance=0;EndDistance=0	GT	0/1
chr17	26844597	HG2_Ill_GATKHC_26393	N	<DEL>	20	PASS	END=26844665;SVTYPE=DEL;SVLEN=68;SC=SKSV,cuteSV;NumNeighbors=1;NumThresholdNeighbors=1;MatchId=2180;TruScore=0.666667;PctSeqSimilarity=0;PctSizeSimilarity=1;PctRecOverlap=1;SizeDiff=0;StartDistance=0;EndDistance=0	GT	1/1
chr17	75480337	HG3_PB_SVrefine2PBcRDovetail_8207	N	<INS>	10	PASS	END=75480337;SVTYPE=INS;SVLEN=744;SC=SKSV,cuteSV,pbsv,SVIM,SVIM-asm,PAV,Dipcall;NumNeighbors=1;NumThresholdNeighbors=1;MatchId=2182;TruScore=0.666667;PctSeqSimilarity=0;PctSizeSimilarity=1;PctRecOverlap=1;SizeDiff=0;StartDistance=0;EndDistance=0	GT	1/1
chr17	55210028	HG2_PB_assemblyticsfalcon_10833	N	<INS>	10	PASS	END=55210028;SVTYPE=INS;SVLEN=1837;SC=SKSV,cuteSV,pbsv,SVIM,SVIM-asm,PAV,Dipcall;NumNeighbors=1;NumThresholdNeighbors=1;MatchId=2196;TruScore=0.666667;PctSeqSimilarity=0;PctSizeSimilarity=1;PctRecOverlap=1;SizeDiff=0;StartDistance=0;EndDistance=0	GT	1/1
chr18	77085833	HG2_PB_SVrefine2Falcon1plusDovetail_5368	N	<INS>	10	PASS	END=77085833;SVTYPE=INS;SVLEN=205;SC=SKSV,cuteSV,pbsv,SVIM,SVIM-asm,PAV,Dipcall;NumNeighbors=1;NumThresholdNeighbors=1;MatchId=2206;TruScore=0.666667;PctSeqSimilarity=0;PctSizeSimilarity=1;PctRecOverlap=1;SizeDiff=0;StartDistance=0;EndDistance=0	GT	1/1
chr18	76793223	HG2_PB_SVrefine2Falcon2Bionano_8643	N	<INS>	10	PASS	END=76793223;SVTYPE=INS;SVLEN=1032;SC=SKSV,cuteSV,pbsv,SVIM,SVIM-asm,PAV,Dipcall;NumNeighbors=1;NumThresholdNeighbors=1;MatchId=2208;TruScore=0.666667;PctSeqSimilarity=0;PctSizeSimilarity=1;PctRecOverlap=1;SizeDiff=0;StartDistance=0;EndDistance=0	GT	0/1
chr18	76795536	HG2_PB_PB10Xdip_14457	N	<INS>	10	PASS	END=76795536;SVTYPE=INS;SVLEN=72;SC=SKSV,cuteSV,pbsv,SVIM,SVIM-asm,Dipcall;NumNeighbors=1;NumThresholdNeighbors=1;MatchId=2209;TruScore=0.666667;PctSeqSimilarity=0;PctSizeSimilarity=1;PctRecOverlap=1;SizeDiff=0;StartDistance=0;EndDistance=0	GT	0/1
chr18	76244897	HG2_PB_SVrefine2Falcon2Bionano_8628	N	<INS>	10	PASS	END=76244897;SVTYPE=INS;SVLEN=294;SC=SKSV,cuteSV,pbsv,SVIM,SVIM-asm,PAV,Dipcall;NumNeighbors=1;NumThresholdNeighbors=1;MatchId=2210;TruScore=0.666667;PctSeqSimilarity=0;PctSizeSimilarity=1;PctRecOverlap=1;SizeDiff=0;StartDistance=0;EndDistance=0	GT	0/1
chr18	75992380	HG2_PB_PB10Xdip_14373	N	<DEL>	20	PASS	END=75992482;SVTYPE=DEL;SVLEN=102;SC=SKSV,cuteSV,SVIM;NumNeighbors=1;NumThresholdNeighbors=1;MatchId=2212;TruScore=0.666667;PctSeqSimilarity=0;PctSizeSimilarity=1;PctRecOverlap=1;SizeDiff=0;StartDistance=0;EndDistance=0	GT	0/1
chr18	77116782	HG2_PB_SVrefine2Falcon2Bionano_8653	N	<INS>	10	PASS	END=77116782;SVTYPE=INS;SVLEN=868;SC=SKSV,cuteSV,pbsv,SVIM,SVIM-asm,Dipcall;NumNeighbors=1;NumThresholdNeighbors=1;MatchId=2219;TruScore=0.666667;PctSeqSimilarity=0;PctSizeSimilarity=1;PctRecOverlap=1;SizeDiff=0;StartDistance=0;EndDistance=0	GT	1/1
chr18	70633761	HG2_PB_SVrefine2PB10Xhap12_12732	N	<INS>	10	PASS	END=70633761;SVTYPE=INS;SVLEN=12878;SC=SKSV,cuteSV,pbsv,SVIM,SVIM-asm,PAV,Dipcall;NumNeighbors=1;NumThresholdNeighbors=1;MatchId=2243;TruScore=0.666667;PctSeqSimilarity=0;PctSizeSimilarity=1;PctRecOverlap=1;SizeDiff=0;StartDistance=0;EndDistance=0	GT	1/1
chr18	65121217	HG4_PB_SVrefine2PBcRDovetail_8756	N	<INS>	20	PASS	END=65121217;SVTYPE=INS;SVLEN=20466;SC=SKSV,cuteSV,pbsv,SVIM;NumNeighbors=1;NumThresholdNeighbors=1;MatchId=2258;TruScore=0.666667;PctSeqSimilarity=0;PctSizeSimilarity=1;PctRecOverlap=1;SizeDiff=0;StartDistance=0;EndDistance=0	GT	1/1
chr18	66203788	HG4_PB_SVrefine2PBcRDovetail_8760	N	<DEL>	20	PASS	END=66205967;SVTYPE=DEL;SVLEN=2179;SC=SKSV,pbsv,SVIM;NumNeighbors=1;NumThresholdNeighbors=1;MatchId=2260;TruScore=0.666667;PctSeqSimilarity=0;PctSizeSimilarity=1;PctRecOverlap=1;SizeDiff=0;StartDistance=0;EndDistance=0	GT	0/1
chr18	13672959	HG2_PB_SVrefine2Falcon1plusDovetail_5083	N	<INS>	10	PASS	END=13672959;SVTYPE=INS;SVLEN=513;SC=SKSV,cuteSV,pbsv,SVIM,SVIM-asm,PAV,Dipcall;NumNeighbors=1;NumThresholdNeighbors=1;MatchId=2263;TruScore=0.666667;PctSeqSimilarity=0;PctSizeSimilarity=1;PctRecOverlap=1;SizeDiff=0;StartDistance=0;EndDistance=0	GT	0/1
chr18	77567689	HG2_PB_SVrefine2Falcon1plusDovetail_5402	N	<DEL>	10	PASS	END=77568110;SVTYPE=DEL;SVLEN=421;SC=SKSV,pbsv;NumNeighbors=1;NumThresholdNeighbors=1;MatchId=2264;TruScore=0.666667;PctSeqSimilarity=0;PctSizeSimilarity=1;PctRecOverlap=1;SizeDiff=0;StartDistance=0;EndDistance=0	GT	0/1
chr19	4884873	HG4_PB_SVrefine2Falcon1Dovetail_11092	N	<DEL>	20	PASS	END=4885438;SVTYPE=DEL;SVLEN=565;SC=SKSV,cuteSV,pbsv,SVIM,SVIM-asm,PAV,Dipcall;NumNeighbors=1;NumThresholdNeighbors=1;MatchId=2271;TruScore=0.666667;PctSeqSimilarity=0;PctSizeSimilarity=1;PctRecOverlap=1;SizeDiff=0;StartDistance=0;EndDistance=0	GT	0/1
chr19	8788116	HG2_Ill_GATKHC_28123	N	<INS>	20	PASS	END=8788116;SVTYPE=INS;SVLEN=56;SC=SKSV,pbsv;NumNeighbors=1;NumThresholdNeighbors=1;MatchId=2273;TruScore=0.666667;PctSeqSimilarity=0;PctSizeSimilarity=1;PctRecOverlap=1;SizeDiff=0;StartDistance=0;EndDistance=0	GT	0/1
chr19	1744598	HG3_Ill_250bpfermikitraw_22686	N	<INS>	20	PASS	END=1744598;SVTYPE=INS;SVLEN=54;SC=SKSV,cuteSV,pbsv,SVIM;NumNeighbors=1;NumThresholdNeighbors=1;MatchId=2283;TruScore=0.666667;PctSeqSimilarity=0;PctSizeSimilarity=1;PctRecOverlap=1;SizeDiff=0;StartDistance=0;EndDistance=0	GT	0/1
chr19	47336745	HG2_PB_PB10Xdip_15899	N	<INS>	10	PASS	END=47336745;SVTYPE=INS;SVLEN=3395;SC=SKSV,cuteSV,SVIM;NumNeighbors=1;NumThresholdNeighbors=1;MatchId=2286;TruScore=0.666667;PctSeqSimilarity=0;PctSizeSimilarity=1;PctRecOverlap=1;SizeDiff=0;StartDistance=0;EndDistance=0	GT	0/1
chr19	51462923	HG2_PB_SVrefine2Falcon1plusDovetail_5765	N	<INS>	10	PASS	END=51462923;SVTYPE=INS;SVLEN=459;SC=SKSV,cuteSV,SVIM;NumNeighbors=1;NumThresholdNeighbors=1;MatchId=2292;TruScore=0.666667;PctSeqSimilarity=0;PctSizeSimilarity=1;PctRecOverlap=1;SizeDiff=0;StartDistance=0;EndDistance=0	GT	1/1
chr19	51464184	HG2_Ill_SVrefine2DISCOVARplusDovetail_6172	N	<DEL>	20	PASS	END=51464318;SVTYPE=DEL;SVLEN=134;SC=SKSV,cuteSV,pbsv,SVIM;NumNeighbors=1;NumThresholdNeighbors=1;MatchId=2293;TruScore=0.666667;PctSeqSimilarity=0;PctSizeSimilarity=1;PctRecOverlap=1;SizeDiff=0;StartDistance=0;EndDistance=0	GT	0/1
chr19	9007241	HG2_PB_SVrefine2Falcon1plusDovetail_5537	N	<INS>	20	PASS	END=9007241;SVTYPE=INS;SVLEN=14828;SC=SKSV,cuteSV,SVIM;NumNeighbors=1;NumThresholdNeighbors=1;MatchId=2294;TruScore=0.666667;PctSeqSimilarity=0;PctSizeSimilarity=1;PctRecOverlap=1;SizeDiff=0;StartDistance=0;EndDistance=0	GT	1/1
chr19	3310037	HG2_Ill_GATKHCSBGrefine_11656	N	<DEL>	20	PASS	END=3310093;SVTYPE=DEL;SVLEN=56;SC=SKSV,cuteSV;NumNeighbors=1;NumThresholdNeighbors=1;MatchId=2298;TruScore=0.666667;PctSeqSimilarity=0;PctSizeSimilarity=1;PctRecOverlap=1;SizeDiff=0;StartDistance=0;EndDistance=0	GT	0/1
chr19	47922787	HG2_PB_SVrefine2Falcon1plusDovetail_5738	N	<INS>	20	PASS	END=47922787;SVTYPE=INS;SVLEN=4141;SC=SKSV,cuteSV,SVIM;NumNeighbors=1;NumThresholdNeighbors=1;MatchId=2304;TruScore=0.666667;PctSeqSimilarity=0;PctSizeSimilarity=1;PctRecOverlap=1;SizeDiff=0;StartDistance=0;EndDistance=0	GT	1/1
chr19	44953873	HG3_PB_SVrefine2PBcRDovetail_8885	N	<INS>	10	PASS	END=44953873;SVTYPE=INS;SVLEN=2576;SC=SKSV,cuteSV,SVIM;NumNeighbors=1;NumThresholdNeighbors=1;MatchId=2306;TruScore=0.666667;PctSeqSimilarity=0;PctSizeSimilarity=1;PctRecOverlap=1;SizeDiff=0;StartDistance=0;EndDistance=0	GT	0/1
chr19	51483819	HG3_PB_SVrefine2Falcon1Dovetail_11322	N	<INS>	10	PASS	END=51483819;SVTYPE=INS;SVLEN=523;SC=SKSV,cuteSV,pbsv,SVIM,SVIM-asm,PAV,Dipcall;NumNeighbors=1;NumThresholdNeighbors=1;MatchId=2307;TruScore=0.666667;PctSeqSimilarity=0;PctSizeSimilarity=1;PctRecOverlap=1;SizeDiff=0;StartDistance=0;EndDistance=0	GT	0/1
chr19	18800292	HG2_PB_SVrefine2PBcRplusDovetail_5143	N	<INS>	20	PASS	END=18800292;SVTYPE=INS;SVLEN=498;SC=SKSV,cuteSV,SVIM;NumNeighbors=1;NumThresholdNeighbors=1;MatchId=2310;TruScore=0.666667;PctSeqSimilarity=0;PctSizeSimilarity=1;PctRecOverlap=1;SizeDiff=0;StartDistance=0;EndDistance=0	GT	1/1
chr19	7515014	HG4_PB_SVrefine2Falcon1Dovetail_11112	N	<INS>	10	PASS	END=7515014;SVTYPE=INS;SVLEN=16563;SC=SKSV,cuteSV,pbsv,SVIM,SVIM-asm,PAV,Dipcall;NumNeighbors=1;NumThresholdNeighbors=1;MatchId=2316;TruScore=0.666667;PctSeqSimilarity=0;PctSizeSimilarity=1;PctRecOverlap=1;SizeDiff=0;StartDistance=0;EndDistance=0	GT	1/1
chr19	18660368	HG2_Ill_SVrefine2DISCOVARplusDovetail_5952	N	<DEL>	20	PASS	END=18660691;SVTYPE=DEL;SVLEN=323;SC=SKSV,cuteSV,pbsv,SVIM,SVIM-asm,PAV,Dipcall;NumNeighbors=1;NumThresholdNeighbors=1;MatchId=2317;TruScore=0.666667;PctSeqSimilarity=0;PctSizeSimilarity=1;PctRecOverlap=1;SizeDiff=0;StartDistance=0;EndDistance=0	GT	0/1
chr19	55983453	HG2_PB_SVrefine2PB10Xhap12_13375	N	<INS>	10	PASS	END=55983453;SVTYPE=INS;SVLEN=84;SC=SKSV,cuteSV,pbsv,SVIM;NumNeighbors=1;NumThresholdNeighbors=1;MatchId=2326;TruScore=0.666667;PctSeqSimilarity=0;PctSizeSimilarity=1;PctRecOverlap=1;SizeDiff=0;StartDistance=0;EndDistance=0	GT	0/1
chr19	39164082	HG4_Ill_150bpfermikitraw_22502	N	<INS>	20	PASS	END=39164082;SVTYPE=INS;SVLEN=54;SC=SKSV,cuteSV,pbsv,SVIM;NumNeighbors=1;NumThresholdNeighbors=1;MatchId=2331;TruScore=0.666667;PctSeqSimilarity=0;PctSizeSimilarity=1;PctRecOverlap=1;SizeDiff=0;StartDistance=0;EndDistance=0	GT	0/1
chr19	1162197	HG2_PB_PB10Xdip_14602	N	<INS>	10	PASS	END=1162197;SVTYPE=INS;SVLEN=3126;SC=SKSV,cuteSV,pbsv,SVIM;NumNeighbors=1;NumThresholdNeighbors=1;MatchId=2332;TruScore=0.666667;PctSeqSimilarity=0;PctSizeSimilarity=1;PctRecOverlap=1;SizeDiff=0;StartDistance=0;EndDistance=0	GT	1/1
chr20	62763178	HG2_PB_SVrefine2Falcon1plusDovetail_7187	N	<INS>	10	PASS	END=62763178;SVTYPE=INS;SVLEN=1231;SC=SKSV,SVIM,SVIM-asm,PAV,Dipcall;NumNeighbors=1;NumThresholdNeighbors=1;MatchId=2401;TruScore=0.666667;PctSeqSimilarity=0;PctSizeSimilarity=1;PctRecOverlap=1;SizeDiff=0;StartDistance=0;EndDistance=0	GT	1/1
chr20	54123229	HG3_PB_SVrefine2Falcon1Dovetail_11645	N	<INS>	20	PASS	END=54123229;SVTYPE=INS;SVLEN=41252;SC=SKSV,cuteSV,pbsv,SVIM;NumNeighbors=1;NumThresholdNeighbors=1;MatchId=2405;TruScore=0.666667;PctSeqSimilarity=0;PctSizeSimilarity=1;PctRecOverlap=1;SizeDiff=0;StartDistance=0;EndDistance=0	GT	1/1
chr21	16403119	HG2_PB_SVrefine2PB10Xhap12_13900	N	<INS>	20	PASS	END=16403119;SVTYPE=INS;SVLEN=200;SC=SKSV,pbsv;NumNeighbors=1;NumThresholdNeighbors=1;MatchId=2448;TruScore=0.666667;PctSeqSimilarity=0;PctSizeSimilarity=1;PctRecOverlap=1;SizeDiff=0;StartDistance=0;EndDistance=0	GT	1/1
chr21	46973548	HG2_PB_SVrefine2PB10Xhap12_14125	N	<INS>	10	PASS	END=46973548;SVTYPE=INS;SVLEN=464;SC=SKSV,cuteSV,pbsv,SVIM,SVIM-asm,Dipcall;NumNeighbors=1;NumThresholdNeighbors=1;MatchId=2457;TruScore=0.666667;PctSeqSimilarity=0;PctSizeSimilarity=1;PctRecOverlap=1;SizeDiff=0;StartDistance=0;EndDistance=0	GT	1/1
chr21	15811801	HG2_PB_PB10Xdip_18755	N	<INS>	20	PASS	END=15811801;SVTYPE=INS;SVLEN=12599;SC=SKSV,cuteSV,SVIM;NumNeighbors=1;NumThresholdNeighbors=1;MatchId=2467;TruScore=0.666667;PctSeqSimilarity=0;PctSizeSimilarity=1;PctRecOverlap=1;SizeDiff=0;StartDistance=0;EndDistance=0	GT	1/1
chr21	45824707	HG2_Ill_GATKHCSBGrefine_12521	N	<DEL>	20	PASS	END=45824797;SVTYPE=DEL;SVLEN=90;SC=SKSV,cuteSV,SVIM;NumNeighbors=1;NumThresholdNeighbors=1;MatchId=2472;TruScore=0.666667;PctSeqSimilarity=0;PctSizeSimilarity=1;PctRecOverlap=1;SizeDiff=0;StartDistance=0;EndDistance=0	GT	0/1
chr22	47572131	HG3_Ill_GATKHC_30625	N	<DEL>	20	PASS	END=47572185;SVTYPE=DEL;SVLEN=54;SC=SKSV,cuteSV,pbsv,SVIM,SVIM-asm,PAV,Dipcall;NumNeighbors=1;NumThresholdNeighbors=1;MatchId=2498;TruScore=0.666667;PctSeqSimilarity=0;PctSizeSimilarity=1;PctRecOverlap=1;SizeDiff=0;StartDistance=0;EndDistance=0	GT	0/1
chr22	17627177	HG2_PB_SVrefine2Falcon1plusDovetail_7490	N	<DEL>	10	PASS	END=17627363;SVTYPE=DEL;SVLEN=186;SC=SKSV,cuteSV,pbsv,SVIM,SVIM-asm,Dipcall;NumNeighbors=1;NumThresholdNeighbors=1;MatchId=2504;TruScore=0.666667;PctSeqSimilarity=0;PctSizeSimilarity=1;PctRecOverlap=1;SizeDiff=0;StartDistance=0;EndDistance=0	GT	0/1
chr22	18588640	HG2_PB_SVrefine2Falcon2Bionano_9620	N	<INS>	10	PASS	END=18588640;SVTYPE=INS;SVLEN=382;SC=SKSV,cuteSV,pbsv,SVIM,SVIM-asm,PAV,Dipcall;NumNeighbors=1;NumThresholdNeighbors=1;MatchId=2519;TruScore=0.666667;PctSeqSimilarity=0;PctSizeSimilarity=1;PctRecOverlap=1;SizeDiff=0;StartDistance=0;EndDistance=0	GT	1/1
chr22	22752585	HG2_10X_SVrefine210Xhap12_13555	N	<INS>	20	PASS	END=22752585;SVTYPE=INS;SVLEN=9100;SC=SKSV,SVIM;NumNeighbors=1;NumThresholdNeighbors=1;MatchId=2523;TruScore=0.666667;PctSeqSimilarity=0;PctSizeSimilarity=1;PctRecOverlap=1;SizeDiff=0;StartDistance=0;EndDistance=0	GT	0/1
chr22	22878217	HG2_Ill_SVrefine2DISCOVARplusDovetail_8014	N	<INS>	20	PASS	END=22878217;SVTYPE=INS;SVLEN=11924;SC=SKSV,cuteSV,SVIM;NumNeighbors=1;NumThresholdNeighbors=1;MatchId=2532;TruScore=0.666667;PctSeqSimilarity=0;PctSizeSimilarity=1;PctRecOverlap=1;SizeDiff=0;StartDistance=0;EndDistance=0	GT	1/1
chr1	154353497	HG2_Ill_GATKHCSBGrefine_549	N	<DEL>	10	PASS	END=154353549;SVTYPE=DEL;SVLEN=52;SC=SKSV	GT	0/1
chr1	91924888	HG2_Ill_scalpel_570	N	<INS>	20	PASS	END=91924888;SVTYPE=INS;SVLEN=105;SC=SKSV	GT	0/1
chr1	20950239	HG4_PB_HySA_376	N	<INS>	10	PASS	END=20950239;SVTYPE=INS;SVLEN=1280;SC=SKSV	GT	1/1
chr2	238120430	HG2_Ill_150bpfermikitraw_3653	N	<DEL>	20	PASS	END=238120483;SVTYPE=DEL;SVLEN=53;SC=SKSV	GT	0/1
chr2	242146553	HG4_Ill_150bpfermikitraw_3867	N	<DEL>	20	PASS	END=242146611;SVTYPE=DEL;SVLEN=58;SC=SKSV	GT	1/1
chr3	188354722	HG3_PB_SVrefine2Falcon1Dovetail_2466	N	<INS>	10	PASS	END=188354722;SVTYPE=INS;SVLEN=1515;SC=SKSV	GT	0/1
chr4	187879298	HG2_Ill_svaba_6782	N	<INS>	20	PASS	END=187879298;SVTYPE=INS;SVLEN=86;SC=SKSV	GT	0/1
chr4	139660352	HG2_10X_SVrefine210Xhap12_3616	N	<DEL>	20	PASS	END=139660429;SVTYPE=DEL;SVLEN=77;SC=SKSV	GT	0/1
chr4	77840019	HG2_PB_assemblyticsPBcR_19004	N	<DEL>	20	PASS	END=77840079;SVTYPE=DEL;SVLEN=60;SC=SKSV	GT	1/1
chr4	92920204	HG4_Ill_250bpfermikitraw_6616	N	<DEL>	20	PASS	END=92920257;SVTYPE=DEL;SVLEN=53;SC=SKSV	GT	0/1
chr6	168889509	HG2_Ill_250bpfermikitraw_10629	N	<DEL>	20	PASS	END=168889607;SVTYPE=DEL;SVLEN=98;SC=SKSV	GT	0/1
chr7	80801689	HG2_Ill_GATKHCSBGrefine_5728	N	<DEL>	20	PASS	END=80802025;SVTYPE=DEL;SVLEN=336;SC=SKSV	GT	1/1
chr7	157884617	HG2_PB_HySA_16207	N	<INS>	20	PASS	END=157884617;SVTYPE=INS;SVLEN=94;SC=SKSV	GT	1/1
chr7	69961993	HG3_Ill_150bpfermikitraw_10752	N	<DEL>	20	PASS	END=69962080;SVTYPE=DEL;SVLEN=87;SC=SKSV	GT	0/1
chr7	22068754	HG2_10X_allpass_1332	N	<DEL>	20	PASS	END=22068908;SVTYPE=DEL;SVLEN=154;SC=SKSV	GT	0/1
chr7	77139270	HG4_PB_pbsv_8313	N	<INS>	10	PASS	END=77139270;SVTYPE=INS;SVLEN=709;SC=SKSV	GT	1/1
chr7	105160925	HG2_Ill_SVrefine2DISCOVARplusDovetail_12298	N	<INS>	20	PASS	END=105160925;SVTYPE=INS;SVLEN=231;SC=SKSV	GT	0/1
chr7	420489	HG2_PB_SVrefine2Falcon2Bionano_3788	N	<INS>	10	PASS	END=420489;SVTYPE=INS;SVLEN=60;SC=SKSV	GT	0/1
chr8	16047248	HG3_PB_SVrefine2Falcon1Dovetail_5649	N	<INS>	10	PASS	END=16047248;SVTYPE=INS;SVLEN=767;SC=SKSV	GT	1/1
chr8	1528839	HG2_Ill_250bpfermikitraw_12213	N	<INS>	20	PASS	END=1528839;SVTYPE=INS;SVLEN=56;SC=SKSV	GT	0/1
chr8	134727672	HG4_PB_HySA_14252	N	<INS>	20	PASS	END=134727672;SVTYPE=INS;SVLEN=53;SC=SKSV	GT	0/1
chr10	133639871	HG4_PB_SVrefine2PBcRDovetail_5916	N	<INS>	10	PASS	END=133639871;SVTYPE=INS;SVLEN=148;SC=SKSV	GT	0/1
chr10	34177839	HG2_PB_SVrefine2Falcon1plusDovetail_1221	N	<INS>	10	PASS	END=34177839;SVTYPE=INS;SVLEN=306;SC=SKSV	GT	1/1
chr10	105460776	HG3_Ill_manta_2663	N	<DEL>	20	PASS	END=105460863;SVTYPE=DEL;SVLEN=87;SC=SKSV	GT	1/1
chr10	17522872	HG2_Ill_breakscan11_4153	N	<INS>	20	PASS	END=17522872;SVTYPE=INS;SVLEN=947;SC=SKSV	GT	0/1
chr11	93154136	HG4_Ill_MetaSV_890	N	<DEL>	20	PASS	END=93160197;SVTYPE=DEL;SVLEN=6061;SC=SKSV	GT	1/1
chr12	6037571	HG2_Ill_manta_3574	N	<DEL>	20	PASS	END=6037634;SVTYPE=DEL;SVLEN=63;SC=SKSV	GT	0/1
chr12	131530398	HG2_PB_SVrefine2PB10Xhap12_9887	N	<INS>	10	PASS	END=131530398;SVTYPE=INS;SVLEN=436;SC=SKSV	GT	1/1
chr12	67632877	HG4_Ill_GATKHC_21228	N	<INS>	20	PASS	END=67632877;SVTYPE=INS;SVLEN=55;SC=SKSV	GT	0/1
chr12	18248318	HG2_Ill_250bpfermikitraw_17337	N	<INS>	20	PASS	END=18248318;SVTYPE=INS;SVLEN=69;SC=SKSV	GT	1/1
chr12	131522186	HG4_Ill_150bpfermikitraw_17466	N	<DEL>	20	PASS	END=131522373;SVTYPE=DEL;SVLEN=187;SC=SKSV	GT	0/1
chr14	93106142	HG4_Ill_GATKHC_23896	N	<INS>	20	PASS	END=93106142;SVTYPE=INS;SVLEN=52;SC=SKSV	GT	1/1
chr14	105652603	HG2_PB_SVrefine2Falcon2Bionano_7540	N	<DEL>	10	PASS	END=105652725;SVTYPE=DEL;SVLEN=122;SC=SKSV	GT	0/1
chr16	89645802	HG2_PB_SVrefine2Falcon1plusDovetail_4529	N	<DEL>	10	PASS	END=89646215;SVTYPE=DEL;SVLEN=413;SC=SKSV	GT	0/1
chr16	89046073	HG3_PB_SVrefine2PBcRDovetail_7881	N	<INS>	10	PASS	END=89046073;SVTYPE=INS;SVLEN=370;SC=SKSV	GT	1/1
chr16	89022080	HG2_PB_pbsv_16328	N	<DEL>	10	PASS	END=89022136;SVTYPE=DEL;SVLEN=56;SC=SKSV	GT	1/1
chr17	71265271	HG3_Ill_150bpfermikitraw_21125	N	<INS>	20	PASS	END=71265271;SVTYPE=INS;SVLEN=52;SC=SKSV	GT	0/1
chr18	41942000	HG2_PB_PB10Xdip_14150	N	<INS>	10	PASS	END=41942000;SVTYPE=INS;SVLEN=463;SC=SKSV	GT	1/1
chr19	6355682	HG2_PB_SVrefine2PBcRplusDovetail_5066	N	<DEL>	10	PASS	END=6355807;SVTYPE=DEL;SVLEN=125;SC=SKSV	GT	0/1
chr19	14488489	HG2_Ill_GATKHCSBGrefine_11718	N	<INS>	10	PASS	END=14488489;SVTYPE=INS;SVLEN=58;SC=SKSV	GT	0/1
chr19	33949706	HG2_PB_SVrefine2PBcRplusDovetail_5219	N	<INS>	20	PASS	END=33949706;SVTYPE=INS;SVLEN=941;SC=SKSV	GT	1/1
chr19	54810770	HG3_Ill_GATKHCSBGrefine_11803	N	<DEL>	20	PASS	END=54811491;SVTYPE=DEL;SVLEN=721;SC=SKSV	GT	1/1
chr21	47026017	HG2_PB_SVrefine2PBcRplusDovetail_6902	N	<INS>	10	PASS	END=47026017;SVTYPE=INS;SVLEN=140;SC=SKSV	GT	0/1
chr21	46825202	HG3_Ill_svaba_23710	N	<INS>	20	PASS	END=46825202;SVTYPE=INS;SVLEN=57;SC=SKSV	GT	1/1
chr22	46898279	HG2_Ill_GATKHC_30665	N	<INS>	20	PASS	END=46898279;SVTYPE=INS;SVLEN=51;SC=SKSV	GT	0/1
chr1	39677662	HG2_Ill_GATKHCSBGrefine_200	N	<INS>	20	PASS	END=39677662;SVTYPE=INS;SVLEN=318;SC=cuteSV,SVIM;NumNeighbors=0;NumThresholdNeighbors=0;MatchId=0;TruScore=0.666667;PctSeqSimilarity=0;PctSizeSimilarity=1;PctRecOverlap=1;SizeDiff=0;StartDistance=0;EndDistance=0	GT	0/1
chr1	110663084	HG2_PB_SVrefine2PB10Xhap12_631	N	<INS>	20	PASS	END=110663084;SVTYPE=INS;SVLEN=4766;SC=SVIM;NumNeighbors=0;NumThresholdNeighbors=0	GT	1/1
chr1	1860802	HG2_PB_SVrefine2PB10Xhap12_34	N	<INS>	10	PASS	END=1860802;SVTYPE=INS;SVLEN=1055;SC=cuteSV,SVIM;NumNeighbors=0;NumThresholdNeighbors=0;MatchId=2;TruScore=0.666667;PctSeqSimilarity=0;PctSizeSimilarity=1;PctRecOverlap=1;SizeDiff=0;StartDistance=0;EndDistance=0	GT	1/1
chr1	201224978	HG3_PB_SVrefine2Falcon1Dovetail_664	N	<INS>	10	PASS	END=201224978;SVTYPE=INS;SVLEN=432;SC=cuteSV,SVIM;NumNeighbors=0;NumThresholdNeighbors=0;MatchId=3;TruScore=0.666667;PctSeqSimilarity=0;PctSizeSimilarity=1;PctRecOverlap=1;SizeDiff=0;StartDistance=0;EndDistance=0	GT	0/1
chr1	113542105	HG3_PB_SVrefine2Falcon1Dovetail_456	N	<INS>	20	PASS	END=113542105;SVTYPE=INS;SVLEN=1832;SC=SVIM;NumNeighbors=0;NumThresholdNeighbors=0	GT	0/1
chr1	8446627	HG3_Ill_GATKHCSBGrefine_70	N	<INS>	20	PASS	END=8446627;SVTYPE=INS;SVLEN=309;SC=SVIM;NumNeighbors=0;NumThresholdNeighbors=0	GT	0/1
chr1	247362990	HG4_Ill_GATKHCSBGrefine_965	N	<INS>	20	PASS	END=247362990;SVTYPE=INS;SVLEN=78;SC=pbsv;NumNeighbors=0;NumThresholdNeighbors=0	GT	1/1
chr1	3495309	HG2_Ill_150bpfermikitraw_55	N	<INS>	20	PASS	END=3495309;SVTYPE=INS;SVLEN=91;SC=pbsv;NumNeighbors=0;NumThresholdNeighbors=0	GT	1/1
chr1	59871863	HG3_PB_HySA_696	N	<INS>	20	PASS	END=59871863;SVTYPE=INS;SVLEN=319;SC=SVIM;NumNeighbors=0;NumThresholdNeighbors=0	GT	0/1
chr1	247574178	HG2_10X_SVrefine210Xhap12_1096	N	<INS>	20	PASS	END=247574178;SVTYPE=INS;SVLEN=2807;SC=SVIM;NumNeighbors=0;NumThresholdNeighbors=0	GT	0/1
chr1	247590763	HG4_PB_SVrefine2Falcon1Dovetail_914	N	<INS>	20	PASS	END=247590763;SVTYPE=INS;SVLEN=146;SC=pbsv;NumNeighbors=0;NumThresholdNeighbors=0	GT	1/1
chr1	115690182	HG2_Ill_GATKHC_1160	N	<INS>	20	PASS	END=115690182;SVTYPE=INS;SVLEN=68;SC=Dipcall;NumNeighbors=0;NumThresholdNeighbors=0	GT	0/1
chr1	108142466	HG3_PB_SVrefine2Falcon1Dovetail_430	N	<INS>	10	PASS	END=108142466;SVTYPE=INS;SVLEN=302;SC=SVIM;NumNeighbors=0;NumThresholdNeighbors=0	GT	0/1
chr1	96618650	HG2_Ill_GATKHCSBGrefine_396	N	<INS>	20	PASS	END=96618650;SVTYPE=INS;SVLEN=66;SC=pbsv;NumNeighbors=0;NumThresholdNeighbors=0	GT	0/1
chr1	113316159	HG2_PB_SVrefine2PBcRplusDovetail_516	N	<INS>	10	PASS	END=113316159;SVTYPE=INS;SVLEN=175;SC=cuteSV,pbsv,SVIM,SVIM-asm,PAV,Dipcall;NumNeighbors=0;NumThresholdNeighbors=0;MatchId=14;TruScore=0.666667;PctSeqSimilarity=0;PctSizeSimilarity=1;PctRecOverlap=1;SizeDiff=0;StartDistance=0;EndDistance=0	GT	1/1
chr1	7017756	HG3_PB_pbsv_159	N	<INS>	20	PASS	END=7017756;SVTYPE=INS;SVLEN=122;SC=pbsv;NumNeighbors=0;NumThresholdNeighbors=0	GT	0/1
chr1	156297836	HG3_Ill_GATKHCSBGrefine_547	N	<INS>	20	PASS	END=156297836;SVTYPE=INS;SVLEN=142;SC=pbsv;NumNeighbors=0;NumThresholdNeighbors=0	GT	1/1
chr1	186764512	HG4_PB_HySA_1496	N	<DEL>	20	PASS	END=186765007;SVTYPE=DEL;SVLEN=495;SC=pbsv;NumNeighbors=0;NumThresholdNeighbors=0	GT	1/1
chr1	196406141	HG2_Ill_SVrefine2DISCOVARplusDovetail_866	N	<INS>	20	PASS	END=196406141;SVTYPE=INS;SVLEN=325;SC=cuteSV,SVIM;NumNeighbors=0;NumThresholdNeighbors=0;MatchId=18;TruScore=0.666667;PctSeqSimilarity=0;PctSizeSimilarity=1;PctRecOverlap=1;SizeDiff=0;StartDistance=0;EndDistance=0	GT	1/1
chr1	94341678	HG2_Ill_SVrefine2DISCOVARplusDovetail_525	N	<INS>	20	PASS	END=94341678;SVTYPE=INS;SVLEN=2504;SC=SVIM;NumNeighbors=0;NumThresholdNeighbors=0	GT	1/1
chr1	7863493	HG2_PB_HySA_287	N	<INS>	10	PASS	END=7863493;SVTYPE=INS;SVLEN=186;SC=SVIM-asm,Dipcall;NumNeighbors=0;NumThresholdNeighbors=0;MatchId=2;TruScore=0.666667;PctSeqSimilarity=0;PctSizeSimilarity=1;PctRecOverlap=1;SizeDiff=0;StartDistance=0;EndDistance=0	GT	0/1
chr1	248567482	HG2_PB_SVrefine2Falcon2Bionano_484	N	<INS>	10	PASS	END=248567482;SVTYPE=INS;SVLEN=8512;SC=cuteSV,SVIM;NumNeighbors=0;NumThresholdNeighbors=0;MatchId=21;TruScore=0.666667;PctSeqSimilarity=0;PctSizeSimilarity=1;PctRecOverlap=1;SizeDiff=0;StartDistance=0;EndDistance=0	GT	1/1
chr1	248571354	HG2_PB_SVrefine2PB10Xhap12_1171	N	<INS>	10	PASS	END=248571354;SVTYPE=INS;SVLEN=212;SC=pbsv;NumNeighbors=0;NumThresholdNeighbors=0	GT	1/1
chr1	106485854	HG3_PB_SVrefine2Falcon1Dovetail_424	N	<INS>	20	PASS	END=106485854;SVTYPE=INS;SVLEN=126;SC=pbsv;NumNeighbors=0;NumThresholdNeighbors=0	GT	0/1
chr1	22926177	HG2_Ill_svaba_263	N	<DEL>	20	PASS	END=22926229;SVTYPE=DEL;SVLEN=52;SC=SVIM-asm;NumNeighbors=0;NumThresholdNeighbors=0	GT	0/1
chr1	52270083	HG3_Ill_SVrefine2DISCOVARDovetail_308	N	<INS>	20	PASS	END=52270083;SVTYPE=INS;SVLEN=90;SC=pbsv;NumNeighbors=0;NumThresholdNeighbors=0	GT	1/1
chr1	22896933	HG3_Ill_250bpfermikitraw_261	N	<INS>	20	PASS	END=22896933;SVTYPE=INS;SVLEN=93;SC=pbsv;NumNeighbors=0;NumThresholdNeighbors=0	GT	0/1
chr1	2332845	HG4_PB_SVrefine2Falcon1Dovetail_39	N	<INS>	10	PASS	END=2332845;SVTYPE=INS;SVLEN=223;SC=cuteSV,SVIM;NumNeighbors=0;NumThresholdNeighbors=0;MatchId=28;TruScore=0.666667;PctSeqSimilarity=0;PctSizeSimilarity=1;PctRecOverlap=1;SizeDiff=0;StartDistance=0;EndDistance=0	GT	1/1
chr1	106113955	HG2_10X_SVrefine210Xhap12_568	N	<INS>	20	PASS	END=106113955;SVTYPE=INS;SVLEN=2260;SC=SVIM;NumNeighbors=0;NumThresholdNeighbors=0	GT	1/1
chr1	69055310	HG4_Ill_250bpfermikitraw_572	N	<INS>	20	PASS	END=69055310;SVTYPE=INS;SVLEN=147;SC=pbsv;NumNeighbors=0;NumThresholdNeighbors=0	GT	1/1
chr1	20944737	HG3_PB_pbsv_267	N	<INS>	10	PASS	END=20944737;SVTYPE=INS;SVLEN=332;SC=SVIM;NumNeighbors=0;NumThresholdNeighbors=0	GT	0/1
chr1	108567552	HG3_PB_pbsv_759	N	<INS>	20	PASS	END=108567552;SVTYPE=INS;SVLEN=270;SC=cuteSV,SVIM,Dipcall;NumNeighbors=0;NumThresholdNeighbors=0;MatchId=33;TruScore=0.666667;PctSeqSimilarity=0;PctSizeSimilarity=1;PctRecOverlap=1;SizeDiff=0;StartDistance=0;EndDistance=0	GT	0/1
chr1	2954348	HG3_Ill_250bpfermikitraw_53	N	<INS>	20	PASS	END=2954348;SVTYPE=INS;SVLEN=71;SC=pbsv;NumNeighbors=0;NumThresholdNeighbors=0	GT	0/1
chr1	249191461	HG2_PB_PB10Xdip_1617	N	<INS>	10	PASS	END=249191461;SVTYPE=INS;SVLEN=1007;SC=SVIM;NumNeighbors=0;NumThresholdNeighbors=0	GT	0/1
chr1	28736599	HG2_Ill_SVrefine2DISCOVARplusDovetail_204	N	<INS>	20	PASS	END=28736599;SVTYPE=INS;SVLEN=125;SC=pbsv,SVIM-asm,PAV,Dipcall;NumNeighbors=0;NumThresholdNeighbors=0;MatchId=23;TruScore=0.666667;PctSeqSimilarity=0;PctSizeSimilarity=1;PctRecOverlap=1;SizeDiff=0;StartDistance=0;EndDistance=0	GT	0/1
chr1	31205220	HG4_PB_pbsv_352	N	<INS>	10	PASS	END=31205220;SVTYPE=INS;SVLEN=2576;SC=SVIM;NumNeighbors=0;NumThresholdNeighbors=0	GT	1/1
chr1	249069902	HG2_Ill_GATKHC_2311	N	<INS>	20	PASS	END=249069902;SVTYPE=INS;SVLEN=61;SC=pbsv;NumNeighbors=0;NumThresholdNeighbors=0	GT	0/1
chr1	249086202	HG2_Ill_GATKHCSBGrefine_957	N	<INS>	20	PASS	END=249086202;SVTYPE=INS;SVLEN=84;SC=pbsv;NumNeighbors=0;NumThresholdNeighbors=0	GT	0/1
chr1	230467786	HG2_PB_SVrefine2Falcon2Bionano_367	N	<INS>	20	PASS	END=230467786;SVTYPE=INS;SVLEN=1049;SC=cuteSV,SVIM;NumNeighbors=0;NumThresholdNeighbors=0;MatchId=40;TruScore=0.666667;PctSeqSimilarity=0;PctSizeSimilarity=1;PctRecOverlap=1;SizeDiff=0;StartDistance=0;EndDistance=0	GT	1/1
chr1	168379694	HG3_PB_assemblyticsfalcon_1315	N	<INS>	20	PASS	END=168379694;SVTYPE=INS;SVLEN=1182;SC=SVIM;NumNeighbors=0;NumThresholdNeighbors=0	GT	1/1
chr1	168420928	HG2_PB_SVrefine2PB10Xhap12_762	N	<INS>	20	PASS	END=168420928;SVTYPE=INS;SVLEN=2499;SC=SVIM;NumNeighbors=0;NumThresholdNeighbors=0	GT	0/1
chr1	931634	HG2_PB_SVrefine2PB10Xhap12_17	N	<INS>	10	PASS	END=931634;SVTYPE=INS;SVLEN=196;SC=cuteSV,pbsv,SVIM;NumNeighbors=0;NumThresholdNeighbors=0;MatchId=43;TruScore=0.666667;PctSeqSimilarity=0;PctSizeSimilarity=1;PctRecOverlap=1;SizeDiff=0;StartDistance=0;EndDistance=0	GT	1/1
chr1	70091056	HG2_PB_SVrefine2Falcon1plusDovetail_378	N	<INS>	20	PASS	END=70091056;SVTYPE=INS;SVLEN=332;SC=SVIM;NumNeighbors=0;NumThresholdNeighbors=0	GT	0/1
chr1	245823596	HG3_Ill_SVrefine2DISCOVARDovetail_978	N	<INS>	20	PASS	END=245823596;SVTYPE=INS;SVLEN=3803;SC=SVIM;NumNeighbors=0;NumThresholdNeighbors=0	GT	0/1
chr1	236661267	HG2_10X_SVrefine210Xhap12_1004	N	<INS>	20	PASS	END=236661267;SVTYPE=INS;SVLEN=1107;SC=SVIM;NumNeighbors=0;NumThresholdNeighbors=0	GT	0/1
chr1	198243294	HG3_PB_pbsv_1068	N	<INS>	20	PASS	END=198243294;SVTYPE=INS;SVLEN=312;SC=SVIM;NumNeighbors=0;NumThresholdNeighbors=0	GT	0/1
chr1	90370560	HG3_PB_SVrefine2PBcRDovetail_382	N	<INS>	20	PASS	END=90370560;SVTYPE=INS;SVLEN=268;SC=SVIM;NumNeighbors=0;NumThresholdNeighbors=0	GT	0/1
chr1	58205098	HG2_PB_SVrefine2PB10Xhap12_423	N	<INS>	10	PASS	END=58205098;SVTYPE=INS;SVLEN=50;SC=pbsv;NumNeighbors=0;NumThresholdNeighbors=0	GT	1/1
chr1	1000693	HG4_PB_SVrefine2Falcon1Dovetail_11	N	<INS>	10	PASS	END=1000693;SVTYPE=INS;SVLEN=272;SC=cuteSV,pbsv,SVIM;NumNeighbors=0;NumThresholdNeighbors=0;MatchId=50;TruScore=0.666667;PctSeqSimilarity=0;PctSizeSimilarity=1;PctRecOverlap=1;SizeDiff=0;StartDistance=0;EndDistance=0	GT	0/1
chr1	246187595	HG2_PB_SVrefine2PBcRplusDovetail_913	N	<INS>	10	PASS	END=246187595;SVTYPE=INS;SVLEN=607;SC=cuteSV,pbsv,SVIM;NumNeighbors=0;NumThresholdNeighbors=0;MatchId=51;TruScore=0.666667;PctSeqSimilarity=0;PctSizeSimilarity=1;PctRecOverlap=1;SizeDiff=0;StartDistance=0;EndDistance=0	GT	1/1
chr1	88972809	HG2_PB_SVrefine2Falcon1plusDovetail_446	N	<INS>	20	PASS	END=88972809;SVTYPE=INS;SVLEN=3793;SC=SVIM;NumNeighbors=0;NumThresholdNeighbors=0	GT	0/1
chr1	55705906	HG4_Ill_SVrefine2DISCOVARDovetail_295	N	<INS>	20	PASS	END=55705906;SVTYPE=INS;SVLEN=1607;SC=SVIM;NumNeighbors=0;NumThresholdNeighbors=0	GT	1/1
chr1	39411360	HG2_10X_SVrefine210Xhap12_294	N	<INS>	20	PASS	END=39411360;SVTYPE=INS;SVLEN=1964;SC=SVIM;NumNeighbors=0;NumThresholdNeighbors=0	GT	1/1
chr1	164204715	HG3_Ill_svaba_1092	N	<INS>	20	PASS	END=164204715;SVTYPE=INS;SVLEN=60;SC=pbsv;NumNeighbors=0;NumThresholdNeighbors=0	GT	1/1
chr1	23603556	HG2_PB_SVrefine2PBcRplusDovetail_195	N	<INS>	20	PASS	END=23603556;SVTYPE=INS;SVLEN=7472;SC=SVIM;NumNeighbors=0;NumThresholdNeighbors=0	GT	1/1
chr1	242684919	HG2_10X_SVrefine210Xhap12_1039	N	<INS>	20	PASS	END=242684919;SVTYPE=INS;SVLEN=53;SC=pbsv;NumNeighbors=0;NumThresholdNeighbors=0	GT	0/1
chr1	203808943	HG2_Ill_SVrefine2DISCOVARplusDovetail_898	N	<INS>	20	PASS	END=203808943;SVTYPE=INS;SVLEN=727;SC=cuteSV,SVIM;NumNeighbors=0;NumThresholdNeighbors=0;MatchId=59;TruScore=0.666667;PctSeqSimilarity=0;PctSizeSimilarity=1;PctRecOverlap=1;SizeDiff=0;StartDistance=0;EndDistance=0	GT	0/1
chr1	48658644	HG2_Ill_svaba_438	N	<INS>	20	PASS	END=48658644;SVTYPE=INS;SVLEN=50;SC=pbsv;NumNeighbors=0;NumThresholdNeighbors=0	GT	0/1
chr1	234070552	HG2_Ill_GATKHCSBGrefine_853	N	<INS>	20	PASS	END=234070552;SVTYPE=INS;SVLEN=312;SC=SVIM;NumNeighbors=0;NumThresholdNeighbors=0	GT	0/1
chr1	223254530	HG2_Ill_SVrefine2DISCOVARplusDovetail_974	N	<INS>	20	PASS	END=223254530;SVTYPE=INS;SVLEN=4154;SC=SVIM;NumNeighbors=0;NumThresholdNeighbors=0	GT	1/1
chr1	119553353	HG4_PB_pbsv_803	N	<INS>	20	PASS	END=119553353;SVTYPE=INS;SVLEN=1127;SC=SVIM;NumNeighbors=0;NumThresholdNeighbors=0	GT	0/1
chr1	236166378	HG2_Ill_250bpfermikitraw_1739	N	<INS>	20	PASS	END=236166378;SVTYPE=INS;SVLEN=54;SC=Dipcall;NumNeighbors=0;NumThresholdNeighbors=0	GT	0/1
chr1	206697891	HG4_Ill_250bpfermikitraw_1480	N	<INS>	20	PASS	END=206697891;SVTYPE=INS;SVLEN=57;SC=pbsv;NumNeighbors=0;NumThresholdNeighbors=0	GT	1/1
chr1	191580768	HG2_Ill_MetaSV_294	N	<INS>	20	PASS	END=191580768;SVTYPE=INS;SVLEN=325;SC=SVIM;NumNeighbors=0;NumThresholdNeighbors=0	GT	0/1
chr1	118931730	HG2_PB_SVrefine2PB10Xhap12_660	N	<INS>	20	PASS	END=118931730;SVTYPE=INS;SVLEN=2668;SC=SVIM;NumNeighbors=0;NumThresholdNeighbors=0	GT	1/1
chr1	210918376	HG2_PB_SVrefine2Falcon1plusDovetail_777	N	<INS>	10	PASS	END=210918376;SVTYPE=INS;SVLEN=122;SC=pbsv;NumNeighbors=0;NumThresholdNeighbors=0	GT	0/1
chr1	243490561	HG2_PB_assemblyticsfalcon_2046	N	<INS>	20	PASS	END=243490561;SVTYPE=INS;SVLEN=60;SC=pbsv;NumNeighbors=0;NumThresholdNeighbors=0	GT	1/1
chr1	194445279	HG2_Ill_GATKHCSBGrefine_676	N	<INS>	20	PASS	END=194445279;SVTYPE=INS;SVLEN=70;SC=pbsv;NumNeighbors=0;NumThresholdNeighbors=0	GT	0/1
chr1	23981127	HG2_PB_SVrefine2Falcon1plusDovetail_199	N	<INS>	20	PASS	END=23981127;SVTYPE=INS;SVLEN=330;SC=SVIM;NumNeighbors=0;NumThresholdNeighbors=0	GT	0/1
chr1	222296143	HG2_PB_SVrefine2Falcon1plusDovetail_815	N	<INS>	20	PASS	END=222296143;SVTYPE=INS;SVLEN=290;SC=SVIM;NumNeighbors=0;NumThresholdNeighbors=0	GT	0/1
chr1	29321462	HG2_Ill_breakscan11_2961	N	<INS>	20	PASS	END=29321462;SVTYPE=INS;SVLEN=322;SC=SVIM;NumNeighbors=0;NumThresholdNeighbors=0	GT	0/1
chr1	7580260	HG3_PB_SVrefine2PBcRDovetail_96	N	<INS>	10	PASS	END=7580260;SVTYPE=INS;SVLEN=1454;SC=cuteSV,SVIM;NumNeighbors=0;NumThresholdNeighbors=0;MatchId=75;TruScore=0.666667;PctSeqSimilarity=0;PctSizeSimilarity=1;PctRecOverlap=1;SizeDiff=0;StartDistance=0;EndDistance=0	GT	1/1
chr1	64850191	HG4_PB_HySA_728	N	<INS>	10	PASS	END=64850191;SVTYPE=INS;SVLEN=1974;SC=SVIM;NumNeighbors=0;NumThresholdNeighbors=0	GT	0/1
chr1	188947555	HG4_10X_allpass_168	N	<DEL>	20	PASS	END=188947616;SVTYPE=DEL;SVLEN=61;SC=cuteSV,pbsv,SVIM;NumNeighbors=0;NumThresholdNeighbors=0;MatchId=78;TruScore=0.666667;PctSeqSimilarity=0;PctSizeSimilarity=1;PctRecOverlap=1;SizeDiff=0;StartDistance=0;EndDistance=0	GT	0/1
chr1	18792553	HG4_Ill_250bpfermikitraw_241	N	<INS>	20	PASS	END=18792553;SVTYPE=INS;SVLEN=59;SC=pbsv;NumNeighbors=0;NumThresholdNeighbors=0	GT	1/1
chr1	174333003	HG4_PB_SVrefine2Falcon1Dovetail_609	N	<INS>	20	PASS	END=174333003;SVTYPE=INS;SVLEN=325;SC=SVIM;NumNeighbors=0;NumThresholdNeighbors=0	GT	0/1
chr1	228959918	HG4_Ill_MetaSV_379	N	<INS>	20	PASS	END=228959918;SVTYPE=INS;SVLEN=345;SC=SVIM;NumNeighbors=0;NumThresholdNeighbors=0	GT	0/1
chr1	21902717	HG2_Ill_GATKHC_324	N	<INS>	20	PASS	END=21902717;SVTYPE=INS;SVLEN=51;SC=pbsv;NumNeighbors=0;NumThresholdNeighbors=0	GT	0/1
chr1	183358940	HG2_Ill_GATKHC_1572	N	<DEL>	20	PASS	END=183359010;SVTYPE=DEL;SVLEN=70;SC=SVIM-asm,Dipcall;NumNeighbors=0;NumThresholdNeighbors=0;MatchId=8;TruScore=0.666667;PctSeqSimilarity=0;PctSizeSimilarity=1;PctRecOverlap=1;SizeDiff=0;StartDistance=0;EndDistance=0	GT	0/1
chr1	35304941	HG4_Ill_GATKHC_456	N	<INS>	20	PASS	END=35304941;SVTYPE=INS;SVLEN=68;SC=pbsv;NumNeighbors=0;NumThresholdNeighbors=0	GT	0/1
chr1	79650144	HG4_Ill_SVrefine2DISCOVARDovetail_406	N	<INS>	20	PASS	END=79650144;SVTYPE=INS;SVLEN=130;SC=pbsv;NumNeighbors=0;NumThresholdNeighbors=0	GT	1/1
chr1	90776588	HG2_Ill_GATKHC_928	N	<INS>	20	PASS	END=90776588;SVTYPE=INS;SVLEN=56;SC=pbsv;NumNeighbors=0;NumThresholdNeighbors=0	GT	0/1
chr1	19252242	HG2_PB_SVrefine2PB10Xhap12_225	N	<INS>	10	PASS	END=19252242;SVTYPE=INS;SVLEN=754;SC=cuteSV,SVIM;NumNeighbors=0;NumThresholdNeighbors=0;MatchId=88;TruScore=0.666667;PctSeqSimilarity=0;PctSizeSimilarity=1;PctRecOverlap=1;SizeDiff=0;StartDistance=0;EndDistance=0	GT	1/1
chr1	82720466	HG2_PB_SVrefine2PB10Xhap12_521	N	<INS>	10	PASS	END=82720466;SVTYPE=INS;SVLEN=3115;SC=cuteSV,pbsv,SVIM,SVIM-asm,PAV,Dipcall;NumNeighbors=0;NumThresholdNeighbors=0;MatchId=89;TruScore=0.666667;PctSeqSimilarity=0;PctSizeSimilarity=1;PctRecOverlap=1;SizeDiff=0;StartDistance=0;EndDistance=0	GT	1/1
chr1	8013207	HG4_PB_SVrefine2PBcRDovetail_82	N	<INS>	10	PASS	END=8013207;SVTYPE=INS;SVLEN=99;SC=pbsv;NumNeighbors=0;NumThresholdNeighbors=0	GT	0/1
chr1	162838401	HG4_Ill_SVrefine2DISCOVARDovetail_651	N	<INS>	20	PASS	END=162838401;SVTYPE=INS;SVLEN=112;SC=pbsv;NumNeighbors=0;NumThresholdNeighbors=0	GT	0/1
chr1	21492589	HG3_PB_HySA_352	N	<INS>	10	PASS	END=21492589;SVTYPE=INS;SVLEN=302;SC=SVIM;NumNeighbors=0;NumThresholdNeighbors=0	GT	0/1
chr1	101978980	HG3_PB_SVrefine2Falcon1Dovetail_405	N	<INS>	10	PASS	END=101978980;SVTYPE=INS;SVLEN=2976;SC=SVIM;NumNeighbors=0;NumThresholdNeighbors=0	GT	0/1
chr1	84886830	HG2_Ill_250bpfermikitraw_729	N	<INS>	20	PASS	END=84886830;SVTYPE=INS;SVLEN=59;SC=pbsv;NumNeighbors=0;NumThresholdNeighbors=0	GT	1/1
chr1	240699867	HG3_PB_SVrefine2Falcon1Dovetail_827	N	<INS>	10	PASS	END=240699867;SVTYPE=INS;SVLEN=51;SC=pbsv;NumNeighbors=0;NumThresholdNeighbors=0	GT	0/1
chr1	234444323	HG2_PB_SVrefine2Falcon2Bionano_386	N	<INS>	20	PASS	END=234444323;SVTYPE=INS;SVLEN=102;SC=pbsv;NumNeighbors=0;NumThresholdNeighbors=0	GT	1/1
chr1	246593060	HG4_PB_SVrefine2PBcRDovetail_769	N	<DEL>	10	PASS	END=246593116;SVTYPE=DEL;SVLEN=56;SC=pbsv;NumNeighbors=0;NumThresholdNeighbors=0	GT	1/1
chr1	154686433	HG2_PB_SVrefine2Falcon1plusDovetail_592	N	<INS>	10	PASS	END=154686433;SVTYPE=INS;SVLEN=2132;SC=SVIM;NumNeighbors=0;NumThresholdNeighbors=0	GT	1/1
chr1	154727964	HG4_Ill_150bpfermikitraw_1029	N	<INS>	10	PASS	END=154727964;SVTYPE=INS;SVLEN=53;SC=pbsv;NumNeighbors=0;NumThresholdNeighbors=0	GT	0/1
chr1	161031072	HG4_Ill_SVrefine2DISCOVARDovetail_643	N	<INS>	20	PASS	END=161031072;SVTYPE=INS;SVLEN=122;SC=pbsv;NumNeighbors=0;NumThresholdNeighbors=0	GT	0/1
chr1	1285401	HG2_Ill_MetaSV_3	N	<DEL>	10	PASS	END=1286800;SVTYPE=DEL;SVLEN=1399;SC=pbsv;NumNeighbors=0;NumThresholdNeighbors=0	GT	0/1
chr1	231146746	HG4_Ill_SVrefine2DISCOVARDovetail_940	N	<INS>	20	PASS	END=231146746;SVTYPE=INS;SVLEN=420;SC=cuteSV,SVIM;NumNeighbors=0;NumThresholdNeighbors=0;MatchId=103;TruScore=0.666667;PctSeqSimilarity=0;PctSizeSimilarity=1;PctRecOverlap=1;SizeDiff=0;StartDistance=0;EndDistance=0	GT	1/1
chr1	11031132	HG2_PB_PB10Xdip_81	N	<INS>	20	PASS	END=11031132;SVTYPE=INS;SVLEN=1898;SC=SVIM;NumNeighbors=0;NumThresholdNeighbors=0	GT	1/1
chr1	67624533	HG3_PB_SVrefine2Falcon1Dovetail_343	N	<INS>	10	PASS	END=67624533;SVTYPE=INS;SVLEN=336;SC=cuteSV,pbsv,SVIM;NumNeighbors=0;NumThresholdNeighbors=0;MatchId=105;TruScore=0.666667;PctSeqSimilarity=0;PctSizeSimilarity=1;PctRecOverlap=1;SizeDiff=0;StartDistance=0;EndDistance=0	GT	1/1
chr1	92305952	HG4_PB_pbsv_675	N	<INS>	20	PASS	END=92305952;SVTYPE=INS;SVLEN=191;SC=pbsv;NumNeighbors=0;NumThresholdNeighbors=0	GT	0/1
chr1	169962742	HG4_Ill_SVrefine2DISCOVARDovetail_689	N	<INS>	20	PASS	END=169962742;SVTYPE=INS;SVLEN=164;SC=SVIM-asm,Dipcall;NumNeighbors=0;NumThresholdNeighbors=0;MatchId=11;TruScore=0.666667;PctSeqSimilarity=0;PctSizeSimilarity=1;PctRecOverlap=1;SizeDiff=0;StartDistance=0;EndDistance=0	GT	1/1
chr1	39969805	HG2_PB_SVrefine2Falcon1plusDovetail_284	N	<INS>	10	PASS	END=39969805;SVTYPE=INS;SVLEN=467;SC=cuteSV,pbsv,SVIM;NumNeighbors=0;NumThresholdNeighbors=0;MatchId=108;TruScore=0.666667;PctSeqSimilarity=0;PctSizeSimilarity=1;PctRecOverlap=1;SizeDiff=0;StartDistance=0;EndDistance=0	GT	0/1
chr1	42010235	HG3_PB_SVrefine2Falcon1Dovetail_269	N	<INS>	10	PASS	END=42010235;SVTYPE=INS;SVLEN=1351;SC=SVIM;NumNeighbors=0;NumThresholdNeighbors=0	GT	1/1
chr1	248100757	HG2_PB_SVrefine2PB10Xhap12_1168	N	<INS>	10	PASS	END=248100757;SVTYPE=INS;SVLEN=91;SC=pbsv;NumNeighbors=0;NumThresholdNeighbors=0	GT	1/1
chr1	220186166	HG2_PB_SVrefine2PB10Xhap12_956	N	<INS>	20	PASS	END=220186166;SVTYPE=INS;SVLEN=105;SC=pbsv;NumNeighbors=0;NumThresholdNeighbors=0	GT	1/1
chr1	36733251	HG4_PB_SVrefine2Falcon1Dovetail_252	N	<DEL>	20	PASS	END=36733480;SVTYPE=DEL;SVLEN=229;SC=SVIM-asm,Dipcall;NumNeighbors=0;NumThresholdNeighbors=0;MatchId=12;TruScore=0.666667;PctSeqSimilarity=0;PctSizeSimilarity=1;PctRecOverlap=1;SizeDiff=0;StartDistance=0;EndDistance=0	GT	0/1
chr1	31128045	HG3_PB_SVrefine2Falcon1Dovetail_234	N	<INS>	10	PASS	END=31128045;SVTYPE=INS;SVLEN=1866;SC=Dipcall;NumNeighbors=0;NumThresholdNeighbors=0	GT	1/1
chr1	190874444	HG2_PB_SVrefine2Falcon1plusDovetail_704	N	<INS>	20	PASS	END=190874444;SVTYPE=INS;SVLEN=305;SC=SVIM;NumNeighbors=0;NumThresholdNeighbors=0	GT	0/1
chr1	77476395	HG2_10X_SVrefine210Xhap12_456	N	<INS>	20	PASS	END=77476395;SVTYPE=INS;SVLEN=330;SC=cuteSV,pbsv,SVIM;NumNeighbors=0;NumThresholdNeighbors=0;MatchId=115;TruScore=0.666667;PctSeqSimilarity=0;PctSizeSimilarity=1;PctRecOverlap=1;SizeDiff=0;StartDistance=0;EndDistance=0	GT	0/1
chr1	27412986	HG2_PB_PB10Xdip_2008	N	<INS>	20	PASS	END=27412986;SVTYPE=INS;SVLEN=1164;SC=SVIM;NumNeighbors=0;NumThresholdNeighbors=0	GT	1/1
chr1	27433707	HG3_PB_pbsv_320	N	<INS>	10	PASS	END=27433707;SVTYPE=INS;SVLEN=1246;SC=cuteSV,SVIM;NumNeighbors=0;NumThresholdNeighbors=0;MatchId=117;TruScore=0.666667;PctSeqSimilarity=0;PctSizeSimilarity=1;PctRecOverlap=1;SizeDiff=0;StartDistance=0;EndDistance=0	GT	1/1
chr1	73594980	HG2_PB_SVrefine2PBcRplusDovetail_380	N	<INS>	10	PASS	END=73594980;SVTYPE=INS;SVLEN=8217;SC=SVIM;NumNeighbors=0;NumThresholdNeighbors=0	GT	1/1
chr1	43188322	HG2_PB_SVrefine2Falcon1plusDovetail_295	N	<INS>	10	PASS	END=43188322;SVTYPE=INS;SVLEN=135;SC=pbsv;NumNeighbors=0;NumThresholdNeighbors=0	GT	0/1
chr1	198810944	HG2_PB_SVrefine2Falcon1plusDovetail_739	N	<INS>	10	PASS	END=198810944;SVTYPE=INS;SVLEN=142;SC=pbsv;NumNeighbors=0;NumThresholdNeighbors=0	GT	0/1
chr1	165861383	HG2_PB_SVrefine2Falcon2Bionano_187	N	<INS>	20	PASS	END=165861383;SVTYPE=INS;SVLEN=2355;SC=SVIM;NumNeighbors=0;NumThresholdNeighbors=0	GT	0/1
chr1	3748984	HG2_PB_HySA_172	N	<INS>	20	PASS	END=3748984;SVTYPE=INS;SVLEN=81;SC=cuteSV,pbsv,SVIM;NumNeighbors=0;NumThresholdNeighbors=0;MatchId=125;TruScore=0.666667;PctSeqSimilarity=0;PctSizeSimilarity=1;PctRecOverlap=1;SizeDiff=0;StartDistance=0;EndDistance=0	GT	1/1
chr1	24210835	HG2_Ill_SVrefine2DISCOVARplusDovetail_176	N	<INS>	20	PASS	END=24210835;SVTYPE=INS;SVLEN=2151;SC=SVIM;NumNeighbors=0;NumThresholdNeighbors=0	GT	1/1
chr1	203979810	HG4_Ill_GATKHCSBGrefine_748	N	<INS>	20	PASS	END=203979810;SVTYPE=INS;SVLEN=87;SC=pbsv;NumNeighbors=0;NumThresholdNeighbors=0	GT	0/1
chr1	240941099	HG2_PB_SVrefine2PBcRplusDovetail_881	N	<INS>	10	PASS	END=240941099;SVTYPE=INS;SVLEN=98;SC=pbsv;NumNeighbors=0;NumThresholdNeighbors=0	GT	1/1
chr1	244008646	HG2_PB_SVrefine2Falcon2Bionano_432	N	<INS>	20	PASS	END=244008646;SVTYPE=INS;SVLEN=4358;SC=SVIM;NumNeighbors=0;NumThresholdNeighbors=0	GT	1/1
chr1	232504844	HG3_Ill_GATKHC_2107	N	<INS>	20	PASS	END=232504844;SVTYPE=INS;SVLEN=88;SC=pbsv;NumNeighbors=0;NumThresholdNeighbors=0	GT	1/1
chr1	221969155	HG4_Ill_GATKHCSBGrefine_811	N	<INS>	20	PASS	END=221969155;SVTYPE=INS;SVLEN=332;SC=SVIM-asm,PAV,Dipcall;NumNeighbors=0;NumThresholdNeighbors=0;MatchId=16;TruScore=0.666667;PctSeqSimilarity=0;PctSizeSimilarity=1;PctRecOverlap=1;SizeDiff=0;StartDistance=0;EndDistance=0	GT	0/1
chr1	3504404	HG2_PB_SVrefine2Falcon1plusDovetail_81	N	<INS>	10	PASS	END=3504404;SVTYPE=INS;SVLEN=354;SC=cuteSV,pbsv,SVIM;NumNeighbors=0;NumThresholdNeighbors=0;MatchId=132;TruScore=0.666667;PctSeqSimilarity=0;PctSizeSimilarity=1;PctRecOverlap=1;SizeDiff=0;StartDistance=0;EndDistance=0	GT	1/1
chr1	3512987	HG2_PB_SVrefine2PBcRplusDovetail_66	N	<INS>	10	PASS	END=3512987;SVTYPE=INS;SVLEN=603;SC=cuteSV,SVIM;NumNeighbors=0;NumThresholdNeighbors=0;MatchId=133;TruScore=0.666667;PctSeqSimilarity=0;PctSizeSimilarity=1;PctRecOverlap=1;SizeDiff=0;StartDistance=0;EndDistance=0	GT	0/1
chr1	241620083	HG2_PB_SVrefine2Falcon1plusDovetail_917	N	<INS>	20	PASS	END=241620083;SVTYPE=INS;SVLEN=324;SC=SVIM;NumNeighbors=0;NumThresholdNeighbors=0	GT	0/1
chr1	239126257	HG3_PB_pbsv_1290	N	<INS>	20	PASS	END=239126257;SVTYPE=INS;SVLEN=337;SC=SVIM;NumNeighbors=0;NumThresholdNeighbors=0	GT	0/1
chr1	167175226	HG2_PB_SVrefine2PB10Xhap12_757	N	<INS>	20	PASS	END=167175226;SVTYPE=INS;SVLEN=4369;SC=SVIM;NumNeighbors=0;NumThresholdNeighbors=0	GT	1/1
chr1	92679004	HG2_Ill_SVrefine2DISCOVARplusDovetail_515	N	<INS>	20	PASS	END=92679004;SVTYPE=INS;SVLEN=62;SC=pbsv;NumNeighbors=0;NumThresholdNeighbors=0	GT	0/1
chr1	191817425	HG2_Ill_GATKHCSBGrefine_664	N	<INS>	20	PASS	END=191817425;SVTYPE=INS;SVLEN=319;SC=SVIM;NumNeighbors=0;NumThresholdNeighbors=0	GT	0/1
chr1	26077749	HG3_Ill_250bpfermikitraw_286	N	<INS>	20	PASS	END=26077749;SVTYPE=INS;SVLEN=58;SC=pbsv;NumNeighbors=0;NumThresholdNeighbors=0	GT	0/1
chr1	8501990	HG4_PB_HySA_233	N	<INS>	20	PASS	END=8501990;SVTYPE=INS;SVLEN=347;SC=SVIM;NumNeighbors=0;NumThresholdNeighbors=0	GT	0/1
chr1	3393857	HG2_PB_pbsv_89	N	<INS>	10	PASS	END=3393857;SVTYPE=INS;SVLEN=2146;SC=cuteSV,SVIM;NumNeighbors=0;NumThresholdNeighbors=0;MatchId=142;TruScore=0.666667;PctSeqSimilarity=0;PctSizeSimilarity=1;PctRecOverlap=1;SizeDiff=0;StartDistance=0;EndDistance=0	GT	1/1
chr1	11433701	HG2_PB_SVrefine2PB10Xhap12_178	N	<INS>	20	PASS	END=11433701;SVTYPE=INS;SVLEN=1264;SC=SVIM;NumNeighbors=0;NumThresholdNeighbors=0	GT	1/1
chr1	18376134	HG2_PB_PB10Xdip_759	N	<INS>	20	PASS	END=18376134;SVTYPE=INS;SVLEN=3673;SC=SVIM,Dipcall;NumNeighbors=0;NumThresholdNeighbors=0;MatchId=19;TruScore=0.666667;PctSeqSimilarity=0;PctSizeSimilarity=1;PctRecOverlap=1;SizeDiff=0;StartDistance=0;EndDistance=0	GT	0/1
chr1	193413286	HG4_PB_pbsv_1052	N	<INS>	20	PASS	END=193413286;SVTYPE=INS;SVLEN=340;SC=SVIM;NumNeighbors=0;NumThresholdNeighbors=0	GT	0/1
chr1	235573072	HG2_PB_SVrefine2Falcon1plusDovetail_880	N	<INS>	20	PASS	END=235573072;SVTYPE=INS;SVLEN=3826;SC=SVIM;NumNeighbors=0;NumThresholdNeighbors=0	GT	1/1
chr1	219574677	HG2_Ill_GATKHCSBGrefine_773	N	<INS>	20	PASS	END=219574677;SVTYPE=INS;SVLEN=285;SC=SVIM;NumNeighbors=0;NumThresholdNeighbors=0	GT	0/1
chr1	2143633	HG3_PB_pbsv_50	N	<INS>	20	PASS	END=2143633;SVTYPE=INS;SVLEN=471;SC=cuteSV,pbsv,SVIM;NumNeighbors=0;NumThresholdNeighbors=0;MatchId=148;TruScore=0.666667;PctSeqSimilarity=0;PctSizeSimilarity=1;PctRecOverlap=1;SizeDiff=0;StartDistance=0;EndDistance=0	GT	0/1
chr1	191088595	HG2_PB_SVrefine2PBcRplusDovetail_682	N	<INS>	20	PASS	END=191088595;SVTYPE=INS;SVLEN=135;SC=pbsv;NumNeighbors=0;NumThresholdNeighbors=0	GT	1/1
chr1	215042534	HG2_PB_SVrefine2Falcon2Bionano_316	N	<INS>	10	PASS	END=215042534;SVTYPE=INS;SVLEN=101;SC=pbsv;NumNeighbors=0;NumThresholdNeighbors=0	GT	1/1
chr1	74182157	HG4_Ill_GATKHCSBGrefine_341	N	<INS>	20	PASS	END=74182157;SVTYPE=INS;SVLEN=60;SC=pbsv;NumNeighbors=0;NumThresholdNeighbors=0	GT	0/1
chr1	101816361	HG2_Ill_svaba_793	N	<INS>	20	PASS	END=101816361;SVTYPE=INS;SVLEN=64;SC=cuteSV,pbsv,SVIM-asm;NumNeighbors=0;NumThresholdNeighbors=0;MatchId=152;TruScore=0.666667;PctSeqSimilarity=0;PctSizeSimilarity=1;PctRecOverlap=1;SizeDiff=0;StartDistance=0;EndDistance=0	GT	0/1
chr1	104480853	HG4_Ill_SVrefine2DISCOVARDovetail_505	N	<INS>	20	PASS	END=104480853;SVTYPE=INS;SVLEN=5279;SC=SVIM;NumNeighbors=0;NumThresholdNeighbors=0	GT	1/1
chr1	40524688	HG2_PB_assemblyticsfalcon_525	N	<INS>	20	PASS	END=40524688;SVTYPE=INS;SVLEN=276;SC=SVIM;NumNeighbors=0;NumThresholdNeighbors=0	GT	0/1
chr1	112123675	HG3_Ill_GATKHCSBGrefine_481	N	<INS>	20	PASS	END=112123675;SVTYPE=INS;SVLEN=320;SC=SVIM;NumNeighbors=0;NumThresholdNeighbors=0	GT	0/1
chr1	246873719	HG2_Ill_Krunchall_1921	N	<INS>	20	PASS	END=246873719;SVTYPE=INS;SVLEN=54;SC=pbsv;NumNeighbors=0;NumThresholdNeighbors=0	GT	1/1
chr1	5447246	HG4_PB_pbsv_138	N	<INS>	10	PASS	END=5447246;SVTYPE=INS;SVLEN=5749;SC=SVIM;NumNeighbors=0;NumThresholdNeighbors=0	GT	1/1
chr1	18607617	HG2_Ill_GATKHC_288	N	<INS>	20	PASS	END=18607617;SVTYPE=INS;SVLEN=56;SC=pbsv;NumNeighbors=0;NumThresholdNeighbors=0	GT	0/1
chr1	175619853	HG3_PB_SVrefine2Falcon1Dovetail_578	N	<INS>	20	PASS	END=175619853;SVTYPE=INS;SVLEN=459;SC=pbsv;NumNeighbors=0;NumThresholdNeighbors=0	GT	1/1
chr1	244162023	HG2_Ill_svaba_1672	N	<INS>	20	PASS	END=244162023;SVTYPE=INS;SVLEN=50;SC=pbsv;NumNeighbors=0;NumThresholdNeighbors=0	GT	0/1
chr1	75192903	HG2_PB_pbsv_574	N	<INS>	10	PASS	END=75192903;SVTYPE=INS;SVLEN=3719;SC=SVIM;NumNeighbors=0;NumThresholdNeighbors=0	GT	0/1
chr1	192525806	HG2_Ill_GATKHC_1660	N	<INS>	20	PASS	END=192525806;SVTYPE=INS;SVLEN=56;SC=pbsv;NumNeighbors=0;NumThresholdNeighbors=0	GT	1/1
chr1	18094810	HG2_Ill_SVrefine2DISCOVARplusDovetail_136	N	<INS>	20	PASS	END=18094810;SVTYPE=INS;SVLEN=50;SC=pbsv;NumNeighbors=0;NumThresholdNeighbors=0	GT	0/1
chr1	83022782	HG3_Ill_SVrefine2DISCOVARDovetail_448	N	<INS>	20	PASS	END=83022782;SVTYPE=INS;SVLEN=121;SC=pbsv;NumNeighbors=0;NumThresholdNeighbors=0	GT	0/1
chr1	202173349	HG2_PB_SVrefine2PB10Xhap12_883	N	<INS>	10	PASS	END=202173349;SVTYPE=INS;SVLEN=3235;SC=cuteSV,SVIM,SVIM-asm,PAV,Dipcall;NumNeighbors=0;NumThresholdNeighbors=0;MatchId=166;TruScore=0.666667;PctSeqSimilarity=0;PctSizeSimilarity=1;PctRecOverlap=1;SizeDiff=0;StartDistance=0;EndDistance=0	GT	1/1
chr1	33652418	HG3_Ill_SVrefine2DISCOVARDovetail_223	N	<INS>	20	PASS	END=33652418;SVTYPE=INS;SVLEN=1656;SC=SVIM,SVIM-asm,Dipcall;NumNeighbors=0;NumThresholdNeighbors=0;MatchId=22;TruScore=0.666667;PctSeqSimilarity=0;PctSizeSimilarity=1;PctRecOverlap=1;SizeDiff=0;StartDistance=0;EndDistance=0	GT	1/1
chr1	243643587	HG2_PB_SVrefine2Falcon2Bionano_429	N	<INS>	10	PASS	END=243643587;SVTYPE=INS;SVLEN=636;SC=cuteSV,pbsv,SVIM;NumNeighbors=0;NumThresholdNeighbors=0;MatchId=168;TruScore=0.666667;PctSeqSimilarity=0;PctSizeSimilarity=1;PctRecOverlap=1;SizeDiff=0;StartDistance=0;EndDistance=0	GT	1/1
chr1	9683994	HG2_PB_SVrefine2PBcRplusDovetail_134	N	<INS>	20	PASS	END=9683994;SVTYPE=INS;SVLEN=6481;SC=cuteSV,SVIM;NumNeighbors=0;NumThresholdNeighbors=0;MatchId=169;TruScore=0.666667;PctSeqSimilarity=0;PctSizeSimilarity=1;PctRecOverlap=1;SizeDiff=0;StartDistance=0;EndDistance=0	GT	1/1
chr1	31967617	HG3_PB_pbsv_353	N	<INS>	20	PASS	END=31967617;SVTYPE=INS;SVLEN=251;SC=pbsv,SVIM-asm,Dipcall;NumNeighbors=0;NumThresholdNeighbors=0;MatchId=113;TruScore=0.666667;PctSeqSimilarity=0;PctSizeSimilarity=1;PctRecOverlap=1;SizeDiff=0;StartDistance=0;EndDistance=0	GT	1/1
chr1	31971541	HG2_PB_SVrefine2Falcon1plusDovetail_248	N	<INS>	20	PASS	END=31971541;SVTYPE=INS;SVLEN=7212;SC=SVIM,SVIM-asm,Dipcall;NumNeighbors=0;NumThresholdNeighbors=0;MatchId=24;TruScore=0.666667;PctSeqSimilarity=0;PctSizeSimilarity=1;PctRecOverlap=1;SizeDiff=0;StartDistance=0;EndDistance=0	GT	1/1
chr1	210639193	HG2_PB_SVrefine2PBcRplusDovetail_753	N	<DEL>	20	PASS	END=210639313;SVTYPE=DEL;SVLEN=120;SC=SVIM-asm;NumNeighbors=0;NumThresholdNeighbors=0	GT	0/1
chr1	145092957	HG2_PB_assemblyticsfalcon_1185	N	<DEL>	20	PASS	END=145097090;SVTYPE=DEL;SVLEN=4133;SC=Dipcall;NumNeighbors=0;NumThresholdNeighbors=0	GT	0/1
chr2	665622	HG2_Ill_150bpfermikitraw_1772	N	<INS>	20	PASS	END=665622;SVTYPE=INS;SVLEN=55;SC=pbsv;NumNeighbors=0;NumThresholdNeighbors=0	GT	1/1
chr2	10676287	HG2_PB_SVrefine2PB10Xhap12_1329	N	<INS>	10	PASS	END=10676287;SVTYPE=INS;SVLEN=265;SC=pbsv,SVIM-asm,Dipcall;NumNeighbors=0;NumThresholdNeighbors=0;MatchId=119;TruScore=0.666667;PctSeqSimilarity=0;PctSizeSimilarity=1;PctRecOverlap=1;SizeDiff=0;StartDistance=0;EndDistance=0	GT	1/1
chr2	235951923	HG4_PB_SVrefine2PBcRDovetail_1485	N	<DEL>	10	PASS	END=235952032;SVTYPE=DEL;SVLEN=109;SC=pbsv;NumNeighbors=0;NumThresholdNeighbors=0	GT	1/1
chr2	159188988	HG2_10X_SVrefine210Xhap12_1824	N	<INS>	20	PASS	END=159188988;SVTYPE=INS;SVLEN=6165;SC=SVIM;NumNeighbors=0;NumThresholdNeighbors=0	GT	0/1
chr2	159191006	HG3_Ill_GATKHCSBGrefine_1573	N	<INS>	20	PASS	END=159191006;SVTYPE=INS;SVLEN=65;SC=SVIM;NumNeighbors=0;NumThresholdNeighbors=0	GT	0/1
chr2	194923101	HG3_Ill_SVrefine2DISCOVARDovetail_1903	N	<INS>	20	PASS	END=194923101;SVTYPE=INS;SVLEN=1465;SC=SVIM;NumNeighbors=0;NumThresholdNeighbors=0	GT	1/1
chr2	238336033	HG2_Ill_GATKHC_4706	N	<INS>	20	PASS	END=238336033;SVTYPE=INS;SVLEN=53;SC=pbsv,Dipcall;NumNeighbors=0;NumThresholdNeighbors=0;MatchId=123;TruScore=0.666667;PctSeqSimilarity=0;PctSizeSimilarity=1;PctRecOverlap=1;SizeDiff=0;StartDistance=0;EndDistance=0	GT	0/1
chr2	238366373	HG2_Ill_GATKHC_4707	N	<INS>	20	PASS	END=238366373;SVTYPE=INS;SVLEN=60;SC=pbsv;NumNeighbors=0;NumThresholdNeighbors=0	GT	0/1
chr2	217091288	HG2_PB_SVrefine2PB10Xhap12_1994	N	<INS>	10	PASS	END=217091288;SVTYPE=INS;SVLEN=174;SC=pbsv;NumNeighbors=0;NumThresholdNeighbors=0	GT	1/1
chr2	242970727	HG2_PB_SVrefine2Falcon1plusDovetail_6787	N	<INS>	10	PASS	END=242970727;SVTYPE=INS;SVLEN=88;SC=pbsv;NumNeighbors=0;NumThresholdNeighbors=0	GT	0/1
chr2	156188112	HG2_Ill_scalpel_2252	N	<DEL>	20	PASS	END=156188294;SVTYPE=DEL;SVLEN=182;SC=Dipcall;NumNeighbors=0;NumThresholdNeighbors=0	GT	0/1
chr2	196017573	HG2_Ill_GATKHCSBGrefine_1711	N	<INS>	20	PASS	END=196017573;SVTYPE=INS;SVLEN=312;SC=SVIM;NumNeighbors=0;NumThresholdNeighbors=0	GT	0/1
chr2	196073114	HG2_PB_SVrefine2Falcon2Bionano_1089	N	<INS>	20	PASS	END=196073114;SVTYPE=INS;SVLEN=336;SC=SVIM;NumNeighbors=0;NumThresholdNeighbors=0	GT	0/1
chr2	3695158	HG3_Ill_GATKHC_2532	N	<INS>	20	PASS	END=3695158;SVTYPE=INS;SVLEN=68;SC=pbsv;NumNeighbors=0;NumThresholdNeighbors=0	GT	1/1
chr2	9880190	HG4_Ill_svaba_1927	N	<INS>	20	PASS	END=9880190;SVTYPE=INS;SVLEN=68;SC=pbsv;NumNeighbors=0;NumThresholdNeighbors=0	GT	0/1
chr2	9888789	HG3_Ill_SVrefine2DISCOVARDovetail_1107	N	<INS>	20	PASS	END=9888789;SVTYPE=INS;SVLEN=328;SC=SVIM;NumNeighbors=0;NumThresholdNeighbors=0	GT	0/1
chr2	9953259	HG3_Ill_GATKHCSBGrefine_1049	N	<INS>	20	PASS	END=9953259;SVTYPE=INS;SVLEN=60;SC=pbsv;NumNeighbors=0;NumThresholdNeighbors=0	GT	0/1
chr2	26937336	HG2_10X_SVrefine210Xhap12_1341	N	<INS>	20	PASS	END=26937336;SVTYPE=INS;SVLEN=2417;SC=SVIM;NumNeighbors=0;NumThresholdNeighbors=0	GT	1/1
chr2	214171088	HG2_Ill_SVrefine2DISCOVARplusDovetail_7243	N	<INS>	20	PASS	END=214171088;SVTYPE=INS;SVLEN=4287;SC=SVIM;NumNeighbors=0;NumThresholdNeighbors=0	GT	1/1
chr2	47809988	HG2_PB_PB10Xdip_17488	N	<INS>	20	PASS	END=47809988;SVTYPE=INS;SVLEN=2883;SC=SVIM;NumNeighbors=0;NumThresholdNeighbors=0	GT	0/1
chr2	89132283	HG2_10X_SVrefine210Xhap12_1563	N	<DEL>	20	PASS	END=89159119;SVTYPE=DEL;SVLEN=26836;SC=SVIM-asm,PAV,Dipcall;NumNeighbors=0;NumThresholdNeighbors=0;MatchId=30;TruScore=0.666667;PctSeqSimilarity=0;PctSizeSimilarity=1;PctRecOverlap=1;SizeDiff=0;StartDistance=0;EndDistance=0	GT	0/1
chr2	238213970	HG3_PB_SVrefine2Falcon1Dovetail_1766	N	<INS>	10	PASS	END=238213970;SVTYPE=INS;SVLEN=301;SC=SVIM;NumNeighbors=0;NumThresholdNeighbors=0	GT	0/1
chr2	231869626	HG2_PB_SVrefine2PBcRplusDovetail_6181	N	<INS>	10	PASS	END=231869626;SVTYPE=INS;SVLEN=1072;SC=SVIM,SVIM-asm,PAV,Dipcall;NumNeighbors=0;NumThresholdNeighbors=0;MatchId=34;TruScore=0.666667;PctSeqSimilarity=0;PctSizeSimilarity=1;PctRecOverlap=1;SizeDiff=0;StartDistance=0;EndDistance=0	GT	1/1
chr2	149591746	HG2_Ill_GATKHCSBGrefine_1530	N	<INS>	20	PASS	END=149591746;SVTYPE=INS;SVLEN=60;SC=pbsv;NumNeighbors=0;NumThresholdNeighbors=0	GT	0/1
chr2	212082195	HG2_PB_SVrefine2PBcRplusDovetail_6121	N	<INS>	20	PASS	END=212082195;SVTYPE=INS;SVLEN=1130;SC=cuteSV,SVIM;NumNeighbors=0;NumThresholdNeighbors=0;MatchId=203;TruScore=0.666667;PctSeqSimilarity=0;PctSizeSimilarity=1;PctRecOverlap=1;SizeDiff=0;StartDistance=0;EndDistance=0	GT	1/1
chr2	195779849	HG2_Ill_GATKHC_4208	N	<INS>	20	PASS	END=195779849;SVTYPE=INS;SVLEN=85;SC=pbsv;NumNeighbors=0;NumThresholdNeighbors=0	GT	0/1
chr2	58813087	HG2_Ill_GATKHC_3046	N	<INS>	10	PASS	END=58813087;SVTYPE=INS;SVLEN=52;SC=pbsv;NumNeighbors=0;NumThresholdNeighbors=0	GT	0/1
chr2	217676940	HG4_PB_pbsv_2681	N	<INS>	20	PASS	END=217676940;SVTYPE=INS;SVLEN=57;SC=Dipcall;NumNeighbors=0;NumThresholdNeighbors=0	GT	0/1
chr2	221388437	HG2_Ill_250bpfermikitraw_3731	N	<INS>	20	PASS	END=221388437;SVTYPE=INS;SVLEN=90;SC=pbsv;NumNeighbors=0;NumThresholdNeighbors=0	GT	1/1
chr2	28681235	HG2_PB_SVrefine2Falcon1plusDovetail_6034	N	<DEL>	20	PASS	END=28681724;SVTYPE=DEL;SVLEN=489;SC=pbsv;NumNeighbors=0;NumThresholdNeighbors=0	GT	1/1
chr2	3931634	HG2_PB_SVrefine2Falcon2Bionano_558	N	<INS>	20	PASS	END=3931634;SVTYPE=INS;SVLEN=4287;SC=SVIM;NumNeighbors=0;NumThresholdNeighbors=0	GT	0/1
chr2	228113946	HG3_PB_HySA_4321	N	<INS>	10	PASS	END=228113946;SVTYPE=INS;SVLEN=62;SC=pbsv;NumNeighbors=0;NumThresholdNeighbors=0	GT	0/1
chr2	36517798	HG2_Ill_GATKHCSBGrefine_1159	N	<INS>	20	PASS	END=36517798;SVTYPE=INS;SVLEN=308;SC=SVIM;NumNeighbors=0;NumThresholdNeighbors=0	GT	0/1
chr2	36570238	HG2_PB_SVrefine2PBcRplusDovetail_5591	N	<INS>	20	PASS	END=36570238;SVTYPE=INS;SVLEN=6073;SC=cuteSV,SVIM;NumNeighbors=0;NumThresholdNeighbors=0;MatchId=213;TruScore=0.666667;PctSeqSimilarity=0;PctSizeSimilarity=1;PctRecOverlap=1;SizeDiff=0;StartDistance=0;EndDistance=0	GT	0/1
chr2	236396773	HG2_PB_SVrefine2PB10Xhap12_2079	N	<INS>	10	PASS	END=236396773;SVTYPE=INS;SVLEN=432;SC=cuteSV,pbsv,SVIM;NumNeighbors=0;NumThresholdNeighbors=0;MatchId=214;TruScore=0.666667;PctSeqSimilarity=0;PctSizeSimilarity=1;PctRecOverlap=1;SizeDiff=0;StartDistance=0;EndDistance=0	GT	0/1
chr2	32046160	HG3_PB_SVrefine2PBcRDovetail_971	N	<INS>	20	PASS	END=32046160;SVTYPE=INS;SVLEN=1269;SC=SVIM;NumNeighbors=0;NumThresholdNeighbors=0	GT	1/1
chr2	207090461	HG2_PB_SVrefine2PBcRplusDovetail_6104	N	<INS>	20	PASS	END=207090461;SVTYPE=INS;SVLEN=4602;SC=SVIM;NumNeighbors=0;NumThresholdNeighbors=0	GT	1/1
chr2	207114590	HG3_PB_pbsv_2605	N	<INS>	10	PASS	END=207114590;SVTYPE=INS;SVLEN=302;SC=SVIM;NumNeighbors=0;NumThresholdNeighbors=0	GT	0/1
chr2	130046834	HG4_Ill_GATKHC_3664	N	<INS>	20	PASS	END=130046834;SVTYPE=INS;SVLEN=50;SC=pbsv;NumNeighbors=0;NumThresholdNeighbors=0	GT	0/1
chr2	112447422	HG3_Ill_GATKHCSBGrefine_1403	N	<INS>	20	PASS	END=112447422;SVTYPE=INS;SVLEN=328;SC=SVIM;NumNeighbors=0;NumThresholdNeighbors=0	GT	1/1
chr2	228258174	HG2_PB_SVrefine2Falcon2Bionano_1180	N	<INS>	10	PASS	END=228258174;SVTYPE=INS;SVLEN=326;SC=SVIM;NumNeighbors=0;NumThresholdNeighbors=0	GT	0/1
chr2	82098027	HG2_PB_SVrefine2PBcRplusDovetail_5702	N	<INS>	20	PASS	END=82098027;SVTYPE=INS;SVLEN=6055;SC=SVIM;NumNeighbors=0;NumThresholdNeighbors=0	GT	1/1
chr2	210300722	HG2_Ill_Krunchall_3689	N	<INS>	20	PASS	END=210300722;SVTYPE=INS;SVLEN=51;SC=pbsv;NumNeighbors=0;NumThresholdNeighbors=0	GT	0/1
chr2	45814040	HG2_Ill_SVrefine2DISCOVARplusDovetail_6522	N	<INS>	20	PASS	END=45814040;SVTYPE=INS;SVLEN=85;SC=pbsv;NumNeighbors=0;NumThresholdNeighbors=0	GT	0/1
chr2	43024067	HG2_PB_SVrefine2Falcon1plusDovetail_6072	N	<INS>	20	PASS	END=43024067;SVTYPE=INS;SVLEN=305;SC=SVIM;NumNeighbors=0;NumThresholdNeighbors=0	GT	0/1
chr2	123284243	HG2_PB_SVrefine2PBcRplusDovetail_5843	N	<INS>	10	PASS	END=123284243;SVTYPE=INS;SVLEN=10312;SC=cuteSV,pbsv,SVIM,SVIM-asm,PAV,Dipcall;NumNeighbors=0;NumThresholdNeighbors=0;MatchId=226;TruScore=0.666667;PctSeqSimilarity=0;PctSizeSimilarity=1;PctRecOverlap=1;SizeDiff=0;StartDistance=0;EndDistance=0	GT	0/1
chr2	26473934	HG3_Ill_GATKHCSBGrefine_1126	N	<INS>	20	PASS	END=26473934;SVTYPE=INS;SVLEN=331;SC=SVIM;NumNeighbors=0;NumThresholdNeighbors=0	GT	0/1
chr2	5628683	HG2_PB_SVrefine2PB10Xhap12_1294	N	<INS>	20	PASS	END=5628683;SVTYPE=INS;SVLEN=4000;SC=SVIM;NumNeighbors=0;NumThresholdNeighbors=0	GT	1/1
chr2	137346767	HG3_Ill_150bpfermikitraw_2890	N	<INS>	20	PASS	END=137346767;SVTYPE=INS;SVLEN=52;SC=pbsv;NumNeighbors=0;NumThresholdNeighbors=0	GT	0/1
chr2	26556298	HG2_PB_PB10Xdip_17264	N	<INS>	20	PASS	END=26556298;SVTYPE=INS;SVLEN=3298;SC=SVIM;NumNeighbors=0;NumThresholdNeighbors=0	GT	1/1
chr2	234084961	HG2_PB_SVrefine2Falcon2Bionano_1204	N	<INS>	20	PASS	END=234084961;SVTYPE=INS;SVLEN=652;SC=SVIM-asm,Dipcall;NumNeighbors=0;NumThresholdNeighbors=0;MatchId=34;TruScore=0.666667;PctSeqSimilarity=0;PctSizeSimilarity=1;PctRecOverlap=1;SizeDiff=0;StartDistance=0;EndDistance=0	GT	1/1
chr2	151989912	HG2_10X_SVrefine210Xhap12_1789	N	<INS>	20	PASS	END=151989912;SVTYPE=INS;SVLEN=247;SC=SVIM-asm,Dipcall;NumNeighbors=0;NumThresholdNeighbors=0;MatchId=35;TruScore=0.666667;PctSeqSimilarity=0;PctSizeSimilarity=1;PctRecOverlap=1;SizeDiff=0;StartDistance=0;EndDistance=0	GT	0/1
chr2	218513337	HG3_Ill_Krunchall_3796	N	<INS>	20	PASS	END=218513337;SVTYPE=INS;SVLEN=59;SC=pbsv;NumNeighbors=0;NumThresholdNeighbors=0	GT	1/1
chr2	53117391	HG2_Ill_Krunchall_2477	N	<INS>	20	PASS	END=53117391;SVTYPE=INS;SVLEN=56;SC=Dipcall;NumNeighbors=0;NumThresholdNeighbors=0	GT	0/1
chr2	78965410	HG3_Ill_GATKHCSBGrefine_1307	N	<INS>	20	PASS	END=78965410;SVTYPE=INS;SVLEN=315;SC=SVIM;NumNeighbors=0;NumThresholdNeighbors=0	GT	0/1
chr2	144558679	HG2_PB_SVrefine2PB10Xhap12_1782	N	<DEL>	20	PASS	END=144558831;SVTYPE=DEL;SVLEN=152;SC=Dipcall;NumNeighbors=0;NumThresholdNeighbors=0	GT	1/1
chr2	198763448	HG3_Ill_GATKHCSBGrefine_1736	N	<INS>	20	PASS	END=198763448;SVTYPE=INS;SVLEN=314;SC=SVIM;NumNeighbors=0;NumThresholdNeighbors=0	GT	0/1
chr2	198787679	HG2_PB_SVrefine2Falcon1plusDovetail_6558	N	<INS>	10	PASS	END=198787679;SVTYPE=INS;SVLEN=295;SC=pbsv;NumNeighbors=0;NumThresholdNeighbors=0	GT	0/1
chr2	185312915	HG2_PB_SVrefine2Falcon2Bionano_1046	N	<INS>	20	PASS	END=185312915;SVTYPE=INS;SVLEN=139;SC=pbsv,Dipcall;NumNeighbors=0;NumThresholdNeighbors=0;MatchId=160;TruScore=0.666667;PctSeqSimilarity=0;PctSizeSimilarity=1;PctRecOverlap=1;SizeDiff=0;StartDistance=0;EndDistance=0	GT	0/1
chr2	10138577	HG2_PB_SVrefine2Falcon2Bionano_586	N	<INS>	20	PASS	END=10138577;SVTYPE=INS;SVLEN=328;SC=pbsv,SVIM-asm,Dipcall;NumNeighbors=0;NumThresholdNeighbors=0;MatchId=163;TruScore=0.666667;PctSeqSimilarity=0;PctSizeSimilarity=1;PctRecOverlap=1;SizeDiff=0;StartDistance=0;EndDistance=0	GT	1/1
chr2	44825835	HG4_Ill_GATKHCSBGrefine_1232	N	<INS>	20	PASS	END=44825835;SVTYPE=INS;SVLEN=319;SC=SVIM;NumNeighbors=0;NumThresholdNeighbors=0	GT	0/1
chr2	45323027	HG4_Ill_GATKHCSBGrefine_1233	N	<INS>	20	PASS	END=45323027;SVTYPE=INS;SVLEN=142;SC=pbsv;NumNeighbors=0;NumThresholdNeighbors=0	GT	0/1
chr2	19803335	HG3_PB_SVrefine2PBcRDovetail_934	N	<INS>	20	PASS	END=19803335;SVTYPE=INS;SVLEN=104;SC=pbsv;NumNeighbors=0;NumThresholdNeighbors=0	GT	1/1
chr2	40424955	HG3_Ill_250bpfermikitraw_2334	N	<INS>	20	PASS	END=40424955;SVTYPE=INS;SVLEN=50;SC=pbsv;NumNeighbors=0;NumThresholdNeighbors=0	GT	0/1
chr2	49061376	HG2_Ill_GATKHCSBGrefine_1218	N	<INS>	20	PASS	END=49061376;SVTYPE=INS;SVLEN=57;SC=pbsv;NumNeighbors=0;NumThresholdNeighbors=0	GT	1/1
chr2	2654036	HG2_PB_SVrefine2Falcon2Bionano_535	N	<INS>	10	PASS	END=2654036;SVTYPE=INS;SVLEN=90;SC=pbsv;NumNeighbors=0;NumThresholdNeighbors=0	GT	0/1
chr2	181546925	HG4_Ill_GATKHC_4135	N	<INS>	20	PASS	END=181546925;SVTYPE=INS;SVLEN=56;SC=pbsv;NumNeighbors=0;NumThresholdNeighbors=0	GT	1/1
chr2	114737558	HG3_PB_SVrefine2Falcon1Dovetail_1340	N	<INS>	10	PASS	END=114737558;SVTYPE=INS;SVLEN=145;SC=pbsv;NumNeighbors=0;NumThresholdNeighbors=0	GT	0/1
chr2	205651909	HG3_Ill_MetaSV_2872	N	<INS>	20	PASS	END=205651909;SVTYPE=INS;SVLEN=314;SC=SVIM;NumNeighbors=0;NumThresholdNeighbors=0	GT	0/1
chr2	189575833	HG4_PB_SVrefine2PBcRDovetail_1334	N	<INS>	20	PASS	END=189575833;SVTYPE=INS;SVLEN=91;SC=pbsv;NumNeighbors=0;NumThresholdNeighbors=0	GT	1/1
chr2	238519560	HG3_PB_SVrefine2Falcon1Dovetail_1769	N	<INS>	10	PASS	END=238519560;SVTYPE=INS;SVLEN=331;SC=SVIM;NumNeighbors=0;NumThresholdNeighbors=0	GT	0/1
chr2	55711254	HG4_PB_SVrefine2PBcRDovetail_1015	N	<INS>	10	PASS	END=55711254;SVTYPE=INS;SVLEN=180;SC=SVIM-asm,Dipcall;NumNeighbors=0;NumThresholdNeighbors=0;MatchId=44;TruScore=0.666667;PctSeqSimilarity=0;PctSizeSimilarity=1;PctRecOverlap=1;SizeDiff=0;StartDistance=0;EndDistance=0	GT	0/1
chr2	138259792	HG3_Ill_GATKHCSBGrefine_1512	N	<INS>	20	PASS	END=138259792;SVTYPE=INS;SVLEN=304;SC=SVIM;NumNeighbors=0;NumThresholdNeighbors=0	GT	0/1
chr2	205922043	HG2_Ill_manta_751	N	<DEL>	20	PASS	END=205922109;SVTYPE=DEL;SVLEN=66;SC=pbsv;NumNeighbors=0;NumThresholdNeighbors=0	GT	0/1
chr2	3318943	HG2_PB_SVrefine2Falcon2Bionano_550	N	<INS>	10	PASS	END=3318943;SVTYPE=INS;SVLEN=680;SC=cuteSV,pbsv,SVIM;NumNeighbors=0;NumThresholdNeighbors=0;MatchId=259;TruScore=0.666667;PctSeqSimilarity=0;PctSizeSimilarity=1;PctRecOverlap=1;SizeDiff=0;StartDistance=0;EndDistance=0	GT	1/1
chr2	241257962	HG2_PB_SVrefine2Falcon2Bionano_1260	N	<INS>	10	PASS	END=241257962;SVTYPE=INS;SVLEN=125;SC=pbsv;NumNeighbors=0;NumThresholdNeighbors=0	GT	0/1
chr2	241047588	HG2_PB_SVrefine2Falcon2Bionano_1254	N	<INS>	10	PASS	END=241047588;SVTYPE=INS;SVLEN=400;SC=cuteSV,pbsv,SVIM;NumNeighbors=0;NumThresholdNeighbors=0;MatchId=261;TruScore=0.666667;PctSeqSimilarity=0;PctSizeSimilarity=1;PctRecOverlap=1;SizeDiff=0;StartDistance=0;EndDistance=0	GT	0/1
chr2	30642311	HG3_Ill_150bpfermikitraw_2147	N	<INS>	20	PASS	END=30642311;SVTYPE=INS;SVLEN=51;SC=pbsv;NumNeighbors=0;NumThresholdNeighbors=0	GT	0/1
chr2	141887521	HG3_Ill_SVrefine2DISCOVARDovetail_1636	N	<INS>	20	PASS	END=141887521;SVTYPE=INS;SVLEN=176;SC=pbsv;NumNeighbors=0;NumThresholdNeighbors=0	GT	0/1
chr2	1089571	HG2_PB_SVrefine2PB10Xhap12_1217	N	<DEL>	20	PASS	END=1090320;SVTYPE=DEL;SVLEN=749;SC=pbsv;NumNeighbors=0;NumThresholdNeighbors=0	GT	0/1
chr2	55172217	HG2_PB_SVrefine2PBcRplusDovetail_5633	N	<INS>	10	PASS	END=55172217;SVTYPE=INS;SVLEN=3122;SC=cuteSV,SVIM;NumNeighbors=0;NumThresholdNeighbors=0;MatchId=265;TruScore=0.666667;PctSeqSimilarity=0;PctSizeSimilarity=1;PctRecOverlap=1;SizeDiff=0;StartDistance=0;EndDistance=0	GT	1/1
chr2	4496970	HG2_PB_PB10Xdip_17460	N	<INS>	10	PASS	END=4496970;SVTYPE=INS;SVLEN=55;SC=pbsv;NumNeighbors=0;NumThresholdNeighbors=0	GT	0/1
chr2	2539934	HG2_Ill_MetaSV_2409	N	<INS>	20	PASS	END=2539934;SVTYPE=INS;SVLEN=317;SC=SVIM;NumNeighbors=0;NumThresholdNeighbors=0	GT	0/1
chr2	3203466	HG2_Ill_GATKHCSBGrefine_1012	N	<INS>	20	PASS	END=3203466;SVTYPE=INS;SVLEN=91;SC=pbsv;NumNeighbors=0;NumThresholdNeighbors=0	GT	1/1
chr2	182153306	HG2_PB_SVrefine2Falcon2Bionano_1035	N	<INS>	10	PASS	END=182153306;SVTYPE=INS;SVLEN=337;SC=pbsv;NumNeighbors=0;NumThresholdNeighbors=0	GT	1/1
chr2	122902358	HG2_PB_assemblyticsPBcR_13548	N	<INS>	20	PASS	END=122902358;SVTYPE=INS;SVLEN=68;SC=pbsv;NumNeighbors=0;NumThresholdNeighbors=0	GT	1/1
chr2	242529363	HG2_PB_SVrefine2Falcon1plusDovetail_6770	N	<INS>	10	PASS	END=242529363;SVTYPE=INS;SVLEN=1516;SC=cuteSV,pbsv,SVIM,SVIM-asm,PAV,Dipcall;NumNeighbors=0;NumThresholdNeighbors=0;MatchId=271;TruScore=0.666667;PctSeqSimilarity=0;PctSizeSimilarity=1;PctRecOverlap=1;SizeDiff=0;StartDistance=0;EndDistance=0	GT	1/1
chr2	63949666	HG2_PB_HySA_3619	N	<INS>	10	PASS	END=63949666;SVTYPE=INS;SVLEN=127;SC=pbsv;NumNeighbors=0;NumThresholdNeighbors=0	GT	0/1
chr2	240524519	HG4_Ill_GATKHCSBGrefine_1999	N	<INS>	20	PASS	END=240524519;SVTYPE=INS;SVLEN=68;SC=pbsv;NumNeighbors=0;NumThresholdNeighbors=0	GT	0/1
chr2	845231	HG2_PB_SVrefine2Falcon1plusDovetail_5858	N	<INS>	10	PASS	END=845231;SVTYPE=INS;SVLEN=333;SC=cuteSV,pbsv,SVIM,SVIM-asm,PAV,Dipcall;NumNeighbors=0;NumThresholdNeighbors=0;MatchId=274;TruScore=0.666667;PctSeqSimilarity=0;PctSizeSimilarity=1;PctRecOverlap=1;SizeDiff=0;StartDistance=0;EndDistance=0	GT	0/1
chr2	219576610	HG3_PB_SVrefine2Falcon1Dovetail_1679	N	<INS>	20	PASS	END=219576610;SVTYPE=INS;SVLEN=330;SC=SVIM;NumNeighbors=0;NumThresholdNeighbors=0	GT	0/1
chr2	227521141	HG3_Ill_150bpfermikitraw_3623	N	<INS>	20	PASS	END=227521141;SVTYPE=INS;SVLEN=76;SC=pbsv;NumNeighbors=0;NumThresholdNeighbors=0	GT	1/1
chr2	227580158	HG2_PB_SVrefine2Falcon2Bionano_1177	N	<INS>	20	PASS	END=227580158;SVTYPE=INS;SVLEN=1120;SC=SVIM;NumNeighbors=0;NumThresholdNeighbors=0	GT	1/1
chr2	191002598	HG2_Ill_250bpfermikitraw_3440	N	<INS>	20	PASS	END=191002598;SVTYPE=INS;SVLEN=87;SC=pbsv;NumNeighbors=0;NumThresholdNeighbors=0	GT	1/1
chr2	71844713	HG3_PB_SVrefine2Falcon1Dovetail_1227	N	<INS>	10	PASS	END=71844713;SVTYPE=INS;SVLEN=1518;SC=cuteSV,SVIM,SVIM-asm,PAV,Dipcall;NumNeighbors=0;NumThresholdNeighbors=0;MatchId=279;TruScore=0.666667;PctSeqSimilarity=0;PctSizeSimilarity=1;PctRecOverlap=1;SizeDiff=0;StartDistance=0;EndDistance=0	GT	1/1
chr2	242535944	HG2_PB_SVrefine2PB10Xhap12_2159	N	<INS>	20	PASS	END=242535944;SVTYPE=INS;SVLEN=1938;SC=SVIM;NumNeighbors=0;NumThresholdNeighbors=0	GT	1/1
chr2	70183611	HG4_Ill_GATKHCSBGrefine_1321	N	<INS>	20	PASS	END=70183611;SVTYPE=INS;SVLEN=53;SC=pbsv;NumNeighbors=0;NumThresholdNeighbors=0	GT	0/1
chr2	158773839	HG4_PB_SVrefine2Falcon1Dovetail_1429	N	<INS>	20	PASS	END=158773839;SVTYPE=INS;SVLEN=3915;SC=SVIM;NumNeighbors=0;NumThresholdNeighbors=0	GT	1/1
chr2	117587549	HG3_Ill_SVrefine2DISCOVARDovetail_1517	N	<INS>	20	PASS	END=117587549;SVTYPE=INS;SVLEN=96;SC=pbsv;NumNeighbors=0;NumThresholdNeighbors=0	GT	1/1
chr2	114012671	HG2_Ill_GATKHC_3463	N	<INS>	20	PASS	END=114012671;SVTYPE=INS;SVLEN=71;SC=pbsv;NumNeighbors=0;NumThresholdNeighbors=0	GT	0/1
chr2	129697650	HG3_Ill_250bpfermikitraw_2967	N	<INS>	20	PASS	END=129697650;SVTYPE=INS;SVLEN=68;SC=pbsv;NumNeighbors=0;NumThresholdNeighbors=0	GT	1/1
chr2	236506335	HG2_Ill_SVrefine2DISCOVARplusDovetail_7335	N	<INS>	20	PASS	END=236506335;SVTYPE=INS;SVLEN=238;SC=pbsv;NumNeighbors=0;NumThresholdNeighbors=0	GT	0/1
chr2	208963321	HG4_Ill_SVrefine2DISCOVARDovetail_1989	N	<INS>	20	PASS	END=208963321;SVTYPE=INS;SVLEN=6465;SC=SVIM;NumNeighbors=0;NumThresholdNeighbors=0	GT	1/1
chr2	242704671	HG3_PB_SVrefine2PBcRDovetail_1458	N	<DEL>	10	PASS	END=242706171;SVTYPE=DEL;SVLEN=1500;SC=pbsv;NumNeighbors=0;NumThresholdNeighbors=0	GT	1/1
chr2	136591011	HG2_PB_SVrefine2PB10Xhap12_1767	N	<INS>	20	PASS	END=136591011;SVTYPE=INS;SVLEN=3961;SC=SVIM;NumNeighbors=0;NumThresholdNeighbors=0	GT	1/1
chr2	147020924	HG2_PB_SVrefine2Falcon2Bionano_946	N	<INS>	20	PASS	END=147020924;SVTYPE=INS;SVLEN=1526;SC=SVIM;NumNeighbors=0;NumThresholdNeighbors=0	GT	1/1
chr2	160094319	HG4_Ill_manta_563	N	<INS>	20	PASS	END=160094319;SVTYPE=INS;SVLEN=84;SC=pbsv;NumNeighbors=0;NumThresholdNeighbors=0	GT	1/1
chr2	65569358	HG2_PB_pbsv_1957	N	<INS>	10	PASS	END=65569358;SVTYPE=INS;SVLEN=89;SC=Dipcall;NumNeighbors=0;NumThresholdNeighbors=0	GT	0/1
chr2	118799997	HG3_Ill_GATKHC_3627	N	<INS>	20	PASS	END=118799997;SVTYPE=INS;SVLEN=75;SC=pbsv;NumNeighbors=0;NumThresholdNeighbors=0	GT	0/1
chr2	118851545	HG2_PB_SVrefine2Falcon1plusDovetail_6306	N	<INS>	10	PASS	END=118851545;SVTYPE=INS;SVLEN=366;SC=cuteSV,pbsv,SVIM;NumNeighbors=0;NumThresholdNeighbors=0;MatchId=297;TruScore=0.666667;PctSeqSimilarity=0;PctSizeSimilarity=1;PctRecOverlap=1;SizeDiff=0;StartDistance=0;EndDistance=0	GT	0/1
chr2	23802957	HG4_Ill_SVrefine2DISCOVARDovetail_1195	N	<DEL>	20	PASS	END=23803262;SVTYPE=DEL;SVLEN=305;SC=pbsv;NumNeighbors=0;NumThresholdNeighbors=0	GT	1/1
chr2	41732844	HG2_10X_SVrefine210Xhap12_1393	N	<INS>	20	PASS	END=41732844;SVTYPE=INS;SVLEN=1639;SC=SVIM;NumNeighbors=0;NumThresholdNeighbors=0	GT	1/1
chr2	1569196	HG4_Ill_GATKHCSBGrefine_1014	N	<DEL>	20	PASS	END=1569256;SVTYPE=DEL;SVLEN=60;SC=Dipcall;NumNeighbors=0;NumThresholdNeighbors=0	GT	1/1
chr2	116196886	HG3_PB_SVrefine2Falcon1Dovetail_1347	N	<INS>	10	PASS	END=116196886;SVTYPE=INS;SVLEN=249;SC=pbsv;NumNeighbors=0;NumThresholdNeighbors=0	GT	0/1
chr2	35974078	HG4_PB_SVrefine2PBcRDovetail_971	N	<DEL>	20	PASS	END=35995234;SVTYPE=DEL;SVLEN=21156;SC=pbsv;NumNeighbors=0;NumThresholdNeighbors=0	GT	0/1
chr2	240449062	HG2_PB_SVrefine2PB10Xhap12_2107	N	<INS>	10	PASS	END=240449062;SVTYPE=INS;SVLEN=320;SC=cuteSV,pbsv,SVIM;NumNeighbors=0;NumThresholdNeighbors=0;MatchId=304;TruScore=0.666667;PctSeqSimilarity=0;PctSizeSimilarity=1;PctRecOverlap=1;SizeDiff=0;StartDistance=0;EndDistance=0	GT	1/1
chr2	29806413	HG2_PB_PB10Xdip_17308	N	<INS>	20	PASS	END=29806413;SVTYPE=INS;SVLEN=343;SC=SVIM;NumNeighbors=0;NumThresholdNeighbors=0	GT	0/1
chr2	120282782	HG2_10X_SVrefine210Xhap12_1676	N	<INS>	20	PASS	END=120282782;SVTYPE=INS;SVLEN=362;SC=cuteSV,pbsv,SVIM;NumNeighbors=0;NumThresholdNeighbors=0;MatchId=306;TruScore=0.666667;PctSeqSimilarity=0;PctSizeSimilarity=1;PctRecOverlap=1;SizeDiff=0;StartDistance=0;EndDistance=0	GT	0/1
chr2	120309863	HG2_PB_SVrefine2Falcon2Bionano_873	N	<DEL>	10	PASS	END=120309927;SVTYPE=DEL;SVLEN=64;SC=pbsv;NumNeighbors=0;NumThresholdNeighbors=0	GT	1/1
chr2	240046197	HG3_Ill_SVrefine2DISCOVARDovetail_2123	N	<INS>	20	PASS	END=240046197;SVTYPE=INS;SVLEN=428;SC=cuteSV,pbsv,SVIM;NumNeighbors=0;NumThresholdNeighbors=0;MatchId=308;TruScore=0.666667;PctSeqSimilarity=0;PctSizeSimilarity=1;PctRecOverlap=1;SizeDiff=0;StartDistance=0;EndDistance=0	GT	0/1
chr2	240072219	HG2_PB_SVrefine2PBcRplusDovetail_6232	N	<INS>	20	PASS	END=240072219;SVTYPE=INS;SVLEN=59;SC=pbsv;NumNeighbors=0;NumThresholdNeighbors=0	GT	1/1
chr2	12804411	HG2_PB_SVrefine2Falcon2Bionano_609	N	<INS>	20	PASS	END=12804411;SVTYPE=INS;SVLEN=214;SC=pbsv;NumNeighbors=0;NumThresholdNeighbors=0	GT	0/1
chr2	241565037	HG3_PB_SVrefine2Falcon1Dovetail_1804	N	<INS>	10	PASS	END=241565037;SVTYPE=INS;SVLEN=1305;SC=pbsv;NumNeighbors=0;NumThresholdNeighbors=0	GT	1/1
chr2	55611659	HG2_PB_SVrefine2Falcon1plusDovetail_6101	N	<INS>	10	PASS	END=55611659;SVTYPE=INS;SVLEN=420;SC=Dipcall;NumNeighbors=0;NumThresholdNeighbors=0	GT	0/1
chr2	604708	HG3_PB_SVrefine2PBcRDovetail_812	N	<INS>	20	PASS	END=604708;SVTYPE=INS;SVLEN=281;SC=SVIM-asm,Dipcall;NumNeighbors=0;NumThresholdNeighbors=0;MatchId=53;TruScore=0.666667;PctSeqSimilarity=0;PctSizeSimilarity=1;PctRecOverlap=1;SizeDiff=0;StartDistance=0;EndDistance=0	GT	1/1
chr2	231201744	HG2_PB_SVrefine2Falcon2Bionano_1185	N	<INS>	10	PASS	END=231201744;SVTYPE=INS;SVLEN=4972;SC=cuteSV,SVIM,SVIM-asm,PAV,Dipcall;NumNeighbors=0;NumThresholdNeighbors=0;MatchId=314;TruScore=0.666667;PctSeqSimilarity=0;PctSizeSimilarity=1;PctRecOverlap=1;SizeDiff=0;StartDistance=0;EndDistance=0	GT	0/1
chr2	111981772	HG2_PB_SVrefine2PBcRplusDovetail_5783	N	<DEL>	20	PASS	END=111981958;SVTYPE=DEL;SVLEN=186;SC=pbsv;NumNeighbors=0;NumThresholdNeighbors=0	GT	0/1
chr2	118400990	HG2_PB_SVrefine2Falcon2Bionano_859	N	<INS>	20	PASS	END=118400990;SVTYPE=INS;SVLEN=134;SC=SVIM-asm,Dipcall;NumNeighbors=0;NumThresholdNeighbors=0;MatchId=55;TruScore=0.666667;PctSeqSimilarity=0;PctSizeSimilarity=1;PctRecOverlap=1;SizeDiff=0;StartDistance=0;EndDistance=0	GT	1/1
chr2	6636076	HG3_Ill_GATKHCSBGrefine_1040	N	<INS>	20	PASS	END=6636076;SVTYPE=INS;SVLEN=75;SC=pbsv;NumNeighbors=0;NumThresholdNeighbors=0	GT	0/1
chr2	187824235	HG2_PB_SVrefine2Falcon2Bionano_1051	N	<INS>	20	PASS	END=187824235;SVTYPE=INS;SVLEN=326;SC=SVIM;NumNeighbors=0;NumThresholdNeighbors=0	GT	0/1
chr2	116695720	HG2_PB_SVrefine2PB10Xhap12_1675	N	<INS>	20	PASS	END=116695720;SVTYPE=INS;SVLEN=6160;SC=SVIM;NumNeighbors=0;NumThresholdNeighbors=0	GT	0/1
chr2	910789	HG3_PB_assemblyticsfalcon_12961	N	<INS>	10	PASS	END=910789;SVTYPE=INS;SVLEN=86;SC=pbsv,SVIM-asm,PAV,Dipcall;NumNeighbors=0;NumThresholdNeighbors=0;MatchId=203;TruScore=0.666667;PctSeqSimilarity=0;PctSizeSimilarity=1;PctRecOverlap=1;SizeDiff=0;StartDistance=0;EndDistance=0	GT	0/1
chr2	129929433	HG2_PB_SVrefine2PBcRplusDovetail_5871	N	<INS>	20	PASS	END=129929433;SVTYPE=INS;SVLEN=3574;SC=SVIM;NumNeighbors=0;NumThresholdNeighbors=0	GT	1/1
chr2	22046509	HG3_Ill_SVrefine2DISCOVARDovetail_1160	N	<INS>	20	PASS	END=22046509;SVTYPE=INS;SVLEN=2160;SC=SVIM;NumNeighbors=0;NumThresholdNeighbors=0	GT	1/1
chr2	2796470	HG3_Ill_scalpel_1520	N	<DEL>	20	PASS	END=2796529;SVTYPE=DEL;SVLEN=59;SC=pbsv;NumNeighbors=0;NumThresholdNeighbors=0	GT	0/1
chr2	167546017	HG3_PB_SVrefine2Falcon1Dovetail_1508	N	<DEL>	20	PASS	END=167547092;SVTYPE=DEL;SVLEN=1075;SC=SVIM-asm,Dipcall;NumNeighbors=0;NumThresholdNeighbors=0;MatchId=57;TruScore=0.666667;PctSeqSimilarity=0;PctSizeSimilarity=1;PctRecOverlap=1;SizeDiff=0;StartDistance=0;EndDistance=0	GT	0/1
chr2	24474208	HG3_PB_SVrefine2Falcon1Dovetail_1094	N	<DEL>	10	PASS	END=24474308;SVTYPE=DEL;SVLEN=100;SC=Dipcall;NumNeighbors=0;NumThresholdNeighbors=0	GT	1/1
chr2	24478526	HG2_PB_SVrefine2PB10Xhap12_1386	N	<INS>	20	PASS	END=24478526;SVTYPE=INS;SVLEN=123;SC=pbsv;NumNeighbors=0;NumThresholdNeighbors=0	GT	0/1
chr2	24487570	HG2_Ill_GATKHCSBGrefine_1113	N	<INS>	20	PASS	END=24487570;SVTYPE=INS;SVLEN=93;SC=pbsv;NumNeighbors=0;NumThresholdNeighbors=0	GT	1/1
chr2	59769588	HG2_PB_SVrefine2Falcon2Bionano_730	N	<INS>	20	PASS	END=59769588;SVTYPE=INS;SVLEN=71;SC=pbsv;NumNeighbors=0;NumThresholdNeighbors=0	GT	1/1
chr2	10694544	HG2_Ill_250bpfermikitraw_2086	N	<INS>	20	PASS	END=10694544;SVTYPE=INS;SVLEN=50;SC=pbsv;NumNeighbors=0;NumThresholdNeighbors=0	GT	0/1
chr2	16271567	HG2_PB_SVrefine2Falcon2Bionano_619	N	<DEL>	20	PASS	END=16273799;SVTYPE=DEL;SVLEN=2232;SC=Dipcall;NumNeighbors=0;NumThresholdNeighbors=0	GT	1/1
chr2	146374992	HG2_Ill_Krunchall_3148	N	<INS>	20	PASS	END=146374992;SVTYPE=INS;SVLEN=64;SC=pbsv;NumNeighbors=0;NumThresholdNeighbors=0	GT	0/1
chr2	23190999	HG2_PB_SVrefine2Falcon2Bionano_640	N	<INS>	20	PASS	END=23190999;SVTYPE=INS;SVLEN=6074;SC=SVIM;NumNeighbors=0;NumThresholdNeighbors=0	GT	1/1
chr2	119670371	HG3_Ill_150bpfermikitraw_2789	N	<INS>	20	PASS	END=119670371;SVTYPE=INS;SVLEN=52;SC=pbsv;NumNeighbors=0;NumThresholdNeighbors=0	GT	1/1
chr2	1471714	HG2_Ill_breakscan11_3111	N	<INS>	20	PASS	END=1471714;SVTYPE=INS;SVLEN=330;SC=SVIM;NumNeighbors=0;NumThresholdNeighbors=0	GT	0/1
chr2	192901995	HG4_Ill_GATKHCSBGrefine_1771	N	<INS>	20	PASS	END=192901995;SVTYPE=INS;SVLEN=64;SC=pbsv;NumNeighbors=0;NumThresholdNeighbors=0	GT	0/1
chr2	167746388	HG4_PB_SVrefine2Falcon1Dovetail_1459	N	<INS>	20	PASS	END=167746388;SVTYPE=INS;SVLEN=3210;SC=SVIM;NumNeighbors=0;NumThresholdNeighbors=0	GT	0/1
chr2	3452349	HG2_PB_SVrefine2Falcon1plusDovetail_5919	N	<INS>	10	PASS	END=3452349;SVTYPE=INS;SVLEN=128;SC=pbsv;NumNeighbors=0;NumThresholdNeighbors=0	GT	0/1
chr2	131579738	HG3_Ill_SVrefine2DISCOVARDovetail_1590	N	<INS>	20	PASS	END=131579738;SVTYPE=INS;SVLEN=84;SC=pbsv;NumNeighbors=0;NumThresholdNeighbors=0	GT	0/1
chr2	163678617	HG4_Ill_GATKHCSBGrefine_1644	N	<INS>	20	PASS	END=163678617;SVTYPE=INS;SVLEN=311;SC=SVIM;NumNeighbors=0;NumThresholdNeighbors=0	GT	0/1
chr2	110873056	HG2_Ill_GATKHC_3446	N	<INS>	20	PASS	END=110873056;SVTYPE=INS;SVLEN=97;SC=PAV,Dipcall;NumNeighbors=0;NumThresholdNeighbors=0;MatchId=59;TruScore=0.666667;PctSeqSimilarity=0;PctSizeSimilarity=1;PctRecOverlap=1;SizeDiff=0;StartDistance=0;EndDistance=0	GT	1/1
chr2	195218661	HG3_Ill_svaba_3275	N	<INS>	20	PASS	END=195218661;SVTYPE=INS;SVLEN=73;SC=pbsv;NumNeighbors=0;NumThresholdNeighbors=0	GT	1/1
chr2	120029019	HG3_Ill_Spiral_2318	N	<INS>	20	PASS	END=120029019;SVTYPE=INS;SVLEN=96;SC=Dipcall;NumNeighbors=0;NumThresholdNeighbors=0	GT	0/1
chr2	3630306	HG2_Ill_MetaSV_2419	N	<INS>	20	PASS	END=3630306;SVTYPE=INS;SVLEN=315;SC=SVIM;NumNeighbors=0;NumThresholdNeighbors=0	GT	0/1
chr2	240854056	HG2_Ill_manta_824	N	<DEL>	20	PASS	END=240854168;SVTYPE=DEL;SVLEN=112;SC=SVIM-asm,Dipcall;NumNeighbors=0;NumThresholdNeighbors=0;MatchId=63;TruScore=0.666667;PctSeqSimilarity=0;PctSizeSimilarity=1;PctRecOverlap=1;SizeDiff=0;StartDistance=0;EndDistance=0	GT	0/1
chr2	241751857	HG2_PB_SVrefine2PB10Xhap12_2137	N	<INS>	10	PASS	END=241751857;SVTYPE=INS;SVLEN=656;SC=cuteSV,SVIM;NumNeighbors=0;NumThresholdNeighbors=0;MatchId=346;TruScore=0.666667;PctSeqSimilarity=0;PctSizeSimilarity=1;PctRecOverlap=1;SizeDiff=0;StartDistance=0;EndDistance=0	GT	1/1
chr2	234371891	HG2_PB_SVrefine2PBcRplusDovetail_6198	N	<INS>	10	PASS	END=234371891;SVTYPE=INS;SVLEN=167;SC=pbsv;NumNeighbors=0;NumThresholdNeighbors=0	GT	1/1
chr2	38913400	HG3_Ill_GATKHC_2930	N	<INS>	20	PASS	END=38913400;SVTYPE=INS;SVLEN=56;SC=pbsv;NumNeighbors=0;NumThresholdNeighbors=0	GT	0/1
chr2	105632252	HG2_10X_SVrefine210Xhap12_1600	N	<INS>	20	PASS	END=105632252;SVTYPE=INS;SVLEN=2088;SC=SVIM;NumNeighbors=0;NumThresholdNeighbors=0	GT	0/1
chr2	58060066	HG2_PB_SVrefine2PBcRplusDovetail_5640	N	<INS>	20	PASS	END=58060066;SVTYPE=INS;SVLEN=4199;SC=SVIM;NumNeighbors=0;NumThresholdNeighbors=0	GT	0/1
chr2	128738971	HG2_PB_SVrefine2Falcon2Bionano_900	N	<INS>	10	PASS	END=128738971;SVTYPE=INS;SVLEN=119;SC=pbsv;NumNeighbors=0;NumThresholdNeighbors=0	GT	1/1
chr2	10418199	HG4_Ill_GATKHCSBGrefine_1087	N	<INS>	20	PASS	END=10418199;SVTYPE=INS;SVLEN=108;SC=pbsv;NumNeighbors=0;NumThresholdNeighbors=0	GT	0/1
chr2	66989961	HG2_PB_SVrefine2PB10Xhap12_1519	N	<INS>	20	PASS	END=66989961;SVTYPE=INS;SVLEN=150;SC=pbsv;NumNeighbors=0;NumThresholdNeighbors=0	GT	1/1
chr2	241466630	HG2_Ill_SVrefine2DISCOVARplusDovetail_7374	N	<INS>	20	PASS	END=241466630;SVTYPE=INS;SVLEN=562;SC=cuteSV,SVIM,SVIM-asm,PAV,Dipcall;NumNeighbors=0;NumThresholdNeighbors=0;MatchId=354;TruScore=0.666667;PctSeqSimilarity=0;PctSizeSimilarity=1;PctRecOverlap=1;SizeDiff=0;StartDistance=0;EndDistance=0	GT	1/1
chr2	172392024	HG3_Ill_250bpfermikitraw_3276	N	<INS>	20	PASS	END=172392024;SVTYPE=INS;SVLEN=75;SC=pbsv;NumNeighbors=0;NumThresholdNeighbors=0	GT	0/1
chr3	190191319	HG4_Ill_GATKHCSBGrefine_2782	N	<INS>	20	PASS	END=190191319;SVTYPE=INS;SVLEN=78;SC=pbsv;NumNeighbors=0;NumThresholdNeighbors=0	GT	0/1
chr3	103120898	HG4_PB_SVrefine2PBcRDovetail_1829	N	<INS>	20	PASS	END=103120898;SVTYPE=INS;SVLEN=4089;SC=SVIM;NumNeighbors=0;NumThresholdNeighbors=0	GT	0/1
chr3	194830065	HG4_PB_SVrefine2PBcRDovetail_2069	N	<DEL>	20	PASS	END=194830396;SVTYPE=DEL;SVLEN=331;SC=pbsv,SVIM,SVIM-asm,Dipcall;NumNeighbors=0;NumThresholdNeighbors=0;MatchId=223;TruScore=0.666667;PctSeqSimilarity=0;PctSizeSimilarity=1;PctRecOverlap=1;SizeDiff=0;StartDistance=0;EndDistance=0	GT	0/1
chr3	76252736	HG2_Ill_250bpfermikitraw_4644	N	<INS>	20	PASS	END=76252736;SVTYPE=INS;SVLEN=67;SC=pbsv;NumNeighbors=0;NumThresholdNeighbors=0	GT	1/1
chr3	76255615	HG3_Ill_SVrefine2DISCOVARDovetail_2545	N	<INS>	20	PASS	END=76255615;SVTYPE=INS;SVLEN=92;SC=pbsv;NumNeighbors=0;NumThresholdNeighbors=0	GT	0/1
chr3	195487317	HG2_PB_SVrefine2Falcon1plusDovetail_8441	N	<INS>	10	PASS	END=195487317;SVTYPE=INS;SVLEN=667;SC=Dipcall;NumNeighbors=0;NumThresholdNeighbors=0	GT	0/1
chr3	134294124	HG4_Ill_SVrefine2DISCOVARDovetail_2797	N	<INS>	20	PASS	END=134294124;SVTYPE=INS;SVLEN=104;SC=pbsv;NumNeighbors=0;NumThresholdNeighbors=0	GT	1/1
chr3	144790781	HG4_Ill_GATKHCSBGrefine_2602	N	<INS>	20	PASS	END=144790781;SVTYPE=INS;SVLEN=1094;SC=SVIM;NumNeighbors=0;NumThresholdNeighbors=0	GT	0/1
chr3	6430197	HG2_PB_SVrefine2Falcon2Bionano_1338	N	<INS>	10	PASS	END=6430197;SVTYPE=INS;SVLEN=288;SC=cuteSV,pbsv,SVIM,Dipcall;NumNeighbors=0;NumThresholdNeighbors=0;MatchId=364;TruScore=0.666667;PctSeqSimilarity=0;PctSizeSimilarity=1;PctRecOverlap=1;SizeDiff=0;StartDistance=0;EndDistance=0	GT	0/1
chr3	151275815	HG3_Ill_Spiral_4124	N	<INS>	20	PASS	END=151275815;SVTYPE=INS;SVLEN=113;SC=Dipcall;NumNeighbors=0;NumThresholdNeighbors=0	GT	0/1
chr3	13753249	HG3_Ill_GATKHC_5081	N	<INS>	20	PASS	END=13753249;SVTYPE=INS;SVLEN=60;SC=pbsv,Dipcall;NumNeighbors=0;NumThresholdNeighbors=0;MatchId=228;TruScore=0.666667;PctSeqSimilarity=0;PctSizeSimilarity=1;PctRecOverlap=1;SizeDiff=0;StartDistance=0;EndDistance=0	GT	1/1
chr3	82056134	HG2_Ill_breakscan11_3331	N	<INS>	20	PASS	END=82056134;SVTYPE=INS;SVLEN=314;SC=SVIM;NumNeighbors=0;NumThresholdNeighbors=0	GT	0/1
chr3	51622376	HG2_PB_HySA_6145	N	<INS>	10	PASS	END=51622376;SVTYPE=INS;SVLEN=133;SC=pbsv;NumNeighbors=0;NumThresholdNeighbors=0	GT	0/1
chr3	151148556	HG4_PB_pbsv_3767	N	<INS>	20	PASS	END=151148556;SVTYPE=INS;SVLEN=6129;SC=SVIM;NumNeighbors=0;NumThresholdNeighbors=0	GT	1/1
chr3	8115708	HG3_PB_SVrefine2Falcon1Dovetail_1881	N	<INS>	10	PASS	END=8115708;SVTYPE=INS;SVLEN=198;SC=pbsv,SVIM-asm,PAV,Dipcall;NumNeighbors=0;NumThresholdNeighbors=0;MatchId=232;TruScore=0.666667;PctSeqSimilarity=0;PctSizeSimilarity=1;PctRecOverlap=1;SizeDiff=0;StartDistance=0;EndDistance=0	GT	0/1
chr3	53254647	HG2_Ill_250bpfermikitraw_4450	N	<INS>	20	PASS	END=53254647;SVTYPE=INS;SVLEN=76;SC=pbsv;NumNeighbors=0;NumThresholdNeighbors=0	GT	0/1
chr3	47791136	HG2_PB_HySA_6108	N	<INS>	10	PASS	END=47791136;SVTYPE=INS;SVLEN=63;SC=Dipcall;NumNeighbors=0;NumThresholdNeighbors=0	GT	0/1
chr3	88478154	HG2_PB_pbsv_3471	N	<INS>	20	PASS	END=88478154;SVTYPE=INS;SVLEN=294;SC=SVIM;NumNeighbors=0;NumThresholdNeighbors=0	GT	0/1
chr3	71484295	HG2_PB_SVrefine2PB10Xhap12_2471	N	<INS>	10	PASS	END=71484295;SVTYPE=INS;SVLEN=3351;SC=cuteSV,pbsv,SVIM,SVIM-asm;NumNeighbors=0;NumThresholdNeighbors=0;MatchId=375;TruScore=0.666667;PctSeqSimilarity=0;PctSizeSimilarity=1;PctRecOverlap=1;SizeDiff=0;StartDistance=0;EndDistance=0	GT	1/1
chr3	166390222	HG3_Ill_GATKHCSBGrefine_2594	N	<INS>	20	PASS	END=166390222;SVTYPE=INS;SVLEN=312;SC=SVIM;NumNeighbors=0;NumThresholdNeighbors=0	GT	0/1
chr3	47472757	HG2_Ill_SVrefine2DISCOVARplusDovetail_8475	N	<INS>	20	PASS	END=47472757;SVTYPE=INS;SVLEN=2668;SC=SVIM;NumNeighbors=0;NumThresholdNeighbors=0	GT	1/1
chr3	195451991	HG2_PB_SVrefine2Falcon2Bionano_1905	N	<DEL>	20	PASS	END=195452447;SVTYPE=DEL;SVLEN=456;SC=Dipcall;NumNeighbors=0;NumThresholdNeighbors=0	GT	1/1
chr3	151538485	HG2_PB_SVrefine2Falcon1plusDovetail_8261	N	<INS>	20	PASS	END=151538485;SVTYPE=INS;SVLEN=172;SC=SVIM-asm,Dipcall;NumNeighbors=0;NumThresholdNeighbors=0;MatchId=74;TruScore=0.666667;PctSeqSimilarity=0;PctSizeSimilarity=1;PctRecOverlap=1;SizeDiff=0;StartDistance=0;EndDistance=0	GT	0/1
chr3	51469528	HG4_PB_SVrefine2PBcRDovetail_1710	N	<INS>	20	PASS	END=51469528;SVTYPE=INS;SVLEN=3442;SC=SVIM;NumNeighbors=0;NumThresholdNeighbors=0	GT	1/1
chr3	76985870	HG2_Ill_SVrefine2DISCOVARplusDovetail_8613	N	<INS>	20	PASS	END=76985870;SVTYPE=INS;SVLEN=320;SC=SVIM;NumNeighbors=0;NumThresholdNeighbors=0	GT	0/1
chr3	68009565	HG2_PB_SVrefine2PBcRplusDovetail_7423	N	<INS>	20	PASS	END=68009565;SVTYPE=INS;SVLEN=1274;SC=SVIM;NumNeighbors=0;NumThresholdNeighbors=0	GT	1/1
chr3	169951008	HG2_Ill_GATKHCSBGrefine_2594	N	<INS>	20	PASS	END=169951008;SVTYPE=INS;SVLEN=328;SC=SVIM;NumNeighbors=0;NumThresholdNeighbors=0	GT	0/1
chr3	183378856	HG2_Ill_SVrefine2DISCOVARplusDovetail_9065	N	<INS>	20	PASS	END=183378856;SVTYPE=INS;SVLEN=2015;SC=SVIM;NumNeighbors=0;NumThresholdNeighbors=0	GT	0/1
chr3	183402601	HG2_Ill_SVrefine2DISCOVARplusDovetail_9066	N	<INS>	20	PASS	END=183402601;SVTYPE=INS;SVLEN=1535;SC=SVIM;NumNeighbors=0;NumThresholdNeighbors=0	GT	0/1
chr3	95874508	HG2_Ill_MetaSV_3279	N	<INS>	20	PASS	END=95874508;SVTYPE=INS;SVLEN=311;SC=cuteSV,SVIM;NumNeighbors=0;NumThresholdNeighbors=0;MatchId=386;TruScore=0.666667;PctSeqSimilarity=0;PctSizeSimilarity=1;PctRecOverlap=1;SizeDiff=0;StartDistance=0;EndDistance=0	GT	0/1
chr3	119941801	HG2_PB_SVrefine2PBcRplusDovetail_7554	N	<INS>	20	PASS	END=119941801;SVTYPE=INS;SVLEN=134;SC=pbsv;NumNeighbors=0;NumThresholdNeighbors=0	GT	1/1
chr3	2787778	HG2_Ill_Krunchall_4113	N	<INS>	20	PASS	END=2787778;SVTYPE=INS;SVLEN=59;SC=pbsv;NumNeighbors=0;NumThresholdNeighbors=0	GT	1/1
chr3	40241617	HG2_PB_pbsv_3201	N	<INS>	10	PASS	END=40241617;SVTYPE=INS;SVLEN=340;SC=SVIM;NumNeighbors=0;NumThresholdNeighbors=0	GT	0/1
chr3	36460130	HG2_PB_SVrefine2PB10Xhap12_2341	N	<INS>	20	PASS	END=36460130;SVTYPE=INS;SVLEN=327;SC=SVIM;NumNeighbors=0;NumThresholdNeighbors=0	GT	0/1
chr3	72386652	HG2_PB_SVrefine2Falcon2Bionano_1551	N	<INS>	20	PASS	END=72386652;SVTYPE=INS;SVLEN=1065;SC=SVIM;NumNeighbors=0;NumThresholdNeighbors=0	GT	1/1
chr3	186468924	HG4_PB_SVrefine2Falcon1Dovetail_2399	N	<INS>	20	PASS	END=186468924;SVTYPE=INS;SVLEN=270;SC=cuteSV,pbsv,SVIM,SVIM-asm,PAV,Dipcall;NumNeighbors=0;NumThresholdNeighbors=0;MatchId=392;TruScore=0.666667;PctSeqSimilarity=0;PctSizeSimilarity=1;PctRecOverlap=1;SizeDiff=0;StartDistance=0;EndDistance=0	GT	1/1
chr3	56754114	HG2_PB_assemblyticsfalcon_17625	N	<INS>	20	PASS	END=56754114;SVTYPE=INS;SVLEN=100;SC=pbsv;NumNeighbors=0;NumThresholdNeighbors=0	GT	0/1
chr3	56765620	HG3_Ill_GATKHCSBGrefine_2197	N	<INS>	20	PASS	END=56765620;SVTYPE=INS;SVLEN=604;SC=SVIM;NumNeighbors=0;NumThresholdNeighbors=0	GT	0/1
chr3	171626373	HG2_Ill_MetaSV_3395	N	<INS>	20	PASS	END=171626373;SVTYPE=INS;SVLEN=324;SC=SVIM;NumNeighbors=0;NumThresholdNeighbors=0	GT	0/1
chr3	143121758	HG4_PB_SVrefine2Falcon1Dovetail_2242	N	<INS>	20	PASS	END=143121758;SVTYPE=INS;SVLEN=6076;SC=SVIM;NumNeighbors=0;NumThresholdNeighbors=0	GT	0/1
chr3	110271029	HG2_PB_pbsv_3551	N	<INS>	10	PASS	END=110271029;SVTYPE=INS;SVLEN=345;SC=SVIM;NumNeighbors=0;NumThresholdNeighbors=0	GT	0/1
chr3	1032228	HG2_PB_SVrefine2Falcon2Bionano_1306	N	<INS>	10	PASS	END=1032228;SVTYPE=INS;SVLEN=320;SC=cuteSV,pbsv,SVIM;NumNeighbors=0;NumThresholdNeighbors=0;MatchId=398;TruScore=0.666667;PctSeqSimilarity=0;PctSizeSimilarity=1;PctRecOverlap=1;SizeDiff=0;StartDistance=0;EndDistance=0	GT	1/1
chr3	174479954	HG2_Ill_SVrefine2DISCOVARplusDovetail_9026	N	<INS>	20	PASS	END=174479954;SVTYPE=INS;SVLEN=2482;SC=SVIM;NumNeighbors=0;NumThresholdNeighbors=0	GT	0/1
chr3	178732981	HG4_Ill_150bpfermikitraw_5248	N	<INS>	20	PASS	END=178732981;SVTYPE=INS;SVLEN=56;SC=pbsv;NumNeighbors=0;NumThresholdNeighbors=0	GT	0/1
chr3	178749729	HG2_Ill_svaba_4927	N	<DEL>	10	PASS	END=178749801;SVTYPE=DEL;SVLEN=72;SC=pbsv;NumNeighbors=0;NumThresholdNeighbors=0	GT	0/1
chr3	76014610	HG2_Ill_SVrefine2DISCOVARplusDovetail_8610	N	<INS>	20	PASS	END=76014610;SVTYPE=INS;SVLEN=307;SC=cuteSV,SVIM;NumNeighbors=0;NumThresholdNeighbors=0;MatchId=402;TruScore=0.666667;PctSeqSimilarity=0;PctSizeSimilarity=1;PctRecOverlap=1;SizeDiff=0;StartDistance=0;EndDistance=0	GT	1/1
chr3	69842644	HG2_Ill_SVrefine2DISCOVARplusDovetail_8588	N	<INS>	20	PASS	END=69842644;SVTYPE=INS;SVLEN=52;SC=pbsv;NumNeighbors=0;NumThresholdNeighbors=0	GT	0/1
chr3	185595591	HG4_Ill_250bpfermikitraw_5569	N	<INS>	20	PASS	END=185595591;SVTYPE=INS;SVLEN=50;SC=pbsv;NumNeighbors=0;NumThresholdNeighbors=0	GT	1/1
chr3	66967560	HG2_PB_PB10Xdip_20868	N	<INS>	20	PASS	END=66967560;SVTYPE=INS;SVLEN=129;SC=pbsv;NumNeighbors=0;NumThresholdNeighbors=0	GT	0/1
chr3	127859142	HG2_PB_SVrefine2PB10Xhap12_2658	N	<INS>	20	PASS	END=127859142;SVTYPE=INS;SVLEN=7043;SC=SVIM;NumNeighbors=0;NumThresholdNeighbors=0	GT	0/1
chr3	63725720	HG2_Ill_Krunchall_4618	N	<INS>	20	PASS	END=63725720;SVTYPE=INS;SVLEN=59;SC=pbsv;NumNeighbors=0;NumThresholdNeighbors=0	GT	1/1
chr3	49951073	HG2_PB_SVrefine2PBcRplusDovetail_7383	N	<INS>	20	PASS	END=49951073;SVTYPE=INS;SVLEN=280;SC=cuteSV,SVIM;NumNeighbors=0;NumThresholdNeighbors=0;MatchId=409;TruScore=0.666667;PctSeqSimilarity=0;PctSizeSimilarity=1;PctRecOverlap=1;SizeDiff=0;StartDistance=0;EndDistance=0	GT	0/1
chr3	195472395	HG2_PB_SVrefine2Falcon1plusDovetail_8440	N	<INS>	20	PASS	END=195472395;SVTYPE=INS;SVLEN=97;SC=cuteSV,PAV,Dipcall;NumNeighbors=0;NumThresholdNeighbors=0;MatchId=410;TruScore=0.666667;PctSeqSimilarity=0;PctSizeSimilarity=1;PctRecOverlap=1;SizeDiff=0;StartDistance=0;EndDistance=0	GT	0/1
chr3	5830677	HG3_PB_pbsv_2981	N	<INS>	10	PASS	END=5830677;SVTYPE=INS;SVLEN=151;SC=pbsv;NumNeighbors=0;NumThresholdNeighbors=0	GT	0/1
chr3	89022330	HG3_PB_SVrefine2Falcon1Dovetail_2153	N	<INS>	10	PASS	END=89022330;SVTYPE=INS;SVLEN=4065;SC=SVIM;NumNeighbors=0;NumThresholdNeighbors=0	GT	0/1
chr3	98966282	HG2_Ill_250bpfermikitraw_4819	N	<INS>	20	PASS	END=98966282;SVTYPE=INS;SVLEN=67;SC=pbsv;NumNeighbors=0;NumThresholdNeighbors=0	GT	0/1
chr3	175062932	HG3_Ill_150bpfermikitraw_5087	N	<INS>	20	PASS	END=175062932;SVTYPE=INS;SVLEN=53;SC=pbsv;NumNeighbors=0;NumThresholdNeighbors=0	GT	0/1
chr3	175100375	HG2_10X_SVrefine210Xhap12_2877	N	<INS>	20	PASS	END=175100375;SVTYPE=INS;SVLEN=6725;SC=SVIM;NumNeighbors=0;NumThresholdNeighbors=0	GT	0/1
chr3	15634392	HG3_PB_SVrefine2Falcon1Dovetail_1907	N	<DEL>	10	PASS	END=15634532;SVTYPE=DEL;SVLEN=140;SC=pbsv;NumNeighbors=0;NumThresholdNeighbors=0	GT	0/1
chr3	181870921	HG3_Ill_250bpfermikitraw_5297	N	<INS>	20	PASS	END=181870921;SVTYPE=INS;SVLEN=130;SC=pbsv;NumNeighbors=0;NumThresholdNeighbors=0	GT	1/1
chr3	10407504	HG2_PB_SVrefine2PBcRplusDovetail_7263	N	<INS>	20	PASS	END=10407504;SVTYPE=INS;SVLEN=1019;SC=SVIM;NumNeighbors=0;NumThresholdNeighbors=0	GT	1/1
chr3	76747252	HG2_Ill_150bpfermikitraw_4315	N	<INS>	20	PASS	END=76747252;SVTYPE=INS;SVLEN=54;SC=pbsv;NumNeighbors=0;NumThresholdNeighbors=0	GT	1/1
chr3	28707044	HG2_PB_SVrefine2Falcon2Bionano_1408	N	<INS>	20	PASS	END=28707044;SVTYPE=INS;SVLEN=275;SC=SVIM;NumNeighbors=0;NumThresholdNeighbors=0	GT	0/1
chr3	86264938	HG2_PB_SVrefine2PBcRplusDovetail_7481	N	<INS>	10	PASS	END=86264938;SVTYPE=INS;SVLEN=3653;SC=SVIM;NumNeighbors=0;NumThresholdNeighbors=0	GT	0/1
chr3	32006869	HG2_PB_SVrefine2PBcRplusDovetail_7310	N	<INS>	10	PASS	END=32006869;SVTYPE=INS;SVLEN=97;SC=pbsv;NumNeighbors=0;NumThresholdNeighbors=0	GT	1/1
chr3	183675524	HG2_PB_SVrefine2Falcon2Bionano_1844	N	<DEL>	10	PASS	END=183675684;SVTYPE=DEL;SVLEN=160;SC=SVIM-asm,Dipcall;NumNeighbors=0;NumThresholdNeighbors=0;MatchId=78;TruScore=0.666667;PctSeqSimilarity=0;PctSizeSimilarity=1;PctRecOverlap=1;SizeDiff=0;StartDistance=0;EndDistance=0	GT	0/1
chr3	49342273	HG2_Ill_SVrefine2DISCOVARplusDovetail_8492	N	<INS>	20	PASS	END=49342273;SVTYPE=INS;SVLEN=1269;SC=SVIM;NumNeighbors=0;NumThresholdNeighbors=0	GT	0/1
chr3	49441527	HG2_Ill_SVrefine2DISCOVARplusDovetail_8493	N	<INS>	20	PASS	END=49441527;SVTYPE=INS;SVLEN=663;SC=SVIM-asm,PAV,Dipcall;NumNeighbors=0;NumThresholdNeighbors=0;MatchId=79;TruScore=0.666667;PctSeqSimilarity=0;PctSizeSimilarity=1;PctRecOverlap=1;SizeDiff=0;StartDistance=0;EndDistance=0	GT	0/1
chr3	186700640	HG2_PB_PB10Xdip_20275	N	<INS>	10	PASS	END=186700640;SVTYPE=INS;SVLEN=2208;SC=SVIM;NumNeighbors=0;NumThresholdNeighbors=0	GT	0/1
chr3	47782859	HG4_Ill_GATKHCSBGrefine_2258	N	<INS>	20	PASS	END=47782859;SVTYPE=INS;SVLEN=312;SC=SVIM;NumNeighbors=0;NumThresholdNeighbors=0	GT	0/1
chr3	6525397	HG2_PB_SVrefine2Falcon2Bionano_1339	N	<INS>	20	PASS	END=6525397;SVTYPE=INS;SVLEN=270;SC=SVIM;NumNeighbors=0;NumThresholdNeighbors=0	GT	0/1
chr3	39215977	HG3_Ill_SVrefine2DISCOVARDovetail_2364	N	<INS>	20	PASS	END=39215977;SVTYPE=INS;SVLEN=822;SC=SVIM;NumNeighbors=0;NumThresholdNeighbors=0	GT	1/1
chr3	45542652	HG2_Ill_GATKHCSBGrefine_2154	N	<INS>	20	PASS	END=45542652;SVTYPE=INS;SVLEN=318;SC=SVIM;NumNeighbors=0;NumThresholdNeighbors=0	GT	0/1
chr3	153898408	HG2_PB_SVrefine2Falcon2Bionano_1762	N	<INS>	20	PASS	END=153898408;SVTYPE=INS;SVLEN=3173;SC=SVIM;NumNeighbors=0;NumThresholdNeighbors=0	GT	1/1
chr3	189746459	HG2_PB_SVrefine2PB10Xhap12_2899	N	<INS>	20	PASS	END=189746459;SVTYPE=INS;SVLEN=52;SC=pbsv;NumNeighbors=0;NumThresholdNeighbors=0	GT	1/1
chr3	171304447	HG4_PB_SVrefine2Falcon1Dovetail_2328	N	<INS>	20	PASS	END=171304447;SVTYPE=INS;SVLEN=308;SC=cuteSV,SVIM;NumNeighbors=0;NumThresholdNeighbors=0;MatchId=434;TruScore=0.666667;PctSeqSimilarity=0;PctSizeSimilarity=1;PctRecOverlap=1;SizeDiff=0;StartDistance=0;EndDistance=0	GT	0/1
chr3	122466585	HG2_Ill_GATKHCSBGrefine_2426	N	<INS>	20	PASS	END=122466585;SVTYPE=INS;SVLEN=176;SC=pbsv;NumNeighbors=0;NumThresholdNeighbors=0	GT	0/1
chr3	9128410	HG2_Ill_GATKHCSBGrefine_2023	N	<INS>	20	PASS	END=9128410;SVTYPE=INS;SVLEN=79;SC=pbsv;NumNeighbors=0;NumThresholdNeighbors=0	GT	0/1
chr3	50652760	HG4_Ill_SVrefine2DISCOVARDovetail_2429	N	<INS>	20	PASS	END=50652760;SVTYPE=INS;SVLEN=88;SC=pbsv;NumNeighbors=0;NumThresholdNeighbors=0	GT	0/1
chr3	195607839	HG3_PB_HySA_6214	N	<DEL>	20	PASS	END=195607943;SVTYPE=DEL;SVLEN=104;SC=cuteSV,pbsv,SVIM,SVIM-asm,PAV,Dipcall;NumNeighbors=0;NumThresholdNeighbors=0;MatchId=438;TruScore=0.666667;PctSeqSimilarity=0;PctSizeSimilarity=1;PctRecOverlap=1;SizeDiff=0;StartDistance=0;EndDistance=0	GT	0/1
chr3	49643722	HG2_Ill_250bpfermikitraw_4427	N	<INS>	20	PASS	END=49643722;SVTYPE=INS;SVLEN=67;SC=cuteSV,pbsv,Dipcall;NumNeighbors=0;NumThresholdNeighbors=0;MatchId=439;TruScore=0.666667;PctSeqSimilarity=0;PctSizeSimilarity=1;PctRecOverlap=1;SizeDiff=0;StartDistance=0;EndDistance=0	GT	0/1
chr3	32438789	HG4_PB_assemblyticsfalcon_17015	N	<INS>	20	PASS	END=32438789;SVTYPE=INS;SVLEN=228;SC=SVIM;NumNeighbors=0;NumThresholdNeighbors=0	GT	0/1
chr3	123590712	HG2_PB_HySA_6857	N	<INS>	10	PASS	END=123590712;SVTYPE=INS;SVLEN=6036;SC=SVIM;NumNeighbors=0;NumThresholdNeighbors=0	GT	0/1
chr3	3232242	HG3_Ill_SVrefine2DISCOVARDovetail_2184	N	<INS>	20	PASS	END=3232242;SVTYPE=INS;SVLEN=1392;SC=SVIM;NumNeighbors=0;NumThresholdNeighbors=0	GT	1/1
chr3	156239873	HG4_PB_SVrefine2Falcon1Dovetail_2293	N	<INS>	20	PASS	END=156239873;SVTYPE=INS;SVLEN=309;SC=SVIM;NumNeighbors=0;NumThresholdNeighbors=0	GT	1/1
chr3	194566115	HG2_PB_SVrefine2Falcon1plusDovetail_8417	N	<DEL>	10	PASS	END=194566619;SVTYPE=DEL;SVLEN=504;SC=pbsv;NumNeighbors=0;NumThresholdNeighbors=0	GT	0/1
chr3	139302333	HG4_Ill_SVrefine2DISCOVARDovetail_2827	N	<INS>	20	PASS	END=139302333;SVTYPE=INS;SVLEN=145;SC=pbsv;NumNeighbors=0;NumThresholdNeighbors=0	GT	0/1
chr3	102856806	HG4_PB_SVrefine2PBcRDovetail_1828	N	<INS>	10	PASS	END=102856806;SVTYPE=INS;SVLEN=104;SC=Dipcall;NumNeighbors=0;NumThresholdNeighbors=0	GT	0/1
chr3	149853189	HG2_Ill_GATKHCSBGrefine_2520	N	<INS>	20	PASS	END=149853189;SVTYPE=INS;SVLEN=76;SC=SVIM-asm,PAV,Dipcall;NumNeighbors=0;NumThresholdNeighbors=0;MatchId=83;TruScore=0.666667;PctSeqSimilarity=0;PctSizeSimilarity=1;PctRecOverlap=1;SizeDiff=0;StartDistance=0;EndDistance=0	GT	0/1
chr3	149878065	HG2_Ill_MetaSV_3360	N	<DEL>	20	PASS	END=149878375;SVTYPE=DEL;SVLEN=310;SC=SVIM-asm,PAV,Dipcall;NumNeighbors=0;NumThresholdNeighbors=0;MatchId=84;TruScore=0.666667;PctSeqSimilarity=0;PctSizeSimilarity=1;PctRecOverlap=1;SizeDiff=0;StartDistance=0;EndDistance=0	GT	0/1
chr3	141529211	HG2_Ill_GATKHC_6128	N	<INS>	20	PASS	END=141529211;SVTYPE=INS;SVLEN=64;SC=pbsv;NumNeighbors=0;NumThresholdNeighbors=0	GT	0/1
chr3	172678665	HG2_Ill_FB_3556	N	<INS>	20	PASS	END=172678665;SVTYPE=INS;SVLEN=52;SC=Dipcall;NumNeighbors=0;NumThresholdNeighbors=0	GT	0/1
chr3	2961994	HG2_Ill_GATKHCSBGrefine_1976	N	<INS>	20	PASS	END=2961994;SVTYPE=INS;SVLEN=318;SC=SVIM;NumNeighbors=0;NumThresholdNeighbors=0	GT	0/1
chr3	79576979	HG2_PB_SVrefine2Falcon2Bionano_1568	N	<INS>	20	PASS	END=79576979;SVTYPE=INS;SVLEN=773;SC=cuteSV,SVIM;NumNeighbors=0;NumThresholdNeighbors=0;MatchId=453;TruScore=0.666667;PctSeqSimilarity=0;PctSizeSimilarity=1;PctRecOverlap=1;SizeDiff=0;StartDistance=0;EndDistance=0	GT	0/1
chr3	32987103	HG2_PB_SVrefine2PB10Xhap12_2327	N	<INS>	10	PASS	END=32987103;SVTYPE=INS;SVLEN=3797;SC=SVIM;NumNeighbors=0;NumThresholdNeighbors=0	GT	1/1
chr3	124808629	HG2_Ill_SVrefine2DISCOVARplusDovetail_8791	N	<INS>	20	PASS	END=124808629;SVTYPE=INS;SVLEN=2709;SC=SVIM;NumNeighbors=0;NumThresholdNeighbors=0	GT	0/1
chr3	155025177	HG3_Ill_svaba_4856	N	<INS>	20	PASS	END=155025177;SVTYPE=INS;SVLEN=59;SC=Dipcall;NumNeighbors=0;NumThresholdNeighbors=0	GT	0/1
chr3	52381084	HG2_PB_SVrefine2Falcon1plusDovetail_7981	N	<INS>	20	PASS	END=52381084;SVTYPE=INS;SVLEN=82;SC=pbsv;NumNeighbors=0;NumThresholdNeighbors=0	GT	0/1
chr3	101399557	HG2_Ill_manta_984	N	<INS>	20	PASS	END=101399557;SVTYPE=INS;SVLEN=66;SC=pbsv;NumNeighbors=0;NumThresholdNeighbors=0	GT	0/1
chr3	14644917	HG2_Ill_Krunchall_4221	N	<INS>	20	PASS	END=14644917;SVTYPE=INS;SVLEN=64;SC=pbsv;NumNeighbors=0;NumThresholdNeighbors=0	GT	0/1
chr3	123829241	HG4_PB_assemblyticsfalcon_17728	N	<INS>	10	PASS	END=123829241;SVTYPE=INS;SVLEN=348;SC=cuteSV,pbsv,SVIM;NumNeighbors=0;NumThresholdNeighbors=0;MatchId=460;TruScore=0.666667;PctSeqSimilarity=0;PctSizeSimilarity=1;PctRecOverlap=1;SizeDiff=0;StartDistance=0;EndDistance=0	GT	0/1
chr3	38399697	HG2_PB_SVrefine2Falcon1plusDovetail_7921	N	<INS>	20	PASS	END=38399697;SVTYPE=INS;SVLEN=292;SC=SVIM;NumNeighbors=0;NumThresholdNeighbors=0	GT	1/1
chr3	128376185	HG4_PB_SVrefine2Falcon1Dovetail_2198	N	<INS>	10	PASS	END=128376185;SVTYPE=INS;SVLEN=2338;SC=SVIM;NumNeighbors=0;NumThresholdNeighbors=0	GT	1/1
chr3	2430924	HG3_Ill_SVrefine2DISCOVARDovetail_2182	N	<DEL>	20	PASS	END=2430985;SVTYPE=DEL;SVLEN=61;SC=SVIM-asm,PAV,Dipcall;NumNeighbors=0;NumThresholdNeighbors=0;MatchId=87;TruScore=0.666667;PctSeqSimilarity=0;PctSizeSimilarity=1;PctRecOverlap=1;SizeDiff=0;StartDistance=0;EndDistance=0	GT	0/1
chr3	104978428	HG4_PB_pbsv_3545	N	<INS>	20	PASS	END=104978428;SVTYPE=INS;SVLEN=69;SC=pbsv,Dipcall;NumNeighbors=0;NumThresholdNeighbors=0;MatchId=298;TruScore=0.666667;PctSeqSimilarity=0;PctSizeSimilarity=1;PctRecOverlap=1;SizeDiff=0;StartDistance=0;EndDistance=0	GT	0/1
chr3	46782487	HG4_Ill_SVrefine2DISCOVARDovetail_2398	N	<INS>	20	PASS	END=46782487;SVTYPE=INS;SVLEN=269;SC=pbsv;NumNeighbors=0;NumThresholdNeighbors=0	GT	0/1
chr3	112453492	HG2_PB_SVrefine2PB10Xhap12_2605	N	<INS>	20	PASS	END=112453492;SVTYPE=INS;SVLEN=303;SC=SVIM;NumNeighbors=0;NumThresholdNeighbors=0	GT	1/1
chr3	55885216	HG2_Ill_MetaSV_3232	N	<INS>	20	PASS	END=55885216;SVTYPE=INS;SVLEN=320;SC=SVIM;NumNeighbors=0;NumThresholdNeighbors=0	GT	0/1
chr3	172409230	HG3_Ill_MetaSV_3565	N	<INS>	20	PASS	END=172409230;SVTYPE=INS;SVLEN=1021;SC=cuteSV,SVIM;NumNeighbors=0;NumThresholdNeighbors=0;MatchId=468;TruScore=0.666667;PctSeqSimilarity=0;PctSizeSimilarity=1;PctRecOverlap=1;SizeDiff=0;StartDistance=0;EndDistance=0	GT	1/1
chr3	152611311	HG2_PB_SVrefine2PBcRplusDovetail_7664	N	<INS>	20	PASS	END=152611311;SVTYPE=INS;SVLEN=1454;SC=SVIM;NumNeighbors=0;NumThresholdNeighbors=0	GT	1/1
chr3	113852468	HG4_Ill_250bpfermikitraw_5034	N	<INS>	20	PASS	END=113852468;SVTYPE=INS;SVLEN=56;SC=pbsv;NumNeighbors=0;NumThresholdNeighbors=0	GT	1/1
chr3	38626083	HG2_PB_pbsv_3189	N	<INS>	20	PASS	END=38626083;SVTYPE=INS;SVLEN=6312;SC=cuteSV,SVIM;NumNeighbors=0;NumThresholdNeighbors=0;MatchId=471;TruScore=0.666667;PctSeqSimilarity=0;PctSizeSimilarity=1;PctRecOverlap=1;SizeDiff=0;StartDistance=0;EndDistance=0	GT	0/1
chr3	82710120	HG2_PB_SVrefine2Falcon2Bionano_1578	N	<INS>	20	PASS	END=82710120;SVTYPE=INS;SVLEN=1550;SC=SVIM;NumNeighbors=0;NumThresholdNeighbors=0	GT	0/1
chr3	11700106	HG3_Ill_MetaSV_3324	N	<INS>	20	PASS	END=11700106;SVTYPE=INS;SVLEN=319;SC=SVIM;NumNeighbors=0;NumThresholdNeighbors=0	GT	0/1
chr3	127015533	HG2_Ill_MetaSV_3328	N	<INS>	20	PASS	END=127015533;SVTYPE=INS;SVLEN=331;SC=SVIM;NumNeighbors=0;NumThresholdNeighbors=0	GT	0/1
chr3	130347566	HG2_PB_SVrefine2PBcRplusDovetail_7603	N	<DEL>	20	PASS	END=130353108;SVTYPE=DEL;SVLEN=5542;SC=pbsv;NumNeighbors=0;NumThresholdNeighbors=0	GT	0/1
chr3	130587449	HG3_PB_pbsv_3569	N	<INS>	10	PASS	END=130587449;SVTYPE=INS;SVLEN=126;SC=pbsv;NumNeighbors=0;NumThresholdNeighbors=0	GT	0/1
chr3	180484096	HG2_Ill_GATKHCSBGrefine_2629	N	<INS>	20	PASS	END=180484096;SVTYPE=INS;SVLEN=325;SC=SVIM;NumNeighbors=0;NumThresholdNeighbors=0	GT	0/1
chr3	193229449	HG2_PB_SVrefine2Falcon2Bionano_1885	N	<INS>	10	PASS	END=193229449;SVTYPE=INS;SVLEN=105;SC=pbsv;NumNeighbors=0;NumThresholdNeighbors=0	GT	0/1
chr3	29222188	HG2_PB_pbsv_3139	N	<INS>	20	PASS	END=29222188;SVTYPE=INS;SVLEN=356;SC=SVIM;NumNeighbors=0;NumThresholdNeighbors=0	GT	0/1
chr3	6353058	HG2_Ill_GATKHCSBGrefine_1993	N	<INS>	20	PASS	END=6353058;SVTYPE=INS;SVLEN=101;SC=pbsv;NumNeighbors=0;NumThresholdNeighbors=0	GT	0/1
chr3	140878318	HG4_Ill_250bpfermikitraw_5211	N	<INS>	20	PASS	END=140878318;SVTYPE=INS;SVLEN=51;SC=pbsv;NumNeighbors=0;NumThresholdNeighbors=0	GT	1/1
chr3	4315416	HG2_PB_PB10Xdip_20714	N	<INS>	10	PASS	END=4315416;SVTYPE=INS;SVLEN=57;SC=pbsv;NumNeighbors=0;NumThresholdNeighbors=0	GT	0/1
chr3	187101501	HG2_PB_SVrefine2Falcon2Bionano_1861	N	<INS>	20	PASS	END=187101501;SVTYPE=INS;SVLEN=64;SC=pbsv;NumNeighbors=0;NumThresholdNeighbors=0	GT	1/1
chr3	97968395	HG2_Ill_svaba_4375	N	<INS>	20	PASS	END=97968395;SVTYPE=INS;SVLEN=58;SC=pbsv;NumNeighbors=0;NumThresholdNeighbors=0	GT	0/1
chr3	2125778	HG2_PB_SVrefine2PBcRplusDovetail_7220	N	<INS>	20	PASS	END=2125778;SVTYPE=INS;SVLEN=160;SC=pbsv;NumNeighbors=0;NumThresholdNeighbors=0	GT	1/1
chr3	125979265	HG2_PB_HySA_6881	N	<INS>	20	PASS	END=125979265;SVTYPE=INS;SVLEN=118;SC=pbsv;NumNeighbors=0;NumThresholdNeighbors=0	GT	0/1
chr3	55788567	HG2_PB_SVrefine2Falcon1plusDovetail_7990	N	<INS>	20	PASS	END=55788567;SVTYPE=INS;SVLEN=6060;SC=SVIM;NumNeighbors=0;NumThresholdNeighbors=0	GT	0/1
chr3	100177251	HG2_PB_HySA_6640	N	<INS>	20	PASS	END=100177251;SVTYPE=INS;SVLEN=310;SC=SVIM;NumNeighbors=0;NumThresholdNeighbors=0	GT	0/1
chr3	1069601	HG2_10X_SVrefine210Xhap12_2249	N	<INS>	20	PASS	END=1069601;SVTYPE=INS;SVLEN=1039;SC=SVIM,SVIM-asm,Dipcall;NumNeighbors=0;NumThresholdNeighbors=0;MatchId=93;TruScore=0.666667;PctSeqSimilarity=0;PctSizeSimilarity=1;PctRecOverlap=1;SizeDiff=0;StartDistance=0;EndDistance=0	GT	1/1
chr3	131936139	HG2_PB_SVrefine2Falcon2Bionano_1698	N	<INS>	20	PASS	END=131936139;SVTYPE=INS;SVLEN=58;SC=pbsv;NumNeighbors=0;NumThresholdNeighbors=0	GT	0/1
chr3	158947489	HG4_PB_SVrefine2Falcon1Dovetail_2300	N	<INS>	10	PASS	END=158947489;SVTYPE=INS;SVLEN=511;SC=cuteSV,SVIM;NumNeighbors=0;NumThresholdNeighbors=0;MatchId=494;TruScore=0.666667;PctSeqSimilarity=0;PctSizeSimilarity=1;PctRecOverlap=1;SizeDiff=0;StartDistance=0;EndDistance=0	GT	1/1
chr3	76123057	HG4_Ill_SVrefine2DISCOVARDovetail_2561	N	<INS>	20	PASS	END=76123057;SVTYPE=INS;SVLEN=91;SC=pbsv;NumNeighbors=0;NumThresholdNeighbors=0	GT	0/1
chr3	175951535	HG2_10X_SVrefine210Xhap12_2879	N	<INS>	20	PASS	END=175951535;SVTYPE=INS;SVLEN=5775;SC=SVIM;NumNeighbors=0;NumThresholdNeighbors=0	GT	0/1
chr3	98410705	HG2_PB_SVrefine2PB10Xhap12_2556	N	<DEL>	20	PASS	END=98414776;SVTYPE=DEL;SVLEN=4071;SC=SVIM;NumNeighbors=0;NumThresholdNeighbors=0	GT	1/1
chr3	125778106	HG2_Ill_Krunchall_5132	N	<INS>	20	PASS	END=125778106;SVTYPE=INS;SVLEN=78;SC=pbsv;NumNeighbors=0;NumThresholdNeighbors=0	GT	1/1
chr3	78359918	HG4_Ill_GATKHCSBGrefine_2358	N	<INS>	20	PASS	END=78359918;SVTYPE=INS;SVLEN=70;SC=pbsv;NumNeighbors=0;NumThresholdNeighbors=0	GT	0/1
chr4	127482422	HG4_Ill_scalpel_4713	N	<INS>	20	PASS	END=127482422;SVTYPE=INS;SVLEN=51;SC=pbsv;NumNeighbors=0;NumThresholdNeighbors=0	GT	0/1
chr4	52948111	HG2_PB_SVrefine2PB10Xhap12_3281	N	<INS>	20	PASS	END=52948111;SVTYPE=INS;SVLEN=148;SC=pbsv;NumNeighbors=0;NumThresholdNeighbors=0	GT	1/1
chr4	161277324	HG2_Ill_SVrefine2DISCOVARplusDovetail_9894	N	<INS>	20	PASS	END=161277324;SVTYPE=INS;SVLEN=145;SC=SVIM-asm,Dipcall;NumNeighbors=0;NumThresholdNeighbors=0;MatchId=91;TruScore=0.666667;PctSeqSimilarity=0;PctSizeSimilarity=1;PctRecOverlap=1;SizeDiff=0;StartDistance=0;EndDistance=0	GT	0/1
chr4	2338692	HG4_Ill_GATKHCSBGrefine_2875	N	<INS>	20	PASS	END=2338692;SVTYPE=INS;SVLEN=76;SC=pbsv;NumNeighbors=0;NumThresholdNeighbors=0	GT	1/1
chr4	71202404	HG2_PB_SVrefine2Falcon1plusDovetail_8787	N	<INS>	10	PASS	END=71202404;SVTYPE=INS;SVLEN=220;SC=pbsv;NumNeighbors=0;NumThresholdNeighbors=0	GT	0/1
chr4	560472	HG2_PB_PB10Xdip_22391	N	<INS>	10	PASS	END=560472;SVTYPE=INS;SVLEN=3246;SC=cuteSV,SVIM;NumNeighbors=0;NumThresholdNeighbors=0;MatchId=508;TruScore=0.666667;PctSeqSimilarity=0;PctSizeSimilarity=1;PctRecOverlap=1;SizeDiff=0;StartDistance=0;EndDistance=0	GT	1/1
chr4	140775820	HG2_PB_HySA_9280	N	<INS>	20	PASS	END=140775820;SVTYPE=INS;SVLEN=138;SC=pbsv;NumNeighbors=0;NumThresholdNeighbors=0	GT	0/1
chr4	190411706	HG4_PB_SVrefine2Falcon1Dovetail_3255	N	<INS>	10	PASS	END=190411706;SVTYPE=INS;SVLEN=2306;SC=cuteSV,pbsv,SVIM,SVIM-asm,PAV,Dipcall;NumNeighbors=0;NumThresholdNeighbors=0;MatchId=510;TruScore=0.666667;PctSeqSimilarity=0;PctSizeSimilarity=1;PctRecOverlap=1;SizeDiff=0;StartDistance=0;EndDistance=0	GT	0/1
chr4	84483325	HG2_Ill_svaba_5961	N	<INS>	20	PASS	END=84483325;SVTYPE=INS;SVLEN=64;SC=pbsv;NumNeighbors=0;NumThresholdNeighbors=0	GT	0/1
chr4	190291418	HG4_Ill_scalpel_5149	N	<DEL>	20	PASS	END=190291737;SVTYPE=DEL;SVLEN=319;SC=Dipcall;NumNeighbors=0;NumThresholdNeighbors=0	GT	0/1
chr4	24775162	HG3_PB_HySA_6655	N	<INS>	10	PASS	END=24775162;SVTYPE=INS;SVLEN=181;SC=pbsv;NumNeighbors=0;NumThresholdNeighbors=0	GT	0/1
chr4	68944769	HG3_PB_HySA_7058	N	<INS>	10	PASS	END=68944769;SVTYPE=INS;SVLEN=336;SC=SVIM;NumNeighbors=0;NumThresholdNeighbors=0	GT	0/1
chr4	99813787	HG3_PB_SVrefine2Falcon1Dovetail_2933	N	<INS>	20	PASS	END=99813787;SVTYPE=INS;SVLEN=3310;SC=cuteSV,pbsv,SVIM;NumNeighbors=0;NumThresholdNeighbors=0;MatchId=515;TruScore=0.666667;PctSeqSimilarity=0;PctSizeSimilarity=1;PctRecOverlap=1;SizeDiff=0;StartDistance=0;EndDistance=0	GT	0/1
chr4	185779936	HG2_PB_HySA_9862	N	<INS>	10	PASS	END=185779936;SVTYPE=INS;SVLEN=64;SC=pbsv;NumNeighbors=0;NumThresholdNeighbors=0	GT	1/1
chr4	185875941	HG4_PB_SVrefine2Falcon1Dovetail_3187	N	<INS>	20	PASS	END=185875941;SVTYPE=INS;SVLEN=322;SC=SVIM;NumNeighbors=0;NumThresholdNeighbors=0	GT	0/1
chr4	1019870	HG3_PB_SVrefine2PBcRDovetail_1913	N	<INS>	10	PASS	END=1019870;SVTYPE=INS;SVLEN=205;SC=pbsv;NumNeighbors=0;NumThresholdNeighbors=0	GT	1/1
chr4	98967141	HG2_Ill_Krunchall_6751	N	<INS>	20	PASS	END=98967141;SVTYPE=INS;SVLEN=55;SC=pbsv;NumNeighbors=0;NumThresholdNeighbors=0	GT	0/1
chr4	190153942	HG4_PB_SVrefine2Falcon1Dovetail_3242	N	<DEL>	10	PASS	END=190155032;SVTYPE=DEL;SVLEN=1090;SC=pbsv,SVIM-asm,Dipcall;NumNeighbors=0;NumThresholdNeighbors=0;MatchId=326;TruScore=0.666667;PctSeqSimilarity=0;PctSizeSimilarity=1;PctRecOverlap=1;SizeDiff=0;StartDistance=0;EndDistance=0	GT	0/1
chr4	181503034	HG2_PB_pbsv_5177	N	<INS>	20	PASS	END=181503034;SVTYPE=INS;SVLEN=337;SC=SVIM;NumNeighbors=0;NumThresholdNeighbors=0	GT	0/1
chr4	59944559	HG2_PB_SVrefine2PBcRplusDovetail_8119	N	<DEL>	20	PASS	END=59950601;SVTYPE=DEL;SVLEN=6042;SC=SVIM-asm,PAV,Dipcall;NumNeighbors=0;NumThresholdNeighbors=0;MatchId=95;TruScore=0.666667;PctSeqSimilarity=0;PctSizeSimilarity=1;PctRecOverlap=1;SizeDiff=0;StartDistance=0;EndDistance=0	GT	0/1
chr4	103343745	HG4_PB_SVrefine2PBcRDovetail_2437	N	<INS>	20	PASS	END=103343745;SVTYPE=INS;SVLEN=1898;SC=SVIM-asm,PAV,Dipcall;NumNeighbors=0;NumThresholdNeighbors=0;MatchId=96;TruScore=0.666667;PctSeqSimilarity=0;PctSizeSimilarity=1;PctRecOverlap=1;SizeDiff=0;StartDistance=0;EndDistance=0	GT	0/1
chr4	188225552	HG4_PB_SVrefine2Falcon1Dovetail_3211	N	<DEL>	10	PASS	END=188225824;SVTYPE=DEL;SVLEN=272;SC=pbsv;NumNeighbors=0;NumThresholdNeighbors=0	GT	0/1
chr4	10211260	HG3_PB_SVrefine2Falcon1Dovetail_2673	N	<DEL>	20	PASS	END=10234567;SVTYPE=DEL;SVLEN=23307;SC=Dipcall;NumNeighbors=0;NumThresholdNeighbors=0	GT	1/1
chr4	14798389	HG2_PB_pbsv_4285	N	<INS>	20	PASS	END=14798389;SVTYPE=INS;SVLEN=58;SC=Dipcall;NumNeighbors=0;NumThresholdNeighbors=0	GT	0/1
chr4	70958641	HG3_PB_SVrefine2PBcRDovetail_2080	N	<INS>	20	PASS	END=70958641;SVTYPE=INS;SVLEN=4456;SC=SVIM;NumNeighbors=0;NumThresholdNeighbors=0	GT	1/1
chr4	27949761	HG3_Ill_150bpfermikitraw_5626	N	<INS>	20	PASS	END=27949761;SVTYPE=INS;SVLEN=101;SC=pbsv;NumNeighbors=0;NumThresholdNeighbors=0	GT	1/1
chr4	72970711	HG2_PB_SVrefine2Falcon2Bionano_2215	N	<INS>	20	PASS	END=72970711;SVTYPE=INS;SVLEN=321;SC=SVIM;NumNeighbors=0;NumThresholdNeighbors=0	GT	0/1
chr4	11456664	HG2_Ill_SVrefine2DISCOVARplusDovetail_9255	N	<INS>	20	PASS	END=11456664;SVTYPE=INS;SVLEN=108;SC=pbsv;NumNeighbors=0;NumThresholdNeighbors=0	GT	1/1
chr4	189790611	HG2_PB_SVrefine2PBcRplusDovetail_8581	N	<INS>	20	PASS	END=189790611;SVTYPE=INS;SVLEN=93;SC=pbsv;NumNeighbors=0;NumThresholdNeighbors=0	GT	1/1
chr4	104094707	HG2_PB_SVrefine2Falcon2Bionano_2295	N	<INS>	20	PASS	END=104094707;SVTYPE=INS;SVLEN=64;SC=pbsv;NumNeighbors=0;NumThresholdNeighbors=0	GT	0/1
chr4	154584239	HG3_Ill_GATKHC_8422	N	<INS>	20	PASS	END=154584239;SVTYPE=INS;SVLEN=58;SC=pbsv;NumNeighbors=0;NumThresholdNeighbors=0	GT	1/1
chr4	701698	HG3_PB_SVrefine2Falcon1Dovetail_2564	N	<INS>	10	PASS	END=701698;SVTYPE=INS;SVLEN=176;SC=cuteSV,pbsv,SVIM;NumNeighbors=0;NumThresholdNeighbors=0;MatchId=534;TruScore=0.666667;PctSeqSimilarity=0;PctSizeSimilarity=1;PctRecOverlap=1;SizeDiff=0;StartDistance=0;EndDistance=0	GT	0/1
chr4	121137438	HG2_PB_SVrefine2Falcon2Bionano_2336	N	<INS>	20	PASS	END=121137438;SVTYPE=INS;SVLEN=6121;SC=SVIM;NumNeighbors=0;NumThresholdNeighbors=0	GT	1/1
chr4	156956820	HG2_Ill_svaba_6473	N	<INS>	10	PASS	END=156956820;SVTYPE=INS;SVLEN=99;SC=pbsv;NumNeighbors=0;NumThresholdNeighbors=0	GT	0/1
chr4	131699881	HG2_10X_SVrefine210Xhap12_3584	N	<INS>	20	PASS	END=131699881;SVTYPE=INS;SVLEN=67;SC=Dipcall;NumNeighbors=0;NumThresholdNeighbors=0	GT	0/1
chr4	180256954	HG2_PB_SVrefine2Falcon1plusDovetail_9148	N	<INS>	20	PASS	END=180256954;SVTYPE=INS;SVLEN=316;SC=SVIM;NumNeighbors=0;NumThresholdNeighbors=0	GT	0/1
chr4	45600736	HG4_PB_SVrefine2Falcon1Dovetail_2731	N	<INS>	20	PASS	END=45600736;SVTYPE=INS;SVLEN=52;SC=pbsv;NumNeighbors=0;NumThresholdNeighbors=0	GT	1/1
chr4	143206584	HG2_Ill_250bpfermikitraw_6962	N	<INS>	20	PASS	END=143206584;SVTYPE=INS;SVLEN=61;SC=pbsv;NumNeighbors=0;NumThresholdNeighbors=0	GT	1/1
chr4	143258300	HG2_Ill_GATKHCSBGrefine_3392	N	<INS>	20	PASS	END=143258300;SVTYPE=INS;SVLEN=313;SC=SVIM;NumNeighbors=0;NumThresholdNeighbors=0	GT	0/1
chr4	104358717	HG2_Ill_Krunchall_6788	N	<INS>	20	PASS	END=104358717;SVTYPE=INS;SVLEN=52;SC=pbsv;NumNeighbors=0;NumThresholdNeighbors=0	GT	0/1
chr4	104403622	HG2_Ill_Krunchall_6789	N	<INS>	20	PASS	END=104403622;SVTYPE=INS;SVLEN=68;SC=pbsv;NumNeighbors=0;NumThresholdNeighbors=0	GT	0/1
chr4	189877453	HG4_PB_SVrefine2PBcRDovetail_2709	N	<INS>	20	PASS	END=189877453;SVTYPE=INS;SVLEN=141;SC=pbsv;NumNeighbors=0;NumThresholdNeighbors=0	GT	0/1
chr4	189883268	HG4_PB_HySA_7946	N	<INS>	20	PASS	END=189883268;SVTYPE=INS;SVLEN=73;SC=pbsv;NumNeighbors=0;NumThresholdNeighbors=0	GT	0/1
chr4	28107827	HG3_Ill_Krunchall_5992	N	<INS>	20	PASS	END=28107827;SVTYPE=INS;SVLEN=53;SC=pbsv;NumNeighbors=0;NumThresholdNeighbors=0	GT	1/1
chr4	10632678	HG2_PB_PB10Xdip_21201	N	<INS>	10	PASS	END=10632678;SVTYPE=INS;SVLEN=6050;SC=SVIM;NumNeighbors=0;NumThresholdNeighbors=0	GT	0/1
chr4	46379984	HG2_PB_PB10Xdip_22294	N	<INS>	10	PASS	END=46379984;SVTYPE=INS;SVLEN=302;SC=pbsv,SVIM;NumNeighbors=0;NumThresholdNeighbors=0;MatchId=340;TruScore=0.666667;PctSeqSimilarity=0;PctSizeSimilarity=1;PctRecOverlap=1;SizeDiff=0;StartDistance=0;EndDistance=0	GT	1/1
chr4	16741212	HG2_PB_SVrefine2Falcon2Bionano_2061	N	<INS>	20	PASS	END=16741212;SVTYPE=INS;SVLEN=58;SC=SVIM-asm,Dipcall;NumNeighbors=0;NumThresholdNeighbors=0;MatchId=100;TruScore=0.666667;PctSeqSimilarity=0;PctSizeSimilarity=1;PctRecOverlap=1;SizeDiff=0;StartDistance=0;EndDistance=0	GT	0/1
chr4	133117829	HG2_PB_SVrefine2PB10Xhap12_3571	N	<INS>	20	PASS	END=133117829;SVTYPE=INS;SVLEN=262;SC=SVIM;NumNeighbors=0;NumThresholdNeighbors=0	GT	0/1
chr4	17415779	HG3_Ill_SVrefine2DISCOVARDovetail_3258	N	<INS>	20	PASS	END=17415779;SVTYPE=INS;SVLEN=119;SC=pbsv;NumNeighbors=0;NumThresholdNeighbors=0	GT	0/1
chr4	17460790	HG2_PB_SVrefine2Falcon1plusDovetail_8623	N	<DEL>	20	PASS	END=17460950;SVTYPE=DEL;SVLEN=160;SC=SVIM-asm;NumNeighbors=0;NumThresholdNeighbors=0	GT	0/1
chr4	120914790	HG3_Ill_manta_1122	N	<INS>	20	PASS	END=120914790;SVTYPE=INS;SVLEN=61;SC=pbsv;NumNeighbors=0;NumThresholdNeighbors=0	GT	1/1
chr4	73395753	HG3_Ill_GATKHC_7694	N	<INS>	20	PASS	END=73395753;SVTYPE=INS;SVLEN=54;SC=pbsv,Dipcall;NumNeighbors=0;NumThresholdNeighbors=0;MatchId=344;TruScore=0.666667;PctSeqSimilarity=0;PctSizeSimilarity=1;PctRecOverlap=1;SizeDiff=0;StartDistance=0;EndDistance=0	GT	1/1
chr4	3478051	HG2_PB_SVrefine2Falcon1plusDovetail_8528	N	<INS>	10	PASS	END=3478051;SVTYPE=INS;SVLEN=129;SC=pbsv;NumNeighbors=0;NumThresholdNeighbors=0	GT	0/1
chr4	70413667	HG2_Ill_breakscan11_3447	N	<INS>	20	PASS	END=70413667;SVTYPE=INS;SVLEN=318;SC=SVIM;NumNeighbors=0;NumThresholdNeighbors=0	GT	0/1
chr4	70467459	HG2_PB_PB10Xdip_22555	N	<DEL>	20	PASS	END=70472785;SVTYPE=DEL;SVLEN=5326;SC=SVIM;NumNeighbors=0;NumThresholdNeighbors=0	GT	0/1
chr4	70477005	HG3_PB_SVrefine2Falcon1Dovetail_2831	N	<INS>	20	PASS	END=70477005;SVTYPE=INS;SVLEN=311;SC=SVIM;NumNeighbors=0;NumThresholdNeighbors=0	GT	0/1
chr4	152135947	HG2_PB_SVrefine2PBcRplusDovetail_8404	N	<INS>	20	PASS	END=152135947;SVTYPE=INS;SVLEN=127;SC=pbsv;NumNeighbors=0;NumThresholdNeighbors=0	GT	1/1
chr4	4359537	HG3_Ill_SVrefine2DISCOVARDovetail_3196	N	<INS>	20	PASS	END=4359537;SVTYPE=INS;SVLEN=133;SC=pbsv;NumNeighbors=0;NumThresholdNeighbors=0	GT	0/1
chr4	189081046	HG3_PB_pbsv_5139	N	<INS>	10	PASS	END=189081046;SVTYPE=INS;SVLEN=313;SC=cuteSV,pbsv,SVIM;NumNeighbors=0;NumThresholdNeighbors=0;MatchId=562;TruScore=0.666667;PctSeqSimilarity=0;PctSizeSimilarity=1;PctRecOverlap=1;SizeDiff=0;StartDistance=0;EndDistance=0	GT	0/1
chr4	189118151	HG2_PB_SVrefine2Falcon1plusDovetail_9217	N	<INS>	10	PASS	END=189118151;SVTYPE=INS;SVLEN=585;SC=cuteSV,pbsv,SVIM;NumNeighbors=0;NumThresholdNeighbors=0;MatchId=563;TruScore=0.666667;PctSeqSimilarity=0;PctSizeSimilarity=1;PctRecOverlap=1;SizeDiff=0;StartDistance=0;EndDistance=0	GT	0/1
chr4	1498769	HG2_Ill_GATKHCSBGrefine_2746	N	<INS>	20	PASS	END=1498769;SVTYPE=INS;SVLEN=173;SC=pbsv;NumNeighbors=0;NumThresholdNeighbors=0	GT	0/1
chr4	27071285	HG2_Ill_SVrefine2DISCOVARplusDovetail_9325	N	<INS>	20	PASS	END=27071285;SVTYPE=INS;SVLEN=142;SC=pbsv;NumNeighbors=0;NumThresholdNeighbors=0	GT	0/1
chr4	162704827	HG3_Ill_svaba_6634	N	<INS>	10	PASS	END=162704827;SVTYPE=INS;SVLEN=56;SC=pbsv,Dipcall;NumNeighbors=0;NumThresholdNeighbors=0;MatchId=350;TruScore=0.666667;PctSeqSimilarity=0;PctSizeSimilarity=1;PctRecOverlap=1;SizeDiff=0;StartDistance=0;EndDistance=0	GT	0/1
chr4	123733539	HG2_PB_SVrefine2PBcRplusDovetail_8330	N	<DEL>	20	PASS	END=123733666;SVTYPE=DEL;SVLEN=127;SC=pbsv;NumNeighbors=0;NumThresholdNeighbors=0	GT	0/1
chr4	1040123	HG2_PB_HySA_7693	N	<INS>	10	PASS	END=1040123;SVTYPE=INS;SVLEN=1291;SC=cuteSV,SVIM;NumNeighbors=0;NumThresholdNeighbors=0;MatchId=568;TruScore=0.666667;PctSeqSimilarity=0;PctSizeSimilarity=1;PctRecOverlap=1;SizeDiff=0;StartDistance=0;EndDistance=0	GT	1/1
chr4	1272617	HG2_PB_SVrefine2Falcon2Bionano_1969	N	<DEL>	10	PASS	END=1272747;SVTYPE=DEL;SVLEN=130;SC=Dipcall;NumNeighbors=0;NumThresholdNeighbors=0	GT	1/1
chr4	54789961	HG2_10X_SVrefine210Xhap12_3300	N	<INS>	20	PASS	END=54789961;SVTYPE=INS;SVLEN=1432;SC=SVIM;NumNeighbors=0;NumThresholdNeighbors=0	GT	0/1
chr4	70874791	HG2_Ill_Krunchall_6520	N	<INS>	20	PASS	END=70874791;SVTYPE=INS;SVLEN=93;SC=pbsv;NumNeighbors=0;NumThresholdNeighbors=0	GT	0/1
chr4	145959973	HG2_PB_SVrefine2PBcRplusDovetail_8386	N	<DEL>	20	PASS	END=145960165;SVTYPE=DEL;SVLEN=192;SC=Dipcall;NumNeighbors=0;NumThresholdNeighbors=0	GT	0/1
chr4	128847470	HG4_Ill_GATKHCSBGrefine_3437	N	<INS>	20	PASS	END=128847470;SVTYPE=INS;SVLEN=1012;SC=SVIM;NumNeighbors=0;NumThresholdNeighbors=0	GT	0/1
chr4	175241665	HG2_Ill_SVrefine2DISCOVARplusDovetail_9953	N	<INS>	20	PASS	END=175241665;SVTYPE=INS;SVLEN=2634;SC=SVIM;NumNeighbors=0;NumThresholdNeighbors=0	GT	1/1
chr4	55021049	HG4_Ill_SVrefine2DISCOVARDovetail_3417	N	<INS>	20	PASS	END=55021049;SVTYPE=INS;SVLEN=160;SC=pbsv;NumNeighbors=0;NumThresholdNeighbors=0	GT	1/1
chr4	112628974	HG3_PB_pbsv_4690	N	<INS>	10	PASS	END=112628974;SVTYPE=INS;SVLEN=6219;SC=cuteSV,SVIM;NumNeighbors=0;NumThresholdNeighbors=0;MatchId=577;TruScore=0.666667;PctSeqSimilarity=0;PctSizeSimilarity=1;PctRecOverlap=1;SizeDiff=0;StartDistance=0;EndDistance=0	GT	0/1
chr4	44419631	HG2_Ill_GATKHCSBGrefine_2973	N	<INS>	20	PASS	END=44419631;SVTYPE=INS;SVLEN=1030;SC=SVIM;NumNeighbors=0;NumThresholdNeighbors=0	GT	0/1
chr4	179444719	HG2_Ill_GATKHCSBGrefine_3556	N	<INS>	20	PASS	END=179444719;SVTYPE=INS;SVLEN=316;SC=SVIM;NumNeighbors=0;NumThresholdNeighbors=0	GT	0/1
chr4	111260223	HG2_Ill_GATKHC_8021	N	<INS>	10	PASS	END=111260223;SVTYPE=INS;SVLEN=50;SC=pbsv;NumNeighbors=0;NumThresholdNeighbors=0	GT	0/1
chr4	79159505	HG2_Ill_GATKHCSBGrefine_3119	N	<INS>	20	PASS	END=79159505;SVTYPE=INS;SVLEN=324;SC=SVIM;NumNeighbors=0;NumThresholdNeighbors=0	GT	0/1
chr4	114716263	HG2_PB_SVrefine2Falcon1plusDovetail_8930	N	<INS>	20	PASS	END=114716263;SVTYPE=INS;SVLEN=78;SC=pbsv;NumNeighbors=0;NumThresholdNeighbors=0	GT	0/1
chr4	1320846	HG2_PB_pbsv_4105	N	<INS>	20	PASS	END=1320846;SVTYPE=INS;SVLEN=103;SC=pbsv;NumNeighbors=0;NumThresholdNeighbors=0	GT	0/1
chr4	121924615	HG2_Ill_GATKHCSBGrefine_3279	N	<INS>	20	PASS	END=121924615;SVTYPE=INS;SVLEN=53;SC=pbsv;NumNeighbors=0;NumThresholdNeighbors=0	GT	1/1
chr4	112730126	HG2_Ill_SVrefine2DISCOVARplusDovetail_9694	N	<INS>	20	PASS	END=112730126;SVTYPE=INS;SVLEN=117;SC=pbsv;NumNeighbors=0;NumThresholdNeighbors=0	GT	0/1
chr4	155639328	HG2_PB_SVrefine2Falcon1plusDovetail_9044	N	<INS>	20	PASS	END=155639328;SVTYPE=INS;SVLEN=110;SC=pbsv;NumNeighbors=0;NumThresholdNeighbors=0	GT	0/1
chr4	184644436	HG4_Ill_SVrefine2DISCOVARDovetail_3987	N	<INS>	20	PASS	END=184644436;SVTYPE=INS;SVLEN=72;SC=pbsv;NumNeighbors=0;NumThresholdNeighbors=0	GT	0/1
chr4	174149440	HG2_PB_SVrefine2Falcon1plusDovetail_9116	N	<INS>	20	PASS	END=174149440;SVTYPE=INS;SVLEN=318;SC=SVIM;NumNeighbors=0;NumThresholdNeighbors=0	GT	0/1
chr4	174320678	HG2_PB_SVrefine2Falcon2Bionano_2487	N	<INS>	20	PASS	END=174320678;SVTYPE=INS;SVLEN=140;SC=pbsv,SVIM-asm,PAV,Dipcall;NumNeighbors=0;NumThresholdNeighbors=0;MatchId=364;TruScore=0.666667;PctSeqSimilarity=0;PctSizeSimilarity=1;PctRecOverlap=1;SizeDiff=0;StartDistance=0;EndDistance=0	GT	0/1
chr4	189969676	HG3_Ill_scalpel_5340	N	<DEL>	20	PASS	END=189970030;SVTYPE=DEL;SVLEN=354;SC=Dipcall;NumNeighbors=0;NumThresholdNeighbors=0	GT	1/1
chr4	110248315	HG2_PB_SVrefine2Falcon1plusDovetail_8916	N	<INS>	10	PASS	END=110248315;SVTYPE=INS;SVLEN=6036;SC=cuteSV,SVIM;NumNeighbors=0;NumThresholdNeighbors=0;MatchId=592;TruScore=0.666667;PctSeqSimilarity=0;PctSizeSimilarity=1;PctRecOverlap=1;SizeDiff=0;StartDistance=0;EndDistance=0	GT	0/1
chr4	43947484	HG2_Ill_scalpel_4343	N	<INS>	20	PASS	END=43947484;SVTYPE=INS;SVLEN=52;SC=pbsv;NumNeighbors=0;NumThresholdNeighbors=0	GT	1/1
chr4	157571985	HG2_PB_pbsv_5023	N	<INS>	20	PASS	END=157571985;SVTYPE=INS;SVLEN=344;SC=SVIM,SVIM-asm,PAV,Dipcall;NumNeighbors=0;NumThresholdNeighbors=0;MatchId=114;TruScore=0.666667;PctSeqSimilarity=0;PctSizeSimilarity=1;PctRecOverlap=1;SizeDiff=0;StartDistance=0;EndDistance=0	GT	0/1
chr4	154050407	HG2_PB_SVrefine2PBcRplusDovetail_8408	N	<INS>	10	PASS	END=154050407;SVTYPE=INS;SVLEN=1013;SC=cuteSV,SVIM,SVIM-asm,PAV,Dipcall;NumNeighbors=0;NumThresholdNeighbors=0;MatchId=595;TruScore=0.666667;PctSeqSimilarity=0;PctSizeSimilarity=1;PctRecOverlap=1;SizeDiff=0;StartDistance=0;EndDistance=0	GT	0/1
chr4	92885118	HG4_PB_pbsv_4742	N	<INS>	20	PASS	END=92885118;SVTYPE=INS;SVLEN=278;SC=SVIM-asm,Dipcall;NumNeighbors=0;NumThresholdNeighbors=0;MatchId=111;TruScore=0.666667;PctSeqSimilarity=0;PctSizeSimilarity=1;PctRecOverlap=1;SizeDiff=0;StartDistance=0;EndDistance=0	GT	1/1
chr4	76674935	HG4_Ill_SVrefine2DISCOVARDovetail_3531	N	<INS>	20	PASS	END=76674935;SVTYPE=INS;SVLEN=4002;SC=SVIM;NumNeighbors=0;NumThresholdNeighbors=0	GT	1/1
chr4	142443042	HG2_Ill_SVrefine2DISCOVARplusDovetail_9810	N	<INS>	20	PASS	END=142443042;SVTYPE=INS;SVLEN=146;SC=pbsv;NumNeighbors=0;NumThresholdNeighbors=0	GT	0/1
chr4	118119725	HG2_PB_assemblyticsfalcon_19967	N	<INS>	10	PASS	END=118119725;SVTYPE=INS;SVLEN=508;SC=cuteSV,SVIM;NumNeighbors=0;NumThresholdNeighbors=0;MatchId=599;TruScore=0.666667;PctSeqSimilarity=0;PctSizeSimilarity=1;PctRecOverlap=1;SizeDiff=0;StartDistance=0;EndDistance=0	GT	0/1
chr4	59622451	HG3_PB_pbsv_4426	N	<INS>	10	PASS	END=59622451;SVTYPE=INS;SVLEN=833;SC=SVIM;NumNeighbors=0;NumThresholdNeighbors=0	GT	0/1
chr4	66413930	HG2_PB_PB10Xdip_22499	N	<INS>	20	PASS	END=66413930;SVTYPE=INS;SVLEN=1497;SC=SVIM;NumNeighbors=0;NumThresholdNeighbors=0	GT	1/1
chr4	66440349	HG2_Ill_150bpfermikitraw_5907	N	<INS>	20	PASS	END=66440349;SVTYPE=INS;SVLEN=70;SC=pbsv;NumNeighbors=0;NumThresholdNeighbors=0	GT	0/1
chr4	155078195	HG3_Ill_SVrefine2DISCOVARDovetail_3888	N	<INS>	20	PASS	END=155078195;SVTYPE=INS;SVLEN=7123;SC=SVIM;NumNeighbors=0;NumThresholdNeighbors=0	GT	1/1
chr4	155110633	HG4_Ill_manta_1261	N	<INS>	20	PASS	END=155110633;SVTYPE=INS;SVLEN=59;SC=pbsv;NumNeighbors=0;NumThresholdNeighbors=0	GT	1/1
chr4	138211638	HG3_Ill_GATKHCSBGrefine_3349	N	<INS>	20	PASS	END=138211638;SVTYPE=INS;SVLEN=64;SC=pbsv;NumNeighbors=0;NumThresholdNeighbors=0	GT	0/1
chr4	109330947	HG2_PB_SVrefine2PB10Xhap12_3485	N	<INS>	10	PASS	END=109330947;SVTYPE=INS;SVLEN=337;SC=cuteSV,pbsv;NumNeighbors=0;NumThresholdNeighbors=0;MatchId=606;TruScore=0.666667;PctSeqSimilarity=0;PctSizeSimilarity=1;PctRecOverlap=1;SizeDiff=0;StartDistance=0;EndDistance=0	GT	1/1
chr4	184674156	HG2_PB_SVrefine2Falcon2Bionano_2547	N	<DEL>	20	PASS	END=184675618;SVTYPE=DEL;SVLEN=1462;SC=Dipcall;NumNeighbors=0;NumThresholdNeighbors=0	GT	0/1
chr4	187633979	HG2_Ill_GATKHC_8828	N	<INS>	20	PASS	END=187633979;SVTYPE=INS;SVLEN=73;SC=pbsv;NumNeighbors=0;NumThresholdNeighbors=0	GT	0/1
chr4	151192546	HG2_10X_SVrefine210Xhap12_3665	N	<DEL>	20	PASS	END=151192689;SVTYPE=DEL;SVLEN=143;SC=SVIM-asm,PAV,Dipcall;NumNeighbors=0;NumThresholdNeighbors=0;MatchId=113;TruScore=0.666667;PctSeqSimilarity=0;PctSizeSimilarity=1;PctRecOverlap=1;SizeDiff=0;StartDistance=0;EndDistance=0	GT	0/1
chr4	157680435	HG3_PB_SVrefine2Falcon1Dovetail_3102	N	<DEL>	10	PASS	END=157680623;SVTYPE=DEL;SVLEN=188;SC=SVIM-asm,PAV,Dipcall;NumNeighbors=0;NumThresholdNeighbors=0;MatchId=114;TruScore=0.666667;PctSeqSimilarity=0;PctSizeSimilarity=1;PctRecOverlap=1;SizeDiff=0;StartDistance=0;EndDistance=0	GT	0/1
chr4	76993809	HG4_Ill_MetaSV_3786	N	<INS>	20	PASS	END=76993809;SVTYPE=INS;SVLEN=315;SC=SVIM;NumNeighbors=0;NumThresholdNeighbors=0	GT	0/1
chr4	77348383	HG2_Ill_GATKHCSBGrefine_3117	N	<INS>	20	PASS	END=77348383;SVTYPE=INS;SVLEN=790;SC=SVIM;NumNeighbors=0;NumThresholdNeighbors=0	GT	0/1
chr4	177172431	HG3_Ill_SVrefine2DISCOVARDovetail_4017	N	<INS>	20	PASS	END=177172431;SVTYPE=INS;SVLEN=652;SC=SVIM-asm,Dipcall;NumNeighbors=0;NumThresholdNeighbors=0;MatchId=115;TruScore=0.666667;PctSeqSimilarity=0;PctSizeSimilarity=1;PctRecOverlap=1;SizeDiff=0;StartDistance=0;EndDistance=0	GT	0/1
chr4	103133339	HG2_Ill_MetaSV_3661	N	<INS>	20	PASS	END=103133339;SVTYPE=INS;SVLEN=326;SC=SVIM;NumNeighbors=0;NumThresholdNeighbors=0	GT	0/1
chr4	151172000	HG2_PB_SVrefine2Falcon1plusDovetail_9031	N	<INS>	10	PASS	END=151172000;SVTYPE=INS;SVLEN=1080;SC=cuteSV,SVIM,SVIM-asm,Dipcall;NumNeighbors=0;NumThresholdNeighbors=0;MatchId=615;TruScore=0.666667;PctSeqSimilarity=0;PctSizeSimilarity=1;PctRecOverlap=1;SizeDiff=0;StartDistance=0;EndDistance=0	GT	1/1
chr4	133537879	HG2_Ill_SVrefine2DISCOVARplusDovetail_9772	N	<INS>	20	PASS	END=133537879;SVTYPE=INS;SVLEN=1664;SC=SVIM;NumNeighbors=0;NumThresholdNeighbors=0	GT	0/1
chr4	46764228	HG2_Ill_GATKHC_7387	N	<INS>	20	PASS	END=46764228;SVTYPE=INS;SVLEN=67;SC=pbsv;NumNeighbors=0;NumThresholdNeighbors=0	GT	0/1
chr4	190076958	HG2_PB_SVrefine2Falcon2Bionano_2607	N	<INS>	10	PASS	END=190076958;SVTYPE=INS;SVLEN=157;SC=pbsv,PAV,Dipcall;NumNeighbors=0;NumThresholdNeighbors=0;MatchId=385;TruScore=0.666667;PctSeqSimilarity=0;PctSizeSimilarity=1;PctRecOverlap=1;SizeDiff=0;StartDistance=0;EndDistance=0	GT	0/1
chr4	56612219	HG2_PB_SVrefine2PB10Xhap12_3290	N	<INS>	20	PASS	END=56612219;SVTYPE=INS;SVLEN=4228;SC=SVIM;NumNeighbors=0;NumThresholdNeighbors=0	GT	1/1
chr4	161581870	HG2_PB_SVrefine2Falcon2Bionano_2446	N	<INS>	10	PASS	END=161581870;SVTYPE=INS;SVLEN=284;SC=cuteSV,pbsv,SVIM;NumNeighbors=0;NumThresholdNeighbors=0;MatchId=621;TruScore=0.666667;PctSeqSimilarity=0;PctSizeSimilarity=1;PctRecOverlap=1;SizeDiff=0;StartDistance=0;EndDistance=0	GT	0/1
chr4	30542414	HG2_10X_SVrefine210Xhap12_3211	N	<INS>	20	PASS	END=30542414;SVTYPE=INS;SVLEN=2644;SC=SVIM;NumNeighbors=0;NumThresholdNeighbors=0	GT	0/1
chr4	187386635	HG3_Ill_svaba_6906	N	<INS>	20	PASS	END=187386635;SVTYPE=INS;SVLEN=64;SC=pbsv;NumNeighbors=0;NumThresholdNeighbors=0	GT	1/1
chr4	20473845	HG2_PB_SVrefine2PB10Xhap12_3175	N	<INS>	20	PASS	END=20473845;SVTYPE=INS;SVLEN=254;SC=Dipcall;NumNeighbors=0;NumThresholdNeighbors=0	GT	1/1
chr4	53155149	HG2_Ill_GATKHCSBGrefine_3019	N	<INS>	20	PASS	END=53155149;SVTYPE=INS;SVLEN=87;SC=pbsv;NumNeighbors=0;NumThresholdNeighbors=0	GT	1/1
chr4	89092659	HG4_PB_HySA_7022	N	<INS>	20	PASS	END=89092659;SVTYPE=INS;SVLEN=4779;SC=SVIM;NumNeighbors=0;NumThresholdNeighbors=0	GT	0/1
chr4	43345693	HG2_Ill_GATKHCSBGrefine_2960	N	<INS>	20	PASS	END=43345693;SVTYPE=INS;SVLEN=75;SC=pbsv;NumNeighbors=0;NumThresholdNeighbors=0	GT	1/1
chr4	190690477	HG2_Ill_GATKHCSBGrefine_3670	N	<INS>	20	PASS	END=190690477;SVTYPE=INS;SVLEN=77;SC=pbsv;NumNeighbors=0;NumThresholdNeighbors=0	GT	0/1
chr4	1626573	HG2_PB_SVrefine2Falcon1plusDovetail_8512	N	<INS>	10	PASS	END=1626573;SVTYPE=INS;SVLEN=933;SC=cuteSV,pbsv,SVIM,SVIM-asm,PAV,Dipcall;NumNeighbors=0;NumThresholdNeighbors=0;MatchId=629;TruScore=0.666667;PctSeqSimilarity=0;PctSizeSimilarity=1;PctRecOverlap=1;SizeDiff=0;StartDistance=0;EndDistance=0	GT	0/1
chr4	53851835	HG4_Ill_GATKHCSBGrefine_3151	N	<INS>	20	PASS	END=53851835;SVTYPE=INS;SVLEN=313;SC=SVIM;NumNeighbors=0;NumThresholdNeighbors=0	GT	0/1
chr4	64513	HG4_Ill_Krunchall_5993	N	<DEL>	20	PASS	END=67871;SVTYPE=DEL;SVLEN=3358;SC=SVIM-asm,PAV,Dipcall;NumNeighbors=0;NumThresholdNeighbors=0;MatchId=121;TruScore=0.666667;PctSeqSimilarity=0;PctSizeSimilarity=1;PctRecOverlap=1;SizeDiff=0;StartDistance=0;EndDistance=0	GT	0/1
chr4	27208003	HG3_Ill_SVrefine2DISCOVARDovetail_3316	N	<INS>	20	PASS	END=27208003;SVTYPE=INS;SVLEN=190;SC=pbsv;NumNeighbors=0;NumThresholdNeighbors=0	GT	1/1
chr4	17581801	HG2_Ill_MetaSV_3502	N	<INS>	20	PASS	END=17581801;SVTYPE=INS;SVLEN=150;SC=Dipcall;NumNeighbors=0;NumThresholdNeighbors=0	GT	0/1
chr4	172288841	HG2_PB_SVrefine2Falcon1plusDovetail_9111	N	<INS>	20	PASS	END=172288841;SVTYPE=INS;SVLEN=317;SC=SVIM;NumNeighbors=0;NumThresholdNeighbors=0	GT	0/1
chr4	91966952	HG2_PB_SVrefine2Falcon2Bionano_2259	N	<INS>	20	PASS	END=91966952;SVTYPE=INS;SVLEN=5901;SC=cuteSV,SVIM;NumNeighbors=0;NumThresholdNeighbors=0;MatchId=635;TruScore=0.666667;PctSeqSimilarity=0;PctSizeSimilarity=1;PctRecOverlap=1;SizeDiff=0;StartDistance=0;EndDistance=0	GT	1/1
chr4	92123916	HG2_Ill_scalpel_4616	N	<INS>	20	PASS	END=92123916;SVTYPE=INS;SVLEN=50;SC=pbsv;NumNeighbors=0;NumThresholdNeighbors=0	GT	1/1
chr4	176102161	HG3_Ill_GATKHC_8694	N	<INS>	20	PASS	END=176102161;SVTYPE=INS;SVLEN=63;SC=pbsv;NumNeighbors=0;NumThresholdNeighbors=0	GT	1/1
chr4	140236152	HG4_Ill_GATKHCSBGrefine_3525	N	<INS>	20	PASS	END=140236152;SVTYPE=INS;SVLEN=50;SC=SVIM-asm,PAV,Dipcall;NumNeighbors=0;NumThresholdNeighbors=0;MatchId=123;TruScore=0.666667;PctSeqSimilarity=0;PctSizeSimilarity=1;PctRecOverlap=1;SizeDiff=0;StartDistance=0;EndDistance=0	GT	0/1
chr4	135510631	HG2_PB_SVrefine2Falcon1plusDovetail_8995	N	<DEL>	10	PASS	END=135510986;SVTYPE=DEL;SVLEN=355;SC=pbsv;NumNeighbors=0;NumThresholdNeighbors=0	GT	1/1
chr4	116843584	HG3_Ill_Krunchall_6760	N	<INS>	20	PASS	END=116843584;SVTYPE=INS;SVLEN=50;SC=pbsv;NumNeighbors=0;NumThresholdNeighbors=0	GT	1/1
chr4	121582256	HG4_PB_pbsv_4875	N	<INS>	20	PASS	END=121582256;SVTYPE=INS;SVLEN=343;SC=SVIM;NumNeighbors=0;NumThresholdNeighbors=0	GT	0/1
chr4	168845183	HG2_Ill_250bpfermikitraw_7187	N	<INS>	20	PASS	END=168845183;SVTYPE=INS;SVLEN=69;SC=pbsv;NumNeighbors=0;NumThresholdNeighbors=0	GT	0/1
chr4	184778573	HG2_Ill_manta_1499	N	<INS>	20	PASS	END=184778573;SVTYPE=INS;SVLEN=51;SC=pbsv;NumNeighbors=0;NumThresholdNeighbors=0	GT	1/1
chr4	59060347	HG4_Ill_GATKHCSBGrefine_3179	N	<INS>	20	PASS	END=59060347;SVTYPE=INS;SVLEN=88;SC=Dipcall;NumNeighbors=0;NumThresholdNeighbors=0	GT	0/1
chr4	177444916	HG3_Ill_Krunchall_7335	N	<INS>	20	PASS	END=177444916;SVTYPE=INS;SVLEN=56;SC=pbsv;NumNeighbors=0;NumThresholdNeighbors=0	GT	1/1
chr4	132122534	HG2_PB_SVrefine2PB10Xhap12_3564	N	<DEL>	10	PASS	END=132122734;SVTYPE=DEL;SVLEN=200;SC=pbsv;NumNeighbors=0;NumThresholdNeighbors=0	GT	0/1
chr4	66104448	HG2_PB_HySA_8594	N	<INS>	20	PASS	END=66104448;SVTYPE=INS;SVLEN=83;SC=pbsv;NumNeighbors=0;NumThresholdNeighbors=0	GT	0/1
chr4	46233052	HG3_Ill_manta_1015	N	<INS>	20	PASS	END=46233052;SVTYPE=INS;SVLEN=58;SC=pbsv;NumNeighbors=0;NumThresholdNeighbors=0	GT	1/1
chr4	124830004	HG2_10X_SVrefine210Xhap12_3557	N	<INS>	20	PASS	END=124830004;SVTYPE=INS;SVLEN=261;SC=cuteSV,pbsv,SVIM;NumNeighbors=0;NumThresholdNeighbors=0;MatchId=650;TruScore=0.666667;PctSeqSimilarity=0;PctSizeSimilarity=1;PctRecOverlap=1;SizeDiff=0;StartDistance=0;EndDistance=0	GT	1/1
chr4	8296330	HG2_PB_SVrefine2PB10Xhap12_3112	N	<INS>	20	PASS	END=8296330;SVTYPE=INS;SVLEN=1168;SC=SVIM;NumNeighbors=0;NumThresholdNeighbors=0	GT	1/1
chr4	185984889	HG2_PB_SVrefine2Falcon2Bionano_2555	N	<INS>	20	PASS	END=185984889;SVTYPE=INS;SVLEN=163;SC=pbsv;NumNeighbors=0;NumThresholdNeighbors=0	GT	0/1
chr4	132181647	HG4_PB_SVrefine2PBcRDovetail_2492	N	<INS>	20	PASS	END=132181647;SVTYPE=INS;SVLEN=6058;SC=SVIM;NumNeighbors=0;NumThresholdNeighbors=0	GT	0/1
chr5	133776811	HG2_PB_SVrefine2Falcon2Bionano_3075	N	<INS>	20	PASS	END=133776811;SVTYPE=INS;SVLEN=1800;SC=SVIM;NumNeighbors=0;NumThresholdNeighbors=0	GT	1/1
chr5	84544389	HG2_PB_SVrefine2Falcon1plusDovetail_9626	N	<INS>	20	PASS	END=84544389;SVTYPE=INS;SVLEN=327;SC=SVIM;NumNeighbors=0;NumThresholdNeighbors=0	GT	0/1
chr5	16391776	HG3_PB_assemblyticsfalcon_20991	N	<INS>	20	PASS	END=16391776;SVTYPE=INS;SVLEN=294;SC=SVIM;NumNeighbors=0;NumThresholdNeighbors=0	GT	0/1
chr5	123880540	HG2_Ill_breakscan11_3609	N	<INS>	20	PASS	END=123880540;SVTYPE=INS;SVLEN=298;SC=SVIM;NumNeighbors=0;NumThresholdNeighbors=0	GT	0/1
chr5	136873758	HG2_PB_SVrefine2Falcon2Bionano_3086	N	<INS>	10	PASS	END=136873758;SVTYPE=INS;SVLEN=175;SC=pbsv;NumNeighbors=0;NumThresholdNeighbors=0	GT	1/1
chr5	14303130	HG2_PB_assemblyticsfalcon_21036	N	<INS>	10	PASS	END=14303130;SVTYPE=INS;SVLEN=72;SC=pbsv;NumNeighbors=0;NumThresholdNeighbors=0	GT	0/1
chr5	18673692	HG2_PB_PB10Xdip_23529	N	<INS>	10	PASS	END=18673692;SVTYPE=INS;SVLEN=63;SC=pbsv;NumNeighbors=0;NumThresholdNeighbors=0	GT	1/1
chr5	89891149	HG2_PB_SVrefine2PB10Xhap12_4328	N	<INS>	10	PASS	END=89891149;SVTYPE=INS;SVLEN=167;SC=cuteSV,SVIM;NumNeighbors=0;NumThresholdNeighbors=0;MatchId=661;TruScore=0.666667;PctSeqSimilarity=0;PctSizeSimilarity=1;PctRecOverlap=1;SizeDiff=0;StartDistance=0;EndDistance=0	GT	0/1
chr5	161634369	HG2_PB_pbsv_6274	N	<INS>	20	PASS	END=161634369;SVTYPE=INS;SVLEN=343;SC=pbsv;NumNeighbors=0;NumThresholdNeighbors=0	GT	0/1
chr5	73499704	HG3_Ill_250bpfermikitraw_7873	N	<INS>	20	PASS	END=73499704;SVTYPE=INS;SVLEN=58;SC=pbsv;NumNeighbors=0;NumThresholdNeighbors=0	GT	0/1
chr5	391883	HG2_PB_pbsv_5408	N	<INS>	10	PASS	END=391883;SVTYPE=INS;SVLEN=146;SC=pbsv;NumNeighbors=0;NumThresholdNeighbors=0	GT	0/1
chr5	77090772	HG4_PB_pbsv_5936	N	<INS>	10	PASS	END=77090772;SVTYPE=INS;SVLEN=125;SC=pbsv,SVIM-asm;NumNeighbors=0;NumThresholdNeighbors=0;MatchId=408;TruScore=0.666667;PctSeqSimilarity=0;PctSizeSimilarity=1;PctRecOverlap=1;SizeDiff=0;StartDistance=0;EndDistance=0	GT	0/1
chr5	548890	HG2_PB_SVrefine2Falcon2Bionano_2664	N	<INS>	10	PASS	END=548890;SVTYPE=INS;SVLEN=296;SC=cuteSV,pbsv,SVIM;NumNeighbors=0;NumThresholdNeighbors=0;MatchId=666;TruScore=0.666667;PctSeqSimilarity=0;PctSizeSimilarity=1;PctRecOverlap=1;SizeDiff=0;StartDistance=0;EndDistance=0	GT	0/1
chr5	5931014	HG2_Ill_SVrefine2DISCOVARplusDovetail_10145	N	<INS>	20	PASS	END=5931014;SVTYPE=INS;SVLEN=147;SC=pbsv;NumNeighbors=0;NumThresholdNeighbors=0	GT	1/1
chr5	10455894	HG3_Ill_250bpfermikitraw_7411	N	<INS>	20	PASS	END=10455894;SVTYPE=INS;SVLEN=56;SC=pbsv;NumNeighbors=0;NumThresholdNeighbors=0	GT	1/1
chr5	75462367	HG3_Ill_GATKHC_9743	N	<INS>	20	PASS	END=75462367;SVTYPE=INS;SVLEN=78;SC=pbsv;NumNeighbors=0;NumThresholdNeighbors=0	GT	0/1
chr5	2650995	HG4_Ill_150bpfermikitraw_7314	N	<INS>	20	PASS	END=2650995;SVTYPE=INS;SVLEN=63;SC=pbsv;NumNeighbors=0;NumThresholdNeighbors=0	GT	0/1
chr5	28818501	HG2_Ill_GATKHC_9388	N	<INS>	20	PASS	END=28818501;SVTYPE=INS;SVLEN=55;SC=pbsv;NumNeighbors=0;NumThresholdNeighbors=0	GT	0/1
chr5	179021482	HG2_PB_SVrefine2PBcRplusDovetail_9256	N	<INS>	20	PASS	END=179021482;SVTYPE=INS;SVLEN=1609;SC=SVIM;NumNeighbors=0;NumThresholdNeighbors=0	GT	1/1
chr5	7262699	HG2_PB_HySA_10285	N	<INS>	20	PASS	END=7262699;SVTYPE=INS;SVLEN=5330;SC=SVIM;NumNeighbors=0;NumThresholdNeighbors=0	GT	1/1
chr5	10984648	HG2_Ill_manta_1577	N	<INS>	20	PASS	END=10984648;SVTYPE=INS;SVLEN=58;SC=pbsv;NumNeighbors=0;NumThresholdNeighbors=0	GT	0/1
chr5	11120343	HG2_PB_SVrefine2Falcon2Bionano_2762	N	<INS>	20	PASS	END=11120343;SVTYPE=INS;SVLEN=177;SC=pbsv;NumNeighbors=0;NumThresholdNeighbors=0	GT	1/1
chr5	9970850	HG2_PB_SVrefine2PB10Xhap12_4058	N	<INS>	20	PASS	END=9970850;SVTYPE=INS;SVLEN=3304;SC=SVIM;NumNeighbors=0;NumThresholdNeighbors=0	GT	0/1
chr5	5132429	HG2_Ill_150bpfermikitraw_7116	N	<INS>	20	PASS	END=5132429;SVTYPE=INS;SVLEN=51;SC=pbsv;NumNeighbors=0;NumThresholdNeighbors=0	GT	0/1
chr5	103738433	HG4_PB_HySA_8969	N	<INS>	20	PASS	END=103738433;SVTYPE=INS;SVLEN=294;SC=SVIM;NumNeighbors=0;NumThresholdNeighbors=0	GT	0/1
chr5	115449062	HG3_PB_SVrefine2Falcon1Dovetail_3788	N	<INS>	10	PASS	END=115449062;SVTYPE=INS;SVLEN=6842;SC=cuteSV,SVIM;NumNeighbors=0;NumThresholdNeighbors=0;MatchId=681;TruScore=0.666667;PctSeqSimilarity=0;PctSizeSimilarity=1;PctRecOverlap=1;SizeDiff=0;StartDistance=0;EndDistance=0	GT	0/1
chr5	33633334	HG2_PB_PB10Xdip_23945	N	<INS>	10	PASS	END=33633334;SVTYPE=INS;SVLEN=5231;SC=SVIM;NumNeighbors=0;NumThresholdNeighbors=0	GT	1/1
chr5	33827274	HG2_PB_SVrefine2Falcon1plusDovetail_9473	N	<INS>	20	PASS	END=33827274;SVTYPE=INS;SVLEN=2022;SC=SVIM;NumNeighbors=0;NumThresholdNeighbors=0	GT	0/1
chr5	57717742	HG2_Ill_SVrefine2DISCOVARplusDovetail_10311	N	<INS>	20	PASS	END=57717742;SVTYPE=INS;SVLEN=100;SC=pbsv;NumNeighbors=0;NumThresholdNeighbors=0	GT	1/1
chr5	495492	HG2_PB_SVrefine2PB10Xhap12_3906	N	<INS>	10	PASS	END=495492;SVTYPE=INS;SVLEN=315;SC=cuteSV,pbsv,SVIM;NumNeighbors=0;NumThresholdNeighbors=0;MatchId=685;TruScore=0.666667;PctSeqSimilarity=0;PctSizeSimilarity=1;PctRecOverlap=1;SizeDiff=0;StartDistance=0;EndDistance=0	GT	1/1
chr5	153327727	HG2_PB_SVrefine2PB10Xhap12_4568	N	<INS>	20	PASS	END=153327727;SVTYPE=INS;SVLEN=4252;SC=SVIM;NumNeighbors=0;NumThresholdNeighbors=0	GT	1/1
chr5	40794616	HG2_Ill_manta_1639	N	<DEL>	20	PASS	END=40794977;SVTYPE=DEL;SVLEN=361;SC=SVIM-asm,PAV,Dipcall;NumNeighbors=0;NumThresholdNeighbors=0;MatchId=126;TruScore=0.666667;PctSeqSimilarity=0;PctSizeSimilarity=1;PctRecOverlap=1;SizeDiff=0;StartDistance=0;EndDistance=0	GT	0/1
chr5	118459436	HG4_PB_SVrefine2Falcon1Dovetail_3701	N	<INS>	20	PASS	END=118459436;SVTYPE=INS;SVLEN=7739;SC=SVIM;NumNeighbors=0;NumThresholdNeighbors=0	GT	1/1
chr5	89450768	HG2_PB_PB10Xdip_24446	N	<INS>	20	PASS	END=89450768;SVTYPE=INS;SVLEN=6077;SC=SVIM;NumNeighbors=0;NumThresholdNeighbors=0	GT	1/1
chr5	26796698	HG2_10X_SVrefine210Xhap12_4101	N	<DEL>	20	PASS	END=26801896;SVTYPE=DEL;SVLEN=5198;SC=Dipcall;NumNeighbors=0;NumThresholdNeighbors=0	GT	0/1
chr5	142354995	HG3_Ill_GATKHCSBGrefine_4257	N	<INS>	20	PASS	END=142354995;SVTYPE=INS;SVLEN=305;SC=SVIM;NumNeighbors=0;NumThresholdNeighbors=0	GT	0/1
chr5	133955020	HG3_PB_SVrefine2Falcon1Dovetail_3839	N	<INS>	10	PASS	END=133955020;SVTYPE=INS;SVLEN=2499;SC=cuteSV,SVIM;NumNeighbors=0;NumThresholdNeighbors=0;MatchId=693;TruScore=0.666667;PctSeqSimilarity=0;PctSizeSimilarity=1;PctRecOverlap=1;SizeDiff=0;StartDistance=0;EndDistance=0	GT	0/1
chr5	134118926	HG2_PB_SVrefine2PBcRplusDovetail_9119	N	<INS>	20	PASS	END=134118926;SVTYPE=INS;SVLEN=1321;SC=SVIM;NumNeighbors=0;NumThresholdNeighbors=0	GT	1/1
chr5	1812640	HG2_PB_SVrefine2Falcon2Bionano_2703	N	<INS>	20	PASS	END=1812640;SVTYPE=INS;SVLEN=313;SC=SVIM;NumNeighbors=0;NumThresholdNeighbors=0	GT	0/1
chr5	55927966	HG2_PB_SVrefine2Falcon2Bionano_2875	N	<INS>	20	PASS	END=55927966;SVTYPE=INS;SVLEN=309;SC=SVIM;NumNeighbors=0;NumThresholdNeighbors=0	GT	0/1
chr5	99200013	HG2_PB_PB10Xdip_24490	N	<INS>	20	PASS	END=99200013;SVTYPE=INS;SVLEN=7379;SC=SVIM;NumNeighbors=0;NumThresholdNeighbors=0	GT	1/1
chr5	139595127	HG2_PB_SVrefine2Falcon1plusDovetail_9794	N	<INS>	20	PASS	END=139595127;SVTYPE=INS;SVLEN=327;SC=SVIM;NumNeighbors=0;NumThresholdNeighbors=0	GT	0/1
chr5	45919875	HG2_Ill_SVrefine2DISCOVARplusDovetail_10278	N	<INS>	20	PASS	END=45919875;SVTYPE=INS;SVLEN=171;SC=pbsv;NumNeighbors=0;NumThresholdNeighbors=0	GT	0/1
chr5	157205829	HG3_PB_SVrefine2Falcon1Dovetail_3906	N	<INS>	20	PASS	END=157205829;SVTYPE=INS;SVLEN=3185;SC=SVIM;NumNeighbors=0;NumThresholdNeighbors=0	GT	1/1
chr5	109480257	HG2_PB_SVrefine2Falcon2Bionano_3016	N	<INS>	20	PASS	END=109480257;SVTYPE=INS;SVLEN=6080;SC=SVIM;NumNeighbors=0;NumThresholdNeighbors=0	GT	1/1
chr5	80372213	HG2_PB_SVrefine2Falcon1plusDovetail_9613	N	<INS>	10	PASS	END=80372213;SVTYPE=INS;SVLEN=127;SC=pbsv;NumNeighbors=0;NumThresholdNeighbors=0	GT	0/1
chr5	86372682	HG2_PB_SVrefine2Falcon1plusDovetail_9630	N	<INS>	20	PASS	END=86372682;SVTYPE=INS;SVLEN=300;SC=Dipcall;NumNeighbors=0;NumThresholdNeighbors=0	GT	0/1
chr5	1223670	HG2_PB_SVrefine2Falcon1plusDovetail_9343	N	<INS>	20	PASS	END=1223670;SVTYPE=INS;SVLEN=143;SC=pbsv;NumNeighbors=0;NumThresholdNeighbors=0	GT	0/1
chr5	17884024	HG2_Ill_GATKHC_9263	N	<INS>	20	PASS	END=17884024;SVTYPE=INS;SVLEN=62;SC=pbsv;NumNeighbors=0;NumThresholdNeighbors=0	GT	0/1
chr5	126771837	HG4_PB_SVrefine2PBcRDovetail_3069	N	<INS>	20	PASS	END=126771837;SVTYPE=INS;SVLEN=6139;SC=cuteSV,SVIM;NumNeighbors=0;NumThresholdNeighbors=0;MatchId=707;TruScore=0.666667;PctSeqSimilarity=0;PctSizeSimilarity=1;PctRecOverlap=1;SizeDiff=0;StartDistance=0;EndDistance=0	GT	0/1
chr5	169598752	HG3_Ill_SVrefine2DISCOVARDovetail_4841	N	<INS>	20	PASS	END=169598752;SVTYPE=INS;SVLEN=229;SC=cuteSV,SVIM;NumNeighbors=0;NumThresholdNeighbors=0;MatchId=708;TruScore=0.666667;PctSeqSimilarity=0;PctSizeSimilarity=1;PctRecOverlap=1;SizeDiff=0;StartDistance=0;EndDistance=0	GT	0/1
chr5	108266073	HG2_PB_PB10Xdip_22912	N	<INS>	20	PASS	END=108266073;SVTYPE=INS;SVLEN=786;SC=SVIM;NumNeighbors=0;NumThresholdNeighbors=0	GT	1/1
chr5	108481945	HG2_Ill_svaba_7764	N	<INS>	20	PASS	END=108481945;SVTYPE=INS;SVLEN=52;SC=Dipcall;NumNeighbors=0;NumThresholdNeighbors=0	GT	0/1
chr5	135139216	HG2_PB_SVrefine2Falcon2Bionano_3080	N	<INS>	20	PASS	END=135139216;SVTYPE=INS;SVLEN=125;SC=pbsv;NumNeighbors=0;NumThresholdNeighbors=0	GT	1/1
chr5	38194322	HG4_Ill_250bpfermikitraw_8003	N	<INS>	20	PASS	END=38194322;SVTYPE=INS;SVLEN=79;SC=pbsv;NumNeighbors=0;NumThresholdNeighbors=0	GT	0/1
chr5	141219	HG2_PB_PB10Xdip_22946	N	<INS>	10	PASS	END=141219;SVTYPE=INS;SVLEN=725;SC=Dipcall;NumNeighbors=0;NumThresholdNeighbors=0	GT	1/1
chr5	68517835	HG4_Ill_SVrefine2DISCOVARDovetail_4322	N	<INS>	20	PASS	END=68517835;SVTYPE=INS;SVLEN=3145;SC=SVIM;NumNeighbors=0;NumThresholdNeighbors=0	GT	0/1
chr5	119380147	HG4_Ill_SVrefine2DISCOVARDovetail_4513	N	<DEL>	20	PASS	END=119382678;SVTYPE=DEL;SVLEN=2531;SC=Dipcall;NumNeighbors=0;NumThresholdNeighbors=0	GT	1/1
chr5	173162923	HG3_Ill_SVrefine2DISCOVARDovetail_4860	N	<INS>	20	PASS	END=173162923;SVTYPE=INS;SVLEN=93;SC=pbsv;NumNeighbors=0;NumThresholdNeighbors=0	GT	0/1
chr5	26335661	HG3_PB_assemblyticsfalcon_21095	N	<INS>	20	PASS	END=26335661;SVTYPE=INS;SVLEN=293;SC=SVIM;NumNeighbors=0;NumThresholdNeighbors=0	GT	0/1
chr5	178561720	HG2_PB_SVrefine2PB10Xhap12_4672	N	<INS>	10	PASS	END=178561720;SVTYPE=INS;SVLEN=314;SC=cuteSV,pbsv,SVIM;NumNeighbors=0;NumThresholdNeighbors=0;MatchId=718;TruScore=0.666667;PctSeqSimilarity=0;PctSizeSimilarity=1;PctRecOverlap=1;SizeDiff=0;StartDistance=0;EndDistance=0	GT	0/1
chr5	21543073	HG3_PB_pbsv_5490	N	<DEL>	10	PASS	END=21543244;SVTYPE=DEL;SVLEN=171;SC=cuteSV,pbsv,SVIM,SVIM-asm,PAV,Dipcall;NumNeighbors=0;NumThresholdNeighbors=0;MatchId=719;TruScore=0.666667;PctSeqSimilarity=0;PctSizeSimilarity=1;PctRecOverlap=1;SizeDiff=0;StartDistance=0;EndDistance=0	GT	0/1
chr5	156846984	HG2_PB_SVrefine2PB10Xhap12_4580	N	<INS>	10	PASS	END=156846984;SVTYPE=INS;SVLEN=327;SC=cuteSV,pbsv,SVIM;NumNeighbors=0;NumThresholdNeighbors=0;MatchId=720;TruScore=0.666667;PctSeqSimilarity=0;PctSizeSimilarity=1;PctRecOverlap=1;SizeDiff=0;StartDistance=0;EndDistance=0	GT	0/1
chr5	155619864	HG2_PB_assemblyticsPBcR_21414	N	<INS>	20	PASS	END=155619864;SVTYPE=INS;SVLEN=3286;SC=SVIM;NumNeighbors=0;NumThresholdNeighbors=0	GT	0/1
chr5	136525700	HG2_PB_pbsv_6169	N	<INS>	10	PASS	END=136525700;SVTYPE=INS;SVLEN=305;SC=SVIM;NumNeighbors=0;NumThresholdNeighbors=0	GT	0/1
chr5	144562568	HG2_PB_SVrefine2PBcRplusDovetail_9149	N	<INS>	10	PASS	END=144562568;SVTYPE=INS;SVLEN=649;SC=cuteSV,pbsv,SVIM,SVIM-asm,PAV,Dipcall;NumNeighbors=0;NumThresholdNeighbors=0;MatchId=723;TruScore=0.666667;PctSeqSimilarity=0;PctSizeSimilarity=1;PctRecOverlap=1;SizeDiff=0;StartDistance=0;EndDistance=0	GT	1/1
chr5	96232568	HG3_Ill_Krunchall_8334	N	<INS>	20	PASS	END=96232568;SVTYPE=INS;SVLEN=100;SC=pbsv;NumNeighbors=0;NumThresholdNeighbors=0	GT	0/1
chr5	174760789	HG3_PB_SVrefine2Falcon1Dovetail_3954	N	<INS>	20	PASS	END=174760789;SVTYPE=INS;SVLEN=317;SC=cuteSV,SVIM;NumNeighbors=0;NumThresholdNeighbors=0;MatchId=726;TruScore=0.666667;PctSeqSimilarity=0;PctSizeSimilarity=1;PctRecOverlap=1;SizeDiff=0;StartDistance=0;EndDistance=0	GT	0/1
chr5	174764927	HG4_Ill_GATKHC_10779	N	<INS>	20	PASS	END=174764927;SVTYPE=INS;SVLEN=96;SC=pbsv;NumNeighbors=0;NumThresholdNeighbors=0	GT	0/1
chr5	118073356	HG2_PB_pbsv_6099	N	<INS>	20	PASS	END=118073356;SVTYPE=INS;SVLEN=53;SC=pbsv;NumNeighbors=0;NumThresholdNeighbors=0	GT	0/1
chr5	51826921	HG2_PB_SVrefine2PB10Xhap12_4183	N	<INS>	20	PASS	END=51826921;SVTYPE=INS;SVLEN=2873;SC=SVIM;NumNeighbors=0;NumThresholdNeighbors=0	GT	1/1
chr5	7846039	HG4_Ill_SVrefine2DISCOVARDovetail_4122	N	<INS>	20	PASS	END=7846039;SVTYPE=INS;SVLEN=313;SC=SVIM;NumNeighbors=0;NumThresholdNeighbors=0	GT	0/1
chr5	179164782	HG4_Ill_GATKHC_10852	N	<INS>	20	PASS	END=179164782;SVTYPE=INS;SVLEN=82;SC=pbsv;NumNeighbors=0;NumThresholdNeighbors=0	GT	0/1
chr5	166777766	HG2_Ill_GATKHCSBGrefine_4437	N	<INS>	10	PASS	END=166777766;SVTYPE=INS;SVLEN=85;SC=cuteSV,pbsv,SVIM,PAV;NumNeighbors=0;NumThresholdNeighbors=0;MatchId=732;TruScore=0.666667;PctSeqSimilarity=0;PctSizeSimilarity=1;PctRecOverlap=1;SizeDiff=0;StartDistance=0;EndDistance=0	GT	0/1
chr5	112481992	HG2_PB_SVrefine2PBcRplusDovetail_9053	N	<INS>	20	PASS	END=112481992;SVTYPE=INS;SVLEN=2132;SC=SVIM;NumNeighbors=0;NumThresholdNeighbors=0	GT	1/1
chr5	36562456	HG2_PB_SVrefine2PBcRplusDovetail_8845	N	<INS>	20	PASS	END=36562456;SVTYPE=INS;SVLEN=1592;SC=SVIM;NumNeighbors=0;NumThresholdNeighbors=0	GT	0/1
chr5	85006275	HG3_Ill_Krunchall_8274	N	<INS>	20	PASS	END=85006275;SVTYPE=INS;SVLEN=56;SC=pbsv;NumNeighbors=0;NumThresholdNeighbors=0	GT	1/1
chr5	169261424	HG2_PB_PB10Xdip_23403	N	<INS>	20	PASS	END=169261424;SVTYPE=INS;SVLEN=79;SC=pbsv;NumNeighbors=0;NumThresholdNeighbors=0	GT	0/1
chr5	78426566	HG2_PB_SVrefine2PB10Xhap12_4282	N	<INS>	10	PASS	END=78426566;SVTYPE=INS;SVLEN=2450;SC=SVIM;NumNeighbors=0;NumThresholdNeighbors=0	GT	0/1
chr5	78475071	HG4_Ill_GATKHCSBGrefine_4202	N	<INS>	20	PASS	END=78475071;SVTYPE=INS;SVLEN=50;SC=pbsv;NumNeighbors=0;NumThresholdNeighbors=0	GT	1/1
chr5	163807087	HG2_PB_SVrefine2Falcon2Bionano_3149	N	<DEL>	20	PASS	END=163807215;SVTYPE=DEL;SVLEN=128;SC=SVIM-asm,Dipcall;NumNeighbors=0;NumThresholdNeighbors=0;MatchId=136;TruScore=0.666667;PctSeqSimilarity=0;PctSizeSimilarity=1;PctRecOverlap=1;SizeDiff=0;StartDistance=0;EndDistance=0	GT	1/1
chr5	10634980	HG3_Ill_GATKHCSBGrefine_3717	N	<INS>	20	PASS	END=10634980;SVTYPE=INS;SVLEN=321;SC=SVIM;NumNeighbors=0;NumThresholdNeighbors=0	GT	0/1
chr5	103464407	HG2_Ill_GATKHCSBGrefine_4211	N	<INS>	20	PASS	END=103464407;SVTYPE=INS;SVLEN=326;SC=SVIM;NumNeighbors=0;NumThresholdNeighbors=0	GT	0/1
chr5	141975771	HG2_PB_SVrefine2PB10Xhap12_4526	N	<INS>	10	PASS	END=141975771;SVTYPE=INS;SVLEN=135;SC=pbsv;NumNeighbors=0;NumThresholdNeighbors=0	GT	0/1
chr5	3383746	HG2_PB_SVrefine2PB10Xhap12_4006	N	<INS>	10	PASS	END=3383746;SVTYPE=INS;SVLEN=143;SC=pbsv,Dipcall;NumNeighbors=0;NumThresholdNeighbors=0;MatchId=462;TruScore=0.666667;PctSeqSimilarity=0;PctSizeSimilarity=1;PctRecOverlap=1;SizeDiff=0;StartDistance=0;EndDistance=0	GT	1/1
chr5	3392194	HG2_PB_SVrefine2Falcon1plusDovetail_9390	N	<INS>	10	PASS	END=3392194;SVTYPE=INS;SVLEN=827;SC=SVIM;NumNeighbors=0;NumThresholdNeighbors=0	GT	0/1
chr5	18570155	HG4_Ill_GATKHCSBGrefine_3979	N	<INS>	20	PASS	END=18570155;SVTYPE=INS;SVLEN=315;SC=SVIM;NumNeighbors=0;NumThresholdNeighbors=0	GT	0/1
chr5	178742239	HG4_Ill_Krunchall_9546	N	<INS>	20	PASS	END=178742239;SVTYPE=INS;SVLEN=58;SC=pbsv;NumNeighbors=0;NumThresholdNeighbors=0	GT	0/1
chr5	178791595	HG2_PB_SVrefine2Falcon1plusDovetail_9931	N	<INS>	10	PASS	END=178791595;SVTYPE=INS;SVLEN=139;SC=pbsv;NumNeighbors=0;NumThresholdNeighbors=0	GT	0/1
chr5	180085446	HG2_PB_SVrefine2Falcon2Bionano_3221	N	<INS>	10	PASS	END=180085446;SVTYPE=INS;SVLEN=2220;SC=cuteSV,SVIM;NumNeighbors=0;NumThresholdNeighbors=0;MatchId=749;TruScore=0.666667;PctSeqSimilarity=0;PctSizeSimilarity=1;PctRecOverlap=1;SizeDiff=0;StartDistance=0;EndDistance=0	GT	0/1
chr5	1483826	HG2_PB_SVrefine2PB10Xhap12_3961	N	<DEL>	20	PASS	END=1483926;SVTYPE=DEL;SVLEN=100;SC=Dipcall;NumNeighbors=0;NumThresholdNeighbors=0	GT	0/1
chr5	158851339	HG2_Ill_svaba_8104	N	<INS>	20	PASS	END=158851339;SVTYPE=INS;SVLEN=65;SC=pbsv;NumNeighbors=0;NumThresholdNeighbors=0	GT	0/1
chr5	126073867	HG2_PB_pbsv_6133	N	<INS>	10	PASS	END=126073867;SVTYPE=INS;SVLEN=432;SC=cuteSV,pbsv,SVIM;NumNeighbors=0;NumThresholdNeighbors=0;MatchId=755;TruScore=0.666667;PctSeqSimilarity=0;PctSizeSimilarity=1;PctRecOverlap=1;SizeDiff=0;StartDistance=0;EndDistance=0	GT	0/1
chr5	51401920	HG2_Ill_SVrefine2DISCOVARplusDovetail_10287	N	<INS>	20	PASS	END=51401920;SVTYPE=INS;SVLEN=2430;SC=SVIM,Dipcall;NumNeighbors=0;NumThresholdNeighbors=0;MatchId=148;TruScore=0.666667;PctSeqSimilarity=0;PctSizeSimilarity=1;PctRecOverlap=1;SizeDiff=0;StartDistance=0;EndDistance=0	GT	1/1
chr5	99623221	HG4_PB_pbsv_6036	N	<INS>	10	PASS	END=99623221;SVTYPE=INS;SVLEN=1534;SC=SVIM,SVIM-asm,Dipcall;NumNeighbors=0;NumThresholdNeighbors=0;MatchId=149;TruScore=0.666667;PctSeqSimilarity=0;PctSizeSimilarity=1;PctRecOverlap=1;SizeDiff=0;StartDistance=0;EndDistance=0	GT	0/1
chr5	35583985	HG2_Ill_150bpfermikitraw_7421	N	<INS>	20	PASS	END=35583985;SVTYPE=INS;SVLEN=57;SC=pbsv;NumNeighbors=0;NumThresholdNeighbors=0	GT	0/1
chr5	317898	HG4_PB_SVrefine2PBcRDovetail_2750	N	<INS>	10	PASS	END=317898;SVTYPE=INS;SVLEN=831;SC=cuteSV,SVIM;NumNeighbors=0;NumThresholdNeighbors=0;MatchId=759;TruScore=0.666667;PctSeqSimilarity=0;PctSizeSimilarity=1;PctRecOverlap=1;SizeDiff=0;StartDistance=0;EndDistance=0	GT	1/1
chr5	143136114	HG3_Ill_250bpfermikitraw_8424	N	<INS>	20	PASS	END=143136114;SVTYPE=INS;SVLEN=50;SC=pbsv;NumNeighbors=0;NumThresholdNeighbors=0	GT	0/1
chr5	61574782	HG3_PB_SVrefine2Falcon1Dovetail_3630	N	<DEL>	20	PASS	END=61576424;SVTYPE=DEL;SVLEN=1642;SC=SVIM-asm,Dipcall;NumNeighbors=0;NumThresholdNeighbors=0;MatchId=144;TruScore=0.666667;PctSeqSimilarity=0;PctSizeSimilarity=1;PctRecOverlap=1;SizeDiff=0;StartDistance=0;EndDistance=0	GT	0/1
chr5	58109532	HG2_Ill_Krunchall_8239	N	<INS>	20	PASS	END=58109532;SVTYPE=INS;SVLEN=72;SC=pbsv;NumNeighbors=0;NumThresholdNeighbors=0	GT	0/1
chr5	51418510	HG3_PB_SVrefine2Falcon1Dovetail_3594	N	<INS>	10	PASS	END=51418510;SVTYPE=INS;SVLEN=330;SC=SVIM-asm,PAV,Dipcall;NumNeighbors=0;NumThresholdNeighbors=0;MatchId=145;TruScore=0.666667;PctSeqSimilarity=0;PctSizeSimilarity=1;PctRecOverlap=1;SizeDiff=0;StartDistance=0;EndDistance=0	GT	0/1
chr5	138782154	HG2_Ill_GATKHCSBGrefine_4311	N	<INS>	20	PASS	END=138782154;SVTYPE=INS;SVLEN=66;SC=SVIM-asm;NumNeighbors=0;NumThresholdNeighbors=0	GT	0/1
chr5	117309153	HG2_PB_SVrefine2PB10Xhap12_4441	N	<INS>	20	PASS	END=117309153;SVTYPE=INS;SVLEN=179;SC=pbsv;NumNeighbors=0;NumThresholdNeighbors=0	GT	1/1
chr5	22873807	HG2_PB_SVrefine2PB10Xhap12_4104	N	<INS>	20	PASS	END=22873807;SVTYPE=INS;SVLEN=1367;SC=SVIM;NumNeighbors=0;NumThresholdNeighbors=0	GT	1/1
chr5	1458924	HG3_Ill_SVrefine2DISCOVARDovetail_4169	N	<DEL>	20	PASS	END=1459148;SVTYPE=DEL;SVLEN=224;SC=cuteSV,pbsv,SVIM,PAV;NumNeighbors=0;NumThresholdNeighbors=0;MatchId=767;TruScore=0.666667;PctSeqSimilarity=0;PctSizeSimilarity=1;PctRecOverlap=1;SizeDiff=0;StartDistance=0;EndDistance=0	GT	0/1
chr5	97567278	HG2_PB_SVrefine2Falcon1plusDovetail_9661	N	<INS>	10	PASS	END=97567278;SVTYPE=INS;SVLEN=2493;SC=SVIM,SVIM-asm,PAV,Dipcall;NumNeighbors=0;NumThresholdNeighbors=0;MatchId=154;TruScore=0.666667;PctSeqSimilarity=0;PctSizeSimilarity=1;PctRecOverlap=1;SizeDiff=0;StartDistance=0;EndDistance=0	GT	1/1
chr5	99299920	HG4_PB_pbsv_6032	N	<INS>	20	PASS	END=99299920;SVTYPE=INS;SVLEN=333;SC=SVIM;NumNeighbors=0;NumThresholdNeighbors=0	GT	0/1
chr5	99304371	HG4_Ill_GATKHCSBGrefine_4271	N	<INS>	20	PASS	END=99304371;SVTYPE=INS;SVLEN=281;SC=SVIM;NumNeighbors=0;NumThresholdNeighbors=0	GT	0/1
chr5	54729288	HG3_PB_HySA_8923	N	<INS>	20	PASS	END=54729288;SVTYPE=INS;SVLEN=335;SC=SVIM;NumNeighbors=0;NumThresholdNeighbors=0	GT	0/1
chr5	51221435	HG2_PB_SVrefine2Falcon2Bionano_2862	N	<INS>	20	PASS	END=51221435;SVTYPE=INS;SVLEN=2419;SC=SVIM;NumNeighbors=0;NumThresholdNeighbors=0	GT	1/1
chr5	1329507	HG2_PB_SVrefine2PBcRplusDovetail_8697	N	<INS>	10	PASS	END=1329507;SVTYPE=INS;SVLEN=204;SC=pbsv;NumNeighbors=0;NumThresholdNeighbors=0	GT	0/1
chr5	95394250	HG3_PB_HySA_9216	N	<INS>	20	PASS	END=95394250;SVTYPE=INS;SVLEN=276;SC=SVIM;NumNeighbors=0;NumThresholdNeighbors=0	GT	0/1
chr5	95703006	HG3_Ill_SVrefine2DISCOVARDovetail_4500	N	<INS>	20	PASS	END=95703006;SVTYPE=INS;SVLEN=61;SC=pbsv;NumNeighbors=0;NumThresholdNeighbors=0	GT	0/1
chr5	6868849	HG2_10X_SVrefine210Xhap12_4003	N	<INS>	20	PASS	END=6868849;SVTYPE=INS;SVLEN=1362;SC=SVIM;NumNeighbors=0;NumThresholdNeighbors=0	GT	1/1
chr5	194261	HG2_Ill_GATKHC_8929	N	<INS>	20	PASS	END=194261;SVTYPE=INS;SVLEN=100;SC=pbsv;NumNeighbors=0;NumThresholdNeighbors=0	GT	0/1
chr5	1435947	HG2_PB_PB10Xdip_23089	N	<INS>	10	PASS	END=1435947;SVTYPE=INS;SVLEN=62;SC=pbsv;NumNeighbors=0;NumThresholdNeighbors=0	GT	0/1
chr6	163692324	HG4_Ill_GATKHC_12609	N	<INS>	20	PASS	END=163692324;SVTYPE=INS;SVLEN=80;SC=pbsv;NumNeighbors=0;NumThresholdNeighbors=0	GT	1/1
chr6	158752812	HG4_PB_SVrefine2Falcon1Dovetail_4515	N	<INS>	10	PASS	END=158752812;SVTYPE=INS;SVLEN=123;SC=SVIM-asm,Dipcall;NumNeighbors=0;NumThresholdNeighbors=0;MatchId=148;TruScore=0.666667;PctSeqSimilarity=0;PctSizeSimilarity=1;PctRecOverlap=1;SizeDiff=0;StartDistance=0;EndDistance=0	GT	0/1
chr6	80611272	HG2_Ill_SVrefine2DISCOVARplusDovetail_11267	N	<INS>	20	PASS	END=80611272;SVTYPE=INS;SVLEN=2895;SC=SVIM;NumNeighbors=0;NumThresholdNeighbors=0	GT	1/1
chr6	168646313	HG2_PB_SVrefine2Falcon1plusDovetail_10679	N	<INS>	10	PASS	END=168646313;SVTYPE=INS;SVLEN=196;SC=cuteSV,pbsv,SVIM;NumNeighbors=0;NumThresholdNeighbors=0;MatchId=783;TruScore=0.666667;PctSeqSimilarity=0;PctSizeSimilarity=1;PctRecOverlap=1;SizeDiff=0;StartDistance=0;EndDistance=0	GT	0/1
chr6	141335852	HG4_Ill_SVrefine2DISCOVARDovetail_5457	N	<INS>	20	PASS	END=141335852;SVTYPE=INS;SVLEN=132;SC=pbsv;NumNeighbors=0;NumThresholdNeighbors=0	GT	0/1
chr6	68944005	HG2_Ill_SpiralSDKrefine_14761	N	<DEL>	20	PASS	END=68944070;SVTYPE=DEL;SVLEN=65;SC=Dipcall;NumNeighbors=0;NumThresholdNeighbors=0	GT	0/1
chr6	128326850	HG2_Ill_SVrefine2DISCOVARplusDovetail_11469	N	<INS>	20	PASS	END=128326850;SVTYPE=INS;SVLEN=4137;SC=SVIM;NumNeighbors=0;NumThresholdNeighbors=0	GT	1/1
chr6	160639998	HG2_PB_SVrefine2PBcRplusDovetail_9855	N	<INS>	20	PASS	END=160639998;SVTYPE=INS;SVLEN=3405;SC=SVIM;NumNeighbors=0;NumThresholdNeighbors=0	GT	1/1
chr6	2505118	HG3_PB_HySA_10057	N	<INS>	10	PASS	END=2505118;SVTYPE=INS;SVLEN=399;SC=cuteSV,SVIM;NumNeighbors=0;NumThresholdNeighbors=0;MatchId=788;TruScore=0.666667;PctSeqSimilarity=0;PctSizeSimilarity=1;PctRecOverlap=1;SizeDiff=0;StartDistance=0;EndDistance=0	GT	1/1
chr6	159346338	HG3_Ill_GATKHCSBGrefine_5164	N	<INS>	20	PASS	END=159346338;SVTYPE=INS;SVLEN=71;SC=pbsv;NumNeighbors=0;NumThresholdNeighbors=0	GT	0/1
chr6	9569475	HG3_10X_allpass_1329	N	<DEL>	20	PASS	END=9569529;SVTYPE=DEL;SVLEN=54;SC=SVIM-asm;NumNeighbors=0;NumThresholdNeighbors=0	GT	0/1
chr6	160956237	HG4_Ill_SVrefine2DISCOVARDovetail_5553	N	<INS>	20	PASS	END=160956237;SVTYPE=INS;SVLEN=1245;SC=SVIM;NumNeighbors=0;NumThresholdNeighbors=0	GT	1/1
chr6	167198133	HG3_PB_SVrefine2Falcon1Dovetail_4530	N	<DEL>	10	PASS	END=167198228;SVTYPE=DEL;SVLEN=95;SC=SVIM-asm,Dipcall;NumNeighbors=0;NumThresholdNeighbors=0;MatchId=151;TruScore=0.666667;PctSeqSimilarity=0;PctSizeSimilarity=1;PctRecOverlap=1;SizeDiff=0;StartDistance=0;EndDistance=0	GT	0/1
chr6	65000859	HG4_Ill_GATKHCSBGrefine_4898	N	<INS>	20	PASS	END=65000859;SVTYPE=INS;SVLEN=1412;SC=SVIM;NumNeighbors=0;NumThresholdNeighbors=0	GT	0/1
chr6	65005337	HG2_Ill_SVrefine2DISCOVARplusDovetail_11188	N	<INS>	20	PASS	END=65005337;SVTYPE=INS;SVLEN=101;SC=Dipcall;NumNeighbors=0;NumThresholdNeighbors=0	GT	1/1
chr6	65022876	HG4_PB_SVrefine2PBcRDovetail_3428	N	<INS>	10	PASS	END=65022876;SVTYPE=INS;SVLEN=308;SC=cuteSV,pbsv,SVIM;NumNeighbors=0;NumThresholdNeighbors=0;MatchId=796;TruScore=0.666667;PctSeqSimilarity=0;PctSizeSimilarity=1;PctRecOverlap=1;SizeDiff=0;StartDistance=0;EndDistance=0	GT	0/1
chr6	47708256	HG2_PB_SVrefine2Falcon2Bionano_3438	N	<INS>	20	PASS	END=47708256;SVTYPE=INS;SVLEN=344;SC=SVIM;NumNeighbors=0;NumThresholdNeighbors=0	GT	0/1
chr6	24683987	HG3_Ill_GATKHCSBGrefine_4562	N	<INS>	20	PASS	END=24683987;SVTYPE=INS;SVLEN=700;SC=SVIM;NumNeighbors=0;NumThresholdNeighbors=0	GT	0/1
chr6	102462024	HG2_Ill_GATKHCSBGrefine_4988	N	<INS>	20	PASS	END=102462024;SVTYPE=INS;SVLEN=90;SC=pbsv;NumNeighbors=0;NumThresholdNeighbors=0	GT	0/1
chr6	49865410	HG3_PB_SVrefine2PBcRDovetail_3150	N	<INS>	10	PASS	END=49865410;SVTYPE=INS;SVLEN=450;SC=Dipcall;NumNeighbors=0;NumThresholdNeighbors=0	GT	1/1
chr6	160547092	HG2_PB_HySA_13839	N	<INS>	10	PASS	END=160547092;SVTYPE=INS;SVLEN=80;SC=pbsv,SVIM-asm,PAV,Dipcall;NumNeighbors=0;NumThresholdNeighbors=0;MatchId=505;TruScore=0.666667;PctSeqSimilarity=0;PctSizeSimilarity=1;PctRecOverlap=1;SizeDiff=0;StartDistance=0;EndDistance=0	GT	1/1
chr6	169250151	HG2_Ill_GATKHC_12665	N	<INS>	20	PASS	END=169250151;SVTYPE=INS;SVLEN=72;SC=pbsv;NumNeighbors=0;NumThresholdNeighbors=0	GT	1/1
chr6	82969645	HG4_PB_SVrefine2PBcRDovetail_3483	N	<INS>	20	PASS	END=82969645;SVTYPE=INS;SVLEN=10264;SC=SVIM;NumNeighbors=0;NumThresholdNeighbors=0	GT	1/1
chr6	162610278	HG2_Ill_GATKHCSBGrefine_5243	N	<INS>	20	PASS	END=162610278;SVTYPE=INS;SVLEN=58;SC=pbsv;NumNeighbors=0;NumThresholdNeighbors=0	GT	0/1
chr6	121793187	HG2_PB_HySA_13430	N	<INS>	20	PASS	END=121793187;SVTYPE=INS;SVLEN=107;SC=pbsv;NumNeighbors=0;NumThresholdNeighbors=0	GT	0/1
chr6	13191041	HG4_PB_pbsv_6586	N	<INS>	20	PASS	END=13191041;SVTYPE=INS;SVLEN=6656;SC=SVIM;NumNeighbors=0;NumThresholdNeighbors=0	GT	0/1
chr6	123853937	HG2_PB_HySA_13450	N	<INS>	20	PASS	END=123853937;SVTYPE=INS;SVLEN=6052;SC=SVIM;NumNeighbors=0;NumThresholdNeighbors=0	GT	0/1
chr6	13200600	HG2_Ill_250bpfermikitraw_9237	N	<INS>	20	PASS	END=13200600;SVTYPE=INS;SVLEN=70;SC=pbsv;NumNeighbors=0;NumThresholdNeighbors=0	GT	0/1
chr6	150519291	HG4_PB_SVrefine2Falcon1Dovetail_4478	N	<INS>	10	PASS	END=150519291;SVTYPE=INS;SVLEN=1250;SC=cuteSV,SVIM;NumNeighbors=0;NumThresholdNeighbors=0;MatchId=810;TruScore=0.666667;PctSeqSimilarity=0;PctSizeSimilarity=1;PctRecOverlap=1;SizeDiff=0;StartDistance=0;EndDistance=0	GT	0/1
chr6	40705624	HG4_Ill_SVrefine2DISCOVARDovetail_5051	N	<INS>	20	PASS	END=40705624;SVTYPE=INS;SVLEN=119;SC=pbsv;NumNeighbors=0;NumThresholdNeighbors=0	GT	1/1
chr6	129521419	HG4_Ill_GATKHCSBGrefine_5165	N	<INS>	20	PASS	END=129521419;SVTYPE=INS;SVLEN=100;SC=pbsv;NumNeighbors=0;NumThresholdNeighbors=0	GT	0/1
chr6	2000204	HG2_Ill_MetaSV_4198	N	<INS>	20	PASS	END=2000204;SVTYPE=INS;SVLEN=135;SC=Dipcall;NumNeighbors=0;NumThresholdNeighbors=0	GT	0/1
chr6	15688939	HG2_Ill_breakscan11_3663	N	<INS>	20	PASS	END=15688939;SVTYPE=INS;SVLEN=340;SC=SVIM;NumNeighbors=0;NumThresholdNeighbors=0	GT	0/1
chr6	380338	HG3_Ill_Krunchall_9028	N	<DEL>	20	PASS	END=380414;SVTYPE=DEL;SVLEN=76;SC=PAV,Dipcall;NumNeighbors=0;NumThresholdNeighbors=0;MatchId=153;TruScore=0.666667;PctSeqSimilarity=0;PctSizeSimilarity=1;PctRecOverlap=1;SizeDiff=0;StartDistance=0;EndDistance=0	GT	0/1
chr6	166444493	HG4_PB_HySA_11135	N	<INS>	10	PASS	END=166444493;SVTYPE=INS;SVLEN=1171;SC=SVIM;NumNeighbors=0;NumThresholdNeighbors=0	GT	1/1
chr6	96641094	HG3_Ill_SVrefine2DISCOVARDovetail_5411	N	<INS>	20	PASS	END=96641094;SVTYPE=INS;SVLEN=1014;SC=SVIM;NumNeighbors=0;NumThresholdNeighbors=0	GT	1/1
chr6	28143962	HG2_PB_SVrefine2PBcRplusDovetail_9391	N	<INS>	20	PASS	END=28143962;SVTYPE=INS;SVLEN=2035;SC=SVIM;NumNeighbors=0;NumThresholdNeighbors=0	GT	0/1
chr6	139096996	HG3_PB_pbsv_7104	N	<INS>	10	PASS	END=139096996;SVTYPE=INS;SVLEN=2807;SC=SVIM;NumNeighbors=0;NumThresholdNeighbors=0	GT	0/1
chr6	38009501	HG2_Ill_GATKHCSBGrefine_4744	N	<DEL>	20	PASS	END=38009557;SVTYPE=DEL;SVLEN=56;SC=Dipcall;NumNeighbors=0;NumThresholdNeighbors=0	GT	0/1
chr6	169913744	HG2_Ill_250bpfermikitraw_10662	N	<INS>	20	PASS	END=169913744;SVTYPE=INS;SVLEN=95;SC=pbsv;NumNeighbors=0;NumThresholdNeighbors=0	GT	1/1
chr6	152460852	HG2_Ill_Krunchall_10717	N	<INS>	20	PASS	END=152460852;SVTYPE=INS;SVLEN=66;SC=Dipcall;NumNeighbors=0;NumThresholdNeighbors=0	GT	0/1
chr6	97686736	HG3_Ill_SVrefine2DISCOVARDovetail_5419	N	<INS>	20	PASS	END=97686736;SVTYPE=INS;SVLEN=500;SC=SVIM-asm,Dipcall;NumNeighbors=0;NumThresholdNeighbors=0;MatchId=160;TruScore=0.666667;PctSeqSimilarity=0;PctSizeSimilarity=1;PctRecOverlap=1;SizeDiff=0;StartDistance=0;EndDistance=0	GT	1/1
chr6	167684561	HG2_PB_SVrefine2Falcon2Bionano_3691	N	<INS>	20	PASS	END=167684561;SVTYPE=INS;SVLEN=155;SC=pbsv;NumNeighbors=0;NumThresholdNeighbors=0	GT	0/1
chr6	167708862	HG2_Ill_SVrefine2DISCOVARplusDovetail_11686	N	<DEL>	20	PASS	END=167709008;SVTYPE=DEL;SVLEN=146;SC=PAV;NumNeighbors=0;NumThresholdNeighbors=0	GT	0/1
chr6	3222190	HG2_PB_SVrefine2PB10Xhap12_4768	N	<INS>	10	PASS	END=3222190;SVTYPE=INS;SVLEN=1630;SC=SVIM,Dipcall;NumNeighbors=0;NumThresholdNeighbors=0;MatchId=170;TruScore=0.666667;PctSeqSimilarity=0;PctSizeSimilarity=1;PctRecOverlap=1;SizeDiff=0;StartDistance=0;EndDistance=0	GT	1/1
chr6	39813145	HG2_PB_SVrefine2PB10Xhap12_4963	N	<INS>	20	PASS	END=39813145;SVTYPE=INS;SVLEN=1898;SC=SVIM;NumNeighbors=0;NumThresholdNeighbors=0	GT	1/1
chr6	102204250	HG2_PB_SVrefine2Falcon1plusDovetail_10385	N	<INS>	20	PASS	END=102204250;SVTYPE=INS;SVLEN=58;SC=pbsv;NumNeighbors=0;NumThresholdNeighbors=0	GT	0/1
chr6	44149159	HG3_PB_SVrefine2PBcRDovetail_3136	N	<INS>	10	PASS	END=44149159;SVTYPE=INS;SVLEN=553;SC=SVIM,SVIM-asm,PAV,Dipcall;NumNeighbors=0;NumThresholdNeighbors=0;MatchId=171;TruScore=0.666667;PctSeqSimilarity=0;PctSizeSimilarity=1;PctRecOverlap=1;SizeDiff=0;StartDistance=0;EndDistance=0	GT	1/1
chr6	167411097	HG2_PB_SVrefine2PB10Xhap12_5484	N	<INS>	20	PASS	END=167411097;SVTYPE=INS;SVLEN=1456;SC=cuteSV,SVIM;NumNeighbors=0;NumThresholdNeighbors=0;MatchId=832;TruScore=0.666667;PctSeqSimilarity=0;PctSizeSimilarity=1;PctRecOverlap=1;SizeDiff=0;StartDistance=0;EndDistance=0	GT	0/1
chr6	8902167	HG4_Ill_GATKHC_11020	N	<INS>	20	PASS	END=8902167;SVTYPE=INS;SVLEN=56;SC=pbsv;NumNeighbors=0;NumThresholdNeighbors=0	GT	0/1
chr6	68511985	HG2_PB_SVrefine2PB10Xhap12_5098	N	<INS>	10	PASS	END=68511985;SVTYPE=INS;SVLEN=2100;SC=cuteSV,SVIM,SVIM-asm,Dipcall;NumNeighbors=0;NumThresholdNeighbors=0;MatchId=834;TruScore=0.666667;PctSeqSimilarity=0;PctSizeSimilarity=1;PctRecOverlap=1;SizeDiff=0;StartDistance=0;EndDistance=0	GT	1/1
chr6	108255706	HG2_PB_SVrefine2PBcRplusDovetail_9691	N	<DEL>	20	PASS	END=108255934;SVTYPE=DEL;SVLEN=228;SC=pbsv;NumNeighbors=0;NumThresholdNeighbors=0	GT	1/1
chr6	96852797	HG4_Ill_SVrefine2DISCOVARDovetail_5277	N	<DEL>	20	PASS	END=96853128;SVTYPE=DEL;SVLEN=331;SC=pbsv;NumNeighbors=0;NumThresholdNeighbors=0	GT	1/1
chr6	167816292	HG2_PB_SVrefine2Falcon2Bionano_3693	N	<INS>	10	PASS	END=167816292;SVTYPE=INS;SVLEN=125;SC=pbsv,Dipcall;NumNeighbors=0;NumThresholdNeighbors=0;MatchId=529;TruScore=0.666667;PctSeqSimilarity=0;PctSizeSimilarity=1;PctRecOverlap=1;SizeDiff=0;StartDistance=0;EndDistance=0	GT	0/1
chr6	12108396	HG2_PB_pbsv_6572	N	<INS>	20	PASS	END=12108396;SVTYPE=INS;SVLEN=168;SC=pbsv;NumNeighbors=0;NumThresholdNeighbors=0	GT	0/1
chr6	148499801	HG2_Ill_SVrefine2DISCOVARplusDovetail_11555	N	<INS>	20	PASS	END=148499801;SVTYPE=INS;SVLEN=126;SC=pbsv;NumNeighbors=0;NumThresholdNeighbors=0	GT	0/1
chr6	148195811	HG2_PB_PB10Xdip_24739	N	<INS>	20	PASS	END=148195811;SVTYPE=INS;SVLEN=2242;SC=SVIM;NumNeighbors=0;NumThresholdNeighbors=0	GT	0/1
chr6	165186930	HG2_Ill_MetaSV_4543	N	<INS>	20	PASS	END=165186930;SVTYPE=INS;SVLEN=290;SC=SVIM;NumNeighbors=0;NumThresholdNeighbors=0	GT	0/1
chr6	165195472	HG4_PB_SVrefine2Falcon1Dovetail_4565	N	<INS>	10	PASS	END=165195472;SVTYPE=INS;SVLEN=7522;SC=SVIM,SVIM-asm,PAV,Dipcall;NumNeighbors=0;NumThresholdNeighbors=0;MatchId=174;TruScore=0.666667;PctSeqSimilarity=0;PctSizeSimilarity=1;PctRecOverlap=1;SizeDiff=0;StartDistance=0;EndDistance=0	GT	1/1
chr6	160025896	HG2_Ill_manta_2185	N	<INS>	20	PASS	END=160025896;SVTYPE=INS;SVLEN=338;SC=pbsv;NumNeighbors=0;NumThresholdNeighbors=0	GT	1/1
chr6	143951364	HG2_Ill_GATKHCSBGrefine_5134	N	<INS>	20	PASS	END=143951364;SVTYPE=INS;SVLEN=317;SC=SVIM;NumNeighbors=0;NumThresholdNeighbors=0	GT	1/1
chr6	156512561	HG4_PB_pbsv_7432	N	<INS>	10	PASS	END=156512561;SVTYPE=INS;SVLEN=374;SC=SVIM-asm,Dipcall;NumNeighbors=0;NumThresholdNeighbors=0;MatchId=168;TruScore=0.666667;PctSeqSimilarity=0;PctSizeSimilarity=1;PctRecOverlap=1;SizeDiff=0;StartDistance=0;EndDistance=0	GT	1/1
chr6	170402570	HG2_PB_SVrefine2Falcon2Bionano_3752	N	<INS>	10	PASS	END=170402570;SVTYPE=INS;SVLEN=851;SC=cuteSV,SVIM;NumNeighbors=0;NumThresholdNeighbors=0;MatchId=847;TruScore=0.666667;PctSeqSimilarity=0;PctSizeSimilarity=1;PctRecOverlap=1;SizeDiff=0;StartDistance=0;EndDistance=0	GT	1/1
chr6	92768742	HG2_PB_SVrefine2Falcon2Bionano_3573	N	<INS>	10	PASS	END=92768742;SVTYPE=INS;SVLEN=240;SC=pbsv;NumNeighbors=0;NumThresholdNeighbors=0	GT	0/1
chr6	168696787	HG2_PB_assemblyticsfalcon_24104	N	<INS>	20	PASS	END=168696787;SVTYPE=INS;SVLEN=73;SC=pbsv;NumNeighbors=0;NumThresholdNeighbors=0	GT	1/1
chr6	72026131	HG2_PB_SVrefine2Falcon1plusDovetail_10288	N	<INS>	10	PASS	END=72026131;SVTYPE=INS;SVLEN=110;SC=pbsv;NumNeighbors=0;NumThresholdNeighbors=0	GT	1/1
chr6	109972446	HG2_PB_SVrefine2PBcRplusDovetail_9695	N	<INS>	20	PASS	END=109972446;SVTYPE=INS;SVLEN=1692;SC=cuteSV,SVIM;NumNeighbors=0;NumThresholdNeighbors=0;MatchId=851;TruScore=0.666667;PctSeqSimilarity=0;PctSizeSimilarity=1;PctRecOverlap=1;SizeDiff=0;StartDistance=0;EndDistance=0	GT	0/1
chr6	1051778	HG4_Ill_SVrefine2DISCOVARDovetail_4808	N	<INS>	20	PASS	END=1051778;SVTYPE=INS;SVLEN=187;SC=pbsv;NumNeighbors=0;NumThresholdNeighbors=0	GT	0/1
chr6	119261990	HG2_PB_SVrefine2PB10Xhap12_5270	N	<INS>	20	PASS	END=119261990;SVTYPE=INS;SVLEN=328;SC=cuteSV,pbsv,SVIM;NumNeighbors=0;NumThresholdNeighbors=0;MatchId=853;TruScore=0.666667;PctSeqSimilarity=0;PctSizeSimilarity=1;PctRecOverlap=1;SizeDiff=0;StartDistance=0;EndDistance=0	GT	1/1
chr6	161149367	HG2_Ill_GATKHC_12521	N	<INS>	20	PASS	END=161149367;SVTYPE=INS;SVLEN=110;SC=pbsv;NumNeighbors=0;NumThresholdNeighbors=0	GT	0/1
chr6	2853708	HG2_PB_SVrefine2Falcon2Bionano_3258	N	<INS>	10	PASS	END=2853708;SVTYPE=INS;SVLEN=91;SC=pbsv;NumNeighbors=0;NumThresholdNeighbors=0	GT	0/1
chr6	8597456	HG2_Ill_250bpfermikitraw_9187	N	<INS>	20	PASS	END=8597456;SVTYPE=INS;SVLEN=68;SC=pbsv;NumNeighbors=0;NumThresholdNeighbors=0	GT	0/1
chr6	19730779	HG2_Ill_150bpfermikitraw_8718	N	<INS>	20	PASS	END=19730779;SVTYPE=INS;SVLEN=65;SC=pbsv;NumNeighbors=0;NumThresholdNeighbors=0	GT	0/1
chr6	26043263	HG2_PB_PB10Xdip_25217	N	<INS>	20	PASS	END=26043263;SVTYPE=INS;SVLEN=2208;SC=SVIM;NumNeighbors=0;NumThresholdNeighbors=0	GT	1/1
chr6	102911745	HG3_PB_SVrefine2Falcon1Dovetail_4324	N	<INS>	10	PASS	END=102911745;SVTYPE=INS;SVLEN=187;SC=pbsv;NumNeighbors=0;NumThresholdNeighbors=0	GT	0/1
chr6	170461203	HG2_PB_SVrefine2Falcon2Bionano_3756	N	<INS>	10	PASS	END=170461203;SVTYPE=INS;SVLEN=1222;SC=cuteSV,SVIM,SVIM-asm,Dipcall;NumNeighbors=0;NumThresholdNeighbors=0;MatchId=860;TruScore=0.666667;PctSeqSimilarity=0;PctSizeSimilarity=1;PctRecOverlap=1;SizeDiff=0;StartDistance=0;EndDistance=0	GT	1/1
chr6	13503050	HG3_PB_pbsv_6401	N	<INS>	10	PASS	END=13503050;SVTYPE=INS;SVLEN=6510;SC=SVIM;NumNeighbors=0;NumThresholdNeighbors=0	GT	0/1
chr6	150124614	HG2_Ill_GATKHCSBGrefine_5156	N	<INS>	20	PASS	END=150124614;SVTYPE=INS;SVLEN=305;SC=SVIM;NumNeighbors=0;NumThresholdNeighbors=0	GT	0/1
chr6	110626740	HG2_Ill_MetaSV_4439	N	<INS>	20	PASS	END=110626740;SVTYPE=INS;SVLEN=311;SC=SVIM;NumNeighbors=0;NumThresholdNeighbors=0	GT	0/1
chr6	168052511	HG2_Ill_SVrefine2DISCOVARplusDovetail_11687	N	<INS>	20	PASS	END=168052511;SVTYPE=INS;SVLEN=1090;SC=cuteSV,SVIM;NumNeighbors=0;NumThresholdNeighbors=0;MatchId=864;TruScore=0.666667;PctSeqSimilarity=0;PctSizeSimilarity=1;PctRecOverlap=1;SizeDiff=0;StartDistance=0;EndDistance=0	GT	1/1
chr6	126070741	HG4_Ill_GATKHC_12219	N	<INS>	20	PASS	END=126070741;SVTYPE=INS;SVLEN=66;SC=pbsv;NumNeighbors=0;NumThresholdNeighbors=0	GT	0/1
chr6	112894417	HG4_Ill_Krunchall_10756	N	<INS>	20	PASS	END=112894417;SVTYPE=INS;SVLEN=68;SC=pbsv;NumNeighbors=0;NumThresholdNeighbors=0	GT	0/1
chr6	94374471	HG2_PB_PB10Xdip_26180	N	<INS>	10	PASS	END=94374471;SVTYPE=INS;SVLEN=59;SC=pbsv;NumNeighbors=0;NumThresholdNeighbors=0	GT	1/1
chr6	106271640	HG2_PB_SVrefine2Falcon1plusDovetail_10403	N	<INS>	10	PASS	END=106271640;SVTYPE=INS;SVLEN=166;SC=pbsv;NumNeighbors=0;NumThresholdNeighbors=0	GT	1/1
chr6	78416767	HG2_PB_pbsv_7043	N	<INS>	10	PASS	END=78416767;SVTYPE=INS;SVLEN=333;SC=SVIM;NumNeighbors=0;NumThresholdNeighbors=0	GT	0/1
chr6	125421413	HG2_PB_SVrefine2Falcon1plusDovetail_10459	N	<INS>	20	PASS	END=125421413;SVTYPE=INS;SVLEN=311;SC=SVIM;NumNeighbors=0;NumThresholdNeighbors=0	GT	0/1
chr6	107321913	HG4_PB_pbsv_7179	N	<INS>	20	PASS	END=107321913;SVTYPE=INS;SVLEN=2955;SC=cuteSV,SVIM;NumNeighbors=0;NumThresholdNeighbors=0;MatchId=871;TruScore=0.666667;PctSeqSimilarity=0;PctSizeSimilarity=1;PctRecOverlap=1;SizeDiff=0;StartDistance=0;EndDistance=0	GT	0/1
chr6	166032414	HG2_PB_SVrefine2Falcon2Bionano_3673	N	<INS>	20	PASS	END=166032414;SVTYPE=INS;SVLEN=588;SC=cuteSV,pbsv,SVIM;NumNeighbors=0;NumThresholdNeighbors=0;MatchId=872;TruScore=0.666667;PctSeqSimilarity=0;PctSizeSimilarity=1;PctRecOverlap=1;SizeDiff=0;StartDistance=0;EndDistance=0	GT	1/1
chr6	117798628	HG3_Ill_GATKHCSBGrefine_4998	N	<INS>	20	PASS	END=117798628;SVTYPE=INS;SVLEN=111;SC=pbsv;NumNeighbors=0;NumThresholdNeighbors=0	GT	0/1
chr6	6068837	HG2_PB_SVrefine2Falcon2Bionano_3274	N	<DEL>	20	PASS	END=6069178;SVTYPE=DEL;SVLEN=341;SC=Dipcall;NumNeighbors=0;NumThresholdNeighbors=0	GT	1/1
chr6	10606836	HG3_Ill_Krunchall_9161	N	<INS>	20	PASS	END=10606836;SVTYPE=INS;SVLEN=52;SC=pbsv;NumNeighbors=0;NumThresholdNeighbors=0	GT	0/1
chr6	78364254	HG3_Ill_MetaSV_4569	N	<INS>	20	PASS	END=78364254;SVTYPE=INS;SVLEN=308;SC=SVIM;NumNeighbors=0;NumThresholdNeighbors=0	GT	0/1
chr6	18470148	HG2_PB_SVrefine2Falcon1plusDovetail_10068	N	<INS>	20	PASS	END=18470148;SVTYPE=INS;SVLEN=321;SC=SVIM;NumNeighbors=0;NumThresholdNeighbors=0	GT	0/1
chr6	1244093	HG2_PB_SVrefine2PBcRplusDovetail_9302	N	<INS>	20	PASS	END=1244093;SVTYPE=INS;SVLEN=252;SC=pbsv;NumNeighbors=0;NumThresholdNeighbors=0	GT	1/1
chr6	1250808	HG2_10X_SVrefine210Xhap12_4671	N	<INS>	20	PASS	END=1250808;SVTYPE=INS;SVLEN=598;SC=cuteSV,SVIM;NumNeighbors=0;NumThresholdNeighbors=0;MatchId=880;TruScore=0.666667;PctSeqSimilarity=0;PctSizeSimilarity=1;PctRecOverlap=1;SizeDiff=0;StartDistance=0;EndDistance=0	GT	0/1
chr6	2920156	HG2_PB_SVrefine2Falcon1plusDovetail_10006	N	<INS>	20	PASS	END=2920156;SVTYPE=INS;SVLEN=2522;SC=SVIM;NumNeighbors=0;NumThresholdNeighbors=0	GT	0/1
chr6	2940839	HG4_Ill_GATKHCSBGrefine_4581	N	<INS>	20	PASS	END=2940839;SVTYPE=INS;SVLEN=70;SC=pbsv;NumNeighbors=0;NumThresholdNeighbors=0	GT	0/1
chr6	2972608	HG4_PB_assemblyticsfalcon_21916	N	<INS>	10	PASS	END=2972608;SVTYPE=INS;SVLEN=310;SC=SVIM;NumNeighbors=0;NumThresholdNeighbors=0	GT	0/1
chr6	162181256	HG2_PB_SVrefine2Falcon2Bionano_3661	N	<INS>	10	PASS	END=162181256;SVTYPE=INS;SVLEN=4014;SC=cuteSV,SVIM;NumNeighbors=0;NumThresholdNeighbors=0;MatchId=884;TruScore=0.666667;PctSeqSimilarity=0;PctSizeSimilarity=1;PctRecOverlap=1;SizeDiff=0;StartDistance=0;EndDistance=0	GT	0/1
chr6	136367044	HG2_PB_pbsv_7318	N	<INS>	10	PASS	END=136367044;SVTYPE=INS;SVLEN=286;SC=SVIM;NumNeighbors=0;NumThresholdNeighbors=0	GT	0/1
chr6	53648744	HG2_Ill_MetaSV_4334	N	<INS>	20	PASS	END=53648744;SVTYPE=INS;SVLEN=313;SC=SVIM;NumNeighbors=0;NumThresholdNeighbors=0	GT	0/1
chr6	88579090	HG3_Ill_GATKHC_11812	N	<INS>	20	PASS	END=88579090;SVTYPE=INS;SVLEN=50;SC=pbsv;NumNeighbors=0;NumThresholdNeighbors=0	GT	1/1
chr6	114548397	HG3_Ill_MetaSV_4618	N	<INS>	20	PASS	END=114548397;SVTYPE=INS;SVLEN=319;SC=SVIM;NumNeighbors=0;NumThresholdNeighbors=0	GT	0/1
chr6	132922314	HG2_PB_pbsv_7301	N	<INS>	10	PASS	END=132922314;SVTYPE=INS;SVLEN=703;SC=cuteSV,SVIM;NumNeighbors=0;NumThresholdNeighbors=0;MatchId=889;TruScore=0.666667;PctSeqSimilarity=0;PctSizeSimilarity=1;PctRecOverlap=1;SizeDiff=0;StartDistance=0;EndDistance=0	GT	1/1
chr6	154678773	HG2_PB_pbsv_7405	N	<DEL>	20	PASS	END=154678943;SVTYPE=DEL;SVLEN=170;SC=SVIM-asm,Dipcall;NumNeighbors=0;NumThresholdNeighbors=0;MatchId=173;TruScore=0.666667;PctSeqSimilarity=0;PctSizeSimilarity=1;PctRecOverlap=1;SizeDiff=0;StartDistance=0;EndDistance=0	GT	0/1
chr6	5097476	HG2_Ill_SVrefine2DISCOVARplusDovetail_10897	N	<INS>	20	PASS	END=5097476;SVTYPE=INS;SVLEN=90;SC=pbsv;NumNeighbors=0;NumThresholdNeighbors=0	GT	0/1
chr6	143183501	HG2_PB_SVrefine2PBcRplusDovetail_9789	N	<INS>	10	PASS	END=143183501;SVTYPE=INS;SVLEN=111;SC=pbsv;NumNeighbors=0;NumThresholdNeighbors=0	GT	1/1
chr6	169225844	HG2_PB_SVrefine2Falcon1plusDovetail_10698	N	<INS>	10	PASS	END=169225844;SVTYPE=INS;SVLEN=179;SC=pbsv;NumNeighbors=0;NumThresholdNeighbors=0	GT	0/1
chr6	168990255	HG2_PB_SVrefine2PBcRplusDovetail_9931	N	<INS>	10	PASS	END=168990255;SVTYPE=INS;SVLEN=477;SC=cuteSV,pbsv,SVIM,SVIM-asm,PAV,Dipcall;NumNeighbors=0;NumThresholdNeighbors=0;MatchId=895;TruScore=0.666667;PctSeqSimilarity=0;PctSizeSimilarity=1;PctRecOverlap=1;SizeDiff=0;StartDistance=0;EndDistance=0	GT	0/1
chr6	122161670	HG3_Ill_SVrefine2DISCOVARDovetail_5519	N	<INS>	20	PASS	END=122161670;SVTYPE=INS;SVLEN=104;SC=pbsv;NumNeighbors=0;NumThresholdNeighbors=0	GT	1/1
chr6	158638839	HG2_PB_SVrefine2PBcRplusDovetail_9835	N	<INS>	10	PASS	END=158638839;SVTYPE=INS;SVLEN=3060;SC=SVIM;NumNeighbors=0;NumThresholdNeighbors=0	GT	0/1
chr6	121077636	HG2_PB_SVrefine2PB10Xhap12_5276	N	<INS>	20	PASS	END=121077636;SVTYPE=INS;SVLEN=326;SC=SVIM;NumNeighbors=0;NumThresholdNeighbors=0	GT	0/1
chr6	137254191	HG3_Ill_MetaSV_4658	N	<INS>	20	PASS	END=137254191;SVTYPE=INS;SVLEN=279;SC=SVIM;NumNeighbors=0;NumThresholdNeighbors=0	GT	0/1
chr6	17010724	HG3_Ill_GATKHC_11040	N	<INS>	20	PASS	END=17010724;SVTYPE=INS;SVLEN=61;SC=pbsv;NumNeighbors=0;NumThresholdNeighbors=0	GT	0/1
chr6	154923883	HG2_Ill_GATKHCSBGrefine_5188	N	<INS>	20	PASS	END=154923883;SVTYPE=INS;SVLEN=53;SC=pbsv;NumNeighbors=0;NumThresholdNeighbors=0	GT	0/1
chr6	170562348	HG3_PB_SVrefine2Falcon1Dovetail_4614	N	<INS>	20	PASS	END=170562348;SVTYPE=INS;SVLEN=100;SC=pbsv;NumNeighbors=0;NumThresholdNeighbors=0	GT	0/1
chr6	158987437	HG2_PB_SVrefine2PBcRplusDovetail_9839	N	<INS>	10	PASS	END=158987437;SVTYPE=INS;SVLEN=179;SC=pbsv;NumNeighbors=0;NumThresholdNeighbors=0	GT	1/1
chr6	159027144	HG3_Ill_SVrefine2DISCOVARDovetail_5713	N	<INS>	20	PASS	END=159027144;SVTYPE=INS;SVLEN=74;SC=pbsv;NumNeighbors=0;NumThresholdNeighbors=0	GT	1/1
chr6	166829313	HG2_PB_SVrefine2PBcRplusDovetail_9899	N	<INS>	10	PASS	END=166829313;SVTYPE=INS;SVLEN=567;SC=cuteSV,SVIM;NumNeighbors=0;NumThresholdNeighbors=0;MatchId=905;TruScore=0.666667;PctSeqSimilarity=0;PctSizeSimilarity=1;PctRecOverlap=1;SizeDiff=0;StartDistance=0;EndDistance=0	GT	1/1
chr6	136256069	HG2_Ill_svaba_9473	N	<DEL>	10	PASS	END=136256153;SVTYPE=DEL;SVLEN=84;SC=cuteSV,pbsv,SVIM;NumNeighbors=0;NumThresholdNeighbors=0;MatchId=906;TruScore=0.666667;PctSeqSimilarity=0;PctSizeSimilarity=1;PctRecOverlap=1;SizeDiff=0;StartDistance=0;EndDistance=0	GT	0/1
chr6	169219880	HG2_Ill_GATKHCSBGrefine_5286	N	<INS>	20	PASS	END=169219880;SVTYPE=INS;SVLEN=72;SC=pbsv;NumNeighbors=0;NumThresholdNeighbors=0	GT	0/1
chr6	121733159	HG2_PB_SVrefine2Falcon1plusDovetail_10445	N	<INS>	20	PASS	END=121733159;SVTYPE=INS;SVLEN=55;SC=pbsv,SVIM-asm;NumNeighbors=0;NumThresholdNeighbors=0;MatchId=570;TruScore=0.666667;PctSeqSimilarity=0;PctSizeSimilarity=1;PctRecOverlap=1;SizeDiff=0;StartDistance=0;EndDistance=0	GT	0/1
chr6	44012283	HG2_PB_SVrefine2Falcon1plusDovetail_10185	N	<INS>	20	PASS	END=44012283;SVTYPE=INS;SVLEN=1724;SC=cuteSV,SVIM;NumNeighbors=0;NumThresholdNeighbors=0;MatchId=910;TruScore=0.666667;PctSeqSimilarity=0;PctSizeSimilarity=1;PctRecOverlap=1;SizeDiff=0;StartDistance=0;EndDistance=0	GT	1/1
chr6	15415850	HG2_Ill_GATKHCSBGrefine_4590	N	<INS>	10	PASS	END=15415850;SVTYPE=INS;SVLEN=50;SC=pbsv;NumNeighbors=0;NumThresholdNeighbors=0	GT	0/1
chr6	74295003	HG2_PB_PB10Xdip_25997	N	<INS>	20	PASS	END=74295003;SVTYPE=INS;SVLEN=315;SC=cuteSV,SVIM;NumNeighbors=0;NumThresholdNeighbors=0;MatchId=912;TruScore=0.666667;PctSeqSimilarity=0;PctSizeSimilarity=1;PctRecOverlap=1;SizeDiff=0;StartDistance=0;EndDistance=0	GT	0/1
chr6	90582101	HG3_PB_SVrefine2PBcRDovetail_3271	N	<INS>	20	PASS	END=90582101;SVTYPE=INS;SVLEN=2338;SC=SVIM;NumNeighbors=0;NumThresholdNeighbors=0	GT	1/1
chr6	168110349	HG3_PB_SVrefine2Falcon1Dovetail_4542	N	<INS>	10	PASS	END=168110349;SVTYPE=INS;SVLEN=105;SC=pbsv;NumNeighbors=0;NumThresholdNeighbors=0	GT	0/1
chr6	169025333	HG2_Ill_GATKHCSBGrefine_5283	N	<INS>	20	PASS	END=169025333;SVTYPE=INS;SVLEN=91;SC=pbsv;NumNeighbors=0;NumThresholdNeighbors=0	GT	0/1
chr6	145015388	HG3_PB_assemblyticsfalcon_23650	N	<INS>	10	PASS	END=145015388;SVTYPE=INS;SVLEN=3814;SC=SVIM;NumNeighbors=0;NumThresholdNeighbors=0	GT	0/1
chr6	97430443	HG2_PB_SVrefine2Falcon2Bionano_3591	N	<INS>	10	PASS	END=97430443;SVTYPE=INS;SVLEN=1613;SC=SVIM,SVIM-asm,PAV,Dipcall;NumNeighbors=0;NumThresholdNeighbors=0;MatchId=185;TruScore=0.666667;PctSeqSimilarity=0;PctSizeSimilarity=1;PctRecOverlap=1;SizeDiff=0;StartDistance=0;EndDistance=0	GT	1/1
chr6	120825233	HG2_Ill_SVrefine2DISCOVARplusDovetail_11422	N	<INS>	20	PASS	END=120825233;SVTYPE=INS;SVLEN=180;SC=pbsv;NumNeighbors=0;NumThresholdNeighbors=0	GT	0/1
chr6	111487550	HG2_10X_SVrefine210Xhap12_5151	N	<INS>	20	PASS	END=111487550;SVTYPE=INS;SVLEN=4566;SC=SVIM;NumNeighbors=0;NumThresholdNeighbors=0	GT	0/1
chr7	130449231	HG2_PB_SVrefine2PBcRplusDovetail_10496	N	<INS>	20	PASS	END=130449231;SVTYPE=INS;SVLEN=3224;SC=cuteSV,SVIM,SVIM-asm,PAV,Dipcall;NumNeighbors=0;NumThresholdNeighbors=0;MatchId=921;TruScore=0.666667;PctSeqSimilarity=0;PctSizeSimilarity=1;PctRecOverlap=1;SizeDiff=0;StartDistance=0;EndDistance=0	GT	0/1
chr7	126893473	HG2_Ill_250bpfermikitraw_11816	N	<INS>	20	PASS	END=126893473;SVTYPE=INS;SVLEN=60;SC=pbsv;NumNeighbors=0;NumThresholdNeighbors=0	GT	1/1
chr7	43044113	HG2_PB_SVrefine2PB10Xhap12_5872	N	<INS>	10	PASS	END=43044113;SVTYPE=INS;SVLEN=58;SC=pbsv;NumNeighbors=0;NumThresholdNeighbors=0	GT	0/1
chr7	56219376	HG2_PB_PB10Xdip_28085	N	<INS>	10	PASS	END=56219376;SVTYPE=INS;SVLEN=610;SC=cuteSV,pbsv,SVIM;NumNeighbors=0;NumThresholdNeighbors=0;MatchId=924;TruScore=0.666667;PctSeqSimilarity=0;PctSizeSimilarity=1;PctRecOverlap=1;SizeDiff=0;StartDistance=0;EndDistance=0	GT	0/1
chr7	230731	HG4_Ill_svaba_9991	N	<DEL>	20	PASS	END=230795;SVTYPE=DEL;SVLEN=64;SC=Dipcall;NumNeighbors=0;NumThresholdNeighbors=0	GT	0/1
chr7	157618983	HG2_PB_pbsv_8841	N	<DEL>	10	PASS	END=157619041;SVTYPE=DEL;SVLEN=58;SC=pbsv;NumNeighbors=0;NumThresholdNeighbors=0	GT	0/1
chr7	158879691	HG4_PB_SVrefine2Falcon1Dovetail_5439	N	<DEL>	20	PASS	END=158880014;SVTYPE=DEL;SVLEN=323;SC=pbsv;NumNeighbors=0;NumThresholdNeighbors=0	GT	0/1
chr7	88790858	HG2_Ill_Krunchall_11840	N	<INS>	20	PASS	END=88790858;SVTYPE=INS;SVLEN=73;SC=pbsv;NumNeighbors=0;NumThresholdNeighbors=0	GT	0/1
chr7	6131684	HG2_Ill_GATKHCSBGrefine_5421	N	<INS>	20	PASS	END=6131684;SVTYPE=INS;SVLEN=59;SC=pbsv,Dipcall;NumNeighbors=0;NumThresholdNeighbors=0;MatchId=583;TruScore=0.666667;PctSeqSimilarity=0;PctSizeSimilarity=1;PctRecOverlap=1;SizeDiff=0;StartDistance=0;EndDistance=0	GT	0/1
chr7	129061	HG3_PB_SVrefine2Falcon1Dovetail_4632	N	<INS>	10	PASS	END=129061;SVTYPE=INS;SVLEN=280;SC=cuteSV,pbsv,SVIM;NumNeighbors=0;NumThresholdNeighbors=0;MatchId=932;TruScore=0.666667;PctSeqSimilarity=0;PctSizeSimilarity=1;PctRecOverlap=1;SizeDiff=0;StartDistance=0;EndDistance=0	GT	0/1
chr7	1300803	HG2_PB_SVrefine2Falcon1plusDovetail_10829	N	<INS>	10	PASS	END=1300803;SVTYPE=INS;SVLEN=328;SC=cuteSV,pbsv,SVIM;NumNeighbors=0;NumThresholdNeighbors=0;MatchId=933;TruScore=0.666667;PctSeqSimilarity=0;PctSizeSimilarity=1;PctRecOverlap=1;SizeDiff=0;StartDistance=0;EndDistance=0	GT	0/1
chr7	150039582	HG2_Ill_scalpel_8487	N	<INS>	20	PASS	END=150039582;SVTYPE=INS;SVLEN=55;SC=pbsv;NumNeighbors=0;NumThresholdNeighbors=0	GT	0/1
chr7	24068314	HG2_Ill_SVrefine2DISCOVARplusDovetail_11921	N	<INS>	20	PASS	END=24068314;SVTYPE=INS;SVLEN=206;SC=pbsv;NumNeighbors=0;NumThresholdNeighbors=0	GT	1/1
chr7	30024550	HG4_Ill_SVrefine2DISCOVARDovetail_5832	N	<DEL>	20	PASS	END=30025012;SVTYPE=DEL;SVLEN=462;SC=SVIM-asm,Dipcall;NumNeighbors=0;NumThresholdNeighbors=0;MatchId=181;TruScore=0.666667;PctSeqSimilarity=0;PctSizeSimilarity=1;PctRecOverlap=1;SizeDiff=0;StartDistance=0;EndDistance=0	GT	0/1
chr7	499498	HG4_Ill_GATKHC_12845	N	<INS>	20	PASS	END=499498;SVTYPE=INS;SVLEN=64;SC=pbsv,Dipcall;NumNeighbors=0;NumThresholdNeighbors=0;MatchId=587;TruScore=0.666667;PctSeqSimilarity=0;PctSizeSimilarity=1;PctRecOverlap=1;SizeDiff=0;StartDistance=0;EndDistance=0	GT	0/1
chr7	504287	HG4_Ill_Cortex_3337	N	<INS>	20	PASS	END=504287;SVTYPE=INS;SVLEN=69;SC=Dipcall;NumNeighbors=0;NumThresholdNeighbors=0	GT	0/1
chr7	135785117	HG2_Ill_GATKHCSBGrefine_5947	N	<INS>	20	PASS	END=135785117;SVTYPE=INS;SVLEN=76;SC=pbsv;NumNeighbors=0;NumThresholdNeighbors=0	GT	0/1
chr7	7107764	HG2_PB_PB10Xdip_28674	N	<INS>	20	PASS	END=7107764;SVTYPE=INS;SVLEN=136;SC=pbsv;NumNeighbors=0;NumThresholdNeighbors=0	GT	0/1
chr7	158178562	HG2_PB_SVrefine2Falcon2Bionano_4349	N	<INS>	10	PASS	END=158178562;SVTYPE=INS;SVLEN=271;SC=cuteSV,pbsv,SVIM,Dipcall;NumNeighbors=0;NumThresholdNeighbors=0;MatchId=942;TruScore=0.666667;PctSeqSimilarity=0;PctSizeSimilarity=1;PctRecOverlap=1;SizeDiff=0;StartDistance=0;EndDistance=0	GT	1/1
chr7	970100	HG3_Ill_MetaSV_4755	N	<INS>	20	PASS	END=970100;SVTYPE=INS;SVLEN=689;SC=Dipcall;NumNeighbors=0;NumThresholdNeighbors=0	GT	1/1
chr7	131707188	HG2_PB_SVrefine2Falcon1plusDovetail_11297	N	<INS>	10	PASS	END=131707188;SVTYPE=INS;SVLEN=1397;SC=SVIM;NumNeighbors=0;NumThresholdNeighbors=0	GT	1/1
chr7	145425773	HG3_Ill_svaba_11170	N	<INS>	20	PASS	END=145425773;SVTYPE=INS;SVLEN=51;SC=pbsv;NumNeighbors=0;NumThresholdNeighbors=0	GT	1/1
chr7	12564038	HG2_Ill_250bpfermikitraw_10862	N	<INS>	20	PASS	END=12564038;SVTYPE=INS;SVLEN=60;SC=pbsv,SVIM-asm,PAV,Dipcall;NumNeighbors=0;NumThresholdNeighbors=0;MatchId=593;TruScore=0.666667;PctSeqSimilarity=0;PctSizeSimilarity=1;PctRecOverlap=1;SizeDiff=0;StartDistance=0;EndDistance=0	GT	0/1
chr7	32640201	HG2_Ill_GATKHC_13195	N	<DEL>	20	PASS	END=32640257;SVTYPE=DEL;SVLEN=56;SC=SVIM-asm,Dipcall;NumNeighbors=0;NumThresholdNeighbors=0;MatchId=188;TruScore=0.666667;PctSeqSimilarity=0;PctSizeSimilarity=1;PctRecOverlap=1;SizeDiff=0;StartDistance=0;EndDistance=0	GT	0/1
chr7	9090957	HG2_PB_PB10Xdip_29115	N	<INS>	20	PASS	END=9090957;SVTYPE=INS;SVLEN=6544;SC=SVIM;NumNeighbors=0;NumThresholdNeighbors=0	GT	1/1
chr7	71780264	HG2_PB_HySA_15123	N	<INS>	10	PASS	END=71780264;SVTYPE=INS;SVLEN=365;SC=SVIM;NumNeighbors=0;NumThresholdNeighbors=0	GT	0/1
chr7	67927696	HG2_PB_SVrefine2Falcon2Bionano_3981	N	<INS>	20	PASS	END=67927696;SVTYPE=INS;SVLEN=324;SC=pbsv;NumNeighbors=0;NumThresholdNeighbors=0	GT	1/1
chr7	106621901	HG3_PB_SVrefine2PBcRDovetail_3836	N	<INS>	20	PASS	END=106621901;SVTYPE=INS;SVLEN=275;SC=cuteSV,pbsv,SVIM;NumNeighbors=0;NumThresholdNeighbors=0;MatchId=952;TruScore=0.666667;PctSeqSimilarity=0;PctSizeSimilarity=1;PctRecOverlap=1;SizeDiff=0;StartDistance=0;EndDistance=0	GT	1/1
chr7	43770557	HG2_PB_SVrefine2Falcon1plusDovetail_11013	N	<INS>	10	PASS	END=43770557;SVTYPE=INS;SVLEN=172;SC=pbsv;NumNeighbors=0;NumThresholdNeighbors=0	GT	0/1
chr7	11219432	HG2_PB_SVrefine2PB10Xhap12_5738	N	<INS>	10	PASS	END=11219432;SVTYPE=INS;SVLEN=237;SC=pbsv,Dipcall;NumNeighbors=0;NumThresholdNeighbors=0;MatchId=599;TruScore=0.666667;PctSeqSimilarity=0;PctSizeSimilarity=1;PctRecOverlap=1;SizeDiff=0;StartDistance=0;EndDistance=0	GT	0/1
chr7	118211209	HG2_Ill_GATKHCSBGrefine_5882	N	<INS>	20	PASS	END=118211209;SVTYPE=INS;SVLEN=50;SC=pbsv;NumNeighbors=0;NumThresholdNeighbors=0	GT	0/1
chr7	906146	HG2_PB_SVrefine2Falcon2Bionano_3812	N	<INS>	10	PASS	END=906146;SVTYPE=INS;SVLEN=71;SC=pbsv;NumNeighbors=0;NumThresholdNeighbors=0	GT	1/1
chr7	158327053	HG2_Ill_GATKHCSBGrefine_6098	N	<INS>	20	PASS	END=158327053;SVTYPE=INS;SVLEN=50;SC=pbsv;NumNeighbors=0;NumThresholdNeighbors=0	GT	0/1
chr7	791927	HG3_PB_SVrefine2PBcRDovetail_3539	N	<INS>	20	PASS	END=791927;SVTYPE=INS;SVLEN=280;SC=pbsv;NumNeighbors=0;NumThresholdNeighbors=0	GT	1/1
chr7	155574831	HG2_Ill_SVrefine2DISCOVARplusDovetail_12514	N	<INS>	20	PASS	END=155574831;SVTYPE=INS;SVLEN=97;SC=pbsv;NumNeighbors=0;NumThresholdNeighbors=0	GT	0/1
chr7	155584709	HG2_PB_SVrefine2Falcon2Bionano_4293	N	<INS>	10	PASS	END=155584709;SVTYPE=INS;SVLEN=1731;SC=SVIM,SVIM-asm,Dipcall;NumNeighbors=0;NumThresholdNeighbors=0;MatchId=200;TruScore=0.666667;PctSeqSimilarity=0;PctSizeSimilarity=1;PctRecOverlap=1;SizeDiff=0;StartDistance=0;EndDistance=0	GT	1/1
chr7	46283006	HG2_PB_PB10Xdip_27557	N	<INS>	20	PASS	END=46283006;SVTYPE=INS;SVLEN=1228;SC=SVIM;NumNeighbors=0;NumThresholdNeighbors=0	GT	1/1
chr7	18144706	HG4_PB_SVrefine2PBcRDovetail_3927	N	<DEL>	10	PASS	END=18144844;SVTYPE=DEL;SVLEN=138;SC=pbsv;NumNeighbors=0;NumThresholdNeighbors=0	GT	1/1
chr7	157254889	HG2_PB_SVrefine2PB10Xhap12_6450	N	<INS>	10	PASS	END=157254889;SVTYPE=INS;SVLEN=117;SC=pbsv,Dipcall;NumNeighbors=0;NumThresholdNeighbors=0;MatchId=603;TruScore=0.666667;PctSeqSimilarity=0;PctSizeSimilarity=1;PctRecOverlap=1;SizeDiff=0;StartDistance=0;EndDistance=0	GT	0/1
chr7	157256596	HG3_PB_assemblyticsfalcon_25577	N	<DEL>	10	PASS	END=157256653;SVTYPE=DEL;SVLEN=57;SC=Dipcall;NumNeighbors=0;NumThresholdNeighbors=0	GT	0/1
chr7	157262978	HG2_PB_SVrefine2Falcon2Bionano_4309	N	<INS>	10	PASS	END=157262978;SVTYPE=INS;SVLEN=272;SC=cuteSV,pbsv,SVIM,Dipcall;NumNeighbors=0;NumThresholdNeighbors=0;MatchId=966;TruScore=0.666667;PctSeqSimilarity=0;PctSizeSimilarity=1;PctRecOverlap=1;SizeDiff=0;StartDistance=0;EndDistance=0	GT	0/1
chr7	220900	HG3_PB_SVrefine2PBcRDovetail_3515	N	<DEL>	10	PASS	END=221656;SVTYPE=DEL;SVLEN=756;SC=pbsv,Dipcall;NumNeighbors=0;NumThresholdNeighbors=0;MatchId=606;TruScore=0.666667;PctSeqSimilarity=0;PctSizeSimilarity=1;PctRecOverlap=1;SizeDiff=0;StartDistance=0;EndDistance=0	GT	0/1
chr7	54817063	HG4_Ill_250bpfermikitraw_11218	N	<INS>	20	PASS	END=54817063;SVTYPE=INS;SVLEN=94;SC=pbsv;NumNeighbors=0;NumThresholdNeighbors=0	GT	0/1
chr7	34840441	HG3_PB_assemblyticsfalcon_24519	N	<INS>	20	PASS	END=34840441;SVTYPE=INS;SVLEN=848;SC=cuteSV,SVIM,SVIM-asm,Dipcall;NumNeighbors=0;NumThresholdNeighbors=0;MatchId=969;TruScore=0.666667;PctSeqSimilarity=0;PctSizeSimilarity=1;PctRecOverlap=1;SizeDiff=0;StartDistance=0;EndDistance=0	GT	1/1
chr7	483754	HG2_PB_SVrefine2PBcRplusDovetail_10014	N	<INS>	20	PASS	END=483754;SVTYPE=INS;SVLEN=106;SC=SVIM-asm,Dipcall;NumNeighbors=0;NumThresholdNeighbors=0;MatchId=197;TruScore=0.666667;PctSeqSimilarity=0;PctSizeSimilarity=1;PctRecOverlap=1;SizeDiff=0;StartDistance=0;EndDistance=0	GT	1/1
chr7	491206	HG2_Ill_scalpel_7539	N	<DEL>	20	PASS	END=491327;SVTYPE=DEL;SVLEN=121;SC=Dipcall;NumNeighbors=0;NumThresholdNeighbors=0	GT	0/1
chr7	89973498	HG2_Ill_GATKHC_13787	N	<INS>	20	PASS	END=89973498;SVTYPE=INS;SVLEN=54;SC=pbsv;NumNeighbors=0;NumThresholdNeighbors=0	GT	1/1
chr7	202471	HG2_PB_SVrefine2Falcon2Bionano_3780	N	<INS>	10	PASS	END=202471;SVTYPE=INS;SVLEN=146;SC=pbsv;NumNeighbors=0;NumThresholdNeighbors=0	GT	0/1
chr7	16747711	HG2_Ill_GATKHCSBGrefine_5469	N	<INS>	20	PASS	END=16747711;SVTYPE=INS;SVLEN=578;SC=Dipcall;NumNeighbors=0;NumThresholdNeighbors=0	GT	0/1
chr7	80695306	HG2_10X_SVrefine210Xhap12_5932	N	<INS>	20	PASS	END=80695306;SVTYPE=INS;SVLEN=1065;SC=SVIM;NumNeighbors=0;NumThresholdNeighbors=0	GT	0/1
chr7	29930727	HG2_Ill_250bpfermikitraw_11024	N	<DEL>	10	PASS	END=29930791;SVTYPE=DEL;SVLEN=64;SC=cuteSV,pbsv;NumNeighbors=0;NumThresholdNeighbors=0;MatchId=976;TruScore=0.666667;PctSeqSimilarity=0;PctSizeSimilarity=1;PctRecOverlap=1;SizeDiff=0;StartDistance=0;EndDistance=0	GT	0/1
chr7	66078304	HG3_PB_pbsv_8006	N	<INS>	20	PASS	END=66078304;SVTYPE=INS;SVLEN=338;SC=SVIM;NumNeighbors=0;NumThresholdNeighbors=0	GT	0/1
chr7	30797834	HG3_PB_HySA_12176	N	<INS>	10	PASS	END=30797834;SVTYPE=INS;SVLEN=208;SC=pbsv;NumNeighbors=0;NumThresholdNeighbors=0	GT	0/1
chr7	142521343	HG2_Ill_GATKHCSBGrefine_5977	N	<INS>	20	PASS	END=142521343;SVTYPE=INS;SVLEN=95;SC=pbsv;NumNeighbors=0;NumThresholdNeighbors=0	GT	0/1
chr7	157836057	HG4_Ill_GATKHC_14532	N	<INS>	20	PASS	END=157836057;SVTYPE=INS;SVLEN=53;SC=pbsv;NumNeighbors=0;NumThresholdNeighbors=0	GT	0/1
chr7	158766570	HG2_PB_SVrefine2PBcRplusDovetail_10709	N	<INS>	10	PASS	END=158766570;SVTYPE=INS;SVLEN=159;SC=pbsv;NumNeighbors=0;NumThresholdNeighbors=0	GT	1/1
chr7	91030427	HG2_Ill_SVrefine2DISCOVARplusDovetail_12226	N	<INS>	20	PASS	END=91030427;SVTYPE=INS;SVLEN=122;SC=pbsv;NumNeighbors=0;NumThresholdNeighbors=0	GT	0/1
chr7	158107517	HG2_PB_SVrefine2PB10Xhap12_6500	N	<INS>	10	PASS	END=158107517;SVTYPE=INS;SVLEN=519;SC=cuteSV,pbsv,SVIM,Dipcall;NumNeighbors=0;NumThresholdNeighbors=0;MatchId=987;TruScore=0.666667;PctSeqSimilarity=0;PctSizeSimilarity=1;PctRecOverlap=1;SizeDiff=0;StartDistance=0;EndDistance=0	GT	1/1
chr7	114956587	HG2_Ill_MetaSV_4827	N	<INS>	20	PASS	END=114956587;SVTYPE=INS;SVLEN=320;SC=SVIM;NumNeighbors=0;NumThresholdNeighbors=0	GT	0/1
chr7	158750702	HG3_PB_SVrefine2PBcRDovetail_4033	N	<INS>	20	PASS	END=158750702;SVTYPE=INS;SVLEN=53;SC=pbsv;NumNeighbors=0;NumThresholdNeighbors=0	GT	1/1
chr7	81789147	HG2_PB_SVrefine2Falcon2Bionano_4031	N	<INS>	20	PASS	END=81789147;SVTYPE=INS;SVLEN=554;SC=SVIM;NumNeighbors=0;NumThresholdNeighbors=0	GT	0/1
chr7	68693518	HG2_Ill_SpiralSDKrefine_15934	N	<INS>	20	PASS	END=68693518;SVTYPE=INS;SVLEN=52;SC=pbsv;NumNeighbors=0;NumThresholdNeighbors=0	GT	0/1
chr7	87009561	HG3_Ill_250bpfermikitraw_11206	N	<INS>	20	PASS	END=87009561;SVTYPE=INS;SVLEN=150;SC=pbsv;NumNeighbors=0;NumThresholdNeighbors=0	GT	1/1
chr7	102071169	HG2_PB_pbsv_8439	N	<INS>	10	PASS	END=102071169;SVTYPE=INS;SVLEN=54;SC=pbsv;NumNeighbors=0;NumThresholdNeighbors=0	GT	0/1
chr7	31901975	HG3_PB_SVrefine2Falcon1Dovetail_4848	N	<INS>	20	PASS	END=31901975;SVTYPE=INS;SVLEN=79;SC=pbsv;NumNeighbors=0;NumThresholdNeighbors=0	GT	0/1
chr7	52226509	HG2_PB_SVrefine2Falcon1plusDovetail_11034	N	<INS>	20	PASS	END=52226509;SVTYPE=INS;SVLEN=182;SC=pbsv;NumNeighbors=0;NumThresholdNeighbors=0	GT	1/1
chr7	158790609	HG4_PB_SVrefine2PBcRDovetail_4439	N	<INS>	10	PASS	END=158790609;SVTYPE=INS;SVLEN=617;SC=cuteSV,pbsv,SVIM,SVIM-asm,Dipcall;NumNeighbors=0;NumThresholdNeighbors=0;MatchId=996;TruScore=0.666667;PctSeqSimilarity=0;PctSizeSimilarity=1;PctRecOverlap=1;SizeDiff=0;StartDistance=0;EndDistance=0	GT	1/1
chr7	72993106	HG2_Ill_GATKHCSBGrefine_5688	N	<INS>	20	PASS	END=72993106;SVTYPE=INS;SVLEN=270;SC=SVIM;NumNeighbors=0;NumThresholdNeighbors=0	GT	1/1
chr7	130908891	HG2_PB_SVrefine2PBcRplusDovetail_10499	N	<INS>	20	PASS	END=130908891;SVTYPE=INS;SVLEN=145;SC=pbsv;NumNeighbors=0;NumThresholdNeighbors=0	GT	1/1
chr7	97872180	HG2_PB_SVrefine2PB10Xhap12_6127	N	<INS>	10	PASS	END=97872180;SVTYPE=INS;SVLEN=657;SC=SVIM;NumNeighbors=0;NumThresholdNeighbors=0	GT	1/1
chr7	154382265	HG3_PB_SVrefine2Falcon1Dovetail_5335	N	<INS>	10	PASS	END=154382265;SVTYPE=INS;SVLEN=330;SC=cuteSV;NumNeighbors=0;NumThresholdNeighbors=0	GT	0/1
chr7	129116055	HG2_PB_PB10Xdip_26430	N	<INS>	10	PASS	END=129116055;SVTYPE=INS;SVLEN=91;SC=pbsv;NumNeighbors=0;NumThresholdNeighbors=0	GT	1/1
chr7	107804138	HG2_PB_SVrefine2Falcon1plusDovetail_11229	N	<INS>	10	PASS	END=107804138;SVTYPE=INS;SVLEN=462;SC=pbsv,SVIM;NumNeighbors=0;NumThresholdNeighbors=0;MatchId=623;TruScore=0.666667;PctSeqSimilarity=0;PctSizeSimilarity=1;PctRecOverlap=1;SizeDiff=0;StartDistance=0;EndDistance=0	GT	1/1
chr7	107829262	HG3_PB_pbsv_8267	N	<INS>	20	PASS	END=107829262;SVTYPE=INS;SVLEN=6292;SC=SVIM;NumNeighbors=0;NumThresholdNeighbors=0	GT	1/1
chr7	76062441	HG3_Ill_150bpfermikitraw_10806	N	<INS>	20	PASS	END=76062441;SVTYPE=INS;SVLEN=60;SC=pbsv;NumNeighbors=0;NumThresholdNeighbors=0	GT	0/1
chr7	1320058	HG2_PB_SVrefine2PB10Xhap12_5661	N	<DEL>	20	PASS	END=1320474;SVTYPE=DEL;SVLEN=416;SC=Dipcall;NumNeighbors=0;NumThresholdNeighbors=0	GT	1/1
chr7	92976834	HG2_PB_SVrefine2PB10Xhap12_6113	N	<INS>	20	PASS	END=92976834;SVTYPE=INS;SVLEN=407;SC=SVIM;NumNeighbors=0;NumThresholdNeighbors=0	GT	1/1
chr7	93034689	HG2_PB_SVrefine2Falcon2Bionano_4068	N	<INS>	20	PASS	END=93034689;SVTYPE=INS;SVLEN=1803;SC=SVIM;NumNeighbors=0;NumThresholdNeighbors=0	GT	1/1
chr7	8019011	HG2_PB_SVrefine2Falcon1plusDovetail_10886	N	<INS>	10	PASS	END=8019011;SVTYPE=INS;SVLEN=6049;SC=SVIM;NumNeighbors=0;NumThresholdNeighbors=0	GT	0/1
chr7	6352709	HG3_Ill_SVrefine2DISCOVARDovetail_5914	N	<INS>	20	PASS	END=6352709;SVTYPE=INS;SVLEN=166;SC=Dipcall;NumNeighbors=0;NumThresholdNeighbors=0	GT	0/1
chr7	44663095	HG3_Ill_SVrefine2DISCOVARDovetail_6110	N	<INS>	20	PASS	END=44663095;SVTYPE=INS;SVLEN=113;SC=pbsv;NumNeighbors=0;NumThresholdNeighbors=0	GT	0/1
chr7	155739377	HG2_PB_SVrefine2PB10Xhap12_6438	N	<INS>	20	PASS	END=155739377;SVTYPE=INS;SVLEN=277;SC=cuteSV,SVIM;NumNeighbors=0;NumThresholdNeighbors=0;MatchId=1010;TruScore=0.666667;PctSeqSimilarity=0;PctSizeSimilarity=1;PctRecOverlap=1;SizeDiff=0;StartDistance=0;EndDistance=0	GT	1/1
chr7	155785817	HG2_PB_SVrefine2Falcon1plusDovetail_11428	N	<INS>	10	PASS	END=155785817;SVTYPE=INS;SVLEN=89;SC=pbsv;NumNeighbors=0;NumThresholdNeighbors=0	GT	0/1
chr7	155893994	HG3_Ill_SVrefine2DISCOVARDovetail_6584	N	<INS>	20	PASS	END=155893994;SVTYPE=INS;SVLEN=551;SC=cuteSV,pbsv,SVIM;NumNeighbors=0;NumThresholdNeighbors=0;MatchId=1012;TruScore=0.666667;PctSeqSimilarity=0;PctSizeSimilarity=1;PctRecOverlap=1;SizeDiff=0;StartDistance=0;EndDistance=0	GT	1/1
chr7	623127	HG2_Ill_250bpfermikitraw_10710	N	<INS>	20	PASS	END=623127;SVTYPE=INS;SVLEN=72;SC=Dipcall;NumNeighbors=0;NumThresholdNeighbors=0	GT	1/1
chr7	19518323	HG2_PB_PB10Xdip_27161	N	<INS>	20	PASS	END=19518323;SVTYPE=INS;SVLEN=4754;SC=SVIM;NumNeighbors=0;NumThresholdNeighbors=0	GT	1/1
chr7	16129085	HG3_Ill_Krunchall_10897	N	<INS>	20	PASS	END=16129085;SVTYPE=INS;SVLEN=52;SC=pbsv;NumNeighbors=0;NumThresholdNeighbors=0	GT	0/1
chr7	153012033	HG4_Ill_GATKHCSBGrefine_6123	N	<DEL>	20	PASS	END=153012099;SVTYPE=DEL;SVLEN=66;SC=Dipcall;NumNeighbors=0;NumThresholdNeighbors=0	GT	1/1
chr7	79606259	HG4_PB_HySA_12267	N	<INS>	20	PASS	END=79606259;SVTYPE=INS;SVLEN=70;SC=pbsv;NumNeighbors=0;NumThresholdNeighbors=0	GT	0/1
chr7	55369226	HG3_PB_pbsv_7931	N	<INS>	10	PASS	END=55369226;SVTYPE=INS;SVLEN=338;SC=SVIM;NumNeighbors=0;NumThresholdNeighbors=0	GT	0/1
chr7	23665669	HG2_10X_SVrefine210Xhap12_5688	N	<INS>	20	PASS	END=23665669;SVTYPE=INS;SVLEN=313;SC=SVIM;NumNeighbors=0;NumThresholdNeighbors=0	GT	0/1
chr7	139469037	HG3_Ill_Krunchall_11948	N	<INS>	20	PASS	END=139469037;SVTYPE=INS;SVLEN=60;SC=pbsv;NumNeighbors=0;NumThresholdNeighbors=0	GT	0/1
chr7	69996119	HG2_Ill_GATKHCSBGrefine_5673	N	<INS>	20	PASS	END=69996119;SVTYPE=INS;SVLEN=51;SC=pbsv;NumNeighbors=0;NumThresholdNeighbors=0	GT	0/1
chr7	114685111	HG2_CG_vcfBeta_4986	N	<INS>	20	PASS	END=114685111;SVTYPE=INS;SVLEN=50;SC=pbsv;NumNeighbors=0;NumThresholdNeighbors=0	GT	1/1
chr7	136067468	HG4_PB_pbsv_8619	N	<INS>	20	PASS	END=136067468;SVTYPE=INS;SVLEN=329;SC=SVIM;NumNeighbors=0;NumThresholdNeighbors=0	GT	0/1
chr7	1528947	HG4_Ill_GATKHCSBGrefine_5470	N	<INS>	20	PASS	END=1528947;SVTYPE=INS;SVLEN=51;SC=pbsv;NumNeighbors=0;NumThresholdNeighbors=0	GT	1/1
chr7	108325660	HG3_PB_HySA_12936	N	<INS>	10	PASS	END=108325660;SVTYPE=INS;SVLEN=1337;SC=Dipcall;NumNeighbors=0;NumThresholdNeighbors=0	GT	0/1
chr7	157448772	HG2_Ill_MetaSV_4921	N	<INS>	20	PASS	END=157448772;SVTYPE=INS;SVLEN=317;SC=SVIM;NumNeighbors=0;NumThresholdNeighbors=0	GT	0/1
chr7	637772	HG2_PB_SVrefine2Falcon1plusDovetail_10797	N	<INS>	10	PASS	END=637772;SVTYPE=INS;SVLEN=206;SC=cuteSV,pbsv,SVIM,SVIM-asm,PAV,Dipcall;NumNeighbors=0;NumThresholdNeighbors=0;MatchId=1032;TruScore=0.666667;PctSeqSimilarity=0;PctSizeSimilarity=1;PctRecOverlap=1;SizeDiff=0;StartDistance=0;EndDistance=0	GT	0/1
chr7	651899	HG4_Ill_GATKHCSBGrefine_5437	N	<INS>	20	PASS	END=651899;SVTYPE=INS;SVLEN=68;SC=pbsv;NumNeighbors=0;NumThresholdNeighbors=0	GT	0/1
chr7	82851769	HG3_PB_HySA_12736	N	<INS>	20	PASS	END=82851769;SVTYPE=INS;SVLEN=298;SC=SVIM;NumNeighbors=0;NumThresholdNeighbors=0	GT	0/1
chr7	15463152	HG3_Ill_SVrefine2DISCOVARDovetail_5966	N	<INS>	20	PASS	END=15463152;SVTYPE=INS;SVLEN=135;SC=pbsv;NumNeighbors=0;NumThresholdNeighbors=0	GT	0/1
chr7	52809384	HG2_PB_SVrefine2Falcon1plusDovetail_11041	N	<INS>	20	PASS	END=52809384;SVTYPE=INS;SVLEN=309;SC=SVIM;NumNeighbors=0;NumThresholdNeighbors=0	GT	0/1
chr7	52819130	HG2_PB_HySA_14903	N	<INS>	10	PASS	END=52819130;SVTYPE=INS;SVLEN=112;SC=pbsv;NumNeighbors=0;NumThresholdNeighbors=0	GT	0/1
chr7	133581406	HG2_PB_SVrefine2PB10Xhap12_6277	N	<INS>	10	PASS	END=133581406;SVTYPE=INS;SVLEN=178;SC=SVIM-asm,Dipcall;NumNeighbors=0;NumThresholdNeighbors=0;MatchId=214;TruScore=0.666667;PctSeqSimilarity=0;PctSizeSimilarity=1;PctRecOverlap=1;SizeDiff=0;StartDistance=0;EndDistance=0	GT	0/1
chr7	154858206	HG2_Ill_MetaSV_4911	N	<INS>	20	PASS	END=154858206;SVTYPE=INS;SVLEN=321;SC=SVIM;NumNeighbors=0;NumThresholdNeighbors=0	GT	0/1
chr7	158256873	HG3_PB_pbsv_8704	N	<DEL>	10	PASS	END=158256935;SVTYPE=DEL;SVLEN=62;SC=pbsv;NumNeighbors=0;NumThresholdNeighbors=0	GT	0/1
chr7	158261641	HG3_Ill_GATKHCSBGrefine_6022	N	<INS>	20	PASS	END=158261641;SVTYPE=INS;SVLEN=358;SC=cuteSV,SVIM;NumNeighbors=0;NumThresholdNeighbors=0;MatchId=1043;TruScore=0.666667;PctSeqSimilarity=0;PctSizeSimilarity=1;PctRecOverlap=1;SizeDiff=0;StartDistance=0;EndDistance=0	GT	0/1
chr7	1358742	HG2_PB_SVrefine2PB10Xhap12_5663	N	<DEL>	10	PASS	END=1359080;SVTYPE=DEL;SVLEN=338;SC=pbsv;NumNeighbors=0;NumThresholdNeighbors=0	GT	0/1
chr7	98197788	HG3_PB_SVrefine2Falcon1Dovetail_5097	N	<INS>	10	PASS	END=98197788;SVTYPE=INS;SVLEN=329;SC=cuteSV,SVIM;NumNeighbors=0;NumThresholdNeighbors=0;MatchId=1045;TruScore=0.666667;PctSeqSimilarity=0;PctSizeSimilarity=1;PctRecOverlap=1;SizeDiff=0;StartDistance=0;EndDistance=0	GT	0/1
chr7	116652645	HG2_Ill_250bpfermikitraw_11734	N	<INS>	20	PASS	END=116652645;SVTYPE=INS;SVLEN=63;SC=pbsv;NumNeighbors=0;NumThresholdNeighbors=0	GT	0/1
chr7	951163	HG3_PB_SVrefine2PBcRDovetail_3546	N	<DEL>	20	PASS	END=951253;SVTYPE=DEL;SVLEN=90;SC=Dipcall;NumNeighbors=0;NumThresholdNeighbors=0	GT	1/1
chr7	25417767	HG2_Ill_GATKHC_13115	N	<INS>	20	PASS	END=25417767;SVTYPE=INS;SVLEN=56;SC=pbsv;NumNeighbors=0;NumThresholdNeighbors=0	GT	0/1
chr7	138604891	HG2_PB_SVrefine2Falcon1plusDovetail_11330	N	<INS>	20	PASS	END=138604891;SVTYPE=INS;SVLEN=255;SC=cuteSV,SVIM;NumNeighbors=0;NumThresholdNeighbors=0;MatchId=1050;TruScore=0.666667;PctSeqSimilarity=0;PctSizeSimilarity=1;PctRecOverlap=1;SizeDiff=0;StartDistance=0;EndDistance=0	GT	0/1
chr7	68414163	HG2_PB_SVrefine2PBcRplusDovetail_10308	N	<INS>	20	PASS	END=68414163;SVTYPE=INS;SVLEN=137;SC=pbsv;NumNeighbors=0;NumThresholdNeighbors=0	GT	1/1
chr7	158631690	HG2_PB_assemblyticsPBcR_25068	N	<DEL>	20	PASS	END=158631780;SVTYPE=DEL;SVLEN=90;SC=pbsv;NumNeighbors=0;NumThresholdNeighbors=0	GT	0/1
chr7	309389	HG4_Ill_GATKHCSBGrefine_5419	N	<INS>	20	PASS	END=309389;SVTYPE=INS;SVLEN=57;SC=pbsv;NumNeighbors=0;NumThresholdNeighbors=0	GT	0/1
chr7	8372310	HG3_Ill_SVrefine2DISCOVARDovetail_5927	N	<INS>	20	PASS	END=8372310;SVTYPE=INS;SVLEN=2480;SC=SVIM;NumNeighbors=0;NumThresholdNeighbors=0	GT	0/1
chr7	114252443	HG4_Ill_150bpfermikitraw_11200	N	<INS>	20	PASS	END=114252443;SVTYPE=INS;SVLEN=50;SC=pbsv;NumNeighbors=0;NumThresholdNeighbors=0	GT	0/1
chr7	156140813	HG3_PB_HySA_13400	N	<INS>	10	PASS	END=156140813;SVTYPE=INS;SVLEN=86;SC=pbsv;NumNeighbors=0;NumThresholdNeighbors=0	GT	1/1
chr7	61880664	HG3_Ill_MetaSV_4884	N	<DEL>	20	PASS	END=61880830;SVTYPE=DEL;SVLEN=166;SC=SVIM-asm,PAV,Dipcall;NumNeighbors=0;NumThresholdNeighbors=0;MatchId=221;TruScore=0.666667;PctSeqSimilarity=0;PctSizeSimilarity=1;PctRecOverlap=1;SizeDiff=0;StartDistance=0;EndDistance=0	GT	0/1
chr7	138335469	HG2_PB_SVrefine2PB10Xhap12_6298	N	<INS>	20	PASS	END=138335469;SVTYPE=INS;SVLEN=1276;SC=SVIM;NumNeighbors=0;NumThresholdNeighbors=0	GT	1/1
chr7	148178647	HG4_PB_SVrefine2Falcon1Dovetail_5296	N	<INS>	10	PASS	END=148178647;SVTYPE=INS;SVLEN=332;SC=SVIM;NumNeighbors=0;NumThresholdNeighbors=0	GT	0/1
chr7	1072064	HG2_PB_SVrefine2PBcRplusDovetail_10045	N	<INS>	20	PASS	END=1072064;SVTYPE=INS;SVLEN=57;SC=pbsv;NumNeighbors=0;NumThresholdNeighbors=0	GT	0/1
chr7	158203560	HG2_Ill_GATKHCSBGrefine_6096	N	<INS>	20	PASS	END=158203560;SVTYPE=INS;SVLEN=94;SC=pbsv;NumNeighbors=0;NumThresholdNeighbors=0	GT	1/1
chr7	23543152	HG4_Ill_SVrefine2DISCOVARDovetail_5800	N	<INS>	20	PASS	END=23543152;SVTYPE=INS;SVLEN=2966;SC=SVIM;NumNeighbors=0;NumThresholdNeighbors=0	GT	1/1
chr7	98156316	HG4_Ill_GATKHC_13890	N	<INS>	10	PASS	END=98156316;SVTYPE=INS;SVLEN=63;SC=pbsv;NumNeighbors=0;NumThresholdNeighbors=0	GT	1/1
chr7	10629658	HG4_PB_SVrefine2PBcRDovetail_3894	N	<INS>	10	PASS	END=10629658;SVTYPE=INS;SVLEN=158;SC=pbsv;NumNeighbors=0;NumThresholdNeighbors=0	GT	0/1
chr7	873707	HG2_PB_PB10Xdip_29032	N	<INS>	10	PASS	END=873707;SVTYPE=INS;SVLEN=52;SC=pbsv;NumNeighbors=0;NumThresholdNeighbors=0	GT	0/1
chr7	155109716	HG3_PB_SVrefine2Falcon1Dovetail_5349	N	<INS>	20	PASS	END=155109716;SVTYPE=INS;SVLEN=632;SC=Dipcall;NumNeighbors=0;NumThresholdNeighbors=0	GT	1/1
chr7	98438243	HG2_PB_SVrefine2Falcon1plusDovetail_11182	N	<INS>	20	PASS	END=98438243;SVTYPE=INS;SVLEN=100;SC=pbsv;NumNeighbors=0;NumThresholdNeighbors=0	GT	0/1
chr7	82430514	HG4_PB_SVrefine2Falcon1Dovetail_5066	N	<INS>	20	PASS	END=82430514;SVTYPE=INS;SVLEN=318;SC=SVIM;NumNeighbors=0;NumThresholdNeighbors=0	GT	0/1
chr7	142587869	HG3_PB_SVrefine2PBcRDovetail_3929	N	<INS>	10	PASS	END=142587869;SVTYPE=INS;SVLEN=227;SC=SVIM-asm,Dipcall;NumNeighbors=0;NumThresholdNeighbors=0;MatchId=224;TruScore=0.666667;PctSeqSimilarity=0;PctSizeSimilarity=1;PctRecOverlap=1;SizeDiff=0;StartDistance=0;EndDistance=0	GT	1/1
chr7	158810694	HG2_PB_SVrefine2PBcRplusDovetail_10712	N	<INS>	10	PASS	END=158810694;SVTYPE=INS;SVLEN=648;SC=cuteSV,SVIM;NumNeighbors=0;NumThresholdNeighbors=0;MatchId=1073;TruScore=0.666667;PctSeqSimilarity=0;PctSizeSimilarity=1;PctRecOverlap=1;SizeDiff=0;StartDistance=0;EndDistance=0	GT	1/1
chr7	158834369	HG3_Ill_150bpfermikitraw_11504	N	<INS>	20	PASS	END=158834369;SVTYPE=INS;SVLEN=63;SC=pbsv;NumNeighbors=0;NumThresholdNeighbors=0	GT	1/1
chr8	53865129	HG3_Ill_GATKHCSBGrefine_6325	N	<INS>	20	PASS	END=53865129;SVTYPE=INS;SVLEN=160;SC=pbsv;NumNeighbors=0;NumThresholdNeighbors=0	GT	0/1
chr8	40678181	HG4_PB_SVrefine2Falcon1Dovetail_5698	N	<INS>	20	PASS	END=40678181;SVTYPE=INS;SVLEN=1408;SC=SVIM;NumNeighbors=0;NumThresholdNeighbors=0	GT	1/1
chr8	128533829	HG2_10X_SVrefine210Xhap12_6986	N	<INS>	20	PASS	END=128533829;SVTYPE=INS;SVLEN=1705;SC=SVIM;NumNeighbors=0;NumThresholdNeighbors=0	GT	1/1
chr8	128625302	HG3_PB_pbsv_9516	N	<INS>	20	PASS	END=128625302;SVTYPE=INS;SVLEN=3296;SC=SVIM;NumNeighbors=0;NumThresholdNeighbors=0	GT	0/1
chr8	128631716	HG2_Ill_GATKHCSBGrefine_6687	N	<INS>	20	PASS	END=128631716;SVTYPE=INS;SVLEN=59;SC=pbsv;NumNeighbors=0;NumThresholdNeighbors=0	GT	0/1
chr8	81871781	HG4_Ill_manta_2346	N	<INS>	20	PASS	END=81871781;SVTYPE=INS;SVLEN=113;SC=SVIM-asm,Dipcall;NumNeighbors=0;NumThresholdNeighbors=0;MatchId=225;TruScore=0.666667;PctSeqSimilarity=0;PctSizeSimilarity=1;PctRecOverlap=1;SizeDiff=0;StartDistance=0;EndDistance=0	GT	1/1
chr8	143513559	HG2_PB_SVrefine2Falcon2Bionano_4670	N	<INS>	20	PASS	END=143513559;SVTYPE=INS;SVLEN=1665;SC=SVIM;NumNeighbors=0;NumThresholdNeighbors=0	GT	1/1
chr8	143670738	HG2_PB_SVrefine2Falcon2Bionano_4673	N	<INS>	10	PASS	END=143670738;SVTYPE=INS;SVLEN=170;SC=pbsv;NumNeighbors=0;NumThresholdNeighbors=0	GT	0/1
chr8	1760663	HG3_PB_SVrefine2PBcRDovetail_4071	N	<INS>	10	PASS	END=1760663;SVTYPE=INS;SVLEN=106;SC=pbsv;NumNeighbors=0;NumThresholdNeighbors=0	GT	0/1
chr8	1764327	HG2_PB_SVrefine2PB10Xhap12_6626	N	<INS>	10	PASS	END=1764327;SVTYPE=INS;SVLEN=390;SC=cuteSV,pbsv,SVIM;NumNeighbors=0;NumThresholdNeighbors=0;MatchId=1087;TruScore=0.666667;PctSeqSimilarity=0;PctSizeSimilarity=1;PctRecOverlap=1;SizeDiff=0;StartDistance=0;EndDistance=0	GT	1/1
chr8	42039896	HG2_10X_SVrefine210Xhap12_6666	N	<INS>	20	PASS	END=42039896;SVTYPE=INS;SVLEN=311;SC=SVIM;NumNeighbors=0;NumThresholdNeighbors=0	GT	0/1
chr8	34791018	HG2_PB_SVrefine2PB10Xhap12_6845	N	<INS>	20	PASS	END=34791018;SVTYPE=INS;SVLEN=52;SC=pbsv;NumNeighbors=0;NumThresholdNeighbors=0	GT	1/1
chr8	49086507	HG2_Ill_SVrefine2DISCOVARplusDovetail_12854	N	<INS>	20	PASS	END=49086507;SVTYPE=INS;SVLEN=1026;SC=SVIM;NumNeighbors=0;NumThresholdNeighbors=0	GT	1/1
chr8	72206041	HG2_PB_pbsv_9525	N	<INS>	20	PASS	END=72206041;SVTYPE=INS;SVLEN=341;SC=SVIM;NumNeighbors=0;NumThresholdNeighbors=0	GT	0/1
chr8	142256583	HG2_Ill_SVrefine2DISCOVARplusDovetail_13272	N	<INS>	20	PASS	END=142256583;SVTYPE=INS;SVLEN=118;SC=pbsv;NumNeighbors=0;NumThresholdNeighbors=0	GT	0/1
chr8	124680169	HG2_PB_SVrefine2Falcon2Bionano_4560	N	<INS>	20	PASS	END=124680169;SVTYPE=INS;SVLEN=327;SC=SVIM;NumNeighbors=0;NumThresholdNeighbors=0	GT	1/1
chr8	146171900	HG2_PB_SVrefine2Falcon1plusDovetail_12192	N	<INS>	10	PASS	END=146171900;SVTYPE=INS;SVLEN=1058;SC=cuteSV,SVIM,SVIM-asm,PAV,Dipcall;NumNeighbors=0;NumThresholdNeighbors=0;MatchId=1094;TruScore=0.666667;PctSeqSimilarity=0;PctSizeSimilarity=1;PctRecOverlap=1;SizeDiff=0;StartDistance=0;EndDistance=0	GT	0/1
chr8	145987823	HG2_Ill_SVrefine2DISCOVARplusDovetail_13328	N	<INS>	20	PASS	END=145987823;SVTYPE=INS;SVLEN=73;SC=pbsv;NumNeighbors=0;NumThresholdNeighbors=0	GT	0/1
chr8	2086937	HG3_Ill_SVrefine2DISCOVARDovetail_6671	N	<INS>	20	PASS	END=2086937;SVTYPE=INS;SVLEN=66;SC=pbsv;NumNeighbors=0;NumThresholdNeighbors=0	GT	1/1
chr8	8638671	HG2_Ill_MetaSV_4986	N	<INS>	20	PASS	END=8638671;SVTYPE=INS;SVLEN=166;SC=PAV,Dipcall;NumNeighbors=0;NumThresholdNeighbors=0;MatchId=224;TruScore=0.666667;PctSeqSimilarity=0;PctSizeSimilarity=1;PctRecOverlap=1;SizeDiff=0;StartDistance=0;EndDistance=0	GT	0/1
chr8	34099668	HG2_Ill_scalpel_8922	N	<INS>	20	PASS	END=34099668;SVTYPE=INS;SVLEN=94;SC=pbsv;NumNeighbors=0;NumThresholdNeighbors=0	GT	1/1
chr8	101439104	HG3_PB_pbsv_9395	N	<INS>	10	PASS	END=101439104;SVTYPE=INS;SVLEN=2070;SC=SVIM;NumNeighbors=0;NumThresholdNeighbors=0	GT	1/1
chr8	92677071	HG2_Ill_MetaSV_5136	N	<INS>	20	PASS	END=92677071;SVTYPE=INS;SVLEN=316;SC=SVIM;NumNeighbors=0;NumThresholdNeighbors=0	GT	0/1
chr8	19030249	HG2_PB_SVrefine2PBcRplusDovetail_10877	N	<INS>	10	PASS	END=19030249;SVTYPE=INS;SVLEN=335;SC=cuteSV,SVIM;NumNeighbors=0;NumThresholdNeighbors=0;MatchId=1101;TruScore=0.666667;PctSeqSimilarity=0;PctSizeSimilarity=1;PctRecOverlap=1;SizeDiff=0;StartDistance=0;EndDistance=0	GT	1/1
chr8	9012954	HG2_PB_HySA_16486	N	<INS>	10	PASS	END=9012954;SVTYPE=INS;SVLEN=336;SC=SVIM,PAV,Dipcall;NumNeighbors=0;NumThresholdNeighbors=0;MatchId=239;TruScore=0.666667;PctSeqSimilarity=0;PctSizeSimilarity=1;PctRecOverlap=1;SizeDiff=0;StartDistance=0;EndDistance=0	GT	0/1
chr8	1378177	HG2_Ill_GATKHC_14637	N	<INS>	20	PASS	END=1378177;SVTYPE=INS;SVLEN=60;SC=Dipcall;NumNeighbors=0;NumThresholdNeighbors=0	GT	0/1
chr8	1390333	HG2_Ill_SpiralSDKrefine_16567	N	<DEL>	20	PASS	END=1390443;SVTYPE=DEL;SVLEN=110;SC=Dipcall;NumNeighbors=0;NumThresholdNeighbors=0	GT	0/1
chr8	143858726	HG2_PB_SVrefine2PBcRplusDovetail_11342	N	<DEL>	20	PASS	END=143858831;SVTYPE=DEL;SVLEN=105;SC=Dipcall;NumNeighbors=0;NumThresholdNeighbors=0	GT	1/1
chr8	844845	HG2_PB_PB10Xdip_30268	N	<INS>	10	PASS	END=844845;SVTYPE=INS;SVLEN=501;SC=cuteSV,SVIM;NumNeighbors=0;NumThresholdNeighbors=0;MatchId=1106;TruScore=0.666667;PctSeqSimilarity=0;PctSizeSimilarity=1;PctRecOverlap=1;SizeDiff=0;StartDistance=0;EndDistance=0	GT	1/1
chr8	96783532	HG2_PB_SVrefine2PB10Xhap12_7009	N	<INS>	20	PASS	END=96783532;SVTYPE=INS;SVLEN=322;SC=SVIM;NumNeighbors=0;NumThresholdNeighbors=0	GT	0/1
chr8	115881769	HG3_Ill_GATKHCSBGrefine_6518	N	<INS>	20	PASS	END=115881769;SVTYPE=INS;SVLEN=336;SC=SVIM;NumNeighbors=0;NumThresholdNeighbors=0	GT	0/1
chr8	60672193	HG3_Ill_GATKHCSBGrefine_6349	N	<INS>	20	PASS	END=60672193;SVTYPE=INS;SVLEN=73;SC=pbsv;NumNeighbors=0;NumThresholdNeighbors=0	GT	0/1
chr8	85874307	HG3_PB_assemblyticsfalcon_26594	N	<INS>	10	PASS	END=85874307;SVTYPE=INS;SVLEN=1067;SC=SVIM;NumNeighbors=0;NumThresholdNeighbors=0	GT	1/1
chr8	85948910	HG2_PB_pbsv_9578	N	<DEL>	20	PASS	END=85948965;SVTYPE=DEL;SVLEN=55;SC=SVIM-asm,Dipcall;NumNeighbors=0;NumThresholdNeighbors=0;MatchId=234;TruScore=0.666667;PctSeqSimilarity=0;PctSizeSimilarity=1;PctRecOverlap=1;SizeDiff=0;StartDistance=0;EndDistance=0	GT	0/1
chr8	117762093	HG2_PB_SVrefine2PBcRplusDovetail_11194	N	<INS>	20	PASS	END=117762093;SVTYPE=INS;SVLEN=1505;SC=SVIM;NumNeighbors=0;NumThresholdNeighbors=0	GT	1/1
chr8	142502334	HG2_PB_SVrefine2Falcon2Bionano_4643	N	<INS>	10	PASS	END=142502334;SVTYPE=INS;SVLEN=1352;SC=cuteSV,SVIM;NumNeighbors=0;NumThresholdNeighbors=0;MatchId=1114;TruScore=0.666667;PctSeqSimilarity=0;PctSizeSimilarity=1;PctRecOverlap=1;SizeDiff=0;StartDistance=0;EndDistance=0	GT	1/1
chr8	589587	HG2_Ill_250bpfermikitraw_12188	N	<INS>	20	PASS	END=589587;SVTYPE=INS;SVLEN=50;SC=pbsv;NumNeighbors=0;NumThresholdNeighbors=0	GT	1/1
chr8	129739067	HG2_10X_SVrefine210Xhap12_6994	N	<INS>	20	PASS	END=129739067;SVTYPE=INS;SVLEN=3405;SC=SVIM;NumNeighbors=0;NumThresholdNeighbors=0	GT	1/1
chr8	9107015	HG4_Ill_GATKHCSBGrefine_6346	N	<DEL>	20	PASS	END=9107090;SVTYPE=DEL;SVLEN=75;SC=Dipcall;NumNeighbors=0;NumThresholdNeighbors=0	GT	0/1
chr8	9113941	HG3_Ill_150bpfermikitraw_11655	N	<DEL>	10	PASS	END=9113997;SVTYPE=DEL;SVLEN=56;SC=cuteSV,SVIM,PAV,Dipcall;NumNeighbors=0;NumThresholdNeighbors=0;MatchId=1118;TruScore=0.666667;PctSeqSimilarity=0;PctSizeSimilarity=1;PctRecOverlap=1;SizeDiff=0;StartDistance=0;EndDistance=0	GT	0/1
chr8	71752636	HG2_PB_HySA_17116	N	<INS>	10	PASS	END=71752636;SVTYPE=INS;SVLEN=6115;SC=SVIM;NumNeighbors=0;NumThresholdNeighbors=0	GT	0/1
chr8	140973040	HG2_PB_SVrefine2PB10Xhap12_7179	N	<INS>	20	PASS	END=140973040;SVTYPE=INS;SVLEN=2297;SC=SVIM;NumNeighbors=0;NumThresholdNeighbors=0	GT	1/1
chr8	57984577	HG3_Ill_SVrefine2DISCOVARDovetail_6972	N	<INS>	20	PASS	END=57984577;SVTYPE=INS;SVLEN=5798;SC=SVIM;NumNeighbors=0;NumThresholdNeighbors=0	GT	1/1
chr8	33761651	HG2_PB_SVrefine2Falcon1plusDovetail_11734	N	<INS>	20	PASS	END=33761651;SVTYPE=INS;SVLEN=284;SC=SVIM;NumNeighbors=0;NumThresholdNeighbors=0	GT	0/1
chr8	141361270	HG2_PB_SVrefine2Falcon1plusDovetail_12094	N	<INS>	20	PASS	END=141361270;SVTYPE=INS;SVLEN=324;SC=SVIM;NumNeighbors=0;NumThresholdNeighbors=0	GT	0/1
chr8	34301525	HG2_PB_SVrefine2PB10Xhap12_6843	N	<INS>	20	PASS	END=34301525;SVTYPE=INS;SVLEN=3878;SC=SVIM;NumNeighbors=0;NumThresholdNeighbors=0	GT	0/1
chr8	64910217	HG2_PB_SVrefine2PB10Xhap12_6924	N	<INS>	10	PASS	END=64910217;SVTYPE=INS;SVLEN=203;SC=pbsv;NumNeighbors=0;NumThresholdNeighbors=0	GT	1/1
chr8	9463649	HG2_10X_SVrefine210Xhap12_6513	N	<INS>	20	PASS	END=9463649;SVTYPE=INS;SVLEN=313;SC=Dipcall;NumNeighbors=0;NumThresholdNeighbors=0	GT	0/1
chr8	142527368	HG4_Ill_GATKHC_16084	N	<INS>	20	PASS	END=142527368;SVTYPE=INS;SVLEN=69;SC=pbsv;NumNeighbors=0;NumThresholdNeighbors=0	GT	0/1
chr8	125767433	HG2_PB_SVrefine2Falcon2Bionano_4566	N	<INS>	20	PASS	END=125767433;SVTYPE=INS;SVLEN=92;SC=pbsv;NumNeighbors=0;NumThresholdNeighbors=0	GT	1/1
chr8	8245067	HG2_Ill_svaba_11486	N	<DEL>	20	PASS	END=8245143;SVTYPE=DEL;SVLEN=76;SC=Dipcall;NumNeighbors=0;NumThresholdNeighbors=0	GT	0/1
chr8	8254001	HG2_PB_SVrefine2PBcRplusDovetail_10829	N	<INS>	10	PASS	END=8254001;SVTYPE=INS;SVLEN=181;SC=Dipcall;NumNeighbors=0;NumThresholdNeighbors=0	GT	1/1
chr8	8308221	HG2_Ill_150bpfermikitraw_11588	N	<INS>	20	PASS	END=8308221;SVTYPE=INS;SVLEN=50;SC=Dipcall;NumNeighbors=0;NumThresholdNeighbors=0	GT	1/1
chr8	3626960	HG2_PB_SVrefine2PBcRplusDovetail_10801	N	<INS>	20	PASS	END=3626960;SVTYPE=INS;SVLEN=330;SC=SVIM;NumNeighbors=0;NumThresholdNeighbors=0	GT	0/1
chr8	80984582	HG2_PB_SVrefine2PBcRplusDovetail_11088	N	<INS>	10	PASS	END=80984582;SVTYPE=INS;SVLEN=280;SC=pbsv;NumNeighbors=0;NumThresholdNeighbors=0	GT	1/1
chr8	25935929	HG4_PB_SVrefine2PBcRDovetail_4609	N	<INS>	10	PASS	END=25935929;SVTYPE=INS;SVLEN=124;SC=pbsv;NumNeighbors=0;NumThresholdNeighbors=0	GT	0/1
chr8	64641656	HG3_Ill_svaba_12020	N	<INS>	20	PASS	END=64641656;SVTYPE=INS;SVLEN=52;SC=pbsv;NumNeighbors=0;NumThresholdNeighbors=0	GT	0/1
chr8	43034905	HG2_PB_assemblyticsfalcon_26433	N	<INS>	10	PASS	END=43034905;SVTYPE=INS;SVLEN=97;SC=pbsv;NumNeighbors=0;NumThresholdNeighbors=0	GT	0/1
chr8	140760538	HG2_PB_SVrefine2Falcon1plusDovetail_12085	N	<DEL>	10	PASS	END=140760657;SVTYPE=DEL;SVLEN=119;SC=pbsv;NumNeighbors=0;NumThresholdNeighbors=0	GT	0/1
chr8	140422194	HG2_PB_SVrefine2PB10Xhap12_7172	N	<DEL>	20	PASS	END=140422349;SVTYPE=DEL;SVLEN=155;SC=pbsv;NumNeighbors=0;NumThresholdNeighbors=0	GT	0/1
chr8	144119810	HG2_PB_SVrefine2Falcon1plusDovetail_12143	N	<INS>	10	PASS	END=144119810;SVTYPE=INS;SVLEN=213;SC=Dipcall;NumNeighbors=0;NumThresholdNeighbors=0	GT	1/1
chr8	144122077	HG4_Ill_scalpel_9262	N	<INS>	20	PASS	END=144122077;SVTYPE=INS;SVLEN=50;SC=Dipcall;NumNeighbors=0;NumThresholdNeighbors=0	GT	1/1
chr8	137967852	HG2_PB_SVrefine2Falcon2Bionano_4610	N	<INS>	10	PASS	END=137967852;SVTYPE=INS;SVLEN=1271;SC=SVIM-asm,Dipcall;NumNeighbors=0;NumThresholdNeighbors=0;MatchId=244;TruScore=0.666667;PctSeqSimilarity=0;PctSizeSimilarity=1;PctRecOverlap=1;SizeDiff=0;StartDistance=0;EndDistance=0	GT	1/1
chr8	18617478	HG4_PB_pbsv_9291	N	<INS>	10	PASS	END=18617478;SVTYPE=INS;SVLEN=346;SC=SVIM;NumNeighbors=0;NumThresholdNeighbors=0	GT	0/1
chr8	38366557	HG2_Ill_250bpfermikitraw_12620	N	<INS>	20	PASS	END=38366557;SVTYPE=INS;SVLEN=122;SC=pbsv;NumNeighbors=0;NumThresholdNeighbors=0	GT	0/1
chr8	8920114	HG2_Ill_GATKHCSBGrefine_6213	N	<INS>	20	PASS	END=8920114;SVTYPE=INS;SVLEN=323;SC=Dipcall;NumNeighbors=0;NumThresholdNeighbors=0	GT	0/1
chr8	110349299	HG3_PB_SVrefine2Falcon1Dovetail_5904	N	<INS>	20	PASS	END=110349299;SVTYPE=INS;SVLEN=311;SC=SVIM;NumNeighbors=0;NumThresholdNeighbors=0	GT	0/1
chr8	88268933	HG2_Ill_SVrefine2DISCOVARplusDovetail_13028	N	<INS>	20	PASS	END=88268933;SVTYPE=INS;SVLEN=2394;SC=SVIM;NumNeighbors=0;NumThresholdNeighbors=0	GT	0/1
chr8	144492486	HG2_PB_SVrefine2PB10Xhap12_7260	N	<INS>	10	PASS	END=144492486;SVTYPE=INS;SVLEN=1794;SC=SVIM,SVIM-asm,PAV,Dipcall;NumNeighbors=0;NumThresholdNeighbors=0;MatchId=255;TruScore=0.666667;PctSeqSimilarity=0;PctSizeSimilarity=1;PctRecOverlap=1;SizeDiff=0;StartDistance=0;EndDistance=0	GT	1/1
chr8	137039150	HG2_10X_SVrefine210Xhap12_7028	N	<INS>	20	PASS	END=137039150;SVTYPE=INS;SVLEN=1961;SC=SVIM;NumNeighbors=0;NumThresholdNeighbors=0	GT	1/1
chr8	118109666	HG2_PB_SVrefine2Falcon2Bionano_4538	N	<INS>	10	PASS	END=118109666;SVTYPE=INS;SVLEN=223;SC=pbsv;NumNeighbors=0;NumThresholdNeighbors=0	GT	1/1
chr8	142940043	HG2_Ill_MetaSV_5245	N	<INS>	20	PASS	END=142940043;SVTYPE=INS;SVLEN=292;SC=SVIM;NumNeighbors=0;NumThresholdNeighbors=0	GT	0/1
chr8	43050715	HG2_Ill_GATKHC_15161	N	<INS>	20	PASS	END=43050715;SVTYPE=INS;SVLEN=54;SC=pbsv;NumNeighbors=0;NumThresholdNeighbors=0	GT	0/1
chr8	9688619	HG2_Ill_svaba_11500	N	<DEL>	20	PASS	END=9688670;SVTYPE=DEL;SVLEN=51;SC=Dipcall;NumNeighbors=0;NumThresholdNeighbors=0	GT	1/1
chr8	26856601	HG2_PB_HySA_16736	N	<INS>	10	PASS	END=26856601;SVTYPE=INS;SVLEN=1639;SC=cuteSV,pbsv,SVIM;NumNeighbors=0;NumThresholdNeighbors=0;MatchId=1155;TruScore=0.666667;PctSeqSimilarity=0;PctSizeSimilarity=1;PctRecOverlap=1;SizeDiff=0;StartDistance=0;EndDistance=0	GT	0/1
chr8	73763456	HG3_Ill_manta_2216	N	<INS>	20	PASS	END=73763456;SVTYPE=INS;SVLEN=87;SC=pbsv;NumNeighbors=0;NumThresholdNeighbors=0	GT	0/1
chr8	11313936	HG2_PB_pbsv_9208	N	<INS>	10	PASS	END=11313936;SVTYPE=INS;SVLEN=488;SC=SVIM;NumNeighbors=0;NumThresholdNeighbors=0	GT	1/1
chr8	103554128	HG2_PB_PB10Xdip_29276	N	<INS>	10	PASS	END=103554128;SVTYPE=INS;SVLEN=2326;SC=SVIM;NumNeighbors=0;NumThresholdNeighbors=0	GT	0/1
chr8	145180981	HG2_PB_PB10Xdip_29718	N	<INS>	10	PASS	END=145180981;SVTYPE=INS;SVLEN=4949;SC=SVIM;NumNeighbors=0;NumThresholdNeighbors=0	GT	1/1
chr8	74061311	HG2_PB_SVrefine2PBcRplusDovetail_11071	N	<DEL>	20	PASS	END=74061887;SVTYPE=DEL;SVLEN=576;SC=pbsv;NumNeighbors=0;NumThresholdNeighbors=0	GT	1/1
chr8	1059153	HG2_PB_pbsv_9018	N	<INS>	10	PASS	END=1059153;SVTYPE=INS;SVLEN=77;SC=pbsv,Dipcall;NumNeighbors=0;NumThresholdNeighbors=0;MatchId=733;TruScore=0.666667;PctSeqSimilarity=0;PctSizeSimilarity=1;PctRecOverlap=1;SizeDiff=0;StartDistance=0;EndDistance=0	GT	0/1
chr8	72399220	HG4_PB_HySA_13818	N	<INS>	20	PASS	END=72399220;SVTYPE=INS;SVLEN=6078;SC=SVIM;NumNeighbors=0;NumThresholdNeighbors=0	GT	1/1
chr8	52609206	HG2_PB_SVrefine2PBcRplusDovetail_11006	N	<INS>	20	PASS	END=52609206;SVTYPE=INS;SVLEN=400;SC=pbsv;NumNeighbors=0;NumThresholdNeighbors=0	GT	1/1
chr8	1365317	HG2_PB_PB10Xdip_30386	N	<INS>	10	PASS	END=1365317;SVTYPE=INS;SVLEN=1230;SC=cuteSV,SVIM,Dipcall;NumNeighbors=0;NumThresholdNeighbors=0;MatchId=1168;TruScore=0.666667;PctSeqSimilarity=0;PctSizeSimilarity=1;PctRecOverlap=1;SizeDiff=0;StartDistance=0;EndDistance=0	GT	1/1
chr8	137270008	HG4_PB_HySA_14287	N	<INS>	20	PASS	END=137270008;SVTYPE=INS;SVLEN=80;SC=pbsv,Dipcall;NumNeighbors=0;NumThresholdNeighbors=0;MatchId=736;TruScore=0.666667;PctSeqSimilarity=0;PctSizeSimilarity=1;PctRecOverlap=1;SizeDiff=0;StartDistance=0;EndDistance=0	GT	0/1
chr8	107207878	HG2_Ill_MetaSV_5157	N	<INS>	20	PASS	END=107207878;SVTYPE=INS;SVLEN=311;SC=SVIM;NumNeighbors=0;NumThresholdNeighbors=0	GT	0/1
chr8	64362800	HG2_Ill_GATKHC_15315	N	<INS>	20	PASS	END=64362800;SVTYPE=INS;SVLEN=50;SC=pbsv,Dipcall;NumNeighbors=0;NumThresholdNeighbors=0;MatchId=738;TruScore=0.666667;PctSeqSimilarity=0;PctSizeSimilarity=1;PctRecOverlap=1;SizeDiff=0;StartDistance=0;EndDistance=0	GT	0/1
chr8	42377937	HG2_PB_SVrefine2PBcRplusDovetail_10973	N	<INS>	20	PASS	END=42377937;SVTYPE=INS;SVLEN=2383;SC=SVIM;NumNeighbors=0;NumThresholdNeighbors=0	GT	0/1
chr8	9749961	HG2_Ill_manta_2604	N	<INS>	20	PASS	END=9749961;SVTYPE=INS;SVLEN=237;SC=Dipcall;NumNeighbors=0;NumThresholdNeighbors=0	GT	1/1
chr8	9807890	HG2_PB_SVrefine2Falcon2Bionano_4485	N	<INS>	20	PASS	END=9807890;SVTYPE=INS;SVLEN=333;SC=Dipcall;NumNeighbors=0;NumThresholdNeighbors=0	GT	1/1
chr8	134553165	HG3_Ill_250bpfermikitraw_12955	N	<INS>	10	PASS	END=134553165;SVTYPE=INS;SVLEN=64;SC=cuteSV,pbsv,SVIM;NumNeighbors=0;NumThresholdNeighbors=0;MatchId=1176;TruScore=0.666667;PctSeqSimilarity=0;PctSizeSimilarity=1;PctRecOverlap=1;SizeDiff=0;StartDistance=0;EndDistance=0	GT	1/1
chr8	134655214	HG2_Ill_Krunchall_13677	N	<INS>	20	PASS	END=134655214;SVTYPE=INS;SVLEN=56;SC=pbsv;NumNeighbors=0;NumThresholdNeighbors=0	GT	1/1
chr8	88756998	HG4_Ill_GATKHCSBGrefine_6656	N	<INS>	20	PASS	END=88756998;SVTYPE=INS;SVLEN=319;SC=SVIM;NumNeighbors=0;NumThresholdNeighbors=0	GT	0/1
chr8	141632352	HG2_PB_SVrefine2Falcon1plusDovetail_12097	N	<DEL>	10	PASS	END=141632712;SVTYPE=DEL;SVLEN=360;SC=pbsv;NumNeighbors=0;NumThresholdNeighbors=0	GT	1/1
chr8	61526779	HG3_Ill_MetaSV_5268	N	<INS>	20	PASS	END=61526779;SVTYPE=INS;SVLEN=325;SC=SVIM;NumNeighbors=0;NumThresholdNeighbors=0	GT	0/1
chr8	4116036	HG2_PB_PB10Xdip_29947	N	<INS>	10	PASS	END=4116036;SVTYPE=INS;SVLEN=791;SC=cuteSV,SVIM;NumNeighbors=0;NumThresholdNeighbors=0;MatchId=1181;TruScore=0.666667;PctSeqSimilarity=0;PctSizeSimilarity=1;PctRecOverlap=1;SizeDiff=0;StartDistance=0;EndDistance=0	GT	1/1
chr8	142439575	HG2_PB_SVrefine2PB10Xhap12_7193	N	<INS>	10	PASS	END=142439575;SVTYPE=INS;SVLEN=507;SC=cuteSV,pbsv,SVIM,SVIM-asm,Dipcall;NumNeighbors=0;NumThresholdNeighbors=0;MatchId=1182;TruScore=0.666667;PctSeqSimilarity=0;PctSizeSimilarity=1;PctRecOverlap=1;SizeDiff=0;StartDistance=0;EndDistance=0	GT	0/1
chr8	697686	HG2_PB_SVrefine2Falcon2Bionano_4382	N	<INS>	10	PASS	END=697686;SVTYPE=INS;SVLEN=301;SC=cuteSV,pbsv,SVIM;NumNeighbors=0;NumThresholdNeighbors=0;MatchId=1183;TruScore=0.666667;PctSeqSimilarity=0;PctSizeSimilarity=1;PctRecOverlap=1;SizeDiff=0;StartDistance=0;EndDistance=0	GT	1/1
chr8	2148345	HG2_Ill_GATKHCSBGrefine_6159	N	<DEL>	20	PASS	END=2148431;SVTYPE=DEL;SVLEN=86;SC=Dipcall;NumNeighbors=0;NumThresholdNeighbors=0	GT	1/1
chr8	88629116	HG2_PB_assemblyticsfalcon_26709	N	<INS>	20	PASS	END=88629116;SVTYPE=INS;SVLEN=96;SC=pbsv;NumNeighbors=0;NumThresholdNeighbors=0	GT	0/1
chr8	1938340	HG4_PB_SVrefine2PBcRDovetail_4501	N	<DEL>	10	PASS	END=1938523;SVTYPE=DEL;SVLEN=183;SC=pbsv;NumNeighbors=0;NumThresholdNeighbors=0	GT	1/1
chr8	10007381	HG2_PB_SVrefine2PBcRplusDovetail_10841	N	<INS>	20	PASS	END=10007381;SVTYPE=INS;SVLEN=1018;SC=SVIM,Dipcall;NumNeighbors=0;NumThresholdNeighbors=0;MatchId=268;TruScore=0.666667;PctSeqSimilarity=0;PctSizeSimilarity=1;PctRecOverlap=1;SizeDiff=0;StartDistance=0;EndDistance=0	GT	1/1
chr8	1563643	HG2_PB_SVrefine2PBcRplusDovetail_10762	N	<INS>	20	PASS	END=1563643;SVTYPE=INS;SVLEN=188;SC=pbsv;NumNeighbors=0;NumThresholdNeighbors=0	GT	0/1
chr8	580078	HG2_PB_assemblyticsPBcR_25097	N	<INS>	10	PASS	END=580078;SVTYPE=INS;SVLEN=70;SC=pbsv;NumNeighbors=0;NumThresholdNeighbors=0	GT	1/1
chr8	144940217	HG3_PB_SVrefine2Falcon1Dovetail_6108	N	<INS>	10	PASS	END=144940217;SVTYPE=INS;SVLEN=7953;SC=cuteSV,SVIM;NumNeighbors=0;NumThresholdNeighbors=0;MatchId=1191;TruScore=0.666667;PctSeqSimilarity=0;PctSizeSimilarity=1;PctRecOverlap=1;SizeDiff=0;StartDistance=0;EndDistance=0	GT	1/1
chr8	13561274	HG2_Ill_SVrefine2DISCOVARplusDovetail_12671	N	<INS>	20	PASS	END=13561274;SVTYPE=INS;SVLEN=326;SC=SVIM;NumNeighbors=0;NumThresholdNeighbors=0	GT	0/1
chr8	139218428	HG2_PB_SVrefine2PBcRplusDovetail_11281	N	<INS>	10	PASS	END=139218428;SVTYPE=INS;SVLEN=1427;SC=cuteSV,SVIM;NumNeighbors=0;NumThresholdNeighbors=0;MatchId=1193;TruScore=0.666667;PctSeqSimilarity=0;PctSizeSimilarity=1;PctRecOverlap=1;SizeDiff=0;StartDistance=0;EndDistance=0	GT	1/1
chr8	8386030	HG2_Ill_MetaSV_4985	N	<DEL>	20	PASS	END=8386944;SVTYPE=DEL;SVLEN=914;SC=PAV,Dipcall;NumNeighbors=0;NumThresholdNeighbors=0;MatchId=255;TruScore=0.666667;PctSeqSimilarity=0;PctSizeSimilarity=1;PctRecOverlap=1;SizeDiff=0;StartDistance=0;EndDistance=0	GT	0/1
chr8	118623830	HG3_PB_assemblyticsfalcon_26838	N	<INS>	20	PASS	END=118623830;SVTYPE=INS;SVLEN=3782;SC=SVIM;NumNeighbors=0;NumThresholdNeighbors=0	GT	0/1
chr8	109135926	HG3_PB_pbsv_9423	N	<INS>	10	PASS	END=109135926;SVTYPE=INS;SVLEN=2483;SC=cuteSV,SVIM;NumNeighbors=0;NumThresholdNeighbors=0;MatchId=1196;TruScore=0.666667;PctSeqSimilarity=0;PctSizeSimilarity=1;PctRecOverlap=1;SizeDiff=0;StartDistance=0;EndDistance=0	GT	0/1
chr8	1231955	HG2_PB_SVrefine2Falcon1plusDovetail_11555	N	<INS>	10	PASS	END=1231955;SVTYPE=INS;SVLEN=617;SC=cuteSV,pbsv,SVIM;NumNeighbors=0;NumThresholdNeighbors=0;MatchId=1197;TruScore=0.666667;PctSeqSimilarity=0;PctSizeSimilarity=1;PctRecOverlap=1;SizeDiff=0;StartDistance=0;EndDistance=0	GT	1/1
chr8	142405667	HG2_Ill_svaba_12456	N	<INS>	20	PASS	END=142405667;SVTYPE=INS;SVLEN=52;SC=pbsv;NumNeighbors=0;NumThresholdNeighbors=0	GT	0/1
chr8	1404972	HG3_PB_SVrefine2Falcon1Dovetail_5532	N	<INS>	20	PASS	END=1404972;SVTYPE=INS;SVLEN=98;SC=pbsv,Dipcall;NumNeighbors=0;NumThresholdNeighbors=0;MatchId=759;TruScore=0.666667;PctSeqSimilarity=0;PctSizeSimilarity=1;PctRecOverlap=1;SizeDiff=0;StartDistance=0;EndDistance=0	GT	1/1
chr8	1407343	HG4_Ill_150bpfermikitraw_11666	N	<INS>	20	PASS	END=1407343;SVTYPE=INS;SVLEN=73;SC=Dipcall;NumNeighbors=0;NumThresholdNeighbors=0	GT	0/1
chr8	1409177	HG2_PB_SVrefine2PBcRplusDovetail_10758	N	<DEL>	20	PASS	END=1410333;SVTYPE=DEL;SVLEN=1156;SC=SVIM-asm,Dipcall;NumNeighbors=0;NumThresholdNeighbors=0;MatchId=263;TruScore=0.666667;PctSeqSimilarity=0;PctSizeSimilarity=1;PctRecOverlap=1;SizeDiff=0;StartDistance=0;EndDistance=0	GT	0/1
chr8	1412585	HG3_PB_pbsv_8836	N	<INS>	20	PASS	END=1412585;SVTYPE=INS;SVLEN=702;SC=SVIM,Dipcall;NumNeighbors=0;NumThresholdNeighbors=0;MatchId=273;TruScore=0.666667;PctSeqSimilarity=0;PctSizeSimilarity=1;PctRecOverlap=1;SizeDiff=0;StartDistance=0;EndDistance=0	GT	0/1
chr8	21554395	HG2_PB_SVrefine2PB10Xhap12_6792	N	<INS>	10	PASS	END=21554395;SVTYPE=INS;SVLEN=298;SC=cuteSV,SVIM;NumNeighbors=0;NumThresholdNeighbors=0;MatchId=1203;TruScore=0.666667;PctSeqSimilarity=0;PctSizeSimilarity=1;PctRecOverlap=1;SizeDiff=0;StartDistance=0;EndDistance=0	GT	1/1
chr8	21624306	HG2_Ill_SVrefine2DISCOVARplusDovetail_12720	N	<INS>	20	PASS	END=21624306;SVTYPE=INS;SVLEN=2278;SC=SVIM;NumNeighbors=0;NumThresholdNeighbors=0	GT	1/1
chr8	143979719	HG3_PB_assemblyticsfalcon_27176	N	<DEL>	10	PASS	END=143979770;SVTYPE=DEL;SVLEN=51;SC=pbsv;NumNeighbors=0;NumThresholdNeighbors=0	GT	0/1
chr8	66568204	HG3_Ill_svaba_12030	N	<INS>	10	PASS	END=66568204;SVTYPE=INS;SVLEN=53;SC=Dipcall;NumNeighbors=0;NumThresholdNeighbors=0	GT	0/1
chr8	1646790	HG4_Ill_GATKHCSBGrefine_6258	N	<INS>	20	PASS	END=1646790;SVTYPE=INS;SVLEN=57;SC=pbsv;NumNeighbors=0;NumThresholdNeighbors=0	GT	0/1
chr8	51442456	HG2_Ill_MetaSV_5066	N	<INS>	20	PASS	END=51442456;SVTYPE=INS;SVLEN=327;SC=SVIM;NumNeighbors=0;NumThresholdNeighbors=0	GT	0/1
chr8	144056425	HG4_PB_SVrefine2Falcon1Dovetail_6116	N	<DEL>	20	PASS	END=144056851;SVTYPE=DEL;SVLEN=426;SC=pbsv;NumNeighbors=0;NumThresholdNeighbors=0	GT	0/1
chr8	145258161	HG2_PB_SVrefine2PBcRplusDovetail_11374	N	<INS>	10	PASS	END=145258161;SVTYPE=INS;SVLEN=125;SC=pbsv;NumNeighbors=0;NumThresholdNeighbors=0	GT	1/1
chr8	145273691	HG2_PB_PB10Xdip_29720	N	<INS>	10	PASS	END=145273691;SVTYPE=INS;SVLEN=699;SC=Dipcall;NumNeighbors=0;NumThresholdNeighbors=0	GT	1/1
chr8	145288226	HG3_PB_SVrefine2PBcRDovetail_4577	N	<INS>	10	PASS	END=145288226;SVTYPE=INS;SVLEN=763;SC=cuteSV,SVIM,Dipcall;NumNeighbors=0;NumThresholdNeighbors=0;MatchId=1213;TruScore=0.666667;PctSeqSimilarity=0;PctSizeSimilarity=1;PctRecOverlap=1;SizeDiff=0;StartDistance=0;EndDistance=0	GT	1/1
chr8	16531565	HG2_PB_SVrefine2Falcon1plusDovetail_11674	N	<INS>	10	PASS	END=16531565;SVTYPE=INS;SVLEN=849;SC=SVIM;NumNeighbors=0;NumThresholdNeighbors=0	GT	1/1
chr8	50625963	HG2_PB_SVrefine2PB10Xhap12_6883	N	<INS>	20	PASS	END=50625963;SVTYPE=INS;SVLEN=2964;SC=SVIM;NumNeighbors=0;NumThresholdNeighbors=0	GT	1/1
chr8	145849928	HG3_PB_SVrefine2PBcRDovetail_4589	N	<DEL>	10	PASS	END=145850897;SVTYPE=DEL;SVLEN=969;SC=pbsv;NumNeighbors=0;NumThresholdNeighbors=0	GT	1/1
chr8	135942578	HG2_PB_SVrefine2PBcRplusDovetail_11264	N	<INS>	10	PASS	END=135942578;SVTYPE=INS;SVLEN=210;SC=pbsv;NumNeighbors=0;NumThresholdNeighbors=0	GT	1/1
chr8	9665674	HG2_PB_pbsv_9187	N	<INS>	10	PASS	END=9665674;SVTYPE=INS;SVLEN=347;SC=PAV,Dipcall;NumNeighbors=0;NumThresholdNeighbors=0;MatchId=264;TruScore=0.666667;PctSeqSimilarity=0;PctSizeSimilarity=1;PctRecOverlap=1;SizeDiff=0;StartDistance=0;EndDistance=0	GT	0/1
chr8	47900605	HG4_Ill_250bpfermikitraw_12634	N	<INS>	20	PASS	END=47900605;SVTYPE=INS;SVLEN=74;SC=pbsv;NumNeighbors=0;NumThresholdNeighbors=0	GT	1/1
chr8	109813021	HG3_PB_assemblyticsfalcon_26786	N	<INS>	20	PASS	END=109813021;SVTYPE=INS;SVLEN=332;SC=SVIM;NumNeighbors=0;NumThresholdNeighbors=0	GT	0/1
chr9	10798391	HG2_PB_PB10Xdip_30700	N	<INS>	20	PASS	END=10798391;SVTYPE=INS;SVLEN=3247;SC=cuteSV,SVIM;NumNeighbors=0;NumThresholdNeighbors=0;MatchId=1222;TruScore=0.666667;PctSeqSimilarity=0;PctSizeSimilarity=1;PctRecOverlap=1;SizeDiff=0;StartDistance=0;EndDistance=0	GT	0/1
chr9	105073653	HG2_PB_SVrefine2PB10Xhap12_7656	N	<INS>	10	PASS	END=105073653;SVTYPE=INS;SVLEN=3332;SC=SVIM;NumNeighbors=0;NumThresholdNeighbors=0	GT	0/1
chr9	34681480	HG4_PB_SVrefine2PBcRDovetail_5101	N	<INS>	20	PASS	END=34681480;SVTYPE=INS;SVLEN=495;SC=cuteSV,pbsv,SVIM;NumNeighbors=0;NumThresholdNeighbors=0;MatchId=1224;TruScore=0.666667;PctSeqSimilarity=0;PctSizeSimilarity=1;PctRecOverlap=1;SizeDiff=0;StartDistance=0;EndDistance=0	GT	1/1
chr9	111009774	HG2_PB_SVrefine2Falcon2Bionano_4983	N	<INS>	10	PASS	END=111009774;SVTYPE=INS;SVLEN=401;SC=cuteSV,SVIM;NumNeighbors=0;NumThresholdNeighbors=0;MatchId=1225;TruScore=0.666667;PctSeqSimilarity=0;PctSizeSimilarity=1;PctRecOverlap=1;SizeDiff=0;StartDistance=0;EndDistance=0	GT	1/1
chr9	7852523	HG4_Ill_GATKHCSBGrefine_6964	N	<INS>	20	PASS	END=7852523;SVTYPE=INS;SVLEN=330;SC=SVIM;NumNeighbors=0;NumThresholdNeighbors=0	GT	0/1
chr9	138512207	HG4_PB_assemblyticsfalcon_27780	N	<INS>	10	PASS	END=138512207;SVTYPE=INS;SVLEN=392;SC=cuteSV,SVIM;NumNeighbors=0;NumThresholdNeighbors=0;MatchId=1227;TruScore=0.666667;PctSeqSimilarity=0;PctSizeSimilarity=1;PctRecOverlap=1;SizeDiff=0;StartDistance=0;EndDistance=0	GT	0/1
chr9	135049363	HG2_PB_SVrefine2PB10Xhap12_7769	N	<INS>	20	PASS	END=135049363;SVTYPE=INS;SVLEN=104;SC=pbsv;NumNeighbors=0;NumThresholdNeighbors=0	GT	1/1
chr9	88722221	HG4_PB_SVrefine2Falcon1Dovetail_6354	N	<DEL>	20	PASS	END=88723236;SVTYPE=DEL;SVLEN=1015;SC=pbsv;NumNeighbors=0;NumThresholdNeighbors=0	GT	1/1
chr9	90221623	HG2_PB_pbsv_10368	N	<INS>	10	PASS	END=90221623;SVTYPE=INS;SVLEN=105;SC=pbsv;NumNeighbors=0;NumThresholdNeighbors=0	GT	0/1
chr9	32420098	HG4_Ill_manta_2479	N	<INS>	20	PASS	END=32420098;SVTYPE=INS;SVLEN=69;SC=pbsv;NumNeighbors=0;NumThresholdNeighbors=0	GT	0/1
chr9	103429962	HG4_Ill_150bpfermikitraw_13421	N	<INS>	20	PASS	END=103429962;SVTYPE=INS;SVLEN=70;SC=pbsv;NumNeighbors=0;NumThresholdNeighbors=0	GT	1/1
chr9	89613930	HG2_10X_SVrefine210Xhap12_7390	N	<INS>	20	PASS	END=89613930;SVTYPE=INS;SVLEN=2433;SC=SVIM;NumNeighbors=0;NumThresholdNeighbors=0	GT	1/1
chr9	15234393	HG3_Ill_SVrefine2DISCOVARDovetail_7517	N	<INS>	20	PASS	END=15234393;SVTYPE=INS;SVLEN=90;SC=pbsv;NumNeighbors=0;NumThresholdNeighbors=0	GT	0/1
chr9	80042515	HG2_Ill_GATKHC_16731	N	<INS>	20	PASS	END=80042515;SVTYPE=INS;SVLEN=71;SC=pbsv;NumNeighbors=0;NumThresholdNeighbors=0	GT	0/1
chr9	116215390	HG4_PB_SVrefine2Falcon1Dovetail_6466	N	<DEL>	10	PASS	END=116215552;SVTYPE=DEL;SVLEN=162;SC=pbsv;NumNeighbors=0;NumThresholdNeighbors=0	GT	1/1
chr9	138587973	HG4_Ill_150bpfermikitraw_13755	N	<INS>	20	PASS	END=138587973;SVTYPE=INS;SVLEN=58;SC=pbsv;NumNeighbors=0;NumThresholdNeighbors=0	GT	0/1
chr9	128576165	HG3_PB_SVrefine2PBcRDovetail_4935	N	<INS>	20	PASS	END=128576165;SVTYPE=INS;SVLEN=5257;SC=SVIM;NumNeighbors=0;NumThresholdNeighbors=0	GT	1/1
chr9	79406117	HG4_PB_SVrefine2PBcRDovetail_5175	N	<DEL>	10	PASS	END=79406174;SVTYPE=DEL;SVLEN=57;SC=pbsv;NumNeighbors=0;NumThresholdNeighbors=0	GT	0/1
chr9	79451283	HG4_PB_pbsv_10341	N	<INS>	20	PASS	END=79451283;SVTYPE=INS;SVLEN=359;SC=SVIM;NumNeighbors=0;NumThresholdNeighbors=0	GT	0/1
chr9	37683821	HG2_PB_assemblyticsPBcR_26935	N	<INS>	20	PASS	END=37683821;SVTYPE=INS;SVLEN=90;SC=pbsv;NumNeighbors=0;NumThresholdNeighbors=0	GT	1/1
chr9	79583155	HG3_PB_pbsv_10061	N	<INS>	20	PASS	END=79583155;SVTYPE=INS;SVLEN=336;SC=SVIM;NumNeighbors=0;NumThresholdNeighbors=0	GT	0/1
chr9	76860921	HG3_Ill_manta_2413	N	<INS>	20	PASS	END=76860921;SVTYPE=INS;SVLEN=68;SC=pbsv;NumNeighbors=0;NumThresholdNeighbors=0	GT	0/1
chr9	139151148	HG2_Ill_150bpfermikitraw_13611	N	<INS>	20	PASS	END=139151148;SVTYPE=INS;SVLEN=50;SC=pbsv;NumNeighbors=0;NumThresholdNeighbors=0	GT	0/1
chr9	101339409	HG3_PB_assemblyticsfalcon_27862	N	<INS>	20	PASS	END=101339409;SVTYPE=INS;SVLEN=76;SC=pbsv;NumNeighbors=0;NumThresholdNeighbors=0	GT	1/1
chr9	15984098	HG4_Ill_SVrefine2DISCOVARDovetail_7299	N	<INS>	20	PASS	END=15984098;SVTYPE=INS;SVLEN=89;SC=pbsv;NumNeighbors=0;NumThresholdNeighbors=0	GT	0/1
chr9	117928262	HG2_Ill_MetaSV_5439	N	<INS>	20	PASS	END=117928262;SVTYPE=INS;SVLEN=303;SC=SVIM;NumNeighbors=0;NumThresholdNeighbors=0	GT	0/1
chr9	77587415	HG2_PB_SVrefine2PBcRplusDovetail_11585	N	<INS>	20	PASS	END=77587415;SVTYPE=INS;SVLEN=3667;SC=SVIM;NumNeighbors=0;NumThresholdNeighbors=0	GT	0/1
chr9	89226661	HG2_PB_pbsv_10362	N	<INS>	10	PASS	END=89226661;SVTYPE=INS;SVLEN=282;SC=SVIM;NumNeighbors=0;NumThresholdNeighbors=0	GT	0/1
chr9	31978473	HG2_Ill_SVrefine2DISCOVARplusDovetail_13483	N	<INS>	20	PASS	END=31978473;SVTYPE=INS;SVLEN=273;SC=SVIM;NumNeighbors=0;NumThresholdNeighbors=0	GT	0/1
chr9	121396219	HG2_10X_SVrefine210Xhap12_7527	N	<INS>	20	PASS	END=121396219;SVTYPE=INS;SVLEN=4418;SC=SVIM;NumNeighbors=0;NumThresholdNeighbors=0	GT	0/1
chr9	29451726	HG2_Ill_GATKHCSBGrefine_6899	N	<DEL>	20	PASS	END=29451915;SVTYPE=DEL;SVLEN=189;SC=Dipcall;NumNeighbors=0;NumThresholdNeighbors=0	GT	0/1
chr9	125331766	HG2_Ill_250bpfermikitraw_14321	N	<INS>	20	PASS	END=125331766;SVTYPE=INS;SVLEN=53;SC=pbsv;NumNeighbors=0;NumThresholdNeighbors=0	GT	0/1
chr9	125536128	HG2_Ill_scalpel_10132	N	<INS>	20	PASS	END=125536128;SVTYPE=INS;SVLEN=61;SC=pbsv;NumNeighbors=0;NumThresholdNeighbors=0	GT	1/1
chr9	78895782	HG4_Ill_GATKHCSBGrefine_7156	N	<INS>	20	PASS	END=78895782;SVTYPE=INS;SVLEN=296;SC=SVIM;NumNeighbors=0;NumThresholdNeighbors=0	GT	0/1
chr9	10020266	HG3_Ill_SVrefine2DISCOVARDovetail_7485	N	<DEL>	20	PASS	END=10021396;SVTYPE=DEL;SVLEN=1130;SC=Dipcall;NumNeighbors=0;NumThresholdNeighbors=0	GT	1/1
chr9	5441973	HG2_Ill_svaba_12611	N	<DEL>	20	PASS	END=5442035;SVTYPE=DEL;SVLEN=62;SC=SVIM-asm;NumNeighbors=0;NumThresholdNeighbors=0	GT	1/1
chr9	9008027	HG2_PB_PB10Xdip_31715	N	<INS>	10	PASS	END=9008027;SVTYPE=INS;SVLEN=4828;SC=SVIM;NumNeighbors=0;NumThresholdNeighbors=0	GT	1/1
chr9	107596187	HG2_10X_SVrefine210Xhap12_7466	N	<DEL>	20	PASS	END=107597103;SVTYPE=DEL;SVLEN=916;SC=cuteSV;NumNeighbors=0;NumThresholdNeighbors=0	GT	0/1
chr9	107606587	HG2_PB_SVrefine2Falcon2Bionano_4971	N	<INS>	10	PASS	END=107606587;SVTYPE=INS;SVLEN=3248;SC=SVIM;NumNeighbors=0;NumThresholdNeighbors=0	GT	0/1
chr9	138241927	HG3_Ill_SVrefine2DISCOVARDovetail_7969	N	<INS>	20	PASS	END=138241927;SVTYPE=INS;SVLEN=3115;SC=SVIM;NumNeighbors=0;NumThresholdNeighbors=0	GT	0/1
chr9	75231533	HG2_Ill_MetaSV_5364	N	<INS>	20	PASS	END=75231533;SVTYPE=INS;SVLEN=316;SC=SVIM;NumNeighbors=0;NumThresholdNeighbors=0	GT	0/1
chr9	85835162	HG3_PB_HySA_15667	N	<INS>	10	PASS	END=85835162;SVTYPE=INS;SVLEN=286;SC=cuteSV,SVIM;NumNeighbors=0;NumThresholdNeighbors=0;MatchId=1263;TruScore=0.666667;PctSeqSimilarity=0;PctSizeSimilarity=1;PctRecOverlap=1;SizeDiff=0;StartDistance=0;EndDistance=0	GT	0/1
chr9	105450604	HG2_PB_PB10Xdip_30699	N	<INS>	10	PASS	END=105450604;SVTYPE=INS;SVLEN=306;SC=SVIM;NumNeighbors=0;NumThresholdNeighbors=0	GT	0/1
chr9	121510375	HG2_Ill_GATKHCSBGrefine_7207	N	<INS>	20	PASS	END=121510375;SVTYPE=INS;SVLEN=87;SC=pbsv;NumNeighbors=0;NumThresholdNeighbors=0	GT	0/1
chr9	140253510	HG2_PB_SVrefine2PBcRplusDovetail_11888	N	<DEL>	20	PASS	END=140255960;SVTYPE=DEL;SVLEN=2450;SC=Dipcall;NumNeighbors=0;NumThresholdNeighbors=0	GT	1/1
chr9	140273293	HG2_PB_SVrefine2Falcon2Bionano_5165	N	<INS>	10	PASS	END=140273293;SVTYPE=INS;SVLEN=1010;SC=cuteSV,SVIM;NumNeighbors=0;NumThresholdNeighbors=0;MatchId=1267;TruScore=0.666667;PctSeqSimilarity=0;PctSizeSimilarity=1;PctRecOverlap=1;SizeDiff=0;StartDistance=0;EndDistance=0	GT	1/1
chr9	77834226	HG2_PB_PB10Xdip_31655	N	<INS>	10	PASS	END=77834226;SVTYPE=INS;SVLEN=69;SC=pbsv;NumNeighbors=0;NumThresholdNeighbors=0	GT	0/1
chr9	123135192	HG4_Ill_250bpfermikitraw_14199	N	<INS>	20	PASS	END=123135192;SVTYPE=INS;SVLEN=79;SC=pbsv;NumNeighbors=0;NumThresholdNeighbors=0	GT	0/1
chr9	137260879	HG2_PB_SVrefine2PB10Xhap12_7801	N	<INS>	10	PASS	END=137260879;SVTYPE=INS;SVLEN=175;SC=pbsv;NumNeighbors=0;NumThresholdNeighbors=0	GT	1/1
chr9	137268473	HG3_Ill_250bpfermikitraw_14051	N	<INS>	20	PASS	END=137268473;SVTYPE=INS;SVLEN=63;SC=pbsv;NumNeighbors=0;NumThresholdNeighbors=0	GT	1/1
chr9	33667065	HG2_10X_SVrefine210Xhap12_7282	N	<INS>	20	PASS	END=33667065;SVTYPE=INS;SVLEN=52;SC=pbsv;NumNeighbors=0;NumThresholdNeighbors=0	GT	0/1
chr9	17874425	HG2_PB_assemblyticsfalcon_27502	N	<INS>	20	PASS	END=17874425;SVTYPE=INS;SVLEN=301;SC=SVIM;NumNeighbors=0;NumThresholdNeighbors=0	GT	0/1
chr9	140240977	HG3_Ill_250bpfermikitraw_14120	N	<INS>	20	PASS	END=140240977;SVTYPE=INS;SVLEN=81;SC=pbsv,Dipcall;NumNeighbors=0;NumThresholdNeighbors=0;MatchId=804;TruScore=0.666667;PctSeqSimilarity=0;PctSizeSimilarity=1;PctRecOverlap=1;SizeDiff=0;StartDistance=0;EndDistance=0	GT	1/1
chr9	30734675	HG2_Ill_MetaSV_5322	N	<INS>	20	PASS	END=30734675;SVTYPE=INS;SVLEN=308;SC=SVIM;NumNeighbors=0;NumThresholdNeighbors=0	GT	0/1
chr9	6708667	HG3_Ill_250bpfermikitraw_13185	N	<INS>	20	PASS	END=6708667;SVTYPE=INS;SVLEN=83;SC=pbsv;NumNeighbors=0;NumThresholdNeighbors=0	GT	1/1
chr9	28409874	HG2_PB_assemblyticsPBcR_26842	N	<INS>	20	PASS	END=28409874;SVTYPE=INS;SVLEN=62;SC=pbsv;NumNeighbors=0;NumThresholdNeighbors=0	GT	1/1
chr9	91869036	HG4_PB_SVrefine2Falcon1Dovetail_6378	N	<INS>	20	PASS	END=91869036;SVTYPE=INS;SVLEN=952;SC=cuteSV,SVIM;NumNeighbors=0;NumThresholdNeighbors=0;MatchId=1278;TruScore=0.666667;PctSeqSimilarity=0;PctSizeSimilarity=1;PctRecOverlap=1;SizeDiff=0;StartDistance=0;EndDistance=0	GT	1/1
chr9	10163173	HG4_Ill_GATKHCSBGrefine_6971	N	<INS>	20	PASS	END=10163173;SVTYPE=INS;SVLEN=528;SC=SVIM,SVIM-asm,PAV,Dipcall;NumNeighbors=0;NumThresholdNeighbors=0;MatchId=284;TruScore=0.666667;PctSeqSimilarity=0;PctSizeSimilarity=1;PctRecOverlap=1;SizeDiff=0;StartDistance=0;EndDistance=0	GT	0/1
chr9	74904914	HG2_PB_assemblyticsfalcon_27722	N	<INS>	10	PASS	END=74904914;SVTYPE=INS;SVLEN=6046;SC=cuteSV,SVIM;NumNeighbors=0;NumThresholdNeighbors=0;MatchId=1280;TruScore=0.666667;PctSeqSimilarity=0;PctSizeSimilarity=1;PctRecOverlap=1;SizeDiff=0;StartDistance=0;EndDistance=0	GT	0/1
chr9	29877639	HG2_10X_SVrefine210Xhap12_7264	N	<INS>	20	PASS	END=29877639;SVTYPE=INS;SVLEN=2797;SC=SVIM;NumNeighbors=0;NumThresholdNeighbors=0	GT	0/1
chr9	138649898	HG4_Ill_SVrefine2DISCOVARDovetail_7770	N	<INS>	20	PASS	END=138649898;SVTYPE=INS;SVLEN=88;SC=pbsv;NumNeighbors=0;NumThresholdNeighbors=0	GT	1/1
chr9	81596118	HG2_Ill_MetaSV_5373	N	<INS>	20	PASS	END=81596118;SVTYPE=INS;SVLEN=320;SC=SVIM;NumNeighbors=0;NumThresholdNeighbors=0	GT	0/1
chr9	139325624	HG2_PB_SVrefine2Falcon1plusDovetail_12670	N	<DEL>	10	PASS	END=139325886;SVTYPE=DEL;SVLEN=262;SC=pbsv;NumNeighbors=0;NumThresholdNeighbors=0	GT	0/1
chr9	29879367	HG2_Ill_150bpfermikitraw_12935	N	<INS>	20	PASS	END=29879367;SVTYPE=INS;SVLEN=69;SC=cuteSV;NumNeighbors=0;NumThresholdNeighbors=0	GT	0/1
chr9	115969624	HG2_Ill_MetaSV_5437	N	<INS>	20	PASS	END=115969624;SVTYPE=INS;SVLEN=321;SC=cuteSV,pbsv,SVIM;NumNeighbors=0;NumThresholdNeighbors=0;MatchId=1287;TruScore=0.666667;PctSeqSimilarity=0;PctSizeSimilarity=1;PctRecOverlap=1;SizeDiff=0;StartDistance=0;EndDistance=0	GT	0/1
chr9	139792425	HG2_PB_SVrefine2Falcon1plusDovetail_12682	N	<INS>	10	PASS	END=139792425;SVTYPE=INS;SVLEN=146;SC=pbsv;NumNeighbors=0;NumThresholdNeighbors=0	GT	0/1
chr9	140005717	HG3_Ill_Spiral_11341	N	<INS>	20	PASS	END=140005717;SVTYPE=INS;SVLEN=57;SC=pbsv;NumNeighbors=0;NumThresholdNeighbors=0	GT	0/1
chr9	8929919	HG2_PB_SVrefine2PBcRplusDovetail_11443	N	<INS>	20	PASS	END=8929919;SVTYPE=INS;SVLEN=110;SC=pbsv;NumNeighbors=0;NumThresholdNeighbors=0	GT	1/1
chr9	32693947	HG3_PB_SVrefine2PBcRDovetail_4694	N	<INS>	20	PASS	END=32693947;SVTYPE=INS;SVLEN=79;SC=pbsv;NumNeighbors=0;NumThresholdNeighbors=0	GT	0/1
chr9	78966423	HG2_Ill_250bpfermikitraw_13943	N	<INS>	20	PASS	END=78966423;SVTYPE=INS;SVLEN=60;SC=cuteSV,SVIM;NumNeighbors=0;NumThresholdNeighbors=0;MatchId=1292;TruScore=0.666667;PctSeqSimilarity=0;PctSizeSimilarity=1;PctRecOverlap=1;SizeDiff=0;StartDistance=0;EndDistance=0	GT	0/1
chr9	139928726	HG4_PB_SVrefine2Falcon1Dovetail_6615	N	<INS>	10	PASS	END=139928726;SVTYPE=INS;SVLEN=669;SC=cuteSV,SVIM;NumNeighbors=0;NumThresholdNeighbors=0;MatchId=1293;TruScore=0.666667;PctSeqSimilarity=0;PctSizeSimilarity=1;PctRecOverlap=1;SizeDiff=0;StartDistance=0;EndDistance=0	GT	1/1
chr9	128747447	HG3_Ill_MetaSV_5634	N	<INS>	20	PASS	END=128747447;SVTYPE=INS;SVLEN=357;SC=pbsv;NumNeighbors=0;NumThresholdNeighbors=0	GT	1/1
chr9	128775415	HG2_PB_SVrefine2PBcRplusDovetail_11761	N	<DEL>	10	PASS	END=128775582;SVTYPE=DEL;SVLEN=167;SC=pbsv;NumNeighbors=0;NumThresholdNeighbors=0	GT	0/1
chr9	140619266	HG2_PB_SVrefine2Falcon2Bionano_5171	N	<INS>	10	PASS	END=140619266;SVTYPE=INS;SVLEN=152;SC=pbsv;NumNeighbors=0;NumThresholdNeighbors=0	GT	0/1
chr9	90814782	HG2_Ill_SVrefine2DISCOVARplusDovetail_13641	N	<INS>	20	PASS	END=90814782;SVTYPE=INS;SVLEN=11136;SC=cuteSV,pbsv,SVIM;NumNeighbors=0;NumThresholdNeighbors=0;MatchId=1297;TruScore=0.666667;PctSeqSimilarity=0;PctSizeSimilarity=1;PctRecOverlap=1;SizeDiff=0;StartDistance=0;EndDistance=0	GT	1/1
chr9	2351287	HG2_Ill_GATKHCSBGrefine_6816	N	<INS>	20	PASS	END=2351287;SVTYPE=INS;SVLEN=315;SC=SVIM;NumNeighbors=0;NumThresholdNeighbors=0	GT	0/1
chr9	121930878	HG2_Ill_GATKHC_17114	N	<INS>	20	PASS	END=121930878;SVTYPE=INS;SVLEN=59;SC=pbsv;NumNeighbors=0;NumThresholdNeighbors=0	GT	0/1
chr9	91274544	HG2_PB_PB10Xdip_31761	N	<INS>	10	PASS	END=91274544;SVTYPE=INS;SVLEN=5908;SC=SVIM;NumNeighbors=0;NumThresholdNeighbors=0	GT	1/1
chr9	133833972	HG2_PB_SVrefine2Falcon2Bionano_5063	N	<INS>	20	PASS	END=133833972;SVTYPE=INS;SVLEN=2469;SC=cuteSV,SVIM;NumNeighbors=0;NumThresholdNeighbors=0;MatchId=1301;TruScore=0.666667;PctSeqSimilarity=0;PctSizeSimilarity=1;PctRecOverlap=1;SizeDiff=0;StartDistance=0;EndDistance=0	GT	1/1
chr9	998541	HG2_PB_SVrefine2Falcon1plusDovetail_12203	N	<INS>	10	PASS	END=998541;SVTYPE=INS;SVLEN=392;SC=pbsv;NumNeighbors=0;NumThresholdNeighbors=0	GT	0/1
chr9	73023900	HG3_PB_SVrefine2PBcRDovetail_4744	N	<INS>	20	PASS	END=73023900;SVTYPE=INS;SVLEN=102;SC=pbsv,SVIM-asm,Dipcall;NumNeighbors=0;NumThresholdNeighbors=0;MatchId=821;TruScore=0.666667;PctSeqSimilarity=0;PctSizeSimilarity=1;PctRecOverlap=1;SizeDiff=0;StartDistance=0;EndDistance=0	GT	0/1
chr9	2276591	HG3_Ill_250bpfermikitraw_13156	N	<INS>	20	PASS	END=2276591;SVTYPE=INS;SVLEN=57;SC=pbsv;NumNeighbors=0;NumThresholdNeighbors=0	GT	1/1
chr9	140870948	HG4_PB_SVrefine2Falcon1Dovetail_6644	N	<DEL>	10	PASS	END=140871142;SVTYPE=DEL;SVLEN=194;SC=cuteSV,pbsv,SVIM;NumNeighbors=0;NumThresholdNeighbors=0;MatchId=1307;TruScore=0.666667;PctSeqSimilarity=0;PctSizeSimilarity=1;PctRecOverlap=1;SizeDiff=0;StartDistance=0;EndDistance=0	GT	0/1
chr9	139650167	HG4_Ill_250bpfermikitraw_14390	N	<INS>	20	PASS	END=139650167;SVTYPE=INS;SVLEN=60;SC=pbsv;NumNeighbors=0;NumThresholdNeighbors=0	GT	0/1
chr9	107058067	HG2_PB_SVrefine2Falcon1plusDovetail_12494	N	<INS>	20	PASS	END=107058067;SVTYPE=INS;SVLEN=673;SC=cuteSV,pbsv,SVIM;NumNeighbors=0;NumThresholdNeighbors=0;MatchId=1309;TruScore=0.666667;PctSeqSimilarity=0;PctSizeSimilarity=1;PctRecOverlap=1;SizeDiff=0;StartDistance=0;EndDistance=0	GT	0/1
chr9	137621288	HG4_PB_SVrefine2Falcon1Dovetail_6568	N	<INS>	10	PASS	END=137621288;SVTYPE=INS;SVLEN=500;SC=pbsv;NumNeighbors=0;NumThresholdNeighbors=0	GT	0/1
chr9	140244442	HG2_PB_SVrefine2PBcRplusDovetail_11886	N	<INS>	10	PASS	END=140244442;SVTYPE=INS;SVLEN=314;SC=cuteSV,pbsv,SVIM,SVIM-asm,PAV,Dipcall;NumNeighbors=0;NumThresholdNeighbors=0;MatchId=1311;TruScore=0.666667;PctSeqSimilarity=0;PctSizeSimilarity=1;PctRecOverlap=1;SizeDiff=0;StartDistance=0;EndDistance=0	GT	1/1
chr9	81297748	HG2_PB_PB10Xdip_31687	N	<INS>	10	PASS	END=81297748;SVTYPE=INS;SVLEN=1318;SC=SVIM;NumNeighbors=0;NumThresholdNeighbors=0	GT	1/1
chr9	137470119	HG2_PB_PB10Xdip_30928	N	<INS>	10	PASS	END=137470119;SVTYPE=INS;SVLEN=2869;SC=SVIM;NumNeighbors=0;NumThresholdNeighbors=0	GT	0/1
chr9	140816379	HG3_Ill_250bpfermikitraw_14126	N	<INS>	20	PASS	END=140816379;SVTYPE=INS;SVLEN=57;SC=pbsv;NumNeighbors=0;NumThresholdNeighbors=0	GT	1/1
chr9	33251884	HG2_PB_SVrefine2PB10Xhap12_7439	N	<DEL>	10	PASS	END=33251950;SVTYPE=DEL;SVLEN=66;SC=pbsv;NumNeighbors=0;NumThresholdNeighbors=0	GT	1/1
chr9	137548736	HG2_PB_SVrefine2PB10Xhap12_7811	N	<INS>	10	PASS	END=137548736;SVTYPE=INS;SVLEN=1076;SC=cuteSV,SVIM;NumNeighbors=0;NumThresholdNeighbors=0;MatchId=1316;TruScore=0.666667;PctSeqSimilarity=0;PctSizeSimilarity=1;PctRecOverlap=1;SizeDiff=0;StartDistance=0;EndDistance=0	GT	1/1
chr9	22395706	HG3_Ill_SVrefine2DISCOVARDovetail_7549	N	<INS>	20	PASS	END=22395706;SVTYPE=INS;SVLEN=305;SC=SVIM;NumNeighbors=0;NumThresholdNeighbors=0	GT	0/1
chr9	112261394	HG2_PB_SVrefine2Falcon1plusDovetail_12514	N	<INS>	20	PASS	END=112261394;SVTYPE=INS;SVLEN=299;SC=SVIM;NumNeighbors=0;NumThresholdNeighbors=0	GT	0/1
chr9	35018976	HG4_Ill_GATKHC_16537	N	<INS>	20	PASS	END=35018976;SVTYPE=INS;SVLEN=64;SC=pbsv;NumNeighbors=0;NumThresholdNeighbors=0	GT	1/1
chr9	134234685	HG3_Ill_GATKHCSBGrefine_7171	N	<INS>	20	PASS	END=134234685;SVTYPE=INS;SVLEN=1139;SC=SVIM;NumNeighbors=0;NumThresholdNeighbors=0	GT	0/1
chr9	134245594	HG4_Ill_250bpfermikitraw_14276	N	<INS>	20	PASS	END=134245594;SVTYPE=INS;SVLEN=66;SC=pbsv;NumNeighbors=0;NumThresholdNeighbors=0	GT	1/1
chr9	134289812	HG4_PB_pbsv_10668	N	<INS>	10	PASS	END=134289812;SVTYPE=INS;SVLEN=3649;SC=SVIM;NumNeighbors=0;NumThresholdNeighbors=0	GT	0/1
chr9	137368249	HG2_PB_SVrefine2Falcon2Bionano_5102	N	<INS>	10	PASS	END=137368249;SVTYPE=INS;SVLEN=160;SC=pbsv;NumNeighbors=0;NumThresholdNeighbors=0	GT	1/1
chr9	817447	HG2_PB_SVrefine2PBcRplusDovetail_11406	N	<INS>	20	PASS	END=817447;SVTYPE=INS;SVLEN=1251;SC=SVIM;NumNeighbors=0;NumThresholdNeighbors=0	GT	0/1
chr9	28848068	HG3_Ill_GATKHCSBGrefine_6805	N	<INS>	20	PASS	END=28848068;SVTYPE=INS;SVLEN=141;SC=SVIM-asm,Dipcall;NumNeighbors=0;NumThresholdNeighbors=0;MatchId=281;TruScore=0.666667;PctSeqSimilarity=0;PctSizeSimilarity=1;PctRecOverlap=1;SizeDiff=0;StartDistance=0;EndDistance=0	GT	0/1
chr9	83407583	HG2_Ill_GATKHCSBGrefine_7047	N	<INS>	20	PASS	END=83407583;SVTYPE=INS;SVLEN=307;SC=SVIM;NumNeighbors=0;NumThresholdNeighbors=0	GT	0/1
chr10	85667207	HG2_PB_SVrefine2Falcon1plusDovetail_1364	N	<INS>	10	PASS	END=85667207;SVTYPE=INS;SVLEN=209;SC=pbsv;NumNeighbors=0;NumThresholdNeighbors=0	GT	0/1
chr10	133763584	HG3_PB_SVrefine2Falcon1Dovetail_7117	N	<INS>	10	PASS	END=133763584;SVTYPE=INS;SVLEN=340;SC=pbsv;NumNeighbors=0;NumThresholdNeighbors=0	GT	0/1
chr10	29177725	HG3_Ill_150bpfermikitraw_14033	N	<INS>	20	PASS	END=29177725;SVTYPE=INS;SVLEN=182;SC=Dipcall;NumNeighbors=0;NumThresholdNeighbors=0	GT	0/1
chr10	53495447	HG2_Ill_GATKHCSBGrefine_7616	N	<INS>	20	PASS	END=53495447;SVTYPE=INS;SVLEN=88;SC=pbsv;NumNeighbors=0;NumThresholdNeighbors=0	GT	0/1
chr10	134490455	HG3_Ill_GATKHCSBGrefine_7864	N	<INS>	20	PASS	END=134490455;SVTYPE=INS;SVLEN=60;SC=pbsv;NumNeighbors=0;NumThresholdNeighbors=0	GT	0/1
chr10	113097436	HG4_Ill_250bpfermikitraw_15440	N	<INS>	20	PASS	END=113097436;SVTYPE=INS;SVLEN=138;SC=pbsv;NumNeighbors=0;NumThresholdNeighbors=0	GT	0/1
chr10	115048250	HG4_Ill_MetaSV_681	N	<INS>	20	PASS	END=115048250;SVTYPE=INS;SVLEN=316;SC=SVIM;NumNeighbors=0;NumThresholdNeighbors=0	GT	0/1
chr10	19819311	HG3_Ill_250bpfermikitraw_14416	N	<INS>	20	PASS	END=19819311;SVTYPE=INS;SVLEN=60;SC=pbsv;NumNeighbors=0;NumThresholdNeighbors=0	GT	0/1
chr10	71999743	HG2_PB_SVrefine2Falcon2Bionano_5468	N	<INS>	20	PASS	END=71999743;SVTYPE=INS;SVLEN=111;SC=pbsv;NumNeighbors=0;NumThresholdNeighbors=0	GT	1/1
chr10	130262625	HG4_PB_SVrefine2Falcon1Dovetail_7105	N	<INS>	10	PASS	END=130262625;SVTYPE=INS;SVLEN=3138;SC=cuteSV,SVIM;NumNeighbors=0;NumThresholdNeighbors=0;MatchId=1344;TruScore=0.666667;PctSeqSimilarity=0;PctSizeSimilarity=1;PctRecOverlap=1;SizeDiff=0;StartDistance=0;EndDistance=0	GT	1/1
chr10	28042240	HG2_Ill_GATKHCSBGrefine_7529	N	<INS>	20	PASS	END=28042240;SVTYPE=INS;SVLEN=78;SC=Dipcall;NumNeighbors=0;NumThresholdNeighbors=0	GT	0/1
chr10	82189345	HG3_PB_HySA_17292	N	<INS>	10	PASS	END=82189345;SVTYPE=INS;SVLEN=68;SC=pbsv;NumNeighbors=0;NumThresholdNeighbors=0	GT	0/1
chr10	82524373	HG4_PB_HySA_16704	N	<INS>	10	PASS	END=82524373;SVTYPE=INS;SVLEN=1556;SC=SVIM,Dipcall;NumNeighbors=0;NumThresholdNeighbors=0;MatchId=297;TruScore=0.666667;PctSeqSimilarity=0;PctSizeSimilarity=1;PctRecOverlap=1;SizeDiff=0;StartDistance=0;EndDistance=0	GT	0/1
chr10	1600392	HG2_PB_SVrefine2Falcon2Bionano_5219	N	<INS>	10	PASS	END=1600392;SVTYPE=INS;SVLEN=355;SC=pbsv;NumNeighbors=0;NumThresholdNeighbors=0	GT	1/1
chr10	47061089	HG4_Ill_manta_2697	N	<INS>	20	PASS	END=47061089;SVTYPE=INS;SVLEN=107;SC=SVIM,Dipcall;NumNeighbors=0;NumThresholdNeighbors=0;MatchId=298;TruScore=0.666667;PctSeqSimilarity=0;PctSizeSimilarity=1;PctRecOverlap=1;SizeDiff=0;StartDistance=0;EndDistance=0	GT	0/1
chr10	47083158	HG4_Ill_Krunchall_15679	N	<DEL>	20	PASS	END=47083218;SVTYPE=DEL;SVLEN=60;SC=Dipcall;NumNeighbors=0;NumThresholdNeighbors=0	GT	0/1
chr10	47088375	HG2_PB_SVrefine2PBcRplusDovetail_1202	N	<DEL>	20	PASS	END=47088703;SVTYPE=DEL;SVLEN=328;SC=PAV,Dipcall;NumNeighbors=0;NumThresholdNeighbors=0;MatchId=285;TruScore=0.666667;PctSeqSimilarity=0;PctSizeSimilarity=1;PctRecOverlap=1;SizeDiff=0;StartDistance=0;EndDistance=0	GT	0/1
chr10	11411709	HG4_Ill_150bpfermikitraw_14000	N	<INS>	20	PASS	END=11411709;SVTYPE=INS;SVLEN=265;SC=cuteSV,SVIM;NumNeighbors=0;NumThresholdNeighbors=0;MatchId=1353;TruScore=0.666667;PctSeqSimilarity=0;PctSizeSimilarity=1;PctRecOverlap=1;SizeDiff=0;StartDistance=0;EndDistance=0	GT	0/1
chr10	7761886	HG2_PB_SVrefine2PB10Xhap12_8044	N	<INS>	10	PASS	END=7761886;SVTYPE=INS;SVLEN=70;SC=pbsv;NumNeighbors=0;NumThresholdNeighbors=0	GT	1/1
chr10	82303672	HG2_Ill_GATKHCSBGrefine_7732	N	<INS>	20	PASS	END=82303672;SVTYPE=INS;SVLEN=210;SC=pbsv;NumNeighbors=0;NumThresholdNeighbors=0	GT	0/1
chr10	66837054	HG3_PB_SVrefine2Falcon1Dovetail_6849	N	<INS>	20	PASS	END=66837054;SVTYPE=INS;SVLEN=314;SC=SVIM;NumNeighbors=0;NumThresholdNeighbors=0	GT	0/1
chr10	124735996	HG2_PB_HySA_21167	N	<INS>	20	PASS	END=124735996;SVTYPE=INS;SVLEN=321;SC=SVIM;NumNeighbors=0;NumThresholdNeighbors=0	GT	0/1
chr10	97668524	HG2_PB_SVrefine2Falcon2Bionano_5538	N	<INS>	20	PASS	END=97668524;SVTYPE=INS;SVLEN=319;SC=SVIM;NumNeighbors=0;NumThresholdNeighbors=0	GT	1/1
chr10	131880073	HG2_Ill_SVrefine2DISCOVARplusDovetail_1770	N	<INS>	20	PASS	END=131880073;SVTYPE=INS;SVLEN=1678;SC=SVIM;NumNeighbors=0;NumThresholdNeighbors=0	GT	1/1
chr10	56539248	HG2_PB_assemblyticsPBcR_2771	N	<INS>	20	PASS	END=56539248;SVTYPE=INS;SVLEN=52;SC=pbsv;NumNeighbors=0;NumThresholdNeighbors=0	GT	1/1
chr10	98198881	HG3_Ill_SVrefine2DISCOVARDovetail_8499	N	<INS>	20	PASS	END=98198881;SVTYPE=INS;SVLEN=1170;SC=SVIM;NumNeighbors=0;NumThresholdNeighbors=0	GT	1/1
chr10	6502789	HG3_Ill_GATKHC_17519	N	<INS>	20	PASS	END=6502789;SVTYPE=INS;SVLEN=57;SC=pbsv;NumNeighbors=0;NumThresholdNeighbors=0	GT	0/1
chr10	134941336	HG4_PB_HySA_17253	N	<INS>	10	PASS	END=134941336;SVTYPE=INS;SVLEN=119;SC=pbsv,Dipcall;NumNeighbors=0;NumThresholdNeighbors=0;MatchId=860;TruScore=0.666667;PctSeqSimilarity=0;PctSizeSimilarity=1;PctRecOverlap=1;SizeDiff=0;StartDistance=0;EndDistance=0	GT	0/1
chr10	50949910	HG2_PB_SVrefine2PB10Xhap12_8234	N	<INS>	20	PASS	END=50949910;SVTYPE=INS;SVLEN=847;SC=SVIM,SVIM-asm,PAV,Dipcall;NumNeighbors=0;NumThresholdNeighbors=0;MatchId=302;TruScore=0.666667;PctSeqSimilarity=0;PctSizeSimilarity=1;PctRecOverlap=1;SizeDiff=0;StartDistance=0;EndDistance=0	GT	1/1
chr10	121306836	HG2_PB_SVrefine2PB10Xhap12_8409	N	<INS>	20	PASS	END=121306836;SVTYPE=INS;SVLEN=1981;SC=SVIM;NumNeighbors=0;NumThresholdNeighbors=0	GT	1/1
chr10	12457207	HG4_Ill_GATKHCSBGrefine_7629	N	<INS>	20	PASS	END=12457207;SVTYPE=INS;SVLEN=314;SC=SVIM;NumNeighbors=0;NumThresholdNeighbors=0	GT	0/1
chr10	535479	HG3_Ill_SVrefine2DISCOVARDovetail_7998	N	<DEL>	20	PASS	END=535675;SVTYPE=DEL;SVLEN=196;SC=Dipcall;NumNeighbors=0;NumThresholdNeighbors=0	GT	0/1
chr10	133968489	HG3_PB_SVrefine2Falcon1Dovetail_7120	N	<INS>	20	PASS	END=133968489;SVTYPE=INS;SVLEN=378;SC=cuteSV,SVIM;NumNeighbors=0;NumThresholdNeighbors=0;MatchId=1369;TruScore=0.666667;PctSeqSimilarity=0;PctSizeSimilarity=1;PctRecOverlap=1;SizeDiff=0;StartDistance=0;EndDistance=0	GT	1/1
chr10	50131551	HG4_Ill_GATKHCSBGrefine_7790	N	<INS>	20	PASS	END=50131551;SVTYPE=INS;SVLEN=64;SC=Dipcall;NumNeighbors=0;NumThresholdNeighbors=0	GT	0/1
chr10	129227238	HG2_PB_assemblyticsfalcon_3487	N	<INS>	20	PASS	END=129227238;SVTYPE=INS;SVLEN=51;SC=pbsv;NumNeighbors=0;NumThresholdNeighbors=0	GT	0/1
chr10	89892056	HG2_PB_SVrefine2Falcon2Bionano_5513	N	<INS>	20	PASS	END=89892056;SVTYPE=INS;SVLEN=96;SC=pbsv;NumNeighbors=0;NumThresholdNeighbors=0	GT	0/1
chr10	62234975	HG4_PB_SVrefine2Falcon1Dovetail_6888	N	<INS>	20	PASS	END=62234975;SVTYPE=INS;SVLEN=340;SC=SVIM;NumNeighbors=0;NumThresholdNeighbors=0	GT	0/1
chr10	50830010	HG3_Ill_GATKHCSBGrefine_7514	N	<INS>	20	PASS	END=50830010;SVTYPE=INS;SVLEN=66;SC=pbsv;NumNeighbors=0;NumThresholdNeighbors=0	GT	1/1
chr10	12667645	HG2_PB_pbsv_11073	N	<INS>	10	PASS	END=12667645;SVTYPE=INS;SVLEN=331;SC=cuteSV,SVIM;NumNeighbors=0;NumThresholdNeighbors=0;MatchId=1376;TruScore=0.666667;PctSeqSimilarity=0;PctSizeSimilarity=1;PctRecOverlap=1;SizeDiff=0;StartDistance=0;EndDistance=0	GT	0/1
chr10	103614823	HG2_PB_SVrefine2Falcon1plusDovetail_1426	N	<INS>	20	PASS	END=103614823;SVTYPE=INS;SVLEN=1511;SC=SVIM;NumNeighbors=0;NumThresholdNeighbors=0	GT	1/1
chr10	103795963	HG3_Ill_GATKHC_18506	N	<INS>	20	PASS	END=103795963;SVTYPE=INS;SVLEN=142;SC=pbsv;NumNeighbors=0;NumThresholdNeighbors=0	GT	1/1
chr10	103846859	HG2_Ill_MetaSV_644	N	<DEL>	20	PASS	END=103852217;SVTYPE=DEL;SVLEN=5358;SC=SVIM;NumNeighbors=0;NumThresholdNeighbors=0	GT	0/1
chr10	25707686	HG3_PB_SVrefine2PBcRDovetail_5224	N	<INS>	10	PASS	END=25707686;SVTYPE=INS;SVLEN=6054;SC=SVIM;NumNeighbors=0;NumThresholdNeighbors=0	GT	0/1
chr10	43677327	HG2_PB_PB10Xdip_3820	N	<INS>	20	PASS	END=43677327;SVTYPE=INS;SVLEN=1359;SC=SVIM;NumNeighbors=0;NumThresholdNeighbors=0	GT	0/1
chr10	23797034	HG4_Ill_SVrefine2DISCOVARDovetail_7964	N	<INS>	20	PASS	END=23797034;SVTYPE=INS;SVLEN=572;SC=SVIM;NumNeighbors=0;NumThresholdNeighbors=0	GT	0/1
chr10	23842041	HG2_PB_SVrefine2Falcon1plusDovetail_1183	N	<INS>	20	PASS	END=23842041;SVTYPE=INS;SVLEN=3431;SC=SVIM;NumNeighbors=0;NumThresholdNeighbors=0	GT	0/1
chr10	32674065	HG3_Ill_GATKHCSBGrefine_7452	N	<INS>	20	PASS	END=32674065;SVTYPE=INS;SVLEN=313;SC=SVIM;NumNeighbors=0;NumThresholdNeighbors=0	GT	0/1
chr10	108980661	HG3_PB_pbsv_11287	N	<INS>	20	PASS	END=108980661;SVTYPE=INS;SVLEN=322;SC=SVIM;NumNeighbors=0;NumThresholdNeighbors=0	GT	0/1
chr10	64688669	HG2_Ill_Krunchall_15533	N	<INS>	20	PASS	END=64688669;SVTYPE=INS;SVLEN=79;SC=pbsv;NumNeighbors=0;NumThresholdNeighbors=0	GT	0/1
chr10	14484817	HG4_PB_HySA_16174	N	<INS>	20	PASS	END=14484817;SVTYPE=INS;SVLEN=304;SC=SVIM;NumNeighbors=0;NumThresholdNeighbors=0	GT	0/1
chr10	23775696	HG3_PB_pbsv_10869	N	<INS>	20	PASS	END=23775696;SVTYPE=INS;SVLEN=345;SC=SVIM;NumNeighbors=0;NumThresholdNeighbors=0	GT	0/1
chr10	116758387	HG2_PB_SVrefine2Falcon1plusDovetail_1466	N	<DEL>	10	PASS	END=116758475;SVTYPE=DEL;SVLEN=88;SC=pbsv;NumNeighbors=0;NumThresholdNeighbors=0	GT	0/1
chr10	774939	HG4_PB_HySA_15875	N	<DEL>	20	PASS	END=775015;SVTYPE=DEL;SVLEN=76;SC=Dipcall;NumNeighbors=0;NumThresholdNeighbors=0	GT	0/1
chr10	812272	HG2_PB_pbsv_10858	N	<INS>	10	PASS	END=812272;SVTYPE=INS;SVLEN=87;SC=Dipcall;NumNeighbors=0;NumThresholdNeighbors=0	GT	0/1
chr10	72527416	HG2_Ill_SVrefine2DISCOVARplusDovetail_1511	N	<INS>	20	PASS	END=72527416;SVTYPE=INS;SVLEN=100;SC=pbsv;NumNeighbors=0;NumThresholdNeighbors=0	GT	1/1
chr10	134257457	HG2_PB_SVrefine2PB10Xhap12_8519	N	<INS>	10	PASS	END=134257457;SVTYPE=INS;SVLEN=304;SC=cuteSV,SVIM;NumNeighbors=0;NumThresholdNeighbors=0;MatchId=1394;TruScore=0.666667;PctSeqSimilarity=0;PctSizeSimilarity=1;PctRecOverlap=1;SizeDiff=0;StartDistance=0;EndDistance=0	GT	1/1
chr10	101011255	HG2_Ill_SVrefine2DISCOVARplusDovetail_1644	N	<INS>	20	PASS	END=101011255;SVTYPE=INS;SVLEN=96;SC=pbsv;NumNeighbors=0;NumThresholdNeighbors=0	GT	1/1
chr10	109847087	HG2_PB_SVrefine2PB10Xhap12_8369	N	<INS>	20	PASS	END=109847087;SVTYPE=INS;SVLEN=1777;SC=cuteSV,SVIM;NumNeighbors=0;NumThresholdNeighbors=0;MatchId=1396;TruScore=0.666667;PctSeqSimilarity=0;PctSizeSimilarity=1;PctRecOverlap=1;SizeDiff=0;StartDistance=0;EndDistance=0	GT	1/1
chr10	73448108	HG3_PB_SVrefine2Falcon1Dovetail_6879	N	<INS>	10	PASS	END=73448108;SVTYPE=INS;SVLEN=914;SC=cuteSV,SVIM,SVIM-asm,PAV,Dipcall;NumNeighbors=0;NumThresholdNeighbors=0;MatchId=1397;TruScore=0.666667;PctSeqSimilarity=0;PctSizeSimilarity=1;PctRecOverlap=1;SizeDiff=0;StartDistance=0;EndDistance=0	GT	1/1
chr10	131578128	HG2_PB_SVrefine2Falcon2Bionano_5653	N	<INS>	10	PASS	END=131578128;SVTYPE=INS;SVLEN=243;SC=pbsv;NumNeighbors=0;NumThresholdNeighbors=0	GT	1/1
chr10	55983284	HG3_PB_pbsv_11038	N	<INS>	20	PASS	END=55983284;SVTYPE=INS;SVLEN=343;SC=SVIM;NumNeighbors=0;NumThresholdNeighbors=0	GT	0/1
chr10	29146319	HG2_PB_pbsv_11184	N	<INS>	20	PASS	END=29146319;SVTYPE=INS;SVLEN=284;SC=SVIM;NumNeighbors=0;NumThresholdNeighbors=0	GT	0/1
chr10	29147339	HG3_Ill_GATKHCSBGrefine_7437	N	<INS>	20	PASS	END=29147339;SVTYPE=INS;SVLEN=51;SC=cuteSV;NumNeighbors=0;NumThresholdNeighbors=0	GT	0/1
chr10	134201666	HG2_PB_SVrefine2Falcon2Bionano_5700	N	<INS>	10	PASS	END=134201666;SVTYPE=INS;SVLEN=1221;SC=cuteSV,SVIM,SVIM-asm,PAV,Dipcall;NumNeighbors=0;NumThresholdNeighbors=0;MatchId=1401;TruScore=0.666667;PctSeqSimilarity=0;PctSizeSimilarity=1;PctRecOverlap=1;SizeDiff=0;StartDistance=0;EndDistance=0	GT	1/1
chr10	70022233	HG3_PB_pbsv_11108	N	<INS>	10	PASS	END=70022233;SVTYPE=INS;SVLEN=145;SC=pbsv;NumNeighbors=0;NumThresholdNeighbors=0	GT	0/1
chr10	123343850	HG2_PB_SVrefine2Falcon2Bionano_5619	N	<INS>	10	PASS	END=123343850;SVTYPE=INS;SVLEN=398;SC=cuteSV,pbsv,SVIM;NumNeighbors=0;NumThresholdNeighbors=0;MatchId=1403;TruScore=0.666667;PctSeqSimilarity=0;PctSizeSimilarity=1;PctRecOverlap=1;SizeDiff=0;StartDistance=0;EndDistance=0	GT	1/1
chr10	95941604	HG4_Ill_SVrefine2DISCOVARDovetail_8286	N	<INS>	20	PASS	END=95941604;SVTYPE=INS;SVLEN=142;SC=pbsv;NumNeighbors=0;NumThresholdNeighbors=0	GT	0/1
chr10	134894396	HG2_10X_SVrefine210Xhap12_8315	N	<DEL>	20	PASS	END=134894481;SVTYPE=DEL;SVLEN=85;SC=Dipcall;NumNeighbors=0;NumThresholdNeighbors=0	GT	0/1
chr10	446411	HG4_PB_SVrefine2Falcon1Dovetail_6655	N	<DEL>	20	PASS	END=447766;SVTYPE=DEL;SVLEN=1355;SC=pbsv;NumNeighbors=0;NumThresholdNeighbors=0	GT	0/1
chr10	8339145	HG4_PB_SVrefine2Falcon1Dovetail_6758	N	<INS>	20	PASS	END=8339145;SVTYPE=INS;SVLEN=195;SC=pbsv;NumNeighbors=0;NumThresholdNeighbors=0	GT	1/1
chr10	8405069	HG2_PB_SVrefine2Falcon1plusDovetail_1109	N	<INS>	10	PASS	END=8405069;SVTYPE=INS;SVLEN=156;SC=cuteSV,pbsv,SVIM,SVIM-asm,Dipcall;NumNeighbors=0;NumThresholdNeighbors=0;MatchId=1409;TruScore=0.666667;PctSeqSimilarity=0;PctSizeSimilarity=1;PctRecOverlap=1;SizeDiff=0;StartDistance=0;EndDistance=0	GT	0/1
chr10	9449743	HG2_Ill_250bpfermikitraw_14725	N	<DEL>	20	PASS	END=9449797;SVTYPE=DEL;SVLEN=54;SC=Dipcall;NumNeighbors=0;NumThresholdNeighbors=0	GT	1/1
chr10	9474846	HG4_Ill_GATKHCSBGrefine_7611	N	<INS>	20	PASS	END=9474846;SVTYPE=INS;SVLEN=316;SC=SVIM;NumNeighbors=0;NumThresholdNeighbors=0	GT	0/1
chr10	80282825	HG4_Ill_GATKHC_18429	N	<INS>	20	PASS	END=80282825;SVTYPE=INS;SVLEN=56;SC=pbsv,SVIM;NumNeighbors=0;NumThresholdNeighbors=0;MatchId=894;TruScore=0.666667;PctSeqSimilarity=0;PctSizeSimilarity=1;PctRecOverlap=1;SizeDiff=0;StartDistance=0;EndDistance=0	GT	0/1
chr10	20007037	HG4_Ill_GATKHCSBGrefine_7666	N	<INS>	20	PASS	END=20007037;SVTYPE=INS;SVLEN=76;SC=pbsv;NumNeighbors=0;NumThresholdNeighbors=0	GT	0/1
chr10	125013868	HG2_PB_SVrefine2Falcon1plusDovetail_1490	N	<INS>	10	PASS	END=125013868;SVTYPE=INS;SVLEN=2497;SC=cuteSV,SVIM,SVIM-asm,PAV,Dipcall;NumNeighbors=0;NumThresholdNeighbors=0;MatchId=1414;TruScore=0.666667;PctSeqSimilarity=0;PctSizeSimilarity=1;PctRecOverlap=1;SizeDiff=0;StartDistance=0;EndDistance=0	GT	1/1
chr10	134843348	HG2_PB_SVrefine2PBcRplusDovetail_1521	N	<INS>	10	PASS	END=134843348;SVTYPE=INS;SVLEN=54;SC=pbsv;NumNeighbors=0;NumThresholdNeighbors=0	GT	1/1
chr10	31067943	HG2_Ill_manta_3154	N	<INS>	20	PASS	END=31067943;SVTYPE=INS;SVLEN=68;SC=pbsv;NumNeighbors=0;NumThresholdNeighbors=0	GT	0/1
chr10	1205552	HG2_PB_SVrefine2Falcon2Bionano_5204	N	<INS>	20	PASS	END=1205552;SVTYPE=INS;SVLEN=190;SC=pbsv;NumNeighbors=0;NumThresholdNeighbors=0	GT	0/1
chr10	21350224	HG2_Ill_250bpfermikitraw_14827	N	<INS>	20	PASS	END=21350224;SVTYPE=INS;SVLEN=104;SC=pbsv,Dipcall;NumNeighbors=0;NumThresholdNeighbors=0;MatchId=896;TruScore=0.666667;PctSeqSimilarity=0;PctSizeSimilarity=1;PctRecOverlap=1;SizeDiff=0;StartDistance=0;EndDistance=0	GT	0/1
chr10	115449670	HG4_Ill_SVrefine2DISCOVARDovetail_8364	N	<INS>	20	PASS	END=115449670;SVTYPE=INS;SVLEN=127;SC=pbsv;NumNeighbors=0;NumThresholdNeighbors=0	GT	1/1
chr10	73056726	HG3_Ill_GATKHCSBGrefine_7610	N	<DEL>	10	PASS	END=73056824;SVTYPE=DEL;SVLEN=98;SC=cuteSV;NumNeighbors=0;NumThresholdNeighbors=0	GT	0/1
chr10	54466928	HG3_Ill_GATKHCSBGrefine_7528	N	<INS>	20	PASS	END=54466928;SVTYPE=INS;SVLEN=324;SC=SVIM;NumNeighbors=0;NumThresholdNeighbors=0	GT	0/1
chr10	127513335	HG2_Ill_MetaSV_680	N	<INS>	20	PASS	END=127513335;SVTYPE=INS;SVLEN=419;SC=cuteSV,pbsv,SVIM;NumNeighbors=0;NumThresholdNeighbors=0;MatchId=1421;TruScore=0.666667;PctSeqSimilarity=0;PctSizeSimilarity=1;PctRecOverlap=1;SizeDiff=0;StartDistance=0;EndDistance=0	GT	1/1
chr10	35899757	HG2_10X_SVrefine210Xhap12_7888	N	<INS>	20	PASS	END=35899757;SVTYPE=INS;SVLEN=1728;SC=SVIM;NumNeighbors=0;NumThresholdNeighbors=0	GT	0/1
chr10	64130425	HG2_PB_SVrefine2PB10Xhap12_8265	N	<INS>	20	PASS	END=64130425;SVTYPE=INS;SVLEN=1120;SC=SVIM,SVIM-asm,PAV,Dipcall;NumNeighbors=0;NumThresholdNeighbors=0;MatchId=315;TruScore=0.666667;PctSeqSimilarity=0;PctSizeSimilarity=1;PctRecOverlap=1;SizeDiff=0;StartDistance=0;EndDistance=0	GT	1/1
chr10	92404112	HG4_Ill_manta_2756	N	<INS>	20	PASS	END=92404112;SVTYPE=INS;SVLEN=110;SC=pbsv;NumNeighbors=0;NumThresholdNeighbors=0	GT	0/1
chr10	82972198	HG2_Ill_SVrefine2DISCOVARplusDovetail_1558	N	<INS>	20	PASS	END=82972198;SVTYPE=INS;SVLEN=2902;SC=SVIM;NumNeighbors=0;NumThresholdNeighbors=0	GT	1/1
chr10	72314739	HG2_PB_assemblyticsfalcon_2992	N	<INS>	10	PASS	END=72314739;SVTYPE=INS;SVLEN=229;SC=cuteSV,SVIM;NumNeighbors=0;NumThresholdNeighbors=0;MatchId=1426;TruScore=0.666667;PctSeqSimilarity=0;PctSizeSimilarity=1;PctRecOverlap=1;SizeDiff=0;StartDistance=0;EndDistance=0	GT	1/1
chr10	48419943	HG2_Ill_breakscan11_4172	N	<INS>	20	PASS	END=48419943;SVTYPE=INS;SVLEN=309;SC=SVIM;NumNeighbors=0;NumThresholdNeighbors=0	GT	0/1
chr10	104889290	HG4_PB_SVrefine2Falcon1Dovetail_7023	N	<INS>	10	PASS	END=104889290;SVTYPE=INS;SVLEN=166;SC=pbsv;NumNeighbors=0;NumThresholdNeighbors=0	GT	0/1
chr10	33384361	HG2_10X_SVrefine210Xhap12_7876	N	<INS>	20	PASS	END=33384361;SVTYPE=INS;SVLEN=106;SC=pbsv;NumNeighbors=0;NumThresholdNeighbors=0	GT	0/1
chr10	110489824	HG2_PB_SVrefine2PB10Xhap12_8370	N	<INS>	20	PASS	END=110489824;SVTYPE=INS;SVLEN=1071;SC=cuteSV,SVIM;NumNeighbors=0;NumThresholdNeighbors=0;MatchId=1430;TruScore=0.666667;PctSeqSimilarity=0;PctSizeSimilarity=1;PctRecOverlap=1;SizeDiff=0;StartDistance=0;EndDistance=0	GT	1/1
chr10	134678126	HG2_PB_HySA_21464	N	<INS>	10	PASS	END=134678126;SVTYPE=INS;SVLEN=176;SC=pbsv;NumNeighbors=0;NumThresholdNeighbors=0	GT	1/1
chr10	134687791	HG2_PB_SVrefine2Falcon2Bionano_5718	N	<INS>	20	PASS	END=134687791;SVTYPE=INS;SVLEN=170;SC=pbsv;NumNeighbors=0;NumThresholdNeighbors=0	GT	1/1
chr10	134813114	HG3_PB_SVrefine2Falcon1Dovetail_7162	N	<INS>	10	PASS	END=134813114;SVTYPE=INS;SVLEN=175;SC=pbsv,Dipcall;NumNeighbors=0;NumThresholdNeighbors=0;MatchId=905;TruScore=0.666667;PctSeqSimilarity=0;PctSizeSimilarity=1;PctRecOverlap=1;SizeDiff=0;StartDistance=0;EndDistance=0	GT	0/1
chr10	134749328	HG4_PB_HySA_17230	N	<INS>	10	PASS	END=134749328;SVTYPE=INS;SVLEN=69;SC=pbsv;NumNeighbors=0;NumThresholdNeighbors=0	GT	0/1
chr10	43418951	HG4_Ill_Krunchall_15660	N	<INS>	20	PASS	END=43418951;SVTYPE=INS;SVLEN=57;SC=pbsv;NumNeighbors=0;NumThresholdNeighbors=0	GT	0/1
chr10	10135356	HG3_Ill_GATKHCSBGrefine_7338	N	<INS>	20	PASS	END=10135356;SVTYPE=INS;SVLEN=324;SC=SVIM;NumNeighbors=0;NumThresholdNeighbors=0	GT	0/1
chr10	73661701	HG2_10X_SVrefine210Xhap12_8009	N	<INS>	20	PASS	END=73661701;SVTYPE=INS;SVLEN=315;SC=cuteSV,SVIM;NumNeighbors=0;NumThresholdNeighbors=0;MatchId=1437;TruScore=0.666667;PctSeqSimilarity=0;PctSizeSimilarity=1;PctRecOverlap=1;SizeDiff=0;StartDistance=0;EndDistance=0	GT	0/1
chr10	57302324	HG2_PB_SVrefine2Falcon1plusDovetail_1289	N	<DEL>	10	PASS	END=57302484;SVTYPE=DEL;SVLEN=160;SC=pbsv;NumNeighbors=0;NumThresholdNeighbors=0	GT	0/1
chr10	129808809	HG2_Ill_Krunchall_16084	N	<INS>	20	PASS	END=129808809;SVTYPE=INS;SVLEN=55;SC=pbsv,Dipcall;NumNeighbors=0;NumThresholdNeighbors=0;MatchId=908;TruScore=0.666667;PctSeqSimilarity=0;PctSizeSimilarity=1;PctRecOverlap=1;SizeDiff=0;StartDistance=0;EndDistance=0	GT	0/1
chr10	129195131	HG3_PB_SVrefine2Falcon1Dovetail_7062	N	<INS>	10	PASS	END=129195131;SVTYPE=INS;SVLEN=494;SC=cuteSV,pbsv,SVIM;NumNeighbors=0;NumThresholdNeighbors=0;MatchId=1440;TruScore=0.666667;PctSeqSimilarity=0;PctSizeSimilarity=1;PctRecOverlap=1;SizeDiff=0;StartDistance=0;EndDistance=0	GT	0/1
chr10	88264172	HG2_PB_PB10Xdip_4764	N	<INS>	20	PASS	END=88264172;SVTYPE=INS;SVLEN=3511;SC=SVIM;NumNeighbors=0;NumThresholdNeighbors=0	GT	1/1
chr10	88284470	HG4_Ill_250bpfermikitraw_15263	N	<INS>	20	PASS	END=88284470;SVTYPE=INS;SVLEN=93;SC=pbsv;NumNeighbors=0;NumThresholdNeighbors=0	GT	0/1
chr10	87176157	HG4_PB_SVrefine2PBcRDovetail_5748	N	<INS>	20	PASS	END=87176157;SVTYPE=INS;SVLEN=123;SC=pbsv;NumNeighbors=0;NumThresholdNeighbors=0	GT	1/1
chr10	133142480	HG2_PB_SVrefine2Falcon1plusDovetail_1549	N	<INS>	10	PASS	END=133142480;SVTYPE=INS;SVLEN=84;SC=pbsv,Dipcall;NumNeighbors=0;NumThresholdNeighbors=0;MatchId=911;TruScore=0.666667;PctSeqSimilarity=0;PctSizeSimilarity=1;PctRecOverlap=1;SizeDiff=0;StartDistance=0;EndDistance=0	GT	0/1
chr10	34523082	HG2_Ill_GATKHC_17960	N	<INS>	20	PASS	END=34523082;SVTYPE=INS;SVLEN=123;SC=pbsv;NumNeighbors=0;NumThresholdNeighbors=0	GT	0/1
chr10	34571023	HG3_PB_HySA_16904	N	<INS>	10	PASS	END=34571023;SVTYPE=INS;SVLEN=275;SC=SVIM;NumNeighbors=0;NumThresholdNeighbors=0	GT	0/1
chr10	129300709	HG2_Ill_SVrefine2DISCOVARplusDovetail_1754	N	<INS>	20	PASS	END=129300709;SVTYPE=INS;SVLEN=96;SC=pbsv;NumNeighbors=0;NumThresholdNeighbors=0	GT	0/1
chr10	108251937	HG2_PB_SVrefine2PBcRplusDovetail_1384	N	<INS>	20	PASS	END=108251937;SVTYPE=INS;SVLEN=112;SC=pbsv;NumNeighbors=0;NumThresholdNeighbors=0	GT	1/1
chr10	133520600	HG4_Ill_scalpel_10864	N	<INS>	20	PASS	END=133520600;SVTYPE=INS;SVLEN=50;SC=pbsv;NumNeighbors=0;NumThresholdNeighbors=0	GT	1/1
chr10	15251300	HG3_PB_SVrefine2Falcon1Dovetail_6719	N	<INS>	20	PASS	END=15251300;SVTYPE=INS;SVLEN=3774;SC=SVIM;NumNeighbors=0;NumThresholdNeighbors=0	GT	1/1
chr10	440404	HG4_Ill_GATKHCSBGrefine_7485	N	<INS>	20	PASS	END=440404;SVTYPE=INS;SVLEN=73;SC=pbsv;NumNeighbors=0;NumThresholdNeighbors=0	GT	0/1
chr10	685021	HG2_PB_SVrefine2PBcRplusDovetail_970	N	<INS>	10	PASS	END=685021;SVTYPE=INS;SVLEN=147;SC=pbsv;NumNeighbors=0;NumThresholdNeighbors=0	GT	1/1
chr10	701682	HG2_PB_SVrefine2PBcRplusDovetail_971	N	<INS>	10	PASS	END=701682;SVTYPE=INS;SVLEN=373;SC=cuteSV,pbsv,SVIM;NumNeighbors=0;NumThresholdNeighbors=0;MatchId=1454;TruScore=0.666667;PctSeqSimilarity=0;PctSizeSimilarity=1;PctRecOverlap=1;SizeDiff=0;StartDistance=0;EndDistance=0	GT	1/1
chr10	85983243	HG2_PB_SVrefine2Falcon1plusDovetail_1365	N	<INS>	20	PASS	END=85983243;SVTYPE=INS;SVLEN=323;SC=SVIM;NumNeighbors=0;NumThresholdNeighbors=0	GT	0/1
chr10	12334056	HG2_Ill_breakscan11_4146	N	<INS>	20	PASS	END=12334056;SVTYPE=INS;SVLEN=331;SC=SVIM;NumNeighbors=0;NumThresholdNeighbors=0	GT	0/1
chr10	116012942	HG2_PB_SVrefine2PBcRplusDovetail_1400	N	<INS>	10	PASS	END=116012942;SVTYPE=INS;SVLEN=485;SC=cuteSV,SVIM;NumNeighbors=0;NumThresholdNeighbors=0;MatchId=1458;TruScore=0.666667;PctSeqSimilarity=0;PctSizeSimilarity=1;PctRecOverlap=1;SizeDiff=0;StartDistance=0;EndDistance=0	GT	1/1
chr10	132317178	HG2_PB_SVrefine2PB10Xhap12_8464	N	<DEL>	10	PASS	END=132317271;SVTYPE=DEL;SVLEN=93;SC=pbsv;NumNeighbors=0;NumThresholdNeighbors=0	GT	1/1
chr10	134709420	HG2_Ill_250bpfermikitraw_15830	N	<DEL>	10	PASS	END=134709496;SVTYPE=DEL;SVLEN=76;SC=cuteSV,pbsv,SVIM,PAV;NumNeighbors=0;NumThresholdNeighbors=0;MatchId=1460;TruScore=0.666667;PctSeqSimilarity=0;PctSizeSimilarity=1;PctRecOverlap=1;SizeDiff=0;StartDistance=0;EndDistance=0	GT	0/1
chr10	4905843	HG3_PB_SVrefine2PBcRDovetail_5132	N	<INS>	20	PASS	END=4905843;SVTYPE=INS;SVLEN=72;SC=pbsv;NumNeighbors=0;NumThresholdNeighbors=0	GT	0/1
chr10	129190292	HG2_PB_SVrefine2Falcon2Bionano_5643	N	<INS>	20	PASS	END=129190292;SVTYPE=INS;SVLEN=313;SC=SVIM;NumNeighbors=0;NumThresholdNeighbors=0	GT	0/1
chr10	28332917	HG2_PB_PB10Xdip_3660	N	<INS>	20	PASS	END=28332917;SVTYPE=INS;SVLEN=1316;SC=SVIM;NumNeighbors=0;NumThresholdNeighbors=0	GT	0/1
chr10	135057063	HG3_PB_assemblyticsfalcon_3659	N	<INS>	20	PASS	END=135057063;SVTYPE=INS;SVLEN=66;SC=pbsv;NumNeighbors=0;NumThresholdNeighbors=0	GT	1/1
chr10	24078820	HG2_PB_SVrefine2Falcon1plusDovetail_1184	N	<DEL>	20	PASS	END=24079173;SVTYPE=DEL;SVLEN=353;SC=pbsv;NumNeighbors=0;NumThresholdNeighbors=0	GT	0/1
chr10	132840253	HG3_PB_SVrefine2Falcon1Dovetail_7101	N	<INS>	10	PASS	END=132840253;SVTYPE=INS;SVLEN=1231;SC=cuteSV,SVIM,SVIM-asm,PAV,Dipcall;NumNeighbors=0;NumThresholdNeighbors=0;MatchId=1466;TruScore=0.666667;PctSeqSimilarity=0;PctSizeSimilarity=1;PctRecOverlap=1;SizeDiff=0;StartDistance=0;EndDistance=0	GT	1/1
chr10	89814960	HG2_PB_assemblyticsfalcon_3108	N	<INS>	10	PASS	END=89814960;SVTYPE=INS;SVLEN=299;SC=SVIM;NumNeighbors=0;NumThresholdNeighbors=0	GT	0/1
chr11	67001003	HG2_PB_PB10Xdip_6098	N	<INS>	20	PASS	END=67001003;SVTYPE=INS;SVLEN=1593;SC=SVIM;NumNeighbors=0;NumThresholdNeighbors=0	GT	1/1
chr11	1426246	HG4_Ill_150bpfermikitraw_15133	N	<INS>	20	PASS	END=1426246;SVTYPE=INS;SVLEN=54;SC=pbsv;NumNeighbors=0;NumThresholdNeighbors=0	GT	1/1
chr11	56143091	HG2_10X_SVrefine210Xhap12_8622	N	<INS>	20	PASS	END=56143091;SVTYPE=INS;SVLEN=7605;SC=SVIM;NumNeighbors=0;NumThresholdNeighbors=0	GT	1/1
chr11	640099	HG2_PB_SVrefine2PB10Xhap12_8614	N	<INS>	10	PASS	END=640099;SVTYPE=INS;SVLEN=142;SC=SVIM-asm,PAV,Dipcall;NumNeighbors=0;NumThresholdNeighbors=0;MatchId=312;TruScore=0.666667;PctSeqSimilarity=0;PctSizeSimilarity=1;PctRecOverlap=1;SizeDiff=0;StartDistance=0;EndDistance=0	GT	0/1
chr11	19881503	HG2_PB_SVrefine2PB10Xhap12_8752	N	<INS>	10	PASS	END=19881503;SVTYPE=INS;SVLEN=224;SC=pbsv;NumNeighbors=0;NumThresholdNeighbors=0	GT	1/1
chr11	70217432	HG2_PB_SVrefine2Falcon2Bionano_6070	N	<INS>	10	PASS	END=70217432;SVTYPE=INS;SVLEN=5467;SC=SVIM;NumNeighbors=0;NumThresholdNeighbors=0	GT	1/1
chr11	99685968	HG2_PB_SVrefine2Falcon2Bionano_6158	N	<INS>	20	PASS	END=99685968;SVTYPE=INS;SVLEN=52;SC=pbsv;NumNeighbors=0;NumThresholdNeighbors=0	GT	0/1
chr11	133415747	HG3_PB_SVrefine2Falcon1Dovetail_7792	N	<INS>	10	PASS	END=133415747;SVTYPE=INS;SVLEN=663;SC=cuteSV,pbsv,SVIM;NumNeighbors=0;NumThresholdNeighbors=0;MatchId=1480;TruScore=0.666667;PctSeqSimilarity=0;PctSizeSimilarity=1;PctRecOverlap=1;SizeDiff=0;StartDistance=0;EndDistance=0	GT	0/1
chr11	133519946	HG4_Ill_GATKHC_20539	N	<INS>	20	PASS	END=133519946;SVTYPE=INS;SVLEN=54;SC=pbsv;NumNeighbors=0;NumThresholdNeighbors=0	GT	0/1
chr11	122707245	HG2_Ill_GATKHCSBGrefine_8535	N	<INS>	20	PASS	END=122707245;SVTYPE=INS;SVLEN=77;SC=pbsv;NumNeighbors=0;NumThresholdNeighbors=0	GT	0/1
chr11	85970265	HG2_Ill_GATKHCSBGrefine_8405	N	<INS>	20	PASS	END=85970265;SVTYPE=INS;SVLEN=319;SC=SVIM;NumNeighbors=0;NumThresholdNeighbors=0	GT	0/1
chr11	85983100	HG2_10X_SVrefine210Xhap12_8762	N	<INS>	20	PASS	END=85983100;SVTYPE=INS;SVLEN=900;SC=SVIM;NumNeighbors=0;NumThresholdNeighbors=0	GT	1/1
chr11	22454833	HG2_Ill_MetaSV_775	N	<INS>	20	PASS	END=22454833;SVTYPE=INS;SVLEN=374;SC=SVIM;NumNeighbors=0;NumThresholdNeighbors=0	GT	0/1
chr11	112084608	HG2_Ill_MetaSV_893	N	<INS>	20	PASS	END=112084608;SVTYPE=INS;SVLEN=1289;SC=SVIM;NumNeighbors=0;NumThresholdNeighbors=0	GT	0/1
chr11	39975535	HG3_Ill_GATKHCSBGrefine_8114	N	<INS>	20	PASS	END=39975535;SVTYPE=INS;SVLEN=316;SC=SVIM;NumNeighbors=0;NumThresholdNeighbors=0	GT	0/1
chr11	134321717	HG3_PB_pbsv_12495	N	<INS>	10	PASS	END=134321717;SVTYPE=INS;SVLEN=355;SC=cuteSV,pbsv,SVIM;NumNeighbors=0;NumThresholdNeighbors=0;MatchId=1488;TruScore=0.666667;PctSeqSimilarity=0;PctSizeSimilarity=1;PctRecOverlap=1;SizeDiff=0;StartDistance=0;EndDistance=0	GT	0/1
chr11	134353375	HG2_Ill_SVrefine2DISCOVARplusDovetail_2491	N	<INS>	20	PASS	END=134353375;SVTYPE=INS;SVLEN=104;SC=pbsv;NumNeighbors=0;NumThresholdNeighbors=0	GT	0/1
chr11	133802154	HG2_PB_SVrefine2Falcon1plusDovetail_2230	N	<INS>	10	PASS	END=133802154;SVTYPE=INS;SVLEN=574;SC=cuteSV,pbsv,SVIM;NumNeighbors=0;NumThresholdNeighbors=0;MatchId=1490;TruScore=0.666667;PctSeqSimilarity=0;PctSizeSimilarity=1;PctRecOverlap=1;SizeDiff=0;StartDistance=0;EndDistance=0	GT	0/1
chr11	133869979	HG3_PB_SVrefine2PBcRDovetail_6037	N	<DEL>	10	PASS	END=133870115;SVTYPE=DEL;SVLEN=136;SC=pbsv;NumNeighbors=0;NumThresholdNeighbors=0	GT	0/1
chr11	388709	HG2_PB_SVrefine2Falcon1plusDovetail_1640	N	<INS>	10	PASS	END=388709;SVTYPE=INS;SVLEN=304;SC=cuteSV,SVIM;NumNeighbors=0;NumThresholdNeighbors=0;MatchId=1492;TruScore=0.666667;PctSeqSimilarity=0;PctSizeSimilarity=1;PctRecOverlap=1;SizeDiff=0;StartDistance=0;EndDistance=0	GT	1/1
chr11	134239323	HG2_PB_SVrefine2Falcon2Bionano_6293	N	<INS>	20	PASS	END=134239323;SVTYPE=INS;SVLEN=60;SC=pbsv;NumNeighbors=0;NumThresholdNeighbors=0	GT	0/1
chr11	19962993	HG4_Ill_GATKHCSBGrefine_8331	N	<INS>	20	PASS	END=19962993;SVTYPE=INS;SVLEN=346;SC=SVIM;NumNeighbors=0;NumThresholdNeighbors=0	GT	0/1
chr11	94684369	HG2_PB_PB10Xdip_6377	N	<INS>	10	PASS	END=94684369;SVTYPE=INS;SVLEN=4111;SC=Dipcall;NumNeighbors=0;NumThresholdNeighbors=0	GT	0/1
chr11	24792942	HG2_PB_SVrefine2PBcRplusDovetail_1707	N	<INS>	20	PASS	END=24792942;SVTYPE=INS;SVLEN=322;SC=SVIM;NumNeighbors=0;NumThresholdNeighbors=0	GT	1/1
chr11	1598279	HG4_Ill_manta_2832	N	<INS>	20	PASS	END=1598279;SVTYPE=INS;SVLEN=65;SC=pbsv;NumNeighbors=0;NumThresholdNeighbors=0	GT	0/1
chr11	68656278	HG2_10X_SVrefine210Xhap12_8678	N	<INS>	20	PASS	END=68656278;SVTYPE=INS;SVLEN=3017;SC=SVIM;NumNeighbors=0;NumThresholdNeighbors=0	GT	1/1
chr11	8839664	HG3_PB_pbsv_11750	N	<INS>	10	PASS	END=8839664;SVTYPE=INS;SVLEN=2300;SC=SVIM;NumNeighbors=0;NumThresholdNeighbors=0	GT	1/1
chr11	772175	HG2_Ill_250bpfermikitraw_15897	N	<DEL>	20	PASS	END=772259;SVTYPE=DEL;SVLEN=84;SC=Dipcall;NumNeighbors=0;NumThresholdNeighbors=0	GT	0/1
chr11	25244524	HG3_PB_SVrefine2Falcon1Dovetail_7371	N	<INS>	20	PASS	END=25244524;SVTYPE=INS;SVLEN=5731;SC=SVIM;NumNeighbors=0;NumThresholdNeighbors=0	GT	1/1
chr11	109056951	HG2_Ill_SVrefine2DISCOVARplusDovetail_2382	N	<INS>	20	PASS	END=109056951;SVTYPE=INS;SVLEN=82;SC=pbsv;NumNeighbors=0;NumThresholdNeighbors=0	GT	0/1
chr11	68859848	HG3_Ill_svaba_15625	N	<INS>	20	PASS	END=68859848;SVTYPE=INS;SVLEN=52;SC=pbsv;NumNeighbors=0;NumThresholdNeighbors=0	GT	1/1
chr11	68877872	HG2_PB_SVrefine2Falcon2Bionano_6059	N	<INS>	10	PASS	END=68877872;SVTYPE=INS;SVLEN=699;SC=cuteSV,SVIM,SVIM-asm,PAV,Dipcall;NumNeighbors=0;NumThresholdNeighbors=0;MatchId=1505;TruScore=0.666667;PctSeqSimilarity=0;PctSizeSimilarity=1;PctRecOverlap=1;SizeDiff=0;StartDistance=0;EndDistance=0	GT	1/1
chr11	68950356	HG2_PB_SVrefine2PBcRplusDovetail_1897	N	<INS>	20	PASS	END=68950356;SVTYPE=INS;SVLEN=3500;SC=SVIM;NumNeighbors=0;NumThresholdNeighbors=0	GT	1/1
chr11	1707847	HG4_PB_SVrefine2Falcon1Dovetail_7299	N	<INS>	10	PASS	END=1707847;SVTYPE=INS;SVLEN=722;SC=cuteSV,SVIM;NumNeighbors=0;NumThresholdNeighbors=0;MatchId=1507;TruScore=0.666667;PctSeqSimilarity=0;PctSizeSimilarity=1;PctRecOverlap=1;SizeDiff=0;StartDistance=0;EndDistance=0	GT	0/1
chr11	134509146	HG4_Ill_250bpfermikitraw_16971	N	<INS>	20	PASS	END=134509146;SVTYPE=INS;SVLEN=62;SC=pbsv;NumNeighbors=0;NumThresholdNeighbors=0	GT	0/1
chr11	92608477	HG2_Ill_GATKHCSBGrefine_8429	N	<INS>	20	PASS	END=92608477;SVTYPE=INS;SVLEN=312;SC=SVIM;NumNeighbors=0;NumThresholdNeighbors=0	GT	0/1
chr11	73710014	HG2_PB_SVrefine2Falcon1plusDovetail_2011	N	<INS>	20	PASS	END=73710014;SVTYPE=INS;SVLEN=187;SC=pbsv;NumNeighbors=0;NumThresholdNeighbors=0	GT	1/1
chr11	1439285	HG2_PB_PB10Xdip_5016	N	<INS>	10	PASS	END=1439285;SVTYPE=INS;SVLEN=424;SC=cuteSV,pbsv,SVIM;NumNeighbors=0;NumThresholdNeighbors=0;MatchId=1513;TruScore=0.666667;PctSeqSimilarity=0;PctSizeSimilarity=1;PctRecOverlap=1;SizeDiff=0;StartDistance=0;EndDistance=0	GT	0/1
chr11	15380244	HG2_Ill_breakscan11_4256	N	<INS>	20	PASS	END=15380244;SVTYPE=INS;SVLEN=1572;SC=SVIM;NumNeighbors=0;NumThresholdNeighbors=0	GT	0/1
chr11	877783	HG2_Ill_GATKHC_19130	N	<INS>	20	PASS	END=877783;SVTYPE=INS;SVLEN=64;SC=pbsv;NumNeighbors=0;NumThresholdNeighbors=0	GT	0/1
chr11	98848035	HG2_Ill_GATKHCSBGrefine_8460	N	<INS>	20	PASS	END=98848035;SVTYPE=INS;SVLEN=251;SC=cuteSV,SVIM;NumNeighbors=0;NumThresholdNeighbors=0;MatchId=1516;TruScore=0.666667;PctSeqSimilarity=0;PctSizeSimilarity=1;PctRecOverlap=1;SizeDiff=0;StartDistance=0;EndDistance=0	GT	0/1
chr11	66365934	HG2_Ill_GATKHCSBGrefine_8342	N	<INS>	20	PASS	END=66365934;SVTYPE=INS;SVLEN=779;SC=cuteSV,SVIM;NumNeighbors=0;NumThresholdNeighbors=0;MatchId=1517;TruScore=0.666667;PctSeqSimilarity=0;PctSizeSimilarity=1;PctRecOverlap=1;SizeDiff=0;StartDistance=0;EndDistance=0	GT	0/1
chr11	134665643	HG4_Ill_svaba_16038	N	<DEL>	20	PASS	END=134665693;SVTYPE=DEL;SVLEN=50;SC=PAV;NumNeighbors=0;NumThresholdNeighbors=0	GT	1/1
chr11	86865952	HG2_PB_SVrefine2Falcon1plusDovetail_2050	N	<INS>	20	PASS	END=86865952;SVTYPE=INS;SVLEN=167;SC=pbsv;NumNeighbors=0;NumThresholdNeighbors=0	GT	0/1
chr11	10733385	HG2_PB_pbsv_12090	N	<INS>	20	PASS	END=10733385;SVTYPE=INS;SVLEN=336;SC=SVIM;NumNeighbors=0;NumThresholdNeighbors=0	GT	0/1
chr11	124894971	HG2_Ill_GATKHC_20445	N	<INS>	20	PASS	END=124894971;SVTYPE=INS;SVLEN=138;SC=pbsv;NumNeighbors=0;NumThresholdNeighbors=0	GT	0/1
chr11	79191613	HG2_PB_SVrefine2Falcon2Bionano_6101	N	<INS>	10	PASS	END=79191613;SVTYPE=INS;SVLEN=325;SC=Dipcall;NumNeighbors=0;NumThresholdNeighbors=0	GT	0/1
chr11	129015279	HG2_PB_SVrefine2Falcon1plusDovetail_2206	N	<INS>	20	PASS	END=129015279;SVTYPE=INS;SVLEN=581;SC=cuteSV,SVIM;NumNeighbors=0;NumThresholdNeighbors=0;MatchId=1525;TruScore=0.666667;PctSeqSimilarity=0;PctSizeSimilarity=1;PctRecOverlap=1;SizeDiff=0;StartDistance=0;EndDistance=0	GT	0/1
chr11	126502581	HG2_10X_SVrefine210Xhap12_8918	N	<INS>	20	PASS	END=126502581;SVTYPE=INS;SVLEN=887;SC=cuteSV,SVIM;NumNeighbors=0;NumThresholdNeighbors=0;MatchId=1526;TruScore=0.666667;PctSeqSimilarity=0;PctSizeSimilarity=1;PctRecOverlap=1;SizeDiff=0;StartDistance=0;EndDistance=0	GT	1/1
chr11	126669033	HG3_Ill_SVrefine2DISCOVARDovetail_9321	N	<INS>	20	PASS	END=126669033;SVTYPE=INS;SVLEN=825;SC=cuteSV,SVIM,Dipcall;NumNeighbors=0;NumThresholdNeighbors=0;MatchId=1527;TruScore=0.666667;PctSeqSimilarity=0;PctSizeSimilarity=1;PctRecOverlap=1;SizeDiff=0;StartDistance=0;EndDistance=0	GT	1/1
chr11	120138320	HG2_PB_SVrefine2PBcRplusDovetail_2065	N	<INS>	20	PASS	END=120138320;SVTYPE=INS;SVLEN=611;SC=cuteSV,SVIM;NumNeighbors=0;NumThresholdNeighbors=0;MatchId=1528;TruScore=0.666667;PctSeqSimilarity=0;PctSizeSimilarity=1;PctRecOverlap=1;SizeDiff=0;StartDistance=0;EndDistance=0	GT	1/1
chr11	34249340	HG2_PB_SVrefine2PBcRplusDovetail_1743	N	<DEL>	20	PASS	END=34249665;SVTYPE=DEL;SVLEN=325;SC=pbsv;NumNeighbors=0;NumThresholdNeighbors=0	GT	1/1
chr11	76645803	HG2_Ill_GATKHC_19969	N	<INS>	20	PASS	END=76645803;SVTYPE=INS;SVLEN=53;SC=pbsv,Dipcall;NumNeighbors=0;NumThresholdNeighbors=0;MatchId=969;TruScore=0.666667;PctSeqSimilarity=0;PctSizeSimilarity=1;PctRecOverlap=1;SizeDiff=0;StartDistance=0;EndDistance=0	GT	0/1
chr11	120199305	HG4_PB_SVrefine2Falcon1Dovetail_7771	N	<INS>	10	PASS	END=120199305;SVTYPE=INS;SVLEN=939;SC=cuteSV,SVIM;NumNeighbors=0;NumThresholdNeighbors=0;MatchId=1531;TruScore=0.666667;PctSeqSimilarity=0;PctSizeSimilarity=1;PctRecOverlap=1;SizeDiff=0;StartDistance=0;EndDistance=0	GT	1/1
chr11	117967665	HG2_Ill_SVrefine2DISCOVARplusDovetail_2417	N	<DEL>	20	PASS	END=117967756;SVTYPE=DEL;SVLEN=91;SC=SVIM-asm,Dipcall;NumNeighbors=0;NumThresholdNeighbors=0;MatchId=324;TruScore=0.666667;PctSeqSimilarity=0;PctSizeSimilarity=1;PctRecOverlap=1;SizeDiff=0;StartDistance=0;EndDistance=0	GT	0/1
chr11	87100629	HG2_Ill_GATKHCSBGrefine_8409	N	<INS>	20	PASS	END=87100629;SVTYPE=INS;SVLEN=50;SC=pbsv;NumNeighbors=0;NumThresholdNeighbors=0	GT	1/1
chr11	100619411	HG2_Ill_GATKHC_20189	N	<INS>	20	PASS	END=100619411;SVTYPE=INS;SVLEN=68;SC=pbsv;NumNeighbors=0;NumThresholdNeighbors=0	GT	0/1
chr11	100650283	HG2_Ill_GATKHC_20190	N	<INS>	20	PASS	END=100650283;SVTYPE=INS;SVLEN=50;SC=pbsv;NumNeighbors=0;NumThresholdNeighbors=0	GT	0/1
chr11	677316	HG2_Ill_manta_3334	N	<DEL>	20	PASS	END=677770;SVTYPE=DEL;SVLEN=454;SC=Dipcall;NumNeighbors=0;NumThresholdNeighbors=0	GT	0/1
chr11	57143568	HG2_PB_SVrefine2PBcRplusDovetail_1830	N	<INS>	10	PASS	END=57143568;SVTYPE=INS;SVLEN=556;SC=cuteSV,SVIM;NumNeighbors=0;NumThresholdNeighbors=0;MatchId=1537;TruScore=0.666667;PctSeqSimilarity=0;PctSizeSimilarity=1;PctRecOverlap=1;SizeDiff=0;StartDistance=0;EndDistance=0	GT	1/1
chr11	91135198	HG2_PB_SVrefine2PBcRplusDovetail_1970	N	<INS>	20	PASS	END=91135198;SVTYPE=INS;SVLEN=394;SC=cuteSV,SVIM;NumNeighbors=0;NumThresholdNeighbors=0;MatchId=1538;TruScore=0.666667;PctSeqSimilarity=0;PctSizeSimilarity=1;PctRecOverlap=1;SizeDiff=0;StartDistance=0;EndDistance=0	GT	1/1
chr11	36308592	HG2_PB_SVrefine2PBcRplusDovetail_1749	N	<INS>	10	PASS	END=36308592;SVTYPE=INS;SVLEN=855;SC=SVIM,SVIM-asm,Dipcall;NumNeighbors=0;NumThresholdNeighbors=0;MatchId=336;TruScore=0.666667;PctSeqSimilarity=0;PctSizeSimilarity=1;PctRecOverlap=1;SizeDiff=0;StartDistance=0;EndDistance=0	GT	1/1
chr11	975203	HG2_PB_SVrefine2Falcon1plusDovetail_1669	N	<INS>	20	PASS	END=975203;SVTYPE=INS;SVLEN=986;SC=SVIM;NumNeighbors=0;NumThresholdNeighbors=0	GT	0/1
chr11	32434263	HG2_Ill_GATKHCSBGrefine_8188	N	<INS>	20	PASS	END=32434263;SVTYPE=INS;SVLEN=311;SC=SVIM;NumNeighbors=0;NumThresholdNeighbors=0	GT	0/1
chr11	71091391	HG2_PB_SVrefine2Falcon2Bionano_6077	N	<INS>	10	PASS	END=71091391;SVTYPE=INS;SVLEN=604;SC=cuteSV,pbsv,SVIM;NumNeighbors=0;NumThresholdNeighbors=0;MatchId=1543;TruScore=0.666667;PctSeqSimilarity=0;PctSizeSimilarity=1;PctRecOverlap=1;SizeDiff=0;StartDistance=0;EndDistance=0	GT	1/1
chr11	126291372	HG3_Ill_SVrefine2DISCOVARDovetail_9316	N	<INS>	20	PASS	END=126291372;SVTYPE=INS;SVLEN=66;SC=Dipcall;NumNeighbors=0;NumThresholdNeighbors=0	GT	0/1
chr11	58977348	HG2_PB_assemblyticsfalcon_4370	N	<INS>	10	PASS	END=58977348;SVTYPE=INS;SVLEN=74;SC=pbsv;NumNeighbors=0;NumThresholdNeighbors=0	GT	0/1
chr11	696767	HG2_Ill_SVrefine2DISCOVARplusDovetail_1843	N	<INS>	20	PASS	END=696767;SVTYPE=INS;SVLEN=136;SC=Dipcall;NumNeighbors=0;NumThresholdNeighbors=0	GT	1/1
chr11	220681	HG2_PB_SVrefine2PBcRplusDovetail_1550	N	<INS>	10	PASS	END=220681;SVTYPE=INS;SVLEN=604;SC=SVIM;NumNeighbors=0;NumThresholdNeighbors=0	GT	1/1
chr11	120985265	HG2_PB_SVrefine2Falcon2Bionano_6231	N	<INS>	10	PASS	END=120985265;SVTYPE=INS;SVLEN=256;SC=cuteSV,pbsv,SVIM;NumNeighbors=0;NumThresholdNeighbors=0;MatchId=1550;TruScore=0.666667;PctSeqSimilarity=0;PctSizeSimilarity=1;PctRecOverlap=1;SizeDiff=0;StartDistance=0;EndDistance=0	GT	0/1
chr11	995694	HG2_PB_SVrefine2Falcon1plusDovetail_1671	N	<INS>	10	PASS	END=995694;SVTYPE=INS;SVLEN=1243;SC=cuteSV,SVIM;NumNeighbors=0;NumThresholdNeighbors=0;MatchId=1551;TruScore=0.666667;PctSeqSimilarity=0;PctSizeSimilarity=1;PctRecOverlap=1;SizeDiff=0;StartDistance=0;EndDistance=0	GT	1/1
chr11	442403	HG2_Ill_150bpfermikitraw_14966	N	<DEL>	20	PASS	END=442466;SVTYPE=DEL;SVLEN=63;SC=SVIM-asm,PAV,Dipcall;NumNeighbors=0;NumThresholdNeighbors=0;MatchId=331;TruScore=0.666667;PctSeqSimilarity=0;PctSizeSimilarity=1;PctRecOverlap=1;SizeDiff=0;StartDistance=0;EndDistance=0	GT	0/1
chr11	469295	HG2_Ill_GATKHC_19109	N	<DEL>	20	PASS	END=469403;SVTYPE=DEL;SVLEN=108;SC=SVIM-asm,PAV,Dipcall;NumNeighbors=0;NumThresholdNeighbors=0;MatchId=332;TruScore=0.666667;PctSeqSimilarity=0;PctSizeSimilarity=1;PctRecOverlap=1;SizeDiff=0;StartDistance=0;EndDistance=0	GT	0/1
chr11	473543	HG2_PB_SVrefine2Falcon2Bionano_5768	N	<INS>	20	PASS	END=473543;SVTYPE=INS;SVLEN=136;SC=pbsv,SVIM-asm,PAV,Dipcall;NumNeighbors=0;NumThresholdNeighbors=0;MatchId=989;TruScore=0.666667;PctSeqSimilarity=0;PctSizeSimilarity=1;PctRecOverlap=1;SizeDiff=0;StartDistance=0;EndDistance=0	GT	0/1
chr11	23358503	HG3_Ill_GATKHCSBGrefine_8027	N	<INS>	20	PASS	END=23358503;SVTYPE=INS;SVLEN=316;SC=SVIM;NumNeighbors=0;NumThresholdNeighbors=0	GT	0/1
chr11	23369210	HG2_PB_SVrefine2Falcon1plusDovetail_1791	N	<INS>	20	PASS	END=23369210;SVTYPE=INS;SVLEN=3082;SC=SVIM;NumNeighbors=0;NumThresholdNeighbors=0	GT	1/1
chr11	130675910	HG2_PB_assemblyticsfalcon_5023	N	<INS>	20	PASS	END=130675910;SVTYPE=INS;SVLEN=280;SC=SVIM;NumNeighbors=0;NumThresholdNeighbors=0	GT	0/1
chr11	13092185	HG2_Ill_MetaSV_759	N	<INS>	20	PASS	END=13092185;SVTYPE=INS;SVLEN=325;SC=SVIM;NumNeighbors=0;NumThresholdNeighbors=0	GT	0/1
chr11	1534197	HG3_PB_SVrefine2Falcon1Dovetail_7257	N	<INS>	10	PASS	END=1534197;SVTYPE=INS;SVLEN=150;SC=pbsv;NumNeighbors=0;NumThresholdNeighbors=0	GT	0/1
chr11	1558989	HG2_PB_PB10Xdip_5033	N	<INS>	20	PASS	END=1558989;SVTYPE=INS;SVLEN=6023;SC=SVIM;NumNeighbors=0;NumThresholdNeighbors=0	GT	1/1
chr11	483144	HG2_PB_SVrefine2Falcon1plusDovetail_1652	N	<DEL>	10	PASS	END=483312;SVTYPE=DEL;SVLEN=168;SC=SVIM-asm,PAV,Dipcall;NumNeighbors=0;NumThresholdNeighbors=0;MatchId=334;TruScore=0.666667;PctSeqSimilarity=0;PctSizeSimilarity=1;PctRecOverlap=1;SizeDiff=0;StartDistance=0;EndDistance=0	GT	0/1
chr11	76313183	HG4_PB_HySA_18133	N	<INS>	10	PASS	END=76313183;SVTYPE=INS;SVLEN=202;SC=pbsv;NumNeighbors=0;NumThresholdNeighbors=0	GT	0/1
chr11	5126945	HG2_PB_SVrefine2Falcon1plusDovetail_1718	N	<INS>	20	PASS	END=5126945;SVTYPE=INS;SVLEN=2472;SC=SVIM;NumNeighbors=0;NumThresholdNeighbors=0	GT	0/1
chr11	105836037	HG4_Ill_MetaSV_929	N	<INS>	20	PASS	END=105836037;SVTYPE=INS;SVLEN=330;SC=SVIM;NumNeighbors=0;NumThresholdNeighbors=0	GT	0/1
chr11	28816758	HG2_Ill_250bpfermikitraw_16227	N	<INS>	10	PASS	END=28816758;SVTYPE=INS;SVLEN=51;SC=pbsv,PAV;NumNeighbors=0;NumThresholdNeighbors=0;MatchId=998;TruScore=0.666667;PctSeqSimilarity=0;PctSizeSimilarity=1;PctRecOverlap=1;SizeDiff=0;StartDistance=0;EndDistance=0	GT	0/1
chr11	132897680	HG3_PB_SVrefine2PBcRDovetail_6030	N	<INS>	20	PASS	END=132897680;SVTYPE=INS;SVLEN=1322;SC=SVIM;NumNeighbors=0;NumThresholdNeighbors=0	GT	1/1
chr11	1142251	HG2_PB_pbsv_11974	N	<DEL>	20	PASS	END=1142311;SVTYPE=DEL;SVLEN=60;SC=Dipcall;NumNeighbors=0;NumThresholdNeighbors=0	GT	0/1
chr11	24393043	HG4_Ill_SVrefine2DISCOVARDovetail_8618	N	<INS>	20	PASS	END=24393043;SVTYPE=INS;SVLEN=6628;SC=SVIM;NumNeighbors=0;NumThresholdNeighbors=0	GT	1/1
chr11	128737982	HG2_PB_HySA_23235	N	<INS>	20	PASS	END=128737982;SVTYPE=INS;SVLEN=2577;SC=SVIM;NumNeighbors=0;NumThresholdNeighbors=0	GT	1/1
chr11	2400682	HG2_Ill_GATKHC_19176	N	<INS>	20	PASS	END=2400682;SVTYPE=INS;SVLEN=60;SC=pbsv;NumNeighbors=0;NumThresholdNeighbors=0	GT	1/1
chr11	47659832	HG3_PB_SVrefine2Falcon1Dovetail_7463	N	<INS>	20	PASS	END=47659832;SVTYPE=INS;SVLEN=4524;SC=SVIM;NumNeighbors=0;NumThresholdNeighbors=0	GT	1/1
chr11	69941354	HG2_Ill_250bpfermikitraw_16561	N	<INS>	20	PASS	END=69941354;SVTYPE=INS;SVLEN=52;SC=pbsv;NumNeighbors=0;NumThresholdNeighbors=0	GT	1/1
chr11	4755987	HG2_PB_SVrefine2PB10Xhap12_8684	N	<INS>	10	PASS	END=4755987;SVTYPE=INS;SVLEN=172;SC=SVIM-asm,Dipcall;NumNeighbors=0;NumThresholdNeighbors=0;MatchId=338;TruScore=0.666667;PctSeqSimilarity=0;PctSizeSimilarity=1;PctRecOverlap=1;SizeDiff=0;StartDistance=0;EndDistance=0	GT	0/1
chr11	8180312	HG2_Ill_breakscan11_4247	N	<INS>	20	PASS	END=8180312;SVTYPE=INS;SVLEN=1721;SC=SVIM;NumNeighbors=0;NumThresholdNeighbors=0	GT	1/1
chr11	487980	HG4_Ill_manta_2828	N	<DEL>	20	PASS	END=488049;SVTYPE=DEL;SVLEN=69;SC=SVIM-asm,PAV,Dipcall;NumNeighbors=0;NumThresholdNeighbors=0;MatchId=339;TruScore=0.666667;PctSeqSimilarity=0;PctSizeSimilarity=1;PctRecOverlap=1;SizeDiff=0;StartDistance=0;EndDistance=0	GT	0/1
chr11	134803558	HG3_PB_SVrefine2Falcon1Dovetail_7816	N	<DEL>	20	PASS	END=134804835;SVTYPE=DEL;SVLEN=1277;SC=pbsv,SVIM;NumNeighbors=0;NumThresholdNeighbors=0;MatchId=1009;TruScore=0.666667;PctSeqSimilarity=0;PctSizeSimilarity=1;PctRecOverlap=1;SizeDiff=0;StartDistance=0;EndDistance=0	GT	0/1
chr11	47057589	HG2_PB_SVrefine2PBcRplusDovetail_1790	N	<DEL>	20	PASS	END=47063690;SVTYPE=DEL;SVLEN=6101;SC=SVIM;NumNeighbors=0;NumThresholdNeighbors=0	GT	1/1
chr11	47118962	HG2_PB_SVrefine2PB10Xhap12_8865	N	<INS>	10	PASS	END=47118962;SVTYPE=INS;SVLEN=50;SC=pbsv;NumNeighbors=0;NumThresholdNeighbors=0	GT	1/1
chr11	119124249	HG2_PB_SVrefine2Falcon2Bionano_6221	N	<INS>	20	PASS	END=119124249;SVTYPE=INS;SVLEN=266;SC=cuteSV,SVIM;NumNeighbors=0;NumThresholdNeighbors=0;MatchId=1582;TruScore=0.666667;PctSeqSimilarity=0;PctSizeSimilarity=1;PctRecOverlap=1;SizeDiff=0;StartDistance=0;EndDistance=0	GT	1/1
chr11	22265277	HG2_Ill_MetaSV_774	N	<INS>	20	PASS	END=22265277;SVTYPE=INS;SVLEN=1124;SC=cuteSV,SVIM;NumNeighbors=0;NumThresholdNeighbors=0;MatchId=1584;TruScore=0.666667;PctSeqSimilarity=0;PctSizeSimilarity=1;PctRecOverlap=1;SizeDiff=0;StartDistance=0;EndDistance=0	GT	0/1
chr11	98482043	HG3_Ill_150bpfermikitraw_15868	N	<INS>	20	PASS	END=98482043;SVTYPE=INS;SVLEN=55;SC=pbsv;NumNeighbors=0;NumThresholdNeighbors=0	GT	0/1
chr11	65984325	HG4_PB_SVrefine2Falcon1Dovetail_7567	N	<INS>	20	PASS	END=65984325;SVTYPE=INS;SVLEN=310;SC=SVIM;NumNeighbors=0;NumThresholdNeighbors=0	GT	0/1
chr11	69312645	HG2_PB_SVrefine2Falcon2Bionano_6066	N	<INS>	10	PASS	END=69312645;SVTYPE=INS;SVLEN=300;SC=SVIM;NumNeighbors=0;NumThresholdNeighbors=0	GT	1/1
chr11	47806640	HG3_Ill_GATKHCSBGrefine_8152	N	<INS>	20	PASS	END=47806640;SVTYPE=INS;SVLEN=292;SC=SVIM;NumNeighbors=0;NumThresholdNeighbors=0	GT	0/1
chr11	1308608	HG3_PB_SVrefine2PBcRDovetail_5594	N	<INS>	10	PASS	END=1308608;SVTYPE=INS;SVLEN=454;SC=pbsv;NumNeighbors=0;NumThresholdNeighbors=0	GT	0/1
chr11	14500010	HG2_PB_SVrefine2Falcon1plusDovetail_1760	N	<INS>	20	PASS	END=14500010;SVTYPE=INS;SVLEN=325;SC=SVIM;NumNeighbors=0;NumThresholdNeighbors=0	GT	0/1
chr11	10271239	HG4_Ill_SVrefine2DISCOVARDovetail_8556	N	<INS>	20	PASS	END=10271239;SVTYPE=INS;SVLEN=280;SC=pbsv,Dipcall;NumNeighbors=0;NumThresholdNeighbors=0;MatchId=1018;TruScore=0.666667;PctSeqSimilarity=0;PctSizeSimilarity=1;PctRecOverlap=1;SizeDiff=0;StartDistance=0;EndDistance=0	GT	0/1
chr11	57907336	HG2_Ill_250bpfermikitraw_16469	N	<INS>	20	PASS	END=57907336;SVTYPE=INS;SVLEN=65;SC=pbsv;NumNeighbors=0;NumThresholdNeighbors=0	GT	0/1
chr11	22337777	HG4_Ill_GATKHC_19360	N	<INS>	20	PASS	END=22337777;SVTYPE=INS;SVLEN=62;SC=pbsv;NumNeighbors=0;NumThresholdNeighbors=0	GT	0/1
chr11	112202500	HG2_PB_SVrefine2Falcon1plusDovetail_2133	N	<INS>	20	PASS	END=112202500;SVTYPE=INS;SVLEN=138;SC=pbsv;NumNeighbors=0;NumThresholdNeighbors=0	GT	0/1
chr11	126903172	HG2_PB_SVrefine2PB10Xhap12_9191	N	<INS>	20	PASS	END=126903172;SVTYPE=INS;SVLEN=314;SC=SVIM;NumNeighbors=0;NumThresholdNeighbors=0	GT	0/1
chr11	126941117	HG4_PB_pbsv_12741	N	<INS>	10	PASS	END=126941117;SVTYPE=INS;SVLEN=375;SC=SVIM;NumNeighbors=0;NumThresholdNeighbors=0	GT	0/1
chr12	97768433	HG2_Ill_GATKHCSBGrefine_8989	N	<INS>	20	PASS	END=97768433;SVTYPE=INS;SVLEN=56;SC=pbsv;NumNeighbors=0;NumThresholdNeighbors=0	GT	1/1
chr12	130863911	HG2_PB_SVrefine2PB10Xhap12_9866	N	<INS>	10	PASS	END=130863911;SVTYPE=INS;SVLEN=352;SC=cuteSV,pbsv,SVIM;NumNeighbors=0;NumThresholdNeighbors=0;MatchId=1598;TruScore=0.666667;PctSeqSimilarity=0;PctSizeSimilarity=1;PctRecOverlap=1;SizeDiff=0;StartDistance=0;EndDistance=0	GT	0/1
chr12	130871435	HG4_PB_pbsv_13672	N	<INS>	10	PASS	END=130871435;SVTYPE=INS;SVLEN=285;SC=pbsv,PAV;NumNeighbors=0;NumThresholdNeighbors=0;MatchId=1022;TruScore=0.666667;PctSeqSimilarity=0;PctSizeSimilarity=1;PctRecOverlap=1;SizeDiff=0;StartDistance=0;EndDistance=0	GT	0/1
chr12	125945796	HG2_Ill_SVrefine2DISCOVARplusDovetail_3071	N	<INS>	20	PASS	END=125945796;SVTYPE=INS;SVLEN=97;SC=pbsv;NumNeighbors=0;NumThresholdNeighbors=0	GT	0/1
chr12	30358060	HG3_PB_SVrefine2Falcon1Dovetail_7896	N	<INS>	20	PASS	END=30358060;SVTYPE=INS;SVLEN=118;SC=pbsv;NumNeighbors=0;NumThresholdNeighbors=0	GT	0/1
chr12	30501743	HG2_PB_PB10Xdip_7085	N	<INS>	20	PASS	END=30501743;SVTYPE=INS;SVLEN=2915;SC=SVIM;NumNeighbors=0;NumThresholdNeighbors=0	GT	1/1
chr12	115312188	HG2_PB_SVrefine2Falcon2Bionano_6710	N	<INS>	10	PASS	END=115312188;SVTYPE=INS;SVLEN=210;SC=pbsv,SVIM;NumNeighbors=0;NumThresholdNeighbors=0;MatchId=1024;TruScore=0.666667;PctSeqSimilarity=0;PctSizeSimilarity=1;PctRecOverlap=1;SizeDiff=0;StartDistance=0;EndDistance=0	GT	1/1
chr12	118461586	HG4_PB_pbsv_13524	N	<INS>	20	PASS	END=118461586;SVTYPE=INS;SVLEN=346;SC=SVIM;NumNeighbors=0;NumThresholdNeighbors=0	GT	0/1
chr12	13164369	HG2_10X_SVrefine210Xhap12_9096	N	<INS>	20	PASS	END=13164369;SVTYPE=INS;SVLEN=504;SC=cuteSV,pbsv,SVIM,SVIM-asm,PAV,Dipcall;NumNeighbors=0;NumThresholdNeighbors=0;MatchId=1605;TruScore=0.666667;PctSeqSimilarity=0;PctSizeSimilarity=1;PctRecOverlap=1;SizeDiff=0;StartDistance=0;EndDistance=0	GT	0/1
chr12	6032425	HG4_PB_assemblyticsfalcon_5111	N	<INS>	10	PASS	END=6032425;SVTYPE=INS;SVLEN=62;SC=pbsv;NumNeighbors=0;NumThresholdNeighbors=0	GT	1/1
chr12	6040649	HG4_PB_SVrefine2Falcon1Dovetail_7922	N	<INS>	10	PASS	END=6040649;SVTYPE=INS;SVLEN=2716;SC=cuteSV,SVIM,SVIM-asm,PAV,Dipcall;NumNeighbors=0;NumThresholdNeighbors=0;MatchId=1607;TruScore=0.666667;PctSeqSimilarity=0;PctSizeSimilarity=1;PctRecOverlap=1;SizeDiff=0;StartDistance=0;EndDistance=0	GT	1/1
chr12	6414587	HG3_Ill_SVrefine2DISCOVARDovetail_9420	N	<INS>	20	PASS	END=6414587;SVTYPE=INS;SVLEN=1760;SC=SVIM;NumNeighbors=0;NumThresholdNeighbors=0	GT	1/1
chr12	128869779	HG2_Ill_250bpfermikitraw_18301	N	<INS>	20	PASS	END=128869779;SVTYPE=INS;SVLEN=55;SC=pbsv;NumNeighbors=0;NumThresholdNeighbors=0	GT	0/1
chr12	20908670	HG4_Ill_GATKHCSBGrefine_8972	N	<INS>	20	PASS	END=20908670;SVTYPE=INS;SVLEN=319;SC=SVIM;NumNeighbors=0;NumThresholdNeighbors=0	GT	0/1
chr12	110616588	HG4_Ill_SVrefine2DISCOVARDovetail_9646	N	<INS>	20	PASS	END=110616588;SVTYPE=INS;SVLEN=1875;SC=SVIM;NumNeighbors=0;NumThresholdNeighbors=0	GT	1/1
chr12	14419176	HG2_PB_SVrefine2Falcon1plusDovetail_2366	N	<INS>	20	PASS	END=14419176;SVTYPE=INS;SVLEN=312;SC=SVIM;NumNeighbors=0;NumThresholdNeighbors=0	GT	0/1
chr12	125801147	HG2_PB_PB10Xdip_6680	N	<INS>	20	PASS	END=125801147;SVTYPE=INS;SVLEN=3137;SC=cuteSV,SVIM;NumNeighbors=0;NumThresholdNeighbors=0;MatchId=1614;TruScore=0.666667;PctSeqSimilarity=0;PctSizeSimilarity=1;PctRecOverlap=1;SizeDiff=0;StartDistance=0;EndDistance=0	GT	0/1
chr12	39378237	HG2_PB_SVrefine2PBcRplusDovetail_2312	N	<INS>	20	PASS	END=39378237;SVTYPE=INS;SVLEN=304;SC=SVIM;NumNeighbors=0;NumThresholdNeighbors=0	GT	0/1
chr12	121425790	HG4_PB_SVrefine2Falcon1Dovetail_8255	N	<INS>	10	PASS	END=121425790;SVTYPE=INS;SVLEN=126;SC=pbsv;NumNeighbors=0;NumThresholdNeighbors=0	GT	0/1
chr12	129787681	HG2_PB_SVrefine2PBcRplusDovetail_2606	N	<INS>	10	PASS	END=129787681;SVTYPE=INS;SVLEN=525;SC=cuteSV,pbsv,SVIM;NumNeighbors=0;NumThresholdNeighbors=0;MatchId=1619;TruScore=0.666667;PctSeqSimilarity=0;PctSizeSimilarity=1;PctRecOverlap=1;SizeDiff=0;StartDistance=0;EndDistance=0	GT	1/1
chr12	39810517	HG2_PB_pbsv_13133	N	<INS>	10	PASS	END=39810517;SVTYPE=INS;SVLEN=85;SC=pbsv,Dipcall;NumNeighbors=0;NumThresholdNeighbors=0;MatchId=1039;TruScore=0.666667;PctSeqSimilarity=0;PctSizeSimilarity=1;PctRecOverlap=1;SizeDiff=0;StartDistance=0;EndDistance=0	GT	0/1
chr12	20064408	HG4_Ill_GATKHCSBGrefine_8968	N	<INS>	20	PASS	END=20064408;SVTYPE=INS;SVLEN=68;SC=pbsv;NumNeighbors=0;NumThresholdNeighbors=0	GT	0/1
chr12	38824344	HG2_PB_assemblyticsPBcR_5336	N	<INS>	20	PASS	END=38824344;SVTYPE=INS;SVLEN=2858;SC=SVIM;NumNeighbors=0;NumThresholdNeighbors=0	GT	0/1
chr12	3048698	HG4_PB_SVrefine2PBcRDovetail_6528	N	<INS>	10	PASS	END=3048698;SVTYPE=INS;SVLEN=114;SC=pbsv;NumNeighbors=0;NumThresholdNeighbors=0	GT	1/1
chr12	116561953	HG2_Ill_150bpfermikitraw_17113	N	<INS>	20	PASS	END=116561953;SVTYPE=INS;SVLEN=66;SC=pbsv;NumNeighbors=0;NumThresholdNeighbors=0	GT	0/1
chr12	22123784	HG2_PB_HySA_23690	N	<INS>	20	PASS	END=22123784;SVTYPE=INS;SVLEN=263;SC=SVIM;NumNeighbors=0;NumThresholdNeighbors=0	GT	0/1
chr12	22129565	HG2_PB_SVrefine2Falcon2Bionano_6426	N	<DEL>	20	PASS	END=22130387;SVTYPE=DEL;SVLEN=822;SC=pbsv;NumNeighbors=0;NumThresholdNeighbors=0	GT	1/1
chr12	4742905	HG2_PB_SVrefine2Falcon2Bionano_6351	N	<INS>	10	PASS	END=4742905;SVTYPE=INS;SVLEN=2490;SC=SVIM;NumNeighbors=0;NumThresholdNeighbors=0	GT	0/1
chr12	86874204	HG2_Ill_SVrefine2DISCOVARplusDovetail_2888	N	<INS>	20	PASS	END=86874204;SVTYPE=INS;SVLEN=72;SC=pbsv;NumNeighbors=0;NumThresholdNeighbors=0	GT	1/1
chr12	67678492	HG2_PB_HySA_24141	N	<INS>	20	PASS	END=67678492;SVTYPE=INS;SVLEN=86;SC=pbsv;NumNeighbors=0;NumThresholdNeighbors=0	GT	0/1
chr12	109647684	HG2_Ill_SVrefine2DISCOVARplusDovetail_2982	N	<INS>	20	PASS	END=109647684;SVTYPE=INS;SVLEN=288;SC=SVIM-asm,Dipcall;NumNeighbors=0;NumThresholdNeighbors=0;MatchId=350;TruScore=0.666667;PctSeqSimilarity=0;PctSizeSimilarity=1;PctRecOverlap=1;SizeDiff=0;StartDistance=0;EndDistance=0	GT	0/1
chr12	7002378	HG2_PB_SVrefine2Falcon2Bionano_6366	N	<INS>	20	PASS	END=7002378;SVTYPE=INS;SVLEN=1324;SC=SVIM;NumNeighbors=0;NumThresholdNeighbors=0	GT	1/1
chr12	86034071	HG2_CG_vcfBeta_7568	N	<INS>	20	PASS	END=86034071;SVTYPE=INS;SVLEN=50;SC=pbsv;NumNeighbors=0;NumThresholdNeighbors=0	GT	0/1
chr12	83052961	HG2_Ill_250bpfermikitraw_17862	N	<INS>	20	PASS	END=83052961;SVTYPE=INS;SVLEN=74;SC=pbsv;NumNeighbors=0;NumThresholdNeighbors=0	GT	0/1
chr12	126340809	HG3_Ill_svaba_17146	N	<INS>	20	PASS	END=126340809;SVTYPE=INS;SVLEN=50;SC=pbsv;NumNeighbors=0;NumThresholdNeighbors=0	GT	0/1
chr12	60677830	HG2_Ill_GATKHCSBGrefine_8862	N	<INS>	20	PASS	END=60677830;SVTYPE=INS;SVLEN=324;SC=SVIM;NumNeighbors=0;NumThresholdNeighbors=0	GT	0/1
chr12	25499684	HG2_PB_PB10Xdip_7060	N	<INS>	10	PASS	END=25499684;SVTYPE=INS;SVLEN=1546;SC=cuteSV,SVIM;NumNeighbors=0;NumThresholdNeighbors=0;MatchId=1638;TruScore=0.666667;PctSeqSimilarity=0;PctSizeSimilarity=1;PctRecOverlap=1;SizeDiff=0;StartDistance=0;EndDistance=0	GT	1/1
chr12	111388585	HG2_PB_SVrefine2Falcon2Bionano_6692	N	<INS>	10	PASS	END=111388585;SVTYPE=INS;SVLEN=126;SC=pbsv;NumNeighbors=0;NumThresholdNeighbors=0	GT	1/1
chr12	14173869	HG3_Ill_MetaSV_1065	N	<INS>	20	PASS	END=14173869;SVTYPE=INS;SVLEN=313;SC=SVIM;NumNeighbors=0;NumThresholdNeighbors=0	GT	0/1
chr12	8132195	HG4_Ill_SVrefine2DISCOVARDovetail_9201	N	<DEL>	20	PASS	END=8132713;SVTYPE=DEL;SVLEN=518;SC=Dipcall;NumNeighbors=0;NumThresholdNeighbors=0	GT	1/1
chr12	33140885	HG3_PB_HySA_19740	N	<INS>	10	PASS	END=33140885;SVTYPE=INS;SVLEN=325;SC=SVIM;NumNeighbors=0;NumThresholdNeighbors=0	GT	0/1
chr12	4841475	HG4_PB_SVrefine2Falcon1Dovetail_7912	N	<INS>	10	PASS	END=4841475;SVTYPE=INS;SVLEN=169;SC=SVIM;NumNeighbors=0;NumThresholdNeighbors=0	GT	1/1
chr12	84955204	HG2_PB_PB10Xdip_7867	N	<INS>	10	PASS	END=84955204;SVTYPE=INS;SVLEN=1713;SC=SVIM;NumNeighbors=0;NumThresholdNeighbors=0	GT	0/1
chr12	93685213	HG4_PB_SVrefine2PBcRDovetail_6693	N	<INS>	20	PASS	END=93685213;SVTYPE=INS;SVLEN=134;SC=pbsv;NumNeighbors=0;NumThresholdNeighbors=0	GT	1/1
chr12	133413068	HG2_PB_SVrefine2PB10Xhap12_9958	N	<INS>	10	PASS	END=133413068;SVTYPE=INS;SVLEN=104;SC=pbsv;NumNeighbors=0;NumThresholdNeighbors=0	GT	0/1
chr12	28226428	HG4_PB_pbsv_13068	N	<INS>	10	PASS	END=28226428;SVTYPE=INS;SVLEN=5975;SC=SVIM;NumNeighbors=0;NumThresholdNeighbors=0	GT	0/1
chr12	52227866	HG3_Ill_GATKHCSBGrefine_8709	N	<INS>	20	PASS	END=52227866;SVTYPE=INS;SVLEN=72;SC=pbsv;NumNeighbors=0;NumThresholdNeighbors=0	GT	1/1
chr12	13097681	HG2_Ill_svaba_16130	N	<DEL>	10	PASS	END=13097734;SVTYPE=DEL;SVLEN=53;SC=cuteSV,pbsv,SVIM,PAV;NumNeighbors=0;NumThresholdNeighbors=0;MatchId=1649;TruScore=0.666667;PctSeqSimilarity=0;PctSizeSimilarity=1;PctRecOverlap=1;SizeDiff=0;StartDistance=0;EndDistance=0	GT	0/1
chr12	55727214	HG2_PB_SVrefine2PB10Xhap12_9543	N	<INS>	10	PASS	END=55727214;SVTYPE=INS;SVLEN=8211;SC=cuteSV,SVIM;NumNeighbors=0;NumThresholdNeighbors=0;MatchId=1651;TruScore=0.666667;PctSeqSimilarity=0;PctSizeSimilarity=1;PctRecOverlap=1;SizeDiff=0;StartDistance=0;EndDistance=0	GT	1/1
chr12	12806237	HG4_PB_HySA_18871	N	<INS>	20	PASS	END=12806237;SVTYPE=INS;SVLEN=4441;SC=SVIM;NumNeighbors=0;NumThresholdNeighbors=0	GT	1/1
chr12	65818782	HG2_Ill_SVrefine2DISCOVARplusDovetail_2802	N	<INS>	20	PASS	END=65818782;SVTYPE=INS;SVLEN=406;SC=cuteSV,SVIM;NumNeighbors=0;NumThresholdNeighbors=0;MatchId=1653;TruScore=0.666667;PctSeqSimilarity=0;PctSizeSimilarity=1;PctRecOverlap=1;SizeDiff=0;StartDistance=0;EndDistance=0	GT	1/1
chr12	117037016	HG2_Ill_breakscan11_4428	N	<INS>	20	PASS	END=117037016;SVTYPE=INS;SVLEN=342;SC=SVIM;NumNeighbors=0;NumThresholdNeighbors=0	GT	0/1
chr12	106890946	HG3_PB_SVrefine2Falcon1Dovetail_8139	N	<INS>	20	PASS	END=106890946;SVTYPE=INS;SVLEN=323;SC=SVIM;NumNeighbors=0;NumThresholdNeighbors=0	GT	0/1
chr12	107122080	HG2_PB_pbsv_13454	N	<INS>	20	PASS	END=107122080;SVTYPE=INS;SVLEN=326;SC=SVIM;NumNeighbors=0;NumThresholdNeighbors=0	GT	0/1
chr12	2364959	HG2_PB_SVrefine2Falcon2Bionano_6340	N	<INS>	10	PASS	END=2364959;SVTYPE=INS;SVLEN=5366;SC=SVIM;NumNeighbors=0;NumThresholdNeighbors=0	GT	1/1
chr12	70675596	HG4_Ill_150bpfermikitraw_16905	N	<INS>	20	PASS	END=70675596;SVTYPE=INS;SVLEN=50;SC=pbsv;NumNeighbors=0;NumThresholdNeighbors=0	GT	0/1
chr12	131591847	HG2_Ill_GATKHC_21961	N	<INS>	20	PASS	END=131591847;SVTYPE=INS;SVLEN=52;SC=pbsv;NumNeighbors=0;NumThresholdNeighbors=0	GT	0/1
chr12	125392298	HG3_Ill_manta_3093	N	<INS>	20	PASS	END=125392298;SVTYPE=INS;SVLEN=52;SC=pbsv;NumNeighbors=0;NumThresholdNeighbors=0	GT	0/1
chr12	7059062	HG2_PB_SVrefine2PB10Xhap12_9335	N	<INS>	20	PASS	END=7059062;SVTYPE=INS;SVLEN=2307;SC=SVIM;NumNeighbors=0;NumThresholdNeighbors=0	GT	1/1
chr12	7094601	HG2_PB_SVrefine2PBcRplusDovetail_2214	N	<INS>	20	PASS	END=7094601;SVTYPE=INS;SVLEN=1072;SC=SVIM;NumNeighbors=0;NumThresholdNeighbors=0	GT	1/1
chr12	107675349	HG2_PB_PB10Xdip_6473	N	<INS>	10	PASS	END=107675349;SVTYPE=INS;SVLEN=4197;SC=cuteSV,SVIM;NumNeighbors=0;NumThresholdNeighbors=0;MatchId=1665;TruScore=0.666667;PctSeqSimilarity=0;PctSizeSimilarity=1;PctRecOverlap=1;SizeDiff=0;StartDistance=0;EndDistance=0	GT	0/1
chr12	103953106	HG3_Ill_SVrefine2DISCOVARDovetail_9751	N	<INS>	20	PASS	END=103953106;SVTYPE=INS;SVLEN=57;SC=cuteSV,pbsv;NumNeighbors=0;NumThresholdNeighbors=0;MatchId=1666;TruScore=0.666667;PctSeqSimilarity=0;PctSizeSimilarity=1;PctRecOverlap=1;SizeDiff=0;StartDistance=0;EndDistance=0	GT	0/1
chr12	97495344	HG2_PB_SVrefine2Falcon2Bionano_6654	N	<INS>	20	PASS	END=97495344;SVTYPE=INS;SVLEN=336;SC=SVIM;NumNeighbors=0;NumThresholdNeighbors=0	GT	0/1
chr12	87870814	HG4_PB_SVrefine2PBcRDovetail_6684	N	<INS>	20	PASS	END=87870814;SVTYPE=INS;SVLEN=319;SC=SVIM;NumNeighbors=0;NumThresholdNeighbors=0	GT	0/1
chr12	19806207	HG2_PB_SVrefine2Falcon1plusDovetail_2377	N	<INS>	10	PASS	END=19806207;SVTYPE=INS;SVLEN=288;SC=SVIM;NumNeighbors=0;NumThresholdNeighbors=0	GT	0/1
chr12	111763410	HG2_PB_SVrefine2PB10Xhap12_9742	N	<INS>	10	PASS	END=111763410;SVTYPE=INS;SVLEN=853;SC=cuteSV,pbsv,SVIM;NumNeighbors=0;NumThresholdNeighbors=0;MatchId=1670;TruScore=0.666667;PctSeqSimilarity=0;PctSizeSimilarity=1;PctRecOverlap=1;SizeDiff=0;StartDistance=0;EndDistance=0	GT	1/1
chr12	2939073	HG3_Ill_GATKHCSBGrefine_8509	N	<INS>	20	PASS	END=2939073;SVTYPE=INS;SVLEN=263;SC=cuteSV,SVIM;NumNeighbors=0;NumThresholdNeighbors=0;MatchId=1671;TruScore=0.666667;PctSeqSimilarity=0;PctSizeSimilarity=1;PctRecOverlap=1;SizeDiff=0;StartDistance=0;EndDistance=0	GT	0/1
chr12	131197843	HG4_Ill_SVrefine2DISCOVARDovetail_9774	N	<INS>	20	PASS	END=131197843;SVTYPE=INS;SVLEN=67;SC=pbsv;NumNeighbors=0;NumThresholdNeighbors=0	GT	0/1
chr12	48153648	HG4_PB_SVrefine2PBcRDovetail_6598	N	<INS>	20	PASS	END=48153648;SVTYPE=INS;SVLEN=96;SC=pbsv;NumNeighbors=0;NumThresholdNeighbors=0	GT	0/1
chr12	48334643	HG2_PB_SVrefine2Falcon1plusDovetail_2472	N	<INS>	10	PASS	END=48334643;SVTYPE=INS;SVLEN=391;SC=cuteSV,pbsv,SVIM;NumNeighbors=0;NumThresholdNeighbors=0;MatchId=1674;TruScore=0.666667;PctSeqSimilarity=0;PctSizeSimilarity=1;PctRecOverlap=1;SizeDiff=0;StartDistance=0;EndDistance=0	GT	0/1
chr12	132964178	HG2_PB_SVrefine2Falcon1plusDovetail_2809	N	<INS>	10	PASS	END=132964178;SVTYPE=INS;SVLEN=814;SC=cuteSV,pbsv,SVIM,Dipcall;NumNeighbors=0;NumThresholdNeighbors=0;MatchId=1675;TruScore=0.666667;PctSeqSimilarity=0;PctSizeSimilarity=1;PctRecOverlap=1;SizeDiff=0;StartDistance=0;EndDistance=0	GT	0/1
chr12	45419544	HG3_Ill_GATKHCSBGrefine_8679	N	<INS>	20	PASS	END=45419544;SVTYPE=INS;SVLEN=310;SC=SVIM;NumNeighbors=0;NumThresholdNeighbors=0	GT	0/1
chr12	124824392	HG2_PB_HySA_24770	N	<INS>	20	PASS	END=124824392;SVTYPE=INS;SVLEN=67;SC=pbsv;NumNeighbors=0;NumThresholdNeighbors=0	GT	0/1
chr12	124847009	HG2_PB_SVrefine2PBcRplusDovetail_2570	N	<INS>	10	PASS	END=124847009;SVTYPE=INS;SVLEN=152;SC=pbsv;NumNeighbors=0;NumThresholdNeighbors=0	GT	1/1
chr12	50292018	HG2_PB_SVrefine2PBcRplusDovetail_2349	N	<INS>	20	PASS	END=50292018;SVTYPE=INS;SVLEN=102;SC=pbsv;NumNeighbors=0;NumThresholdNeighbors=0	GT	1/1
chr12	121952534	HG4_PB_SVrefine2Falcon1Dovetail_8258	N	<INS>	10	PASS	END=121952534;SVTYPE=INS;SVLEN=1753;SC=cuteSV,SVIM;NumNeighbors=0;NumThresholdNeighbors=0;MatchId=1680;TruScore=0.666667;PctSeqSimilarity=0;PctSizeSimilarity=1;PctRecOverlap=1;SizeDiff=0;StartDistance=0;EndDistance=0	GT	1/1
chr12	76823043	HG2_Ill_GATKHCSBGrefine_8915	N	<INS>	20	PASS	END=76823043;SVTYPE=INS;SVLEN=318;SC=SVIM;NumNeighbors=0;NumThresholdNeighbors=0	GT	0/1
chr12	44139555	HG4_Ill_GATKHCSBGrefine_9069	N	<INS>	20	PASS	END=44139555;SVTYPE=INS;SVLEN=322;SC=SVIM;NumNeighbors=0;NumThresholdNeighbors=0	GT	0/1
chr12	7743728	HG2_Ill_GATKHCSBGrefine_8630	N	<INS>	20	PASS	END=7743728;SVTYPE=INS;SVLEN=56;SC=pbsv;NumNeighbors=0;NumThresholdNeighbors=0	GT	1/1
chr12	131514402	HG2_PB_SVrefine2PB10Xhap12_9884	N	<INS>	10	PASS	END=131514402;SVTYPE=INS;SVLEN=91;SC=pbsv;NumNeighbors=0;NumThresholdNeighbors=0	GT	1/1
chr12	110305689	HG2_PB_SVrefine2PB10Xhap12_9736	N	<INS>	10	PASS	END=110305689;SVTYPE=INS;SVLEN=227;SC=pbsv;NumNeighbors=0;NumThresholdNeighbors=0	GT	0/1
chr12	98886338	HG3_PB_SVrefine2Falcon1Dovetail_8114	N	<INS>	20	PASS	END=98886338;SVTYPE=INS;SVLEN=319;SC=cuteSV,SVIM;NumNeighbors=0;NumThresholdNeighbors=0;MatchId=1686;TruScore=0.666667;PctSeqSimilarity=0;PctSizeSimilarity=1;PctRecOverlap=1;SizeDiff=0;StartDistance=0;EndDistance=0	GT	0/1
chr12	132893488	HG3_PB_SVrefine2Falcon1Dovetail_8332	N	<INS>	10	PASS	END=132893488;SVTYPE=INS;SVLEN=109;SC=pbsv;NumNeighbors=0;NumThresholdNeighbors=0	GT	0/1
chr12	24518611	HG2_PB_SVrefine2Falcon1plusDovetail_2397	N	<INS>	20	PASS	END=24518611;SVTYPE=INS;SVLEN=337;SC=SVIM;NumNeighbors=0;NumThresholdNeighbors=0	GT	0/1
chr12	2648372	HG2_PB_PB10Xdip_7041	N	<INS>	10	PASS	END=2648372;SVTYPE=INS;SVLEN=1393;SC=cuteSV,SVIM;NumNeighbors=0;NumThresholdNeighbors=0;MatchId=1691;TruScore=0.666667;PctSeqSimilarity=0;PctSizeSimilarity=1;PctRecOverlap=1;SizeDiff=0;StartDistance=0;EndDistance=0	GT	1/1
chr12	2681463	HG2_PB_SVrefine2PB10Xhap12_9305	N	<INS>	10	PASS	END=2681463;SVTYPE=INS;SVLEN=289;SC=cuteSV,SVIM;NumNeighbors=0;NumThresholdNeighbors=0;MatchId=1692;TruScore=0.666667;PctSeqSimilarity=0;PctSizeSimilarity=1;PctRecOverlap=1;SizeDiff=0;StartDistance=0;EndDistance=0	GT	1/1
chr12	108972358	HG2_PB_SVrefine2PBcRplusDovetail_2513	N	<INS>	10	PASS	END=108972358;SVTYPE=INS;SVLEN=4516;SC=SVIM;NumNeighbors=0;NumThresholdNeighbors=0	GT	1/1
chr12	96705362	HG2_Ill_GATKHCSBGrefine_8983	N	<INS>	20	PASS	END=96705362;SVTYPE=INS;SVLEN=320;SC=SVIM;NumNeighbors=0;NumThresholdNeighbors=0	GT	0/1
chr12	133444920	HG2_PB_SVrefine2PB10Xhap12_9959	N	<INS>	20	PASS	END=133444920;SVTYPE=INS;SVLEN=190;SC=pbsv;NumNeighbors=0;NumThresholdNeighbors=0	GT	1/1
chr12	40540030	HG4_PB_SVrefine2Falcon1Dovetail_7993	N	<INS>	10	PASS	END=40540030;SVTYPE=INS;SVLEN=2316;SC=SVIM,SVIM-asm,Dipcall;NumNeighbors=0;NumThresholdNeighbors=0;MatchId=367;TruScore=0.666667;PctSeqSimilarity=0;PctSizeSimilarity=1;PctRecOverlap=1;SizeDiff=0;StartDistance=0;EndDistance=0	GT	1/1
chr12	85506275	HG2_PB_SVrefine2Falcon1plusDovetail_2579	N	<INS>	20	PASS	END=85506275;SVTYPE=INS;SVLEN=774;SC=SVIM;NumNeighbors=0;NumThresholdNeighbors=0	GT	0/1
chr12	61704135	HG2_PB_SVrefine2Falcon2Bionano_6546	N	<INS>	20	PASS	END=61704135;SVTYPE=INS;SVLEN=322;SC=SVIM;NumNeighbors=0;NumThresholdNeighbors=0	GT	0/1
chr12	108308064	HG2_10X_SVrefine210Xhap12_9432	N	<INS>	20	PASS	END=108308064;SVTYPE=INS;SVLEN=3941;SC=SVIM;NumNeighbors=0;NumThresholdNeighbors=0	GT	1/1
chr12	127967015	HG2_Ill_250bpfermikitraw_18285	N	<INS>	20	PASS	END=127967015;SVTYPE=INS;SVLEN=54;SC=pbsv,Dipcall;NumNeighbors=0;NumThresholdNeighbors=0;MatchId=1093;TruScore=0.666667;PctSeqSimilarity=0;PctSizeSimilarity=1;PctRecOverlap=1;SizeDiff=0;StartDistance=0;EndDistance=0	GT	0/1
chr12	73580544	HG2_PB_SVrefine2Falcon1plusDovetail_2546	N	<INS>	20	PASS	END=73580544;SVTYPE=INS;SVLEN=2036;SC=SVIM;NumNeighbors=0;NumThresholdNeighbors=0	GT	1/1
chr12	118186926	HG2_PB_PB10Xdip_6584	N	<INS>	10	PASS	END=118186926;SVTYPE=INS;SVLEN=3750;SC=SVIM,Dipcall;NumNeighbors=0;NumThresholdNeighbors=0;MatchId=371;TruScore=0.666667;PctSeqSimilarity=0;PctSizeSimilarity=1;PctRecOverlap=1;SizeDiff=0;StartDistance=0;EndDistance=0	GT	0/1
chr12	115072979	HG2_Ill_GATKHC_21704	N	<INS>	20	PASS	END=115072979;SVTYPE=INS;SVLEN=118;SC=Dipcall;NumNeighbors=0;NumThresholdNeighbors=0	GT	0/1
chr12	1160952	HG4_PB_SVrefine2Falcon1Dovetail_7883	N	<INS>	20	PASS	END=1160952;SVTYPE=INS;SVLEN=88;SC=pbsv;NumNeighbors=0;NumThresholdNeighbors=0	GT	1/1
chr12	1177129	HG2_10X_SVrefine210Xhap12_9000	N	<INS>	20	PASS	END=1177129;SVTYPE=INS;SVLEN=6963;SC=SVIM;NumNeighbors=0;NumThresholdNeighbors=0	GT	0/1
chr12	118571032	HG2_PB_SVrefine2PBcRplusDovetail_2545	N	<INS>	20	PASS	END=118571032;SVTYPE=INS;SVLEN=96;SC=Dipcall;NumNeighbors=0;NumThresholdNeighbors=0	GT	0/1
chr12	10732292	HG2_PB_PB10Xdip_8141	N	<INS>	20	PASS	END=10732292;SVTYPE=INS;SVLEN=2036;SC=SVIM;NumNeighbors=0;NumThresholdNeighbors=0	GT	1/1
chr12	53892692	HG3_Ill_150bpfermikitraw_16643	N	<DEL>	20	PASS	END=53892742;SVTYPE=DEL;SVLEN=50;SC=SVIM-asm;NumNeighbors=0;NumThresholdNeighbors=0	GT	1/1
chr12	70522582	HG2_PB_SVrefine2PB10Xhap12_9589	N	<INS>	20	PASS	END=70522582;SVTYPE=INS;SVLEN=94;SC=pbsv;NumNeighbors=0;NumThresholdNeighbors=0	GT	1/1
chr12	76510931	HG2_PB_pbsv_13312	N	<INS>	10	PASS	END=76510931;SVTYPE=INS;SVLEN=329;SC=SVIM;NumNeighbors=0;NumThresholdNeighbors=0	GT	0/1
chr12	125484156	HG2_PB_SVrefine2PB10Xhap12_9814	N	<INS>	20	PASS	END=125484156;SVTYPE=INS;SVLEN=2470;SC=SVIM;NumNeighbors=0;NumThresholdNeighbors=0	GT	1/1
chr12	133281894	HG2_Ill_150bpfermikitraw_17358	N	<INS>	20	PASS	END=133281894;SVTYPE=INS;SVLEN=50;SC=pbsv;NumNeighbors=0;NumThresholdNeighbors=0	GT	0/1
chr12	133295206	HG3_PB_pbsv_13501	N	<INS>	10	PASS	END=133295206;SVTYPE=INS;SVLEN=388;SC=cuteSV,pbsv,SVIM;NumNeighbors=0;NumThresholdNeighbors=0;MatchId=1716;TruScore=0.666667;PctSeqSimilarity=0;PctSizeSimilarity=1;PctRecOverlap=1;SizeDiff=0;StartDistance=0;EndDistance=0	GT	1/1
chr12	18317392	HG4_PB_HySA_18921	N	<DEL>	20	PASS	END=18317700;SVTYPE=DEL;SVLEN=308;SC=pbsv;NumNeighbors=0;NumThresholdNeighbors=0	GT	1/1
chr12	71053961	HG2_PB_SVrefine2Falcon2Bionano_6567	N	<INS>	10	PASS	END=71053961;SVTYPE=INS;SVLEN=6179;SC=cuteSV,SVIM;NumNeighbors=0;NumThresholdNeighbors=0;MatchId=1719;TruScore=0.666667;PctSeqSimilarity=0;PctSizeSimilarity=1;PctRecOverlap=1;SizeDiff=0;StartDistance=0;EndDistance=0	GT	0/1
chr12	3427785	HG2_Ill_150bpfermikitraw_16179	N	<INS>	20	PASS	END=3427785;SVTYPE=INS;SVLEN=58;SC=pbsv;NumNeighbors=0;NumThresholdNeighbors=0	GT	0/1
chr12	27864795	HG2_PB_SVrefine2Falcon2Bionano_6443	N	<INS>	20	PASS	END=27864795;SVTYPE=INS;SVLEN=316;SC=SVIM;NumNeighbors=0;NumThresholdNeighbors=0	GT	0/1
chr12	5252304	HG2_PB_pbsv_12919	N	<INS>	10	PASS	END=5252304;SVTYPE=INS;SVLEN=163;SC=pbsv;NumNeighbors=0;NumThresholdNeighbors=0	GT	0/1
chr12	93844732	HG2_PB_SVrefine2Falcon2Bionano_6640	N	<INS>	10	PASS	END=93844732;SVTYPE=INS;SVLEN=1809;SC=cuteSV,SVIM,SVIM-asm,PAV,Dipcall;NumNeighbors=0;NumThresholdNeighbors=0;MatchId=1724;TruScore=0.666667;PctSeqSimilarity=0;PctSizeSimilarity=1;PctRecOverlap=1;SizeDiff=0;StartDistance=0;EndDistance=0	GT	0/1
chr12	120005517	HG4_Ill_GATKHCSBGrefine_9354	N	<INS>	10	PASS	END=120005517;SVTYPE=INS;SVLEN=52;SC=pbsv;NumNeighbors=0;NumThresholdNeighbors=0	GT	0/1
chr12	54147630	HG2_Ill_GATKHC_21119	N	<INS>	20	PASS	END=54147630;SVTYPE=INS;SVLEN=104;SC=pbsv;NumNeighbors=0;NumThresholdNeighbors=0	GT	0/1
chr12	104278787	HG3_Ill_SVrefine2DISCOVARDovetail_9752	N	<INS>	20	PASS	END=104278787;SVTYPE=INS;SVLEN=137;SC=pbsv;NumNeighbors=0;NumThresholdNeighbors=0	GT	0/1
chr13	114058175	HG2_PB_SVrefine2PBcRplusDovetail_3109	N	<INS>	10	PASS	END=114058175;SVTYPE=INS;SVLEN=264;SC=cuteSV,pbsv,SVIM;NumNeighbors=0;NumThresholdNeighbors=0;MatchId=1729;TruScore=0.666667;PctSeqSimilarity=0;PctSizeSimilarity=1;PctRecOverlap=1;SizeDiff=0;StartDistance=0;EndDistance=0	GT	1/1
chr13	114542303	HG2_Ill_SpiralSDKrefine_4740	N	<DEL>	20	PASS	END=114542377;SVTYPE=DEL;SVLEN=74;SC=Dipcall;NumNeighbors=0;NumThresholdNeighbors=0	GT	0/1
chr13	114561606	HG4_Ill_manta_3422	N	<DEL>	20	PASS	END=114561662;SVTYPE=DEL;SVLEN=56;SC=Dipcall;NumNeighbors=0;NumThresholdNeighbors=0	GT	0/1
chr13	113455326	HG2_Ill_SVrefine2DISCOVARplusDovetail_3608	N	<DEL>	20	PASS	END=113455477;SVTYPE=DEL;SVLEN=151;SC=Dipcall;NumNeighbors=0;NumThresholdNeighbors=0	GT	0/1
chr13	38578967	HG4_Ill_SVrefine2DISCOVARDovetail_9901	N	<INS>	20	PASS	END=38578967;SVTYPE=INS;SVLEN=56;SC=Dipcall;NumNeighbors=0;NumThresholdNeighbors=0	GT	0/1
chr13	42223740	HG2_PB_pbsv_13999	N	<INS>	10	PASS	END=42223740;SVTYPE=INS;SVLEN=2751;SC=SVIM;NumNeighbors=0;NumThresholdNeighbors=0	GT	0/1
chr13	28639671	HG3_PB_SVrefine2Falcon1Dovetail_8429	N	<INS>	10	PASS	END=28639671;SVTYPE=INS;SVLEN=183;SC=pbsv;NumNeighbors=0;NumThresholdNeighbors=0	GT	1/1
chr13	99519873	HG2_Ill_breakscan11_4525	N	<INS>	20	PASS	END=99519873;SVTYPE=INS;SVLEN=6066;SC=SVIM;NumNeighbors=0;NumThresholdNeighbors=0	GT	0/1
chr13	99764997	HG2_Ill_MetaSV_1343	N	<INS>	20	PASS	END=99764997;SVTYPE=INS;SVLEN=317;SC=SVIM;NumNeighbors=0;NumThresholdNeighbors=0	GT	0/1
chr13	114798892	HG3_PB_pbsv_14286	N	<INS>	10	PASS	END=114798892;SVTYPE=INS;SVLEN=85;SC=Dipcall;NumNeighbors=0;NumThresholdNeighbors=0	GT	0/1
chr13	73760906	HG2_Ill_SVrefine2DISCOVARplusDovetail_3402	N	<INS>	20	PASS	END=73760906;SVTYPE=INS;SVLEN=379;SC=Dipcall;NumNeighbors=0;NumThresholdNeighbors=0	GT	0/1
chr13	114463540	HG2_PB_SVrefine2PBcRplusDovetail_3124	N	<INS>	10	PASS	END=114463540;SVTYPE=INS;SVLEN=142;SC=pbsv;NumNeighbors=0;NumThresholdNeighbors=0	GT	1/1
chr13	113743521	HG2_PB_SVrefine2Falcon2Bionano_7259	N	<INS>	20	PASS	END=113743521;SVTYPE=INS;SVLEN=70;SC=pbsv;NumNeighbors=0;NumThresholdNeighbors=0	GT	1/1
chr13	109643897	HG2_PB_SVrefine2PB10Xhap12_10418	N	<INS>	20	PASS	END=109643897;SVTYPE=INS;SVLEN=55;SC=pbsv;NumNeighbors=0;NumThresholdNeighbors=0	GT	0/1
chr13	48286064	HG3_Ill_GATKHCSBGrefine_9266	N	<INS>	20	PASS	END=48286064;SVTYPE=INS;SVLEN=65;SC=pbsv;NumNeighbors=0;NumThresholdNeighbors=0	GT	0/1
chr13	48315756	HG2_PB_assemblyticsfalcon_6887	N	<DEL>	20	PASS	END=48316480;SVTYPE=DEL;SVLEN=724;SC=SVIM-asm,PAV,Dipcall;NumNeighbors=0;NumThresholdNeighbors=0;MatchId=373;TruScore=0.666667;PctSeqSimilarity=0;PctSizeSimilarity=1;PctRecOverlap=1;SizeDiff=0;StartDistance=0;EndDistance=0	GT	0/1
chr13	79774273	HG2_Ill_MetaSV_1303	N	<INS>	20	PASS	END=79774273;SVTYPE=INS;SVLEN=286;SC=SVIM;NumNeighbors=0;NumThresholdNeighbors=0	GT	0/1
chr13	82485277	HG2_PB_PB10Xdip_9176	N	<INS>	10	PASS	END=82485277;SVTYPE=INS;SVLEN=54;SC=pbsv;NumNeighbors=0;NumThresholdNeighbors=0	GT	1/1
chr13	113991046	HG3_Ill_250bpfermikitraw_18800	N	<DEL>	20	PASS	END=113991116;SVTYPE=DEL;SVLEN=70;SC=Dipcall;NumNeighbors=0;NumThresholdNeighbors=0	GT	1/1
chr13	42135094	HG2_10X_SVrefine210Xhap12_9731	N	<INS>	20	PASS	END=42135094;SVTYPE=INS;SVLEN=1619;SC=SVIM;NumNeighbors=0;NumThresholdNeighbors=0	GT	0/1
chr13	42145403	HG2_PB_SVrefine2PBcRplusDovetail_2798	N	<INS>	10	PASS	END=42145403;SVTYPE=INS;SVLEN=51;SC=pbsv;NumNeighbors=0;NumThresholdNeighbors=0	GT	0/1
chr13	44069827	HG2_PB_SVrefine2PB10Xhap12_10121	N	<INS>	20	PASS	END=44069827;SVTYPE=INS;SVLEN=3717;SC=SVIM;NumNeighbors=0;NumThresholdNeighbors=0	GT	0/1
chr13	30131788	HG2_PB_SVrefine2Falcon1plusDovetail_2902	N	<DEL>	10	PASS	END=30132145;SVTYPE=DEL;SVLEN=357;SC=cuteSV,pbsv,SVIM,SVIM-asm,PAV,Dipcall;NumNeighbors=0;NumThresholdNeighbors=0;MatchId=1753;TruScore=0.666667;PctSeqSimilarity=0;PctSizeSimilarity=1;PctRecOverlap=1;SizeDiff=0;StartDistance=0;EndDistance=0	GT	0/1
chr13	19711565	HG2_PB_SVrefine2Falcon1plusDovetail_2843	N	<INS>	10	PASS	END=19711565;SVTYPE=INS;SVLEN=432;SC=cuteSV,pbsv,SVIM;NumNeighbors=0;NumThresholdNeighbors=0;MatchId=1754;TruScore=0.666667;PctSeqSimilarity=0;PctSizeSimilarity=1;PctRecOverlap=1;SizeDiff=0;StartDistance=0;EndDistance=0	GT	1/1
chr13	114436463	HG2_PB_SVrefine2Falcon2Bionano_7287	N	<INS>	10	PASS	END=114436463;SVTYPE=INS;SVLEN=272;SC=cuteSV,pbsv,SVIM;NumNeighbors=0;NumThresholdNeighbors=0;MatchId=1755;TruScore=0.666667;PctSeqSimilarity=0;PctSizeSimilarity=1;PctRecOverlap=1;SizeDiff=0;StartDistance=0;EndDistance=0	GT	0/1
chr13	59377680	HG2_PB_pbsv_14102	N	<INS>	20	PASS	END=59377680;SVTYPE=INS;SVLEN=335;SC=SVIM;NumNeighbors=0;NumThresholdNeighbors=0	GT	0/1
chr13	80994340	HG2_PB_PB10Xdip_9148	N	<INS>	10	PASS	END=80994340;SVTYPE=INS;SVLEN=774;SC=cuteSV,SVIM;NumNeighbors=0;NumThresholdNeighbors=0;MatchId=1757;TruScore=0.666667;PctSeqSimilarity=0;PctSizeSimilarity=1;PctRecOverlap=1;SizeDiff=0;StartDistance=0;EndDistance=0	GT	1/1
chr13	111239420	HG4_PB_SVrefine2Falcon1Dovetail_8797	N	<INS>	10	PASS	END=111239420;SVTYPE=INS;SVLEN=318;SC=cuteSV,pbsv,SVIM;NumNeighbors=0;NumThresholdNeighbors=0;MatchId=1758;TruScore=0.666667;PctSeqSimilarity=0;PctSizeSimilarity=1;PctRecOverlap=1;SizeDiff=0;StartDistance=0;EndDistance=0	GT	0/1
chr13	111258686	HG3_PB_SVrefine2Falcon1Dovetail_8747	N	<INS>	10	PASS	END=111258686;SVTYPE=INS;SVLEN=247;SC=cuteSV,SVIM;NumNeighbors=0;NumThresholdNeighbors=0;MatchId=1759;TruScore=0.666667;PctSeqSimilarity=0;PctSizeSimilarity=1;PctRecOverlap=1;SizeDiff=0;StartDistance=0;EndDistance=0	GT	0/1
chr13	113622030	HG2_PB_SVrefine2Falcon2Bionano_7248	N	<INS>	10	PASS	END=113622030;SVTYPE=INS;SVLEN=119;SC=pbsv;NumNeighbors=0;NumThresholdNeighbors=0	GT	0/1
chr13	113634942	HG2_Ill_svaba_18073	N	<INS>	20	PASS	END=113634942;SVTYPE=INS;SVLEN=68;SC=Dipcall;NumNeighbors=0;NumThresholdNeighbors=0	GT	0/1
chr13	111131743	HG4_Ill_GATKHCSBGrefine_9952	N	<INS>	20	PASS	END=111131743;SVTYPE=INS;SVLEN=74;SC=pbsv,Dipcall;NumNeighbors=0;NumThresholdNeighbors=0;MatchId=1135;TruScore=0.666667;PctSeqSimilarity=0;PctSizeSimilarity=1;PctRecOverlap=1;SizeDiff=0;StartDistance=0;EndDistance=0	GT	1/1
chr13	102790452	HG2_10X_SVrefine210Xhap12_9980	N	<DEL>	20	PASS	END=102790744;SVTYPE=DEL;SVLEN=292;SC=pbsv;NumNeighbors=0;NumThresholdNeighbors=0	GT	1/1
chr13	114510224	HG2_PB_SVrefine2PB10Xhap12_10538	N	<DEL>	10	PASS	END=114510467;SVTYPE=DEL;SVLEN=243;SC=SVIM-asm,Dipcall;NumNeighbors=0;NumThresholdNeighbors=0;MatchId=378;TruScore=0.666667;PctSeqSimilarity=0;PctSizeSimilarity=1;PctRecOverlap=1;SizeDiff=0;StartDistance=0;EndDistance=0	GT	0/1
chr13	29954757	HG3_Ill_manta_3145	N	<DEL>	20	PASS	END=29955081;SVTYPE=DEL;SVLEN=324;SC=Dipcall;NumNeighbors=0;NumThresholdNeighbors=0	GT	0/1
chr13	61162456	HG2_Ill_GATKHCSBGrefine_9401	N	<INS>	20	PASS	END=61162456;SVTYPE=INS;SVLEN=316;SC=SVIM;NumNeighbors=0;NumThresholdNeighbors=0	GT	0/1
chr13	77890838	HG2_Ill_150bpfermikitraw_17884	N	<INS>	20	PASS	END=77890838;SVTYPE=INS;SVLEN=59;SC=pbsv;NumNeighbors=0;NumThresholdNeighbors=0	GT	0/1
chr13	51645024	HG2_10X_SVrefine210Xhap12_9770	N	<INS>	20	PASS	END=51645024;SVTYPE=INS;SVLEN=130;SC=SVIM-asm,PAV,Dipcall;NumNeighbors=0;NumThresholdNeighbors=0;MatchId=380;TruScore=0.666667;PctSeqSimilarity=0;PctSizeSimilarity=1;PctRecOverlap=1;SizeDiff=0;StartDistance=0;EndDistance=0	GT	0/1
chr13	51652338	HG4_Ill_GATKHCSBGrefine_9669	N	<DEL>	20	PASS	END=51652434;SVTYPE=DEL;SVLEN=96;SC=SVIM-asm,PAV,Dipcall;NumNeighbors=0;NumThresholdNeighbors=0;MatchId=381;TruScore=0.666667;PctSeqSimilarity=0;PctSizeSimilarity=1;PctRecOverlap=1;SizeDiff=0;StartDistance=0;EndDistance=0	GT	0/1
chr13	62588958	HG2_PB_SVrefine2Falcon1plusDovetail_3019	N	<INS>	20	PASS	END=62588958;SVTYPE=INS;SVLEN=305;SC=SVIM;NumNeighbors=0;NumThresholdNeighbors=0	GT	0/1
chr13	113687247	HG2_PB_SVrefine2PBcRplusDovetail_3092	N	<INS>	10	PASS	END=113687247;SVTYPE=INS;SVLEN=234;SC=pbsv;NumNeighbors=0;NumThresholdNeighbors=0	GT	1/1
chr13	76350286	HG2_Ill_GATKHC_22680	N	<INS>	20	PASS	END=76350286;SVTYPE=INS;SVLEN=54;SC=pbsv,Dipcall;NumNeighbors=0;NumThresholdNeighbors=0;MatchId=1142;TruScore=0.666667;PctSeqSimilarity=0;PctSizeSimilarity=1;PctRecOverlap=1;SizeDiff=0;StartDistance=0;EndDistance=0	GT	0/1
chr13	114180350	HG2_PB_SVrefine2PB10Xhap12_10521	N	<INS>	20	PASS	END=114180350;SVTYPE=INS;SVLEN=102;SC=pbsv;NumNeighbors=0;NumThresholdNeighbors=0	GT	0/1
chr13	113986696	HG2_Ill_SpiralSDKrefine_4718	N	<INS>	20	PASS	END=113986696;SVTYPE=INS;SVLEN=50;SC=Dipcall;NumNeighbors=0;NumThresholdNeighbors=0	GT	1/1
chr13	37368801	HG2_Ill_250bpfermikitraw_18640	N	<INS>	20	PASS	END=37368801;SVTYPE=INS;SVLEN=81;SC=pbsv;NumNeighbors=0;NumThresholdNeighbors=0	GT	1/1
chr13	112087160	HG3_PB_SVrefine2Falcon1Dovetail_8765	N	<INS>	20	PASS	END=112087160;SVTYPE=INS;SVLEN=521;SC=cuteSV,SVIM;NumNeighbors=0;NumThresholdNeighbors=0;MatchId=1777;TruScore=0.666667;PctSeqSimilarity=0;PctSizeSimilarity=1;PctRecOverlap=1;SizeDiff=0;StartDistance=0;EndDistance=0	GT	1/1
chr13	114942349	HG3_Ill_250bpfermikitraw_18844	N	<DEL>	20	PASS	END=114942402;SVTYPE=DEL;SVLEN=53;SC=Dipcall;NumNeighbors=0;NumThresholdNeighbors=0	GT	0/1
chr13	58915321	HG2_PB_SVrefine2PBcRplusDovetail_2838	N	<INS>	20	PASS	END=58915321;SVTYPE=INS;SVLEN=2689;SC=SVIM;NumNeighbors=0;NumThresholdNeighbors=0	GT	0/1
chr13	49486579	HG2_PB_SVrefine2Falcon2Bionano_6989	N	<INS>	20	PASS	END=49486579;SVTYPE=INS;SVLEN=1196;SC=SVIM;NumNeighbors=0;NumThresholdNeighbors=0	GT	1/1
chr13	49533514	HG2_PB_SVrefine2PB10Xhap12_10142	N	<DEL>	20	PASS	END=49536614;SVTYPE=DEL;SVLEN=3100;SC=SVIM-asm,Dipcall;NumNeighbors=0;NumThresholdNeighbors=0;MatchId=385;TruScore=0.666667;PctSeqSimilarity=0;PctSizeSimilarity=1;PctRecOverlap=1;SizeDiff=0;StartDistance=0;EndDistance=0	GT	0/1
chr13	91597382	HG2_PB_SVrefine2PB10Xhap12_10326	N	<INS>	20	PASS	END=91597382;SVTYPE=INS;SVLEN=103;SC=pbsv;NumNeighbors=0;NumThresholdNeighbors=0	GT	1/1
chr13	61553033	HG2_Ill_MetaSV_1266	N	<DEL>	20	PASS	END=61553865;SVTYPE=DEL;SVLEN=832;SC=SVIM-asm,Dipcall;NumNeighbors=0;NumThresholdNeighbors=0;MatchId=386;TruScore=0.666667;PctSeqSimilarity=0;PctSizeSimilarity=1;PctRecOverlap=1;SizeDiff=0;StartDistance=0;EndDistance=0	GT	0/1
chr13	60465036	HG4_PB_HySA_20541	N	<INS>	20	PASS	END=60465036;SVTYPE=INS;SVLEN=328;SC=SVIM;NumNeighbors=0;NumThresholdNeighbors=0	GT	0/1
chr13	64904744	HG3_Ill_svaba_17780	N	<INS>	20	PASS	END=64904744;SVTYPE=INS;SVLEN=66;SC=pbsv;NumNeighbors=0;NumThresholdNeighbors=0	GT	0/1
chr13	111580888	HG4_Ill_SVrefine2DISCOVARDovetail_10234	N	<INS>	20	PASS	END=111580888;SVTYPE=INS;SVLEN=188;SC=pbsv;NumNeighbors=0;NumThresholdNeighbors=0	GT	1/1
chr13	111590550	HG3_PB_SVrefine2PBcRDovetail_6819	N	<INS>	20	PASS	END=111590550;SVTYPE=INS;SVLEN=193;SC=pbsv;NumNeighbors=0;NumThresholdNeighbors=0	GT	1/1
chr13	111611740	HG2_PB_SVrefine2Falcon1plusDovetail_3244	N	<INS>	20	PASS	END=111611740;SVTYPE=INS;SVLEN=254;SC=cuteSV,pbsv,SVIM;NumNeighbors=0;NumThresholdNeighbors=0;MatchId=1788;TruScore=0.666667;PctSeqSimilarity=0;PctSizeSimilarity=1;PctRecOverlap=1;SizeDiff=0;StartDistance=0;EndDistance=0	GT	0/1
chr13	23580860	HG2_Ill_SVrefine2DISCOVARplusDovetail_3172	N	<INS>	20	PASS	END=23580860;SVTYPE=INS;SVLEN=2844;SC=SVIM;NumNeighbors=0;NumThresholdNeighbors=0	GT	0/1
chr13	63262191	HG2_PB_SVrefine2PB10Xhap12_10198	N	<INS>	10	PASS	END=63262191;SVTYPE=INS;SVLEN=438;SC=pbsv;NumNeighbors=0;NumThresholdNeighbors=0	GT	1/1
chr13	64801976	HG3_Ill_scalpel_13594	N	<INS>	20	PASS	END=64801976;SVTYPE=INS;SVLEN=70;SC=pbsv;NumNeighbors=0;NumThresholdNeighbors=0	GT	1/1
chr13	114527416	HG2_PB_pbsv_14600	N	<INS>	10	PASS	END=114527416;SVTYPE=INS;SVLEN=2064;SC=cuteSV,SVIM,Dipcall;NumNeighbors=0;NumThresholdNeighbors=0;MatchId=1792;TruScore=0.666667;PctSeqSimilarity=0;PctSizeSimilarity=1;PctRecOverlap=1;SizeDiff=0;StartDistance=0;EndDistance=0	GT	0/1
chr13	114529355	HG2_PB_pbsv_14601	N	<DEL>	20	PASS	END=114529433;SVTYPE=DEL;SVLEN=78;SC=SVIM-asm,Dipcall;NumNeighbors=0;NumThresholdNeighbors=0;MatchId=388;TruScore=0.666667;PctSeqSimilarity=0;PctSizeSimilarity=1;PctRecOverlap=1;SizeDiff=0;StartDistance=0;EndDistance=0	GT	0/1
chr13	92513962	HG4_PB_SVrefine2PBcRDovetail_7146	N	<INS>	20	PASS	END=92513962;SVTYPE=INS;SVLEN=302;SC=SVIM;NumNeighbors=0;NumThresholdNeighbors=0	GT	0/1
chr13	114912826	HG2_PB_SVrefine2PB10Xhap12_10579	N	<DEL>	10	PASS	END=114912971;SVTYPE=DEL;SVLEN=145;SC=pbsv;NumNeighbors=0;NumThresholdNeighbors=0	GT	0/1
chr13	110907890	HG2_PB_SVrefine2Falcon1plusDovetail_3228	N	<INS>	10	PASS	END=110907890;SVTYPE=INS;SVLEN=549;SC=SVIM-asm,Dipcall;NumNeighbors=0;NumThresholdNeighbors=0;MatchId=389;TruScore=0.666667;PctSeqSimilarity=0;PctSizeSimilarity=1;PctRecOverlap=1;SizeDiff=0;StartDistance=0;EndDistance=0	GT	1/1
chr13	114745592	HG3_Ill_GATKHCSBGrefine_9603	N	<DEL>	20	PASS	END=114745664;SVTYPE=DEL;SVLEN=72;SC=Dipcall;NumNeighbors=0;NumThresholdNeighbors=0	GT	0/1
chr13	46647732	HG2_PB_HySA_25573	N	<INS>	20	PASS	END=46647732;SVTYPE=INS;SVLEN=313;SC=SVIM;NumNeighbors=0;NumThresholdNeighbors=0	GT	0/1
chr13	114007199	HG4_Ill_SVrefine2DISCOVARDovetail_10272	N	<INS>	20	PASS	END=114007199;SVTYPE=INS;SVLEN=96;SC=Dipcall;NumNeighbors=0;NumThresholdNeighbors=0	GT	0/1
chr13	114011355	HG2_PB_SVrefine2PBcRplusDovetail_3106	N	<INS>	20	PASS	END=114011355;SVTYPE=INS;SVLEN=133;SC=pbsv,Dipcall;NumNeighbors=0;NumThresholdNeighbors=0;MatchId=1160;TruScore=0.666667;PctSeqSimilarity=0;PctSizeSimilarity=1;PctRecOverlap=1;SizeDiff=0;StartDistance=0;EndDistance=0	GT	1/1
chr13	26386629	HG2_PB_PB10Xdip_8660	N	<INS>	20	PASS	END=26386629;SVTYPE=INS;SVLEN=3978;SC=SVIM,Dipcall;NumNeighbors=0;NumThresholdNeighbors=0;MatchId=404;TruScore=0.666667;PctSeqSimilarity=0;PctSizeSimilarity=1;PctRecOverlap=1;SizeDiff=0;StartDistance=0;EndDistance=0	GT	1/1
chr13	26452619	HG3_Ill_GATKHCSBGrefine_9176	N	<INS>	20	PASS	END=26452619;SVTYPE=INS;SVLEN=143;SC=SVIM-asm,PAV,Dipcall;NumNeighbors=0;NumThresholdNeighbors=0;MatchId=394;TruScore=0.666667;PctSeqSimilarity=0;PctSizeSimilarity=1;PctRecOverlap=1;SizeDiff=0;StartDistance=0;EndDistance=0	GT	0/1
chr13	109887538	HG2_Ill_GATKHC_23037	N	<INS>	20	PASS	END=109887538;SVTYPE=INS;SVLEN=62;SC=pbsv;NumNeighbors=0;NumThresholdNeighbors=0	GT	1/1
chr13	37854905	HG2_Ill_GATKHC_22316	N	<INS>	20	PASS	END=37854905;SVTYPE=INS;SVLEN=52;SC=pbsv;NumNeighbors=0;NumThresholdNeighbors=0	GT	1/1
chr13	70945573	HG2_10X_SVrefine210Xhap12_9855	N	<INS>	20	PASS	END=70945573;SVTYPE=INS;SVLEN=2824;SC=SVIM;NumNeighbors=0;NumThresholdNeighbors=0	GT	0/1
chr13	87432094	HG4_PB_pbsv_14244	N	<INS>	10	PASS	END=87432094;SVTYPE=INS;SVLEN=637;SC=Dipcall;NumNeighbors=0;NumThresholdNeighbors=0	GT	1/1
chr13	101577232	HG2_Ill_GATKHCSBGrefine_9578	N	<INS>	20	PASS	END=101577232;SVTYPE=INS;SVLEN=317;SC=SVIM;NumNeighbors=0;NumThresholdNeighbors=0	GT	0/1
chr13	113917459	HG3_PB_HySA_21887	N	<INS>	10	PASS	END=113917459;SVTYPE=INS;SVLEN=1178;SC=cuteSV,SVIM;NumNeighbors=0;NumThresholdNeighbors=0;MatchId=1808;TruScore=0.666667;PctSeqSimilarity=0;PctSizeSimilarity=1;PctRecOverlap=1;SizeDiff=0;StartDistance=0;EndDistance=0	GT	1/1
chr13	114212121	HG2_PB_SVrefine2PB10Xhap12_10525	N	<DEL>	20	PASS	END=114212239;SVTYPE=DEL;SVLEN=118;SC=Dipcall;NumNeighbors=0;NumThresholdNeighbors=0	GT	1/1
chr13	114214396	HG3_Ill_SVrefine2DISCOVARDovetail_10397	N	<DEL>	20	PASS	END=114214596;SVTYPE=DEL;SVLEN=200;SC=Dipcall;NumNeighbors=0;NumThresholdNeighbors=0	GT	1/1
chr13	114838992	HG2_Ill_250bpfermikitraw_19406	N	<INS>	20	PASS	END=114838992;SVTYPE=INS;SVLEN=66;SC=SVIM-asm,PAV,Dipcall;NumNeighbors=0;NumThresholdNeighbors=0;MatchId=398;TruScore=0.666667;PctSeqSimilarity=0;PctSizeSimilarity=1;PctRecOverlap=1;SizeDiff=0;StartDistance=0;EndDistance=0	GT	0/1
chr13	114841327	HG3_PB_SVrefine2Falcon1Dovetail_8865	N	<DEL>	20	PASS	END=114841435;SVTYPE=DEL;SVLEN=108;SC=pbsv,Dipcall;NumNeighbors=0;NumThresholdNeighbors=0;MatchId=1170;TruScore=0.666667;PctSeqSimilarity=0;PctSizeSimilarity=1;PctRecOverlap=1;SizeDiff=0;StartDistance=0;EndDistance=0	GT	0/1
chr13	20921630	HG4_Ill_SVrefine2DISCOVARDovetail_9815	N	<INS>	20	PASS	END=20921630;SVTYPE=INS;SVLEN=104;SC=pbsv;NumNeighbors=0;NumThresholdNeighbors=0	GT	0/1
chr13	42726786	HG2_PB_SVrefine2Falcon2Bionano_6967	N	<INS>	20	PASS	END=42726786;SVTYPE=INS;SVLEN=327;SC=SVIM;NumNeighbors=0;NumThresholdNeighbors=0	GT	0/1
chr13	42771388	HG2_PB_SVrefine2Falcon2Bionano_6970	N	<INS>	20	PASS	END=42771388;SVTYPE=INS;SVLEN=419;SC=Dipcall;NumNeighbors=0;NumThresholdNeighbors=0	GT	0/1
chr13	111962298	HG3_PB_SVrefine2Falcon1Dovetail_8760	N	<INS>	20	PASS	END=111962298;SVTYPE=INS;SVLEN=301;SC=cuteSV,pbsv,SVIM;NumNeighbors=0;NumThresholdNeighbors=0;MatchId=1816;TruScore=0.666667;PctSeqSimilarity=0;PctSizeSimilarity=1;PctRecOverlap=1;SizeDiff=0;StartDistance=0;EndDistance=0	GT	0/1
chr13	114846294	HG2_PB_SVrefine2Falcon1plusDovetail_3346	N	<INS>	20	PASS	END=114846294;SVTYPE=INS;SVLEN=240;SC=pbsv,Dipcall;NumNeighbors=0;NumThresholdNeighbors=0;MatchId=1174;TruScore=0.666667;PctSeqSimilarity=0;PctSizeSimilarity=1;PctRecOverlap=1;SizeDiff=0;StartDistance=0;EndDistance=0	GT	0/1
chr13	103346855	HG2_PB_SVrefine2PB10Xhap12_10380	N	<INS>	20	PASS	END=103346855;SVTYPE=INS;SVLEN=2090;SC=SVIM;NumNeighbors=0;NumThresholdNeighbors=0	GT	1/1
chr13	114601802	HG3_Ill_SVrefine2DISCOVARDovetail_10403	N	<DEL>	20	PASS	END=114602720;SVTYPE=DEL;SVLEN=918;SC=pbsv;NumNeighbors=0;NumThresholdNeighbors=0	GT	0/1
chr13	107436424	HG3_PB_SVrefine2Falcon1Dovetail_8726	N	<INS>	10	PASS	END=107436424;SVTYPE=INS;SVLEN=6034;SC=SVIM;NumNeighbors=0;NumThresholdNeighbors=0	GT	1/1
chr13	112198372	HG2_PB_SVrefine2Falcon1plusDovetail_3254	N	<INS>	10	PASS	END=112198372;SVTYPE=INS;SVLEN=176;SC=cuteSV,SVIM,Dipcall;NumNeighbors=0;NumThresholdNeighbors=0;MatchId=1823;TruScore=0.666667;PctSeqSimilarity=0;PctSizeSimilarity=1;PctRecOverlap=1;SizeDiff=0;StartDistance=0;EndDistance=0	GT	0/1
chr13	112220218	HG2_PB_SVrefine2Falcon2Bionano_7227	N	<INS>	10	PASS	END=112220218;SVTYPE=INS;SVLEN=971;SC=cuteSV,SVIM;NumNeighbors=0;NumThresholdNeighbors=0;MatchId=1824;TruScore=0.666667;PctSeqSimilarity=0;PctSizeSimilarity=1;PctRecOverlap=1;SizeDiff=0;StartDistance=0;EndDistance=0	GT	1/1
chr13	112263393	HG3_Ill_Krunchall_19269	N	<INS>	20	PASS	END=112263393;SVTYPE=INS;SVLEN=54;SC=pbsv;NumNeighbors=0;NumThresholdNeighbors=0	GT	1/1
chr13	112283635	HG2_PB_SVrefine2PBcRplusDovetail_3067	N	<INS>	10	PASS	END=112283635;SVTYPE=INS;SVLEN=246;SC=pbsv;NumNeighbors=0;NumThresholdNeighbors=0	GT	1/1
chr13	66720736	HG2_PB_SVrefine2PB10Xhap12_10215	N	<INS>	20	PASS	END=66720736;SVTYPE=INS;SVLEN=1228;SC=cuteSV,SVIM;NumNeighbors=0;NumThresholdNeighbors=0;MatchId=1828;TruScore=0.666667;PctSeqSimilarity=0;PctSizeSimilarity=1;PctRecOverlap=1;SizeDiff=0;StartDistance=0;EndDistance=0	GT	1/1
chr13	90321198	HG2_PB_SVrefine2PBcRplusDovetail_2949	N	<INS>	20	PASS	END=90321198;SVTYPE=INS;SVLEN=4022;SC=SVIM;NumNeighbors=0;NumThresholdNeighbors=0	GT	1/1
chr13	114828017	HG3_Ill_SVrefine2DISCOVARDovetail_10409	N	<INS>	20	PASS	END=114828017;SVTYPE=INS;SVLEN=78;SC=pbsv,Dipcall;NumNeighbors=0;NumThresholdNeighbors=0;MatchId=1184;TruScore=0.666667;PctSeqSimilarity=0;PctSizeSimilarity=1;PctRecOverlap=1;SizeDiff=0;StartDistance=0;EndDistance=0	GT	0/1
chr13	89110954	HG2_PB_SVrefine2Falcon2Bionano_7107	N	<INS>	20	PASS	END=89110954;SVTYPE=INS;SVLEN=297;SC=cuteSV,SVIM;NumNeighbors=0;NumThresholdNeighbors=0;MatchId=1831;TruScore=0.666667;PctSeqSimilarity=0;PctSizeSimilarity=1;PctRecOverlap=1;SizeDiff=0;StartDistance=0;EndDistance=0	GT	1/1
chr13	51036153	HG4_Ill_GATKHC_22432	N	<INS>	20	PASS	END=51036153;SVTYPE=INS;SVLEN=58;SC=pbsv;NumNeighbors=0;NumThresholdNeighbors=0	GT	0/1
chr13	29158946	HG2_PB_SVrefine2PBcRplusDovetail_2752	N	<INS>	20	PASS	END=29158946;SVTYPE=INS;SVLEN=1007;SC=SVIM;NumNeighbors=0;NumThresholdNeighbors=0	GT	1/1
chr13	29161602	HG2_Ill_GATKHCSBGrefine_9285	N	<INS>	20	PASS	END=29161602;SVTYPE=INS;SVLEN=51;SC=pbsv;NumNeighbors=0;NumThresholdNeighbors=0	GT	1/1
chr13	90903261	HG2_Ill_MetaSV_1326	N	<INS>	20	PASS	END=90903261;SVTYPE=INS;SVLEN=309;SC=SVIM;NumNeighbors=0;NumThresholdNeighbors=0	GT	0/1
chr13	38226812	HG3_Ill_svaba_17589	N	<INS>	20	PASS	END=38226812;SVTYPE=INS;SVLEN=57;SC=pbsv;NumNeighbors=0;NumThresholdNeighbors=0	GT	1/1
chr13	109110917	HG4_PB_HySA_21003	N	<INS>	10	PASS	END=109110917;SVTYPE=INS;SVLEN=797;SC=SVIM;NumNeighbors=0;NumThresholdNeighbors=0	GT	1/1
chr13	92892086	HG3_Ill_250bpfermikitraw_18565	N	<INS>	20	PASS	END=92892086;SVTYPE=INS;SVLEN=57;SC=pbsv;NumNeighbors=0;NumThresholdNeighbors=0	GT	0/1
chr13	71137269	HG2_PB_SVrefine2PBcRplusDovetail_2882	N	<INS>	20	PASS	END=71137269;SVTYPE=INS;SVLEN=218;SC=pbsv;NumNeighbors=0;NumThresholdNeighbors=0	GT	1/1
chr13	84919609	HG2_10X_SVrefine210Xhap12_9907	N	<INS>	20	PASS	END=84919609;SVTYPE=INS;SVLEN=10157;SC=SVIM;NumNeighbors=0;NumThresholdNeighbors=0	GT	1/1
chr13	66014507	HG4_PB_SVrefine2PBcRDovetail_7060	N	<INS>	20	PASS	END=66014507;SVTYPE=INS;SVLEN=336;SC=SVIM;NumNeighbors=0;NumThresholdNeighbors=0	GT	0/1
chr13	47293128	HG3_Ill_manta_3159	N	<INS>	20	PASS	END=47293128;SVTYPE=INS;SVLEN=70;SC=pbsv;NumNeighbors=0;NumThresholdNeighbors=0	GT	1/1
chr13	85308194	HG2_Ill_Krunchall_19376	N	<INS>	20	PASS	END=85308194;SVTYPE=INS;SVLEN=76;SC=pbsv,Dipcall;NumNeighbors=0;NumThresholdNeighbors=0;MatchId=1192;TruScore=0.666667;PctSeqSimilarity=0;PctSizeSimilarity=1;PctRecOverlap=1;SizeDiff=0;StartDistance=0;EndDistance=0	GT	0/1
chr13	113426838	HG4_Ill_svaba_18102	N	<DEL>	20	PASS	END=113426892;SVTYPE=DEL;SVLEN=54;SC=Dipcall;NumNeighbors=0;NumThresholdNeighbors=0	GT	0/1
chr13	78651671	HG2_Ill_GATKHCSBGrefine_9470	N	<INS>	20	PASS	END=78651671;SVTYPE=INS;SVLEN=315;SC=SVIM;NumNeighbors=0;NumThresholdNeighbors=0	GT	0/1
chr13	113299670	HG3_PB_SVrefine2PBcRDovetail_6848	N	<INS>	20	PASS	END=113299670;SVTYPE=INS;SVLEN=117;SC=pbsv;NumNeighbors=0;NumThresholdNeighbors=0	GT	1/1
chr13	50460723	HG2_10X_SVrefine210Xhap12_9765	N	<INS>	20	PASS	END=50460723;SVTYPE=INS;SVLEN=1665;SC=SVIM;NumNeighbors=0;NumThresholdNeighbors=0	GT	0/1
chr14	67170332	HG2_PB_SVrefine2PBcRplusDovetail_3278	N	<INS>	10	PASS	END=67170332;SVTYPE=INS;SVLEN=284;SC=cuteSV,SVIM;NumNeighbors=0;NumThresholdNeighbors=0;MatchId=1850;TruScore=0.666667;PctSeqSimilarity=0;PctSizeSimilarity=1;PctRecOverlap=1;SizeDiff=0;StartDistance=0;EndDistance=0	GT	0/1
chr14	105987019	HG4_PB_SVrefine2Falcon1Dovetail_9249	N	<INS>	10	PASS	END=105987019;SVTYPE=INS;SVLEN=1842;SC=cuteSV,SVIM,SVIM-asm,PAV,Dipcall;NumNeighbors=0;NumThresholdNeighbors=0;MatchId=1851;TruScore=0.666667;PctSeqSimilarity=0;PctSizeSimilarity=1;PctRecOverlap=1;SizeDiff=0;StartDistance=0;EndDistance=0	GT	0/1
chr14	31150808	HG4_PB_assemblyticsfalcon_7696	N	<INS>	10	PASS	END=31150808;SVTYPE=INS;SVLEN=6033;SC=SVIM;NumNeighbors=0;NumThresholdNeighbors=0	GT	0/1
chr14	72466391	HG3_Ill_Krunchall_19791	N	<INS>	20	PASS	END=72466391;SVTYPE=INS;SVLEN=74;SC=pbsv;NumNeighbors=0;NumThresholdNeighbors=0	GT	0/1
chr14	70864683	HG2_Ill_Krunchall_20185	N	<INS>	20	PASS	END=70864683;SVTYPE=INS;SVLEN=58;SC=pbsv;NumNeighbors=0;NumThresholdNeighbors=0	GT	0/1
chr14	37014928	HG2_Ill_SVrefine2DISCOVARplusDovetail_3733	N	<INS>	20	PASS	END=37014928;SVTYPE=INS;SVLEN=50;SC=Dipcall;NumNeighbors=0;NumThresholdNeighbors=0	GT	0/1
chr14	67862850	HG2_Ill_SVrefine2DISCOVARplusDovetail_3877	N	<INS>	20	PASS	END=67862850;SVTYPE=INS;SVLEN=3268;SC=SVIM;NumNeighbors=0;NumThresholdNeighbors=0	GT	0/1
chr14	92586720	HG3_PB_SVrefine2Falcon1Dovetail_9124	N	<INS>	20	PASS	END=92586720;SVTYPE=INS;SVLEN=284;SC=SVIM;NumNeighbors=0;NumThresholdNeighbors=0	GT	0/1
chr14	100632667	HG3_PB_SVrefine2PBcRDovetail_7068	N	<INS>	10	PASS	END=100632667;SVTYPE=INS;SVLEN=136;SC=pbsv,SVIM-asm,Dipcall;NumNeighbors=0;NumThresholdNeighbors=0;MatchId=1202;TruScore=0.666667;PctSeqSimilarity=0;PctSizeSimilarity=1;PctRecOverlap=1;SizeDiff=0;StartDistance=0;EndDistance=0	GT	0/1
chr14	53304081	HG3_Ill_150bpfermikitraw_18611	N	<INS>	20	PASS	END=53304081;SVTYPE=INS;SVLEN=56;SC=pbsv;NumNeighbors=0;NumThresholdNeighbors=0	GT	1/1
chr14	105149647	HG2_Ill_MetaSV_1540	N	<INS>	20	PASS	END=105149647;SVTYPE=INS;SVLEN=1108;SC=cuteSV,SVIM,Dipcall;NumNeighbors=0;NumThresholdNeighbors=0;MatchId=1860;TruScore=0.666667;PctSeqSimilarity=0;PctSizeSimilarity=1;PctRecOverlap=1;SizeDiff=0;StartDistance=0;EndDistance=0	GT	0/1
chr14	22041648	HG3_PB_SVrefine2Falcon1Dovetail_8897	N	<INS>	10	PASS	END=22041648;SVTYPE=INS;SVLEN=326;SC=SVIM;NumNeighbors=0;NumThresholdNeighbors=0	GT	0/1
chr14	90074542	HG4_Ill_SVrefine2DISCOVARDovetail_10610	N	<INS>	20	PASS	END=90074542;SVTYPE=INS;SVLEN=144;SC=pbsv;NumNeighbors=0;NumThresholdNeighbors=0	GT	1/1
chr14	48323967	HG2_PB_SVrefine2Falcon1plusDovetail_3452	N	<INS>	20	PASS	END=48323967;SVTYPE=INS;SVLEN=231;SC=cuteSV,SVIM;NumNeighbors=0;NumThresholdNeighbors=0;MatchId=1864;TruScore=0.666667;PctSeqSimilarity=0;PctSizeSimilarity=1;PctRecOverlap=1;SizeDiff=0;StartDistance=0;EndDistance=0	GT	0/1
chr14	27765229	HG2_PB_SVrefine2PB10Xhap12_10640	N	<INS>	20	PASS	END=27765229;SVTYPE=INS;SVLEN=1285;SC=SVIM;NumNeighbors=0;NumThresholdNeighbors=0	GT	0/1
chr14	89827045	HG2_PB_SVrefine2PBcRplusDovetail_3343	N	<DEL>	10	PASS	END=89827787;SVTYPE=DEL;SVLEN=742;SC=pbsv,SVIM-asm,PAV,Dipcall;NumNeighbors=0;NumThresholdNeighbors=0;MatchId=1207;TruScore=0.666667;PctSeqSimilarity=0;PctSizeSimilarity=1;PctRecOverlap=1;SizeDiff=0;StartDistance=0;EndDistance=0	GT	0/1
chr14	100811401	HG3_Ill_GATKHCSBGrefine_9921	N	<INS>	20	PASS	END=100811401;SVTYPE=INS;SVLEN=97;SC=pbsv;NumNeighbors=0;NumThresholdNeighbors=0	GT	1/1
chr14	50227844	HG3_Ill_SVrefine2DISCOVARDovetail_10576	N	<INS>	20	PASS	END=50227844;SVTYPE=INS;SVLEN=7359;SC=SVIM;NumNeighbors=0;NumThresholdNeighbors=0	GT	1/1
chr14	54670461	HG2_PB_pbsv_14848	N	<INS>	10	PASS	END=54670461;SVTYPE=INS;SVLEN=219;SC=pbsv,Dipcall;NumNeighbors=0;NumThresholdNeighbors=0;MatchId=1209;TruScore=0.666667;PctSeqSimilarity=0;PctSizeSimilarity=1;PctRecOverlap=1;SizeDiff=0;StartDistance=0;EndDistance=0	GT	0/1
chr14	107023151	HG3_Ill_GATKHCSBGrefine_9976	N	<DEL>	20	PASS	END=107023278;SVTYPE=DEL;SVLEN=127;SC=Dipcall;NumNeighbors=0;NumThresholdNeighbors=0	GT	0/1
chr14	71280209	HG3_PB_SVrefine2Falcon1Dovetail_9048	N	<INS>	20	PASS	END=71280209;SVTYPE=INS;SVLEN=128;SC=pbsv;NumNeighbors=0;NumThresholdNeighbors=0	GT	0/1
chr14	69332829	HG2_PB_PB10Xdip_10012	N	<INS>	20	PASS	END=69332829;SVTYPE=INS;SVLEN=2148;SC=SVIM;NumNeighbors=0;NumThresholdNeighbors=0	GT	1/1
chr14	39875083	HG2_PB_SVrefine2Falcon1plusDovetail_3445	N	<INS>	10	PASS	END=39875083;SVTYPE=INS;SVLEN=2993;SC=SVIM;NumNeighbors=0;NumThresholdNeighbors=0	GT	0/1
chr14	91263634	HG3_PB_SVrefine2Falcon1Dovetail_9119	N	<INS>	20	PASS	END=91263634;SVTYPE=INS;SVLEN=174;SC=SVIM-asm,Dipcall;NumNeighbors=0;NumThresholdNeighbors=0;MatchId=416;TruScore=0.666667;PctSeqSimilarity=0;PctSizeSimilarity=1;PctRecOverlap=1;SizeDiff=0;StartDistance=0;EndDistance=0	GT	0/1
chr14	73703671	HG2_Ill_GATKHC_23761	N	<INS>	20	PASS	END=73703671;SVTYPE=INS;SVLEN=60;SC=pbsv;NumNeighbors=0;NumThresholdNeighbors=0	GT	0/1
chr14	67419863	HG2_PB_SVrefine2PBcRplusDovetail_3279	N	<INS>	20	PASS	END=67419863;SVTYPE=INS;SVLEN=6090;SC=SVIM;NumNeighbors=0;NumThresholdNeighbors=0	GT	0/1
chr14	104681190	HG2_PB_SVrefine2Falcon2Bionano_7522	N	<INS>	10	PASS	END=104681190;SVTYPE=INS;SVLEN=826;SC=cuteSV,SVIM,SVIM-asm,PAV,Dipcall;NumNeighbors=0;NumThresholdNeighbors=0;MatchId=1877;TruScore=0.666667;PctSeqSimilarity=0;PctSizeSimilarity=1;PctRecOverlap=1;SizeDiff=0;StartDistance=0;EndDistance=0	GT	1/1
chr14	94812310	HG2_PB_SVrefine2Falcon1plusDovetail_3611	N	<INS>	10	PASS	END=94812310;SVTYPE=INS;SVLEN=280;SC=pbsv;NumNeighbors=0;NumThresholdNeighbors=0	GT	1/1
chr14	94830103	HG2_Ill_SVrefine2DISCOVARplusDovetail_4017	N	<INS>	20	PASS	END=94830103;SVTYPE=INS;SVLEN=2023;SC=SVIM;NumNeighbors=0;NumThresholdNeighbors=0	GT	1/1
chr14	67095891	HG2_Ill_250bpfermikitraw_19817	N	<INS>	20	PASS	END=67095891;SVTYPE=INS;SVLEN=76;SC=pbsv;NumNeighbors=0;NumThresholdNeighbors=0	GT	0/1
chr14	47836088	HG3_Ill_GATKHCSBGrefine_9728	N	<INS>	20	PASS	END=47836088;SVTYPE=INS;SVLEN=328;SC=SVIM;NumNeighbors=0;NumThresholdNeighbors=0	GT	0/1
chr14	77333250	HG4_PB_SVrefine2Falcon1Dovetail_9100	N	<INS>	10	PASS	END=77333250;SVTYPE=INS;SVLEN=354;SC=pbsv;NumNeighbors=0;NumThresholdNeighbors=0	GT	0/1
chr14	89150580	HG2_PB_PB10Xdip_10108	N	<INS>	20	PASS	END=89150580;SVTYPE=INS;SVLEN=2724;SC=SVIM;NumNeighbors=0;NumThresholdNeighbors=0	GT	1/1
chr14	89177720	HG2_PB_SVrefine2Falcon1plusDovetail_3590	N	<INS>	20	PASS	END=89177720;SVTYPE=INS;SVLEN=1384;SC=SVIM;NumNeighbors=0;NumThresholdNeighbors=0	GT	0/1
chr14	104551741	HG2_PB_SVrefine2Falcon2Bionano_7517	N	<INS>	10	PASS	END=104551741;SVTYPE=INS;SVLEN=270;SC=cuteSV,pbsv,SVIM;NumNeighbors=0;NumThresholdNeighbors=0;MatchId=1885;TruScore=0.666667;PctSeqSimilarity=0;PctSizeSimilarity=1;PctRecOverlap=1;SizeDiff=0;StartDistance=0;EndDistance=0	GT	1/1
chr14	101339787	HG3_PB_HySA_22730	N	<INS>	20	PASS	END=101339787;SVTYPE=INS;SVLEN=1610;SC=cuteSV,SVIM;NumNeighbors=0;NumThresholdNeighbors=0;MatchId=1887;TruScore=0.666667;PctSeqSimilarity=0;PctSizeSimilarity=1;PctRecOverlap=1;SizeDiff=0;StartDistance=0;EndDistance=0	GT	1/1
chr14	54815727	HG4_Ill_GATKHCSBGrefine_10202	N	<INS>	20	PASS	END=54815727;SVTYPE=INS;SVLEN=320;SC=SVIM;NumNeighbors=0;NumThresholdNeighbors=0	GT	0/1
chr14	68822867	HG3_PB_SVrefine2Falcon1Dovetail_9038	N	<INS>	20	PASS	END=68822867;SVTYPE=INS;SVLEN=546;SC=cuteSV,pbsv,SVIM;NumNeighbors=0;NumThresholdNeighbors=0;MatchId=1889;TruScore=0.666667;PctSeqSimilarity=0;PctSizeSimilarity=1;PctRecOverlap=1;SizeDiff=0;StartDistance=0;EndDistance=0	GT	0/1
chr14	39502717	HG4_PB_SVrefine2PBcRDovetail_7345	N	<INS>	20	PASS	END=39502717;SVTYPE=INS;SVLEN=126;SC=pbsv;NumNeighbors=0;NumThresholdNeighbors=0	GT	0/1
chr14	81786773	HG2_Ill_breakscan11_4576	N	<INS>	20	PASS	END=81786773;SVTYPE=INS;SVLEN=2682;SC=SVIM;NumNeighbors=0;NumThresholdNeighbors=0	GT	0/1
chr14	81924161	HG4_PB_SVrefine2Falcon1Dovetail_9120	N	<INS>	10	PASS	END=81924161;SVTYPE=INS;SVLEN=128;SC=pbsv;NumNeighbors=0;NumThresholdNeighbors=0	GT	1/1
chr14	60532084	HG2_PB_SVrefine2PB10Xhap12_10740	N	<INS>	20	PASS	END=60532084;SVTYPE=INS;SVLEN=322;SC=cuteSV,SVIM;NumNeighbors=0;NumThresholdNeighbors=0;MatchId=1893;TruScore=0.666667;PctSeqSimilarity=0;PctSizeSimilarity=1;PctRecOverlap=1;SizeDiff=0;StartDistance=0;EndDistance=0	GT	1/1
chr14	102179038	HG3_PB_pbsv_14754	N	<INS>	10	PASS	END=102179038;SVTYPE=INS;SVLEN=62;SC=pbsv;NumNeighbors=0;NumThresholdNeighbors=0	GT	1/1
chr14	24369410	HG3_PB_SVrefine2PBcRDovetail_6941	N	<INS>	20	PASS	END=24369410;SVTYPE=INS;SVLEN=206;SC=pbsv;NumNeighbors=0;NumThresholdNeighbors=0	GT	0/1
chr14	56302028	HG2_Ill_250bpfermikitraw_19736	N	<INS>	20	PASS	END=56302028;SVTYPE=INS;SVLEN=51;SC=pbsv;NumNeighbors=0;NumThresholdNeighbors=0	GT	0/1
chr14	56437911	HG3_PB_SVrefine2Falcon1Dovetail_9006	N	<INS>	20	PASS	END=56437911;SVTYPE=INS;SVLEN=286;SC=SVIM;NumNeighbors=0;NumThresholdNeighbors=0	GT	0/1
chr14	56666860	HG3_PB_SVrefine2PBcRDovetail_7028	N	<INS>	20	PASS	END=56666860;SVTYPE=INS;SVLEN=170;SC=pbsv;NumNeighbors=0;NumThresholdNeighbors=0	GT	1/1
chr14	25741910	HG2_10X_SVrefine210Xhap12_10152	N	<INS>	20	PASS	END=25741910;SVTYPE=INS;SVLEN=1881;SC=SVIM;NumNeighbors=0;NumThresholdNeighbors=0	GT	0/1
chr14	86772510	HG2_Ill_svaba_18654	N	<DEL>	20	PASS	END=86772585;SVTYPE=DEL;SVLEN=75;SC=cuteSV,SVIM,Dipcall;NumNeighbors=0;NumThresholdNeighbors=0;MatchId=1901;TruScore=0.666667;PctSeqSimilarity=0;PctSizeSimilarity=1;PctRecOverlap=1;SizeDiff=0;StartDistance=0;EndDistance=0	GT	0/1
chr14	88776499	HG2_PB_SVrefine2Falcon1plusDovetail_3587	N	<INS>	10	PASS	END=88776499;SVTYPE=INS;SVLEN=360;SC=cuteSV,SVIM;NumNeighbors=0;NumThresholdNeighbors=0;MatchId=1902;TruScore=0.666667;PctSeqSimilarity=0;PctSizeSimilarity=1;PctRecOverlap=1;SizeDiff=0;StartDistance=0;EndDistance=0	GT	0/1
[truncated: 105,837 more chars]
