# Supplementary material for: Tradeoffs in alignment and assembly-based methods for structural variant detection with long-read sequencing data
Source: Nat Commun. 2024 Mar 19;15:2447. doi: 10.1038/s41467-024-46614-z (PMC10951360; doi:10.1038/s41467-024-46614-z)
Supplement: Supplementary file 4 — Source Data [file 41467_2024_46614_MOESM4_ESM.zip › Source Data/Figure4/HG002_analysis/Data/VCFs/Hifi/overlap_fn_p0_all_ALNandASM/Multi_SV_Caller_Merged.vcf]

##fileformat=VCFv4.2
##FILTER=<ID=PASS,Description="All filters passed">
##source=DeBreak/MAMnet/Sniffles2/SKSV/cuteSV/NanoVar/pbsv/SVIM/Sniffles/Smartie-sv_aln/PBHoney/Smartie-sv_asm/SVIM-asm/PAV/Dipcall
##contig=<ID=chr1,length=249250621>
##contig=<ID=chr2,length=243199373>
##contig=<ID=chr3,length=198022430>
##contig=<ID=chr4,length=191154276>
##contig=<ID=chr5,length=180915260>
##contig=<ID=chr6,length=171115067>
##contig=<ID=chr7,length=159138663>
##contig=<ID=chr8,length=146364022>
##contig=<ID=chr9,length=141213431>
##contig=<ID=chr10,length=135534747>
##contig=<ID=chr11,length=135006516>
##contig=<ID=chr12,length=133851895>
##contig=<ID=chr13,length=115169878>
##contig=<ID=chr14,length=107349540>
##contig=<ID=chr15,length=102531392>
##contig=<ID=chr16,length=90354753>
##contig=<ID=chr17,length=81195210>
##contig=<ID=chr18,length=78077248>
##contig=<ID=chr19,length=59128983>
##contig=<ID=chr20,length=63025520>
##contig=<ID=chr21,length=48129895>
##contig=<ID=chr22,length=51304566>
##contig=<ID=chrX,length=155270560>
##contig=<ID=chrY,length=59373566>
##contig=<ID=chrM,length=16571>
##contig=<ID=chr1_gl000191_random,length=106433>
##contig=<ID=chr1_gl000192_random,length=547496>
##contig=<ID=chr4_gl000193_random,length=189789>
##contig=<ID=chr4_gl000194_random,length=191469>
##contig=<ID=chr7_gl000195_random,length=182896>
##contig=<ID=chr8_gl000196_random,length=38914>
##contig=<ID=chr8_gl000197_random,length=37175>
##contig=<ID=chr9_gl000198_random,length=90085>
##contig=<ID=chr9_gl000199_random,length=169874>
##contig=<ID=chr9_gl000200_random,length=187035>
##contig=<ID=chr9_gl000201_random,length=36148>
##contig=<ID=chr11_gl000202_random,length=40103>
##contig=<ID=chr17_gl000203_random,length=37498>
##contig=<ID=chr17_gl000204_random,length=81310>
##contig=<ID=chr17_gl000205_random,length=174588>
##contig=<ID=chr17_gl000206_random,length=41001>
##contig=<ID=chr18_gl000207_random,length=4262>
##contig=<ID=chr19_gl000208_random,length=92689>
##contig=<ID=chr19_gl000209_random,length=159169>
##contig=<ID=chr21_gl000210_random,length=27682>
##contig=<ID=chrUn_gl000211,length=166566>
##contig=<ID=chrUn_gl000212,length=186858>
##contig=<ID=chrUn_gl000213,length=164239>
##contig=<ID=chrUn_gl000214,length=137718>
##contig=<ID=chrUn_gl000215,length=172545>
##contig=<ID=chrUn_gl000216,length=172294>
##contig=<ID=chrUn_gl000217,length=172149>
##contig=<ID=chrUn_gl000218,length=161147>
##contig=<ID=chrUn_gl000219,length=179198>
##contig=<ID=chrUn_gl000220,length=161802>
##contig=<ID=chrUn_gl000221,length=155397>
##contig=<ID=chrUn_gl000222,length=186861>
##contig=<ID=chrUn_gl000223,length=180455>
##contig=<ID=chrUn_gl000224,length=179693>
##contig=<ID=chrUn_gl000225,length=211173>
##contig=<ID=chrUn_gl000226,length=15008>
##contig=<ID=chrUn_gl000227,length=128374>
##contig=<ID=chrUn_gl000228,length=129120>
##contig=<ID=chrUn_gl000229,length=19913>
##contig=<ID=chrUn_gl000230,length=43691>
##contig=<ID=chrUn_gl000231,length=27386>
##contig=<ID=chrUn_gl000232,length=40652>
##contig=<ID=chrUn_gl000233,length=45941>
##contig=<ID=chrUn_gl000234,length=40531>
##contig=<ID=chrUn_gl000235,length=34474>
##contig=<ID=chrUn_gl000236,length=41934>
##contig=<ID=chrUn_gl000237,length=45867>
##contig=<ID=chrUn_gl000238,length=39939>
##contig=<ID=chrUn_gl000239,length=33824>
##contig=<ID=chrUn_gl000240,length=41933>
##contig=<ID=chrUn_gl000241,length=42152>
##contig=<ID=chrUn_gl000242,length=43523>
##contig=<ID=chrUn_gl000243,length=43341>
##contig=<ID=chrUn_gl000244,length=39929>
##contig=<ID=chrUn_gl000245,length=36651>
##contig=<ID=chrUn_gl000246,length=38154>
##contig=<ID=chrUn_gl000247,length=36422>
##contig=<ID=chrUn_gl000248,length=39786>
##contig=<ID=chrUn_gl000249,length=38502>
##contig=<ID=hs37d5,length=35477943>
##FILTER=<ID=NoConsensusGT,Description="None">
##FILTER=<ID=ClusteredCalls,Description="None">
##FILTER=<ID=LongReadHomRef,Description="None">
##INFO=<ID=SVTYPE,Number=1,Type=String,Description="Type of structural variant">
##INFO=<ID=END,Number=1,Type=Integer,Description="End position of the variant described in this record">
##INFO=<ID=SVLEN,Number=1,Type=Integer,Description="Difference in length between REF and ALT alleles">
##INFO=<ID=SC,Number=.,Type=String,Description="SV Caller(s) that supports this variant">
##FORMAT=<ID=GT,Number=1,Type=String,Description="Genotype">
##INFO=<ID=TruScore,Number=1,Type=Float,Description="Truvari score for similarity of match">
##INFO=<ID=PctSeqSimilarity,Number=1,Type=Float,Description="Pct sequence similarity between this variant and its closest match">
##INFO=<ID=PctSizeSimilarity,Number=1,Type=Float,Description="Pct size similarity between this variant and its closest match">
##INFO=<ID=PctRecOverlap,Number=1,Type=Float,Description="Percent reciprocal overlap percent of the two calls' coordinates">
##INFO=<ID=StartDistance,Number=1,Type=Integer,Description="Distance of this call's start from comparison call's start">
##INFO=<ID=EndDistance,Number=1,Type=Integer,Description="Distance of this call's start from comparison call's start">
##INFO=<ID=SizeDiff,Number=1,Type=Float,Description="Difference in size(basecall) and size(evalcall)">
##INFO=<ID=NumNeighbors,Number=1,Type=Integer,Description="Number of calls in B that were in the neighborhood (REFDIST) of this call">
##INFO=<ID=NumThresholdNeighbors,Number=1,Type=Integer,Description="Number of calls in B that are within threshold distances of this call">
##INFO=<ID=MatchId,Number=1,Type=Integer,Description="Truvari uid to help tie tp-base.vcf and tp-call.vcf entries together">
#CHROM	POS	ID	REF	ALT	QUAL	FILTER	INFO	FORMAT	Sample
chr17	41323	HG2_PB_SVrefine2PB10Xhap12_11864	N	<INS>	10	PASS	END=41323;SVTYPE=INS;SVLEN=459;SC=DeBreak,MAMnet,Sniffles2,SKSV,NanoVar,pbsv,SVIM,Sniffles,Smartie-sv_aln,Smartie-sv_asm,SVIM-asm,PAV,Dipcall;NumNeighbors=1;NumThresholdNeighbors=1;MatchId=3;TruScore=0.666667;PctSeqSimilarity=0;PctSizeSimilarity=1;PctRecOverlap=1;SizeDiff=0;StartDistance=0;EndDistance=0	GT	1/1
chr17	48100	HG2_PB_SVrefine2Falcon1plusDovetail_4548	N	<INS>	10	PASS	END=48100;SVTYPE=INS;SVLEN=931;SC=DeBreak,cuteSV,SVIM,Sniffles,Smartie-sv_aln;NumNeighbors=1;NumThresholdNeighbors=1;MatchId=4;TruScore=0.666667;PctSeqSimilarity=0;PctSizeSimilarity=1;PctRecOverlap=1;SizeDiff=0;StartDistance=0;EndDistance=0	GT	1/1
chr17	51206	HG2_PB_SVrefine2Falcon1plusDovetail_4549	N	<INS>	10	ClusteredCalls	END=51206;SVTYPE=INS;SVLEN=3473;SC=DeBreak,cuteSV,SVIM,Sniffles,Smartie-sv_aln,PBHoney;NumNeighbors=5;NumThresholdNeighbors=1;MatchId=5;TruScore=0.666667;PctSeqSimilarity=0;PctSizeSimilarity=1;PctRecOverlap=1;SizeDiff=0;StartDistance=0;EndDistance=0	GT	1/1
chr17	51206	HG4_Ill_Krunchall_22400	N	<DEL>	10	LongReadHomRef	END=51289;SVTYPE=DEL;SVLEN=83;SC=DeBreak,MAMnet,Sniffles2,SKSV,cuteSV,NanoVar,pbsv,SVIM,Sniffles,Smartie-sv_aln,PBHoney,Smartie-sv_asm,SVIM-asm,PAV,Dipcall;NumNeighbors=4;NumThresholdNeighbors=1;MatchId=6;TruScore=0.666667;PctSeqSimilarity=0;PctSizeSimilarity=1;PctRecOverlap=1;SizeDiff=0;StartDistance=0;EndDistance=0	GT	0/0
chr17	51501	HG2_PB_PB10Xdip_13276	N	<INS>	10	ClusteredCalls	END=51501;SVTYPE=INS;SVLEN=287;SC=DeBreak,MAMnet,Sniffles2,SKSV,cuteSV,NanoVar,pbsv,SVIM,Sniffles,Smartie-sv_aln,PBHoney,Smartie-sv_asm,SVIM-asm,PAV,Dipcall;NumNeighbors=3;NumThresholdNeighbors=2;MatchId=7;TruScore=0.666667;PctSeqSimilarity=0;PctSizeSimilarity=1;PctRecOverlap=1;SizeDiff=0;StartDistance=0;EndDistance=0	GT	1/1
chr17	51581	HG2_PB_PB10Xdip_13264	N	<INS>	10	ClusteredCalls	END=51581;SVTYPE=INS;SVLEN=79;SC=DeBreak,MAMnet,Sniffles2,SKSV,cuteSV,NanoVar,pbsv,SVIM,Sniffles,Smartie-sv_aln,PBHoney,Smartie-sv_asm,SVIM-asm,PAV,Dipcall;NumNeighbors=2;NumThresholdNeighbors=1;MatchId=8;TruScore=0.666667;PctSeqSimilarity=0;PctSizeSimilarity=1;PctRecOverlap=1;SizeDiff=0;StartDistance=0;EndDistance=0	GT	0/1
chr17	56292	HG3_Ill_GATKHCSBGrefine_10723	N	<DEL>	20	NoConsensusGT	END=56376;SVTYPE=DEL;SVLEN=84;SC=DeBreak,MAMnet,Sniffles2,SKSV,cuteSV,pbsv,SVIM,Sniffles,Smartie-sv_aln,PBHoney,Smartie-sv_asm,SVIM-asm,PAV,Dipcall;NumNeighbors=1;NumThresholdNeighbors=1;MatchId=10;TruScore=0.666667;PctSeqSimilarity=0;PctSizeSimilarity=1;PctRecOverlap=1;SizeDiff=0;StartDistance=0;EndDistance=0	GT	./.
chr17	65736	HG2_PB_pbsv_16397	N	<DEL>	10	PASS	END=65801;SVTYPE=DEL;SVLEN=65;SC=DeBreak,MAMnet,Sniffles2,SKSV,cuteSV,pbsv,Sniffles,PBHoney,SVIM-asm,PAV;NumNeighbors=1;NumThresholdNeighbors=1;MatchId=12;TruScore=0.666667;PctSeqSimilarity=0;PctSizeSimilarity=1;PctRecOverlap=1;SizeDiff=0;StartDistance=0;EndDistance=0	GT	1/1
chr17	66743	HG2_PB_SVrefine2Falcon2Bionano_8069	N	<INS>	10	NoConsensusGT	END=66743;SVTYPE=INS;SVLEN=510;SC=DeBreak,MAMnet,Sniffles2,SKSV,cuteSV,NanoVar,pbsv,SVIM,Sniffles,Smartie-sv_aln;NumNeighbors=1;NumThresholdNeighbors=1;MatchId=13;TruScore=0.666667;PctSeqSimilarity=0;PctSizeSimilarity=1;PctRecOverlap=1;SizeDiff=0;StartDistance=0;EndDistance=0	GT	./.
chr17	68132	HG2_PB_PB10Xdip_13292	N	<INS>	10	ClusteredCalls	END=68132;SVTYPE=INS;SVLEN=327;SC=DeBreak,MAMnet,Sniffles2,SKSV,cuteSV,NanoVar,pbsv,SVIM,Sniffles,Smartie-sv_aln,PBHoney,Smartie-sv_asm,SVIM-asm,PAV,Dipcall;NumNeighbors=1;NumThresholdNeighbors=1;MatchId=15;TruScore=0.666667;PctSeqSimilarity=0;PctSizeSimilarity=1;PctRecOverlap=1;SizeDiff=0;StartDistance=0;EndDistance=0	GT	1/1
chr17	70900	HG2_PB_PB10Xdip_13300	N	<INS>	10	ClusteredCalls	END=70900;SVTYPE=INS;SVLEN=179;SC=DeBreak,MAMnet,Sniffles2,SKSV,cuteSV,NanoVar,pbsv,SVIM,Sniffles,Smartie-sv_aln,PBHoney,Smartie-sv_asm,SVIM-asm,Dipcall;NumNeighbors=1;NumThresholdNeighbors=1;MatchId=17;TruScore=0.666667;PctSeqSimilarity=0;PctSizeSimilarity=1;PctRecOverlap=1;SizeDiff=0;StartDistance=0;EndDistance=0	GT	0/1
chr17	83620	HG3_PB_pbsv_16041	N	<DEL>	20	LongReadHomRef	END=83695;SVTYPE=DEL;SVLEN=75;SC=DeBreak,MAMnet,Sniffles2,SKSV,cuteSV,NanoVar,pbsv,SVIM,Sniffles,Smartie-sv_aln,PBHoney,Smartie-sv_asm,SVIM-asm,PAV;NumNeighbors=1;NumThresholdNeighbors=1;MatchId=18;TruScore=0.666667;PctSeqSimilarity=0;PctSizeSimilarity=1;PctRecOverlap=1;SizeDiff=0;StartDistance=0;EndDistance=0	GT	0/0
chr17	100014	HG3_Ill_GATKHC_25902	N	<DEL>	20	LongReadHomRef	END=100088;SVTYPE=DEL;SVLEN=74;SC=DeBreak,MAMnet,Sniffles2,SKSV,cuteSV,NanoVar,pbsv,SVIM,Sniffles,Smartie-sv_aln,PBHoney,Smartie-sv_asm,SVIM-asm,PAV,Dipcall;NumNeighbors=1;NumThresholdNeighbors=1;MatchId=20;TruScore=0.666667;PctSeqSimilarity=0;PctSizeSimilarity=1;PctRecOverlap=1;SizeDiff=0;StartDistance=0;EndDistance=0	GT	0/0
chr17	103602	HG2_PB_PB10Xdip_13314	N	<INS>	20	ClusteredCalls	END=103602;SVTYPE=INS;SVLEN=64;SC=DeBreak,MAMnet,Sniffles2,SKSV,cuteSV,NanoVar,pbsv,SVIM,Sniffles,Smartie-sv_aln,PBHoney,Smartie-sv_asm,SVIM-asm,PAV,Dipcall;NumNeighbors=1;NumThresholdNeighbors=1;MatchId=22;TruScore=0.666667;PctSeqSimilarity=0;PctSizeSimilarity=1;PctRecOverlap=1;SizeDiff=0;StartDistance=0;EndDistance=0	GT	0/1
chr17	122702	HG2_PB_SVrefine2Falcon1plusDovetail_4555	N	<INS>	10	ClusteredCalls	END=122702;SVTYPE=INS;SVLEN=2127;SC=DeBreak,MAMnet,cuteSV,SVIM,Sniffles,Smartie-sv_aln,PBHoney,Smartie-sv_asm,SVIM-asm,PAV,Dipcall;NumNeighbors=1;NumThresholdNeighbors=1;MatchId=23;TruScore=0.666667;PctSeqSimilarity=0;PctSizeSimilarity=1;PctRecOverlap=1;SizeDiff=0;StartDistance=0;EndDistance=0	GT	0/1
chr17	144372	HG2_PB_SVrefine2Falcon2Bionano_8074	N	<DEL>	10	PASS	END=144565;SVTYPE=DEL;SVLEN=193;SC=DeBreak,MAMnet;NumNeighbors=1;NumThresholdNeighbors=1;MatchId=26;TruScore=0.370368;PctSeqSimilarity=0;PctSizeSimilarity=0.554404;PctRecOverlap=0.556701;SizeDiff=86;StartDistance=-24;EndDistance=62	GT	1/1
chr17	145234	HG2_Ill_GATKHC_26068	N	<DEL>	20	NoConsensusGT	END=145286;SVTYPE=DEL;SVLEN=52;SC=DeBreak,MAMnet,SKSV,cuteSV,PBHoney;NumNeighbors=1;NumThresholdNeighbors=1;MatchId=28;TruScore=0.666667;PctSeqSimilarity=0;PctSizeSimilarity=1;PctRecOverlap=1;SizeDiff=0;StartDistance=0;EndDistance=0	GT	./.
chr17	149743	HG3_Ill_SVrefine2DISCOVARDovetail_11712	N	<DEL>	20	ClusteredCalls	END=150163;SVTYPE=DEL;SVLEN=420;SC=DeBreak,MAMnet,SKSV,PBHoney;NumNeighbors=2;NumThresholdNeighbors=1;MatchId=29;TruScore=0.666667;PctSeqSimilarity=0;PctSizeSimilarity=1;PctRecOverlap=1;SizeDiff=0;StartDistance=0;EndDistance=0	GT	1/1
chr17	149781	HG2_Ill_GATKHC_26069	N	<DEL>	20	ClusteredCalls	END=149969;SVTYPE=DEL;SVLEN=188;SC=DeBreak,MAMnet,Sniffles2,SKSV,cuteSV,NanoVar,pbsv,SVIM,Sniffles,Smartie-sv_aln,PBHoney,Smartie-sv_asm,SVIM-asm,PAV,Dipcall;NumNeighbors=1;NumThresholdNeighbors=1;MatchId=30;TruScore=0.666667;PctSeqSimilarity=0;PctSizeSimilarity=1;PctRecOverlap=1;SizeDiff=0;StartDistance=0;EndDistance=0	GT	1/1
chr17	159357	HG2_Ill_manta_4441	N	<DEL>	10	LongReadHomRef	END=159416;SVTYPE=DEL;SVLEN=59;SC=DeBreak,MAMnet,Sniffles2,SKSV,cuteSV,NanoVar,pbsv,SVIM,Sniffles,Smartie-sv_aln,PBHoney,Smartie-sv_asm,SVIM-asm,PAV,Dipcall;NumNeighbors=1;NumThresholdNeighbors=1;MatchId=34;TruScore=0.666667;PctSeqSimilarity=0;PctSizeSimilarity=1;PctRecOverlap=1;SizeDiff=0;StartDistance=0;EndDistance=0	GT	0/0
chr17	184293	HG2_Ill_GATKHCSBGrefine_10781	N	<DEL>	20	NoConsensusGT	END=184388;SVTYPE=DEL;SVLEN=95;SC=DeBreak,MAMnet,Sniffles2,pbsv,SVIM,Sniffles,Smartie-sv_aln,Smartie-sv_asm,SVIM-asm,PAV,Dipcall;NumNeighbors=1;NumThresholdNeighbors=1;MatchId=36;TruScore=0.666667;PctSeqSimilarity=0;PctSizeSimilarity=1;PctRecOverlap=1;SizeDiff=0;StartDistance=0;EndDistance=0	GT	./.
chr17	205437	HG4_PB_SVrefine2Falcon1Dovetail_10137	N	<INS>	10	ClusteredCalls	END=205437;SVTYPE=INS;SVLEN=1405;SC=DeBreak,MAMnet,Sniffles2,cuteSV,SVIM,Sniffles,Smartie-sv_aln,Smartie-sv_asm,SVIM-asm,PAV,Dipcall;NumNeighbors=1;NumThresholdNeighbors=1;MatchId=39;TruScore=0.666667;PctSeqSimilarity=0;PctSizeSimilarity=1;PctRecOverlap=1;SizeDiff=0;StartDistance=0;EndDistance=0	GT	1/1
chr17	206223	HG2_PB_PB10Xdip_13393	N	<INS>	10	ClusteredCalls	END=206223;SVTYPE=INS;SVLEN=460;SC=DeBreak,MAMnet,Sniffles2,SKSV,cuteSV,pbsv,SVIM,Sniffles,Smartie-sv_aln,PBHoney,SVIM-asm,PAV,Dipcall;NumNeighbors=1;NumThresholdNeighbors=1;MatchId=40;TruScore=0.666667;PctSeqSimilarity=0;PctSizeSimilarity=1;PctRecOverlap=1;SizeDiff=0;StartDistance=0;EndDistance=0	GT	1/1
chr17	210491	HG4_10X_allpass_2970	N	<DEL>	20	NoConsensusGT	END=210833;SVTYPE=DEL;SVLEN=342;SC=DeBreak,MAMnet,Sniffles2,SKSV,cuteSV,pbsv,SVIM,Sniffles,Smartie-sv_aln,PBHoney,Smartie-sv_asm,SVIM-asm,PAV,Dipcall;NumNeighbors=1;NumThresholdNeighbors=1;MatchId=41;TruScore=0.666667;PctSeqSimilarity=0;PctSizeSimilarity=1;PctRecOverlap=1;SizeDiff=0;StartDistance=0;EndDistance=0	GT	./.
chr17	213277	HG4_PB_pbsv_16349	N	<DEL>	20	LongReadHomRef	END=213599;SVTYPE=DEL;SVLEN=322;SC=DeBreak,MAMnet,Sniffles2,SKSV,cuteSV,NanoVar,pbsv,SVIM,Sniffles,Smartie-sv_aln,PBHoney,Smartie-sv_asm,SVIM-asm,PAV,Dipcall;NumNeighbors=1;NumThresholdNeighbors=1;MatchId=43;TruScore=0.666667;PctSeqSimilarity=0;PctSizeSimilarity=1;PctRecOverlap=1;SizeDiff=0;StartDistance=0;EndDistance=0	GT	0/0
chr17	263233	HG4_Ill_SVrefine2DISCOVARDovetail_11512	N	<DEL>	20	LongReadHomRef	END=263533;SVTYPE=DEL;SVLEN=300;SC=DeBreak,MAMnet,Sniffles2,SKSV,cuteSV,NanoVar,pbsv,SVIM,Sniffles,Smartie-sv_aln,PBHoney,Smartie-sv_asm,SVIM-asm,PAV,Dipcall;NumNeighbors=2;NumThresholdNeighbors=1;MatchId=49;TruScore=0.666667;PctSeqSimilarity=0;PctSizeSimilarity=1;PctRecOverlap=1;SizeDiff=0;StartDistance=0;EndDistance=0	GT	0/0
chr17	263585	HG4_Ill_GATKHCSBGrefine_11132	N	<DEL>	20	NoConsensusGT	END=263645;SVTYPE=DEL;SVLEN=60;SC=DeBreak,Sniffles2,SKSV,Sniffles,Smartie-sv_aln,PBHoney,Smartie-sv_asm;NumNeighbors=1;NumThresholdNeighbors=1;MatchId=50;TruScore=0.666667;PctSeqSimilarity=0;PctSizeSimilarity=1;PctRecOverlap=1;SizeDiff=0;StartDistance=0;EndDistance=0	GT	./.
chr17	409516	HG4_PB_SVrefine2Falcon1Dovetail_10143	N	<DEL>	10	LongReadHomRef	END=410361;SVTYPE=DEL;SVLEN=845;SC=DeBreak,MAMnet,Sniffles2,SKSV,cuteSV,NanoVar,pbsv,SVIM,Sniffles,Smartie-sv_aln,PBHoney,Smartie-sv_asm,SVIM-asm,PAV,Dipcall;NumNeighbors=2;NumThresholdNeighbors=1;MatchId=51;TruScore=0.666667;PctSeqSimilarity=0;PctSizeSimilarity=1;PctRecOverlap=1;SizeDiff=0;StartDistance=0;EndDistance=0	GT	0/0
chr17	410247	HG4_Ill_250bpfermikitraw_21427	N	<DEL>	20	LongReadHomRef	END=410312;SVTYPE=DEL;SVLEN=65;SC=DeBreak,MAMnet,Sniffles2,SKSV,cuteSV,NanoVar,pbsv,SVIM,Sniffles,Smartie-sv_aln,PBHoney,Smartie-sv_asm,SVIM-asm,PAV,Dipcall;NumNeighbors=1;NumThresholdNeighbors=1;MatchId=52;TruScore=0.666667;PctSeqSimilarity=0;PctSizeSimilarity=1;PctRecOverlap=1;SizeDiff=0;StartDistance=0;EndDistance=0	GT	./.
chr17	412656	HG4_Ill_svaba_20326	N	<DEL>	20	LongReadHomRef	END=412723;SVTYPE=DEL;SVLEN=67;SC=DeBreak,MAMnet,Sniffles2,SKSV,cuteSV,NanoVar,pbsv,SVIM,Sniffles,Smartie-sv_aln,PBHoney,Smartie-sv_asm,SVIM-asm,PAV,Dipcall;NumNeighbors=1;NumThresholdNeighbors=1;MatchId=53;TruScore=0.666667;PctSeqSimilarity=0;PctSizeSimilarity=1;PctRecOverlap=1;SizeDiff=0;StartDistance=0;EndDistance=0	GT	0/0
chr17	416832	HG3_PB_SVrefine2Falcon1Dovetail_10163	N	<DEL>	10	LongReadHomRef	END=417246;SVTYPE=DEL;SVLEN=414;SC=DeBreak,MAMnet,Sniffles2,SKSV,cuteSV,NanoVar,pbsv,SVIM,Sniffles,Smartie-sv_aln,PBHoney,Smartie-sv_asm,SVIM-asm,PAV,Dipcall;NumNeighbors=1;NumThresholdNeighbors=1;MatchId=54;TruScore=0.666667;PctSeqSimilarity=0;PctSizeSimilarity=1;PctRecOverlap=1;SizeDiff=0;StartDistance=0;EndDistance=0	GT	0/0
chr17	455665	HG3_PB_pbsv_16081	N	<INS>	20	LongReadHomRef	END=455665;SVTYPE=INS;SVLEN=90;SC=DeBreak,MAMnet,Sniffles2,SKSV,cuteSV,NanoVar,pbsv,SVIM,Sniffles,Smartie-sv_aln,PBHoney,Smartie-sv_asm,SVIM-asm,PAV,Dipcall;NumNeighbors=1;NumThresholdNeighbors=1;MatchId=56;TruScore=0.666667;PctSeqSimilarity=0;PctSizeSimilarity=1;PctRecOverlap=1;SizeDiff=0;StartDistance=0;EndDistance=0	GT	0/0
chr17	482900	HG4_Ill_150bpfermikitraw_20635	N	<INS>	20	LongReadHomRef	END=482900;SVTYPE=INS;SVLEN=65;SC=DeBreak,MAMnet,Sniffles2,SKSV,cuteSV,NanoVar,pbsv,SVIM,Sniffles,Smartie-sv_aln,PBHoney,Smartie-sv_asm,SVIM-asm,PAV,Dipcall;NumNeighbors=1;NumThresholdNeighbors=1;MatchId=58;TruScore=0.666667;PctSeqSimilarity=0;PctSizeSimilarity=1;PctRecOverlap=1;SizeDiff=0;StartDistance=0;EndDistance=0	GT	0/0
chr17	501665	HG2_PB_PB10Xdip_13477	N	<INS>	10	ClusteredCalls	END=501665;SVTYPE=INS;SVLEN=155;SC=DeBreak,MAMnet,Sniffles2,SKSV,cuteSV,NanoVar,pbsv,SVIM,Sniffles,Smartie-sv_aln,PBHoney;NumNeighbors=1;NumThresholdNeighbors=1;MatchId=59;TruScore=0.666667;PctSeqSimilarity=0;PctSizeSimilarity=1;PctRecOverlap=1;SizeDiff=0;StartDistance=0;EndDistance=0	GT	1/1
chr17	520765	HG2_PB_SVrefine2Falcon2Bionano_8091	N	<DEL>	20	ClusteredCalls	END=520965;SVTYPE=DEL;SVLEN=200;SC=DeBreak,MAMnet,Sniffles2,SKSV;NumNeighbors=1;NumThresholdNeighbors=1;MatchId=62;TruScore=0.666667;PctSeqSimilarity=0;PctSizeSimilarity=1;PctRecOverlap=1;SizeDiff=0;StartDistance=0;EndDistance=0	GT	0/1
chr17	550028	HG3_PB_HySA_24845	N	<INS>	10	PASS	END=550028;SVTYPE=INS;SVLEN=174;SC=DeBreak,MAMnet,Sniffles2,SKSV,cuteSV,pbsv,SVIM,Sniffles,Smartie-sv_aln,PBHoney,Smartie-sv_asm,SVIM-asm,PAV,Dipcall;NumNeighbors=1;NumThresholdNeighbors=1;MatchId=66;TruScore=0.666667;PctSeqSimilarity=0;PctSizeSimilarity=1;PctRecOverlap=1;SizeDiff=0;StartDistance=0;EndDistance=0	GT	1/1
chr17	552670	HG3_Ill_GATKHC_25929	N	<INS>	20	ClusteredCalls	END=552670;SVTYPE=INS;SVLEN=82;SC=DeBreak,MAMnet,Sniffles2,SKSV,cuteSV,NanoVar,pbsv,SVIM,Sniffles,Smartie-sv_aln,PBHoney;NumNeighbors=1;NumThresholdNeighbors=1;MatchId=67;TruScore=0.166667;PctSeqSimilarity=0;PctSizeSimilarity=0.5;PctRecOverlap=0;SizeDiff=-82;StartDistance=-261;EndDistance=-261	GT	1/1
chr17	561469	HG2_Ill_SpiralSDKrefine_6470	N	<DEL>	20	PASS	END=561562;SVTYPE=DEL;SVLEN=93;SC=DeBreak,MAMnet,Sniffles2,SKSV,cuteSV,pbsv,SVIM,Sniffles,Smartie-sv_aln,PBHoney,Smartie-sv_asm,SVIM-asm,PAV,Dipcall;NumNeighbors=1;NumThresholdNeighbors=1;MatchId=69;TruScore=0.666667;PctSeqSimilarity=0;PctSizeSimilarity=1;PctRecOverlap=1;SizeDiff=0;StartDistance=0;EndDistance=0	GT	0/1
chr17	584791	HG4_PB_SVrefine2Falcon1Dovetail_10157	N	<DEL>	20	LongReadHomRef	END=585237;SVTYPE=DEL;SVLEN=446;SC=DeBreak,MAMnet,Sniffles2,SKSV,cuteSV,NanoVar,pbsv,SVIM,Sniffles,Smartie-sv_aln,PBHoney,Smartie-sv_asm,SVIM-asm,PAV,Dipcall;NumNeighbors=1;NumThresholdNeighbors=1;MatchId=70;TruScore=0.666667;PctSeqSimilarity=0;PctSizeSimilarity=1;PctRecOverlap=1;SizeDiff=0;StartDistance=0;EndDistance=0	GT	0/0
chr17	625724	HG3_Ill_GATKHCSBGrefine_10743	N	<INS>	20	NoConsensusGT	END=625724;SVTYPE=INS;SVLEN=98;SC=DeBreak,MAMnet,Sniffles2,SKSV,cuteSV,NanoVar,pbsv,SVIM,Sniffles,Smartie-sv_aln,PBHoney,Smartie-sv_asm,SVIM-asm,PAV,Dipcall;NumNeighbors=1;NumThresholdNeighbors=1;MatchId=71;TruScore=0.666667;PctSeqSimilarity=0;PctSizeSimilarity=1;PctRecOverlap=1;SizeDiff=0;StartDistance=0;EndDistance=0	GT	./.
chr17	630691	HG3_PB_SVrefine2PBcRDovetail_7935	N	<DEL>	20	NoConsensusGT	END=630889;SVTYPE=DEL;SVLEN=198;SC=DeBreak,MAMnet,Sniffles2,SKSV,cuteSV,NanoVar,pbsv,SVIM,Sniffles,Smartie-sv_aln,PBHoney,Smartie-sv_asm,SVIM-asm,PAV,Dipcall;NumNeighbors=2;NumThresholdNeighbors=1;MatchId=73;TruScore=0.666667;PctSeqSimilarity=0;PctSizeSimilarity=1;PctRecOverlap=1;SizeDiff=0;StartDistance=0;EndDistance=0	GT	./.
chr17	631035	HG2_PB_PB10Xdip_13540	N	<INS>	10	NoConsensusGT	END=631035;SVTYPE=INS;SVLEN=65;SC=DeBreak,MAMnet,Sniffles2,SKSV,cuteSV,NanoVar,pbsv,SVIM,Sniffles,Smartie-sv_aln,PBHoney;NumNeighbors=1;NumThresholdNeighbors=1;MatchId=74;TruScore=0.666667;PctSeqSimilarity=0;PctSizeSimilarity=1;PctRecOverlap=1;SizeDiff=0;StartDistance=0;EndDistance=0	GT	./.
chr17	656280	HG4_Ill_SVrefine2DISCOVARDovetail_11519	N	<DEL>	20	NoConsensusGT	END=656462;SVTYPE=DEL;SVLEN=182;SC=DeBreak,MAMnet,Sniffles2,SKSV,cuteSV,NanoVar,pbsv,SVIM,Sniffles,Smartie-sv_aln,PBHoney,Smartie-sv_asm,SVIM-asm,PAV;NumNeighbors=1;NumThresholdNeighbors=1;MatchId=76;TruScore=0.666667;PctSeqSimilarity=0;PctSizeSimilarity=1;PctRecOverlap=1;SizeDiff=0;StartDistance=0;EndDistance=0	GT	./.
chr17	670686	HG2_PB_SVrefine2PB10Xhap12_11913	N	<INS>	10	ClusteredCalls	END=670686;SVTYPE=INS;SVLEN=1224;SC=DeBreak,MAMnet,Sniffles2,SKSV,cuteSV,NanoVar,pbsv,SVIM,Sniffles,Smartie-sv_aln,PBHoney,Smartie-sv_asm,SVIM-asm,PAV,Dipcall;NumNeighbors=1;NumThresholdNeighbors=1;MatchId=78;TruScore=0.666667;PctSeqSimilarity=0;PctSizeSimilarity=1;PctRecOverlap=1;SizeDiff=0;StartDistance=0;EndDistance=0	GT	1/1
chr17	671684	HG2_PB_PB10Xdip_13566	N	<INS>	10	ClusteredCalls	END=671684;SVTYPE=INS;SVLEN=554;SC=DeBreak,MAMnet,Sniffles2,SKSV,cuteSV,NanoVar,pbsv,SVIM,Sniffles,Smartie-sv_aln,PBHoney,PAV;NumNeighbors=1;NumThresholdNeighbors=1;MatchId=79;TruScore=0.276447;PctSeqSimilarity=0;PctSizeSimilarity=0.829341;PctRecOverlap=0;SizeDiff=-114;StartDistance=-259;EndDistance=-259	GT	1/1
chr17	709536	HG4_PB_SVrefine2Falcon1Dovetail_10165	N	<INS>	20	LongReadHomRef	END=709536;SVTYPE=INS;SVLEN=89;SC=DeBreak,MAMnet,Sniffles2,SKSV,cuteSV,NanoVar,pbsv,SVIM,Sniffles,Smartie-sv_aln,PBHoney,Smartie-sv_asm,SVIM-asm,PAV,Dipcall;NumNeighbors=1;NumThresholdNeighbors=1;MatchId=81;TruScore=0.666667;PctSeqSimilarity=0;PctSizeSimilarity=1;PctRecOverlap=1;SizeDiff=0;StartDistance=0;EndDistance=0	GT	0/0
chr17	723801	HG4_Ill_GATKHCSBGrefine_11142	N	<DEL>	20	LongReadHomRef	END=724940;SVTYPE=DEL;SVLEN=1139;SC=DeBreak,MAMnet,Sniffles2,SKSV,cuteSV,NanoVar,pbsv,SVIM,Sniffles,Smartie-sv_aln,PBHoney,Smartie-sv_asm,SVIM-asm,PAV,Dipcall;NumNeighbors=1;NumThresholdNeighbors=1;MatchId=82;TruScore=0.666667;PctSeqSimilarity=0;PctSizeSimilarity=1;PctRecOverlap=1;SizeDiff=0;StartDistance=0;EndDistance=0	GT	./.
chr17	735170	HG4_PB_HySA_23987	N	<INS>	20	LongReadHomRef	END=735170;SVTYPE=INS;SVLEN=276;SC=DeBreak,MAMnet,Sniffles2,SKSV,cuteSV,NanoVar,pbsv,SVIM,Sniffles,Smartie-sv_aln,PBHoney,Smartie-sv_asm,SVIM-asm,PAV,Dipcall;NumNeighbors=1;NumThresholdNeighbors=1;MatchId=83;TruScore=0.666667;PctSeqSimilarity=0;PctSizeSimilarity=1;PctRecOverlap=1;SizeDiff=0;StartDistance=0;EndDistance=0	GT	0/0
chr17	744633	HG2_Ill_GATKHCSBGrefine_10804	N	<DEL>	10	LongReadHomRef	END=744710;SVTYPE=DEL;SVLEN=77;SC=DeBreak,MAMnet,Sniffles2,SKSV,cuteSV,NanoVar,pbsv,SVIM,Sniffles,Smartie-sv_aln,PBHoney,Smartie-sv_asm,SVIM-asm,PAV,Dipcall;NumNeighbors=2;NumThresholdNeighbors=1;MatchId=85;TruScore=0.666667;PctSeqSimilarity=0;PctSizeSimilarity=1;PctRecOverlap=1;SizeDiff=0;StartDistance=0;EndDistance=0	GT	0/0
chr17	744826	HG4_PB_HySA_23989	N	<INS>	10	NoConsensusGT	END=744826;SVTYPE=INS;SVLEN=1005;SC=DeBreak,cuteSV,SVIM,Sniffles,Smartie-sv_aln,PBHoney;NumNeighbors=1;NumThresholdNeighbors=1;MatchId=86;TruScore=0.666667;PctSeqSimilarity=0;PctSizeSimilarity=1;PctRecOverlap=1;SizeDiff=0;StartDistance=0;EndDistance=0	GT	./.
chr17	767377	HG4_Ill_250bpfermikitraw_21446	N	<INS>	20	ClusteredCalls	END=767377;SVTYPE=INS;SVLEN=121;SC=DeBreak,MAMnet,Sniffles2,SKSV,cuteSV,NanoVar,pbsv,SVIM,Sniffles,Smartie-sv_aln,PBHoney,Smartie-sv_asm,SVIM-asm,PAV,Dipcall;NumNeighbors=1;NumThresholdNeighbors=1;MatchId=87;TruScore=0.666667;PctSeqSimilarity=0;PctSizeSimilarity=1;PctRecOverlap=1;SizeDiff=0;StartDistance=0;EndDistance=0	GT	0/1
chr17	781600	HG2_10X_SVrefine210Xhap12_11382	N	<DEL>	20	LongReadHomRef	END=781710;SVTYPE=DEL;SVLEN=110;SC=DeBreak,MAMnet,Sniffles2,SKSV,cuteSV,NanoVar,pbsv,SVIM,Sniffles,Smartie-sv_aln,PBHoney,Smartie-sv_asm,SVIM-asm,PAV,Dipcall;NumNeighbors=1;NumThresholdNeighbors=1;MatchId=88;TruScore=0.666667;PctSeqSimilarity=0;PctSizeSimilarity=1;PctRecOverlap=1;SizeDiff=0;StartDistance=0;EndDistance=0	GT	0/0
chr17	817148	HG3_PB_SVrefine2Falcon1Dovetail_10192	N	<DEL>	20	ClusteredCalls	END=818542;SVTYPE=DEL;SVLEN=1394;SC=DeBreak,MAMnet,NanoVar;NumNeighbors=1;NumThresholdNeighbors=1;MatchId=91;TruScore=0.666667;PctSeqSimilarity=0;PctSizeSimilarity=1;PctRecOverlap=1;SizeDiff=0;StartDistance=0;EndDistance=0	GT	0/1
chr17	843861	HG3_PB_SVrefine2Falcon1Dovetail_10195	N	<DEL>	20	ClusteredCalls	END=844545;SVTYPE=DEL;SVLEN=684;SC=DeBreak,MAMnet,Sniffles2,SKSV,cuteSV,NanoVar,pbsv,SVIM,Sniffles;NumNeighbors=3;NumThresholdNeighbors=1;MatchId=94;TruScore=0.400117;PctSeqSimilarity=0;PctSizeSimilarity=0.6;PctRecOverlap=0.600351;SizeDiff=-456;StartDistance=0;EndDistance=-456	GT	0/1
chr17	844347	HG3_PB_pbsv_16112	N	<DEL>	10	ClusteredCalls	END=844403;SVTYPE=DEL;SVLEN=56;SC=DeBreak,MAMnet,SKSV,cuteSV,Sniffles,PBHoney;NumNeighbors=1;NumThresholdNeighbors=1;MatchId=96;TruScore=0.666667;PctSeqSimilarity=0;PctSizeSimilarity=1;PctRecOverlap=1;SizeDiff=0;StartDistance=0;EndDistance=0	GT	0/1
chr17	844904	HG2_PB_HySA_30009	N	<DEL>	10	ClusteredCalls	END=845018;SVTYPE=DEL;SVLEN=114;SC=DeBreak,MAMnet,SKSV,cuteSV,pbsv,PBHoney,SVIM-asm;NumNeighbors=2;NumThresholdNeighbors=1;MatchId=97;TruScore=0.666667;PctSeqSimilarity=0;PctSizeSimilarity=1;PctRecOverlap=1;SizeDiff=0;StartDistance=0;EndDistance=0	GT	0/1
chr17	845196	HG4_PB_pbsv_16401	N	<DEL>	10	ClusteredCalls	END=845252;SVTYPE=DEL;SVLEN=56;SC=DeBreak,MAMnet,Sniffles2,SKSV,cuteSV,NanoVar,pbsv,SVIM,Sniffles,Smartie-sv_aln,PBHoney,SVIM-asm,Dipcall;NumNeighbors=1;NumThresholdNeighbors=1;MatchId=98;TruScore=0.666667;PctSeqSimilarity=0;PctSizeSimilarity=1;PctRecOverlap=1;SizeDiff=0;StartDistance=0;EndDistance=0	GT	0/1
chr17	846022	HG2_PB_PB10Xdip_13585	N	<DEL>	10	NoConsensusGT	END=846193;SVTYPE=DEL;SVLEN=171;SC=DeBreak,MAMnet,SKSV,cuteSV,NanoVar,pbsv,PBHoney;NumNeighbors=2;NumThresholdNeighbors=1;MatchId=99;TruScore=0.666667;PctSeqSimilarity=0;PctSizeSimilarity=1;PctRecOverlap=1;SizeDiff=0;StartDistance=0;EndDistance=0	GT	./.
chr17	846226	HG3_PB_HySA_24874	N	<DEL>	10	ClusteredCalls	END=846283;SVTYPE=DEL;SVLEN=57;SC=DeBreak,MAMnet,SKSV,cuteSV,NanoVar,SVIM,Sniffles,Smartie-sv_aln,PBHoney,Smartie-sv_asm,SVIM-asm,PAV,Dipcall;NumNeighbors=1;NumThresholdNeighbors=1;MatchId=100;TruScore=0.666667;PctSeqSimilarity=0;PctSizeSimilarity=1;PctRecOverlap=1;SizeDiff=0;StartDistance=0;EndDistance=0	GT	0/1
chr17	852855	HG4_Ill_svaba_20342	N	<DEL>	20	PASS	END=852913;SVTYPE=DEL;SVLEN=58;SC=DeBreak,MAMnet,Sniffles2,SKSV,cuteSV,NanoVar,pbsv,SVIM,Sniffles,Smartie-sv_aln,PBHoney,Smartie-sv_asm,SVIM-asm,PAV;NumNeighbors=1;NumThresholdNeighbors=1;MatchId=101;TruScore=0.666667;PctSeqSimilarity=0;PctSizeSimilarity=1;PctRecOverlap=1;SizeDiff=0;StartDistance=0;EndDistance=0	GT	0/1
chr17	855403	HG3_PB_assemblyticsfalcon_10296	N	<DEL>	20	LongReadHomRef	END=856045;SVTYPE=DEL;SVLEN=642;SC=DeBreak,MAMnet,Sniffles2,cuteSV,pbsv,SVIM,Sniffles,Smartie-sv_aln,PBHoney,Smartie-sv_asm,SVIM-asm,PAV,Dipcall;NumNeighbors=3;NumThresholdNeighbors=1;MatchId=103;TruScore=0.666667;PctSeqSimilarity=0;PctSizeSimilarity=1;PctRecOverlap=1;SizeDiff=0;StartDistance=0;EndDistance=0	GT	0/0
chr17	855991	HG3_Ill_scalpel_15683	N	<DEL>	10	ClusteredCalls	END=856055;SVTYPE=DEL;SVLEN=64;SC=DeBreak,MAMnet,Sniffles2,SKSV,cuteSV,NanoVar,pbsv,SVIM,Sniffles,Smartie-sv_aln,PBHoney,Smartie-sv_asm,SVIM-asm,PAV,Dipcall;NumNeighbors=2;NumThresholdNeighbors=1;MatchId=104;TruScore=0.666667;PctSeqSimilarity=0;PctSizeSimilarity=1;PctRecOverlap=1;SizeDiff=0;StartDistance=0;EndDistance=0	GT	0/1
chr17	856103	HG2_PB_PB10Xdip_13854	N	<INS>	10	ClusteredCalls	END=856103;SVTYPE=INS;SVLEN=58;SC=DeBreak,MAMnet,Sniffles2,SKSV,cuteSV,NanoVar,pbsv,SVIM,Sniffles,Smartie-sv_aln,PBHoney,SVIM-asm,PAV,Dipcall;NumNeighbors=1;NumThresholdNeighbors=1;MatchId=105;TruScore=0.666667;PctSeqSimilarity=0;PctSizeSimilarity=1;PctRecOverlap=1;SizeDiff=0;StartDistance=0;EndDistance=0	GT	0/1
chr17	896580	HG4_Ill_GATKHC_26065	N	<INS>	20	ClusteredCalls	END=896580;SVTYPE=INS;SVLEN=62;SC=DeBreak,MAMnet,Sniffles2,SKSV,cuteSV,NanoVar,pbsv,SVIM,Sniffles,Smartie-sv_aln,PBHoney,PAV;NumNeighbors=1;NumThresholdNeighbors=1;MatchId=108;TruScore=0.666667;PctSeqSimilarity=0;PctSizeSimilarity=1;PctRecOverlap=1;SizeDiff=0;StartDistance=0;EndDistance=0	GT	1/1
chr17	935804	HG3_Ill_manta_3635	N	<DEL>	20	LongReadHomRef	END=935886;SVTYPE=DEL;SVLEN=82;SC=DeBreak,MAMnet,Sniffles2,SKSV,cuteSV,NanoVar,pbsv,SVIM,Sniffles,Smartie-sv_aln,PBHoney,Smartie-sv_asm,SVIM-asm,PAV,Dipcall;NumNeighbors=1;NumThresholdNeighbors=1;MatchId=110;TruScore=0.666667;PctSeqSimilarity=0;PctSizeSimilarity=1;PctRecOverlap=1;SizeDiff=0;StartDistance=0;EndDistance=0	GT	0/0
chr17	938723	HG2_PB_PB10Xdip_13868	N	<INS>	10	NoConsensusGT	END=938723;SVTYPE=INS;SVLEN=313;SC=DeBreak,MAMnet,Sniffles2,SKSV,cuteSV,NanoVar,pbsv,SVIM,Sniffles,Smartie-sv_aln,PBHoney,Smartie-sv_asm,SVIM-asm,PAV,Dipcall;NumNeighbors=1;NumThresholdNeighbors=1;MatchId=111;TruScore=0.666667;PctSeqSimilarity=0;PctSizeSimilarity=1;PctRecOverlap=1;SizeDiff=0;StartDistance=0;EndDistance=0	GT	./.
chr17	955570	HG4_Ill_SVrefine2DISCOVARDovetail_11529	N	<DEL>	10	ClusteredCalls	END=956449;SVTYPE=DEL;SVLEN=879;SC=DeBreak,MAMnet,Sniffles2,SKSV,cuteSV,NanoVar,pbsv,SVIM,Sniffles,Smartie-sv_aln,PBHoney,Smartie-sv_asm,SVIM-asm,PAV,Dipcall;NumNeighbors=1;NumThresholdNeighbors=1;MatchId=113;TruScore=0.666667;PctSeqSimilarity=0;PctSizeSimilarity=1;PctRecOverlap=1;SizeDiff=0;StartDistance=0;EndDistance=0	GT	0/1
chr17	957835	HG3_Ill_GATKHCSBGrefine_10754	N	<DEL>	20	NoConsensusGT	END=957885;SVTYPE=DEL;SVLEN=50;SC=DeBreak,MAMnet,Sniffles2,SKSV,cuteSV,NanoVar,pbsv,SVIM,Sniffles,Smartie-sv_aln,PBHoney,Smartie-sv_asm,SVIM-asm,Dipcall;NumNeighbors=1;NumThresholdNeighbors=1;MatchId=116;TruScore=0.666667;PctSeqSimilarity=0;PctSizeSimilarity=1;PctRecOverlap=1;SizeDiff=0;StartDistance=0;EndDistance=0	GT	./.
chr17	967267	HG2_PB_PB10Xdip_13887	N	<INS>	10	ClusteredCalls	END=967267;SVTYPE=INS;SVLEN=125;SC=DeBreak,MAMnet,Sniffles2,SKSV,cuteSV,NanoVar,pbsv,SVIM,Sniffles,Smartie-sv_aln,PBHoney,Smartie-sv_asm,SVIM-asm,PAV,Dipcall;NumNeighbors=3;NumThresholdNeighbors=3;MatchId=117;TruScore=0.666667;PctSeqSimilarity=0;PctSizeSimilarity=1;PctRecOverlap=1;SizeDiff=0;StartDistance=0;EndDistance=0	GT	0/1
chr17	967697	HG2_PB_PB10Xdip_13896	N	<INS>	10	ClusteredCalls	END=967697;SVTYPE=INS;SVLEN=85;SC=DeBreak,MAMnet,Sniffles2,SKSV,cuteSV,NanoVar,pbsv,SVIM,Sniffles,Smartie-sv_aln,PBHoney,Smartie-sv_asm,SVIM-asm,PAV,Dipcall;NumNeighbors=5;NumThresholdNeighbors=3;MatchId=118;TruScore=0.666667;PctSeqSimilarity=0;PctSizeSimilarity=1;PctRecOverlap=1;SizeDiff=0;StartDistance=0;EndDistance=0	GT	0/1
chr17	968085	HG2_PB_PB10Xdip_13917	N	<INS>	10	ClusteredCalls	END=968085;SVTYPE=INS;SVLEN=174;SC=DeBreak,MAMnet,Sniffles2,SKSV,cuteSV,NanoVar,pbsv,SVIM,Sniffles,Smartie-sv_aln,PBHoney,Smartie-sv_asm,SVIM-asm,PAV,Dipcall;NumNeighbors=5;NumThresholdNeighbors=3;MatchId=119;TruScore=0.666667;PctSeqSimilarity=0;PctSizeSimilarity=1;PctRecOverlap=1;SizeDiff=0;StartDistance=0;EndDistance=0	GT	0/1
chr17	968085	HG2_PB_PB10Xdip_13919	N	<INS>	10	ClusteredCalls	END=968085;SVTYPE=INS;SVLEN=74;SC=DeBreak,MAMnet,Sniffles2,SKSV,cuteSV,NanoVar,pbsv,SVIM,Sniffles,Smartie-sv_aln,PBHoney,SVIM-asm,Dipcall;NumNeighbors=3;NumThresholdNeighbors=1;MatchId=120;TruScore=0.18408;PctSeqSimilarity=0;PctSizeSimilarity=0.552239;PctRecOverlap=0;SizeDiff=-60;StartDistance=386;EndDistance=386	GT	0/1
chr17	968189	HG2_PB_PB10Xdip_13927	N	<INS>	10	ClusteredCalls	END=968189;SVTYPE=INS;SVLEN=296;SC=DeBreak,MAMnet,Sniffles2,SKSV,cuteSV,NanoVar,pbsv,SVIM,Sniffles,Smartie-sv_aln,PBHoney,Smartie-sv_asm,SVIM-asm,Dipcall;NumNeighbors=2;NumThresholdNeighbors=1;MatchId=121;TruScore=0.666667;PctSeqSimilarity=0;PctSizeSimilarity=1;PctRecOverlap=1;SizeDiff=0;StartDistance=0;EndDistance=0	GT	0/1
chr17	968334	HG2_PB_PB10Xdip_13929	N	<INS>	10	ClusteredCalls	END=968334;SVTYPE=INS;SVLEN=806;SC=DeBreak,MAMnet,Sniffles2,SKSV,cuteSV,NanoVar,pbsv,SVIM,Sniffles,Smartie-sv_aln,PBHoney,Smartie-sv_asm,SVIM-asm,PAV,Dipcall;NumNeighbors=1;NumThresholdNeighbors=1;MatchId=122;TruScore=0.666667;PctSeqSimilarity=0;PctSizeSimilarity=1;PctRecOverlap=1;SizeDiff=0;StartDistance=0;EndDistance=0	GT	0/1
chr17	968845	HG2_PB_assemblyticsfalcon_10291	N	<INS>	10	LongReadHomRef	END=968845;SVTYPE=INS;SVLEN=9089;SC=DeBreak,MAMnet,Sniffles2,SKSV,cuteSV,NanoVar,pbsv,SVIM,Sniffles,Smartie-sv_aln,PBHoney,Smartie-sv_asm,SVIM-asm,PAV,Dipcall;NumNeighbors=1;NumThresholdNeighbors=1;MatchId=123;TruScore=0.666667;PctSeqSimilarity=0;PctSizeSimilarity=1;PctRecOverlap=1;SizeDiff=0;StartDistance=0;EndDistance=0	GT	0/0
chr17	997283	HG4_Ill_250bpfermikitraw_21458	N	<INS>	10	LongReadHomRef	END=997283;SVTYPE=INS;SVLEN=57;SC=DeBreak,MAMnet,Sniffles2,SKSV,cuteSV,NanoVar,pbsv,SVIM,Sniffles,Smartie-sv_aln,PBHoney,Smartie-sv_asm,SVIM-asm,PAV,Dipcall;NumNeighbors=1;NumThresholdNeighbors=1;MatchId=126;TruScore=0.666667;PctSeqSimilarity=0;PctSizeSimilarity=1;PctRecOverlap=1;SizeDiff=0;StartDistance=0;EndDistance=0	GT	0/0
chr17	1020314	HG3_PB_SVrefine2Falcon1Dovetail_10207	N	<INS>	10	PASS	END=1020314;SVTYPE=INS;SVLEN=537;SC=DeBreak,MAMnet,SKSV,cuteSV,NanoVar,pbsv,SVIM,Sniffles,Smartie-sv_aln,Smartie-sv_asm,SVIM-asm,PAV,Dipcall;NumNeighbors=2;NumThresholdNeighbors=1;MatchId=128;TruScore=0.666667;PctSeqSimilarity=0;PctSizeSimilarity=1;PctRecOverlap=1;SizeDiff=0;StartDistance=0;EndDistance=0	GT	1/1
chr17	1020314	HG4_PB_SVrefine2PBcRDovetail_8217	N	<DEL>	20	LongReadHomRef	END=1022162;SVTYPE=DEL;SVLEN=1848;SC=DeBreak,MAMnet,Sniffles2,SKSV,cuteSV,NanoVar,pbsv,SVIM,Sniffles,Smartie-sv_aln,PBHoney,Smartie-sv_asm,SVIM-asm,PAV,Dipcall;NumNeighbors=1;NumThresholdNeighbors=1;MatchId=129;TruScore=0.666667;PctSeqSimilarity=0;PctSizeSimilarity=1;PctRecOverlap=1;SizeDiff=0;StartDistance=0;EndDistance=0	GT	0/0
chr17	1024819	HG3_PB_assemblyticsfalcon_10309	N	<DEL>	10	NoConsensusGT	END=1024885;SVTYPE=DEL;SVLEN=66;SC=DeBreak,Sniffles,PBHoney,SVIM-asm,PAV;NumNeighbors=1;NumThresholdNeighbors=1;MatchId=131;TruScore=0.666667;PctSeqSimilarity=0;PctSizeSimilarity=1;PctRecOverlap=1;SizeDiff=0;StartDistance=0;EndDistance=0	GT	./.
chr17	1056855	HG4_PB_SVrefine2PBcRDovetail_8219	N	<DEL>	10	ClusteredCalls	END=1057005;SVTYPE=DEL;SVLEN=150;SC=DeBreak,MAMnet,SKSV,cuteSV,Sniffles,PBHoney;NumNeighbors=1;NumThresholdNeighbors=1;MatchId=132;TruScore=0.666667;PctSeqSimilarity=0;PctSizeSimilarity=1;PctRecOverlap=1;SizeDiff=0;StartDistance=0;EndDistance=0	GT	1/1
chr17	1062470	HG3_Ill_SVrefine2DISCOVARDovetail_11741	N	<DEL>	20	ClusteredCalls	END=1062788;SVTYPE=DEL;SVLEN=318;SC=DeBreak,MAMnet,Sniffles2,SKSV,cuteSV,pbsv,SVIM,Sniffles,Smartie-sv_aln,PBHoney,Smartie-sv_asm,SVIM-asm,PAV,Dipcall;NumNeighbors=3;NumThresholdNeighbors=1;MatchId=134;TruScore=0.666667;PctSeqSimilarity=0;PctSizeSimilarity=1;PctRecOverlap=1;SizeDiff=0;StartDistance=0;EndDistance=0	GT	0/1
chr17	1062547	HG4_Ill_svaba_20357	N	<DEL>	20	ClusteredCalls	END=1062607;SVTYPE=DEL;SVLEN=60;SC=DeBreak,MAMnet,Sniffles2,SKSV,cuteSV,NanoVar,Sniffles,Smartie-sv_aln,PBHoney,Smartie-sv_asm,SVIM-asm,PAV,Dipcall;NumNeighbors=2;NumThresholdNeighbors=1;MatchId=135;TruScore=0.666667;PctSeqSimilarity=0;PctSizeSimilarity=1;PctRecOverlap=1;SizeDiff=0;StartDistance=0;EndDistance=0	GT	0/1
chr17	1062580	HG2_Ill_SpiralSDKrefine_6494	N	<DEL>	20	ClusteredCalls	END=1062730;SVTYPE=DEL;SVLEN=150;SC=DeBreak,MAMnet,Sniffles2,SKSV,cuteSV,NanoVar,pbsv,SVIM,Sniffles,Smartie-sv_aln,PBHoney,Smartie-sv_asm,SVIM-asm,PAV,Dipcall;NumNeighbors=1;NumThresholdNeighbors=1;MatchId=136;TruScore=0.666667;PctSeqSimilarity=0;PctSizeSimilarity=1;PctRecOverlap=1;SizeDiff=0;StartDistance=0;EndDistance=0	GT	0/1
chr17	1064379	HG4_Ill_250bpfermikitraw_21462	N	<DEL>	20	LongReadHomRef	END=1064466;SVTYPE=DEL;SVLEN=87;SC=DeBreak,MAMnet,Sniffles2,SKSV,cuteSV,NanoVar,pbsv,SVIM,Sniffles,Smartie-sv_aln,PBHoney,Smartie-sv_asm,SVIM-asm,PAV,Dipcall;NumNeighbors=1;NumThresholdNeighbors=1;MatchId=137;TruScore=0.666667;PctSeqSimilarity=0;PctSizeSimilarity=1;PctRecOverlap=1;SizeDiff=0;StartDistance=0;EndDistance=0	GT	0/0
chr17	1066726	HG2_PB_SVrefine2Falcon2Bionano_8121	N	<INS>	10	ClusteredCalls	END=1066726;SVTYPE=INS;SVLEN=606;SC=DeBreak,MAMnet,Sniffles2,SKSV,cuteSV,NanoVar,pbsv,SVIM,Sniffles,Smartie-sv_aln,PBHoney,Smartie-sv_asm,SVIM-asm,PAV,Dipcall;NumNeighbors=1;NumThresholdNeighbors=1;MatchId=138;TruScore=0.666667;PctSeqSimilarity=0;PctSizeSimilarity=1;PctRecOverlap=1;SizeDiff=0;StartDistance=0;EndDistance=0	GT	1/1
chr17	1146559	HG3_PB_pbsv_16143	N	<DEL>	20	NoConsensusGT	END=1147899;SVTYPE=DEL;SVLEN=1340;SC=DeBreak,MAMnet,Sniffles2,SKSV,cuteSV,pbsv,SVIM,Sniffles,Smartie-sv_aln,PBHoney,Smartie-sv_asm,SVIM-asm,PAV,Dipcall;NumNeighbors=1;NumThresholdNeighbors=1;MatchId=144;TruScore=0.598533;PctSeqSimilarity=0;PctSizeSimilarity=0.897761;PctRecOverlap=0.897837;SizeDiff=137;StartDistance=-14;EndDistance=123	GT	./.
chr17	1153276	HG2_Ill_SVrefine2DISCOVARplusDovetail_4970	N	<DEL>	20	ClusteredCalls	END=1153456;SVTYPE=DEL;SVLEN=180;SC=DeBreak,MAMnet,Sniffles2,SKSV,cuteSV,pbsv,SVIM,Sniffles,PBHoney,SVIM-asm,PAV,Dipcall;NumNeighbors=1;NumThresholdNeighbors=1;MatchId=146;TruScore=0.666667;PctSeqSimilarity=0;PctSizeSimilarity=1;PctRecOverlap=1;SizeDiff=0;StartDistance=0;EndDistance=0	GT	1/1
chr17	1386095	HG3_Ill_GATKHC_25968	N	<INS>	20	LongReadHomRef	END=1386095;SVTYPE=INS;SVLEN=78;SC=DeBreak,MAMnet,Sniffles2,SKSV,cuteSV,NanoVar,pbsv,SVIM,Sniffles,Smartie-sv_aln,PBHoney,Smartie-sv_asm,SVIM-asm,PAV,Dipcall;NumNeighbors=1;NumThresholdNeighbors=1;MatchId=151;TruScore=0.666667;PctSeqSimilarity=0;PctSizeSimilarity=1;PctRecOverlap=1;SizeDiff=0;StartDistance=0;EndDistance=0	GT	0/0
chr17	1642639	HG4_Ill_MetaSV_1953	N	<DEL>	20	LongReadHomRef	END=1644437;SVTYPE=DEL;SVLEN=1798;SC=DeBreak,MAMnet,Sniffles2,SKSV,cuteSV,NanoVar,pbsv,SVIM,Sniffles,Smartie-sv_aln,PBHoney,Smartie-sv_asm,SVIM-asm,PAV,Dipcall;NumNeighbors=1;NumThresholdNeighbors=1;MatchId=153;TruScore=0.666667;PctSeqSimilarity=0;PctSizeSimilarity=1;PctRecOverlap=1;SizeDiff=0;StartDistance=0;EndDistance=0	GT	./.
chr17	1645403	HG4_PB_SVrefine2Falcon1Dovetail_10202	N	<INS>	10	NoConsensusGT	END=1645403;SVTYPE=INS;SVLEN=443;SC=DeBreak,MAMnet,Sniffles2,SKSV,cuteSV,NanoVar,pbsv,SVIM,Sniffles,Smartie-sv_aln,PBHoney,Smartie-sv_asm,SVIM-asm,PAV,Dipcall;NumNeighbors=1;NumThresholdNeighbors=1;MatchId=154;TruScore=0.666667;PctSeqSimilarity=0;PctSizeSimilarity=1;PctRecOverlap=1;SizeDiff=0;StartDistance=0;EndDistance=0	GT	./.
chr17	1820998	HG2_10X_SVrefine210Xhap12_11405	N	<DEL>	20	LongReadHomRef	END=1821352;SVTYPE=DEL;SVLEN=354;SC=DeBreak,MAMnet,Sniffles2,SKSV,cuteSV,NanoVar,pbsv,SVIM,Sniffles,Smartie-sv_aln,PBHoney,Smartie-sv_asm,SVIM-asm,PAV,Dipcall;NumNeighbors=1;NumThresholdNeighbors=1;MatchId=155;TruScore=0.666667;PctSeqSimilarity=0;PctSizeSimilarity=1;PctRecOverlap=1;SizeDiff=0;StartDistance=0;EndDistance=0	GT	0/0
chr17	1912700	HG3_Ill_MetaSV_2023	N	<DEL>	20	LongReadHomRef	END=1913564;SVTYPE=DEL;SVLEN=864;SC=DeBreak,MAMnet,Sniffles2,SKSV,cuteSV,NanoVar,pbsv,SVIM,Sniffles,Smartie-sv_aln,PBHoney,Smartie-sv_asm,SVIM-asm,PAV,Dipcall;NumNeighbors=1;NumThresholdNeighbors=1;MatchId=156;TruScore=0.666667;PctSeqSimilarity=0;PctSizeSimilarity=1;PctRecOverlap=1;SizeDiff=0;StartDistance=0;EndDistance=0	GT	0/0
chr17	1916834	HG2_10X_SVrefine210Xhap12_11406	N	<DEL>	20	LongReadHomRef	END=1917044;SVTYPE=DEL;SVLEN=210;SC=DeBreak,MAMnet,Sniffles2,SKSV,cuteSV,NanoVar,pbsv,SVIM,Sniffles,Smartie-sv_aln,PBHoney,Smartie-sv_asm,SVIM-asm,PAV,Dipcall;NumNeighbors=1;NumThresholdNeighbors=1;MatchId=157;TruScore=0.666667;PctSeqSimilarity=0;PctSizeSimilarity=1;PctRecOverlap=1;SizeDiff=0;StartDistance=0;EndDistance=0	GT	0/0
chr17	1938692	HG3_PB_HySA_24903	N	<INS>	10	LongReadHomRef	END=1938692;SVTYPE=INS;SVLEN=416;SC=DeBreak,MAMnet,Sniffles2,SKSV,cuteSV,NanoVar,pbsv,SVIM,Sniffles,Smartie-sv_aln,PBHoney,Smartie-sv_asm,SVIM-asm,PAV,Dipcall;NumNeighbors=1;NumThresholdNeighbors=1;MatchId=160;TruScore=0.666667;PctSeqSimilarity=0;PctSizeSimilarity=1;PctRecOverlap=1;SizeDiff=0;StartDistance=0;EndDistance=0	GT	0/0
chr17	1955671	HG2_PB_SVrefine2Falcon1plusDovetail_4632	N	<DEL>	20	ClusteredCalls	END=1956161;SVTYPE=DEL;SVLEN=490;SC=DeBreak,MAMnet;NumNeighbors=3;NumThresholdNeighbors=1;MatchId=161;TruScore=0.666667;PctSeqSimilarity=0;PctSizeSimilarity=1;PctRecOverlap=1;SizeDiff=0;StartDistance=0;EndDistance=0	GT	0/1
chr17	1956152	HG2_Ill_GATKHC_26147	N	<DEL>	20	ClusteredCalls	END=1956361;SVTYPE=DEL;SVLEN=209;SC=DeBreak,MAMnet,Sniffles2,SKSV,cuteSV,NanoVar,pbsv,SVIM,Sniffles,Smartie-sv_aln,PBHoney,Smartie-sv_asm,SVIM-asm,PAV,Dipcall;NumNeighbors=2;NumThresholdNeighbors=1;MatchId=162;TruScore=0.666667;PctSeqSimilarity=0;PctSizeSimilarity=1;PctRecOverlap=1;SizeDiff=0;StartDistance=0;EndDistance=0	GT	0/1
chr17	1956370	HG4_PB_assemblyticsfalcon_10155	N	<INS>	10	LongReadHomRef	END=1956370;SVTYPE=INS;SVLEN=145;SC=DeBreak,MAMnet,Sniffles2,SKSV,cuteSV,NanoVar,pbsv,SVIM,Sniffles,Smartie-sv_aln,PBHoney,Smartie-sv_asm,SVIM-asm,PAV,Dipcall;NumNeighbors=1;NumThresholdNeighbors=1;MatchId=163;TruScore=0.666667;PctSeqSimilarity=0;PctSizeSimilarity=1;PctRecOverlap=1;SizeDiff=0;StartDistance=0;EndDistance=0	GT	0/0
chr17	2258102	HG4_PB_SVrefine2PBcRDovetail_8231	N	<DEL>	20	ClusteredCalls	END=2258649;SVTYPE=DEL;SVLEN=547;SC=DeBreak,MAMnet,Sniffles2,SKSV,cuteSV,NanoVar,pbsv,SVIM,Sniffles,Smartie-sv_aln,PBHoney,Smartie-sv_asm,SVIM-asm,PAV,Dipcall;NumNeighbors=2;NumThresholdNeighbors=1;MatchId=165;TruScore=0.666667;PctSeqSimilarity=0;PctSizeSimilarity=1;PctRecOverlap=1;SizeDiff=0;StartDistance=0;EndDistance=0	GT	0/1
chr17	2258108	HG3_PB_SVrefine2Falcon1Dovetail_10236	N	<DEL>	20	NoConsensusGT	END=2259747;SVTYPE=DEL;SVLEN=1639;SC=DeBreak,MAMnet,Sniffles2,SKSV,cuteSV,NanoVar,pbsv,SVIM,Sniffles,Smartie-sv_aln,PBHoney,Smartie-sv_asm,SVIM-asm,PAV,Dipcall;NumNeighbors=1;NumThresholdNeighbors=1;MatchId=166;TruScore=0.666667;PctSeqSimilarity=0;PctSizeSimilarity=1;PctRecOverlap=1;SizeDiff=0;StartDistance=0;EndDistance=0	GT	./.
chr17	2260255	HG3_PB_SVrefine2Falcon1Dovetail_10237	N	<INS>	10	ClusteredCalls	END=2260255;SVTYPE=INS;SVLEN=146;SC=DeBreak,MAMnet,Sniffles2,SKSV,cuteSV,NanoVar,pbsv,SVIM,Sniffles,Smartie-sv_aln,PBHoney,Smartie-sv_asm,SVIM-asm,PAV,Dipcall;NumNeighbors=1;NumThresholdNeighbors=1;MatchId=167;TruScore=0.666667;PctSeqSimilarity=0;PctSizeSimilarity=1;PctRecOverlap=1;SizeDiff=0;StartDistance=0;EndDistance=0	GT	0/1
chr17	2430556	HG2_Ill_GATKHCSBGrefine_10839	N	<INS>	20	ClusteredCalls	END=2430556;SVTYPE=INS;SVLEN=56;SC=DeBreak,MAMnet,Sniffles2,SKSV,cuteSV,NanoVar,pbsv,SVIM,Sniffles,Smartie-sv_aln,PBHoney,Smartie-sv_asm,SVIM-asm,PAV,Dipcall;NumNeighbors=3;NumThresholdNeighbors=2;MatchId=169;TruScore=0.301075;PctSeqSimilarity=0;PctSizeSimilarity=0.903226;PctRecOverlap=0;SizeDiff=-6;StartDistance=-55;EndDistance=-55	GT	1/1
chr17	2430610	HG4_Ill_SVrefine2DISCOVARDovetail_11546	N	<INS>	20	NoConsensusGT	END=2430610;SVTYPE=INS;SVLEN=119;SC=DeBreak,MAMnet,Sniffles2,SKSV,cuteSV,NanoVar,pbsv,SVIM,Sniffles,Smartie-sv_aln,PBHoney,Smartie-sv_asm,SVIM-asm,PAV,Dipcall;NumNeighbors=2;NumThresholdNeighbors=2;MatchId=170;TruScore=0.666667;PctSeqSimilarity=0;PctSizeSimilarity=1;PctRecOverlap=1;SizeDiff=0;StartDistance=0;EndDistance=0	GT	./.
chr17	2903658	HG2_Ill_SVrefine2DISCOVARplusDovetail_4984	N	<DEL>	20	LongReadHomRef	END=2904549;SVTYPE=DEL;SVLEN=891;SC=DeBreak,MAMnet,Sniffles2,SKSV,cuteSV,NanoVar,pbsv,SVIM,Sniffles,Smartie-sv_aln,PBHoney,Smartie-sv_asm,SVIM-asm,PAV,Dipcall;NumNeighbors=1;NumThresholdNeighbors=1;MatchId=175;TruScore=0.666667;PctSeqSimilarity=0;PctSizeSimilarity=1;PctRecOverlap=1;SizeDiff=0;StartDistance=0;EndDistance=0	GT	0/0
chr17	2934512	HG4_PB_assemblyticsfalcon_10171	N	<DEL>	10	LongReadHomRef	END=2934834;SVTYPE=DEL;SVLEN=322;SC=DeBreak,MAMnet,Sniffles2,SKSV,cuteSV,NanoVar,pbsv,SVIM,Sniffles,Smartie-sv_aln,PBHoney,Smartie-sv_asm,SVIM-asm,PAV,Dipcall;NumNeighbors=1;NumThresholdNeighbors=1;MatchId=177;TruScore=0.666667;PctSeqSimilarity=0;PctSizeSimilarity=1;PctRecOverlap=1;SizeDiff=0;StartDistance=0;EndDistance=0	GT	0/0
chr17	3276110	HG2_Ill_GATKHCSBGrefine_10843	N	<DEL>	10	LongReadHomRef	END=3276173;SVTYPE=DEL;SVLEN=63;SC=DeBreak,MAMnet,Sniffles2,SKSV,cuteSV,NanoVar,pbsv,SVIM,Sniffles,Smartie-sv_aln,PBHoney,Smartie-sv_asm,SVIM-asm,PAV,Dipcall;NumNeighbors=1;NumThresholdNeighbors=1;MatchId=178;TruScore=0.666667;PctSeqSimilarity=0;PctSizeSimilarity=1;PctRecOverlap=1;SizeDiff=0;StartDistance=0;EndDistance=0	GT	./.
chr17	3583179	HG2_10X_SVrefine210Xhap12_11426	N	<DEL>	20	LongReadHomRef	END=3583979;SVTYPE=DEL;SVLEN=800;SC=DeBreak,MAMnet,Sniffles2,SKSV,cuteSV,NanoVar,pbsv,SVIM,Sniffles,Smartie-sv_aln,PBHoney,Smartie-sv_asm,SVIM-asm,PAV,Dipcall;NumNeighbors=1;NumThresholdNeighbors=1;MatchId=180;TruScore=0.666667;PctSeqSimilarity=0;PctSizeSimilarity=1;PctRecOverlap=1;SizeDiff=0;StartDistance=0;EndDistance=0	GT	0/0
chr17	3588951	HG2_PB_PB10Xdip_13125	N	<DEL>	20	NoConsensusGT	END=3589132;SVTYPE=DEL;SVLEN=181;SC=DeBreak,MAMnet,PBHoney;NumNeighbors=1;NumThresholdNeighbors=1;MatchId=182;TruScore=0.666667;PctSeqSimilarity=0;PctSizeSimilarity=1;PctRecOverlap=1;SizeDiff=0;StartDistance=0;EndDistance=0	GT	./.
chr17	3590793	HG2_PB_SVrefine2Falcon1plusDovetail_4646	N	<DEL>	10	ClusteredCalls	END=3590991;SVTYPE=DEL;SVLEN=198;SC=DeBreak,MAMnet,Sniffles2,SKSV,cuteSV,NanoVar,pbsv,SVIM,Sniffles,Smartie-sv_aln,PBHoney,Smartie-sv_asm,SVIM-asm,PAV,Dipcall;NumNeighbors=1;NumThresholdNeighbors=1;MatchId=184;TruScore=0.666667;PctSeqSimilarity=0;PctSizeSimilarity=1;PctRecOverlap=1;SizeDiff=0;StartDistance=0;EndDistance=0	GT	0/1
chr17	3774818	HG4_PB_SVrefine2Falcon1Dovetail_10228	N	<DEL>	20	LongReadHomRef	END=3775106;SVTYPE=DEL;SVLEN=288;SC=DeBreak,MAMnet,Sniffles2,SKSV,cuteSV,NanoVar,pbsv,SVIM,Sniffles,Smartie-sv_aln,PBHoney,Smartie-sv_asm,SVIM-asm,PAV,Dipcall;NumNeighbors=1;NumThresholdNeighbors=1;MatchId=188;TruScore=0.666667;PctSeqSimilarity=0;PctSizeSimilarity=1;PctRecOverlap=1;SizeDiff=0;StartDistance=0;EndDistance=0	GT	0/0
chr17	3862135	HG4_Ill_150bpfermikitraw_20697	N	<INS>	10	PASS	END=3862135;SVTYPE=INS;SVLEN=58;SC=DeBreak,pbsv,Smartie-sv_aln,PBHoney,Smartie-sv_asm;NumNeighbors=1;NumThresholdNeighbors=1;MatchId=189;TruScore=0.666667;PctSeqSimilarity=0;PctSizeSimilarity=1;PctRecOverlap=1;SizeDiff=0;StartDistance=0;EndDistance=0	GT	0/1
chr17	3876789	HG4_Ill_GATKHC_26135	N	<INS>	20	NoConsensusGT	END=3876789;SVTYPE=INS;SVLEN=85;SC=DeBreak,SKSV,cuteSV,NanoVar,pbsv,Sniffles,PBHoney,SVIM-asm,Dipcall;NumNeighbors=1;NumThresholdNeighbors=1;MatchId=191;TruScore=0.666667;PctSeqSimilarity=0;PctSizeSimilarity=1;PctRecOverlap=1;SizeDiff=0;StartDistance=0;EndDistance=0	GT	./.
chr17	3888155	HG2_10X_SVrefine210Xhap12_11433	N	<DEL>	20	LongReadHomRef	END=3888376;SVTYPE=DEL;SVLEN=221;SC=DeBreak,MAMnet,Sniffles2,SKSV,cuteSV,NanoVar,pbsv,SVIM,Sniffles,Smartie-sv_aln,PBHoney,Smartie-sv_asm,SVIM-asm,PAV,Dipcall;NumNeighbors=1;NumThresholdNeighbors=1;MatchId=192;TruScore=0.666667;PctSeqSimilarity=0;PctSizeSimilarity=1;PctRecOverlap=1;SizeDiff=0;StartDistance=0;EndDistance=0	GT	0/0
chr17	3992870	HG2_Ill_SpiralSDKrefine_6534	N	<DEL>	20	ClusteredCalls	END=3993002;SVTYPE=DEL;SVLEN=132;SC=DeBreak,MAMnet,Sniffles2,SKSV,cuteSV,NanoVar,pbsv,SVIM,Sniffles,Smartie-sv_aln,PBHoney,Smartie-sv_asm,SVIM-asm,PAV,Dipcall;NumNeighbors=3;NumThresholdNeighbors=2;MatchId=193;TruScore=0.666667;PctSeqSimilarity=0;PctSizeSimilarity=1;PctRecOverlap=1;SizeDiff=0;StartDistance=0;EndDistance=0	GT	0/1
chr17	3992870	HG3_Ill_GATKHC_26003	N	<DEL>	20	ClusteredCalls	END=3992936;SVTYPE=DEL;SVLEN=66;SC=DeBreak,MAMnet,Sniffles2,SKSV,cuteSV,NanoVar,pbsv,SVIM,Sniffles,Smartie-sv_aln,PBHoney,Smartie-sv_asm,SVIM-asm,PAV,Dipcall;NumNeighbors=2;NumThresholdNeighbors=1;MatchId=194;TruScore=0.666667;PctSeqSimilarity=0;PctSizeSimilarity=1;PctRecOverlap=1;SizeDiff=0;StartDistance=0;EndDistance=0	GT	0/1
chr17	3993252	HG2_Ill_GATKHCSBGrefine_10854	N	<DEL>	20	LongReadHomRef	END=3993715;SVTYPE=DEL;SVLEN=463;SC=DeBreak,MAMnet,Sniffles2,SKSV,cuteSV,NanoVar,pbsv,SVIM,Sniffles,Smartie-sv_aln,PBHoney,Smartie-sv_asm,SVIM-asm,PAV,Dipcall;NumNeighbors=1;NumThresholdNeighbors=1;MatchId=195;TruScore=0.666667;PctSeqSimilarity=0;PctSizeSimilarity=1;PctRecOverlap=1;SizeDiff=0;StartDistance=0;EndDistance=0	GT	./.
chr17	4099289	HG3_Ill_SVrefine2DISCOVARDovetail_11765	N	<DEL>	10	LongReadHomRef	END=4099351;SVTYPE=DEL;SVLEN=62;SC=DeBreak,MAMnet,Sniffles2,SKSV,cuteSV,NanoVar,pbsv,SVIM,Sniffles,Smartie-sv_aln,PBHoney,Smartie-sv_asm,SVIM-asm,PAV,Dipcall;NumNeighbors=1;NumThresholdNeighbors=1;MatchId=197;TruScore=0.666667;PctSeqSimilarity=0;PctSizeSimilarity=1;PctRecOverlap=1;SizeDiff=0;StartDistance=0;EndDistance=0	GT	./.
chr17	4361724	HG2_Ill_svaba_20442	N	<DEL>	20	ClusteredCalls	END=4361802;SVTYPE=DEL;SVLEN=78;SC=DeBreak,MAMnet,Sniffles2,SKSV,cuteSV,pbsv,SVIM,Sniffles,Smartie-sv_aln,PBHoney,Smartie-sv_asm,SVIM-asm,PAV,Dipcall;NumNeighbors=1;NumThresholdNeighbors=1;MatchId=199;TruScore=0.47133;PctSeqSimilarity=0;PctSizeSimilarity=0.705128;PctRecOverlap=0.708861;SizeDiff=23;StartDistance=-23;EndDistance=0	GT	1/1
chr17	4617858	HG2_10X_SVrefine210Xhap12_11442	N	<DEL>	20	ClusteredCalls	END=4618058;SVTYPE=DEL;SVLEN=200;SC=DeBreak,MAMnet,Sniffles2,SKSV,cuteSV,pbsv,SVIM,Sniffles,Smartie-sv_aln,PBHoney,Smartie-sv_asm,SVIM-asm,PAV,Dipcall;NumNeighbors=1;NumThresholdNeighbors=1;MatchId=202;TruScore=0.666667;PctSeqSimilarity=0;PctSizeSimilarity=1;PctRecOverlap=1;SizeDiff=0;StartDistance=0;EndDistance=0	GT	0/1
chr17	4837117	HG2_Ill_250bpfermikitraw_21851	N	<DEL>	20	ClusteredCalls	END=4837195;SVTYPE=DEL;SVLEN=78;SC=DeBreak,MAMnet,Sniffles2,SKSV,cuteSV,NanoVar,pbsv,SVIM,Sniffles,Smartie-sv_aln,PBHoney,Smartie-sv_asm,SVIM-asm,PAV,Dipcall;NumNeighbors=1;NumThresholdNeighbors=1;MatchId=205;TruScore=0.666667;PctSeqSimilarity=0;PctSizeSimilarity=1;PctRecOverlap=1;SizeDiff=0;StartDistance=0;EndDistance=0	GT	0/1
chr17	4959186	HG2_PB_assemblyticsPBcR_10009	N	<INS>	10	LongReadHomRef	END=4959186;SVTYPE=INS;SVLEN=2220;SC=DeBreak,MAMnet,Sniffles2,SKSV,cuteSV,NanoVar,pbsv,SVIM,Sniffles,Smartie-sv_aln,PBHoney;NumNeighbors=1;NumThresholdNeighbors=1;MatchId=206;TruScore=0.325275;PctSeqSimilarity=0;PctSizeSimilarity=0.975824;PctRecOverlap=0;SizeDiff=-55;StartDistance=-1;EndDistance=-1	GT	0/0
chr17	5464738	HG4_10X_allpass_2985	N	<DEL>	20	LongReadHomRef	END=5465062;SVTYPE=DEL;SVLEN=324;SC=DeBreak,MAMnet,Sniffles2,SKSV,cuteSV,NanoVar,pbsv,SVIM,Sniffles,Smartie-sv_aln,PBHoney,Smartie-sv_asm,SVIM-asm,PAV,Dipcall;NumNeighbors=1;NumThresholdNeighbors=1;MatchId=211;TruScore=0.666667;PctSeqSimilarity=0;PctSizeSimilarity=1;PctRecOverlap=1;SizeDiff=0;StartDistance=0;EndDistance=0	GT	0/0
chr17	5677889	HG2_10X_SVrefine210Xhap12_11453	N	<DEL>	20	LongReadHomRef	END=5677988;SVTYPE=DEL;SVLEN=99;SC=DeBreak,MAMnet,Sniffles2,SKSV,cuteSV,NanoVar,pbsv,SVIM,Sniffles,Smartie-sv_aln,PBHoney,Smartie-sv_asm,SVIM-asm,PAV,Dipcall;NumNeighbors=1;NumThresholdNeighbors=1;MatchId=213;TruScore=0.666667;PctSeqSimilarity=0;PctSizeSimilarity=1;PctRecOverlap=1;SizeDiff=0;StartDistance=0;EndDistance=0	GT	0/0
chr17	5685156	HG3_PB_pbsv_16210	N	<DEL>	20	ClusteredCalls	END=5685212;SVTYPE=DEL;SVLEN=56;SC=DeBreak,MAMnet,Sniffles2,SKSV,cuteSV,NanoVar,pbsv,SVIM,Sniffles,Smartie-sv_aln,PBHoney,Smartie-sv_asm,SVIM-asm,PAV,Dipcall;NumNeighbors=1;NumThresholdNeighbors=1;MatchId=214;TruScore=0.666667;PctSeqSimilarity=0;PctSizeSimilarity=1;PctRecOverlap=1;SizeDiff=0;StartDistance=0;EndDistance=0	GT	0/1
chr17	5763405	HG3_Ill_Krunchall_21739	N	<INS>	20	LongReadHomRef	END=5763405;SVTYPE=INS;SVLEN=78;SC=DeBreak,MAMnet,Sniffles2,SKSV,cuteSV,NanoVar,pbsv,SVIM,Sniffles,Smartie-sv_aln,PBHoney,Smartie-sv_asm,SVIM-asm,PAV,Dipcall;NumNeighbors=1;NumThresholdNeighbors=1;MatchId=216;TruScore=0.666667;PctSeqSimilarity=0;PctSizeSimilarity=1;PctRecOverlap=1;SizeDiff=0;StartDistance=0;EndDistance=0	GT	./.
chr17	6097730	HG2_PB_SVrefine2Falcon1plusDovetail_4667	N	<INS>	10	ClusteredCalls	END=6097730;SVTYPE=INS;SVLEN=1935;SC=DeBreak,MAMnet,SKSV,cuteSV,NanoVar,SVIM,Sniffles,Smartie-sv_aln,PBHoney,PAV;NumNeighbors=1;NumThresholdNeighbors=1;MatchId=220;TruScore=0.666667;PctSeqSimilarity=0;PctSizeSimilarity=1;PctRecOverlap=1;SizeDiff=0;StartDistance=0;EndDistance=0	GT	1/1
chr17	6288531	HG4_Ill_SVrefine2DISCOVARDovetail_11570	N	<INS>	20	LongReadHomRef	END=6288531;SVTYPE=INS;SVLEN=312;SC=DeBreak,MAMnet,Sniffles2,SKSV,cuteSV,NanoVar,pbsv,SVIM,Sniffles,Smartie-sv_aln,PBHoney,Smartie-sv_asm,SVIM-asm,PAV,Dipcall;NumNeighbors=1;NumThresholdNeighbors=1;MatchId=221;TruScore=0.666667;PctSeqSimilarity=0;PctSizeSimilarity=1;PctRecOverlap=1;SizeDiff=0;StartDistance=0;EndDistance=0	GT	0/0
chr17	6422501	HG3_PB_pbsv_16219	N	<DEL>	20	NoConsensusGT	END=6422667;SVTYPE=DEL;SVLEN=166;SC=DeBreak,MAMnet,Sniffles2,SKSV,cuteSV,NanoVar,pbsv,SVIM,Sniffles,Smartie-sv_aln,PBHoney,Smartie-sv_asm,SVIM-asm,PAV,Dipcall;NumNeighbors=1;NumThresholdNeighbors=1;MatchId=224;TruScore=0.666667;PctSeqSimilarity=0;PctSizeSimilarity=1;PctRecOverlap=1;SizeDiff=0;StartDistance=0;EndDistance=0	GT	./.
chr17	6855047	HG4_PB_SVrefine2Falcon1Dovetail_10250	N	<DEL>	20	LongReadHomRef	END=6856415;SVTYPE=DEL;SVLEN=1368;SC=DeBreak,MAMnet,Sniffles2,SKSV,cuteSV,NanoVar,pbsv,SVIM,Sniffles,Smartie-sv_aln,PBHoney,Smartie-sv_asm,SVIM-asm,PAV,Dipcall;NumNeighbors=1;NumThresholdNeighbors=1;MatchId=225;TruScore=0.666667;PctSeqSimilarity=0;PctSizeSimilarity=1;PctRecOverlap=1;SizeDiff=0;StartDistance=0;EndDistance=0	GT	0/0
chr17	6874732	HG3_PB_SVrefine2PBcRDovetail_7999	N	<DEL>	20	LongReadHomRef	END=6875034;SVTYPE=DEL;SVLEN=302;SC=DeBreak,MAMnet,Sniffles2,SKSV,cuteSV,NanoVar,pbsv,SVIM,Sniffles,Smartie-sv_aln,PBHoney,Smartie-sv_asm,SVIM-asm,PAV,Dipcall;NumNeighbors=1;NumThresholdNeighbors=1;MatchId=226;TruScore=0.666667;PctSeqSimilarity=0;PctSizeSimilarity=1;PctRecOverlap=1;SizeDiff=0;StartDistance=0;EndDistance=0	GT	0/0
chr17	6940388	HG3_Ill_SVrefine2DISCOVARDovetail_11786	N	<DEL>	20	LongReadHomRef	END=6940763;SVTYPE=DEL;SVLEN=375;SC=DeBreak,MAMnet,Sniffles2,SKSV,cuteSV,NanoVar,pbsv,SVIM,Sniffles,Smartie-sv_aln,PBHoney,Smartie-sv_asm,SVIM-asm,PAV,Dipcall;NumNeighbors=1;NumThresholdNeighbors=1;MatchId=228;TruScore=0.666667;PctSeqSimilarity=0;PctSizeSimilarity=1;PctRecOverlap=1;SizeDiff=0;StartDistance=0;EndDistance=0	GT	0/0
chr17	7205779	HG4_PB_assemblyticsfalcon_10230	N	<INS>	10	NoConsensusGT	END=7205779;SVTYPE=INS;SVLEN=2711;SC=DeBreak,MAMnet,Sniffles2,SKSV,cuteSV,NanoVar,pbsv,SVIM,Sniffles,Smartie-sv_aln,PBHoney;NumNeighbors=1;NumThresholdNeighbors=1;MatchId=231;TruScore=0.297847;PctSeqSimilarity=0;PctSizeSimilarity=0.89354;PctRecOverlap=0;SizeDiff=-323;StartDistance=-65;EndDistance=-65	GT	./.
chr17	7524288	HG3_PB_SVrefine2PBcRDovetail_8006	N	<DEL>	20	LongReadHomRef	END=7524793;SVTYPE=DEL;SVLEN=505;SC=DeBreak,MAMnet,Sniffles2,SKSV,cuteSV,NanoVar,pbsv,SVIM,Sniffles,Smartie-sv_aln,PBHoney,Smartie-sv_asm,SVIM-asm,PAV,Dipcall;NumNeighbors=1;NumThresholdNeighbors=1;MatchId=235;TruScore=0.666667;PctSeqSimilarity=0;PctSizeSimilarity=1;PctRecOverlap=1;SizeDiff=0;StartDistance=0;EndDistance=0	GT	0/0
chr17	8011108	HG2_PB_HySA_30170	N	<DEL>	10	ClusteredCalls	END=8011211;SVTYPE=DEL;SVLEN=103;SC=DeBreak,MAMnet,Sniffles2,SKSV,cuteSV,NanoVar,pbsv,SVIM,Sniffles,Smartie-sv_aln,PBHoney,Smartie-sv_asm,SVIM-asm,PAV,Dipcall;NumNeighbors=2;NumThresholdNeighbors=2;MatchId=238;TruScore=0.666667;PctSeqSimilarity=0;PctSizeSimilarity=1;PctRecOverlap=1;SizeDiff=0;StartDistance=0;EndDistance=0	GT	1/1
chr17	8011129	HG4_PB_pbsv_16507	N	<DEL>	20	NoConsensusGT	END=8011203;SVTYPE=DEL;SVLEN=74;SC=DeBreak,MAMnet,SVIM,Sniffles,SVIM-asm,Dipcall;NumNeighbors=1;NumThresholdNeighbors=1;MatchId=240;TruScore=0.666667;PctSeqSimilarity=0;PctSizeSimilarity=1;PctRecOverlap=1;SizeDiff=0;StartDistance=0;EndDistance=0	GT	./.
chr17	8069470	HG2_PB_assemblyticsPBcR_10050	N	<INS>	10	ClusteredCalls	END=8069470;SVTYPE=INS;SVLEN=647;SC=DeBreak,MAMnet,Sniffles2,SKSV,cuteSV,NanoVar,pbsv,SVIM,Sniffles,Smartie-sv_aln,PBHoney,Smartie-sv_asm,SVIM-asm,PAV,Dipcall;NumNeighbors=1;NumThresholdNeighbors=1;MatchId=241;TruScore=0.666667;PctSeqSimilarity=0;PctSizeSimilarity=1;PctRecOverlap=1;SizeDiff=0;StartDistance=0;EndDistance=0	GT	1/1
chr17	8312642	HG2_Ill_SVrefine2DISCOVARplusDovetail_5022	N	<INS>	20	PASS	END=8312642;SVTYPE=INS;SVLEN=4670;SC=DeBreak,MAMnet,Sniffles2,NanoVar,SVIM,Sniffles,Smartie-sv_aln,PBHoney;NumNeighbors=1;NumThresholdNeighbors=1;MatchId=242;TruScore=0.666667;PctSeqSimilarity=0;PctSizeSimilarity=1;PctRecOverlap=1;SizeDiff=0;StartDistance=0;EndDistance=0	GT	0/1
chr17	8650192	HG2_PB_assemblyticsfalcon_10447	N	<INS>	10	ClusteredCalls	END=8650192;SVTYPE=INS;SVLEN=203;SC=DeBreak,MAMnet,SKSV,cuteSV,NanoVar,pbsv,Sniffles,PBHoney,Smartie-sv_asm,SVIM-asm,PAV,Dipcall;NumNeighbors=1;NumThresholdNeighbors=1;MatchId=245;TruScore=0.666667;PctSeqSimilarity=0;PctSizeSimilarity=1;PctRecOverlap=1;SizeDiff=0;StartDistance=0;EndDistance=0	GT	0/1
chr17	8760276	HG4_PB_SVrefine2Falcon1Dovetail_10265	N	<INS>	20	LongReadHomRef	END=8760276;SVTYPE=INS;SVLEN=939;SC=DeBreak,MAMnet,Sniffles2,SKSV,cuteSV,NanoVar,pbsv,SVIM,Sniffles,Smartie-sv_aln,PBHoney,Smartie-sv_asm,SVIM-asm,PAV,Dipcall;NumNeighbors=1;NumThresholdNeighbors=1;MatchId=246;TruScore=0.666667;PctSeqSimilarity=0;PctSizeSimilarity=1;PctRecOverlap=1;SizeDiff=0;StartDistance=0;EndDistance=0	GT	0/0
chr17	8789138	HG3_Ill_scalpel_15757	N	<DEL>	20	NoConsensusGT	END=8789203;SVTYPE=DEL;SVLEN=65;SC=DeBreak,MAMnet,Sniffles2,SKSV,cuteSV,NanoVar,pbsv,SVIM,Sniffles,Smartie-sv_aln,PBHoney,PAV;NumNeighbors=1;NumThresholdNeighbors=1;MatchId=247;TruScore=0.666667;PctSeqSimilarity=0;PctSizeSimilarity=1;PctRecOverlap=1;SizeDiff=0;StartDistance=0;EndDistance=0	GT	./.
chr17	9317325	HG4_Ill_GATKHCSBGrefine_11236	N	<DEL>	10	LongReadHomRef	END=9317405;SVTYPE=DEL;SVLEN=80;SC=DeBreak,MAMnet,Sniffles2,SKSV,cuteSV,NanoVar,pbsv,SVIM,Sniffles,Smartie-sv_aln,PBHoney,Smartie-sv_asm,SVIM-asm,PAV,Dipcall;NumNeighbors=1;NumThresholdNeighbors=1;MatchId=249;TruScore=0.266049;PctSeqSimilarity=0;PctSizeSimilarity=0.65;PctRecOverlap=0.148148;SizeDiff=28;StartDistance=-69;EndDistance=-41	GT	./.
chr17	9333025	HG3_PB_assemblyticsfalcon_10454	N	<DEL>	10	LongReadHomRef	END=9333288;SVTYPE=DEL;SVLEN=263;SC=DeBreak,MAMnet,Sniffles2,SKSV,cuteSV,NanoVar,pbsv,SVIM,Sniffles,Smartie-sv_aln,PBHoney,Smartie-sv_asm,SVIM-asm,PAV,Dipcall;NumNeighbors=2;NumThresholdNeighbors=1;MatchId=251;TruScore=0.666667;PctSeqSimilarity=0;PctSizeSimilarity=1;PctRecOverlap=1;SizeDiff=0;StartDistance=0;EndDistance=0	GT	0/0
chr17	9333331	HG2_Ill_150bpfermikitraw_20633	N	<INS>	20	ClusteredCalls	END=9333331;SVTYPE=INS;SVLEN=57;SC=DeBreak,MAMnet,SKSV,cuteSV,pbsv,PBHoney;NumNeighbors=1;NumThresholdNeighbors=1;MatchId=253;TruScore=0.666667;PctSeqSimilarity=0;PctSizeSimilarity=1;PctRecOverlap=1;SizeDiff=0;StartDistance=0;EndDistance=0	GT	0/1
chr17	9664444	HG3_PB_assemblyticsfalcon_10456	N	<DEL>	20	LongReadHomRef	END=9664711;SVTYPE=DEL;SVLEN=267;SC=DeBreak,MAMnet,Sniffles2,SKSV,cuteSV,NanoVar,pbsv,SVIM,Sniffles,Smartie-sv_aln,PBHoney,Smartie-sv_asm,SVIM-asm,PAV,Dipcall;NumNeighbors=1;NumThresholdNeighbors=1;MatchId=254;TruScore=0.666667;PctSeqSimilarity=0;PctSizeSimilarity=1;PctRecOverlap=1;SizeDiff=0;StartDistance=0;EndDistance=0	GT	0/0
chr17	10750142	HG2_Ill_GATKHC_26276	N	<DEL>	10	PASS	END=10750247;SVTYPE=DEL;SVLEN=105;SC=DeBreak,MAMnet,Sniffles2,SKSV,cuteSV,NanoVar,pbsv,SVIM,Sniffles,Smartie-sv_aln,PBHoney,Smartie-sv_asm,SVIM-asm,PAV,Dipcall;NumNeighbors=2;NumThresholdNeighbors=2;MatchId=260;TruScore=0.666667;PctSeqSimilarity=0;PctSizeSimilarity=1;PctRecOverlap=1;SizeDiff=0;StartDistance=0;EndDistance=0	GT	0/1
chr17	10750181	HG3_Ill_250bpfermikitraw_21265	N	<DEL>	20	NoConsensusGT	END=10750247;SVTYPE=DEL;SVLEN=66;SC=DeBreak,MAMnet,Sniffles2,SKSV,cuteSV,NanoVar,pbsv,SVIM,Sniffles,Smartie-sv_aln,PBHoney,Smartie-sv_asm,SVIM-asm,PAV,Dipcall;NumNeighbors=1;NumThresholdNeighbors=1;MatchId=261;TruScore=0.666667;PctSeqSimilarity=0;PctSizeSimilarity=1;PctRecOverlap=1;SizeDiff=0;StartDistance=0;EndDistance=0	GT	./.
chr17	10888125	HG4_PB_HySA_24168	N	<INS>	10	LongReadHomRef	END=10888125;SVTYPE=INS;SVLEN=310;SC=DeBreak,MAMnet,Sniffles2,SKSV,cuteSV,NanoVar,pbsv,SVIM,Sniffles,Smartie-sv_aln,PBHoney,Smartie-sv_asm,SVIM-asm,PAV,Dipcall;NumNeighbors=1;NumThresholdNeighbors=1;MatchId=262;TruScore=0.666667;PctSeqSimilarity=0;PctSizeSimilarity=1;PctRecOverlap=1;SizeDiff=0;StartDistance=0;EndDistance=0	GT	./.
chr17	11481959	HG2_Ill_SVrefine2DISCOVARplusDovetail_5036	N	<INS>	20	ClusteredCalls	END=11481959;SVTYPE=INS;SVLEN=148;SC=DeBreak,MAMnet,Sniffles2,SKSV,cuteSV,NanoVar,pbsv,SVIM,Sniffles,PBHoney;NumNeighbors=1;NumThresholdNeighbors=1;MatchId=266;TruScore=0.265766;PctSeqSimilarity=0;PctSizeSimilarity=0.797297;PctRecOverlap=0;SizeDiff=30;StartDistance=-212;EndDistance=-212	GT	1/1
chr17	11557370	HG3_Ill_SVrefine2DISCOVARDovetail_11813	N	<DEL>	20	LongReadHomRef	END=11557691;SVTYPE=DEL;SVLEN=321;SC=DeBreak,MAMnet,Sniffles2,SKSV,cuteSV,NanoVar,pbsv,SVIM,Sniffles,Smartie-sv_aln,PBHoney,Smartie-sv_asm,SVIM-asm,PAV,Dipcall;NumNeighbors=1;NumThresholdNeighbors=1;MatchId=268;TruScore=0.666667;PctSeqSimilarity=0;PctSizeSimilarity=1;PctRecOverlap=1;SizeDiff=0;StartDistance=0;EndDistance=0	GT	0/0
chr17	11597918	HG2_10X_SVrefine210Xhap12_11486	N	<DEL>	20	ClusteredCalls	END=11598048;SVTYPE=DEL;SVLEN=130;SC=DeBreak,MAMnet,Sniffles2,SKSV,cuteSV,NanoVar,pbsv,SVIM,Sniffles,Smartie-sv_aln,PBHoney,Smartie-sv_asm,SVIM-asm,PAV,Dipcall;NumNeighbors=2;NumThresholdNeighbors=2;MatchId=269;TruScore=0.452104;PctSeqSimilarity=0;PctSizeSimilarity=0.676923;PctRecOverlap=0.679389;SizeDiff=42;StartDistance=-35;EndDistance=7	GT	1/1
chr17	11597953	HG3_Ill_150bpfermikitraw_20695	N	<DEL>	20	ClusteredCalls	END=11598041;SVTYPE=DEL;SVLEN=88;SC=DeBreak,MAMnet,Sniffles2,SKSV,cuteSV,NanoVar,pbsv,SVIM,Sniffles,Smartie-sv_aln,PBHoney,SVIM-asm,PAV,Dipcall;NumNeighbors=1;NumThresholdNeighbors=1;MatchId=270;TruScore=0.244444;PctSeqSimilarity=0;PctSizeSimilarity=0.733333;PctRecOverlap=0;SizeDiff=-32;StartDistance=-130;EndDistance=-162	GT	1/1
chr17	11615238	HG2_Ill_manta_4466	N	<DEL>	10	ClusteredCalls	END=11615288;SVTYPE=DEL;SVLEN=50;SC=DeBreak,MAMnet,Sniffles2,SKSV,cuteSV,NanoVar,pbsv,SVIM,Sniffles,Smartie-sv_aln,PBHoney;NumNeighbors=2;NumThresholdNeighbors=1;MatchId=272;TruScore=0.333333;PctSeqSimilarity=0;PctSizeSimilarity=1;PctRecOverlap=0;SizeDiff=0;StartDistance=-73;EndDistance=-73	GT	1/1
chr17	11615327	HG2_PB_SVrefine2PBcRplusDovetail_4300	N	<DEL>	20	ClusteredCalls	END=11615429;SVTYPE=DEL;SVLEN=102;SC=DeBreak,SVIM-asm,PAV,Dipcall;NumNeighbors=1;NumThresholdNeighbors=1;MatchId=274;TruScore=0.666667;PctSeqSimilarity=0;PctSizeSimilarity=1;PctRecOverlap=1;SizeDiff=0;StartDistance=0;EndDistance=0	GT	1/1
chr17	12254400	HG2_PB_assemblyticsPBcR_10096	N	<DEL>	10	LongReadHomRef	END=12254722;SVTYPE=DEL;SVLEN=322;SC=DeBreak,MAMnet,Sniffles2,SKSV,cuteSV,NanoVar,pbsv,SVIM,Sniffles,Smartie-sv_aln,PBHoney,Smartie-sv_asm,SVIM-asm,PAV,Dipcall;NumNeighbors=2;NumThresholdNeighbors=1;MatchId=275;TruScore=0.666667;PctSeqSimilarity=0;PctSizeSimilarity=1;PctRecOverlap=1;SizeDiff=0;StartDistance=0;EndDistance=0	GT	0/0
chr17	12254492	HG2_PB_pbsv_16614	N	<INS>	10	PASS	END=12254492;SVTYPE=INS;SVLEN=390;SC=DeBreak,MAMnet,cuteSV,NanoVar,pbsv,Sniffles,Smartie-sv_aln;NumNeighbors=1;NumThresholdNeighbors=1;MatchId=277;TruScore=0.666667;PctSeqSimilarity=0;PctSizeSimilarity=1;PctRecOverlap=1;SizeDiff=0;StartDistance=0;EndDistance=0	GT	0/1
chr17	12929452	HG2_Ill_GATKHC_26304	N	<INS>	20	PASS	END=12929452;SVTYPE=INS;SVLEN=52;SC=DeBreak,MAMnet,Sniffles2,SKSV,cuteSV,NanoVar,pbsv,SVIM,Sniffles,Smartie-sv_aln,PBHoney,Smartie-sv_asm,SVIM-asm,PAV,Dipcall;NumNeighbors=1;NumThresholdNeighbors=1;MatchId=281;TruScore=0.666667;PctSeqSimilarity=0;PctSizeSimilarity=1;PctRecOverlap=1;SizeDiff=0;StartDistance=0;EndDistance=0	GT	0/1
chr17	13161260	HG3_Ill_manta_3651	N	<DEL>	20	ClusteredCalls	END=13161450;SVTYPE=DEL;SVLEN=190;SC=DeBreak,MAMnet,NanoVar,Sniffles,PBHoney;NumNeighbors=2;NumThresholdNeighbors=1;MatchId=282;TruScore=0.666667;PctSeqSimilarity=0;PctSizeSimilarity=1;PctRecOverlap=1;SizeDiff=0;StartDistance=0;EndDistance=0	GT	1/1
chr17	13161325	HG4_Ill_svaba_20493	N	<INS>	20	LongReadHomRef	END=13161325;SVTYPE=INS;SVLEN=60;SC=DeBreak,MAMnet,Sniffles2,SKSV,cuteSV,NanoVar,pbsv,SVIM,Sniffles,Smartie-sv_aln,PBHoney,Smartie-sv_asm,SVIM-asm,PAV,Dipcall;NumNeighbors=1;NumThresholdNeighbors=1;MatchId=283;TruScore=0.666667;PctSeqSimilarity=0;PctSizeSimilarity=1;PctRecOverlap=1;SizeDiff=0;StartDistance=0;EndDistance=0	GT	0/0
chr17	13436839	HG4_PB_pbsv_16543	N	<INS>	20	LongReadHomRef	END=13436839;SVTYPE=INS;SVLEN=313;SC=DeBreak,MAMnet,Sniffles2,SKSV,cuteSV,NanoVar,pbsv,SVIM,Sniffles,Smartie-sv_aln,PBHoney,Smartie-sv_asm,SVIM-asm,PAV,Dipcall;NumNeighbors=1;NumThresholdNeighbors=1;MatchId=285;TruScore=0.666667;PctSeqSimilarity=0;PctSizeSimilarity=1;PctRecOverlap=1;SizeDiff=0;StartDistance=0;EndDistance=0	GT	./.
chr17	13583578	HG4_Ill_GATKHCSBGrefine_11272	N	<INS>	10	LongReadHomRef	END=13583578;SVTYPE=INS;SVLEN=163;SC=DeBreak,MAMnet,Sniffles2,SKSV,cuteSV,NanoVar,pbsv,SVIM,Sniffles,Smartie-sv_aln,PBHoney,Smartie-sv_asm,SVIM-asm,PAV,Dipcall;NumNeighbors=1;NumThresholdNeighbors=1;MatchId=286;TruScore=0.666667;PctSeqSimilarity=0;PctSizeSimilarity=1;PctRecOverlap=1;SizeDiff=0;StartDistance=0;EndDistance=0	GT	0/0
chr17	13606473	HG3_Ill_svaba_20709	N	<INS>	20	LongReadHomRef	END=13606473;SVTYPE=INS;SVLEN=52;SC=DeBreak,MAMnet,Sniffles2,SKSV,cuteSV,NanoVar,pbsv,SVIM,Sniffles,Smartie-sv_aln,PBHoney,Smartie-sv_asm,SVIM-asm,PAV,Dipcall;NumNeighbors=1;NumThresholdNeighbors=1;MatchId=287;TruScore=0.666667;PctSeqSimilarity=0;PctSizeSimilarity=1;PctRecOverlap=1;SizeDiff=0;StartDistance=0;EndDistance=0	GT	0/0
chr17	13686677	HG3_Ill_GATKHC_26148	N	<INS>	10	NoConsensusGT	END=13686677;SVTYPE=INS;SVLEN=66;SC=DeBreak,MAMnet,Sniffles2,SKSV,cuteSV,NanoVar,pbsv,SVIM,Sniffles,Smartie-sv_aln,PBHoney,Smartie-sv_asm,SVIM-asm,PAV,Dipcall;NumNeighbors=2;NumThresholdNeighbors=1;MatchId=289;TruScore=0.666667;PctSeqSimilarity=0;PctSizeSimilarity=1;PctRecOverlap=1;SizeDiff=0;StartDistance=0;EndDistance=0	GT	0/0
chr17	13687000	HG4_PB_SVrefine2Falcon1Dovetail_10286	N	<DEL>	10	ClusteredCalls	END=13687176;SVTYPE=DEL;SVLEN=176;SC=DeBreak,MAMnet,Sniffles2,cuteSV,NanoVar,pbsv,SVIM,Sniffles,Smartie-sv_aln,PBHoney,Smartie-sv_asm,SVIM-asm,PAV,Dipcall;NumNeighbors=1;NumThresholdNeighbors=1;MatchId=291;TruScore=0.666667;PctSeqSimilarity=0;PctSizeSimilarity=1;PctRecOverlap=1;SizeDiff=0;StartDistance=0;EndDistance=0	GT	1/1
chr17	13704544	HG4_PB_SVrefine2Falcon1Dovetail_10289	N	<DEL>	20	LongReadHomRef	END=13704833;SVTYPE=DEL;SVLEN=289;SC=DeBreak,MAMnet,Sniffles2,SKSV,cuteSV,NanoVar,pbsv,SVIM,Sniffles,Smartie-sv_aln,PBHoney,Smartie-sv_asm,SVIM-asm,PAV,Dipcall;NumNeighbors=1;NumThresholdNeighbors=1;MatchId=292;TruScore=0.666667;PctSeqSimilarity=0;PctSizeSimilarity=1;PctRecOverlap=1;SizeDiff=0;StartDistance=0;EndDistance=0	GT	0/0
chr17	14394625	HG3_PB_SVrefine2Falcon1Dovetail_10282	N	<INS>	20	LongReadHomRef	END=14394625;SVTYPE=INS;SVLEN=407;SC=DeBreak,MAMnet,Sniffles2,SKSV,cuteSV,NanoVar,pbsv,SVIM,Sniffles,Smartie-sv_aln,PBHoney,Smartie-sv_asm,SVIM-asm,PAV,Dipcall;NumNeighbors=1;NumThresholdNeighbors=1;MatchId=294;TruScore=0.666667;PctSeqSimilarity=0;PctSizeSimilarity=1;PctRecOverlap=1;SizeDiff=0;StartDistance=0;EndDistance=0	GT	./.
chr17	14527654	HG3_PB_assemblyticsfalcon_10508	N	<INS>	20	LongReadHomRef	END=14527654;SVTYPE=INS;SVLEN=318;SC=DeBreak,MAMnet,Sniffles2,SKSV,cuteSV,NanoVar,pbsv,SVIM,Sniffles,Smartie-sv_aln,PBHoney,Smartie-sv_asm,SVIM-asm,PAV,Dipcall;NumNeighbors=1;NumThresholdNeighbors=1;MatchId=295;TruScore=0.666667;PctSeqSimilarity=0;PctSizeSimilarity=1;PctRecOverlap=1;SizeDiff=0;StartDistance=0;EndDistance=0	GT	0/0
chr17	14685811	HG3_Ill_GATKHCSBGrefine_10843	N	<DEL>	10	ClusteredCalls	END=14685916;SVTYPE=DEL;SVLEN=105;SC=DeBreak,MAMnet,Sniffles2,SKSV,cuteSV,NanoVar,pbsv,SVIM,Sniffles,Smartie-sv_aln,PBHoney,Smartie-sv_asm,SVIM-asm,PAV,Dipcall;NumNeighbors=1;NumThresholdNeighbors=1;MatchId=296;TruScore=0.666667;PctSeqSimilarity=0;PctSizeSimilarity=1;PctRecOverlap=1;SizeDiff=0;StartDistance=0;EndDistance=0	GT	1/1
chr17	15397049	HG2_Ill_150bpfermikitraw_20685	N	<INS>	20	ClusteredCalls	END=15397049;SVTYPE=INS;SVLEN=160;SC=DeBreak,MAMnet,Sniffles2,SKSV,cuteSV,NanoVar,pbsv,SVIM,Sniffles,Smartie-sv_aln,PBHoney,Smartie-sv_asm,SVIM-asm,PAV,Dipcall;NumNeighbors=1;NumThresholdNeighbors=1;MatchId=297;TruScore=0.666667;PctSeqSimilarity=0;PctSizeSimilarity=1;PctRecOverlap=1;SizeDiff=0;StartDistance=0;EndDistance=0	GT	1/1
chr17	15723088	HG3_PB_HySA_25111	N	<INS>	10	LongReadHomRef	END=15723088;SVTYPE=INS;SVLEN=2527;SC=DeBreak,MAMnet,Sniffles2,SKSV,cuteSV,NanoVar,pbsv,SVIM,Sniffles,Smartie-sv_aln,PBHoney,Smartie-sv_asm,SVIM-asm,PAV,Dipcall;NumNeighbors=1;NumThresholdNeighbors=1;MatchId=298;TruScore=0.666667;PctSeqSimilarity=0;PctSizeSimilarity=1;PctRecOverlap=1;SizeDiff=0;StartDistance=0;EndDistance=0	GT	./.
chr17	15743377	HG2_10X_SVrefine210Xhap12_11510	N	<DEL>	20	LongReadHomRef	END=15743689;SVTYPE=DEL;SVLEN=312;SC=DeBreak,MAMnet,Sniffles2,SKSV,cuteSV,NanoVar,pbsv,SVIM,Sniffles,Smartie-sv_aln,PBHoney,Smartie-sv_asm,SVIM-asm,PAV,Dipcall;NumNeighbors=1;NumThresholdNeighbors=1;MatchId=299;TruScore=0.666667;PctSeqSimilarity=0;PctSizeSimilarity=1;PctRecOverlap=1;SizeDiff=0;StartDistance=0;EndDistance=0	GT	./.
chr17	15863568	HG3_Ill_MetaSV_2062	N	<DEL>	20	ClusteredCalls	END=15863886;SVTYPE=DEL;SVLEN=318;SC=DeBreak,MAMnet,Sniffles2,SKSV,cuteSV,NanoVar,pbsv,SVIM,Sniffles,Smartie-sv_aln,PBHoney,Smartie-sv_asm,SVIM-asm,PAV,Dipcall;NumNeighbors=1;NumThresholdNeighbors=1;MatchId=300;TruScore=0.666667;PctSeqSimilarity=0;PctSizeSimilarity=1;PctRecOverlap=1;SizeDiff=0;StartDistance=0;EndDistance=0	GT	1/1
chr17	16233920	HG3_PB_HySA_25115	N	<INS>	20	LongReadHomRef	END=16233920;SVTYPE=INS;SVLEN=317;SC=DeBreak,MAMnet,Sniffles2,SKSV,cuteSV,NanoVar,pbsv,SVIM,Sniffles,Smartie-sv_aln,PBHoney,Smartie-sv_asm,SVIM-asm,PAV,Dipcall;NumNeighbors=1;NumThresholdNeighbors=1;MatchId=301;TruScore=0.666667;PctSeqSimilarity=0;PctSizeSimilarity=1;PctRecOverlap=1;SizeDiff=0;StartDistance=0;EndDistance=0	GT	0/0
chr17	16285221	HG2_10X_SVrefine210Xhap12_11512	N	<DEL>	20	LongReadHomRef	END=16285449;SVTYPE=DEL;SVLEN=228;SC=DeBreak,MAMnet,Sniffles2,SKSV,cuteSV,NanoVar,pbsv,SVIM,Sniffles,Smartie-sv_aln,PBHoney,Smartie-sv_asm,SVIM-asm,PAV,Dipcall;NumNeighbors=1;NumThresholdNeighbors=1;MatchId=302;TruScore=0.666667;PctSeqSimilarity=0;PctSizeSimilarity=1;PctRecOverlap=1;SizeDiff=0;StartDistance=0;EndDistance=0	GT	./.
chr17	16673141	HG2_PB_PB10Xdip_13001	N	<INS>	20	NoConsensusGT	END=16673141;SVTYPE=INS;SVLEN=317;SC=DeBreak,Sniffles2,cuteSV,NanoVar,pbsv,SVIM,Sniffles,Smartie-sv_aln,PBHoney;NumNeighbors=1;NumThresholdNeighbors=1;MatchId=304;TruScore=0.666667;PctSeqSimilarity=0;PctSizeSimilarity=1;PctRecOverlap=1;SizeDiff=0;StartDistance=0;EndDistance=0	GT	./.
chr17	18981563	HG2_PB_SVrefine2Falcon1plusDovetail_4721	N	<INS>	10	NoConsensusGT	END=18981563;SVTYPE=INS;SVLEN=131;SC=DeBreak,Sniffles2,SKSV,cuteSV,pbsv,SVIM,Sniffles,Smartie-sv_aln,PBHoney;NumNeighbors=1;NumThresholdNeighbors=1;MatchId=312;TruScore=0.666667;PctSeqSimilarity=0;PctSizeSimilarity=1;PctRecOverlap=1;SizeDiff=0;StartDistance=0;EndDistance=0	GT	./.
chr17	19519881	HG2_PB_assemblyticsfalcon_10553	N	<INS>	20	PASS	END=19519881;SVTYPE=INS;SVLEN=65;SC=DeBreak,MAMnet,Sniffles2,SKSV,cuteSV,NanoVar,pbsv,SVIM,Sniffles,Smartie-sv_aln,PBHoney,Smartie-sv_asm,SVIM-asm,PAV,Dipcall;NumNeighbors=1;NumThresholdNeighbors=1;MatchId=314;TruScore=0.666667;PctSeqSimilarity=0;PctSizeSimilarity=1;PctRecOverlap=1;SizeDiff=0;StartDistance=0;EndDistance=0	GT	0/1
chr17	19571910	HG3_PB_pbsv_16310	N	<DEL>	20	LongReadHomRef	END=19572320;SVTYPE=DEL;SVLEN=410;SC=DeBreak,MAMnet,Sniffles2,SKSV,cuteSV,NanoVar,pbsv,SVIM,Sniffles,Smartie-sv_aln,PBHoney,Smartie-sv_asm,SVIM-asm,PAV,Dipcall;NumNeighbors=1;NumThresholdNeighbors=1;MatchId=316;TruScore=0.666667;PctSeqSimilarity=0;PctSizeSimilarity=1;PctRecOverlap=1;SizeDiff=0;StartDistance=0;EndDistance=0	GT	0/0
chr17	20461526	HG3_PB_SVrefine2Falcon1Dovetail_10297	N	<INS>	20	LongReadHomRef	END=20461526;SVTYPE=INS;SVLEN=150;SC=DeBreak,MAMnet,Sniffles2,SKSV,cuteSV,NanoVar,pbsv,SVIM,Sniffles,Smartie-sv_aln,PBHoney,Smartie-sv_asm,SVIM-asm,PAV,Dipcall;NumNeighbors=1;NumThresholdNeighbors=1;MatchId=320;TruScore=0.666667;PctSeqSimilarity=0;PctSizeSimilarity=1;PctRecOverlap=1;SizeDiff=0;StartDistance=0;EndDistance=0	GT	./.
chr17	21163825	HG3_Ill_GATKHCSBGrefine_10868	N	<DEL>	10	LongReadHomRef	END=21164234;SVTYPE=DEL;SVLEN=409;SC=DeBreak,MAMnet,Sniffles2,SKSV,cuteSV,NanoVar,pbsv,SVIM,Sniffles,Smartie-sv_aln,PBHoney,Smartie-sv_asm,SVIM-asm,PAV,Dipcall;NumNeighbors=1;NumThresholdNeighbors=1;MatchId=323;TruScore=0.666667;PctSeqSimilarity=0;PctSizeSimilarity=1;PctRecOverlap=1;SizeDiff=0;StartDistance=0;EndDistance=0	GT	0/0
chr17	21194598	HG3_10X_allpass_3173	N	<DEL>	20	ClusteredCalls	END=21194688;SVTYPE=DEL;SVLEN=90;SC=DeBreak,MAMnet,Sniffles2,SKSV,cuteSV,NanoVar,pbsv,SVIM,Sniffles,Smartie-sv_aln,PBHoney,Smartie-sv_asm,SVIM-asm,PAV,Dipcall;NumNeighbors=2;NumThresholdNeighbors=2;MatchId=324;TruScore=0.666667;PctSeqSimilarity=0;PctSizeSimilarity=1;PctRecOverlap=1;SizeDiff=0;StartDistance=0;EndDistance=0	GT	0/1
chr17	21194633	HG2_Ill_GATKHCSBGrefine_10937	N	<DEL>	20	ClusteredCalls	END=21194690;SVTYPE=DEL;SVLEN=57;SC=DeBreak,Sniffles,Smartie-sv_asm,SVIM-asm,PAV,Dipcall;NumNeighbors=1;NumThresholdNeighbors=1;MatchId=325;TruScore=0.666667;PctSeqSimilarity=0;PctSizeSimilarity=1;PctRecOverlap=1;SizeDiff=0;StartDistance=0;EndDistance=0	GT	0/1
chr17	21247798	HG3_Ill_svaba_20746	N	<INS>	10	LongReadHomRef	END=21247798;SVTYPE=INS;SVLEN=60;SC=DeBreak,MAMnet,Sniffles2,SKSV,cuteSV,NanoVar,pbsv,SVIM,Sniffles,Smartie-sv_aln,PBHoney,Smartie-sv_asm,SVIM-asm,PAV,Dipcall;NumNeighbors=1;NumThresholdNeighbors=1;MatchId=327;TruScore=0.666667;PctSeqSimilarity=0;PctSizeSimilarity=1;PctRecOverlap=1;SizeDiff=0;StartDistance=0;EndDistance=0	GT	0/0
chr17	21553709	HG2_PB_SVrefine2PBcRplusDovetail_4345	N	<DEL>	20	NoConsensusGT	END=21553845;SVTYPE=DEL;SVLEN=136;SC=DeBreak,MAMnet,Sniffles;NumNeighbors=1;NumThresholdNeighbors=1;MatchId=330;TruScore=0.666667;PctSeqSimilarity=0;PctSizeSimilarity=1;PctRecOverlap=1;SizeDiff=0;StartDistance=0;EndDistance=0	GT	./.
chr17	21903225	HG2_PB_SVrefine2PBcRplusDovetail_4347	N	<DEL>	20	NoConsensusGT	END=21903586;SVTYPE=DEL;SVLEN=361;SC=DeBreak,pbsv,Smartie-sv_asm,SVIM-asm,PAV,Dipcall;NumNeighbors=1;NumThresholdNeighbors=1;MatchId=331;TruScore=0.666667;PctSeqSimilarity=0;PctSizeSimilarity=1;PctRecOverlap=1;SizeDiff=0;StartDistance=0;EndDistance=0	GT	./.
chr17	21904344	HG4_Ill_MetaSV_2008	N	<DEL>	20	LongReadHomRef	END=21906916;SVTYPE=DEL;SVLEN=2572;SC=DeBreak,MAMnet,Sniffles2,SKSV,cuteSV,NanoVar,pbsv,SVIM,Sniffles,Smartie-sv_aln,PBHoney,Smartie-sv_asm,SVIM-asm,PAV,Dipcall;NumNeighbors=1;NumThresholdNeighbors=1;MatchId=332;TruScore=0.666667;PctSeqSimilarity=0;PctSizeSimilarity=1;PctRecOverlap=1;SizeDiff=0;StartDistance=0;EndDistance=0	GT	./.
chr17	22222533	HG2_10X_allpass_2572	N	<DEL>	20	LongReadHomRef	END=22222705;SVTYPE=DEL;SVLEN=172;SC=DeBreak,MAMnet,Sniffles2,SKSV,cuteSV,NanoVar,pbsv,SVIM,Sniffles,Smartie-sv_aln,PBHoney,Smartie-sv_asm,SVIM-asm,PAV,Dipcall;NumNeighbors=1;NumThresholdNeighbors=1;MatchId=333;TruScore=0.666667;PctSeqSimilarity=0;PctSizeSimilarity=1;PctRecOverlap=1;SizeDiff=0;StartDistance=0;EndDistance=0	GT	./.
chr17	25263812	HG4_Ill_GATKHC_26344	N	<DEL>	20	NoConsensusGT	END=25263867;SVTYPE=DEL;SVLEN=55;SC=DeBreak,Sniffles2,SKSV,cuteSV,NanoVar,pbsv,Sniffles,SVIM-asm,PAV,Dipcall;NumNeighbors=1;NumThresholdNeighbors=1;MatchId=334;TruScore=0.666667;PctSeqSimilarity=0;PctSizeSimilarity=1;PctRecOverlap=1;SizeDiff=0;StartDistance=0;EndDistance=0	GT	./.
chr17	25518644	HG4_10X_allpass_3016	N	<DEL>	20	LongReadHomRef	END=25518814;SVTYPE=DEL;SVLEN=170;SC=DeBreak,MAMnet,Sniffles2,SKSV,cuteSV,NanoVar,pbsv,SVIM,Sniffles,Smartie-sv_aln,PBHoney,Smartie-sv_asm,SVIM-asm,PAV,Dipcall;NumNeighbors=1;NumThresholdNeighbors=1;MatchId=336;TruScore=0.666667;PctSeqSimilarity=0;PctSizeSimilarity=1;PctRecOverlap=1;SizeDiff=0;StartDistance=0;EndDistance=0	GT	0/0
chr17	25536539	HG4_PB_pbsv_16600	N	<DEL>	20	LongReadHomRef	END=25540381;SVTYPE=DEL;SVLEN=3842;SC=DeBreak,MAMnet,Sniffles2,SKSV,cuteSV,NanoVar,pbsv,SVIM,Sniffles,Smartie-sv_aln,PBHoney,Smartie-sv_asm,SVIM-asm,PAV,Dipcall;NumNeighbors=3;NumThresholdNeighbors=1;MatchId=337;TruScore=0.666667;PctSeqSimilarity=0;PctSizeSimilarity=1;PctRecOverlap=1;SizeDiff=0;StartDistance=0;EndDistance=0	GT	0/0
chr17	25539249	HG2_PB_assemblyticsfalcon_10576	N	<DEL>	20	LongReadHomRef	END=25539518;SVTYPE=DEL;SVLEN=269;SC=DeBreak,MAMnet,Sniffles2,SKSV,cuteSV,NanoVar,pbsv,SVIM,Sniffles,Smartie-sv_aln,PBHoney,Smartie-sv_asm,SVIM-asm,PAV,Dipcall;NumNeighbors=2;NumThresholdNeighbors=1;MatchId=338;TruScore=0.666667;PctSeqSimilarity=0;PctSizeSimilarity=1;PctRecOverlap=1;SizeDiff=0;StartDistance=0;EndDistance=0	GT	0/0
chr17	25539562	HG2_PB_pbsv_16676	N	<INS>	10	ClusteredCalls	END=25539562;SVTYPE=INS;SVLEN=513;SC=DeBreak,MAMnet,Sniffles2,SKSV,cuteSV,NanoVar,pbsv,SVIM,Sniffles,Smartie-sv_aln,PBHoney,Smartie-sv_asm,SVIM-asm,PAV,Dipcall;NumNeighbors=1;NumThresholdNeighbors=1;MatchId=339;TruScore=0.666667;PctSeqSimilarity=0;PctSizeSimilarity=1;PctRecOverlap=1;SizeDiff=0;StartDistance=0;EndDistance=0	GT	1/1
chr17	26551228	HG2_PB_SVrefine2Falcon2Bionano_8221	N	<INS>	10	ClusteredCalls	END=26551228;SVTYPE=INS;SVLEN=448;SC=DeBreak,MAMnet,SKSV,cuteSV,SVIM,Sniffles,Smartie-sv_aln,PBHoney,SVIM-asm;NumNeighbors=1;NumThresholdNeighbors=1;MatchId=342;TruScore=0.666667;PctSeqSimilarity=0;PctSizeSimilarity=1;PctRecOverlap=1;SizeDiff=0;StartDistance=0;EndDistance=0	GT	0/1
chr17	26842625	HG2_PB_SVrefine2PBcRplusDovetail_4358	N	<DEL>	10	PASS	END=26842960;SVTYPE=DEL;SVLEN=335;SC=DeBreak,MAMnet,Sniffles2,SKSV,cuteSV,NanoVar,pbsv,SVIM,Sniffles,Smartie-sv_aln,PBHoney,Smartie-sv_asm,SVIM-asm,PAV,Dipcall;NumNeighbors=1;NumThresholdNeighbors=1;MatchId=345;TruScore=0.666667;PctSeqSimilarity=0;PctSizeSimilarity=1;PctRecOverlap=1;SizeDiff=0;StartDistance=0;EndDistance=0	GT	0/1
chr17	27019279	HG3_Ill_GATKHCSBGrefine_10877	N	<DEL>	20	LongReadHomRef	END=27019956;SVTYPE=DEL;SVLEN=677;SC=DeBreak,MAMnet,Sniffles2,SKSV,cuteSV,NanoVar,pbsv,SVIM,Sniffles,Smartie-sv_aln,PBHoney,Smartie-sv_asm,SVIM-asm,PAV,Dipcall;NumNeighbors=1;NumThresholdNeighbors=1;MatchId=348;TruScore=0.666667;PctSeqSimilarity=0;PctSizeSimilarity=1;PctRecOverlap=1;SizeDiff=0;StartDistance=0;EndDistance=0	GT	0/0
chr17	27661830	HG2_Ill_150bpfermikitraw_20735	N	<DEL>	10	LongReadHomRef	END=27661889;SVTYPE=DEL;SVLEN=59;SC=DeBreak,MAMnet,Sniffles2,SKSV,cuteSV,NanoVar,pbsv,SVIM,Sniffles,Smartie-sv_aln,PBHoney,Smartie-sv_asm;NumNeighbors=1;NumThresholdNeighbors=1;MatchId=349;TruScore=0.666667;PctSeqSimilarity=0;PctSizeSimilarity=1;PctRecOverlap=1;SizeDiff=0;StartDistance=0;EndDistance=0	GT	0/0
chr17	28483266	HG2_Ill_MetaSV_1938	N	<INS>	20	ClusteredCalls	END=28483266;SVTYPE=INS;SVLEN=814;SC=DeBreak,MAMnet,Sniffles2,SKSV,cuteSV,NanoVar,pbsv,SVIM,Sniffles,Smartie-sv_aln,PBHoney,Smartie-sv_asm,SVIM-asm,PAV,Dipcall;NumNeighbors=1;NumThresholdNeighbors=1;MatchId=352;TruScore=0.666667;PctSeqSimilarity=0;PctSizeSimilarity=1;PctRecOverlap=1;SizeDiff=0;StartDistance=0;EndDistance=0	GT	0/1
chr17	29084832	HG3_Ill_SVrefine2DISCOVARDovetail_11878	N	<INS>	20	LongReadHomRef	END=29084832;SVTYPE=INS;SVLEN=1412;SC=DeBreak,MAMnet,Sniffles2,SKSV,cuteSV,NanoVar,pbsv,SVIM,Sniffles,Smartie-sv_aln,PBHoney,Smartie-sv_asm,SVIM-asm,PAV,Dipcall;NumNeighbors=1;NumThresholdNeighbors=1;MatchId=355;TruScore=0.666667;PctSeqSimilarity=0;PctSizeSimilarity=1;PctRecOverlap=1;SizeDiff=0;StartDistance=0;EndDistance=0	GT	./.
chr17	29186703	HG3_10X_allpass_3181	N	<DEL>	20	LongReadHomRef	END=29187066;SVTYPE=DEL;SVLEN=363;SC=DeBreak,MAMnet,Sniffles2,SKSV,cuteSV,NanoVar,pbsv,SVIM,Sniffles,Smartie-sv_aln,PBHoney,Smartie-sv_asm,SVIM-asm,PAV,Dipcall;NumNeighbors=1;NumThresholdNeighbors=1;MatchId=356;TruScore=0.666667;PctSeqSimilarity=0;PctSizeSimilarity=1;PctRecOverlap=1;SizeDiff=0;StartDistance=0;EndDistance=0	GT	0/0
chr17	29832525	HG2_Ill_GATKHC_26418	N	<INS>	10	NoConsensusGT	END=29832525;SVTYPE=INS;SVLEN=113;SC=DeBreak,MAMnet,Sniffles2,cuteSV,pbsv,SVIM,Sniffles,Smartie-sv_aln,PBHoney,Smartie-sv_asm,SVIM-asm,Dipcall;NumNeighbors=1;NumThresholdNeighbors=1;MatchId=358;TruScore=0.666667;PctSeqSimilarity=0;PctSizeSimilarity=1;PctRecOverlap=1;SizeDiff=0;StartDistance=0;EndDistance=0	GT	./.
chr17	30603747	HG4_Ill_GATKHCSBGrefine_11316	N	<DEL>	20	LongReadHomRef	END=30603937;SVTYPE=DEL;SVLEN=190;SC=DeBreak,MAMnet,Sniffles2,SKSV,cuteSV,NanoVar,pbsv,SVIM,Sniffles,Smartie-sv_aln,PBHoney,Smartie-sv_asm,SVIM-asm,PAV,Dipcall;NumNeighbors=1;NumThresholdNeighbors=1;MatchId=362;TruScore=0.666667;PctSeqSimilarity=0;PctSizeSimilarity=1;PctRecOverlap=1;SizeDiff=0;StartDistance=0;EndDistance=0	GT	0/0
chr17	31596677	HG3_Ill_GATKHC_26269	N	<DEL>	20	LongReadHomRef	END=31596769;SVTYPE=DEL;SVLEN=92;SC=DeBreak,MAMnet,Sniffles2,SKSV,cuteSV,NanoVar,pbsv,SVIM,Sniffles,Smartie-sv_aln,PBHoney,Smartie-sv_asm,SVIM-asm,PAV,Dipcall;NumNeighbors=1;NumThresholdNeighbors=1;MatchId=366;TruScore=0.666667;PctSeqSimilarity=0;PctSizeSimilarity=1;PctRecOverlap=1;SizeDiff=0;StartDistance=0;EndDistance=0	GT	0/0
chr17	31791535	HG3_Ill_GATKHCSBGrefine_10899	N	<DEL>	20	NoConsensusGT	END=31791589;SVTYPE=DEL;SVLEN=54;SC=DeBreak,MAMnet,Sniffles2,SKSV,cuteSV,NanoVar,pbsv,SVIM,Sniffles,Smartie-sv_aln,PBHoney,Smartie-sv_asm,SVIM-asm,PAV,Dipcall;NumNeighbors=1;NumThresholdNeighbors=1;MatchId=368;TruScore=0.666667;PctSeqSimilarity=0;PctSizeSimilarity=1;PctRecOverlap=1;SizeDiff=0;StartDistance=0;EndDistance=0	GT	0/0
chr17	32259661	HG4_Ill_GATKHCSBGrefine_11327	N	<DEL>	20	LongReadHomRef	END=32259741;SVTYPE=DEL;SVLEN=80;SC=DeBreak,MAMnet,Sniffles2,SKSV,cuteSV,NanoVar,pbsv,SVIM,Sniffles,Smartie-sv_aln,PBHoney,Smartie-sv_asm,SVIM-asm,PAV,Dipcall;NumNeighbors=1;NumThresholdNeighbors=1;MatchId=369;TruScore=0.666667;PctSeqSimilarity=0;PctSizeSimilarity=1;PctRecOverlap=1;SizeDiff=0;StartDistance=0;EndDistance=0	GT	0/0
chr17	32813609	HG2_PB_assemblyticsfalcon_10638	N	<INS>	10	ClusteredCalls	END=32813609;SVTYPE=INS;SVLEN=1019;SC=DeBreak,MAMnet,Sniffles2,SKSV,cuteSV,NanoVar,pbsv,SVIM,Sniffles,Smartie-sv_aln,PBHoney;NumNeighbors=1;NumThresholdNeighbors=1;MatchId=371;TruScore=0.307948;PctSeqSimilarity=0;PctSizeSimilarity=0.923844;PctRecOverlap=0;SizeDiff=-84;StartDistance=-31;EndDistance=-31	GT	0/1
chr17	32872980	HG3_10X_allpass_3185	N	<DEL>	20	LongReadHomRef	END=32874617;SVTYPE=DEL;SVLEN=1637;SC=DeBreak,MAMnet,Sniffles2,SKSV,cuteSV,NanoVar,pbsv,SVIM,Sniffles,Smartie-sv_aln,PBHoney,Smartie-sv_asm,SVIM-asm,PAV,Dipcall;NumNeighbors=1;NumThresholdNeighbors=1;MatchId=373;TruScore=0.666667;PctSeqSimilarity=0;PctSizeSimilarity=1;PctRecOverlap=1;SizeDiff=0;StartDistance=0;EndDistance=0	GT	0/0
chr17	33304710	HG2_PB_assemblyticsPBcR_10249	N	<INS>	10	LongReadHomRef	END=33304710;SVTYPE=INS;SVLEN=452;SC=DeBreak,MAMnet,Sniffles2,SKSV,cuteSV,pbsv,SVIM,Sniffles,Smartie-sv_aln,PBHoney,Smartie-sv_asm,SVIM-asm,PAV,Dipcall;NumNeighbors=1;NumThresholdNeighbors=1;MatchId=374;TruScore=0.666667;PctSeqSimilarity=0;PctSizeSimilarity=1;PctRecOverlap=1;SizeDiff=0;StartDistance=0;EndDistance=0	GT	./.
chr17	34265650	HG4_Ill_150bpfermikitraw_20918	N	<DEL>	20	LongReadHomRef	END=34265700;SVTYPE=DEL;SVLEN=50;SC=DeBreak,MAMnet,Sniffles2,SKSV,cuteSV,NanoVar,pbsv,SVIM,Sniffles,Smartie-sv_aln,PBHoney,Smartie-sv_asm,SVIM-asm,PAV,Dipcall;NumNeighbors=1;NumThresholdNeighbors=1;MatchId=375;TruScore=0.666667;PctSeqSimilarity=0;PctSizeSimilarity=1;PctRecOverlap=1;SizeDiff=0;StartDistance=0;EndDistance=0	GT	0/0
chr17	34597846	HG3_PB_SVrefine2PBcRDovetail_8076	N	<DEL>	20	NoConsensusGT	END=34611378;SVTYPE=DEL;SVLEN=13532;SC=DeBreak,MAMnet,Sniffles2,SKSV,cuteSV,NanoVar,pbsv,SVIM,Sniffles,Smartie-sv_aln,PBHoney,Smartie-sv_asm,SVIM-asm,PAV,Dipcall;NumNeighbors=1;NumThresholdNeighbors=1;MatchId=376;TruScore=0.666667;PctSeqSimilarity=0;PctSizeSimilarity=1;PctRecOverlap=1;SizeDiff=0;StartDistance=0;EndDistance=0	GT	./.
chr17	34642333	HG3_Ill_250bpfermikitraw_21412	N	<DEL>	20	LongReadHomRef	END=34642392;SVTYPE=DEL;SVLEN=59;SC=DeBreak,MAMnet,Sniffles2,SKSV,cuteSV,NanoVar,pbsv,SVIM,Sniffles,Smartie-sv_aln,PBHoney,Smartie-sv_asm,SVIM-asm,PAV,Dipcall;NumNeighbors=1;NumThresholdNeighbors=1;MatchId=377;TruScore=0.666667;PctSeqSimilarity=0;PctSizeSimilarity=1;PctRecOverlap=1;SizeDiff=0;StartDistance=0;EndDistance=0	GT	./.
chr17	34657382	HG4_10X_allpass_3028	N	<DEL>	20	NoConsensusGT	END=34657489;SVTYPE=DEL;SVLEN=107;SC=DeBreak,MAMnet,Sniffles2,SKSV,cuteSV,NanoVar,pbsv,SVIM,Sniffles,Smartie-sv_aln,PBHoney,Smartie-sv_asm,SVIM-asm,PAV,Dipcall;NumNeighbors=1;NumThresholdNeighbors=1;MatchId=378;TruScore=0.666667;PctSeqSimilarity=0;PctSizeSimilarity=1;PctRecOverlap=1;SizeDiff=0;StartDistance=0;EndDistance=0	GT	./.
chr17	35954260	HG3_Ill_SVrefine2DISCOVARDovetail_11916	N	<INS>	20	NoConsensusGT	END=35954260;SVTYPE=INS;SVLEN=60;SC=DeBreak,Sniffles2,SKSV,pbsv,Sniffles,Smartie-sv_aln,PBHoney,Smartie-sv_asm,SVIM-asm;NumNeighbors=1;NumThresholdNeighbors=1;MatchId=381;TruScore=0.666667;PctSeqSimilarity=0;PctSizeSimilarity=1;PctRecOverlap=1;SizeDiff=0;StartDistance=0;EndDistance=0	GT	./.
chr17	36038366	HG3_Ill_FB_14200	N	<DEL>	20	LongReadHomRef	END=36038417;SVTYPE=DEL;SVLEN=51;SC=DeBreak,MAMnet,Sniffles2,SKSV,cuteSV,NanoVar,pbsv,SVIM,Sniffles,Smartie-sv_aln,PBHoney,Smartie-sv_asm,SVIM-asm,PAV,Dipcall;NumNeighbors=1;NumThresholdNeighbors=1;MatchId=382;TruScore=0.666667;PctSeqSimilarity=0;PctSizeSimilarity=1;PctRecOverlap=1;SizeDiff=0;StartDistance=0;EndDistance=0	GT	0/0
chr17	36350388	HG4_PB_SVrefine2Falcon1Dovetail_10349	N	<DEL>	10	NoConsensusGT	END=36394761;SVTYPE=DEL;SVLEN=44373;SC=DeBreak,MAMnet,Sniffles2,SKSV,cuteSV,NanoVar,pbsv,SVIM,Smartie-sv_aln,PBHoney,Smartie-sv_asm,SVIM-asm,PAV,Dipcall;NumNeighbors=1;NumThresholdNeighbors=1;MatchId=384;TruScore=0.666667;PctSeqSimilarity=0;PctSizeSimilarity=1;PctRecOverlap=1;SizeDiff=0;StartDistance=0;EndDistance=0	GT	./.
chr17	36420496	HG4_Ill_GATKHCSBGrefine_11342	N	<DEL>	20	LongReadHomRef	END=36420815;SVTYPE=DEL;SVLEN=319;SC=DeBreak,MAMnet,Sniffles2,SKSV,cuteSV,NanoVar,pbsv,SVIM,Sniffles,Smartie-sv_aln,PBHoney,Smartie-sv_asm,SVIM-asm,PAV,Dipcall;NumNeighbors=1;NumThresholdNeighbors=1;MatchId=385;TruScore=0.666667;PctSeqSimilarity=0;PctSizeSimilarity=1;PctRecOverlap=1;SizeDiff=0;StartDistance=0;EndDistance=0	GT	./.
chr17	36543613	HG3_10X_allpass_3189	N	<DEL>	20	ClusteredCalls	END=36543818;SVTYPE=DEL;SVLEN=205;SC=DeBreak,MAMnet,Sniffles2,SKSV,cuteSV,NanoVar,pbsv,SVIM,Sniffles,Smartie-sv_aln,PBHoney,Smartie-sv_asm,SVIM-asm,PAV,Dipcall;NumNeighbors=1;NumThresholdNeighbors=1;MatchId=388;TruScore=0.666667;PctSeqSimilarity=0;PctSizeSimilarity=1;PctRecOverlap=1;SizeDiff=0;StartDistance=0;EndDistance=0	GT	1/1
chr17	36546085	HG4_Ill_GATKHCSBGrefine_11346	N	<DEL>	10	LongReadHomRef	END=36546159;SVTYPE=DEL;SVLEN=74;SC=DeBreak,MAMnet,Sniffles2,SKSV,cuteSV,NanoVar,pbsv,SVIM,Sniffles,Smartie-sv_aln,PBHoney,Smartie-sv_asm,SVIM-asm,PAV,Dipcall;NumNeighbors=1;NumThresholdNeighbors=1;MatchId=389;TruScore=0.666667;PctSeqSimilarity=0;PctSizeSimilarity=1;PctRecOverlap=1;SizeDiff=0;StartDistance=0;EndDistance=0	GT	./.
chr17	37086983	HG3_Ill_GATKHCSBGrefine_10926	N	<INS>	20	ClusteredCalls	END=37086983;SVTYPE=INS;SVLEN=50;SC=DeBreak,MAMnet,SKSV,cuteSV,NanoVar,pbsv;NumNeighbors=1;NumThresholdNeighbors=1;MatchId=391;TruScore=0.175439;PctSeqSimilarity=0;PctSizeSimilarity=0.526316;PctRecOverlap=0;SizeDiff=-45;StartDistance=-109;EndDistance=-109	GT	1/1
chr17	37102199	HG3_PB_assemblyticsfalcon_10653	N	<DEL>	10	LongReadHomRef	END=37102819;SVTYPE=DEL;SVLEN=620;SC=DeBreak,MAMnet,Sniffles2,SKSV,cuteSV,NanoVar,pbsv,SVIM,Sniffles,Smartie-sv_aln,PBHoney,Smartie-sv_asm,SVIM-asm,PAV,Dipcall;NumNeighbors=1;NumThresholdNeighbors=1;MatchId=393;TruScore=0.666667;PctSeqSimilarity=0;PctSizeSimilarity=1;PctRecOverlap=1;SizeDiff=0;StartDistance=0;EndDistance=0	GT	0/0
chr17	37637884	HG3_Ill_Krunchall_21999	N	<DEL>	20	NoConsensusGT	END=37637944;SVTYPE=DEL;SVLEN=60;SC=DeBreak,Smartie-sv_aln,Smartie-sv_asm,SVIM-asm;NumNeighbors=1;NumThresholdNeighbors=1;MatchId=395;TruScore=0.666667;PctSeqSimilarity=0;PctSizeSimilarity=1;PctRecOverlap=1;SizeDiff=0;StartDistance=0;EndDistance=0	GT	./.
chr17	39261742	HG3_Ill_GATKHC_26347	N	<DEL>	20	NoConsensusGT	END=39261862;SVTYPE=DEL;SVLEN=120;SC=DeBreak,MAMnet,Sniffles2,SKSV,cuteSV,NanoVar;NumNeighbors=1;NumThresholdNeighbors=1;MatchId=399;TruScore=0.242424;PctSeqSimilarity=0;PctSizeSimilarity=0.727273;PctRecOverlap=0;SizeDiff=-45;StartDistance=-226;EndDistance=-271	GT	./.
chr17	39263385	HG4_PB_SVrefine2PBcRDovetail_8364	N	<INS>	20	NoConsensusGT	END=39263385;SVTYPE=INS;SVLEN=22344;SC=DeBreak,MAMnet,Sniffles2,SKSV,cuteSV,NanoVar,pbsv,SVIM,Sniffles,Smartie-sv_aln,PBHoney,Smartie-sv_asm,SVIM-asm,PAV,Dipcall;NumNeighbors=1;NumThresholdNeighbors=1;MatchId=401;TruScore=0.666667;PctSeqSimilarity=0;PctSizeSimilarity=1;PctRecOverlap=1;SizeDiff=0;StartDistance=0;EndDistance=0	GT	./.
chr17	39300409	HG2_PB_assemblyticsPBcR_10301	N	<INS>	10	ClusteredCalls	END=39300409;SVTYPE=INS;SVLEN=905;SC=DeBreak,MAMnet,Sniffles2,SKSV,cuteSV,NanoVar,pbsv,SVIM,Sniffles,Smartie-sv_aln,PBHoney,Smartie-sv_asm,SVIM-asm,PAV,Dipcall;NumNeighbors=1;NumThresholdNeighbors=1;MatchId=402;TruScore=0.666667;PctSeqSimilarity=0;PctSizeSimilarity=1;PctRecOverlap=1;SizeDiff=0;StartDistance=0;EndDistance=0	GT	1/1
chr17	39789554	HG3_PB_SVrefine2Falcon1Dovetail_10345	N	<INS>	10	PASS	END=39789554;SVTYPE=INS;SVLEN=1122;SC=DeBreak,MAMnet,Sniffles2,NanoVar,SVIM,Sniffles,Smartie-sv_aln,PBHoney,SVIM-asm,Dipcall;NumNeighbors=1;NumThresholdNeighbors=1;MatchId=405;TruScore=0.666667;PctSeqSimilarity=0;PctSizeSimilarity=1;PctRecOverlap=1;SizeDiff=0;StartDistance=0;EndDistance=0	GT	1/1
chr17	39886356	HG4_PB_HySA_24406	N	<INS>	10	PASS	END=39886356;SVTYPE=INS;SVLEN=87;SC=DeBreak,MAMnet,Sniffles2,SKSV,cuteSV,NanoVar;NumNeighbors=1;NumThresholdNeighbors=1;MatchId=406;TruScore=0.237548;PctSeqSimilarity=0;PctSizeSimilarity=0.712644;PctRecOverlap=0;SizeDiff=25;StartDistance=-23;EndDistance=-23	GT	1/1
chr17	40115720	HG2_10X_SVrefine210Xhap12_11595	N	<DEL>	20	LongReadHomRef	END=40115848;SVTYPE=DEL;SVLEN=128;SC=DeBreak,MAMnet,Sniffles2,SKSV,cuteSV,NanoVar,pbsv,SVIM,Sniffles,Smartie-sv_aln,PBHoney,Smartie-sv_asm,SVIM-asm,PAV,Dipcall;NumNeighbors=1;NumThresholdNeighbors=1;MatchId=409;TruScore=0.666667;PctSeqSimilarity=0;PctSizeSimilarity=1;PctRecOverlap=1;SizeDiff=0;StartDistance=0;EndDistance=0	GT	0/0
chr17	40489939	HG2_Ill_MetaSV_1972	N	<DEL>	20	LongReadHomRef	END=40490579;SVTYPE=DEL;SVLEN=640;SC=DeBreak,MAMnet,Sniffles2,SKSV,cuteSV,NanoVar,pbsv,SVIM,Sniffles,Smartie-sv_aln,PBHoney,Smartie-sv_asm,SVIM-asm,PAV,Dipcall;NumNeighbors=1;NumThresholdNeighbors=1;MatchId=412;TruScore=0.666667;PctSeqSimilarity=0;PctSizeSimilarity=1;PctRecOverlap=1;SizeDiff=0;StartDistance=0;EndDistance=0	GT	0/0
chr17	40549341	HG3_PB_SVrefine2PBcRDovetail_8098	N	<INS>	20	ClusteredCalls	END=40549341;SVTYPE=INS;SVLEN=1063;SC=DeBreak,MAMnet,Sniffles2,SKSV,cuteSV,NanoVar,pbsv,SVIM,Sniffles,Smartie-sv_aln,PBHoney;NumNeighbors=1;NumThresholdNeighbors=1;MatchId=413;TruScore=0.265287;PctSeqSimilarity=0;PctSizeSimilarity=0.795861;PctRecOverlap=0;SizeDiff=217;StartDistance=-117;EndDistance=-117	GT	1/1
chr17	40701495	HG2_10X_SVrefine210Xhap12_11603	N	<DEL>	20	LongReadHomRef	END=40707722;SVTYPE=DEL;SVLEN=6227;SC=DeBreak,MAMnet,Sniffles2,SKSV,cuteSV,NanoVar,pbsv,SVIM,Sniffles,Smartie-sv_aln,PBHoney,Smartie-sv_asm,SVIM-asm,PAV,Dipcall;NumNeighbors=1;NumThresholdNeighbors=1;MatchId=415;TruScore=0.666667;PctSeqSimilarity=0;PctSizeSimilarity=1;PctRecOverlap=1;SizeDiff=0;StartDistance=0;EndDistance=0	GT	0/0
chr17	41119184	HG3_Ill_manta_3681	N	<DEL>	20	PASS	END=41119366;SVTYPE=DEL;SVLEN=182;SC=DeBreak,MAMnet,Sniffles2,SKSV,cuteSV,NanoVar,pbsv,SVIM,Sniffles,Smartie-sv_aln,PBHoney,Smartie-sv_asm,PAV;NumNeighbors=2;NumThresholdNeighbors=1;MatchId=416;TruScore=0.666667;PctSeqSimilarity=0;PctSizeSimilarity=1;PctRecOverlap=1;SizeDiff=0;StartDistance=0;EndDistance=0	GT	0/1
chr17	41119554	HG4_Ill_Krunchall_22795	N	<INS>	20	LongReadHomRef	END=41119554;SVTYPE=INS;SVLEN=99;SC=DeBreak,MAMnet,Sniffles2,SKSV,cuteSV,NanoVar,pbsv,SVIM,Sniffles,Smartie-sv_aln,PBHoney,Smartie-sv_asm,PAV;NumNeighbors=1;NumThresholdNeighbors=1;MatchId=417;TruScore=0.666667;PctSeqSimilarity=0;PctSizeSimilarity=1;PctRecOverlap=1;SizeDiff=0;StartDistance=0;EndDistance=0	GT	./.
chr17	41125182	HG3_PB_assemblyticsfalcon_10693	N	<DEL>	10	LongReadHomRef	END=41125409;SVTYPE=DEL;SVLEN=227;SC=DeBreak,MAMnet,Sniffles2,SKSV,cuteSV,NanoVar,pbsv,SVIM,Sniffles,Smartie-sv_aln,PBHoney,Smartie-sv_asm,SVIM-asm,PAV,Dipcall;NumNeighbors=1;NumThresholdNeighbors=1;MatchId=418;TruScore=0.666667;PctSeqSimilarity=0;PctSizeSimilarity=1;PctRecOverlap=1;SizeDiff=0;StartDistance=0;EndDistance=0	GT	0/0
chr17	41169116	HG3_Ill_SVrefine2DISCOVARDovetail_11943	N	<INS>	20	ClusteredCalls	END=41169116;SVTYPE=INS;SVLEN=599;SC=DeBreak,MAMnet,Sniffles2,SKSV,cuteSV,NanoVar,pbsv,SVIM,Sniffles,Smartie-sv_aln,PBHoney,Smartie-sv_asm,SVIM-asm,PAV,Dipcall;NumNeighbors=1;NumThresholdNeighbors=1;MatchId=419;TruScore=0.666667;PctSeqSimilarity=0;PctSizeSimilarity=1;PctRecOverlap=1;SizeDiff=0;StartDistance=0;EndDistance=0	GT	1/1
chr17	41176243	HG2_PB_assemblyticsPBcR_10326	N	<INS>	10	ClusteredCalls	END=41176243;SVTYPE=INS;SVLEN=452;SC=DeBreak,MAMnet,Sniffles2,SKSV,cuteSV,pbsv,SVIM,Sniffles,Smartie-sv_aln,PBHoney,Smartie-sv_asm,SVIM-asm,PAV,Dipcall;NumNeighbors=1;NumThresholdNeighbors=1;MatchId=420;TruScore=0.666667;PctSeqSimilarity=0;PctSizeSimilarity=1;PctRecOverlap=1;SizeDiff=0;StartDistance=0;EndDistance=0	GT	0/1
chr17	42602331	HG3_Ill_GATKHCSBGrefine_10954	N	<DEL>	20	NoConsensusGT	END=42602458;SVTYPE=DEL;SVLEN=127;SC=DeBreak,MAMnet,SKSV,cuteSV,NanoVar,pbsv,Sniffles,PBHoney,SVIM-asm,PAV;NumNeighbors=1;NumThresholdNeighbors=1;MatchId=425;TruScore=0.666667;PctSeqSimilarity=0;PctSizeSimilarity=1;PctRecOverlap=1;SizeDiff=0;StartDistance=0;EndDistance=0	GT	./.
chr17	43084015	HG3_Ill_SVrefine2DISCOVARDovetail_11955	N	<DEL>	20	LongReadHomRef	END=43084113;SVTYPE=DEL;SVLEN=98;SC=DeBreak,MAMnet,Sniffles2,SKSV,cuteSV,NanoVar,pbsv,SVIM,Sniffles,Smartie-sv_aln,PBHoney,Smartie-sv_asm,SVIM-asm,PAV,Dipcall;NumNeighbors=1;NumThresholdNeighbors=1;MatchId=426;TruScore=0.666667;PctSeqSimilarity=0;PctSizeSimilarity=1;PctRecOverlap=1;SizeDiff=0;StartDistance=0;EndDistance=0	GT	0/0
chr17	43257778	HG2_PB_SVrefine2PB10Xhap12_12186	N	<DEL>	20	ClusteredCalls	END=43258387;SVTYPE=DEL;SVLEN=609;SC=DeBreak,MAMnet,Sniffles2,SKSV,cuteSV,NanoVar,pbsv,SVIM,Sniffles,Smartie-sv_aln,PBHoney,Smartie-sv_asm,SVIM-asm,PAV,Dipcall;NumNeighbors=2;NumThresholdNeighbors=2;MatchId=427;TruScore=0.666667;PctSeqSimilarity=0;PctSizeSimilarity=1;PctRecOverlap=1;SizeDiff=0;StartDistance=0;EndDistance=0	GT	1/1
chr17	43257920	HG4_PB_assemblyticsfalcon_10522	N	<DEL>	10	ClusteredCalls	END=43258244;SVTYPE=DEL;SVLEN=324;SC=DeBreak,MAMnet,Sniffles2,SKSV,cuteSV,NanoVar,pbsv,SVIM,Sniffles,Smartie-sv_aln,PBHoney,Smartie-sv_asm,SVIM-asm,PAV,Dipcall;NumNeighbors=1;NumThresholdNeighbors=1;MatchId=428;TruScore=0.666667;PctSeqSimilarity=0;PctSizeSimilarity=1;PctRecOverlap=1;SizeDiff=0;StartDistance=0;EndDistance=0	GT	0/1
chr17	43427218	HG3_Ill_GATKHCSBGrefine_10957	N	<DEL>	20	NoConsensusGT	END=43427343;SVTYPE=DEL;SVLEN=125;SC=DeBreak,MAMnet,SKSV,cuteSV,NanoVar,Sniffles,PBHoney,SVIM-asm,PAV,Dipcall;NumNeighbors=1;NumThresholdNeighbors=1;MatchId=429;TruScore=0.666667;PctSeqSimilarity=0;PctSizeSimilarity=1;PctRecOverlap=1;SizeDiff=0;StartDistance=0;EndDistance=0	GT	./.
chr17	43681560	HG4_Ill_svaba_20661	N	<INS>	10	LongReadHomRef	END=43681560;SVTYPE=INS;SVLEN=63;SC=DeBreak,MAMnet,Sniffles2,SKSV,cuteSV,NanoVar,pbsv,SVIM,Sniffles,Smartie-sv_aln,PBHoney,Smartie-sv_asm,SVIM-asm,PAV,Dipcall;NumNeighbors=1;NumThresholdNeighbors=1;MatchId=431;TruScore=0.666667;PctSeqSimilarity=0;PctSizeSimilarity=1;PctRecOverlap=1;SizeDiff=0;StartDistance=0;EndDistance=0	GT	./.
chr17	44153965	HG2_PB_assemblyticsfalcon_10745	N	<INS>	10	NoConsensusGT	END=44153965;SVTYPE=INS;SVLEN=2297;SC=DeBreak,MAMnet,Sniffles2,SKSV,cuteSV,NanoVar,pbsv,SVIM,Sniffles,Smartie-sv_aln,PBHoney;NumNeighbors=1;NumThresholdNeighbors=1;MatchId=433;TruScore=0.31956;PctSeqSimilarity=0;PctSizeSimilarity=0.958681;PctRecOverlap=0;SizeDiff=-99;StartDistance=-6;EndDistance=-6	GT	./.
chr17	44739114	HG3_PB_SVrefine2Falcon1Dovetail_10370	N	<DEL>	20	NoConsensusGT	END=44739244;SVTYPE=DEL;SVLEN=130;SC=DeBreak,MAMnet,Sniffles2,SKSV,cuteSV,NanoVar,pbsv,SVIM,Sniffles,Smartie-sv_aln,PBHoney;NumNeighbors=2;NumThresholdNeighbors=2;MatchId=438;TruScore=0.666667;PctSeqSimilarity=0;PctSizeSimilarity=1;PctRecOverlap=1;SizeDiff=0;StartDistance=0;EndDistance=0	GT	./.
chr17	44739439	HG2_PB_SVrefine2Falcon1plusDovetail_4818	N	<DEL>	20	NoConsensusGT	END=44739571;SVTYPE=DEL;SVLEN=132;SC=DeBreak,Sniffles2,cuteSV,pbsv,SVIM,Sniffles,Smartie-sv_aln,PBHoney,Smartie-sv_asm,SVIM-asm,PAV,Dipcall;NumNeighbors=1;NumThresholdNeighbors=1;MatchId=439;TruScore=0.666667;PctSeqSimilarity=0;PctSizeSimilarity=1;PctRecOverlap=1;SizeDiff=0;StartDistance=0;EndDistance=0	GT	./.
chr17	45077370	HG3_PB_pbsv_16464	N	<INS>	10	NoConsensusGT	END=45077370;SVTYPE=INS;SVLEN=349;SC=DeBreak,MAMnet,Dipcall;NumNeighbors=1;NumThresholdNeighbors=1;MatchId=440;TruScore=0.666667;PctSeqSimilarity=0;PctSizeSimilarity=1;PctRecOverlap=1;SizeDiff=0;StartDistance=0;EndDistance=0	GT	./.
chr17	45402392	HG3_PB_HySA_25299	N	<INS>	20	LongReadHomRef	END=45402392;SVTYPE=INS;SVLEN=264;SC=DeBreak,MAMnet,Sniffles2,SKSV,cuteSV,NanoVar,pbsv,SVIM,Sniffles,Smartie-sv_aln,PBHoney,Smartie-sv_asm,SVIM-asm,PAV,Dipcall;NumNeighbors=1;NumThresholdNeighbors=1;MatchId=441;TruScore=0.666667;PctSeqSimilarity=0;PctSizeSimilarity=1;PctRecOverlap=1;SizeDiff=0;StartDistance=0;EndDistance=0	GT	0/0
chr17	45634782	HG3_Ill_GATKHCSBGrefine_10975	N	<DEL>	20	LongReadHomRef	END=45635284;SVTYPE=DEL;SVLEN=502;SC=DeBreak,MAMnet,Sniffles2,SKSV,cuteSV,NanoVar,pbsv,SVIM,Sniffles,Smartie-sv_aln,PBHoney,Smartie-sv_asm,SVIM-asm,PAV,Dipcall;NumNeighbors=1;NumThresholdNeighbors=1;MatchId=442;TruScore=0.666667;PctSeqSimilarity=0;PctSizeSimilarity=1;PctRecOverlap=1;SizeDiff=0;StartDistance=0;EndDistance=0	GT	./.
chr17	45966627	HG3_Ill_GATKHCSBGrefine_10976	N	<INS>	20	LongReadHomRef	END=45966627;SVTYPE=INS;SVLEN=319;SC=DeBreak,MAMnet,Sniffles2,SKSV,cuteSV,NanoVar,pbsv,SVIM,Sniffles,Smartie-sv_aln,PBHoney,Smartie-sv_asm,SVIM-asm,PAV,Dipcall;NumNeighbors=1;NumThresholdNeighbors=1;MatchId=443;TruScore=0.666667;PctSeqSimilarity=0;PctSizeSimilarity=1;PctRecOverlap=1;SizeDiff=0;StartDistance=0;EndDistance=0	GT	0/0
chr17	46166909	HG2_PB_assemblyticsPBcR_10386	N	<INS>	10	LongReadHomRef	END=46166909;SVTYPE=INS;SVLEN=960;SC=DeBreak,MAMnet,Sniffles2,SKSV,cuteSV,NanoVar,pbsv,SVIM,Sniffles,Smartie-sv_aln,PBHoney,Smartie-sv_asm,SVIM-asm,PAV,Dipcall;NumNeighbors=1;NumThresholdNeighbors=1;MatchId=444;TruScore=0.666667;PctSeqSimilarity=0;PctSizeSimilarity=1;PctRecOverlap=1;SizeDiff=0;StartDistance=0;EndDistance=0	GT	./.
chr17	46615800	HG3_Ill_MetaSV_2127	N	<DEL>	10	LongReadHomRef	END=46617220;SVTYPE=DEL;SVLEN=1420;SC=DeBreak,MAMnet,Sniffles2,SKSV,cuteSV,NanoVar,pbsv,SVIM,Sniffles,Smartie-sv_aln,PBHoney,Smartie-sv_asm,SVIM-asm,PAV,Dipcall;NumNeighbors=1;NumThresholdNeighbors=1;MatchId=445;TruScore=0.666667;PctSeqSimilarity=0;PctSizeSimilarity=1;PctRecOverlap=1;SizeDiff=0;StartDistance=0;EndDistance=0	GT	0/0
chr17	47037718	HG2_Ill_breakscan11_2404	N	<DEL>	20	ClusteredCalls	END=47037798;SVTYPE=DEL;SVLEN=80;SC=DeBreak,MAMnet,Sniffles2,SKSV,cuteSV,NanoVar,pbsv,SVIM,Sniffles,Smartie-sv_aln,PBHoney,Smartie-sv_asm,SVIM-asm,Dipcall;NumNeighbors=1;NumThresholdNeighbors=1;MatchId=447;TruScore=0.666667;PctSeqSimilarity=0;PctSizeSimilarity=1;PctRecOverlap=1;SizeDiff=0;StartDistance=0;EndDistance=0	GT	1/1
chr17	47410893	HG2_10X_SVrefine210Xhap12_11641	N	<DEL>	20	LongReadHomRef	END=47411069;SVTYPE=DEL;SVLEN=176;SC=DeBreak,MAMnet,Sniffles2,SKSV,cuteSV,NanoVar,pbsv,SVIM,Sniffles,Smartie-sv_aln,PBHoney,Smartie-sv_asm,SVIM-asm,PAV,Dipcall;NumNeighbors=1;NumThresholdNeighbors=1;MatchId=448;TruScore=0.666667;PctSeqSimilarity=0;PctSizeSimilarity=1;PctRecOverlap=1;SizeDiff=0;StartDistance=0;EndDistance=0	GT	0/0
chr17	48101861	HG2_10X_SVrefine210Xhap12_11643	N	<DEL>	20	ClusteredCalls	END=48102091;SVTYPE=DEL;SVLEN=230;SC=DeBreak,MAMnet,Sniffles2,SKSV,cuteSV,NanoVar,pbsv,SVIM,Sniffles,Smartie-sv_aln,Smartie-sv_asm,SVIM-asm,PAV,Dipcall;NumNeighbors=1;NumThresholdNeighbors=1;MatchId=450;TruScore=0.666667;PctSeqSimilarity=0;PctSizeSimilarity=1;PctRecOverlap=1;SizeDiff=0;StartDistance=0;EndDistance=0	GT	0/1
chr17	48102536	HG2_PB_HySA_30596	N	<DEL>	10	ClusteredCalls	END=48102604;SVTYPE=DEL;SVLEN=68;SC=DeBreak,MAMnet,Sniffles2,SKSV,cuteSV,NanoVar,pbsv,SVIM,Sniffles,Smartie-sv_aln,PBHoney;NumNeighbors=1;NumThresholdNeighbors=1;MatchId=451;TruScore=0.306306;PctSeqSimilarity=0;PctSizeSimilarity=0.918919;PctRecOverlap=0;SizeDiff=-6;StartDistance=-73;EndDistance=-79	GT	1/1
chr17	48118475	HG4_PB_assemblyticsfalcon_10563	N	<INS>	10	LongReadHomRef	END=48118475;SVTYPE=INS;SVLEN=2472;SC=DeBreak,MAMnet,Sniffles2,SKSV,cuteSV,NanoVar,pbsv,SVIM,Sniffles,Smartie-sv_aln,PBHoney,Smartie-sv_asm,SVIM-asm,PAV,Dipcall;NumNeighbors=2;NumThresholdNeighbors=2;MatchId=453;TruScore=0.666667;PctSeqSimilarity=0;PctSizeSimilarity=1;PctRecOverlap=1;SizeDiff=0;StartDistance=0;EndDistance=0	GT	./.
chr17	48163034	HG2_PB_assemblyticsPBcR_10409	N	<INS>	10	NoConsensusGT	END=48163034;SVTYPE=INS;SVLEN=305;SC=DeBreak,MAMnet,Sniffles2,SKSV,cuteSV,NanoVar,pbsv,SVIM,Sniffles,Smartie-sv_aln,PBHoney,Smartie-sv_asm,SVIM-asm,PAV,Dipcall;NumNeighbors=1;NumThresholdNeighbors=1;MatchId=454;TruScore=0.666667;PctSeqSimilarity=0;PctSizeSimilarity=1;PctRecOverlap=1;SizeDiff=0;StartDistance=0;EndDistance=0	GT	./.
chr17	48913592	HG4_Ill_SVrefine2DISCOVARDovetail_11741	N	<DEL>	20	LongReadHomRef	END=48913709;SVTYPE=DEL;SVLEN=117;SC=DeBreak,MAMnet,Sniffles2,SKSV,cuteSV,NanoVar,pbsv,SVIM,Sniffles,Smartie-sv_aln,PBHoney,Smartie-sv_asm,SVIM-asm,PAV,Dipcall;NumNeighbors=1;NumThresholdNeighbors=1;MatchId=458;TruScore=0.666667;PctSeqSimilarity=0;PctSizeSimilarity=1;PctRecOverlap=1;SizeDiff=0;StartDistance=0;EndDistance=0	GT	0/0
chr17	48958083	HG4_Ill_GATKHCSBGrefine_11393	N	<INS>	20	ClusteredCalls	END=48958083;SVTYPE=INS;SVLEN=232;SC=DeBreak,MAMnet,Sniffles2,SKSV,cuteSV,NanoVar,pbsv,SVIM,Sniffles,PBHoney,Smartie-sv_asm,SVIM-asm,PAV,Dipcall;NumNeighbors=1;NumThresholdNeighbors=1;MatchId=459;TruScore=0.666667;PctSeqSimilarity=0;PctSizeSimilarity=1;PctRecOverlap=1;SizeDiff=0;StartDistance=0;EndDistance=0	GT	1/1
chr17	49690615	HG2_PB_assemblyticsPBcR_10421	N	<DEL>	10	LongReadHomRef	END=49690982;SVTYPE=DEL;SVLEN=367;SC=DeBreak,MAMnet,Sniffles2,SKSV,cuteSV,NanoVar,pbsv,SVIM,Sniffles,Smartie-sv_aln,PBHoney,Smartie-sv_asm,SVIM-asm,PAV,Dipcall;NumNeighbors=1;NumThresholdNeighbors=1;MatchId=462;TruScore=0.666667;PctSeqSimilarity=0;PctSizeSimilarity=1;PctRecOverlap=1;SizeDiff=0;StartDistance=0;EndDistance=0	GT	0/0
chr17	51851956	HG3_PB_SVrefine2PBcRDovetail_8135	N	<DEL>	20	LongReadHomRef	END=51859909;SVTYPE=DEL;SVLEN=7953;SC=DeBreak,MAMnet,Sniffles2,SKSV,cuteSV,NanoVar,pbsv,SVIM,Sniffles,Smartie-sv_aln,PBHoney,Smartie-sv_asm,SVIM-asm,PAV,Dipcall;NumNeighbors=1;NumThresholdNeighbors=1;MatchId=465;TruScore=0.666667;PctSeqSimilarity=0;PctSizeSimilarity=1;PctRecOverlap=1;SizeDiff=0;StartDistance=0;EndDistance=0	GT	0/0
chr17	52563474	HG3_Ill_150bpfermikitraw_20994	N	<INS>	20	ClusteredCalls	END=52563474;SVTYPE=INS;SVLEN=110;SC=DeBreak,MAMnet,Sniffles2,SKSV,cuteSV,NanoVar,pbsv;NumNeighbors=2;NumThresholdNeighbors=2;MatchId=468;TruScore=0.260606;PctSeqSimilarity=0;PctSizeSimilarity=0.781818;PctRecOverlap=0;SizeDiff=24;StartDistance=-8;EndDistance=-8	GT	0/1
chr17	53262585	HG3_Ill_GATKHC_26501	N	<DEL>	20	LongReadHomRef	END=53262636;SVTYPE=DEL;SVLEN=51;SC=DeBreak,MAMnet,Sniffles2,SKSV,cuteSV,NanoVar,pbsv,SVIM,Sniffles,Smartie-sv_aln,PBHoney,Smartie-sv_asm,SVIM-asm,PAV,Dipcall;NumNeighbors=1;NumThresholdNeighbors=1;MatchId=471;TruScore=0.666667;PctSeqSimilarity=0;PctSizeSimilarity=1;PctRecOverlap=1;SizeDiff=0;StartDistance=0;EndDistance=0	GT	0/0
chr17	53578124	HG3_PB_assemblyticsfalcon_10792	N	<DEL>	10	LongReadHomRef	END=53578907;SVTYPE=DEL;SVLEN=783;SC=DeBreak,MAMnet,Sniffles2,SKSV,cuteSV,NanoVar,pbsv,SVIM,Sniffles,Smartie-sv_aln,PBHoney,Smartie-sv_asm,SVIM-asm,PAV,Dipcall;NumNeighbors=2;NumThresholdNeighbors=1;MatchId=473;TruScore=0.666667;PctSeqSimilarity=0;PctSizeSimilarity=1;PctRecOverlap=1;SizeDiff=0;StartDistance=0;EndDistance=0	GT	0/0
chr17	53578479	HG4_Ill_GATKHC_26592	N	<INS>	20	ClusteredCalls	END=53578479;SVTYPE=INS;SVLEN=212;SC=DeBreak,MAMnet,Sniffles2,SKSV,cuteSV,pbsv,SVIM,Sniffles,Smartie-sv_aln,PBHoney;NumNeighbors=1;NumThresholdNeighbors=1;MatchId=474;TruScore=0.666667;PctSeqSimilarity=0;PctSizeSimilarity=1;PctRecOverlap=1;SizeDiff=0;StartDistance=0;EndDistance=0	GT	1/1
chr17	55130843	HG4_Ill_Krunchall_22890	N	<DEL>	20	LongReadHomRef	END=55130913;SVTYPE=DEL;SVLEN=70;SC=DeBreak,MAMnet,Sniffles2,SKSV,cuteSV,NanoVar,pbsv,SVIM,Sniffles,Smartie-sv_aln,PBHoney,Smartie-sv_asm,SVIM-asm,PAV,Dipcall;NumNeighbors=1;NumThresholdNeighbors=1;MatchId=479;TruScore=0.666667;PctSeqSimilarity=0;PctSizeSimilarity=1;PctRecOverlap=1;SizeDiff=0;StartDistance=0;EndDistance=0	GT	0/0
chr17	55208784	HG4_PB_assemblyticsfalcon_10603	N	<DEL>	10	LongReadHomRef	END=55209815;SVTYPE=DEL;SVLEN=1031;SC=DeBreak,MAMnet,Sniffles2,SKSV,cuteSV,NanoVar,pbsv,SVIM,Sniffles,Smartie-sv_aln,PBHoney,Smartie-sv_asm,SVIM-asm,PAV,Dipcall;NumNeighbors=3;NumThresholdNeighbors=1;MatchId=480;TruScore=0.666667;PctSeqSimilarity=0;PctSizeSimilarity=1;PctRecOverlap=1;SizeDiff=0;StartDistance=0;EndDistance=0	GT	0/0
chr17	55208784	HG4_PB_SVrefine2Falcon1Dovetail_10426	N	<INS>	10	PASS	END=55208784;SVTYPE=INS;SVLEN=1407;SC=DeBreak,Sniffles2,cuteSV,NanoVar,SVIM,Sniffles,Smartie-sv_aln,PBHoney,Smartie-sv_asm,SVIM-asm,PAV,Dipcall;NumNeighbors=1;NumThresholdNeighbors=1;MatchId=481;TruScore=0.666667;PctSeqSimilarity=0;PctSizeSimilarity=1;PctRecOverlap=1;SizeDiff=0;StartDistance=0;EndDistance=0	GT	1/1
chr17	55210028	HG2_PB_assemblyticsfalcon_10833	N	<INS>	10	PASS	END=55210028;SVTYPE=INS;SVLEN=1837;SC=DeBreak,MAMnet,Sniffles2,SKSV,cuteSV,NanoVar,pbsv,SVIM,Sniffles,Smartie-sv_aln,PBHoney,Smartie-sv_asm,SVIM-asm,PAV,Dipcall;NumNeighbors=1;NumThresholdNeighbors=1;MatchId=482;TruScore=0.666667;PctSeqSimilarity=0;PctSizeSimilarity=1;PctRecOverlap=1;SizeDiff=0;StartDistance=0;EndDistance=0	GT	1/1
chr17	55616991	HG4_Ill_GATKHCSBGrefine_11415	N	<INS>	20	LongReadHomRef	END=55616991;SVTYPE=INS;SVLEN=298;SC=DeBreak,MAMnet,Sniffles2,SKSV,cuteSV,NanoVar,pbsv,SVIM,Sniffles,Smartie-sv_aln,PBHoney,Smartie-sv_asm,SVIM-asm,PAV,Dipcall;NumNeighbors=1;NumThresholdNeighbors=1;MatchId=483;TruScore=0.666667;PctSeqSimilarity=0;PctSizeSimilarity=1;PctRecOverlap=1;SizeDiff=0;StartDistance=0;EndDistance=0	GT	0/0
chr17	56046631	HG2_PB_assemblyticsPBcR_10458	N	<INS>	10	NoConsensusGT	END=56046631;SVTYPE=INS;SVLEN=329;SC=DeBreak,MAMnet,Sniffles2,SKSV,cuteSV,NanoVar,pbsv,SVIM,Sniffles,Smartie-sv_aln,PBHoney,Smartie-sv_asm,SVIM-asm,PAV,Dipcall;NumNeighbors=2;NumThresholdNeighbors=2;MatchId=484;TruScore=0.666667;PctSeqSimilarity=0;PctSizeSimilarity=1;PctRecOverlap=1;SizeDiff=0;StartDistance=0;EndDistance=0	GT	./.
chr17	57485955	HG3_Ill_svaba_20982	N	<DEL>	10	LongReadHomRef	END=57486132;SVTYPE=DEL;SVLEN=177;SC=DeBreak,MAMnet,Sniffles2,SKSV,cuteSV,NanoVar,pbsv,SVIM,Sniffles,Smartie-sv_aln,PBHoney,Smartie-sv_asm,SVIM-asm,PAV,Dipcall;NumNeighbors=1;NumThresholdNeighbors=1;MatchId=486;TruScore=0.666667;PctSeqSimilarity=0;PctSizeSimilarity=1;PctRecOverlap=1;SizeDiff=0;StartDistance=0;EndDistance=0	GT	0/0
chr17	57647599	HG2_Ill_GATKHCSBGrefine_11069	N	<DEL>	10	LongReadHomRef	END=57647662;SVTYPE=DEL;SVLEN=63;SC=DeBreak,MAMnet,Sniffles2,SKSV,cuteSV,NanoVar,pbsv,SVIM,Sniffles,Smartie-sv_aln,PBHoney,Smartie-sv_asm,SVIM-asm,PAV,Dipcall;NumNeighbors=1;NumThresholdNeighbors=1;MatchId=488;TruScore=0.666667;PctSeqSimilarity=0;PctSizeSimilarity=1;PctRecOverlap=1;SizeDiff=0;StartDistance=0;EndDistance=0	GT	0/0
chr17	57872730	HG4_Ill_svaba_20749	N	<DEL>	10	LongReadHomRef	END=57872935;SVTYPE=DEL;SVLEN=205;SC=DeBreak,MAMnet,Sniffles2,SKSV,cuteSV,NanoVar,pbsv,SVIM,Sniffles,Smartie-sv_aln,PBHoney,Smartie-sv_asm,SVIM-asm,PAV,Dipcall;NumNeighbors=1;NumThresholdNeighbors=1;MatchId=489;TruScore=0.666667;PctSeqSimilarity=0;PctSizeSimilarity=1;PctRecOverlap=1;SizeDiff=0;StartDistance=0;EndDistance=0	GT	0/0
chr17	58628793	HG2_PB_SVrefine2PBcRplusDovetail_4456	N	<INS>	10	ClusteredCalls	END=58628793;SVTYPE=INS;SVLEN=224;SC=DeBreak,MAMnet,Sniffles2,SKSV,cuteSV,NanoVar,pbsv,SVIM,Sniffles,Smartie-sv_aln,PBHoney,Smartie-sv_asm,SVIM-asm,PAV,Dipcall;NumNeighbors=1;NumThresholdNeighbors=1;MatchId=490;TruScore=0.666667;PctSeqSimilarity=0;PctSizeSimilarity=1;PctRecOverlap=1;SizeDiff=0;StartDistance=0;EndDistance=0	GT	1/1
chr17	59450599	HG4_PB_SVrefine2Falcon1Dovetail_10432	N	<DEL>	20	LongReadHomRef	END=59450958;SVTYPE=DEL;SVLEN=359;SC=DeBreak,MAMnet,Sniffles2,SKSV,cuteSV,NanoVar,pbsv,SVIM,Sniffles,Smartie-sv_aln,PBHoney,Smartie-sv_asm,SVIM-asm,PAV,Dipcall;NumNeighbors=1;NumThresholdNeighbors=1;MatchId=492;TruScore=0.666667;PctSeqSimilarity=0;PctSizeSimilarity=1;PctRecOverlap=1;SizeDiff=0;StartDistance=0;EndDistance=0	GT	0/0
chr17	60665299	HG2_Ill_SVrefine2DISCOVARplusDovetail_5241	N	<DEL>	20	LongReadHomRef	END=60665415;SVTYPE=DEL;SVLEN=116;SC=DeBreak,MAMnet,Sniffles2,SKSV,cuteSV,NanoVar,pbsv,SVIM,Sniffles,Smartie-sv_aln,PBHoney,Smartie-sv_asm,SVIM-asm,PAV,Dipcall;NumNeighbors=1;NumThresholdNeighbors=1;MatchId=493;TruScore=0.666667;PctSeqSimilarity=0;PctSizeSimilarity=1;PctRecOverlap=1;SizeDiff=0;StartDistance=0;EndDistance=0	GT	0/0
chr17	60807246	HG2_PB_assemblyticsfalcon_10861	N	<DEL>	10	LongReadHomRef	END=60807379;SVTYPE=DEL;SVLEN=133;SC=DeBreak,MAMnet,Sniffles2,SKSV,cuteSV,NanoVar,pbsv,SVIM,Sniffles,Smartie-sv_aln,PBHoney,Smartie-sv_asm,SVIM-asm,PAV,Dipcall;NumNeighbors=1;NumThresholdNeighbors=1;MatchId=494;TruScore=0.666667;PctSeqSimilarity=0;PctSizeSimilarity=1;PctRecOverlap=1;SizeDiff=0;StartDistance=0;EndDistance=0	GT	0/0
chr17	61565890	HG3_Ill_GATKHCSBGrefine_11006	N	<INS>	20	LongReadHomRef	END=61565890;SVTYPE=INS;SVLEN=289;SC=DeBreak,MAMnet,Sniffles2,SKSV,cuteSV,NanoVar,pbsv,SVIM,Sniffles,Smartie-sv_aln,PBHoney,Smartie-sv_asm,SVIM-asm,PAV,Dipcall;NumNeighbors=1;NumThresholdNeighbors=1;MatchId=496;TruScore=0.666667;PctSeqSimilarity=0;PctSizeSimilarity=1;PctRecOverlap=1;SizeDiff=0;StartDistance=0;EndDistance=0	GT	0/0
chr17	61578651	HG3_PB_SVrefine2PBcRDovetail_8153	N	<DEL>	20	ClusteredCalls	END=61578832;SVTYPE=DEL;SVLEN=181;SC=DeBreak,MAMnet,Sniffles2,SKSV,cuteSV,NanoVar,pbsv,SVIM,Sniffles,Smartie-sv_aln,PBHoney,Smartie-sv_asm,SVIM-asm,PAV,Dipcall;NumNeighbors=1;NumThresholdNeighbors=1;MatchId=497;TruScore=0.666667;PctSeqSimilarity=0;PctSizeSimilarity=1;PctRecOverlap=1;SizeDiff=0;StartDistance=0;EndDistance=0	GT	0/1
chr17	61624800	HG2_PB_SVrefine2PBcRplusDovetail_4461	N	<INS>	20	ClusteredCalls	END=61624800;SVTYPE=INS;SVLEN=286;SC=DeBreak,MAMnet,Sniffles2,SKSV,cuteSV,NanoVar,pbsv,SVIM,Sniffles,Smartie-sv_aln,PBHoney,Smartie-sv_asm,SVIM-asm,PAV,Dipcall;NumNeighbors=1;NumThresholdNeighbors=1;MatchId=498;TruScore=0.666667;PctSeqSimilarity=0;PctSizeSimilarity=1;PctRecOverlap=1;SizeDiff=0;StartDistance=0;EndDistance=0	GT	1/1
chr17	61731688	HG3_PB_assemblyticsfalcon_10835	N	<INS>	20	LongReadHomRef	END=61731688;SVTYPE=INS;SVLEN=307;SC=DeBreak,MAMnet,Sniffles2,SKSV,cuteSV,NanoVar,pbsv,SVIM,Sniffles,Smartie-sv_aln,PBHoney,Smartie-sv_asm,SVIM-asm,PAV,Dipcall;NumNeighbors=1;NumThresholdNeighbors=1;MatchId=499;TruScore=0.666667;PctSeqSimilarity=0;PctSizeSimilarity=1;PctRecOverlap=1;SizeDiff=0;StartDistance=0;EndDistance=0	GT	0/0
chr17	61952757	HG2_10X_SVrefine210Xhap12_11694	N	<DEL>	20	LongReadHomRef	END=61952871;SVTYPE=DEL;SVLEN=114;SC=DeBreak,MAMnet,Sniffles2,SKSV,cuteSV,NanoVar,pbsv,SVIM,Sniffles,Smartie-sv_aln,PBHoney,Smartie-sv_asm,SVIM-asm,PAV,Dipcall;NumNeighbors=1;NumThresholdNeighbors=1;MatchId=500;TruScore=0.666667;PctSeqSimilarity=0;PctSizeSimilarity=1;PctRecOverlap=1;SizeDiff=0;StartDistance=0;EndDistance=0	GT	./.
chr17	62569245	HG2_Ill_SVrefine2DISCOVARplusDovetail_5254	N	<DEL>	10	LongReadHomRef	END=62569370;SVTYPE=DEL;SVLEN=125;SC=DeBreak,MAMnet,Sniffles2,SKSV,cuteSV,NanoVar,pbsv,SVIM,Sniffles,Smartie-sv_aln,PBHoney,Smartie-sv_asm,SVIM-asm,PAV,Dipcall;NumNeighbors=1;NumThresholdNeighbors=1;MatchId=501;TruScore=0.666667;PctSeqSimilarity=0;PctSizeSimilarity=1;PctRecOverlap=1;SizeDiff=0;StartDistance=0;EndDistance=0	GT	0/0
chr17	62714678	HG4_Ill_svaba_20767	N	<DEL>	20	LongReadHomRef	END=62714812;SVTYPE=DEL;SVLEN=134;SC=DeBreak,MAMnet,Sniffles2,SKSV,cuteSV,NanoVar,pbsv,SVIM,Sniffles,Smartie-sv_aln,PBHoney,Smartie-sv_asm,SVIM-asm,PAV,Dipcall;NumNeighbors=1;NumThresholdNeighbors=1;MatchId=502;TruScore=0.666667;PctSeqSimilarity=0;PctSizeSimilarity=1;PctRecOverlap=1;SizeDiff=0;StartDistance=0;EndDistance=0	GT	0/0
chr17	62828765	HG2_PB_SVrefine2PBcRplusDovetail_4463	N	<INS>	20	LongReadHomRef	END=62828765;SVTYPE=INS;SVLEN=319;SC=DeBreak,MAMnet,Sniffles2,SKSV,cuteSV,NanoVar,pbsv,SVIM,Sniffles,Smartie-sv_aln,PBHoney,Smartie-sv_asm,SVIM-asm,PAV,Dipcall;NumNeighbors=1;NumThresholdNeighbors=1;MatchId=503;TruScore=0.666667;PctSeqSimilarity=0;PctSizeSimilarity=1;PctRecOverlap=1;SizeDiff=0;StartDistance=0;EndDistance=0	GT	./.
chr17	63135042	HG4_PB_SVrefine2PBcRDovetail_8424	N	<INS>	20	PASS	END=63135042;SVTYPE=INS;SVLEN=80;SC=DeBreak,Smartie-sv_aln,PBHoney,Smartie-sv_asm;NumNeighbors=1;NumThresholdNeighbors=1;MatchId=505;TruScore=0.666667;PctSeqSimilarity=0;PctSizeSimilarity=1;PctRecOverlap=1;SizeDiff=0;StartDistance=0;EndDistance=0	GT	1/1
chr17	63463852	HG3_Ill_SVrefine2DISCOVARDovetail_12037	N	<DEL>	20	LongReadHomRef	END=63463975;SVTYPE=DEL;SVLEN=123;SC=DeBreak,MAMnet,Sniffles2,SKSV,cuteSV,NanoVar,pbsv,SVIM,Sniffles,Smartie-sv_aln,PBHoney,Smartie-sv_asm,SVIM-asm,PAV,Dipcall;NumNeighbors=1;NumThresholdNeighbors=1;MatchId=506;TruScore=0.666667;PctSeqSimilarity=0;PctSizeSimilarity=1;PctRecOverlap=1;SizeDiff=0;StartDistance=0;EndDistance=0	GT	0/0
chr17	63496067	HG4_Ill_SVrefine2DISCOVARDovetail_11791	N	<INS>	20	ClusteredCalls	END=63496067;SVTYPE=INS;SVLEN=918;SC=DeBreak,MAMnet,Sniffles2,SKSV,cuteSV,NanoVar,SVIM,Sniffles,Smartie-sv_aln,PBHoney;NumNeighbors=2;NumThresholdNeighbors=2;MatchId=508;TruScore=0.666667;PctSeqSimilarity=0;PctSizeSimilarity=1;PctRecOverlap=1;SizeDiff=0;StartDistance=0;EndDistance=0	GT	1/1
chr17	63496169	HG2_PB_SVrefine2PBcRplusDovetail_4467	N	<INS>	10	ClusteredCalls	END=63496169;SVTYPE=INS;SVLEN=1166;SC=DeBreak,MAMnet,Sniffles2,SKSV,cuteSV,NanoVar,SVIM,Sniffles,Smartie-sv_aln,PBHoney,Smartie-sv_asm,SVIM-asm,PAV,Dipcall;NumNeighbors=1;NumThresholdNeighbors=1;MatchId=509;TruScore=0.666667;PctSeqSimilarity=0;PctSizeSimilarity=1;PctRecOverlap=1;SizeDiff=0;StartDistance=0;EndDistance=0	GT	1/1
chr17	63966581	HG2_Ill_SVrefine2DISCOVARplusDovetail_5263	N	<INS>	20	ClusteredCalls	END=63966581;SVTYPE=INS;SVLEN=177;SC=DeBreak,MAMnet,Sniffles2,SKSV,cuteSV,NanoVar,pbsv,SVIM,Sniffles,Smartie-sv_aln,PBHoney,Smartie-sv_asm,SVIM-asm,PAV,Dipcall;NumNeighbors=1;NumThresholdNeighbors=1;MatchId=512;TruScore=0.264574;PctSeqSimilarity=0;PctSizeSimilarity=0.793722;PctRecOverlap=0;SizeDiff=-46;StartDistance=-354;EndDistance=-354	GT	0/1
chr17	64265042	HG4_Ill_GATKHCSBGrefine_11432	N	<DEL>	10	LongReadHomRef	END=64266114;SVTYPE=DEL;SVLEN=1072;SC=DeBreak,MAMnet,Sniffles2,SKSV,cuteSV,NanoVar,pbsv,SVIM,Sniffles,Smartie-sv_aln,PBHoney,Smartie-sv_asm,SVIM-asm,PAV,Dipcall;NumNeighbors=1;NumThresholdNeighbors=1;MatchId=514;TruScore=0.666667;PctSeqSimilarity=0;PctSizeSimilarity=1;PctRecOverlap=1;SizeDiff=0;StartDistance=0;EndDistance=0	GT	0/0
chr17	64583781	HG4_Ill_GATKHCSBGrefine_11433	N	<DEL>	20	LongReadHomRef	END=64583903;SVTYPE=DEL;SVLEN=122;SC=DeBreak,MAMnet,Sniffles2,SKSV,cuteSV,NanoVar,pbsv,SVIM,Sniffles,Smartie-sv_aln,PBHoney,Smartie-sv_asm,SVIM-asm,PAV,Dipcall;NumNeighbors=1;NumThresholdNeighbors=1;MatchId=515;TruScore=0.666667;PctSeqSimilarity=0;PctSizeSimilarity=1;PctRecOverlap=1;SizeDiff=0;StartDistance=0;EndDistance=0	GT	0/0
chr17	65291339	HG3_Ill_svaba_21024	N	<DEL>	20	LongReadHomRef	END=65291507;SVTYPE=DEL;SVLEN=168;SC=DeBreak,MAMnet,Sniffles2,SKSV,cuteSV,NanoVar,pbsv,SVIM,Sniffles,Smartie-sv_aln,PBHoney,Smartie-sv_asm,SVIM-asm,PAV,Dipcall;NumNeighbors=1;NumThresholdNeighbors=1;MatchId=518;TruScore=0.666667;PctSeqSimilarity=0;PctSizeSimilarity=1;PctRecOverlap=1;SizeDiff=0;StartDistance=0;EndDistance=0	GT	0/0
chr17	65303504	HG3_Ill_GATKHCSBGrefine_11014	N	<INS>	20	LongReadHomRef	END=65303504;SVTYPE=INS;SVLEN=316;SC=DeBreak,MAMnet,Sniffles2,SKSV,cuteSV,NanoVar,pbsv,SVIM,Sniffles,Smartie-sv_aln,PBHoney,Smartie-sv_asm,SVIM-asm,PAV,Dipcall;NumNeighbors=1;NumThresholdNeighbors=1;MatchId=519;TruScore=0.666667;PctSeqSimilarity=0;PctSizeSimilarity=1;PctRecOverlap=1;SizeDiff=0;StartDistance=0;EndDistance=0	GT	./.
chr17	66001859	HG2_PB_assemblyticsPBcR_10512	N	<INS>	10	NoConsensusGT	END=66001859;SVTYPE=INS;SVLEN=119;SC=DeBreak,MAMnet,Sniffles2,SKSV,cuteSV,NanoVar,pbsv,SVIM,Sniffles,Smartie-sv_aln,PBHoney,Smartie-sv_asm,SVIM-asm,PAV,Dipcall;NumNeighbors=1;NumThresholdNeighbors=1;MatchId=520;TruScore=0.666667;PctSeqSimilarity=0;PctSizeSimilarity=1;PctRecOverlap=1;SizeDiff=0;StartDistance=0;EndDistance=0	GT	./.
chr17	66067437	HG2_PB_SVrefine2PB10Xhap12_12269	N	<INS>	10	PASS	END=66067437;SVTYPE=INS;SVLEN=562;SC=DeBreak,MAMnet,Sniffles2,SKSV,cuteSV,NanoVar,pbsv,SVIM,Sniffles,Smartie-sv_aln,Smartie-sv_asm,SVIM-asm,PAV,Dipcall;NumNeighbors=1;NumThresholdNeighbors=1;MatchId=521;TruScore=0.666667;PctSeqSimilarity=0;PctSizeSimilarity=1;PctRecOverlap=1;SizeDiff=0;StartDistance=0;EndDistance=0	GT	1/1
chr17	66492104	HG2_PB_SVrefine2Falcon2Bionano_8304	N	<INS>	10	NoConsensusGT	END=66492104;SVTYPE=INS;SVLEN=341;SC=DeBreak,MAMnet,SKSV,cuteSV,NanoVar,SVIM;NumNeighbors=1;NumThresholdNeighbors=1;MatchId=523;TruScore=0.179863;PctSeqSimilarity=0;PctSizeSimilarity=0.539589;PctRecOverlap=0;SizeDiff=157;StartDistance=-34;EndDistance=-34	GT	./.
chr17	67087651	HG3_Ill_scalpel_16073	N	<DEL>	20	LongReadHomRef	END=67087962;SVTYPE=DEL;SVLEN=311;SC=DeBreak,MAMnet,Sniffles2,SKSV,cuteSV,NanoVar,pbsv,SVIM,Sniffles,Smartie-sv_aln,PBHoney,Smartie-sv_asm,SVIM-asm,PAV,Dipcall;NumNeighbors=1;NumThresholdNeighbors=1;MatchId=525;TruScore=0.666667;PctSeqSimilarity=0;PctSizeSimilarity=1;PctRecOverlap=1;SizeDiff=0;StartDistance=0;EndDistance=0	GT	0/0
chr17	68060006	HG3_PB_SVrefine2Falcon1Dovetail_10437	N	<INS>	20	LongReadHomRef	END=68060006;SVTYPE=INS;SVLEN=197;SC=DeBreak,MAMnet,Sniffles2,SKSV,cuteSV,NanoVar,pbsv,SVIM,Sniffles,Smartie-sv_aln,PBHoney,Smartie-sv_asm,SVIM-asm,PAV,Dipcall;NumNeighbors=1;NumThresholdNeighbors=1;MatchId=527;TruScore=0.666667;PctSeqSimilarity=0;PctSizeSimilarity=1;PctRecOverlap=1;SizeDiff=0;StartDistance=0;EndDistance=0	GT	./.
chr17	69264600	HG3_Ill_GATKHC_26621	N	<INS>	20	LongReadHomRef	END=69264600;SVTYPE=INS;SVLEN=75;SC=DeBreak,MAMnet,Sniffles2,SKSV,cuteSV,NanoVar,pbsv,SVIM,Sniffles,Smartie-sv_aln,PBHoney,Smartie-sv_asm,SVIM-asm,PAV,Dipcall;NumNeighbors=1;NumThresholdNeighbors=1;MatchId=532;TruScore=0.666667;PctSeqSimilarity=0;PctSizeSimilarity=1;PctRecOverlap=1;SizeDiff=0;StartDistance=0;EndDistance=0	GT	0/0
chr17	69723705	HG4_Ill_GATKHC_26728	N	<INS>	10	ClusteredCalls	END=69723705;SVTYPE=INS;SVLEN=50;SC=DeBreak,MAMnet,Sniffles2,SKSV,cuteSV,NanoVar,pbsv,SVIM,Sniffles,Smartie-sv_aln,PBHoney,Smartie-sv_asm,SVIM-asm,PAV,Dipcall;NumNeighbors=1;NumThresholdNeighbors=1;MatchId=535;TruScore=0.666667;PctSeqSimilarity=0;PctSizeSimilarity=1;PctRecOverlap=1;SizeDiff=0;StartDistance=0;EndDistance=0	GT	1/1
chr17	69882913	HG3_Ill_FB_14375	N	<INS>	20	NoConsensusGT	END=69882913;SVTYPE=INS;SVLEN=56;SC=DeBreak,MAMnet,NanoVar,Smartie-sv_aln,PBHoney,Smartie-sv_asm;NumNeighbors=1;NumThresholdNeighbors=1;MatchId=536;TruScore=0.666667;PctSeqSimilarity=0;PctSizeSimilarity=1;PctRecOverlap=1;SizeDiff=0;StartDistance=0;EndDistance=0	GT	./.
chr17	69902372	HG2_Ill_150bpfermikitraw_21071	N	<INS>	10	NoConsensusGT	END=69902372;SVTYPE=INS;SVLEN=71;SC=DeBreak,MAMnet,pbsv,Smartie-sv_aln,PBHoney,Smartie-sv_asm,PAV;NumNeighbors=2;NumThresholdNeighbors=1;MatchId=537;TruScore=0.666667;PctSeqSimilarity=0;PctSizeSimilarity=1;PctRecOverlap=1;SizeDiff=0;StartDistance=0;EndDistance=0	GT	./.
chr17	69902375	HG4_PB_pbsv_16806	N	<DEL>	20	LongReadHomRef	END=69902426;SVTYPE=DEL;SVLEN=51;SC=DeBreak,MAMnet,Sniffles2,SKSV,cuteSV,NanoVar,pbsv,SVIM,Sniffles,Smartie-sv_aln,PBHoney,Smartie-sv_asm,PAV;NumNeighbors=1;NumThresholdNeighbors=1;MatchId=538;TruScore=0.666667;PctSeqSimilarity=0;PctSizeSimilarity=1;PctRecOverlap=1;SizeDiff=0;StartDistance=0;EndDistance=0	GT	0/0
chr17	70232684	HG3_Ill_SVrefine2DISCOVARDovetail_12072	N	<DEL>	20	LongReadHomRef	END=70232894;SVTYPE=DEL;SVLEN=210;SC=DeBreak,MAMnet,Sniffles2,SKSV,cuteSV,NanoVar,pbsv,SVIM,Sniffles,Smartie-sv_aln,PBHoney,Smartie-sv_asm,SVIM-asm,PAV,Dipcall;NumNeighbors=1;NumThresholdNeighbors=1;MatchId=540;TruScore=0.666667;PctSeqSimilarity=0;PctSizeSimilarity=1;PctRecOverlap=1;SizeDiff=0;StartDistance=0;EndDistance=0	GT	0/0
chr17	70324380	HG3_Ill_GATKHCSBGrefine_11033	N	<DEL>	20	LongReadHomRef	END=70324442;SVTYPE=DEL;SVLEN=62;SC=DeBreak,MAMnet,Sniffles2,SKSV,cuteSV,NanoVar,pbsv,SVIM,Sniffles,Smartie-sv_aln,PBHoney,Smartie-sv_asm,SVIM-asm,PAV,Dipcall;NumNeighbors=1;NumThresholdNeighbors=1;MatchId=541;TruScore=0.666667;PctSeqSimilarity=0;PctSizeSimilarity=1;PctRecOverlap=1;SizeDiff=0;StartDistance=0;EndDistance=0	GT	0/0
chr17	70480919	HG4_Ill_GATKHC_26744	N	<DEL>	20	LongReadHomRef	END=70480977;SVTYPE=DEL;SVLEN=58;SC=DeBreak,MAMnet,Sniffles2,SKSV,cuteSV,NanoVar,pbsv,SVIM,Sniffles,Smartie-sv_aln,PBHoney,Smartie-sv_asm,SVIM-asm,PAV,Dipcall;NumNeighbors=1;NumThresholdNeighbors=1;MatchId=542;TruScore=0.666667;PctSeqSimilarity=0;PctSizeSimilarity=1;PctRecOverlap=1;SizeDiff=0;StartDistance=0;EndDistance=0	GT	0/0
chr17	70666018	HG3_Ill_250bpfermikitraw_21697	N	<DEL>	20	LongReadHomRef	END=70666072;SVTYPE=DEL;SVLEN=54;SC=DeBreak,MAMnet,Sniffles2,cuteSV,NanoVar,pbsv,SVIM,Sniffles,Smartie-sv_aln,PBHoney,Smartie-sv_asm,SVIM-asm,PAV,Dipcall;NumNeighbors=1;NumThresholdNeighbors=1;MatchId=543;TruScore=0.666667;PctSeqSimilarity=0;PctSizeSimilarity=1;PctRecOverlap=1;SizeDiff=0;StartDistance=0;EndDistance=0	GT	./.
chr17	70697997	HG2_PB_assemblyticsPBcR_10565	N	<DEL>	10	LongReadHomRef	END=70698137;SVTYPE=DEL;SVLEN=140;SC=DeBreak,MAMnet,Sniffles2,SKSV,cuteSV,NanoVar,pbsv,SVIM,Sniffles,Smartie-sv_aln,PBHoney,Smartie-sv_asm,SVIM-asm,PAV,Dipcall;NumNeighbors=1;NumThresholdNeighbors=1;MatchId=545;TruScore=0.666667;PctSeqSimilarity=0;PctSizeSimilarity=1;PctRecOverlap=1;SizeDiff=0;StartDistance=0;EndDistance=0	GT	0/0
chr17	71144056	HG4_PB_SVrefine2Falcon1Dovetail_10468	N	<INS>	10	NoConsensusGT	END=71144056;SVTYPE=INS;SVLEN=863;SC=DeBreak,MAMnet,SKSV,cuteSV,SVIM,Sniffles,Smartie-sv_aln,PBHoney;NumNeighbors=1;NumThresholdNeighbors=1;MatchId=553;TruScore=0.666667;PctSeqSimilarity=0;PctSizeSimilarity=1;PctRecOverlap=1;SizeDiff=0;StartDistance=0;EndDistance=0	GT	./.
chr17	71188967	HG4_Ill_150bpfermikitraw_21193	N	<DEL>	20	NoConsensusGT	END=71189069;SVTYPE=DEL;SVLEN=102;SC=DeBreak,MAMnet,Sniffles2,SKSV,cuteSV,NanoVar,pbsv,SVIM,Sniffles,Smartie-sv_aln,PBHoney,Smartie-sv_asm,SVIM-asm,PAV,Dipcall;NumNeighbors=1;NumThresholdNeighbors=1;MatchId=554;TruScore=0.666667;PctSeqSimilarity=0;PctSizeSimilarity=1;PctRecOverlap=1;SizeDiff=0;StartDistance=0;EndDistance=0	GT	./.
chr17	71190518	HG4_Ill_SVrefine2DISCOVARDovetail_11838	N	<DEL>	10	LongReadHomRef	END=71190654;SVTYPE=DEL;SVLEN=136;SC=DeBreak,MAMnet,Sniffles2,SKSV,cuteSV,NanoVar,pbsv,SVIM,Sniffles,Smartie-sv_aln,PBHoney,Smartie-sv_asm,SVIM-asm,PAV,Dipcall;NumNeighbors=1;NumThresholdNeighbors=1;MatchId=555;TruScore=0.666667;PctSeqSimilarity=0;PctSizeSimilarity=1;PctRecOverlap=1;SizeDiff=0;StartDistance=0;EndDistance=0	GT	0/0
chr17	71221169	HG4_Ill_GATKHCSBGrefine_11462	N	<INS>	20	LongReadHomRef	END=71221169;SVTYPE=INS;SVLEN=151;SC=DeBreak,MAMnet,Sniffles2,SKSV,cuteSV,NanoVar,pbsv,SVIM,Sniffles,Smartie-sv_aln,PBHoney,Smartie-sv_asm,SVIM-asm,PAV,Dipcall;NumNeighbors=1;NumThresholdNeighbors=1;MatchId=556;TruScore=0.666667;PctSeqSimilarity=0;PctSizeSimilarity=1;PctRecOverlap=1;SizeDiff=0;StartDistance=0;EndDistance=0	GT	0/0
chr17	71401303	HG2_10X_SVrefine210Xhap12_11737	N	<INS>	20	ClusteredCalls	END=71401303;SVTYPE=INS;SVLEN=1205;SC=DeBreak,MAMnet,Sniffles2,SKSV,cuteSV,NanoVar,pbsv,SVIM,Sniffles,Smartie-sv_aln,PBHoney;NumNeighbors=1;NumThresholdNeighbors=1;MatchId=559;TruScore=0.304524;PctSeqSimilarity=0;PctSizeSimilarity=0.913571;PctRecOverlap=0;SizeDiff=-114;StartDistance=-301;EndDistance=-301	GT	1/1
chr17	71404204	HG2_PB_HySA_30806	N	<INS>	10	ClusteredCalls	END=71404204;SVTYPE=INS;SVLEN=163;SC=DeBreak,MAMnet,Sniffles2,SKSV,cuteSV,NanoVar,pbsv,SVIM,Sniffles,PBHoney,Smartie-sv_asm,SVIM-asm,PAV,Dipcall;NumNeighbors=1;NumThresholdNeighbors=1;MatchId=561;TruScore=0.333333;PctSeqSimilarity=0;PctSizeSimilarity=1;PctRecOverlap=0;SizeDiff=0;StartDistance=-332;EndDistance=-332	GT	0/1
chr17	71722404	HG4_PB_SVrefine2Falcon1Dovetail_10470	N	<DEL>	20	LongReadHomRef	END=71722818;SVTYPE=DEL;SVLEN=414;SC=DeBreak,MAMnet,Sniffles2,SKSV,cuteSV,NanoVar,pbsv,SVIM,Sniffles,Smartie-sv_aln,PBHoney,Smartie-sv_asm,SVIM-asm,PAV,Dipcall;NumNeighbors=1;NumThresholdNeighbors=1;MatchId=563;TruScore=0.666667;PctSeqSimilarity=0;PctSizeSimilarity=1;PctRecOverlap=1;SizeDiff=0;StartDistance=0;EndDistance=0	GT	0/0
chr17	71754097	HG3_PB_pbsv_16585	N	<INS>	10	ClusteredCalls	END=71754097;SVTYPE=INS;SVLEN=151;SC=DeBreak,MAMnet,SKSV,cuteSV,NanoVar,Sniffles,Smartie-sv_aln,PBHoney,Smartie-sv_asm,SVIM-asm,PAV,Dipcall;NumNeighbors=1;NumThresholdNeighbors=1;MatchId=564;TruScore=0.666667;PctSeqSimilarity=0;PctSizeSimilarity=1;PctRecOverlap=1;SizeDiff=0;StartDistance=0;EndDistance=0	GT	1/1
chr17	72639136	HG4_CG_vcfBeta_10609	N	<DEL>	20	ClusteredCalls	END=72639234;SVTYPE=DEL;SVLEN=98;SC=DeBreak,MAMnet,Sniffles2,SKSV,cuteSV,NanoVar,pbsv,SVIM,Sniffles,Smartie-sv_aln,PBHoney,Smartie-sv_asm,SVIM-asm,PAV,Dipcall;NumNeighbors=1;NumThresholdNeighbors=1;MatchId=569;TruScore=0.666667;PctSeqSimilarity=0;PctSizeSimilarity=1;PctRecOverlap=1;SizeDiff=0;StartDistance=0;EndDistance=0	GT	0/1
chr17	72729588	HG3_PB_assemblyticsfalcon_10939	N	<INS>	10	LongReadHomRef	END=72729588;SVTYPE=INS;SVLEN=929;SC=DeBreak,MAMnet,Sniffles2,SKSV,cuteSV,pbsv,SVIM,Sniffles,Smartie-sv_aln,PBHoney,Smartie-sv_asm,SVIM-asm,PAV,Dipcall;NumNeighbors=1;NumThresholdNeighbors=1;MatchId=570;TruScore=0.666667;PctSeqSimilarity=0;PctSizeSimilarity=1;PctRecOverlap=1;SizeDiff=0;StartDistance=0;EndDistance=0	GT	0/0
chr17	72889676	HG2_Ill_Krunchall_22744	N	<INS>	20	ClusteredCalls	END=72889676;SVTYPE=INS;SVLEN=72;SC=DeBreak,MAMnet,Sniffles2,SKSV,cuteSV,NanoVar,pbsv,SVIM,Sniffles,Smartie-sv_aln,PBHoney,Smartie-sv_asm,SVIM-asm,PAV,Dipcall;NumNeighbors=1;NumThresholdNeighbors=1;MatchId=571;TruScore=0.666667;PctSeqSimilarity=0;PctSizeSimilarity=1;PctRecOverlap=1;SizeDiff=0;StartDistance=0;EndDistance=0	GT	1/1
chr17	73190680	HG3_10X_allpass_3220	N	<DEL>	20	NoConsensusGT	END=73191002;SVTYPE=DEL;SVLEN=322;SC=DeBreak,MAMnet,Sniffles2,SKSV,cuteSV,NanoVar,pbsv,SVIM,Sniffles,Smartie-sv_aln,PBHoney,Smartie-sv_asm,SVIM-asm,PAV,Dipcall;NumNeighbors=1;NumThresholdNeighbors=1;MatchId=572;TruScore=0.666667;PctSeqSimilarity=0;PctSizeSimilarity=1;PctRecOverlap=1;SizeDiff=0;StartDistance=0;EndDistance=0	GT	0/0
chr17	73272476	HG3_PB_SVrefine2PBcRDovetail_8190	N	<DEL>	10	LongReadHomRef	END=73272783;SVTYPE=DEL;SVLEN=307;SC=DeBreak,MAMnet,Sniffles2,SKSV,cuteSV,NanoVar,pbsv,SVIM,Sniffles,Smartie-sv_aln,PBHoney,Smartie-sv_asm,SVIM-asm,PAV,Dipcall;NumNeighbors=1;NumThresholdNeighbors=1;MatchId=573;TruScore=0.666667;PctSeqSimilarity=0;PctSizeSimilarity=1;PctRecOverlap=1;SizeDiff=0;StartDistance=0;EndDistance=0	GT	0/0
chr17	73542630	HG4_Ill_SVrefine2DISCOVARDovetail_11853	N	<DEL>	20	LongReadHomRef	END=73542846;SVTYPE=DEL;SVLEN=216;SC=DeBreak,MAMnet,Sniffles2,SKSV,cuteSV,NanoVar,pbsv,SVIM,Sniffles,Smartie-sv_aln,PBHoney,Smartie-sv_asm,SVIM-asm,PAV,Dipcall;NumNeighbors=1;NumThresholdNeighbors=1;MatchId=574;TruScore=0.666667;PctSeqSimilarity=0;PctSizeSimilarity=1;PctRecOverlap=1;SizeDiff=0;StartDistance=0;EndDistance=0	GT	0/0
chr17	73799115	HG4_PB_SVrefine2Falcon1Dovetail_10484	N	<DEL>	20	LongReadHomRef	END=73799210;SVTYPE=DEL;SVLEN=95;SC=DeBreak,MAMnet,Sniffles2,SKSV,cuteSV,NanoVar,pbsv,SVIM,Sniffles,Smartie-sv_aln,PBHoney,Smartie-sv_asm,SVIM-asm,PAV,Dipcall;NumNeighbors=1;NumThresholdNeighbors=1;MatchId=575;TruScore=0.666667;PctSeqSimilarity=0;PctSizeSimilarity=1;PctRecOverlap=1;SizeDiff=0;StartDistance=0;EndDistance=0	GT	0/0
chr17	74253419	HG2_10X_SVrefine210Xhap12_11759	N	<DEL>	20	LongReadHomRef	END=74253569;SVTYPE=DEL;SVLEN=150;SC=DeBreak,MAMnet,Sniffles2,SKSV,cuteSV,NanoVar,pbsv,SVIM,Sniffles,Smartie-sv_aln,PBHoney,Smartie-sv_asm,SVIM-asm,PAV,Dipcall;NumNeighbors=1;NumThresholdNeighbors=1;MatchId=579;TruScore=0.666667;PctSeqSimilarity=0;PctSizeSimilarity=1;PctRecOverlap=1;SizeDiff=0;StartDistance=0;EndDistance=0	GT	0/0
chr17	74319260	HG4_PB_SVrefine2Falcon1Dovetail_10486	N	<INS>	10	LongReadHomRef	END=74319260;SVTYPE=INS;SVLEN=2992;SC=DeBreak,MAMnet,Sniffles2,SKSV,cuteSV,NanoVar,pbsv,SVIM,Sniffles,Smartie-sv_aln,PBHoney,Smartie-sv_asm,SVIM-asm,PAV,Dipcall;NumNeighbors=1;NumThresholdNeighbors=1;MatchId=580;TruScore=0.666667;PctSeqSimilarity=0;PctSizeSimilarity=1;PctRecOverlap=1;SizeDiff=0;StartDistance=0;EndDistance=0	GT	0/0
chr17	74374472	HG3_PB_HySA_25523	N	<INS>	10	LongReadHomRef	END=74374472;SVTYPE=INS;SVLEN=334;SC=DeBreak,MAMnet,Sniffles2,SKSV,cuteSV,NanoVar,pbsv,SVIM,Sniffles,Smartie-sv_aln,PBHoney,Smartie-sv_asm,SVIM-asm,PAV,Dipcall;NumNeighbors=1;NumThresholdNeighbors=1;MatchId=581;TruScore=0.666667;PctSeqSimilarity=0;PctSizeSimilarity=1;PctRecOverlap=1;SizeDiff=0;StartDistance=0;EndDistance=0	GT	./.
chr17	74783325	HG4_Ill_MetaSV_2088	N	<DEL>	20	LongReadHomRef	END=74788308;SVTYPE=DEL;SVLEN=4983;SC=DeBreak,MAMnet,Sniffles2,SKSV,cuteSV,NanoVar,pbsv,SVIM,Sniffles,Smartie-sv_aln,PBHoney,Smartie-sv_asm,SVIM-asm,PAV,Dipcall;NumNeighbors=1;NumThresholdNeighbors=1;MatchId=584;TruScore=0.666667;PctSeqSimilarity=0;PctSizeSimilarity=1;PctRecOverlap=1;SizeDiff=0;StartDistance=0;EndDistance=0	GT	0/0
chr17	75245898	HG2_Ill_MetaSV_2031	N	<DEL>	20	ClusteredCalls	END=75245954;SVTYPE=DEL;SVLEN=56;SC=DeBreak,MAMnet,SKSV,NanoVar,Sniffles,PBHoney,SVIM-asm,PAV;NumNeighbors=1;NumThresholdNeighbors=1;MatchId=586;TruScore=0.666667;PctSeqSimilarity=0;PctSizeSimilarity=1;PctRecOverlap=1;SizeDiff=0;StartDistance=0;EndDistance=0	GT	1/1
chr17	75280173	HG3_Ill_SVrefine2DISCOVARDovetail_12108	N	<INS>	20	LongReadHomRef	END=75280173;SVTYPE=INS;SVLEN=88;SC=DeBreak,MAMnet,Sniffles2,SKSV,cuteSV,NanoVar,pbsv,SVIM,Sniffles,Smartie-sv_aln,PBHoney,Smartie-sv_asm,SVIM-asm,PAV,Dipcall;NumNeighbors=1;NumThresholdNeighbors=1;MatchId=587;TruScore=0.666667;PctSeqSimilarity=0;PctSizeSimilarity=1;PctRecOverlap=1;SizeDiff=0;StartDistance=0;EndDistance=0	GT	0/0
chr17	75296788	HG2_Ill_SVrefine2DISCOVARplusDovetail_5323	N	<DEL>	20	LongReadHomRef	END=75296918;SVTYPE=DEL;SVLEN=130;SC=DeBreak,MAMnet,Sniffles2,SKSV,cuteSV,NanoVar,pbsv,SVIM,Sniffles,Smartie-sv_aln,PBHoney,Smartie-sv_asm,SVIM-asm,PAV,Dipcall;NumNeighbors=1;NumThresholdNeighbors=1;MatchId=588;TruScore=0.666667;PctSeqSimilarity=0;PctSizeSimilarity=1;PctRecOverlap=1;SizeDiff=0;StartDistance=0;EndDistance=0	GT	0/0
chr17	75376343	HG3_Ill_GATKHC_26718	N	<INS>	20	NoConsensusGT	END=75376343;SVTYPE=INS;SVLEN=53;SC=DeBreak,MAMnet,Sniffles2,SKSV,cuteSV,NanoVar,pbsv,SVIM,Sniffles,Smartie-sv_aln,PBHoney,SVIM-asm,PAV;NumNeighbors=1;NumThresholdNeighbors=1;MatchId=590;TruScore=0.666667;PctSeqSimilarity=0;PctSizeSimilarity=1;PctRecOverlap=1;SizeDiff=0;StartDistance=0;EndDistance=0	GT	./.
chr17	75936000	HG3_PB_pbsv_16637	N	<INS>	10	LongReadHomRef	END=75936000;SVTYPE=INS;SVLEN=336;SC=DeBreak,MAMnet,Sniffles2,SKSV,cuteSV,NanoVar,pbsv,SVIM,Sniffles,Smartie-sv_aln,PBHoney,Smartie-sv_asm,SVIM-asm,PAV,Dipcall;NumNeighbors=1;NumThresholdNeighbors=1;MatchId=599;TruScore=0.666667;PctSeqSimilarity=0;PctSizeSimilarity=1;PctRecOverlap=1;SizeDiff=0;StartDistance=0;EndDistance=0	GT	0/0
chr17	76434500	HG2_PB_assemblyticsfalcon_11035	N	<INS>	10	ClusteredCalls	END=76434500;SVTYPE=INS;SVLEN=900;SC=DeBreak,MAMnet,Sniffles2,SKSV,cuteSV,NanoVar,SVIM,Sniffles,Smartie-sv_aln,PBHoney,PAV;NumNeighbors=1;NumThresholdNeighbors=1;MatchId=604;TruScore=0.666667;PctSeqSimilarity=0;PctSizeSimilarity=1;PctRecOverlap=1;SizeDiff=0;StartDistance=0;EndDistance=0	GT	1/1
chr17	76583183	HG3_Ill_GATKHCSBGrefine_11070	N	<DEL>	20	LongReadHomRef	END=76583258;SVTYPE=DEL;SVLEN=75;SC=DeBreak,MAMnet,Sniffles2,SKSV,cuteSV,NanoVar,pbsv,SVIM,Sniffles,Smartie-sv_aln,PBHoney,Smartie-sv_asm,SVIM-asm,PAV,Dipcall;NumNeighbors=1;NumThresholdNeighbors=1;MatchId=606;TruScore=0.666667;PctSeqSimilarity=0;PctSizeSimilarity=1;PctRecOverlap=1;SizeDiff=0;StartDistance=0;EndDistance=0	GT	./.
chr17	77005257	HG3_Ill_manta_3722	N	<DEL>	20	LongReadHomRef	END=77005310;SVTYPE=DEL;SVLEN=53;SC=DeBreak,MAMnet,Sniffles2,SKSV,cuteSV,NanoVar,pbsv,SVIM,Sniffles,Smartie-sv_aln,PBHoney,Smartie-sv_asm,SVIM-asm,PAV,Dipcall;NumNeighbors=1;NumThresholdNeighbors=1;MatchId=608;TruScore=0.666667;PctSeqSimilarity=0;PctSizeSimilarity=1;PctRecOverlap=1;SizeDiff=0;StartDistance=0;EndDistance=0	GT	./.
chr17	77060875	HG3_Ill_SVrefine2DISCOVARDovetail_12120	N	<DEL>	20	NoConsensusGT	END=77062784;SVTYPE=DEL;SVLEN=1909;SC=DeBreak,MAMnet,Sniffles2,SKSV,cuteSV,NanoVar,pbsv,SVIM,Sniffles,Smartie-sv_aln,PBHoney,Smartie-sv_asm,SVIM-asm,PAV,Dipcall;NumNeighbors=1;NumThresholdNeighbors=1;MatchId=609;TruScore=0.666667;PctSeqSimilarity=0;PctSizeSimilarity=1;PctRecOverlap=1;SizeDiff=0;StartDistance=0;EndDistance=0	GT	./.
chr17	77134678	HG3_PB_SVrefine2PBcRDovetail_8228	N	<INS>	10	NoConsensusGT	END=77134678;SVTYPE=INS;SVLEN=124;SC=DeBreak,MAMnet,Sniffles2,SKSV,cuteSV,NanoVar,pbsv;NumNeighbors=3;NumThresholdNeighbors=3;MatchId=610;TruScore=0.325269;PctSeqSimilarity=0;PctSizeSimilarity=0.975806;PctRecOverlap=0;SizeDiff=3;StartDistance=-95;EndDistance=-95	GT	./.
chr17	77134768	HG4_Ill_250bpfermikitraw_22058	N	<INS>	20	PASS	END=77134768;SVTYPE=INS;SVLEN=79;SC=DeBreak,MAMnet,Sniffles2,SKSV,cuteSV,NanoVar,pbsv,SVIM,Sniffles,Smartie-sv_aln,PBHoney,Smartie-sv_asm,SVIM-asm,PAV,Dipcall;NumNeighbors=2;NumThresholdNeighbors=2;MatchId=611;TruScore=0.666667;PctSeqSimilarity=0;PctSizeSimilarity=1;PctRecOverlap=1;SizeDiff=0;StartDistance=0;EndDistance=0	GT	1/1
chr17	77134773	HG3_Ill_GATKHCSBGrefine_11075	N	<INS>	20	NoConsensusGT	END=77134773;SVTYPE=INS;SVLEN=121;SC=DeBreak,MAMnet,SKSV,cuteSV,NanoVar,pbsv,SVIM,Sniffles,Smartie-sv_aln,PBHoney,Smartie-sv_asm,SVIM-asm,PAV,Dipcall;NumNeighbors=1;NumThresholdNeighbors=1;MatchId=612;TruScore=0.255274;PctSeqSimilarity=0;PctSizeSimilarity=0.765823;PctRecOverlap=0;SizeDiff=-37;StartDistance=-18;EndDistance=-18	GT	./.
chr17	77279947	HG2_Ill_150bpfermikitraw_21164	N	<DEL>	10	LongReadHomRef	END=77280002;SVTYPE=DEL;SVLEN=55;SC=DeBreak,MAMnet,Sniffles2,SKSV,cuteSV,NanoVar,pbsv,SVIM,Sniffles,Smartie-sv_aln,PBHoney,Smartie-sv_asm,SVIM-asm,PAV,Dipcall;NumNeighbors=1;NumThresholdNeighbors=1;MatchId=614;TruScore=0.666667;PctSeqSimilarity=0;PctSizeSimilarity=1;PctRecOverlap=1;SizeDiff=0;StartDistance=0;EndDistance=0	GT	0/0
chr17	77315880	HG3_Ill_svaba_21179	N	<DEL>	20	LongReadHomRef	END=77315989;SVTYPE=DEL;SVLEN=109;SC=DeBreak,MAMnet,Sniffles2,SKSV,cuteSV,NanoVar,pbsv,SVIM,Sniffles,Smartie-sv_aln,PBHoney,Smartie-sv_asm,SVIM-asm,PAV,Dipcall;NumNeighbors=1;NumThresholdNeighbors=1;MatchId=616;TruScore=0.666667;PctSeqSimilarity=0;PctSizeSimilarity=1;PctRecOverlap=1;SizeDiff=0;StartDistance=0;EndDistance=0	GT	0/0
chr17	77479524	HG2_PB_SVrefine2Falcon2Bionano_8364	N	<INS>	10	NoConsensusGT	END=77479524;SVTYPE=INS;SVLEN=1496;SC=DeBreak,MAMnet,Sniffles2,SKSV,cuteSV,NanoVar,pbsv,SVIM,Sniffles,Smartie-sv_aln,PBHoney;NumNeighbors=2;NumThresholdNeighbors=2;MatchId=617;TruScore=0.666667;PctSeqSimilarity=0;PctSizeSimilarity=1;PctRecOverlap=1;SizeDiff=0;StartDistance=0;EndDistance=0	GT	./.
chr17	77479565	HG4_PB_assemblyticsfalcon_10820	N	<INS>	10	LongReadHomRef	END=77479565;SVTYPE=INS;SVLEN=1942;SC=DeBreak,MAMnet,Sniffles2,SKSV,cuteSV,NanoVar,pbsv,SVIM,Sniffles,Smartie-sv_aln,PBHoney,Smartie-sv_asm,SVIM-asm,PAV,Dipcall;NumNeighbors=1;NumThresholdNeighbors=1;MatchId=618;TruScore=0.666667;PctSeqSimilarity=0;PctSizeSimilarity=1;PctRecOverlap=1;SizeDiff=0;StartDistance=0;EndDistance=0	GT	./.
chr17	77491567	HG2_PB_SVrefine2Falcon2Bionano_8365	N	<INS>	10	NoConsensusGT	END=77491567;SVTYPE=INS;SVLEN=507;SC=DeBreak,MAMnet,Sniffles2,cuteSV,pbsv,SVIM,Sniffles,Smartie-sv_aln,PBHoney;NumNeighbors=1;NumThresholdNeighbors=1;MatchId=619;TruScore=0.666667;PctSeqSimilarity=0;PctSizeSimilarity=1;PctRecOverlap=1;SizeDiff=0;StartDistance=0;EndDistance=0	GT	./.
chr17	77508849	HG2_Ill_GATKHCSBGrefine_11147	N	<DEL>	20	NoConsensusGT	END=77508899;SVTYPE=DEL;SVLEN=50;SC=DeBreak,MAMnet,Sniffles2,SKSV,cuteSV,NanoVar,pbsv,SVIM,Sniffles,Smartie-sv_aln,PBHoney,PAV;NumNeighbors=1;NumThresholdNeighbors=1;MatchId=620;TruScore=0.666667;PctSeqSimilarity=0;PctSizeSimilarity=1;PctRecOverlap=1;SizeDiff=0;StartDistance=0;EndDistance=0	GT	./.
chr17	77663445	HG4_Ill_GATKHC_26852	N	<DEL>	20	LongReadHomRef	END=77663503;SVTYPE=DEL;SVLEN=58;SC=DeBreak,MAMnet,Sniffles2,SKSV,cuteSV,NanoVar,pbsv,SVIM,Sniffles,Smartie-sv_aln,PBHoney,Smartie-sv_asm,SVIM-asm,PAV,Dipcall;NumNeighbors=1;NumThresholdNeighbors=1;MatchId=621;TruScore=0.666667;PctSeqSimilarity=0;PctSizeSimilarity=1;PctRecOverlap=1;SizeDiff=0;StartDistance=0;EndDistance=0	GT	0/0
chr17	77673299	HG4_Ill_GATKHC_26855	N	<DEL>	20	LongReadHomRef	END=77673383;SVTYPE=DEL;SVLEN=84;SC=DeBreak,MAMnet,Sniffles2,SKSV,cuteSV,NanoVar,pbsv,SVIM,Sniffles,Smartie-sv_aln,PBHoney,Smartie-sv_asm,SVIM-asm,PAV,Dipcall;NumNeighbors=1;NumThresholdNeighbors=1;MatchId=622;TruScore=0.666667;PctSeqSimilarity=0;PctSizeSimilarity=1;PctRecOverlap=1;SizeDiff=0;StartDistance=0;EndDistance=0	GT	0/0
chr17	77676664	HG4_Ill_GATKHC_26856	N	<DEL>	20	NoConsensusGT	END=77676742;SVTYPE=DEL;SVLEN=78;SC=DeBreak,MAMnet,Sniffles2,SKSV,cuteSV,NanoVar,pbsv,SVIM,Sniffles,Smartie-sv_aln,PBHoney,Smartie-sv_asm,SVIM-asm,PAV,Dipcall;NumNeighbors=1;NumThresholdNeighbors=1;MatchId=623;TruScore=0.666667;PctSeqSimilarity=0;PctSizeSimilarity=1;PctRecOverlap=1;SizeDiff=0;StartDistance=0;EndDistance=0	GT	./.
chr17	77998086	HG2_PB_SVrefine2Falcon2Bionano_8370	N	<INS>	10	ClusteredCalls	END=77998086;SVTYPE=INS;SVLEN=615;SC=DeBreak,MAMnet,Sniffles2,SKSV,cuteSV,NanoVar,pbsv,SVIM,Sniffles,Smartie-sv_aln,PBHoney;NumNeighbors=2;NumThresholdNeighbors=1;MatchId=624;TruScore=0.190244;PctSeqSimilarity=0;PctSizeSimilarity=0.570732;PctRecOverlap=0;SizeDiff=264;StartDistance=-298;EndDistance=-298	GT	1/1
chr17	77998258	HG4_Ill_GATKHC_26861	N	<INS>	20	ClusteredCalls	END=77998258;SVTYPE=INS;SVLEN=275;SC=DeBreak,MAMnet,Sniffles2,SKSV,cuteSV,NanoVar,pbsv,SVIM,Sniffles,Smartie-sv_aln,PBHoney,Smartie-sv_asm,SVIM-asm,PAV,Dipcall;NumNeighbors=1;NumThresholdNeighbors=1;MatchId=625;TruScore=0.666667;PctSeqSimilarity=0;PctSizeSimilarity=1;PctRecOverlap=1;SizeDiff=0;StartDistance=0;EndDistance=0	GT	1/1
chr17	77998792	HG4_PB_SVrefine2Falcon1Dovetail_10524	N	<INS>	10	ClusteredCalls	END=77998792;SVTYPE=INS;SVLEN=749;SC=DeBreak,MAMnet,Sniffles2,SKSV,cuteSV,NanoVar,pbsv,SVIM,Sniffles,Smartie-sv_aln,PBHoney,Smartie-sv_asm,SVIM-asm,PAV,Dipcall;NumNeighbors=1;NumThresholdNeighbors=1;MatchId=627;TruScore=0.666667;PctSeqSimilarity=0;PctSizeSimilarity=1;PctRecOverlap=1;SizeDiff=0;StartDistance=0;EndDistance=0	GT	1/1
chr17	78158418	HG4_10X_allpass_3070	N	<DEL>	20	LongReadHomRef	END=78158592;SVTYPE=DEL;SVLEN=174;SC=DeBreak,MAMnet,Sniffles2,SKSV,cuteSV,NanoVar,pbsv,SVIM,Sniffles,Smartie-sv_aln,PBHoney,Smartie-sv_asm,SVIM-asm,PAV,Dipcall;NumNeighbors=1;NumThresholdNeighbors=1;MatchId=633;TruScore=0.666667;PctSeqSimilarity=0;PctSizeSimilarity=1;PctRecOverlap=1;SizeDiff=0;StartDistance=0;EndDistance=0	GT	./.
chr17	78287208	HG3_PB_SVrefine2Falcon1Dovetail_10514	N	<DEL>	10	ClusteredCalls	END=78288298;SVTYPE=DEL;SVLEN=1090;SC=DeBreak,MAMnet,Sniffles2,SKSV,cuteSV,NanoVar,pbsv,SVIM,Sniffles,Smartie-sv_aln,PBHoney,Smartie-sv_asm,SVIM-asm,PAV,Dipcall;NumNeighbors=1;NumThresholdNeighbors=1;MatchId=639;TruScore=0.338478;PctSeqSimilarity=0;PctSizeSimilarity=0.837615;PctRecOverlap=0.177819;SizeDiff=177;StartDistance=-897;EndDistance=-720	GT	0/1
chr17	78289343	HG2_PB_SVrefine2PBcRplusDovetail_4546	N	<DEL>	10	ClusteredCalls	END=78289647;SVTYPE=DEL;SVLEN=304;SC=DeBreak,MAMnet,Sniffles2,SKSV,cuteSV,NanoVar,pbsv,SVIM,Sniffles,Smartie-sv_aln,PBHoney,Smartie-sv_asm,SVIM-asm,PAV,Dipcall;NumNeighbors=2;NumThresholdNeighbors=2;MatchId=641;TruScore=0.666667;PctSeqSimilarity=0;PctSizeSimilarity=1;PctRecOverlap=1;SizeDiff=0;StartDistance=0;EndDistance=0	GT	0/1
chr17	78289537	HG3_Ill_manta_3724	N	<DEL>	10	ClusteredCalls	END=78289714;SVTYPE=DEL;SVLEN=177;SC=DeBreak,MAMnet,Sniffles2,SKSV,cuteSV,NanoVar,pbsv,SVIM,Sniffles,Smartie-sv_aln,PBHoney,Smartie-sv_asm,SVIM-asm,PAV,Dipcall;NumNeighbors=1;NumThresholdNeighbors=1;MatchId=642;TruScore=0.666667;PctSeqSimilarity=0;PctSizeSimilarity=1;PctRecOverlap=1;SizeDiff=0;StartDistance=0;EndDistance=0	GT	0/1
chr17	78329106	HG4_PB_SVrefine2PBcRDovetail_8501	N	<DEL>	20	ClusteredCalls	END=78329475;SVTYPE=DEL;SVLEN=369;SC=DeBreak,MAMnet,Sniffles2,SKSV,cuteSV,NanoVar,pbsv,SVIM,Sniffles,Smartie-sv_aln,PBHoney,Smartie-sv_asm,SVIM-asm,PAV,Dipcall;NumNeighbors=1;NumThresholdNeighbors=1;MatchId=644;TruScore=0.666667;PctSeqSimilarity=0;PctSizeSimilarity=1;PctRecOverlap=1;SizeDiff=0;StartDistance=0;EndDistance=0	GT	0/1
chr17	78461860	HG2_Ill_GATKHCSBGrefine_11159	N	<DEL>	20	ClusteredCalls	END=78462871;SVTYPE=DEL;SVLEN=1011;SC=DeBreak,MAMnet,SKSV,cuteSV,NanoVar,pbsv,Sniffles,PBHoney,Smartie-sv_asm,SVIM-asm,PAV;NumNeighbors=3;NumThresholdNeighbors=3;MatchId=645;TruScore=0.666667;PctSeqSimilarity=0;PctSizeSimilarity=1;PctRecOverlap=1;SizeDiff=0;StartDistance=0;EndDistance=0	GT	0/1
chr17	78462429	HG3_PB_assemblyticsfalcon_11053	N	<DEL>	10	ClusteredCalls	END=78463145;SVTYPE=DEL;SVLEN=716;SC=DeBreak,MAMnet,SKSV,cuteSV,NanoVar,pbsv,Sniffles,PBHoney,Smartie-sv_asm,PAV;NumNeighbors=2;NumThresholdNeighbors=2;MatchId=646;TruScore=0.666667;PctSeqSimilarity=0;PctSizeSimilarity=1;PctRecOverlap=1;SizeDiff=0;StartDistance=0;EndDistance=0	GT	1/1
chr17	78462977	HG2_PB_pbsv_17013	N	<DEL>	20	ClusteredCalls	END=78463510;SVTYPE=DEL;SVLEN=533;SC=DeBreak,MAMnet,SKSV,cuteSV,pbsv,PBHoney,Smartie-sv_asm,PAV,Dipcall;NumNeighbors=1;NumThresholdNeighbors=1;MatchId=647;TruScore=0.666667;PctSeqSimilarity=0;PctSizeSimilarity=1;PctRecOverlap=1;SizeDiff=0;StartDistance=0;EndDistance=0	GT	0/1
chr17	78539333	HG2_PB_SVrefine2PBcRplusDovetail_4551	N	<INS>	20	NoConsensusGT	END=78539333;SVTYPE=INS;SVLEN=104;SC=DeBreak,MAMnet,Sniffles2,SKSV,cuteSV,NanoVar,pbsv;NumNeighbors=2;NumThresholdNeighbors=1;MatchId=650;TruScore=0.166667;PctSeqSimilarity=0;PctSizeSimilarity=0.5;PctRecOverlap=0;SizeDiff=52;StartDistance=-92;EndDistance=-92	GT	./.
chr17	78539343	HG4_Ill_250bpfermikitraw_22089	N	<DEL>	20	LongReadHomRef	END=78539395;SVTYPE=DEL;SVLEN=52;SC=DeBreak,MAMnet,Sniffles2,SKSV,cuteSV,NanoVar,pbsv,SVIM,Sniffles,Smartie-sv_aln,PBHoney,Smartie-sv_asm,SVIM-asm,PAV,Dipcall;NumNeighbors=1;NumThresholdNeighbors=1;MatchId=651;TruScore=0.666667;PctSeqSimilarity=0;PctSizeSimilarity=1;PctRecOverlap=1;SizeDiff=0;StartDistance=0;EndDistance=0	GT	0/0
chr17	78564322	HG2_Ill_250bpfermikitraw_22470	N	<DEL>	20	NoConsensusGT	END=78564395;SVTYPE=DEL;SVLEN=73;SC=DeBreak,MAMnet,Sniffles2,SKSV,cuteSV,NanoVar,pbsv,SVIM,Sniffles,Smartie-sv_aln,PBHoney,Smartie-sv_asm,SVIM-asm,PAV,Dipcall;NumNeighbors=1;NumThresholdNeighbors=1;MatchId=653;TruScore=0.666667;PctSeqSimilarity=0;PctSizeSimilarity=1;PctRecOverlap=1;SizeDiff=0;StartDistance=0;EndDistance=0	GT	./.
chr17	78574650	HG3_Ill_scalpel_16211	N	<DEL>	20	LongReadHomRef	END=78574717;SVTYPE=DEL;SVLEN=67;SC=DeBreak,MAMnet,Sniffles2,SKSV,cuteSV,NanoVar,pbsv,SVIM,Sniffles,Smartie-sv_aln,PBHoney,Smartie-sv_asm,SVIM-asm,PAV,Dipcall;NumNeighbors=1;NumThresholdNeighbors=1;MatchId=654;TruScore=0.666667;PctSeqSimilarity=0;PctSizeSimilarity=1;PctRecOverlap=1;SizeDiff=0;StartDistance=0;EndDistance=0	GT	0/0
chr17	78602829	HG3_Ill_GATKHCSBGrefine_11091	N	<DEL>	20	LongReadHomRef	END=78602899;SVTYPE=DEL;SVLEN=70;SC=DeBreak,MAMnet,Sniffles2,SKSV,cuteSV,NanoVar,pbsv,SVIM,Sniffles,Smartie-sv_aln,PBHoney,Smartie-sv_asm,SVIM-asm,PAV,Dipcall;NumNeighbors=1;NumThresholdNeighbors=1;MatchId=656;TruScore=0.666667;PctSeqSimilarity=0;PctSizeSimilarity=1;PctRecOverlap=1;SizeDiff=0;StartDistance=0;EndDistance=0	GT	0/0
chr17	78660160	HG4_Ill_GATKHCSBGrefine_11520	N	<INS>	20	ClusteredCalls	END=78660160;SVTYPE=INS;SVLEN=208;SC=DeBreak,MAMnet,Sniffles2,SKSV,cuteSV,NanoVar,pbsv,SVIM,Sniffles,Smartie-sv_aln,PBHoney,Smartie-sv_asm,SVIM-asm,PAV,Dipcall;NumNeighbors=1;NumThresholdNeighbors=1;MatchId=661;TruScore=0.666667;PctSeqSimilarity=0;PctSizeSimilarity=1;PctRecOverlap=1;SizeDiff=0;StartDistance=0;EndDistance=0	GT	1/1
chr17	78717470	HG3_PB_SVrefine2PBcRDovetail_8252	N	<DEL>	10	NoConsensusGT	END=78717992;SVTYPE=DEL;SVLEN=522;SC=DeBreak,MAMnet,SKSV,cuteSV,pbsv;NumNeighbors=2;NumThresholdNeighbors=1;MatchId=662;TruScore=0.471677;PctSeqSimilarity=0;PctSizeSimilarity=0.707317;PctRecOverlap=0.707713;SizeDiff=-216;StartDistance=0;EndDistance=-216	GT	./.
chr17	78717546	HG3_Ill_Spiral_17386	N	<INS>	20	NoConsensusGT	END=78717546;SVTYPE=INS;SVLEN=54;SC=DeBreak,MAMnet,Sniffles2,SKSV,cuteSV,NanoVar,pbsv,SVIM,Sniffles,Smartie-sv_aln,PBHoney,Smartie-sv_asm,SVIM-asm,PAV,Dipcall;NumNeighbors=1;NumThresholdNeighbors=1;MatchId=664;TruScore=0.666667;PctSeqSimilarity=0;PctSizeSimilarity=1;PctRecOverlap=1;SizeDiff=0;StartDistance=0;EndDistance=0	GT	./.
chr17	78785419	HG4_Ill_GATKHCSBGrefine_11523	N	<INS>	20	LongReadHomRef	END=78785419;SVTYPE=INS;SVLEN=150;SC=DeBreak,MAMnet,Sniffles2,SKSV,cuteSV,NanoVar,pbsv,SVIM,Sniffles,Smartie-sv_aln,PBHoney,Smartie-sv_asm,SVIM-asm,PAV,Dipcall;NumNeighbors=1;NumThresholdNeighbors=1;MatchId=665;TruScore=0.666667;PctSeqSimilarity=0;PctSizeSimilarity=1;PctRecOverlap=1;SizeDiff=0;StartDistance=0;EndDistance=0	GT	0/0
chr17	78789664	HG3_Ill_150bpfermikitraw_21232	N	<DEL>	20	LongReadHomRef	END=78789736;SVTYPE=DEL;SVLEN=72;SC=DeBreak,MAMnet,Sniffles2,SKSV,cuteSV,NanoVar,pbsv,SVIM,Sniffles,Smartie-sv_aln,PBHoney,Smartie-sv_asm,SVIM-asm,PAV,Dipcall;NumNeighbors=1;NumThresholdNeighbors=1;MatchId=666;TruScore=0.666667;PctSeqSimilarity=0;PctSizeSimilarity=1;PctRecOverlap=1;SizeDiff=0;StartDistance=0;EndDistance=0	GT	0/0
chr17	78814074	HG2_Ill_SVrefine2DISCOVARplusDovetail_5356	N	<DEL>	20	LongReadHomRef	END=78815575;SVTYPE=DEL;SVLEN=1501;SC=DeBreak,MAMnet,Sniffles2,SKSV,cuteSV,NanoVar,pbsv,SVIM,Sniffles,Smartie-sv_aln,PBHoney,Smartie-sv_asm,SVIM-asm,PAV,Dipcall;NumNeighbors=1;NumThresholdNeighbors=1;MatchId=667;TruScore=0.666667;PctSeqSimilarity=0;PctSizeSimilarity=1;PctRecOverlap=1;SizeDiff=0;StartDistance=0;EndDistance=0	GT	0/0
chr17	78838061	HG3_Ill_SVrefine2DISCOVARDovetail_12143	N	<INS>	20	NoConsensusGT	END=78838061;SVTYPE=INS;SVLEN=147;SC=DeBreak,MAMnet,Sniffles2,SKSV,cuteSV,NanoVar,pbsv;NumNeighbors=1;NumThresholdNeighbors=1;MatchId=670;TruScore=0.213152;PctSeqSimilarity=0;PctSizeSimilarity=0.639456;PctRecOverlap=0;SizeDiff=53;StartDistance=-65;EndDistance=-65	GT	./.
chr17	78870227	HG4_Ill_150bpfermikitraw_21288	N	<DEL>	10	LongReadHomRef	END=78870277;SVTYPE=DEL;SVLEN=50;SC=DeBreak,MAMnet,Sniffles2,SKSV,cuteSV,NanoVar,pbsv,SVIM,Sniffles,Smartie-sv_aln,PBHoney,Smartie-sv_asm,SVIM-asm,PAV,Dipcall;NumNeighbors=1;NumThresholdNeighbors=1;MatchId=672;TruScore=0.666667;PctSeqSimilarity=0;PctSizeSimilarity=1;PctRecOverlap=1;SizeDiff=0;StartDistance=0;EndDistance=0	GT	0/0
chr17	78892267	HG3_Ill_GATKHCSBGrefine_11096	N	<DEL>	20	PASS	END=78892348;SVTYPE=DEL;SVLEN=81;SC=DeBreak,MAMnet,Sniffles2,SKSV,cuteSV,NanoVar,pbsv,SVIM,Sniffles,Smartie-sv_aln,PBHoney,Smartie-sv_asm,SVIM-asm,PAV,Dipcall;NumNeighbors=1;NumThresholdNeighbors=1;MatchId=673;TruScore=0.666667;PctSeqSimilarity=0;PctSizeSimilarity=1;PctRecOverlap=1;SizeDiff=0;StartDistance=0;EndDistance=0	GT	0/1
chr17	78904279	HG3_PB_HySA_25628	N	<INS>	10	ClusteredCalls	END=78904279;SVTYPE=INS;SVLEN=2084;SC=DeBreak,MAMnet,Sniffles2,SKSV,cuteSV,NanoVar,SVIM,Sniffles,Smartie-sv_aln,PBHoney;NumNeighbors=2;NumThresholdNeighbors=2;MatchId=674;TruScore=0.666667;PctSeqSimilarity=0;PctSizeSimilarity=1;PctRecOverlap=1;SizeDiff=0;StartDistance=0;EndDistance=0	GT	1/1
chr17	78904320	HG3_PB_pbsv_16711	N	<INS>	10	ClusteredCalls	END=78904320;SVTYPE=INS;SVLEN=1182;SC=DeBreak,Sniffles2,NanoVar,SVIM,Sniffles,Smartie-sv_aln,PBHoney,Smartie-sv_asm,PAV,Dipcall;NumNeighbors=1;NumThresholdNeighbors=1;MatchId=675;TruScore=0.666667;PctSeqSimilarity=0;PctSizeSimilarity=1;PctRecOverlap=1;SizeDiff=0;StartDistance=0;EndDistance=0	GT	1/1
chr17	78937175	HG4_Ill_SVrefine2DISCOVARDovetail_11898	N	<DEL>	20	LongReadHomRef	END=78937405;SVTYPE=DEL;SVLEN=230;SC=DeBreak,MAMnet,Sniffles2,SKSV,cuteSV,NanoVar,pbsv,SVIM,Sniffles,Smartie-sv_aln,PBHoney,Smartie-sv_asm,SVIM-asm,PAV,Dipcall;NumNeighbors=1;NumThresholdNeighbors=1;MatchId=677;TruScore=0.666667;PctSeqSimilarity=0;PctSizeSimilarity=1;PctRecOverlap=1;SizeDiff=0;StartDistance=0;EndDistance=0	GT	0/0
chr17	79093447	HG4_Ill_Krunchall_23135	N	<DEL>	20	NoConsensusGT	END=79093507;SVTYPE=DEL;SVLEN=60;SC=DeBreak,Sniffles2,Sniffles,Smartie-sv_aln,PBHoney,Smartie-sv_asm,SVIM-asm;NumNeighbors=1;NumThresholdNeighbors=1;MatchId=681;TruScore=0.666667;PctSeqSimilarity=0;PctSizeSimilarity=1;PctRecOverlap=1;SizeDiff=0;StartDistance=0;EndDistance=0	GT	./.
chr17	79114441	HG3_Ill_SVrefine2DISCOVARDovetail_12148	N	<DEL>	20	LongReadHomRef	END=79114669;SVTYPE=DEL;SVLEN=228;SC=DeBreak,MAMnet,Sniffles2,SKSV,cuteSV,NanoVar,pbsv,SVIM,Sniffles,Smartie-sv_aln,PBHoney,Smartie-sv_asm,SVIM-asm,PAV,Dipcall;NumNeighbors=2;NumThresholdNeighbors=2;MatchId=683;TruScore=0.666667;PctSeqSimilarity=0;PctSizeSimilarity=1;PctRecOverlap=1;SizeDiff=0;StartDistance=0;EndDistance=0	GT	./.
chr17	79114455	HG3_Ill_GATKHC_26819	N	<DEL>	10	LongReadHomRef	END=79114582;SVTYPE=DEL;SVLEN=127;SC=DeBreak,MAMnet,Sniffles2,SKSV,cuteSV,NanoVar,pbsv,SVIM,Sniffles,Smartie-sv_aln,PBHoney,Smartie-sv_asm,SVIM-asm,PAV,Dipcall;NumNeighbors=1;NumThresholdNeighbors=1;MatchId=684;TruScore=0.666667;PctSeqSimilarity=0;PctSizeSimilarity=1;PctRecOverlap=1;SizeDiff=0;StartDistance=0;EndDistance=0	GT	./.
chr17	79183348	HG2_10X_SVrefine210Xhap12_11825	N	<DEL>	20	ClusteredCalls	END=79183803;SVTYPE=DEL;SVLEN=455;SC=DeBreak,MAMnet,Sniffles2,SKSV,cuteSV,NanoVar,pbsv,SVIM,Sniffles,Smartie-sv_aln,PBHoney,Smartie-sv_asm,SVIM-asm,PAV,Dipcall;NumNeighbors=3;NumThresholdNeighbors=2;MatchId=688;TruScore=0.666667;PctSeqSimilarity=0;PctSizeSimilarity=1;PctRecOverlap=1;SizeDiff=0;StartDistance=0;EndDistance=0	GT	0/1
chr17	79183348	HG2_PB_SVrefine2PB10Xhap12_12381	N	<DEL>	20	ClusteredCalls	END=79183593;SVTYPE=DEL;SVLEN=245;SC=DeBreak,MAMnet,SKSV,cuteSV,Sniffles,PBHoney,SVIM-asm,PAV;NumNeighbors=2;NumThresholdNeighbors=1;MatchId=689;TruScore=0.666667;PctSeqSimilarity=0;PctSizeSimilarity=1;PctRecOverlap=1;SizeDiff=0;StartDistance=0;EndDistance=0	GT	1/1
chr17	79183793	HG3_PB_SVrefine2Falcon1Dovetail_10535	N	<DEL>	10	NoConsensusGT	END=79183898;SVTYPE=DEL;SVLEN=105;SC=DeBreak,MAMnet,Sniffles2,SKSV,cuteSV,pbsv,SVIM,Sniffles,Smartie-sv_aln,PBHoney,Smartie-sv_asm,SVIM-asm,PAV,Dipcall;NumNeighbors=1;NumThresholdNeighbors=1;MatchId=690;TruScore=0.666667;PctSeqSimilarity=0;PctSizeSimilarity=1;PctRecOverlap=1;SizeDiff=0;StartDistance=0;EndDistance=0	GT	./.
chr17	79470504	HG3_PB_assemblyticsfalcon_11096	N	<DEL>	10	ClusteredCalls	END=79471090;SVTYPE=DEL;SVLEN=586;SC=DeBreak,MAMnet,Sniffles2,SKSV,cuteSV,NanoVar,pbsv,SVIM,Sniffles,Smartie-sv_aln,PBHoney,Smartie-sv_asm,SVIM-asm,PAV,Dipcall;NumNeighbors=1;NumThresholdNeighbors=1;MatchId=694;TruScore=0.666667;PctSeqSimilarity=0;PctSizeSimilarity=1;PctRecOverlap=1;SizeDiff=0;StartDistance=0;EndDistance=0	GT	0/1
chr17	79577679	HG3_Ill_MetaSV_2190	N	<DEL>	10	LongReadHomRef	END=79578876;SVTYPE=DEL;SVLEN=1197;SC=DeBreak,MAMnet,Sniffles2,SKSV,cuteSV,NanoVar,pbsv,SVIM,Sniffles,Smartie-sv_aln,PBHoney,Smartie-sv_asm,SVIM-asm,PAV,Dipcall;NumNeighbors=1;NumThresholdNeighbors=1;MatchId=696;TruScore=0.666667;PctSeqSimilarity=0;PctSizeSimilarity=1;PctRecOverlap=1;SizeDiff=0;StartDistance=0;EndDistance=0	GT	./.
chr17	79610356	HG3_Ill_SVrefine2DISCOVARDovetail_12152	N	<DEL>	20	ClusteredCalls	END=79610717;SVTYPE=DEL;SVLEN=361;SC=DeBreak,MAMnet,Sniffles2,SKSV,cuteSV,NanoVar,pbsv,SVIM,Sniffles,Smartie-sv_aln,PBHoney,Smartie-sv_asm,SVIM-asm,PAV,Dipcall;NumNeighbors=1;NumThresholdNeighbors=1;MatchId=697;TruScore=0.666667;PctSeqSimilarity=0;PctSizeSimilarity=1;PctRecOverlap=1;SizeDiff=0;StartDistance=0;EndDistance=0	GT	0/1
chr17	79772605	HG3_Ill_250bpfermikitraw_21850	N	<DEL>	20	LongReadHomRef	END=79772713;SVTYPE=DEL;SVLEN=108;SC=DeBreak,MAMnet,Sniffles2,SKSV,cuteSV,NanoVar,pbsv,SVIM,Sniffles,Smartie-sv_aln,PBHoney,Smartie-sv_asm,SVIM-asm,PAV,Dipcall;NumNeighbors=1;NumThresholdNeighbors=1;MatchId=698;TruScore=0.666667;PctSeqSimilarity=0;PctSizeSimilarity=1;PctRecOverlap=1;SizeDiff=0;StartDistance=0;EndDistance=0	GT	0/0
chr17	79776618	HG3_PB_pbsv_16738	N	<DEL>	10	LongReadHomRef	END=79776728;SVTYPE=DEL;SVLEN=110;SC=DeBreak,MAMnet,Sniffles2,SKSV,cuteSV,NanoVar,pbsv,SVIM,Sniffles,Smartie-sv_aln,PBHoney,Smartie-sv_asm,SVIM-asm,PAV,Dipcall;NumNeighbors=1;NumThresholdNeighbors=1;MatchId=699;TruScore=0.666667;PctSeqSimilarity=0;PctSizeSimilarity=1;PctRecOverlap=1;SizeDiff=0;StartDistance=0;EndDistance=0	GT	0/0
chr17	80105819	HG2_PB_pbsv_17063	N	<DEL>	10	ClusteredCalls	END=80105932;SVTYPE=DEL;SVLEN=113;SC=DeBreak,MAMnet,SKSV,cuteSV,PBHoney;NumNeighbors=2;NumThresholdNeighbors=1;MatchId=701;TruScore=0.666667;PctSeqSimilarity=0;PctSizeSimilarity=1;PctRecOverlap=1;SizeDiff=0;StartDistance=0;EndDistance=0	GT	0/1
chr17	80106308	HG4_PB_SVrefine2Falcon1Dovetail_10561	N	<DEL>	20	ClusteredCalls	END=80107153;SVTYPE=DEL;SVLEN=845;SC=DeBreak,MAMnet,Sniffles2,SKSV,cuteSV,NanoVar,pbsv,SVIM,Sniffles,Smartie-sv_aln,PBHoney,Smartie-sv_asm,SVIM-asm,PAV,Dipcall;NumNeighbors=1;NumThresholdNeighbors=1;MatchId=702;TruScore=0.666667;PctSeqSimilarity=0;PctSizeSimilarity=1;PctRecOverlap=1;SizeDiff=0;StartDistance=0;EndDistance=0	GT	1/1
chr17	80182077	HG4_Ill_svaba_20991	N	<DEL>	10	LongReadHomRef	END=80182155;SVTYPE=DEL;SVLEN=78;SC=DeBreak,MAMnet,Sniffles2,SKSV,cuteSV,NanoVar,pbsv,SVIM,Sniffles,Smartie-sv_aln,PBHoney,Smartie-sv_asm,SVIM-asm,PAV,Dipcall;NumNeighbors=1;NumThresholdNeighbors=1;MatchId=706;TruScore=0.666667;PctSeqSimilarity=0;PctSizeSimilarity=1;PctRecOverlap=1;SizeDiff=0;StartDistance=0;EndDistance=0	GT	0/0
chr17	80185510	HG4_Ill_GATKHCSBGrefine_11545	N	<DEL>	10	ClusteredCalls	END=80185561;SVTYPE=DEL;SVLEN=51;SC=DeBreak,MAMnet,Sniffles2,SKSV,cuteSV,NanoVar,pbsv,SVIM,Sniffles,Smartie-sv_aln,PBHoney,Smartie-sv_asm,SVIM-asm,PAV,Dipcall;NumNeighbors=1;NumThresholdNeighbors=1;MatchId=707;TruScore=0.666667;PctSeqSimilarity=0;PctSizeSimilarity=1;PctRecOverlap=1;SizeDiff=0;StartDistance=0;EndDistance=0	GT	1/1
chr17	80317334	HG3_PB_HySA_25683	N	<DEL>	20	LongReadHomRef	END=80317395;SVTYPE=DEL;SVLEN=61;SC=DeBreak,MAMnet,Sniffles2,SKSV,cuteSV,NanoVar,pbsv,SVIM,Sniffles,Smartie-sv_aln,PBHoney,Smartie-sv_asm,PAV;NumNeighbors=2;NumThresholdNeighbors=1;MatchId=709;TruScore=0.666667;PctSeqSimilarity=0;PctSizeSimilarity=1;PctRecOverlap=1;SizeDiff=0;StartDistance=0;EndDistance=0	GT	0/0
chr17	80317673	HG2_Ill_GATKHC_27001	N	<INS>	20	LongReadHomRef	END=80317673;SVTYPE=INS;SVLEN=51;SC=DeBreak,MAMnet,Sniffles2,SKSV,cuteSV,NanoVar,pbsv,SVIM,Sniffles,Smartie-sv_aln,PBHoney,Smartie-sv_asm,PAV;NumNeighbors=1;NumThresholdNeighbors=1;MatchId=710;TruScore=0.666667;PctSeqSimilarity=0;PctSizeSimilarity=1;PctRecOverlap=1;SizeDiff=0;StartDistance=0;EndDistance=0	GT	0/0
chr17	80318841	HG3_Ill_svaba_21258	N	<DEL>	10	LongReadHomRef	END=80318891;SVTYPE=DEL;SVLEN=50;SC=DeBreak,MAMnet,Sniffles2,SKSV,cuteSV,NanoVar,pbsv,SVIM,Sniffles,Smartie-sv_aln,PBHoney,Smartie-sv_asm,SVIM-asm,PAV,Dipcall;NumNeighbors=1;NumThresholdNeighbors=1;MatchId=711;TruScore=0.666667;PctSeqSimilarity=0;PctSizeSimilarity=1;PctRecOverlap=1;SizeDiff=0;StartDistance=0;EndDistance=0	GT	./.
chr17	80346668	HG4_Ill_GATKHCSBGrefine_11547	N	<DEL>	20	LongReadHomRef	END=80346719;SVTYPE=DEL;SVLEN=51;SC=DeBreak,MAMnet,Sniffles2,SKSV,cuteSV,NanoVar,pbsv,SVIM,Sniffles,Smartie-sv_aln,PBHoney,Smartie-sv_asm,SVIM-asm,PAV,Dipcall;NumNeighbors=1;NumThresholdNeighbors=1;MatchId=713;TruScore=0.666667;PctSeqSimilarity=0;PctSizeSimilarity=1;PctRecOverlap=1;SizeDiff=0;StartDistance=0;EndDistance=0	GT	0/0
chr17	80369909	HG4_Ill_SVrefine2DISCOVARDovetail_11912	N	<DEL>	20	NoConsensusGT	END=80370097;SVTYPE=DEL;SVLEN=188;SC=DeBreak,MAMnet,Sniffles2,SKSV,cuteSV,NanoVar,pbsv,SVIM,Sniffles,Smartie-sv_aln,PBHoney,Smartie-sv_asm,SVIM-asm,PAV,Dipcall;NumNeighbors=1;NumThresholdNeighbors=1;MatchId=714;TruScore=0.666667;PctSeqSimilarity=0;PctSizeSimilarity=1;PctRecOverlap=1;SizeDiff=0;StartDistance=0;EndDistance=0	GT	./.
chr17	80537308	HG4_PB_SVrefine2PBcRDovetail_8530	N	<DEL>	10	NoConsensusGT	END=80537518;SVTYPE=DEL;SVLEN=210;SC=DeBreak,MAMnet,Sniffles2,SKSV,cuteSV,NanoVar,pbsv,SVIM,Sniffles,Smartie-sv_aln,PBHoney,Smartie-sv_asm,SVIM-asm,PAV,Dipcall;NumNeighbors=1;NumThresholdNeighbors=1;MatchId=715;TruScore=0.666667;PctSeqSimilarity=0;PctSizeSimilarity=1;PctRecOverlap=1;SizeDiff=0;StartDistance=0;EndDistance=0	GT	./.
chr17	80544277	HG4_Ill_scalpel_15528	N	<DEL>	10	LongReadHomRef	END=80544327;SVTYPE=DEL;SVLEN=50;SC=DeBreak,MAMnet,Sniffles2,SKSV,cuteSV,NanoVar,pbsv,SVIM,Sniffles,Smartie-sv_aln,PBHoney,Smartie-sv_asm,SVIM-asm,PAV,Dipcall;NumNeighbors=2;NumThresholdNeighbors=1;MatchId=716;TruScore=0.666667;PctSeqSimilarity=0;PctSizeSimilarity=1;PctRecOverlap=1;SizeDiff=0;StartDistance=0;EndDistance=0	GT	0/0
chr17	80544327	HG2_PB_PB10Xdip_13777	N	<INS>	10	PASS	END=80544327;SVTYPE=INS;SVLEN=285;SC=DeBreak,MAMnet,Sniffles2,SKSV,cuteSV,NanoVar,SVIM,Sniffles,Smartie-sv_aln,PBHoney,PAV;NumNeighbors=1;NumThresholdNeighbors=1;MatchId=717;TruScore=0.666667;PctSeqSimilarity=0;PctSizeSimilarity=1;PctRecOverlap=1;SizeDiff=0;StartDistance=0;EndDistance=0	GT	1/1
chr17	80550830	HG4_10X_allpass_3080	N	<DEL>	20	PASS	END=80551082;SVTYPE=DEL;SVLEN=252;SC=DeBreak,MAMnet,SKSV,cuteSV,NanoVar,SVIM,Sniffles,Smartie-sv_aln;NumNeighbors=1;NumThresholdNeighbors=1;MatchId=718;TruScore=0.666667;PctSeqSimilarity=0;PctSizeSimilarity=1;PctRecOverlap=1;SizeDiff=0;StartDistance=0;EndDistance=0	GT	0/1
chr17	80572155	HG4_Ill_manta_3882	N	<DEL>	20	ClusteredCalls	END=80572263;SVTYPE=DEL;SVLEN=108;SC=DeBreak,MAMnet,Sniffles2,SKSV,cuteSV,NanoVar,pbsv,SVIM,Sniffles,Smartie-sv_aln,PBHoney,Smartie-sv_asm,SVIM-asm,PAV,Dipcall;NumNeighbors=1;NumThresholdNeighbors=1;MatchId=720;TruScore=0.666667;PctSeqSimilarity=0;PctSizeSimilarity=1;PctRecOverlap=1;SizeDiff=0;StartDistance=0;EndDistance=0	GT	0/1
chr17	80628994	HG2_PB_SVrefine2Falcon2Bionano_8415	N	<INS>	10	ClusteredCalls	END=80628994;SVTYPE=INS;SVLEN=1909;SC=DeBreak,MAMnet,Sniffles2,SKSV,cuteSV,NanoVar,pbsv,SVIM,Sniffles,Smartie-sv_aln,PBHoney,Smartie-sv_asm,SVIM-asm,PAV,Dipcall;NumNeighbors=1;NumThresholdNeighbors=1;MatchId=723;TruScore=0.266583;PctSeqSimilarity=0;PctSizeSimilarity=0.799749;PctRecOverlap=0;SizeDiff=-478;StartDistance=-2;EndDistance=-2	GT	1/1
chr17	80666850	HG2_PB_HySA_31083	N	<DEL>	20	ClusteredCalls	END=80666924;SVTYPE=DEL;SVLEN=74;SC=DeBreak,MAMnet,SKSV,NanoVar,Sniffles,PBHoney,SVIM-asm,PAV;NumNeighbors=1;NumThresholdNeighbors=1;MatchId=726;TruScore=0.666667;PctSeqSimilarity=0;PctSizeSimilarity=1;PctRecOverlap=1;SizeDiff=0;StartDistance=0;EndDistance=0	GT	1/1
chr17	80696823	HG3_Ill_GATKHCSBGrefine_11131	N	<INS>	20	LongReadHomRef	END=80696823;SVTYPE=INS;SVLEN=97;SC=DeBreak,MAMnet,Sniffles2,SKSV,cuteSV,NanoVar,pbsv,SVIM,Sniffles,Smartie-sv_aln,PBHoney,Smartie-sv_asm,SVIM-asm,PAV,Dipcall;NumNeighbors=1;NumThresholdNeighbors=1;MatchId=728;TruScore=0.666667;PctSeqSimilarity=0;PctSizeSimilarity=1;PctRecOverlap=1;SizeDiff=0;StartDistance=0;EndDistance=0	GT	0/0
chr17	80723330	HG4_PB_pbsv_16990	N	<INS>	10	PASS	END=80723330;SVTYPE=INS;SVLEN=1056;SC=DeBreak,MAMnet,Sniffles2,cuteSV,NanoVar,pbsv,SVIM,Sniffles,Smartie-sv_aln,PBHoney,Smartie-sv_asm,SVIM-asm,PAV,Dipcall;NumNeighbors=1;NumThresholdNeighbors=1;MatchId=729;TruScore=0.666667;PctSeqSimilarity=0;PctSizeSimilarity=1;PctRecOverlap=1;SizeDiff=0;StartDistance=0;EndDistance=0	GT	0/1
chr17	80742748	HG2_PB_SVrefine2PB10Xhap12_12404	N	<INS>	10	ClusteredCalls	END=80742748;SVTYPE=INS;SVLEN=266;SC=DeBreak,MAMnet,Sniffles2,SKSV,cuteSV,NanoVar,pbsv,SVIM,Sniffles,Smartie-sv_aln,PBHoney,Smartie-sv_asm,SVIM-asm,PAV,Dipcall;NumNeighbors=1;NumThresholdNeighbors=1;MatchId=730;TruScore=0.666667;PctSeqSimilarity=0;PctSizeSimilarity=1;PctRecOverlap=1;SizeDiff=0;StartDistance=0;EndDistance=0	GT	0/1
chr17	80743399	HG3_PB_pbsv_16771	N	<INS>	10	ClusteredCalls	END=80743399;SVTYPE=INS;SVLEN=222;SC=DeBreak,MAMnet,NanoVar,pbsv,SVIM,Sniffles,Smartie-sv_aln;NumNeighbors=1;NumThresholdNeighbors=1;MatchId=731;TruScore=0.666667;PctSeqSimilarity=0;PctSizeSimilarity=1;PctRecOverlap=1;SizeDiff=0;StartDistance=0;EndDistance=0	GT	0/1
chr17	80759977	HG3_PB_SVrefine2Falcon1Dovetail_10554	N	<INS>	10	PASS	END=80759977;SVTYPE=INS;SVLEN=1394;SC=DeBreak,MAMnet,Sniffles2,SKSV,cuteSV,NanoVar,pbsv,SVIM,Sniffles,Smartie-sv_aln,PBHoney;NumNeighbors=1;NumThresholdNeighbors=1;MatchId=733;TruScore=0.325681;PctSeqSimilarity=0;PctSizeSimilarity=0.977044;PctRecOverlap=0;SizeDiff=32;StartDistance=-1;EndDistance=-1	GT	0/1
chr17	80803323	HG3_Ill_GATKHC_26878	N	<DEL>	20	LongReadHomRef	END=80803414;SVTYPE=DEL;SVLEN=91;SC=DeBreak,MAMnet,Sniffles2,SKSV,cuteSV,NanoVar,pbsv,SVIM,Sniffles,Smartie-sv_aln,PBHoney,Smartie-sv_asm,SVIM-asm,PAV,Dipcall;NumNeighbors=1;NumThresholdNeighbors=1;MatchId=735;TruScore=0.666667;PctSeqSimilarity=0;PctSizeSimilarity=1;PctRecOverlap=1;SizeDiff=0;StartDistance=0;EndDistance=0	GT	./.
chr17	80804097	HG3_Ill_GATKHCSBGrefine_11133	N	<INS>	20	ClusteredCalls	END=80804097;SVTYPE=INS;SVLEN=55;SC=DeBreak,MAMnet,SKSV,cuteSV,NanoVar;NumNeighbors=1;NumThresholdNeighbors=1;MatchId=736;TruScore=0.168196;PctSeqSimilarity=0;PctSizeSimilarity=0.504587;PctRecOverlap=0;SizeDiff=-54;StartDistance=-188;EndDistance=-188	GT	1/1
chr17	80863328	HG2_PB_assemblyticsfalcon_11173	N	<DEL>	20	LongReadHomRef	END=80863600;SVTYPE=DEL;SVLEN=272;SC=DeBreak,MAMnet,Sniffles2,SKSV,cuteSV,NanoVar,pbsv,SVIM,Sniffles,Smartie-sv_aln,PBHoney,Smartie-sv_asm,SVIM-asm,PAV,Dipcall;NumNeighbors=2;NumThresholdNeighbors=1;MatchId=741;TruScore=0.666667;PctSeqSimilarity=0;PctSizeSimilarity=1;PctRecOverlap=1;SizeDiff=0;StartDistance=0;EndDistance=0	GT	0/0
chr17	80863481	HG3_PB_HySA_25714	N	<INS>	10	ClusteredCalls	END=80863481;SVTYPE=INS;SVLEN=135;SC=DeBreak,MAMnet,Sniffles2,SKSV,cuteSV,NanoVar,pbsv,SVIM,Sniffles,Smartie-sv_aln,PBHoney,Smartie-sv_asm,SVIM-asm,PAV;NumNeighbors=1;NumThresholdNeighbors=1;MatchId=743;TruScore=0.167901;PctSeqSimilarity=0;PctSizeSimilarity=0.503704;PctRecOverlap=0;SizeDiff=67;StartDistance=-205;EndDistance=-205	GT	0/1
chr17	80896619	HG3_Ill_SVrefine2DISCOVARDovetail_12165	N	<INS>	20	ClusteredCalls	END=80896619;SVTYPE=INS;SVLEN=140;SC=DeBreak,MAMnet,Sniffles2,SKSV,cuteSV,NanoVar,pbsv;NumNeighbors=3;NumThresholdNeighbors=2;MatchId=745;TruScore=0.295238;PctSeqSimilarity=0;PctSizeSimilarity=0.885714;PctRecOverlap=0;SizeDiff=16;StartDistance=-103;EndDistance=-103	GT	1/1
chr17	80896648	HG3_PB_SVrefine2Falcon1Dovetail_10559	N	<INS>	20	NoConsensusGT	END=80896648;SVTYPE=INS;SVLEN=186;SC=DeBreak,MAMnet,Sniffles2,SKSV,cuteSV,NanoVar,pbsv,SVIM,Sniffles,Smartie-sv_aln,PBHoney,Smartie-sv_asm,SVIM-asm,PAV,Dipcall;NumNeighbors=2;NumThresholdNeighbors=1;MatchId=746;TruScore=0.666667;PctSeqSimilarity=0;PctSizeSimilarity=1;PctRecOverlap=1;SizeDiff=0;StartDistance=0;EndDistance=0	GT	./.
chr17	80896759	HG4_Ill_manta_3883	N	<DEL>	10	LongReadHomRef	END=80896811;SVTYPE=DEL;SVLEN=52;SC=DeBreak,MAMnet,Sniffles2,SKSV,cuteSV,NanoVar,pbsv,SVIM,Sniffles,Smartie-sv_aln,Smartie-sv_asm,SVIM-asm,PAV,Dipcall;NumNeighbors=1;NumThresholdNeighbors=1;MatchId=748;TruScore=0.666667;PctSeqSimilarity=0;PctSizeSimilarity=1;PctRecOverlap=1;SizeDiff=0;StartDistance=0;EndDistance=0	GT	0/0
chr17	80920450	HG3_Ill_GATKHC_26889	N	<DEL>	20	LongReadHomRef	END=80920504;SVTYPE=DEL;SVLEN=54;SC=DeBreak,MAMnet,Sniffles2,SKSV,cuteSV,NanoVar,pbsv,SVIM,Sniffles,Smartie-sv_aln,PBHoney,Smartie-sv_asm,SVIM-asm,PAV,Dipcall;NumNeighbors=1;NumThresholdNeighbors=1;MatchId=749;TruScore=0.666667;PctSeqSimilarity=0;PctSizeSimilarity=1;PctRecOverlap=1;SizeDiff=0;StartDistance=0;EndDistance=0	GT	0/0
chr17	80934758	HG4_Ill_150bpfermikitraw_21336	N	<DEL>	20	LongReadHomRef	END=80934820;SVTYPE=DEL;SVLEN=62;SC=DeBreak,MAMnet,Sniffles2,SKSV,cuteSV,NanoVar,pbsv,SVIM,Sniffles,Smartie-sv_aln,PBHoney,Smartie-sv_asm;NumNeighbors=1;NumThresholdNeighbors=1;MatchId=753;TruScore=0.666667;PctSeqSimilarity=0;PctSizeSimilarity=1;PctRecOverlap=1;SizeDiff=0;StartDistance=0;EndDistance=0	GT	./.
chr17	80960697	HG2_PB_SVrefine2Falcon1plusDovetail_5006	N	<DEL>	10	ClusteredCalls	END=80961270;SVTYPE=DEL;SVLEN=573;SC=DeBreak,MAMnet,Sniffles2,SKSV,cuteSV,NanoVar,pbsv,SVIM,Sniffles,Smartie-sv_aln,PBHoney,Smartie-sv_asm,SVIM-asm,PAV,Dipcall;NumNeighbors=1;NumThresholdNeighbors=1;MatchId=756;TruScore=0.442313;PctSeqSimilarity=0;PctSizeSimilarity=0.663176;PctRecOverlap=0.663763;SizeDiff=193;StartDistance=-58;EndDistance=135	GT	1/1
chr17	80980113	HG4_PB_SVrefine2PBcRDovetail_8541	N	<DEL>	10	LongReadHomRef	END=80980583;SVTYPE=DEL;SVLEN=470;SC=DeBreak,MAMnet,Sniffles2,SKSV,cuteSV,NanoVar,pbsv,SVIM,Sniffles,Smartie-sv_aln,PBHoney,Smartie-sv_asm,SVIM-asm,PAV,Dipcall;NumNeighbors=1;NumThresholdNeighbors=1;MatchId=758;TruScore=0.666667;PctSeqSimilarity=0;PctSizeSimilarity=1;PctRecOverlap=1;SizeDiff=0;StartDistance=0;EndDistance=0	GT	0/0
chr17	80983101	HG3_10X_allpass_3240	N	<DEL>	20	LongReadHomRef	END=80983505;SVTYPE=DEL;SVLEN=404;SC=DeBreak,MAMnet,Sniffles2,SKSV,cuteSV,NanoVar,pbsv,SVIM,Sniffles,Smartie-sv_aln,PBHoney,Smartie-sv_asm,SVIM-asm,PAV,Dipcall;NumNeighbors=1;NumThresholdNeighbors=1;MatchId=759;TruScore=0.666667;PctSeqSimilarity=0;PctSizeSimilarity=1;PctRecOverlap=1;SizeDiff=0;StartDistance=0;EndDistance=0	GT	0/0
chr17	80984340	HG2_PB_assemblyticsfalcon_11183	N	<DEL>	10	LongReadHomRef	END=80984819;SVTYPE=DEL;SVLEN=479;SC=DeBreak,MAMnet,Sniffles2,SKSV,cuteSV,NanoVar,pbsv,SVIM,Sniffles,Smartie-sv_aln,PBHoney,Smartie-sv_asm,SVIM-asm,PAV,Dipcall;NumNeighbors=1;NumThresholdNeighbors=1;MatchId=760;TruScore=0.666667;PctSeqSimilarity=0;PctSizeSimilarity=1;PctRecOverlap=1;SizeDiff=0;StartDistance=0;EndDistance=0	GT	0/0
chr17	80989894	HG3_PB_SVrefine2PBcRDovetail_8287	N	<DEL>	20	LongReadHomRef	END=80990002;SVTYPE=DEL;SVLEN=108;SC=DeBreak,MAMnet,Sniffles2,SKSV,cuteSV,NanoVar,pbsv,SVIM,Sniffles,Smartie-sv_aln,PBHoney,Smartie-sv_asm,SVIM-asm,PAV,Dipcall;NumNeighbors=2;NumThresholdNeighbors=2;MatchId=762;TruScore=0.666667;PctSeqSimilarity=0;PctSizeSimilarity=1;PctRecOverlap=1;SizeDiff=0;StartDistance=0;EndDistance=0	GT	0/0
chr17	80990331	HG4_Ill_150bpfermikitraw_21341	N	<DEL>	20	LongReadHomRef	END=80990386;SVTYPE=DEL;SVLEN=55;SC=DeBreak,MAMnet,Sniffles2,SKSV,cuteSV,NanoVar,pbsv,SVIM,Sniffles,Smartie-sv_aln,PBHoney,Smartie-sv_asm,SVIM-asm,PAV,Dipcall;NumNeighbors=1;NumThresholdNeighbors=1;MatchId=763;TruScore=0.666667;PctSeqSimilarity=0;PctSizeSimilarity=1;PctRecOverlap=1;SizeDiff=0;StartDistance=0;EndDistance=0	GT	0/0
chr17	80996751	HG3_PB_SVrefine2PBcRDovetail_8288	N	<DEL>	20	LongReadHomRef	END=80997210;SVTYPE=DEL;SVLEN=459;SC=DeBreak,MAMnet,Sniffles2,SKSV,cuteSV,NanoVar,pbsv,SVIM,Sniffles,Smartie-sv_aln,PBHoney,Smartie-sv_asm,SVIM-asm,PAV,Dipcall;NumNeighbors=2;NumThresholdNeighbors=2;MatchId=764;TruScore=0.666667;PctSeqSimilarity=0;PctSizeSimilarity=1;PctRecOverlap=1;SizeDiff=0;StartDistance=0;EndDistance=0	GT	0/0
chr17	80997071	HG2_10X_SVrefine210Xhap12_11877	N	<DEL>	20	LongReadHomRef	END=80997373;SVTYPE=DEL;SVLEN=302;SC=DeBreak,MAMnet,Sniffles2,SKSV,cuteSV,NanoVar,pbsv,SVIM,Sniffles,Smartie-sv_aln,PBHoney,Smartie-sv_asm,SVIM-asm,PAV,Dipcall;NumNeighbors=1;NumThresholdNeighbors=1;MatchId=765;TruScore=0.666667;PctSeqSimilarity=0;PctSizeSimilarity=1;PctRecOverlap=1;SizeDiff=0;StartDistance=0;EndDistance=0	GT	0/0
chr17	81010333	HG3_PB_SVrefine2Falcon1Dovetail_10571	N	<DEL>	20	LongReadHomRef	END=81010537;SVTYPE=DEL;SVLEN=204;SC=DeBreak,MAMnet,Sniffles2,SKSV,cuteSV,NanoVar,pbsv,SVIM,Sniffles,Smartie-sv_aln,PBHoney,Smartie-sv_asm,SVIM-asm,PAV,Dipcall;NumNeighbors=2;NumThresholdNeighbors=2;MatchId=767;TruScore=0.666667;PctSeqSimilarity=0;PctSizeSimilarity=1;PctRecOverlap=1;SizeDiff=0;StartDistance=0;EndDistance=0	GT	0/0
chr17	81010732	HG4_PB_SVrefine2PBcRDovetail_8544	N	<DEL>	20	LongReadHomRef	END=81010854;SVTYPE=DEL;SVLEN=122;SC=DeBreak,MAMnet,Sniffles2,SKSV,cuteSV,NanoVar,pbsv,SVIM,Sniffles,Smartie-sv_aln,PBHoney,Smartie-sv_asm,SVIM-asm,PAV,Dipcall;NumNeighbors=1;NumThresholdNeighbors=1;MatchId=768;TruScore=0.666667;PctSeqSimilarity=0;PctSizeSimilarity=1;PctRecOverlap=1;SizeDiff=0;StartDistance=0;EndDistance=0	GT	0/0
chr17	81024938	HG4_Ill_GATKHCSBGrefine_11568	N	<INS>	10	LongReadHomRef	END=81024938;SVTYPE=INS;SVLEN=85;SC=DeBreak,MAMnet,Sniffles2,SKSV,cuteSV,NanoVar,pbsv,SVIM,Sniffles,Smartie-sv_aln,PBHoney,Smartie-sv_asm,SVIM-asm,PAV,Dipcall;NumNeighbors=1;NumThresholdNeighbors=1;MatchId=769;TruScore=0.666667;PctSeqSimilarity=0;PctSizeSimilarity=1;PctRecOverlap=1;SizeDiff=0;StartDistance=0;EndDistance=0	GT	./.
chr17	81026020	HG4_PB_assemblyticsfalcon_10975	N	<DEL>	10	LongReadHomRef	END=81026388;SVTYPE=DEL;SVLEN=368;SC=DeBreak,MAMnet,Sniffles2,SKSV,cuteSV,NanoVar,pbsv,SVIM,Sniffles,Smartie-sv_aln,Smartie-sv_asm,SVIM-asm,PAV,Dipcall;NumNeighbors=2;NumThresholdNeighbors=1;MatchId=770;TruScore=0.666667;PctSeqSimilarity=0;PctSizeSimilarity=1;PctRecOverlap=1;SizeDiff=0;StartDistance=0;EndDistance=0	GT	0/0
chr17	81026578	HG2_PB_SVrefine2PBcRplusDovetail_4601	N	<DEL>	20	PASS	END=81026751;SVTYPE=DEL;SVLEN=173;SC=DeBreak,MAMnet,Sniffles2,SKSV,cuteSV,NanoVar,pbsv,SVIM,Sniffles,Smartie-sv_aln,PBHoney;NumNeighbors=1;NumThresholdNeighbors=1;MatchId=771;TruScore=0.532179;PctSeqSimilarity=0;PctSizeSimilarity=0.797688;PctRecOverlap=0.798851;SizeDiff=35;StartDistance=-35;EndDistance=0	GT	0/1
chr17	81058339	HG2_10X_SVrefine210Xhap12_11881	N	<DEL>	20	ClusteredCalls	END=81058729;SVTYPE=DEL;SVLEN=390;SC=DeBreak,MAMnet,Sniffles2,SKSV,cuteSV,pbsv,SVIM,Sniffles,PBHoney,Smartie-sv_asm,SVIM-asm,PAV,Dipcall;NumNeighbors=2;NumThresholdNeighbors=1;MatchId=775;TruScore=0.666667;PctSeqSimilarity=0;PctSizeSimilarity=1;PctRecOverlap=1;SizeDiff=0;StartDistance=0;EndDistance=0	GT	0/1
chr17	81058340	HG3_Ill_scalpel_16267	N	<DEL>	10	NoConsensusGT	END=81058438;SVTYPE=DEL;SVLEN=98;SC=DeBreak,MAMnet,Sniffles2,SKSV,cuteSV,NanoVar,pbsv,SVIM,Sniffles,Smartie-sv_aln,PBHoney,Smartie-sv_asm,SVIM-asm,PAV,Dipcall;NumNeighbors=1;NumThresholdNeighbors=1;MatchId=776;TruScore=0.666667;PctSeqSimilarity=0;PctSizeSimilarity=1;PctRecOverlap=1;SizeDiff=0;StartDistance=0;EndDistance=0	GT	./.
chr17	81059837	HG2_PB_SVrefine2PB10Xhap12_12427	N	<INS>	10	ClusteredCalls	END=81059837;SVTYPE=INS;SVLEN=1283;SC=DeBreak,MAMnet,Sniffles2,SKSV,cuteSV,NanoVar,pbsv,SVIM,Sniffles,Smartie-sv_aln,PBHoney;NumNeighbors=1;NumThresholdNeighbors=1;MatchId=778;TruScore=0.282931;PctSeqSimilarity=0;PctSizeSimilarity=0.848792;PctRecOverlap=0;SizeDiff=194;StartDistance=-216;EndDistance=-216	GT	0/1
chr17	81064827	HG2_10X_SVrefine210Xhap12_11883	N	<DEL>	20	LongReadHomRef	END=81064969;SVTYPE=DEL;SVLEN=142;SC=DeBreak,MAMnet,Sniffles2,SKSV,cuteSV,NanoVar,pbsv,SVIM,Sniffles,Smartie-sv_aln,PBHoney,Smartie-sv_asm,SVIM-asm,PAV,Dipcall;NumNeighbors=1;NumThresholdNeighbors=1;MatchId=780;TruScore=0.666667;PctSeqSimilarity=0;PctSizeSimilarity=1;PctRecOverlap=1;SizeDiff=0;StartDistance=0;EndDistance=0	GT	0/0
chr17	81129699	HG4_PB_HySA_24871	N	<INS>	10	NoConsensusGT	END=81129699;SVTYPE=INS;SVLEN=66;SC=DeBreak,Sniffles2,cuteSV,NanoVar,pbsv,SVIM,Sniffles,Smartie-sv_aln,PBHoney,Smartie-sv_asm,SVIM-asm,Dipcall;NumNeighbors=1;NumThresholdNeighbors=1;MatchId=782;TruScore=0.666667;PctSeqSimilarity=0;PctSizeSimilarity=1;PctRecOverlap=1;SizeDiff=0;StartDistance=0;EndDistance=0	GT	./.
chr17	81138972	HG4_10X_allpass_3083	N	<DEL>	20	NoConsensusGT	END=81139121;SVTYPE=DEL;SVLEN=149;SC=DeBreak,MAMnet,Sniffles2,SKSV,cuteSV,NanoVar,pbsv,SVIM,Sniffles,Smartie-sv_aln,PBHoney;NumNeighbors=1;NumThresholdNeighbors=1;MatchId=783;TruScore=0.666667;PctSeqSimilarity=0;PctSizeSimilarity=1;PctRecOverlap=1;SizeDiff=0;StartDistance=0;EndDistance=0	GT	./.
chr17	81152314	HG2_PB_SVrefine2PBcRplusDovetail_4609	N	<INS>	10	NoConsensusGT	END=81152314;SVTYPE=INS;SVLEN=623;SC=DeBreak,Sniffles2,SKSV,cuteSV,SVIM,Sniffles,Smartie-sv_aln;NumNeighbors=1;NumThresholdNeighbors=1;MatchId=784;TruScore=0.666667;PctSeqSimilarity=0;PctSizeSimilarity=1;PctRecOverlap=1;SizeDiff=0;StartDistance=0;EndDistance=0	GT	./.
chr17	81153479	HG2_PB_SVrefine2Falcon2Bionano_8437	N	<INS>	10	NoConsensusGT	END=81153479;SVTYPE=INS;SVLEN=136;SC=DeBreak,Sniffles2,cuteSV,NanoVar,SVIM,Sniffles,Smartie-sv_aln,PBHoney;NumNeighbors=1;NumThresholdNeighbors=1;MatchId=785;TruScore=0.666667;PctSeqSimilarity=0;PctSizeSimilarity=1;PctRecOverlap=1;SizeDiff=0;StartDistance=0;EndDistance=0	GT	./.
chr2	67370	HG3_Ill_GATKHC_2364	N	<DEL>	20	LongReadHomRef	END=67422;SVTYPE=DEL;SVLEN=52;SC=DeBreak,MAMnet,Sniffles2,SKSV,cuteSV,NanoVar,pbsv,SVIM,Sniffles,Smartie-sv_aln,PBHoney,Smartie-sv_asm,SVIM-asm,PAV,Dipcall;NumNeighbors=2;NumThresholdNeighbors=2;MatchId=786;TruScore=0.666667;PctSeqSimilarity=0;PctSizeSimilarity=1;PctRecOverlap=1;SizeDiff=0;StartDistance=0;EndDistance=0	GT	0/0
chr2	67626	HG4_Ill_scalpel_1323	N	<DEL>	10	LongReadHomRef	END=67680;SVTYPE=DEL;SVLEN=54;SC=DeBreak,MAMnet,Sniffles2,cuteSV,NanoVar,SVIM,Sniffles,Smartie-sv_aln,PBHoney,Smartie-sv_asm,SVIM-asm,PAV,Dipcall;NumNeighbors=1;NumThresholdNeighbors=1;MatchId=787;TruScore=0.666667;PctSeqSimilarity=0;PctSizeSimilarity=1;PctRecOverlap=1;SizeDiff=0;StartDistance=0;EndDistance=0	GT	0/0
chr2	198471	HG3_PB_assemblyticsfalcon_12903	N	<DEL>	20	PASS	END=198575;SVTYPE=DEL;SVLEN=104;SC=DeBreak,MAMnet,Sniffles2,SKSV,cuteSV,NanoVar,pbsv,SVIM,Sniffles,Smartie-sv_aln,PBHoney;NumNeighbors=1;NumThresholdNeighbors=1;MatchId=789;TruScore=0.666667;PctSeqSimilarity=0;PctSizeSimilarity=1;PctRecOverlap=1;SizeDiff=0;StartDistance=0;EndDistance=0	GT	0/1
chr2	206994	HG2_PB_PB10Xdip_16831	N	<INS>	10	PASS	END=206994;SVTYPE=INS;SVLEN=230;SC=DeBreak,MAMnet,SKSV,cuteSV,NanoVar,SVIM,Sniffles,Smartie-sv_aln,Smartie-sv_asm,SVIM-asm,PAV,Dipcall;NumNeighbors=1;NumThresholdNeighbors=1;MatchId=790;TruScore=0.666667;PctSeqSimilarity=0;PctSizeSimilarity=1;PctRecOverlap=1;SizeDiff=0;StartDistance=0;EndDistance=0	GT	0/1
chr2	214424	HG2_PB_SVrefine2Falcon1plusDovetail_5845	N	<INS>	10	ClusteredCalls	END=214424;SVTYPE=INS;SVLEN=288;SC=DeBreak,MAMnet,NanoVar,Sniffles,SVIM-asm;NumNeighbors=2;NumThresholdNeighbors=1;MatchId=791;TruScore=0.666667;PctSeqSimilarity=0;PctSizeSimilarity=1;PctRecOverlap=1;SizeDiff=0;StartDistance=0;EndDistance=0	GT	0/1
chr2	214425	HG3_PB_SVrefine2PBcRDovetail_804	N	<INS>	10	ClusteredCalls	END=214425;SVTYPE=INS;SVLEN=137;SC=DeBreak,MAMnet,Sniffles2,SKSV,cuteSV,NanoVar,pbsv,SVIM,Sniffles,Smartie-sv_aln,PBHoney;NumNeighbors=1;NumThresholdNeighbors=1;MatchId=792;TruScore=0.170316;PctSeqSimilarity=0;PctSizeSimilarity=0.510949;PctRecOverlap=0;SizeDiff=67;StartDistance=-62;EndDistance=-62	GT	0/1
chr2	236102	HG3_PB_SVrefine2Falcon1Dovetail_916	N	<DEL>	10	ClusteredCalls	END=236232;SVTYPE=DEL;SVLEN=130;SC=DeBreak,MAMnet,SKSV,cuteSV,Smartie-sv_aln,PBHoney;NumNeighbors=1;NumThresholdNeighbors=1;MatchId=794;TruScore=0.339714;PctSeqSimilarity=0;PctSizeSimilarity=0.507692;PctRecOverlap=0.51145;SizeDiff=64;StartDistance=-50;EndDistance=14	GT	0/1
chr2	293582	HG2_Ill_SVrefine2DISCOVARplusDovetail_6258	N	<DEL>	20	LongReadHomRef	END=294206;SVTYPE=DEL;SVLEN=624;SC=DeBreak,MAMnet,Sniffles2,SKSV,cuteSV,NanoVar,pbsv,SVIM,Sniffles,Smartie-sv_aln,PBHoney,Smartie-sv_asm,SVIM-asm,PAV,Dipcall;NumNeighbors=2;NumThresholdNeighbors=1;MatchId=796;TruScore=0.666667;PctSeqSimilarity=0;PctSizeSimilarity=1;PctRecOverlap=1;SizeDiff=0;StartDistance=0;EndDistance=0	GT	0/0
chr2	293582	HG3_PB_SVrefine2PBcRDovetail_806	N	<DEL>	20	ClusteredCalls	END=293822;SVTYPE=DEL;SVLEN=240;SC=DeBreak,MAMnet,Sniffles2,SKSV,cuteSV,NanoVar,pbsv,SVIM,Sniffles,Smartie-sv_aln,PBHoney,Smartie-sv_asm,SVIM-asm,PAV,Dipcall;NumNeighbors=1;NumThresholdNeighbors=1;MatchId=797;TruScore=0.666667;PctSeqSimilarity=0;PctSizeSimilarity=1;PctRecOverlap=1;SizeDiff=0;StartDistance=0;EndDistance=0	GT	0/1
chr2	306489	HG2_Ill_SpiralSDKrefine_8079	N	<DEL>	20	ClusteredCalls	END=307116;SVTYPE=DEL;SVLEN=627;SC=DeBreak,MAMnet,cuteSV,NanoVar,pbsv,SVIM,Sniffles,PBHoney,PAV;NumNeighbors=1;NumThresholdNeighbors=1;MatchId=798;TruScore=0.666667;PctSeqSimilarity=0;PctSizeSimilarity=1;PctRecOverlap=1;SizeDiff=0;StartDistance=0;EndDistance=0	GT	0/1
chr2	307901	HG2_PB_HySA_2784	N	<DEL>	10	ClusteredCalls	END=308817;SVTYPE=DEL;SVLEN=916;SC=DeBreak,MAMnet,Sniffles2,SKSV,cuteSV,NanoVar,pbsv,SVIM,Sniffles,Smartie-sv_aln,PBHoney,Smartie-sv_asm,SVIM-asm,Dipcall;NumNeighbors=1;NumThresholdNeighbors=1;MatchId=799;TruScore=0.666667;PctSeqSimilarity=0;PctSizeSimilarity=1;PctRecOverlap=1;SizeDiff=0;StartDistance=0;EndDistance=0	GT	0/1
chr2	313489	HG2_10X_SVrefine210Xhap12_1120	N	<DEL>	20	LongReadHomRef	END=313615;SVTYPE=DEL;SVLEN=126;SC=DeBreak,MAMnet,Sniffles2,SKSV,cuteSV,NanoVar,pbsv,SVIM,Sniffles,Smartie-sv_aln,PBHoney,Smartie-sv_asm,SVIM-asm,PAV,Dipcall;NumNeighbors=1;NumThresholdNeighbors=1;MatchId=800;TruScore=0.666667;PctSeqSimilarity=0;PctSizeSimilarity=1;PctRecOverlap=1;SizeDiff=0;StartDistance=0;EndDistance=0	GT	0/0
chr2	398448	HG3_PB_SVrefine2PBcRDovetail_808	N	<DEL>	10	LongReadHomRef	END=399880;SVTYPE=DEL;SVLEN=1432;SC=DeBreak,MAMnet,Sniffles2,SKSV,cuteSV,NanoVar,pbsv,SVIM,Sniffles,Smartie-sv_aln,PBHoney,Smartie-sv_asm,SVIM-asm,PAV,Dipcall;NumNeighbors=2;NumThresholdNeighbors=1;MatchId=801;TruScore=0.666667;PctSeqSimilarity=0;PctSizeSimilarity=1;PctRecOverlap=1;SizeDiff=0;StartDistance=0;EndDistance=0	GT	0/0
chr2	398538	HG3_Ill_Krunchall_1984	N	<DEL>	20	LongReadHomRef	END=398590;SVTYPE=DEL;SVLEN=52;SC=DeBreak,MAMnet,Sniffles2,SKSV,cuteSV,NanoVar,pbsv,SVIM,Sniffles,Smartie-sv_aln,PBHoney,Smartie-sv_asm,SVIM-asm,PAV,Dipcall;NumNeighbors=1;NumThresholdNeighbors=1;MatchId=802;TruScore=0.666667;PctSeqSimilarity=0;PctSizeSimilarity=1;PctRecOverlap=1;SizeDiff=0;StartDistance=0;EndDistance=0	GT	0/0
chr2	426470	HG2_10X_SVrefine210Xhap12_1123	N	<DEL>	20	LongReadHomRef	END=427409;SVTYPE=DEL;SVLEN=939;SC=DeBreak,MAMnet,Sniffles2,SKSV,cuteSV,NanoVar,pbsv,SVIM,Sniffles,Smartie-sv_aln,PBHoney,Smartie-sv_asm,SVIM-asm,PAV,Dipcall;NumNeighbors=1;NumThresholdNeighbors=1;MatchId=803;TruScore=0.666667;PctSeqSimilarity=0;PctSizeSimilarity=1;PctRecOverlap=1;SizeDiff=0;StartDistance=0;EndDistance=0	GT	0/0
chr2	436513	HG3_Ill_GATKHC_2380	N	<DEL>	20	LongReadHomRef	END=436586;SVTYPE=DEL;SVLEN=73;SC=DeBreak,MAMnet,Sniffles2,SKSV,cuteSV,NanoVar,pbsv,SVIM,Sniffles,Smartie-sv_aln,PBHoney,Smartie-sv_asm,SVIM-asm,PAV,Dipcall;NumNeighbors=1;NumThresholdNeighbors=1;MatchId=804;TruScore=0.666667;PctSeqSimilarity=0;PctSizeSimilarity=1;PctRecOverlap=1;SizeDiff=0;StartDistance=0;EndDistance=0	GT	0/0
chr2	495101	HG2_10X_SVrefine210Xhap12_1125	N	<DEL>	20	LongReadHomRef	END=495641;SVTYPE=DEL;SVLEN=540;SC=DeBreak,MAMnet,Sniffles2,SKSV,cuteSV,NanoVar,pbsv,SVIM,Sniffles,Smartie-sv_aln,PBHoney,Smartie-sv_asm,SVIM-asm,PAV,Dipcall;NumNeighbors=2;NumThresholdNeighbors=1;MatchId=806;TruScore=0.666667;PctSeqSimilarity=0;PctSizeSimilarity=1;PctRecOverlap=1;SizeDiff=0;StartDistance=0;EndDistance=0	GT	0/0
chr2	495114	HG3_Ill_GATKHC_2383	N	<DEL>	20	NoConsensusGT	END=495174;SVTYPE=DEL;SVLEN=60;SC=DeBreak,MAMnet,Sniffles2,SKSV,cuteSV,NanoVar,pbsv,SVIM,Sniffles,Smartie-sv_aln,PBHoney,Smartie-sv_asm,SVIM-asm;NumNeighbors=1;NumThresholdNeighbors=1;MatchId=808;TruScore=0.666667;PctSeqSimilarity=0;PctSizeSimilarity=1;PctRecOverlap=1;SizeDiff=0;StartDistance=0;EndDistance=0	GT	./.
chr2	543799	HG3_PB_SVrefine2Falcon1Dovetail_925	N	<DEL>	20	ClusteredCalls	END=543891;SVTYPE=DEL;SVLEN=92;SC=DeBreak,MAMnet,Sniffles2,SKSV,cuteSV,NanoVar,pbsv,SVIM,Sniffles,Smartie-sv_aln,PBHoney,Smartie-sv_asm,SVIM-asm,PAV,Dipcall;NumNeighbors=1;NumThresholdNeighbors=1;MatchId=809;TruScore=0.666667;PctSeqSimilarity=0;PctSizeSimilarity=1;PctRecOverlap=1;SizeDiff=0;StartDistance=0;EndDistance=0	GT	0/1
chr2	547350	HG4_PB_pbsv_1484	N	<DEL>	10	ClusteredCalls	END=547406;SVTYPE=DEL;SVLEN=56;SC=DeBreak,MAMnet,SKSV,NanoVar,Sniffles,PBHoney,SVIM-asm,PAV,Dipcall;NumNeighbors=1;NumThresholdNeighbors=1;MatchId=810;TruScore=0.666667;PctSeqSimilarity=0;PctSizeSimilarity=1;PctRecOverlap=1;SizeDiff=0;StartDistance=0;EndDistance=0	GT	1/1
chr2	596109	HG3_Ill_GATKHC_2387	N	<DEL>	20	LongReadHomRef	END=596171;SVTYPE=DEL;SVLEN=62;SC=DeBreak,MAMnet,Sniffles2,SKSV,cuteSV,NanoVar,pbsv,SVIM,Sniffles,Smartie-sv_aln,PBHoney,Smartie-sv_asm,SVIM-asm,PAV,Dipcall;NumNeighbors=1;NumThresholdNeighbors=1;MatchId=811;TruScore=0.666667;PctSeqSimilarity=0;PctSizeSimilarity=1;PctRecOverlap=1;SizeDiff=0;StartDistance=0;EndDistance=0	GT	0/0
chr2	604708	HG4_PB_assemblyticsfalcon_12711	N	<DEL>	10	LongReadHomRef	END=605011;SVTYPE=DEL;SVLEN=303;SC=DeBreak,MAMnet,Sniffles2,SKSV,cuteSV,NanoVar,pbsv,SVIM,Sniffles,Smartie-sv_aln,PBHoney,Smartie-sv_asm,SVIM-asm,PAV,Dipcall;NumNeighbors=1;NumThresholdNeighbors=1;MatchId=813;TruScore=0.666667;PctSeqSimilarity=0;PctSizeSimilarity=1;PctRecOverlap=1;SizeDiff=0;StartDistance=0;EndDistance=0	GT	0/0
chr2	644356	HG2_PB_PB10Xdip_17327	N	<INS>	10	ClusteredCalls	END=644356;SVTYPE=INS;SVLEN=154;SC=DeBreak,MAMnet,SKSV,cuteSV,NanoVar,pbsv,SVIM,Sniffles,Smartie-sv_aln,PBHoney,Smartie-sv_asm,PAV;NumNeighbors=2;NumThresholdNeighbors=2;MatchId=815;TruScore=0.666667;PctSeqSimilarity=0;PctSizeSimilarity=1;PctRecOverlap=1;SizeDiff=0;StartDistance=0;EndDistance=0	GT	1/1
chr2	644413	HG2_PB_PB10Xdip_17329	N	<INS>	10	ClusteredCalls	END=644413;SVTYPE=INS;SVLEN=116;SC=DeBreak,MAMnet,SKSV,cuteSV,NanoVar,pbsv,SVIM,Sniffles,Smartie-sv_aln,PBHoney,PAV;NumNeighbors=1;NumThresholdNeighbors=1;MatchId=816;TruScore=0.666667;PctSeqSimilarity=0;PctSizeSimilarity=1;PctRecOverlap=1;SizeDiff=0;StartDistance=0;EndDistance=0	GT	1/1
chr2	671353	HG2_Ill_MetaSV_2396	N	<DEL>	20	LongReadHomRef	END=671830;SVTYPE=DEL;SVLEN=477;SC=DeBreak,MAMnet,Sniffles2,SKSV,cuteSV,NanoVar,pbsv,SVIM,Sniffles,Smartie-sv_aln,PBHoney,Smartie-sv_asm,SVIM-asm,PAV,Dipcall;NumNeighbors=2;NumThresholdNeighbors=1;MatchId=818;TruScore=0.666667;PctSeqSimilarity=0;PctSizeSimilarity=1;PctRecOverlap=1;SizeDiff=0;StartDistance=0;EndDistance=0	GT	0/0
chr2	671353	HG4_PB_assemblyticsfalcon_12716	N	<DEL>	10	LongReadHomRef	END=671406;SVTYPE=DEL;SVLEN=53;SC=DeBreak,MAMnet,Sniffles2,SKSV,cuteSV,NanoVar,pbsv,SVIM,Sniffles,Smartie-sv_aln,PBHoney,Smartie-sv_asm,SVIM-asm,PAV,Dipcall;NumNeighbors=1;NumThresholdNeighbors=1;MatchId=819;TruScore=0.666667;PctSeqSimilarity=0;PctSizeSimilarity=1;PctRecOverlap=1;SizeDiff=0;StartDistance=0;EndDistance=0	GT	0/0
chr2	715373	HG3_Ill_250bpfermikitraw_1932	N	<INS>	20	LongReadHomRef	END=715373;SVTYPE=INS;SVLEN=69;SC=DeBreak,MAMnet,Sniffles2,SKSV,cuteSV,NanoVar,pbsv,SVIM,Sniffles,Smartie-sv_aln,PBHoney,Smartie-sv_asm,SVIM-asm,PAV,Dipcall;NumNeighbors=1;NumThresholdNeighbors=1;MatchId=820;TruScore=0.666667;PctSeqSimilarity=0;PctSizeSimilarity=1;PctRecOverlap=1;SizeDiff=0;StartDistance=0;EndDistance=0	GT	0/0
chr2	725523	HG4_Ill_150bpfermikitraw_1852	N	<DEL>	20	LongReadHomRef	END=725607;SVTYPE=DEL;SVLEN=84;SC=DeBreak,MAMnet,Sniffles2,SKSV,cuteSV,NanoVar,pbsv,SVIM,Sniffles,Smartie-sv_aln,PBHoney,Smartie-sv_asm,SVIM-asm,PAV,Dipcall;NumNeighbors=1;NumThresholdNeighbors=1;MatchId=821;TruScore=0.666667;PctSeqSimilarity=0;PctSizeSimilarity=1;PctRecOverlap=1;SizeDiff=0;StartDistance=0;EndDistance=0	GT	./.
chr2	771715	HG3_Ill_Krunchall_1997	N	<DEL>	20	LongReadHomRef	END=771819;SVTYPE=DEL;SVLEN=104;SC=DeBreak,MAMnet,Sniffles2,SKSV,cuteSV,NanoVar,pbsv,SVIM,Sniffles,Smartie-sv_aln,PBHoney,Smartie-sv_asm,SVIM-asm,PAV,Dipcall;NumNeighbors=1;NumThresholdNeighbors=1;MatchId=822;TruScore=0.666667;PctSeqSimilarity=0;PctSizeSimilarity=1;PctRecOverlap=1;SizeDiff=0;StartDistance=0;EndDistance=0	GT	./.
chr2	809335	HG2_PB_PB10Xdip_17647	N	<INS>	20	ClusteredCalls	END=809335;SVTYPE=INS;SVLEN=4145;SC=DeBreak,MAMnet,Sniffles2,SKSV,cuteSV,NanoVar,pbsv,SVIM,Sniffles,Smartie-sv_aln,PBHoney;NumNeighbors=1;NumThresholdNeighbors=1;MatchId=823;TruScore=0.333173;PctSeqSimilarity=0;PctSizeSimilarity=0.999518;PctRecOverlap=0;SizeDiff=-2;StartDistance=-3;EndDistance=-3	GT	1/1
chr2	816529	HG3_PB_SVrefine2Falcon1Dovetail_933	N	<DEL>	20	ClusteredCalls	END=816627;SVTYPE=DEL;SVLEN=98;SC=DeBreak,MAMnet,Sniffles2,SKSV,cuteSV,NanoVar,pbsv,SVIM,Sniffles,Smartie-sv_aln,PBHoney,Smartie-sv_asm,SVIM-asm,PAV,Dipcall;NumNeighbors=1;NumThresholdNeighbors=1;MatchId=825;TruScore=0.666667;PctSeqSimilarity=0;PctSizeSimilarity=1;PctRecOverlap=1;SizeDiff=0;StartDistance=0;EndDistance=0	GT	1/1
chr2	829811	HG3_Ill_scalpel_1484	N	<INS>	20	LongReadHomRef	END=829811;SVTYPE=INS;SVLEN=61;SC=DeBreak,MAMnet,Sniffles2,SKSV,cuteSV,NanoVar,pbsv,SVIM,Sniffles,Smartie-sv_aln,PBHoney,Smartie-sv_asm,SVIM-asm,PAV,Dipcall;NumNeighbors=1;NumThresholdNeighbors=1;MatchId=826;TruScore=0.666667;PctSeqSimilarity=0;PctSizeSimilarity=1;PctRecOverlap=1;SizeDiff=0;StartDistance=0;EndDistance=0	GT	0/0
chr2	856570	HG2_PB_SVrefine2Falcon1plusDovetail_5860	N	<INS>	10	ClusteredCalls	END=856570;SVTYPE=INS;SVLEN=2821;SC=DeBreak,MAMnet,cuteSV,SVIM,Sniffles,Smartie-sv_aln,PBHoney;NumNeighbors=4;NumThresholdNeighbors=1;MatchId=829;TruScore=0.666667;PctSeqSimilarity=0;PctSizeSimilarity=1;PctRecOverlap=1;SizeDiff=0;StartDistance=0;EndDistance=0	GT	1/1
chr2	856801	HG2_PB_PB10Xdip_17661	N	<INS>	10	NoConsensusGT	END=856801;SVTYPE=INS;SVLEN=83;SC=DeBreak,MAMnet,Sniffles2,SKSV,cuteSV,NanoVar,pbsv,SVIM,Sniffles,Smartie-sv_aln,PBHoney,Smartie-sv_asm,SVIM-asm,PAV,Dipcall;NumNeighbors=2;NumThresholdNeighbors=2;MatchId=831;TruScore=0.666667;PctSeqSimilarity=0;PctSizeSimilarity=1;PctRecOverlap=1;SizeDiff=0;StartDistance=0;EndDistance=0	GT	./.
chr2	856834	HG2_PB_PB10Xdip_17677	N	<INS>	10	NoConsensusGT	END=856834;SVTYPE=INS;SVLEN=54;SC=DeBreak,MAMnet,Sniffles2,SKSV,cuteSV,NanoVar,pbsv,SVIM,Sniffles,Smartie-sv_aln,PBHoney,Smartie-sv_asm,SVIM-asm,PAV,Dipcall;NumNeighbors=1;NumThresholdNeighbors=1;MatchId=832;TruScore=0.666667;PctSeqSimilarity=0;PctSizeSimilarity=1;PctRecOverlap=1;SizeDiff=0;StartDistance=0;EndDistance=0	GT	./.
chr2	859603	HG3_Ill_GATKHCSBGrefine_978	N	<INS>	20	LongReadHomRef	END=859603;SVTYPE=INS;SVLEN=60;SC=DeBreak,MAMnet,Sniffles2,SKSV,cuteSV,NanoVar,pbsv,SVIM,Sniffles,Smartie-sv_aln,PBHoney,Smartie-sv_asm,SVIM-asm,PAV,Dipcall;NumNeighbors=3;NumThresholdNeighbors=2;MatchId=833;TruScore=0.666667;PctSeqSimilarity=0;PctSizeSimilarity=1;PctRecOverlap=1;SizeDiff=0;StartDistance=0;EndDistance=0	GT	0/0
chr2	859757	HG4_Ill_GATKHC_2327	N	<INS>	20	LongReadHomRef	END=859757;SVTYPE=INS;SVLEN=57;SC=DeBreak,MAMnet,Sniffles2,SKSV,cuteSV,NanoVar,pbsv,SVIM,Sniffles,Smartie-sv_aln,PBHoney,Smartie-sv_asm,SVIM-asm,PAV,Dipcall;NumNeighbors=2;NumThresholdNeighbors=1;MatchId=834;TruScore=0.666667;PctSeqSimilarity=0;PctSizeSimilarity=1;PctRecOverlap=1;SizeDiff=0;StartDistance=0;EndDistance=0	GT	0/0
chr2	859803	HG3_Ill_SVrefine2DISCOVARDovetail_1032	N	<DEL>	20	LongReadHomRef	END=859924;SVTYPE=DEL;SVLEN=121;SC=DeBreak,MAMnet,Sniffles2,SKSV,cuteSV,NanoVar,pbsv,SVIM,Sniffles,Smartie-sv_aln,PBHoney,Smartie-sv_asm,SVIM-asm,PAV,Dipcall;NumNeighbors=1;NumThresholdNeighbors=1;MatchId=835;TruScore=0.666667;PctSeqSimilarity=0;PctSizeSimilarity=1;PctRecOverlap=1;SizeDiff=0;StartDistance=0;EndDistance=0	GT	0/0
chr2	863924	HG4_PB_pbsv_1499	N	<DEL>	20	LongReadHomRef	END=864407;SVTYPE=DEL;SVLEN=483;SC=DeBreak,MAMnet,Sniffles2,SKSV,cuteSV,NanoVar,pbsv,SVIM,Sniffles,Smartie-sv_aln,PBHoney,Smartie-sv_asm,SVIM-asm,PAV,Dipcall;NumNeighbors=1;NumThresholdNeighbors=1;MatchId=836;TruScore=0.666667;PctSeqSimilarity=0;PctSizeSimilarity=1;PctRecOverlap=1;SizeDiff=0;StartDistance=0;EndDistance=0	GT	0/0
chr2	906017	HG2_PB_assemblyticsPBcR_12506	N	<INS>	10	ClusteredCalls	END=906017;SVTYPE=INS;SVLEN=1974;SC=DeBreak,MAMnet,Sniffles2,SKSV,cuteSV,NanoVar,pbsv,SVIM,Sniffles,Smartie-sv_aln,PBHoney,Smartie-sv_asm,SVIM-asm,PAV,Dipcall;NumNeighbors=2;NumThresholdNeighbors=2;MatchId=837;TruScore=0.666667;PctSeqSimilarity=0;PctSizeSimilarity=1;PctRecOverlap=1;SizeDiff=0;StartDistance=0;EndDistance=0	GT	0/1
chr2	906019	HG3_PB_assemblyticsfalcon_12957	N	<INS>	10	ClusteredCalls	END=906019;SVTYPE=INS;SVLEN=2201;SC=DeBreak,MAMnet,Sniffles2,SKSV,cuteSV,SVIM,Sniffles,Smartie-sv_aln,PBHoney,Smartie-sv_asm,SVIM-asm,PAV,Dipcall;NumNeighbors=1;NumThresholdNeighbors=1;MatchId=838;TruScore=0.666667;PctSeqSimilarity=0;PctSizeSimilarity=1;PctRecOverlap=1;SizeDiff=0;StartDistance=0;EndDistance=0	GT	0/1
chr2	923725	HG4_PB_SVrefine2PBcRDovetail_822	N	<DEL>	20	ClusteredCalls	END=923993;SVTYPE=DEL;SVLEN=268;SC=DeBreak,MAMnet,Sniffles2,SKSV,cuteSV,SVIM,Sniffles,PBHoney,Smartie-sv_asm,SVIM-asm,PAV,Dipcall;NumNeighbors=2;NumThresholdNeighbors=1;MatchId=842;TruScore=0.666667;PctSeqSimilarity=0;PctSizeSimilarity=1;PctRecOverlap=1;SizeDiff=0;StartDistance=0;EndDistance=0	GT	1/1
chr2	924232	HG2_Ill_150bpfermikitraw_1780	N	<DEL>	20	ClusteredCalls	END=924299;SVTYPE=DEL;SVLEN=67;SC=DeBreak,MAMnet,SKSV,cuteSV,NanoVar,SVIM,Sniffles,PBHoney,Smartie-sv_asm,SVIM-asm,PAV,Dipcall;NumNeighbors=1;NumThresholdNeighbors=1;MatchId=843;TruScore=0.666667;PctSeqSimilarity=0;PctSizeSimilarity=1;PctRecOverlap=1;SizeDiff=0;StartDistance=0;EndDistance=0	GT	1/1
chr2	924982	HG3_Ill_150bpfermikitraw_1846	N	<DEL>	10	LongReadHomRef	END=925032;SVTYPE=DEL;SVLEN=50;SC=DeBreak,MAMnet,Sniffles2,SKSV,cuteSV,NanoVar,pbsv,SVIM,Sniffles,Smartie-sv_aln,PBHoney,Smartie-sv_asm,SVIM-asm,PAV,Dipcall;NumNeighbors=1;NumThresholdNeighbors=1;MatchId=844;TruScore=0.666667;PctSeqSimilarity=0;PctSizeSimilarity=1;PctRecOverlap=1;SizeDiff=0;StartDistance=0;EndDistance=0	GT	0/0
chr2	927398	HG3_Ill_MetaSV_2548	N	<DEL>	10	LongReadHomRef	END=928115;SVTYPE=DEL;SVLEN=717;SC=DeBreak,MAMnet,Sniffles2,SKSV,cuteSV,NanoVar,pbsv,SVIM,Sniffles,Smartie-sv_aln,PBHoney,Smartie-sv_asm,SVIM-asm,PAV,Dipcall;NumNeighbors=1;NumThresholdNeighbors=1;MatchId=845;TruScore=0.666667;PctSeqSimilarity=0;PctSizeSimilarity=1;PctRecOverlap=1;SizeDiff=0;StartDistance=0;EndDistance=0	GT	0/0
chr2	978951	HG2_Ill_GATKHC_2345	N	<INS>	10	ClusteredCalls	END=978951;SVTYPE=INS;SVLEN=58;SC=DeBreak,MAMnet,Sniffles2,SKSV,cuteSV,NanoVar,pbsv,SVIM,Sniffles,Smartie-sv_aln,PBHoney,Smartie-sv_asm,SVIM-asm,PAV,Dipcall;NumNeighbors=2;NumThresholdNeighbors=1;MatchId=849;TruScore=0.666667;PctSeqSimilarity=0;PctSizeSimilarity=1;PctRecOverlap=1;SizeDiff=0;StartDistance=0;EndDistance=0	GT	0/1
chr2	1004813	HG2_10X_SVrefine210Xhap12_1142	N	<DEL>	20	ClusteredCalls	END=1004877;SVTYPE=DEL;SVLEN=64;SC=DeBreak,MAMnet,Sniffles2,SKSV,cuteSV,NanoVar,pbsv,SVIM,Sniffles,Smartie-sv_aln,PBHoney,Smartie-sv_asm,SVIM-asm,PAV,Dipcall;NumNeighbors=4;NumThresholdNeighbors=2;MatchId=852;TruScore=0.666667;PctSeqSimilarity=0;PctSizeSimilarity=1;PctRecOverlap=1;SizeDiff=0;StartDistance=0;EndDistance=0	GT	0/1
chr2	1005031	HG3_PB_HySA_2267	N	<DEL>	20	NoConsensusGT	END=1005221;SVTYPE=DEL;SVLEN=190;SC=DeBreak,MAMnet,Sniffles2,SKSV,cuteSV,NanoVar,pbsv,SVIM,Sniffles,Smartie-sv_aln,PBHoney,Smartie-sv_asm,SVIM-asm,PAV,Dipcall;NumNeighbors=3;NumThresholdNeighbors=2;MatchId=853;TruScore=0.666667;PctSeqSimilarity=0;PctSizeSimilarity=1;PctRecOverlap=1;SizeDiff=0;StartDistance=0;EndDistance=0	GT	./.
chr2	1005065	HG2_PB_assemblyticsfalcon_12916	N	<DEL>	10	LongReadHomRef	END=1006526;SVTYPE=DEL;SVLEN=1461;SC=DeBreak,Sniffles2,cuteSV,NanoVar,pbsv,SVIM,Sniffles,Smartie-sv_aln,Smartie-sv_asm,SVIM-asm,PAV,Dipcall;NumNeighbors=2;NumThresholdNeighbors=1;MatchId=854;TruScore=0.666667;PctSeqSimilarity=0;PctSizeSimilarity=1;PctRecOverlap=1;SizeDiff=0;StartDistance=0;EndDistance=0	GT	0/0
chr2	1005300	HG3_Ill_GATKHC_2414	N	<DEL>	20	ClusteredCalls	END=1005427;SVTYPE=DEL;SVLEN=127;SC=DeBreak,MAMnet,Sniffles2,SKSV,cuteSV,NanoVar,pbsv,SVIM,Sniffles,Smartie-sv_aln,PBHoney,Smartie-sv_asm,SVIM-asm,PAV,Dipcall;NumNeighbors=1;NumThresholdNeighbors=1;MatchId=855;TruScore=0.666667;PctSeqSimilarity=0;PctSizeSimilarity=1;PctRecOverlap=1;SizeDiff=0;StartDistance=0;EndDistance=0	GT	0/1
chr2	1009781	HG2_Ill_breakscan11_187	N	<DEL>	20	NoConsensusGT	END=1010262;SVTYPE=DEL;SVLEN=481;SC=DeBreak,MAMnet,SKSV,cuteSV,PBHoney;NumNeighbors=1;NumThresholdNeighbors=1;MatchId=857;TruScore=0.666667;PctSeqSimilarity=0;PctSizeSimilarity=1;PctRecOverlap=1;SizeDiff=0;StartDistance=0;EndDistance=0	GT	./.
chr2	1022910	HG2_10X_SVrefine210Xhap12_1143	N	<DEL>	20	LongReadHomRef	END=1023463;SVTYPE=DEL;SVLEN=553;SC=DeBreak,MAMnet,Sniffles2,SKSV,cuteSV,NanoVar,pbsv,SVIM,Sniffles,Smartie-sv_aln,PBHoney,Smartie-sv_asm,SVIM-asm,PAV,Dipcall;NumNeighbors=1;NumThresholdNeighbors=1;MatchId=858;TruScore=0.666667;PctSeqSimilarity=0;PctSizeSimilarity=1;PctRecOverlap=1;SizeDiff=0;StartDistance=0;EndDistance=0	GT	0/0
chr2	1089571	HG2_PB_SVrefine2PB10Xhap12_1217	N	<DEL>	20	PASS	END=1090320;SVTYPE=DEL;SVLEN=749;SC=DeBreak,MAMnet,NanoVar,pbsv;NumNeighbors=1;NumThresholdNeighbors=1;MatchId=860;TruScore=0.666667;PctSeqSimilarity=0;PctSizeSimilarity=1;PctRecOverlap=1;SizeDiff=0;StartDistance=0;EndDistance=0	GT	0/1
chr2	1234762	HG2_Ill_GATKHCSBGrefine_970	N	<DEL>	20	ClusteredCalls	END=1234831;SVTYPE=DEL;SVLEN=69;SC=DeBreak,MAMnet,Sniffles2,SKSV,cuteSV,NanoVar,pbsv,SVIM,Sniffles,Smartie-sv_aln,PBHoney,Smartie-sv_asm,SVIM-asm,PAV,Dipcall;NumNeighbors=1;NumThresholdNeighbors=1;MatchId=868;TruScore=0.666667;PctSeqSimilarity=0;PctSizeSimilarity=1;PctRecOverlap=1;SizeDiff=0;StartDistance=0;EndDistance=0	GT	0/1
chr2	1285006	HG2_PB_PB10Xdip_17748	N	<INS>	20	ClusteredCalls	END=1285006;SVTYPE=INS;SVLEN=97;SC=DeBreak,MAMnet,Sniffles2,SKSV,cuteSV,NanoVar,pbsv,SVIM,Sniffles,Smartie-sv_aln,PBHoney,Smartie-sv_asm,SVIM-asm,PAV;NumNeighbors=2;NumThresholdNeighbors=2;MatchId=870;TruScore=0.666667;PctSeqSimilarity=0;PctSizeSimilarity=1;PctRecOverlap=1;SizeDiff=0;StartDistance=0;EndDistance=0	GT	1/1
chr2	1285098	HG2_PB_PB10Xdip_17752	N	<INS>	20	ClusteredCalls	END=1285098;SVTYPE=INS;SVLEN=77;SC=DeBreak,MAMnet,SKSV,cuteSV,NanoVar,pbsv,SVIM,Sniffles,Smartie-sv_aln,PBHoney,PAV,Dipcall;NumNeighbors=1;NumThresholdNeighbors=1;MatchId=872;TruScore=0.666667;PctSeqSimilarity=0;PctSizeSimilarity=1;PctRecOverlap=1;SizeDiff=0;StartDistance=0;EndDistance=0	GT	1/1
chr2	1320371	HG3_PB_SVrefine2Falcon1Dovetail_956	N	<DEL>	10	PASS	END=1320993;SVTYPE=DEL;SVLEN=622;SC=DeBreak,MAMnet,Sniffles2,SKSV,cuteSV,NanoVar,pbsv,SVIM,Sniffles,Smartie-sv_aln,PBHoney,Smartie-sv_asm,SVIM-asm,PAV,Dipcall;NumNeighbors=3;NumThresholdNeighbors=1;MatchId=873;TruScore=0.18328;PctSeqSimilarity=0;PctSizeSimilarity=0.549839;PctRecOverlap=0;SizeDiff=280;StartDistance=-821;EndDistance=-541	GT	1/1
chr2	1320475	HG4_Ill_GATKHCSBGrefine_1000	N	<DEL>	10	NoConsensusGT	END=1320563;SVTYPE=DEL;SVLEN=88;SC=DeBreak,MAMnet,Sniffles2,SKSV,cuteSV,NanoVar,pbsv,SVIM,Sniffles,Smartie-sv_aln,PBHoney,Smartie-sv_asm,SVIM-asm,PAV,Dipcall;NumNeighbors=2;NumThresholdNeighbors=2;MatchId=874;TruScore=0.666667;PctSeqSimilarity=0;PctSizeSimilarity=1;PctRecOverlap=1;SizeDiff=0;StartDistance=0;EndDistance=0	GT	./.
chr2	1320736	HG2_PB_HySA_2830	N	<DEL>	10	NoConsensusGT	END=1320825;SVTYPE=DEL;SVLEN=89;SC=DeBreak,MAMnet,Sniffles2,SKSV,cuteSV,NanoVar,pbsv,SVIM,Sniffles,Smartie-sv_aln,PBHoney,Smartie-sv_asm,SVIM-asm,PAV,Dipcall;NumNeighbors=1;NumThresholdNeighbors=1;MatchId=875;TruScore=0.666667;PctSeqSimilarity=0;PctSizeSimilarity=1;PctRecOverlap=1;SizeDiff=0;StartDistance=0;EndDistance=0	GT	./.
chr2	1346047	HG3_PB_SVrefine2PBcRDovetail_831	N	<DEL>	20	NoConsensusGT	END=1347412;SVTYPE=DEL;SVLEN=1365;SC=DeBreak,MAMnet,SKSV,cuteSV,pbsv;NumNeighbors=2;NumThresholdNeighbors=1;MatchId=876;TruScore=0.358196;PctSeqSimilarity=0;PctSizeSimilarity=0.886447;PctRecOverlap=0.188141;SizeDiff=155;StartDistance=-1109;EndDistance=-954	GT	./.
chr2	1347391	HG2_PB_PB10Xdip_16451	N	<DEL>	10	ClusteredCalls	END=1347503;SVTYPE=DEL;SVLEN=112;SC=DeBreak,MAMnet,Sniffles2,SKSV,cuteSV,NanoVar,pbsv,SVIM,Sniffles,Smartie-sv_aln,PBHoney,SVIM-asm,PAV;NumNeighbors=1;NumThresholdNeighbors=1;MatchId=878;TruScore=0.666667;PctSeqSimilarity=0;PctSizeSimilarity=1;PctRecOverlap=1;SizeDiff=0;StartDistance=0;EndDistance=0	GT	0/1
chr2	1358009	HG2_Ill_GATKHCSBGrefine_982	N	<DEL>	10	ClusteredCalls	END=1358337;SVTYPE=DEL;SVLEN=328;SC=DeBreak,MAMnet,Sniffles2,SKSV,cuteSV,pbsv,SVIM,Sniffles,Smartie-sv_aln,PBHoney,Smartie-sv_asm,SVIM-asm,PAV,Dipcall;NumNeighbors=2;NumThresholdNeighbors=1;MatchId=879;TruScore=0.666667;PctSeqSimilarity=0;PctSizeSimilarity=1;PctRecOverlap=1;SizeDiff=0;StartDistance=0;EndDistance=0	GT	1/1
chr2	1358401	HG4_Ill_svaba_1824	N	<DEL>	10	ClusteredCalls	END=1358516;SVTYPE=DEL;SVLEN=115;SC=DeBreak,MAMnet,Sniffles2,SKSV,cuteSV,NanoVar,pbsv,SVIM,Sniffles,Smartie-sv_aln,PBHoney,Smartie-sv_asm,SVIM-asm,PAV,Dipcall;NumNeighbors=1;NumThresholdNeighbors=1;MatchId=880;TruScore=0.666667;PctSeqSimilarity=0;PctSizeSimilarity=1;PctRecOverlap=1;SizeDiff=0;StartDistance=0;EndDistance=0	GT	1/1
chr2	1426068	HG4_Ill_svaba_1825	N	<INS>	20	LongReadHomRef	END=1426068;SVTYPE=INS;SVLEN=110;SC=DeBreak,MAMnet,Sniffles2,SKSV,cuteSV,NanoVar,pbsv,SVIM,Sniffles,Smartie-sv_aln,PBHoney,Smartie-sv_asm,SVIM-asm,PAV,Dipcall;NumNeighbors=1;NumThresholdNeighbors=1;MatchId=882;TruScore=0.666667;PctSeqSimilarity=0;PctSizeSimilarity=1;PctRecOverlap=1;SizeDiff=0;StartDistance=0;EndDistance=0	GT	0/0
chr2	1428678	HG3_Ill_150bpfermikitraw_1861	N	<DEL>	20	LongReadHomRef	END=1428756;SVTYPE=DEL;SVLEN=78;SC=DeBreak,MAMnet,Sniffles2,SKSV,cuteSV,NanoVar,pbsv,SVIM,Sniffles,Smartie-sv_aln,PBHoney,Smartie-sv_asm,SVIM-asm,PAV,Dipcall;NumNeighbors=1;NumThresholdNeighbors=1;MatchId=883;TruScore=0.666667;PctSeqSimilarity=0;PctSizeSimilarity=1;PctRecOverlap=1;SizeDiff=0;StartDistance=0;EndDistance=0	GT	0/0
chr2	1446922	HG4_PB_SVrefine2PBcRDovetail_836	N	<DEL>	10	ClusteredCalls	END=1447589;SVTYPE=DEL;SVLEN=667;SC=DeBreak,MAMnet,Sniffles2,SKSV,cuteSV,NanoVar,pbsv,SVIM,Sniffles,Smartie-sv_aln,Smartie-sv_asm,SVIM-asm,PAV,Dipcall;NumNeighbors=2;NumThresholdNeighbors=1;MatchId=884;TruScore=0.666667;PctSeqSimilarity=0;PctSizeSimilarity=1;PctRecOverlap=1;SizeDiff=0;StartDistance=0;EndDistance=0	GT	0/1
chr2	1447137	HG3_Ill_svaba_1853	N	<DEL>	20	ClusteredCalls	END=1447203;SVTYPE=DEL;SVLEN=66;SC=DeBreak,MAMnet,Sniffles2,SKSV,cuteSV,NanoVar,pbsv,SVIM,Sniffles,Smartie-sv_aln,PBHoney;NumNeighbors=1;NumThresholdNeighbors=1;MatchId=885;TruScore=0.328283;PctSeqSimilarity=0;PctSizeSimilarity=0.984848;PctRecOverlap=0;SizeDiff=1;StartDistance=-397;EndDistance=-396	GT	0/1
chr2	1461156	HG4_Ill_GATKHC_2363	N	<DEL>	20	ClusteredCalls	END=1461289;SVTYPE=DEL;SVLEN=133;SC=DeBreak,MAMnet,SKSV,cuteSV,NanoVar,PBHoney,PAV;NumNeighbors=1;NumThresholdNeighbors=1;MatchId=888;TruScore=0.666667;PctSeqSimilarity=0;PctSizeSimilarity=1;PctRecOverlap=1;SizeDiff=0;StartDistance=0;EndDistance=0	GT	0/1
chr2	1493874	HG4_Ill_GATKHCSBGrefine_1013	N	<DEL>	20	ClusteredCalls	END=1494021;SVTYPE=DEL;SVLEN=147;SC=DeBreak,MAMnet,Sniffles2,SKSV,cuteSV,NanoVar,pbsv,SVIM,Sniffles,Smartie-sv_aln,PBHoney,Smartie-sv_asm,SVIM-asm,PAV,Dipcall;NumNeighbors=1;NumThresholdNeighbors=1;MatchId=890;TruScore=0.666667;PctSeqSimilarity=0;PctSizeSimilarity=1;PctRecOverlap=1;SizeDiff=0;StartDistance=0;EndDistance=0	GT	0/1
chr2	1526017	HG3_Ill_GATKHC_2440	N	<DEL>	20	LongReadHomRef	END=1526138;SVTYPE=DEL;SVLEN=121;SC=DeBreak,MAMnet,Sniffles2,SKSV,cuteSV,NanoVar,pbsv,SVIM,Sniffles,Smartie-sv_aln,PBHoney,Smartie-sv_asm,SVIM-asm,PAV,Dipcall;NumNeighbors=1;NumThresholdNeighbors=1;MatchId=891;TruScore=0.666667;PctSeqSimilarity=0;PctSizeSimilarity=1;PctRecOverlap=1;SizeDiff=0;StartDistance=0;EndDistance=0	GT	./.
chr2	1527055	HG3_Ill_GATKHC_2441	N	<DEL>	20	LongReadHomRef	END=1527139;SVTYPE=DEL;SVLEN=84;SC=DeBreak,MAMnet,Sniffles2,SKSV,cuteSV,NanoVar,pbsv,SVIM,Sniffles,Smartie-sv_aln,PBHoney,Smartie-sv_asm,SVIM-asm,PAV,Dipcall;NumNeighbors=1;NumThresholdNeighbors=1;MatchId=892;TruScore=0.666667;PctSeqSimilarity=0;PctSizeSimilarity=1;PctRecOverlap=1;SizeDiff=0;StartDistance=0;EndDistance=0	GT	./.
chr2	1530706	HG2_PB_SVrefine2Falcon1plusDovetail_5888	N	<DEL>	10	NoConsensusGT	END=1532028;SVTYPE=DEL;SVLEN=1322;SC=DeBreak,MAMnet,Sniffles2,SKSV,cuteSV,NanoVar,pbsv,SVIM,Sniffles,Smartie-sv_aln,PBHoney,Smartie-sv_asm,SVIM-asm,PAV,Dipcall;NumNeighbors=1;NumThresholdNeighbors=1;MatchId=893;TruScore=0.666667;PctSeqSimilarity=0;PctSizeSimilarity=1;PctRecOverlap=1;SizeDiff=0;StartDistance=0;EndDistance=0	GT	./.
chr2	1533394	HG2_PB_PB10Xdip_16584	N	<INS>	20	NoConsensusGT	END=1533394;SVTYPE=INS;SVLEN=993;SC=DeBreak,MAMnet,Sniffles2,cuteSV,NanoVar,pbsv,SVIM,Sniffles,Smartie-sv_aln,PBHoney,Smartie-sv_asm,SVIM-asm,PAV,Dipcall;NumNeighbors=1;NumThresholdNeighbors=1;MatchId=894;TruScore=0.666667;PctSeqSimilarity=0;PctSizeSimilarity=1;PctRecOverlap=1;SizeDiff=0;StartDistance=0;EndDistance=0	GT	./.
chr2	1568970	HG2_10X_SVrefine210Xhap12_1168	N	<DEL>	20	LongReadHomRef	END=1569598;SVTYPE=DEL;SVLEN=628;SC=DeBreak,MAMnet,Sniffles2,SKSV,cuteSV,NanoVar,pbsv,SVIM,Sniffles,Smartie-sv_aln,PBHoney,Smartie-sv_asm,SVIM-asm,PAV,Dipcall;NumNeighbors=1;NumThresholdNeighbors=1;MatchId=896;TruScore=0.666667;PctSeqSimilarity=0;PctSizeSimilarity=1;PctRecOverlap=1;SizeDiff=0;StartDistance=0;EndDistance=0	GT	0/0
chr2	1572563	HG4_Ill_MetaSV_2492	N	<DEL>	20	LongReadHomRef	END=1573049;SVTYPE=DEL;SVLEN=486;SC=DeBreak,MAMnet,Sniffles2,SKSV,cuteSV,NanoVar,pbsv,SVIM,Sniffles,Smartie-sv_aln,PBHoney,Smartie-sv_asm,SVIM-asm,PAV,Dipcall;NumNeighbors=1;NumThresholdNeighbors=1;MatchId=898;TruScore=0.666667;PctSeqSimilarity=0;PctSizeSimilarity=1;PctRecOverlap=1;SizeDiff=0;StartDistance=0;EndDistance=0	GT	0/0
chr2	1584474	HG2_10X_SVrefine210Xhap12_1169	N	<DEL>	20	LongReadHomRef	END=1585263;SVTYPE=DEL;SVLEN=789;SC=DeBreak,MAMnet,Sniffles2,SKSV,cuteSV,NanoVar,pbsv,SVIM,Sniffles,Smartie-sv_aln,PBHoney,Smartie-sv_asm,SVIM-asm,PAV,Dipcall;NumNeighbors=1;NumThresholdNeighbors=1;MatchId=899;TruScore=0.666667;PctSeqSimilarity=0;PctSizeSimilarity=1;PctRecOverlap=1;SizeDiff=0;StartDistance=0;EndDistance=0	GT	0/0
chr2	1592369	HG3_Ill_250bpfermikitraw_1963	N	<DEL>	20	NoConsensusGT	END=1592446;SVTYPE=DEL;SVLEN=77;SC=DeBreak,MAMnet,Sniffles2,SKSV,cuteSV,NanoVar,pbsv,SVIM,Sniffles,Smartie-sv_aln,PBHoney,Smartie-sv_asm,SVIM-asm,PAV,Dipcall;NumNeighbors=1;NumThresholdNeighbors=1;MatchId=900;TruScore=0.666667;PctSeqSimilarity=0;PctSizeSimilarity=1;PctRecOverlap=1;SizeDiff=0;StartDistance=0;EndDistance=0	GT	./.
chr2	1599032	HG2_PB_SVrefine2PB10Xhap12_1237	N	<INS>	10	ClusteredCalls	END=1599032;SVTYPE=INS;SVLEN=981;SC=DeBreak,MAMnet,Sniffles2,SKSV,NanoVar,pbsv,SVIM,Sniffles,Smartie-sv_aln,PBHoney,Smartie-sv_asm,SVIM-asm,PAV,Dipcall;NumNeighbors=1;NumThresholdNeighbors=1;MatchId=901;TruScore=0.666667;PctSeqSimilarity=0;PctSizeSimilarity=1;PctRecOverlap=1;SizeDiff=0;StartDistance=0;EndDistance=0	GT	1/1
chr2	1599544	HG2_PB_PB10Xdip_16590	N	<INS>	20	NoConsensusGT	END=1599544;SVTYPE=INS;SVLEN=390;SC=DeBreak,MAMnet,Sniffles2,SKSV,cuteSV,NanoVar,pbsv,SVIM,Sniffles,Smartie-sv_aln,PBHoney;NumNeighbors=3;NumThresholdNeighbors=2;MatchId=902;TruScore=0.666667;PctSeqSimilarity=0;PctSizeSimilarity=1;PctRecOverlap=1;SizeDiff=0;StartDistance=0;EndDistance=0	GT	./.
chr2	1599837	HG2_Ill_breakscan11_3114	N	<INS>	20	ClusteredCalls	END=1599837;SVTYPE=INS;SVLEN=373;SC=DeBreak,MAMnet,Sniffles2,SKSV,cuteSV,NanoVar,pbsv,SVIM,Sniffles,Smartie-sv_aln,PBHoney;NumNeighbors=2;NumThresholdNeighbors=1;MatchId=903;TruScore=0.666667;PctSeqSimilarity=0;PctSizeSimilarity=1;PctRecOverlap=1;SizeDiff=0;StartDistance=0;EndDistance=0	GT	1/1
chr2	1599959	HG3_PB_pbsv_1538	N	<INS>	10	ClusteredCalls	END=1599959;SVTYPE=INS;SVLEN=1029;SC=DeBreak,MAMnet,Sniffles2,cuteSV,NanoVar,SVIM,Sniffles,Smartie-sv_aln,PBHoney,Smartie-sv_asm,SVIM-asm,PAV,Dipcall;NumNeighbors=1;NumThresholdNeighbors=1;MatchId=904;TruScore=0.666667;PctSeqSimilarity=0;PctSizeSimilarity=1;PctRecOverlap=1;SizeDiff=0;StartDistance=0;EndDistance=0	GT	0/1
chr2	1601620	HG3_PB_SVrefine2Falcon1Dovetail_966	N	<INS>	10	PASS	END=1601620;SVTYPE=INS;SVLEN=1153;SC=DeBreak,MAMnet,Sniffles2,SKSV,cuteSV,NanoVar,pbsv,SVIM,Sniffles,Smartie-sv_aln,PBHoney,Smartie-sv_asm,SVIM-asm,PAV,Dipcall;NumNeighbors=1;NumThresholdNeighbors=1;MatchId=905;TruScore=0.666667;PctSeqSimilarity=0;PctSizeSimilarity=1;PctRecOverlap=1;SizeDiff=0;StartDistance=0;EndDistance=0	GT	0/1
chr2	1614064	HG3_PB_HySA_2291	N	<INS>	20	LongReadHomRef	END=1614064;SVTYPE=INS;SVLEN=52;SC=DeBreak,MAMnet,Sniffles2,SKSV,cuteSV,NanoVar,pbsv,SVIM,Sniffles,Smartie-sv_aln,PBHoney,Smartie-sv_asm,SVIM-asm,PAV,Dipcall;NumNeighbors=1;NumThresholdNeighbors=1;MatchId=906;TruScore=0.666667;PctSeqSimilarity=0;PctSizeSimilarity=1;PctRecOverlap=1;SizeDiff=0;StartDistance=0;EndDistance=0	GT	0/0
chr2	1614708	HG3_Ill_svaba_1857	N	<DEL>	20	ClusteredCalls	END=1614776;SVTYPE=DEL;SVLEN=68;SC=DeBreak,MAMnet,Sniffles2,SKSV,cuteSV,NanoVar,SVIM,Sniffles,Smartie-sv_aln,PBHoney;NumNeighbors=1;NumThresholdNeighbors=1;MatchId=907;TruScore=0.666667;PctSeqSimilarity=0;PctSizeSimilarity=1;PctRecOverlap=1;SizeDiff=0;StartDistance=0;EndDistance=0	GT	0/1
chr2	1615300	HG2_PB_pbsv_1543	N	<DEL>	20	ClusteredCalls	END=1615366;SVTYPE=DEL;SVLEN=66;SC=DeBreak,MAMnet,SKSV,cuteSV,NanoVar,pbsv,PBHoney,Smartie-sv_asm,SVIM-asm,PAV,Dipcall;NumNeighbors=1;NumThresholdNeighbors=1;MatchId=908;TruScore=0.666667;PctSeqSimilarity=0;PctSizeSimilarity=1;PctRecOverlap=1;SizeDiff=0;StartDistance=0;EndDistance=0	GT	0/1
chr2	1625795	HG3_Ill_GATKHC_2448	N	<DEL>	20	LongReadHomRef	END=1625871;SVTYPE=DEL;SVLEN=76;SC=DeBreak,MAMnet,Sniffles2,SKSV,cuteSV,NanoVar,pbsv,SVIM,Sniffles,Smartie-sv_aln,PBHoney,Smartie-sv_asm,SVIM-asm,PAV,Dipcall;NumNeighbors=2;NumThresholdNeighbors=1;MatchId=909;TruScore=0.666667;PctSeqSimilarity=0;PctSizeSimilarity=1;PctRecOverlap=1;SizeDiff=0;StartDistance=0;EndDistance=0	GT	0/0
chr2	1625885	HG4_PB_pbsv_1546	N	<DEL>	20	LongReadHomRef	END=1626071;SVTYPE=DEL;SVLEN=186;SC=DeBreak,MAMnet,Sniffles2,SKSV,cuteSV,NanoVar,pbsv,SVIM,Sniffles,Smartie-sv_aln,PBHoney,Smartie-sv_asm,SVIM-asm,PAV,Dipcall;NumNeighbors=1;NumThresholdNeighbors=1;MatchId=910;TruScore=0.666667;PctSeqSimilarity=0;PctSizeSimilarity=1;PctRecOverlap=1;SizeDiff=0;StartDistance=0;EndDistance=0	GT	0/0
chr2	1641618	HG2_Ill_GATKHC_2376	N	<DEL>	10	LongReadHomRef	END=1641692;SVTYPE=DEL;SVLEN=74;SC=DeBreak,MAMnet,Sniffles2,SKSV,cuteSV,NanoVar,pbsv,SVIM,Sniffles,Smartie-sv_aln,PBHoney,Smartie-sv_asm,SVIM-asm,PAV,Dipcall;NumNeighbors=2;NumThresholdNeighbors=1;MatchId=912;TruScore=0.666667;PctSeqSimilarity=0;PctSizeSimilarity=1;PctRecOverlap=1;SizeDiff=0;StartDistance=0;EndDistance=0	GT	0/0
chr2	1641759	HG2_PB_SVrefine2PB10Xhap12_1239	N	<INS>	20	ClusteredCalls	END=1641759;SVTYPE=INS;SVLEN=96;SC=DeBreak,MAMnet,Sniffles2,SKSV,cuteSV,NanoVar,pbsv,SVIM,Sniffles,Smartie-sv_aln,PBHoney,Smartie-sv_asm,SVIM-asm,PAV,Dipcall;NumNeighbors=1;NumThresholdNeighbors=1;MatchId=913;TruScore=0.666667;PctSeqSimilarity=0;PctSizeSimilarity=1;PctRecOverlap=1;SizeDiff=0;StartDistance=0;EndDistance=0	GT	1/1
chr2	1683620	HG4_PB_pbsv_1549	N	<INS>	10	LongReadHomRef	END=1683620;SVTYPE=INS;SVLEN=236;SC=DeBreak,MAMnet,Sniffles2,SKSV,cuteSV,NanoVar,pbsv,SVIM,Sniffles,Smartie-sv_aln,PBHoney,Smartie-sv_asm,SVIM-asm,PAV,Dipcall;NumNeighbors=1;NumThresholdNeighbors=1;MatchId=914;TruScore=0.666667;PctSeqSimilarity=0;PctSizeSimilarity=1;PctRecOverlap=1;SizeDiff=0;StartDistance=0;EndDistance=0	GT	0/0
chr2	1687242	HG4_Ill_250bpfermikitraw_1945	N	<INS>	20	LongReadHomRef	END=1687242;SVTYPE=INS;SVLEN=73;SC=DeBreak,MAMnet,Sniffles2,SKSV,cuteSV,NanoVar,pbsv,SVIM,Sniffles,Smartie-sv_aln,PBHoney,Smartie-sv_asm,SVIM-asm,PAV,Dipcall;NumNeighbors=1;NumThresholdNeighbors=1;MatchId=915;TruScore=0.666667;PctSeqSimilarity=0;PctSizeSimilarity=1;PctRecOverlap=1;SizeDiff=0;StartDistance=0;EndDistance=0	GT	0/0
chr2	1707480	HG4_PB_SVrefine2Falcon1Dovetail_975	N	<DEL>	10	LongReadHomRef	END=1708096;SVTYPE=DEL;SVLEN=616;SC=DeBreak,MAMnet,Sniffles2,SKSV,cuteSV,NanoVar,pbsv,SVIM,Sniffles,Smartie-sv_aln,PBHoney,Smartie-sv_asm,SVIM-asm,PAV,Dipcall;NumNeighbors=1;NumThresholdNeighbors=1;MatchId=917;TruScore=0.666667;PctSeqSimilarity=0;PctSizeSimilarity=1;PctRecOverlap=1;SizeDiff=0;StartDistance=0;EndDistance=0	GT	0/0
chr2	1711059	HG2_Ill_GATKHC_2378	N	<DEL>	10	LongReadHomRef	END=1711189;SVTYPE=DEL;SVLEN=130;SC=DeBreak,MAMnet,Sniffles2,SKSV,cuteSV,NanoVar,pbsv,SVIM,Sniffles,Smartie-sv_aln,PBHoney,Smartie-sv_asm,SVIM-asm,PAV,Dipcall;NumNeighbors=2;NumThresholdNeighbors=2;MatchId=918;TruScore=0.666667;PctSeqSimilarity=0;PctSizeSimilarity=1;PctRecOverlap=1;SizeDiff=0;StartDistance=0;EndDistance=0	GT	./.
chr2	1711059	HG3_Ill_Krunchall_2021	N	<DEL>	10	LongReadHomRef	END=1711124;SVTYPE=DEL;SVLEN=65;SC=DeBreak,MAMnet,Sniffles2,SKSV,cuteSV,NanoVar,pbsv,SVIM,Sniffles,Smartie-sv_aln,PBHoney,Smartie-sv_asm,SVIM-asm,PAV,Dipcall;NumNeighbors=1;NumThresholdNeighbors=1;MatchId=919;TruScore=0.666667;PctSeqSimilarity=0;PctSizeSimilarity=1;PctRecOverlap=1;SizeDiff=0;StartDistance=0;EndDistance=0	GT	./.
chr2	1723672	HG4_Ill_scalpel_1355	N	<DEL>	10	LongReadHomRef	END=1723742;SVTYPE=DEL;SVLEN=70;SC=DeBreak,MAMnet,Sniffles2,SKSV,cuteSV,NanoVar,pbsv,SVIM,Sniffles,Smartie-sv_aln,PBHoney,Smartie-sv_asm,SVIM-asm,PAV,Dipcall;NumNeighbors=1;NumThresholdNeighbors=1;MatchId=920;TruScore=0.666667;PctSeqSimilarity=0;PctSizeSimilarity=1;PctRecOverlap=1;SizeDiff=0;StartDistance=0;EndDistance=0	GT	0/0
chr2	1755501	HG4_Ill_GATKHC_2377	N	<INS>	20	LongReadHomRef	END=1755501;SVTYPE=INS;SVLEN=58;SC=DeBreak,MAMnet,Sniffles2,SKSV,cuteSV,NanoVar,pbsv,SVIM,Sniffles,Smartie-sv_aln,PBHoney,Smartie-sv_asm,SVIM-asm,PAV,Dipcall;NumNeighbors=2;NumThresholdNeighbors=1;MatchId=922;TruScore=0.666667;PctSeqSimilarity=0;PctSizeSimilarity=1;PctRecOverlap=1;SizeDiff=0;StartDistance=0;EndDistance=0	GT	0/0
chr2	1801610	HG2_10X_SVrefine210Xhap12_1176	N	<DEL>	20	LongReadHomRef	END=1801905;SVTYPE=DEL;SVLEN=295;SC=DeBreak,MAMnet,Sniffles2,SKSV,cuteSV,NanoVar,pbsv,SVIM,Sniffles,Smartie-sv_aln,PBHoney,Smartie-sv_asm,SVIM-asm,PAV,Dipcall;NumNeighbors=2;NumThresholdNeighbors=2;MatchId=924;TruScore=0.666667;PctSeqSimilarity=0;PctSizeSimilarity=1;PctRecOverlap=1;SizeDiff=0;StartDistance=0;EndDistance=0	GT	0/0
chr2	1801861	HG4_PB_SVrefine2Falcon1Dovetail_977	N	<DEL>	20	LongReadHomRef	END=1802045;SVTYPE=DEL;SVLEN=184;SC=DeBreak,MAMnet,Sniffles2,SKSV,cuteSV,NanoVar,pbsv,SVIM,Sniffles,Smartie-sv_aln,PBHoney,Smartie-sv_asm,SVIM-asm,PAV,Dipcall;NumNeighbors=1;NumThresholdNeighbors=1;MatchId=925;TruScore=0.666667;PctSeqSimilarity=0;PctSizeSimilarity=1;PctRecOverlap=1;SizeDiff=0;StartDistance=0;EndDistance=0	GT	0/0
chr2	1865369	HG3_PB_assemblyticsfalcon_13015	N	<INS>	10	ClusteredCalls	END=1865369;SVTYPE=INS;SVLEN=955;SC=DeBreak,MAMnet,Sniffles2,SKSV,cuteSV,NanoVar,SVIM,Sniffles,Smartie-sv_aln,PBHoney;NumNeighbors=2;NumThresholdNeighbors=2;MatchId=927;TruScore=0.666667;PctSeqSimilarity=0;PctSizeSimilarity=1;PctRecOverlap=1;SizeDiff=0;StartDistance=0;EndDistance=0	GT	1/1
chr2	1865766	HG2_PB_pbsv_1556	N	<INS>	10	ClusteredCalls	END=1865766;SVTYPE=INS;SVLEN=1797;SC=DeBreak,cuteSV,SVIM,Sniffles,Smartie-sv_aln,PBHoney,SVIM-asm,PAV,Dipcall;NumNeighbors=1;NumThresholdNeighbors=1;MatchId=928;TruScore=0.666667;PctSeqSimilarity=0;PctSizeSimilarity=1;PctRecOverlap=1;SizeDiff=0;StartDistance=0;EndDistance=0	GT	1/1
chr2	2038026	HG2_Ill_MetaSV_2408	N	<DEL>	20	ClusteredCalls	END=2039131;SVTYPE=DEL;SVLEN=1105;SC=DeBreak,MAMnet,Sniffles2,SKSV,cuteSV,NanoVar,pbsv,SVIM,Sniffles,Smartie-sv_aln,PBHoney,Smartie-sv_asm,SVIM-asm,PAV,Dipcall;NumNeighbors=1;NumThresholdNeighbors=1;MatchId=929;TruScore=0.666667;PctSeqSimilarity=0;PctSizeSimilarity=1;PctRecOverlap=1;SizeDiff=0;StartDistance=0;EndDistance=0	GT	0/1
chr2	2299311	HG3_PB_assemblyticsfalcon_13020	N	<DEL>	20	LongReadHomRef	END=2299491;SVTYPE=DEL;SVLEN=180;SC=DeBreak,MAMnet,Sniffles2,SKSV,cuteSV,NanoVar,pbsv,SVIM,Sniffles,Smartie-sv_aln,PBHoney,Smartie-sv_asm,SVIM-asm,PAV,Dipcall;NumNeighbors=1;NumThresholdNeighbors=1;MatchId=931;TruScore=0.666667;PctSeqSimilarity=0;PctSizeSimilarity=1;PctRecOverlap=1;SizeDiff=0;StartDistance=0;EndDistance=0	GT	0/0
chr2	2523829	HG4_Ill_SVrefine2DISCOVARDovetail_1090	N	<INS>	20	LongReadHomRef	END=2523829;SVTYPE=INS;SVLEN=260;SC=DeBreak,MAMnet,Sniffles2,SKSV,cuteSV,NanoVar,pbsv,SVIM,Sniffles,Smartie-sv_aln,PBHoney,Smartie-sv_asm,SVIM-asm,PAV,Dipcall;NumNeighbors=1;NumThresholdNeighbors=1;MatchId=932;TruScore=0.666667;PctSeqSimilarity=0;PctSizeSimilarity=1;PctRecOverlap=1;SizeDiff=0;StartDistance=0;EndDistance=0	GT	./.
chr2	2649509	HG3_PB_pbsv_1562	N	<INS>	10	ClusteredCalls	END=2649509;SVTYPE=INS;SVLEN=291;SC=DeBreak,MAMnet,SVIM,Sniffles,PBHoney,Dipcall;NumNeighbors=1;NumThresholdNeighbors=1;MatchId=935;TruScore=0.666667;PctSeqSimilarity=0;PctSizeSimilarity=1;PctRecOverlap=1;SizeDiff=0;StartDistance=0;EndDistance=0	GT	0/1
chr2	2673846	HG3_Ill_GATKHCSBGrefine_1005	N	<DEL>	20	ClusteredCalls	END=2673918;SVTYPE=DEL;SVLEN=72;SC=DeBreak,MAMnet,Sniffles2,SKSV,cuteSV,NanoVar,pbsv,SVIM,Sniffles,Smartie-sv_aln,PBHoney,Smartie-sv_asm,SVIM-asm,PAV,Dipcall;NumNeighbors=1;NumThresholdNeighbors=1;MatchId=938;TruScore=0.666667;PctSeqSimilarity=0;PctSizeSimilarity=1;PctRecOverlap=1;SizeDiff=0;StartDistance=0;EndDistance=0	GT	0/1
chr2	2726289	HG4_Ill_GATKHCSBGrefine_1031	N	<DEL>	20	ClusteredCalls	END=2726357;SVTYPE=DEL;SVLEN=68;SC=DeBreak,MAMnet,Sniffles2,SKSV,cuteSV,NanoVar,pbsv,SVIM,Sniffles,Smartie-sv_aln,PBHoney,Smartie-sv_asm,SVIM-asm,PAV,Dipcall;NumNeighbors=3;NumThresholdNeighbors=2;MatchId=939;TruScore=0.666667;PctSeqSimilarity=0;PctSizeSimilarity=1;PctRecOverlap=1;SizeDiff=0;StartDistance=0;EndDistance=0	GT	1/1
chr2	2726411	HG2_Ill_scalpel_1421	N	<DEL>	20	ClusteredCalls	END=2726571;SVTYPE=DEL;SVLEN=160;SC=DeBreak,MAMnet,Sniffles2,SKSV,cuteSV,NanoVar,pbsv,SVIM,Sniffles,PBHoney,SVIM-asm,PAV;NumNeighbors=2;NumThresholdNeighbors=1;MatchId=940;TruScore=0.666667;PctSeqSimilarity=0;PctSizeSimilarity=1;PctRecOverlap=1;SizeDiff=0;StartDistance=0;EndDistance=0	GT	1/1
chr2	2726505	HG2_Ill_GATKHCSBGrefine_1002	N	<DEL>	20	ClusteredCalls	END=2726581;SVTYPE=DEL;SVLEN=76;SC=DeBreak,MAMnet,Sniffles2,SKSV,cuteSV,NanoVar,pbsv,SVIM,Sniffles,Smartie-sv_aln,PBHoney,Smartie-sv_asm,SVIM-asm,PAV,Dipcall;NumNeighbors=1;NumThresholdNeighbors=1;MatchId=941;TruScore=0.666667;PctSeqSimilarity=0;PctSizeSimilarity=1;PctRecOverlap=1;SizeDiff=0;StartDistance=0;EndDistance=0	GT	1/1
chr2	2740440	HG3_PB_assemblyticsfalcon_13036	N	<DEL>	10	PASS	END=2740652;SVTYPE=DEL;SVLEN=212;SC=DeBreak,MAMnet,Sniffles2,SKSV,cuteSV,NanoVar,pbsv,SVIM,Sniffles,Smartie-sv_aln,PBHoney,Smartie-sv_asm,SVIM-asm,PAV,Dipcall;NumNeighbors=1;NumThresholdNeighbors=1;MatchId=942;TruScore=0.666667;PctSeqSimilarity=0;PctSizeSimilarity=1;PctRecOverlap=1;SizeDiff=0;StartDistance=0;EndDistance=0	GT	0/1
chr2	2772686	HG3_Ill_svaba_1880	N	<DEL>	10	LongReadHomRef	END=2772757;SVTYPE=DEL;SVLEN=71;SC=DeBreak,MAMnet,Sniffles2,SKSV,cuteSV,NanoVar,pbsv,SVIM,Sniffles,Smartie-sv_aln,PBHoney,Smartie-sv_asm,SVIM-asm,PAV,Dipcall;NumNeighbors=1;NumThresholdNeighbors=1;MatchId=943;TruScore=0.666667;PctSeqSimilarity=0;PctSizeSimilarity=1;PctRecOverlap=1;SizeDiff=0;StartDistance=0;EndDistance=0	GT	./.
chr2	2796449	HG4_PB_assemblyticsfalcon_12808	N	<DEL>	20	LongReadHomRef	END=2796747;SVTYPE=DEL;SVLEN=298;SC=DeBreak,MAMnet,Sniffles2,SKSV,cuteSV,NanoVar,pbsv,SVIM,Sniffles,Smartie-sv_aln,PBHoney,Smartie-sv_asm,SVIM-asm,PAV,Dipcall;NumNeighbors=1;NumThresholdNeighbors=1;MatchId=944;TruScore=0.666667;PctSeqSimilarity=0;PctSizeSimilarity=1;PctRecOverlap=1;SizeDiff=0;StartDistance=0;EndDistance=0	GT	./.
chr2	2909007	HG4_Ill_SVrefine2DISCOVARDovetail_1096	N	<DEL>	20	LongReadHomRef	END=2909097;SVTYPE=DEL;SVLEN=90;SC=DeBreak,MAMnet,Sniffles2,SKSV,cuteSV,NanoVar,pbsv,SVIM,Sniffles,Smartie-sv_aln,PBHoney,Smartie-sv_asm,SVIM-asm,PAV,Dipcall;NumNeighbors=1;NumThresholdNeighbors=1;MatchId=946;TruScore=0.666667;PctSeqSimilarity=0;PctSizeSimilarity=1;PctRecOverlap=1;SizeDiff=0;StartDistance=0;EndDistance=0	GT	0/0
chr2	2910879	HG2_PB_PB10Xdip_17278	N	<INS>	10	NoConsensusGT	END=2910879;SVTYPE=INS;SVLEN=139;SC=DeBreak,MAMnet,Sniffles2,SKSV,cuteSV,NanoVar,pbsv,SVIM,Sniffles,Smartie-sv_aln,PBHoney,Smartie-sv_asm;NumNeighbors=1;NumThresholdNeighbors=1;MatchId=948;TruScore=0.666667;PctSeqSimilarity=0;PctSizeSimilarity=1;PctRecOverlap=1;SizeDiff=0;StartDistance=0;EndDistance=0	GT	./.
chr2	2940783	HG4_PB_SVrefine2PBcRDovetail_859	N	<DEL>	20	LongReadHomRef	END=2940909;SVTYPE=DEL;SVLEN=126;SC=DeBreak,MAMnet,Sniffles2,SKSV,cuteSV,NanoVar,pbsv,SVIM,Sniffles,Smartie-sv_aln,PBHoney,Smartie-sv_asm,PAV;NumNeighbors=1;NumThresholdNeighbors=1;MatchId=950;TruScore=0.666667;PctSeqSimilarity=0;PctSizeSimilarity=1;PctRecOverlap=1;SizeDiff=0;StartDistance=0;EndDistance=0	GT	0/0
chr2	3038953	HG4_Ill_GATKHCSBGrefine_1046	N	<INS>	20	LongReadHomRef	END=3038953;SVTYPE=INS;SVLEN=179;SC=DeBreak,MAMnet,Sniffles2,SKSV,cuteSV,NanoVar,pbsv,SVIM,Sniffles,Smartie-sv_aln,PBHoney,Smartie-sv_asm,SVIM-asm,PAV,Dipcall;NumNeighbors=1;NumThresholdNeighbors=1;MatchId=951;TruScore=0.666667;PctSeqSimilarity=0;PctSizeSimilarity=1;PctRecOverlap=1;SizeDiff=0;StartDistance=0;EndDistance=0	GT	0/0
chr2	3049791	HG2_Ill_breakscan11_3119	N	<INS>	20	ClusteredCalls	END=3049791;SVTYPE=INS;SVLEN=290;SC=DeBreak,MAMnet,Sniffles2,SKSV,cuteSV,NanoVar,pbsv,SVIM,Sniffles,Smartie-sv_aln,PBHoney;NumNeighbors=1;NumThresholdNeighbors=1;MatchId=953;TruScore=0.666667;PctSeqSimilarity=0;PctSizeSimilarity=1;PctRecOverlap=1;SizeDiff=0;StartDistance=0;EndDistance=0	GT	1/1
chr2	3144811	HG2_Ill_SpiralSDKrefine_8135	N	<DEL>	20	LongReadHomRef	END=3145316;SVTYPE=DEL;SVLEN=505;SC=DeBreak,MAMnet,Sniffles2,SKSV,cuteSV,NanoVar,pbsv,SVIM,Sniffles,Smartie-sv_aln,PBHoney,Smartie-sv_asm,SVIM-asm,PAV,Dipcall;NumNeighbors=1;NumThresholdNeighbors=1;MatchId=956;TruScore=0.666667;PctSeqSimilarity=0;PctSizeSimilarity=1;PctRecOverlap=1;SizeDiff=0;StartDistance=0;EndDistance=0	GT	0/0
chr2	3203517	HG3_Ill_svaba_1893	N	<DEL>	10	LongReadHomRef	END=3203578;SVTYPE=DEL;SVLEN=61;SC=DeBreak,MAMnet,Sniffles2,SKSV,cuteSV,NanoVar,pbsv,SVIM,Sniffles,Smartie-sv_aln,PBHoney,Smartie-sv_asm,SVIM-asm,PAV,Dipcall;NumNeighbors=1;NumThresholdNeighbors=1;MatchId=961;TruScore=0.666667;PctSeqSimilarity=0;PctSizeSimilarity=1;PctRecOverlap=1;SizeDiff=0;StartDistance=0;EndDistance=0	GT	0/0
chr2	3224836	HG3_Ill_GATKHCSBGrefine_1019	N	<DEL>	20	LongReadHomRef	END=3225538;SVTYPE=DEL;SVLEN=702;SC=DeBreak,MAMnet,Sniffles2,SKSV,cuteSV,NanoVar,pbsv,SVIM,Sniffles,Smartie-sv_aln,PBHoney,Smartie-sv_asm,SVIM-asm,PAV,Dipcall;NumNeighbors=1;NumThresholdNeighbors=1;MatchId=963;TruScore=0.666667;PctSeqSimilarity=0;PctSizeSimilarity=1;PctRecOverlap=1;SizeDiff=0;StartDistance=0;EndDistance=0	GT	./.
chr2	3246024	HG4_Ill_GATKHC_2423	N	<DEL>	20	PASS	END=3246133;SVTYPE=DEL;SVLEN=109;SC=DeBreak,MAMnet,Sniffles2,SKSV,cuteSV,pbsv,SVIM,Sniffles,Smartie-sv_aln,PBHoney,Smartie-sv_asm,SVIM-asm,PAV,Dipcall;NumNeighbors=1;NumThresholdNeighbors=1;MatchId=967;TruScore=0.666667;PctSeqSimilarity=0;PctSizeSimilarity=1;PctRecOverlap=1;SizeDiff=0;StartDistance=0;EndDistance=0	GT	1/1
chr2	3291637	HG3_Ill_GATKHCSBGrefine_1020	N	<INS>	20	LongReadHomRef	END=3291637;SVTYPE=INS;SVLEN=68;SC=DeBreak,MAMnet,Sniffles2,SKSV,cuteSV,NanoVar,pbsv,SVIM,Sniffles,Smartie-sv_aln,PBHoney,Smartie-sv_asm,SVIM-asm,PAV,Dipcall;NumNeighbors=1;NumThresholdNeighbors=1;MatchId=968;TruScore=0.666667;PctSeqSimilarity=0;PctSizeSimilarity=1;PctRecOverlap=1;SizeDiff=0;StartDistance=0;EndDistance=0	GT	0/0
chr2	3318940	HG4_PB_assemblyticsfalcon_12843	N	<DEL>	20	LongReadHomRef	END=3319951;SVTYPE=DEL;SVLEN=1011;SC=DeBreak,MAMnet,Sniffles2,SKSV,cuteSV,NanoVar,pbsv,SVIM,Sniffles,Smartie-sv_aln,PBHoney,Smartie-sv_asm,SVIM-asm,PAV,Dipcall;NumNeighbors=1;NumThresholdNeighbors=1;MatchId=969;TruScore=0.666667;PctSeqSimilarity=0;PctSizeSimilarity=1;PctRecOverlap=1;SizeDiff=0;StartDistance=0;EndDistance=0	GT	0/0
chr2	3333018	HG3_Ill_GATKHC_2516	N	<INS>	20	NoConsensusGT	END=3333018;SVTYPE=INS;SVLEN=115;SC=DeBreak,MAMnet,Sniffles2,SKSV,cuteSV,NanoVar,pbsv,SVIM,Sniffles,Smartie-sv_aln,PBHoney,Smartie-sv_asm,SVIM-asm,PAV,Dipcall;NumNeighbors=2;NumThresholdNeighbors=2;MatchId=971;TruScore=0.666667;PctSeqSimilarity=0;PctSizeSimilarity=1;PctRecOverlap=1;SizeDiff=0;StartDistance=0;EndDistance=0	GT	./.
chr2	3333075	HG3_Ill_GATKHC_2517	N	<INS>	20	NoConsensusGT	END=3333075;SVTYPE=INS;SVLEN=58;SC=DeBreak,MAMnet,Sniffles2,SKSV,cuteSV,NanoVar,pbsv,SVIM,Sniffles,Smartie-sv_aln,PBHoney,Smartie-sv_asm,SVIM-asm,PAV,Dipcall;NumNeighbors=1;NumThresholdNeighbors=1;MatchId=972;TruScore=0.666667;PctSeqSimilarity=0;PctSizeSimilarity=1;PctRecOverlap=1;SizeDiff=0;StartDistance=0;EndDistance=0	GT	./.
chr2	3440482	HG4_PB_assemblyticsfalcon_12848	N	<DEL>	20	LongReadHomRef	END=3441650;SVTYPE=DEL;SVLEN=1168;SC=DeBreak,MAMnet,Sniffles2,SKSV,cuteSV,NanoVar,pbsv,SVIM,Sniffles,Smartie-sv_aln,PBHoney,Smartie-sv_asm,SVIM-asm,PAV,Dipcall;NumNeighbors=1;NumThresholdNeighbors=1;MatchId=974;TruScore=0.666667;PctSeqSimilarity=0;PctSizeSimilarity=1;PctRecOverlap=1;SizeDiff=0;StartDistance=0;EndDistance=0	GT	0/0
chr2	3452349	HG2_PB_SVrefine2Falcon1plusDovetail_5919	N	<INS>	10	PASS	END=3452349;SVTYPE=INS;SVLEN=128;SC=DeBreak,MAMnet,Sniffles2,SKSV,cuteSV,NanoVar,pbsv;NumNeighbors=1;NumThresholdNeighbors=1;MatchId=976;TruScore=0.166667;PctSeqSimilarity=0;PctSizeSimilarity=0.5;PctRecOverlap=0;SizeDiff=64;StartDistance=-106;EndDistance=-106	GT	0/1
chr2	3638339	HG3_Ill_GATKHC_2530	N	<DEL>	20	LongReadHomRef	END=3638437;SVTYPE=DEL;SVLEN=98;SC=DeBreak,MAMnet,Sniffles2,SKSV,cuteSV,NanoVar,pbsv,SVIM,Sniffles,Smartie-sv_aln,PBHoney,Smartie-sv_asm,SVIM-asm,PAV,Dipcall;NumNeighbors=1;NumThresholdNeighbors=1;MatchId=980;TruScore=0.666667;PctSeqSimilarity=0;PctSizeSimilarity=1;PctRecOverlap=1;SizeDiff=0;StartDistance=0;EndDistance=0	GT	./.
chr2	3772991	HG2_PB_SVrefine2Falcon2Bionano_555	N	<INS>	10	ClusteredCalls	END=3772991;SVTYPE=INS;SVLEN=1451;SC=DeBreak,MAMnet,cuteSV,NanoVar,SVIM,Sniffles,Smartie-sv_aln,PBHoney;NumNeighbors=1;NumThresholdNeighbors=1;MatchId=983;TruScore=0.666667;PctSeqSimilarity=0;PctSizeSimilarity=1;PctRecOverlap=1;SizeDiff=0;StartDistance=0;EndDistance=0	GT	0/1
chr2	3833810	HG4_Ill_SVrefine2DISCOVARDovetail_1104	N	<INS>	20	LongReadHomRef	END=3833810;SVTYPE=INS;SVLEN=81;SC=DeBreak,MAMnet,Sniffles2,SKSV,cuteSV,NanoVar,pbsv,SVIM,Sniffles,Smartie-sv_aln,PBHoney,Smartie-sv_asm,SVIM-asm,PAV,Dipcall;NumNeighbors=1;NumThresholdNeighbors=1;MatchId=985;TruScore=0.666667;PctSeqSimilarity=0;PctSizeSimilarity=1;PctRecOverlap=1;SizeDiff=0;StartDistance=0;EndDistance=0	GT	0/0
chr2	3848196	HG2_Ill_Cortex_4081	N	<DEL>	20	LongReadHomRef	END=3848453;SVTYPE=DEL;SVLEN=257;SC=DeBreak,MAMnet,Sniffles2,SKSV,cuteSV,NanoVar,pbsv,SVIM,Sniffles,Smartie-sv_aln,PBHoney,Smartie-sv_asm,SVIM-asm,PAV,Dipcall;NumNeighbors=1;NumThresholdNeighbors=1;MatchId=987;TruScore=0.666667;PctSeqSimilarity=0;PctSizeSimilarity=1;PctRecOverlap=1;SizeDiff=0;StartDistance=0;EndDistance=0	GT	0/0
chr2	3885255	HG2_Ill_250bpfermikitraw_2016	N	<DEL>	20	ClusteredCalls	END=3885333;SVTYPE=DEL;SVLEN=78;SC=DeBreak,MAMnet,Sniffles2,SKSV,cuteSV,NanoVar,pbsv,SVIM,Sniffles,Smartie-sv_aln,PBHoney,Smartie-sv_asm,SVIM-asm,PAV,Dipcall;NumNeighbors=1;NumThresholdNeighbors=1;MatchId=988;TruScore=0.666667;PctSeqSimilarity=0;PctSizeSimilarity=1;PctRecOverlap=1;SizeDiff=0;StartDistance=0;EndDistance=0	GT	1/1
chr2	3917898	HG3_PB_assemblyticsfalcon_13086	N	<INS>	10	LongReadHomRef	END=3917898;SVTYPE=INS;SVLEN=338;SC=DeBreak,MAMnet,Sniffles2,SKSV,cuteSV,NanoVar,pbsv,SVIM,Sniffles,Smartie-sv_aln,PBHoney,Smartie-sv_asm,SVIM-asm,PAV,Dipcall;NumNeighbors=1;NumThresholdNeighbors=1;MatchId=989;TruScore=0.666667;PctSeqSimilarity=0;PctSizeSimilarity=1;PctRecOverlap=1;SizeDiff=0;StartDistance=0;EndDistance=0	GT	0/0
chr2	4003036	HG2_Ill_Krunchall_2035	N	<DEL>	10	LongReadHomRef	END=4003086;SVTYPE=DEL;SVLEN=50;SC=DeBreak,MAMnet,Sniffles2,SKSV,cuteSV,NanoVar,pbsv,SVIM,Sniffles,Smartie-sv_aln,PBHoney,Smartie-sv_asm,SVIM-asm,PAV,Dipcall;NumNeighbors=1;NumThresholdNeighbors=1;MatchId=991;TruScore=0.666667;PctSeqSimilarity=0;PctSizeSimilarity=1;PctRecOverlap=1;SizeDiff=0;StartDistance=0;EndDistance=0	GT	0/0
chr2	4272082	HG4_Ill_Krunchall_2128	N	<INS>	20	LongReadHomRef	END=4272082;SVTYPE=INS;SVLEN=60;SC=DeBreak,MAMnet,Sniffles2,SKSV,cuteSV,NanoVar,pbsv,SVIM,Sniffles,Smartie-sv_aln,PBHoney,Smartie-sv_asm,SVIM-asm,PAV,Dipcall;NumNeighbors=1;NumThresholdNeighbors=1;MatchId=994;TruScore=0.666667;PctSeqSimilarity=0;PctSizeSimilarity=1;PctRecOverlap=1;SizeDiff=0;StartDistance=0;EndDistance=0	GT	0/0
chr2	4457823	HG3_PB_pbsv_1609	N	<INS>	10	NoConsensusGT	END=4457823;SVTYPE=INS;SVLEN=1351;SC=DeBreak,MAMnet,Sniffles2,SKSV,cuteSV,pbsv,SVIM,Sniffles,Smartie-sv_aln,PBHoney,Smartie-sv_asm;NumNeighbors=2;NumThresholdNeighbors=2;MatchId=997;TruScore=0.666667;PctSeqSimilarity=0;PctSizeSimilarity=1;PctRecOverlap=1;SizeDiff=0;StartDistance=0;EndDistance=0	GT	./.
chr2	4457846	HG3_PB_assemblyticsfalcon_13093	N	<INS>	10	LongReadHomRef	END=4457846;SVTYPE=INS;SVLEN=1311;SC=DeBreak,MAMnet,SVIM,Sniffles,Smartie-sv_aln,PBHoney,Smartie-sv_asm,SVIM-asm,PAV,Dipcall;NumNeighbors=1;NumThresholdNeighbors=1;MatchId=998;TruScore=0.666667;PctSeqSimilarity=0;PctSizeSimilarity=1;PctRecOverlap=1;SizeDiff=0;StartDistance=0;EndDistance=0	GT	0/0
chr2	4500329	HG2_PB_pbsv_1617	N	<INS>	10	ClusteredCalls	END=4500329;SVTYPE=INS;SVLEN=742;SC=DeBreak,MAMnet,Sniffles2,SKSV,cuteSV,NanoVar,pbsv,SVIM,Sniffles,Smartie-sv_aln,PBHoney,Smartie-sv_asm,SVIM-asm,PAV,Dipcall;NumNeighbors=1;NumThresholdNeighbors=1;MatchId=1001;TruScore=0.666667;PctSeqSimilarity=0;PctSizeSimilarity=1;PctRecOverlap=1;SizeDiff=0;StartDistance=0;EndDistance=0	GT	1/1
chr2	4648922	HG2_Ill_GATKHC_2456	N	<INS>	10	ClusteredCalls	END=4648922;SVTYPE=INS;SVLEN=66;SC=DeBreak,MAMnet,Sniffles2,SKSV,cuteSV,pbsv,Smartie-sv_aln,PBHoney,Smartie-sv_asm;NumNeighbors=1;NumThresholdNeighbors=1;MatchId=1002;TruScore=0.666667;PctSeqSimilarity=0;PctSizeSimilarity=1;PctRecOverlap=1;SizeDiff=0;StartDistance=0;EndDistance=0	GT	0/1
chr2	4649535	HG4_PB_pbsv_1627	N	<INS>	20	NoConsensusGT	END=4649535;SVTYPE=INS;SVLEN=177;SC=DeBreak,MAMnet,Sniffles2,SKSV,cuteSV,NanoVar,pbsv,SVIM,Sniffles,Smartie-sv_aln,PBHoney;NumNeighbors=1;NumThresholdNeighbors=1;MatchId=1005;TruScore=0.25431;PctSeqSimilarity=0;PctSizeSimilarity=0.762931;PctRecOverlap=0;SizeDiff=-55;StartDistance=-16;EndDistance=-16	GT	./.
chr2	5628683	HG4_PB_assemblyticsfalcon_12883	N	<INS>	10	LongReadHomRef	END=5628683;SVTYPE=INS;SVLEN=3974;SC=DeBreak,MAMnet,Sniffles2,SKSV,cuteSV,NanoVar,pbsv,SVIM,Sniffles,Smartie-sv_aln,PBHoney,Smartie-sv_asm,SVIM-asm,PAV,Dipcall;NumNeighbors=1;NumThresholdNeighbors=1;MatchId=1010;TruScore=0.666667;PctSeqSimilarity=0;PctSizeSimilarity=1;PctRecOverlap=1;SizeDiff=0;StartDistance=0;EndDistance=0	GT	./.
chr2	5704301	HG2_PB_SVrefine2PB10Xhap12_1295	N	<DEL>	10	ClusteredCalls	END=5704382;SVTYPE=DEL;SVLEN=81;SC=DeBreak,MAMnet,Sniffles2,SKSV,cuteSV,NanoVar;NumNeighbors=2;NumThresholdNeighbors=2;MatchId=1011;TruScore=0.494648;PctSeqSimilarity=0;PctSizeSimilarity=0.75;PctRecOverlap=0.733945;SizeDiff=-27;StartDistance=-2;EndDistance=-29	GT	0/1
chr2	5704303	HG2_10X_SVrefine210Xhap12_1229	N	<DEL>	20	ClusteredCalls	END=5704411;SVTYPE=DEL;SVLEN=108;SC=DeBreak,MAMnet,Sniffles2,SKSV,cuteSV,NanoVar,pbsv,SVIM,Sniffles,Smartie-sv_aln,PBHoney,Smartie-sv_asm,SVIM-asm,PAV,Dipcall;NumNeighbors=1;NumThresholdNeighbors=1;MatchId=1012;TruScore=0.166667;PctSeqSimilarity=0;PctSizeSimilarity=0.5;PctRecOverlap=0;SizeDiff=54;StartDistance=-113;EndDistance=-59	GT	0/1
chr2	5888332	HG3_Ill_SVrefine2DISCOVARDovetail_1089	N	<DEL>	20	LongReadHomRef	END=5888432;SVTYPE=DEL;SVLEN=100;SC=DeBreak,MAMnet,Sniffles2,SKSV,cuteSV,NanoVar,pbsv,SVIM,Sniffles,Smartie-sv_aln,PBHoney,Smartie-sv_asm,SVIM-asm,PAV,Dipcall;NumNeighbors=1;NumThresholdNeighbors=1;MatchId=1014;TruScore=0.666667;PctSeqSimilarity=0;PctSizeSimilarity=1;PctRecOverlap=1;SizeDiff=0;StartDistance=0;EndDistance=0	GT	0/0
chr2	6063269	HG3_PB_assemblyticsfalcon_13113	N	<DEL>	10	LongReadHomRef	END=6063479;SVTYPE=DEL;SVLEN=210;SC=DeBreak,MAMnet,Sniffles2,SKSV,cuteSV,NanoVar,pbsv,SVIM,Sniffles,Smartie-sv_aln,PBHoney,Smartie-sv_asm,SVIM-asm,PAV,Dipcall;NumNeighbors=2;NumThresholdNeighbors=1;MatchId=1015;TruScore=0.666667;PctSeqSimilarity=0;PctSizeSimilarity=1;PctRecOverlap=1;SizeDiff=0;StartDistance=0;EndDistance=0	GT	0/0
chr2	6063269	HG4_PB_SVrefine2PBcRDovetail_884	N	<INS>	20	ClusteredCalls	END=6063269;SVTYPE=INS;SVLEN=244;SC=DeBreak,MAMnet,SKSV,cuteSV,NanoVar,pbsv,SVIM,Sniffles,PBHoney,SVIM-asm,PAV;NumNeighbors=1;NumThresholdNeighbors=1;MatchId=1016;TruScore=0.666667;PctSeqSimilarity=0;PctSizeSimilarity=1;PctRecOverlap=1;SizeDiff=0;StartDistance=0;EndDistance=0	GT	1/1
chr2	6829514	HG3_Ill_GATKHC_2578	N	<DEL>	20	LongReadHomRef	END=6829567;SVTYPE=DEL;SVLEN=53;SC=DeBreak,MAMnet,Sniffles2,SKSV,cuteSV,NanoVar,pbsv,SVIM,Sniffles,Smartie-sv_aln,PBHoney,Smartie-sv_asm,SVIM-asm,PAV,Dipcall;NumNeighbors=1;NumThresholdNeighbors=1;MatchId=1020;TruScore=0.666667;PctSeqSimilarity=0;PctSizeSimilarity=1;PctRecOverlap=1;SizeDiff=0;StartDistance=0;EndDistance=0	GT	0/0
chr2	6963048	HG3_Ill_svaba_1953	N	<DEL>	10	LongReadHomRef	END=6963104;SVTYPE=DEL;SVLEN=56;SC=DeBreak,MAMnet,Sniffles2,SKSV,cuteSV,NanoVar,pbsv,SVIM,Sniffles,Smartie-sv_aln,PBHoney,Smartie-sv_asm,SVIM-asm,PAV,Dipcall;NumNeighbors=1;NumThresholdNeighbors=1;MatchId=1021;TruScore=0.666667;PctSeqSimilarity=0;PctSizeSimilarity=1;PctRecOverlap=1;SizeDiff=0;StartDistance=0;EndDistance=0	GT	./.
chr2	7172310	HG2_PB_SVrefine2Falcon2Bionano_572	N	<INS>	10	PASS	END=7172310;SVTYPE=INS;SVLEN=135;SC=DeBreak,MAMnet,NanoVar,pbsv,Sniffles,SVIM-asm;NumNeighbors=1;NumThresholdNeighbors=1;MatchId=1022;TruScore=0.666667;PctSeqSimilarity=0;PctSizeSimilarity=1;PctRecOverlap=1;SizeDiff=0;StartDistance=0;EndDistance=0	GT	0/1
chr2	7628517	HG4_PB_SVrefine2Falcon1Dovetail_1033	N	<INS>	10	PASS	END=7628517;SVTYPE=INS;SVLEN=1672;SC=DeBreak,Sniffles2,SKSV,cuteSV,SVIM,Sniffles,Smartie-sv_aln,PAV;NumNeighbors=2;NumThresholdNeighbors=1;MatchId=1023;TruScore=0.666667;PctSeqSimilarity=0;PctSizeSimilarity=1;PctRecOverlap=1;SizeDiff=0;StartDistance=0;EndDistance=0	GT	1/1
chr2	7628523	HG2_10X_SVrefine210Xhap12_1243	N	<DEL>	20	LongReadHomRef	END=7629182;SVTYPE=DEL;SVLEN=659;SC=DeBreak,MAMnet,Sniffles2,SKSV,cuteSV,NanoVar,pbsv,SVIM,Sniffles,Smartie-sv_aln,PBHoney,Smartie-sv_asm,SVIM-asm,PAV,Dipcall;NumNeighbors=1;NumThresholdNeighbors=1;MatchId=1024;TruScore=0.666667;PctSeqSimilarity=0;PctSizeSimilarity=1;PctRecOverlap=1;SizeDiff=0;StartDistance=0;EndDistance=0	GT	0/0
chr2	7733891	HG2_PB_SVrefine2PBcRplusDovetail_5487	N	<INS>	10	ClusteredCalls	END=7733891;SVTYPE=INS;SVLEN=806;SC=DeBreak,MAMnet,SKSV,cuteSV,SVIM,Sniffles;NumNeighbors=1;NumThresholdNeighbors=1;MatchId=1025;TruScore=0.239454;PctSeqSimilarity=0;PctSizeSimilarity=0.718362;PctRecOverlap=0;SizeDiff=227;StartDistance=-186;EndDistance=-186	GT	1/1
chr2	7907841	HG4_Ill_250bpfermikitraw_2029	N	<DEL>	20	LongReadHomRef	END=7907911;SVTYPE=DEL;SVLEN=70;SC=DeBreak,MAMnet,Sniffles2,SKSV,cuteSV,NanoVar,pbsv,SVIM,Sniffles,Smartie-sv_aln,PBHoney,Smartie-sv_asm,SVIM-asm,PAV,Dipcall;NumNeighbors=1;NumThresholdNeighbors=1;MatchId=1027;TruScore=0.666667;PctSeqSimilarity=0;PctSizeSimilarity=1;PctRecOverlap=1;SizeDiff=0;StartDistance=0;EndDistance=0	GT	0/0
chr2	7991118	HG3_Ill_150bpfermikitraw_1956	N	<DEL>	20	LongReadHomRef	END=7991271;SVTYPE=DEL;SVLEN=153;SC=DeBreak,MAMnet,Sniffles2,SKSV,cuteSV,NanoVar,pbsv,SVIM,Sniffles,Smartie-sv_aln,PBHoney,Smartie-sv_asm,SVIM-asm,PAV,Dipcall;NumNeighbors=1;NumThresholdNeighbors=1;MatchId=1028;TruScore=0.666667;PctSeqSimilarity=0;PctSizeSimilarity=1;PctRecOverlap=1;SizeDiff=0;StartDistance=0;EndDistance=0	GT	0/0
chr2	8117067	HG4_Ill_SVrefine2DISCOVARDovetail_1124	N	<INS>	20	LongReadHomRef	END=8117067;SVTYPE=INS;SVLEN=105;SC=DeBreak,MAMnet,Sniffles2,SKSV,cuteSV,NanoVar,pbsv,SVIM,Sniffles,Smartie-sv_aln,PBHoney,Smartie-sv_asm,SVIM-asm,PAV,Dipcall;NumNeighbors=1;NumThresholdNeighbors=1;MatchId=1030;TruScore=0.666667;PctSeqSimilarity=0;PctSizeSimilarity=1;PctRecOverlap=1;SizeDiff=0;StartDistance=0;EndDistance=0	GT	0/0
chr2	8208103	HG2_Ill_MetaSV_2429	N	<DEL>	20	ClusteredCalls	END=8208213;SVTYPE=DEL;SVLEN=110;SC=DeBreak,MAMnet,Sniffles2,SKSV,cuteSV,NanoVar,pbsv,SVIM,Sniffles,Smartie-sv_aln,PBHoney,Smartie-sv_asm,SVIM-asm,PAV,Dipcall;NumNeighbors=1;NumThresholdNeighbors=1;MatchId=1031;TruScore=0.666667;PctSeqSimilarity=0;PctSizeSimilarity=1;PctRecOverlap=1;SizeDiff=0;StartDistance=0;EndDistance=0	GT	0/1
chr2	8544534	HG3_Ill_svaba_1968	N	<DEL>	10	LongReadHomRef	END=8544627;SVTYPE=DEL;SVLEN=93;SC=DeBreak,MAMnet,Sniffles2,SKSV,cuteSV,NanoVar,pbsv,SVIM,Sniffles,Smartie-sv_aln,PBHoney,Smartie-sv_asm,SVIM-asm,PAV,Dipcall;NumNeighbors=1;NumThresholdNeighbors=1;MatchId=1032;TruScore=0.666667;PctSeqSimilarity=0;PctSizeSimilarity=1;PctRecOverlap=1;SizeDiff=0;StartDistance=0;EndDistance=0	GT	0/0
chr2	8645601	HG4_Ill_SVrefine2DISCOVARDovetail_1129	N	<INS>	20	LongReadHomRef	END=8645601;SVTYPE=INS;SVLEN=92;SC=DeBreak,MAMnet,Sniffles2,SKSV,cuteSV,NanoVar,pbsv,SVIM,Sniffles,Smartie-sv_aln,PBHoney,Smartie-sv_asm,SVIM-asm,PAV,Dipcall;NumNeighbors=1;NumThresholdNeighbors=1;MatchId=1033;TruScore=0.666667;PctSeqSimilarity=0;PctSizeSimilarity=1;PctRecOverlap=1;SizeDiff=0;StartDistance=0;EndDistance=0	GT	./.
chr2	9444685	HG3_PB_SVrefine2PBcRDovetail_892	N	<INS>	10	ClusteredCalls	END=9444685;SVTYPE=INS;SVLEN=275;SC=DeBreak,MAMnet,Sniffles2,SKSV,cuteSV,NanoVar,pbsv,SVIM,Sniffles,Smartie-sv_aln,PBHoney,Smartie-sv_asm,SVIM-asm,PAV,Dipcall;NumNeighbors=1;NumThresholdNeighbors=1;MatchId=1037;TruScore=0.666667;PctSeqSimilarity=0;PctSizeSimilarity=1;PctRecOverlap=1;SizeDiff=0;StartDistance=0;EndDistance=0	GT	1/1
chr2	9540360	HG2_PB_PB10Xdip_17880	N	<INS>	10	PASS	END=9540360;SVTYPE=INS;SVLEN=111;SC=DeBreak,MAMnet,Sniffles2,SKSV,cuteSV,NanoVar,pbsv,SVIM,Sniffles,Smartie-sv_aln,PBHoney,Smartie-sv_asm,SVIM-asm,PAV,Dipcall;NumNeighbors=1;NumThresholdNeighbors=1;MatchId=1039;TruScore=0.666667;PctSeqSimilarity=0;PctSizeSimilarity=1;PctRecOverlap=1;SizeDiff=0;StartDistance=0;EndDistance=0	GT	1/1
chr2	9546137	HG2_PB_SVrefine2Falcon1plusDovetail_5951	N	<INS>	10	NoConsensusGT	END=9546137;SVTYPE=INS;SVLEN=936;SC=DeBreak,MAMnet,Sniffles2,cuteSV,SVIM,Sniffles,Smartie-sv_aln,Dipcall;NumNeighbors=3;NumThresholdNeighbors=1;MatchId=1040;TruScore=0.666667;PctSeqSimilarity=0;PctSizeSimilarity=1;PctRecOverlap=1;SizeDiff=0;StartDistance=0;EndDistance=0	GT	./.
chr2	9546581	HG2_PB_PB10Xdip_17890	N	<INS>	20	ClusteredCalls	END=9546581;SVTYPE=INS;SVLEN=56;SC=DeBreak,MAMnet,Sniffles2,SKSV,cuteSV,NanoVar,pbsv,SVIM,Sniffles,Smartie-sv_aln,PBHoney,Smartie-sv_asm,SVIM-asm,PAV,Dipcall;NumNeighbors=2;NumThresholdNeighbors=2;MatchId=1041;TruScore=0.666667;PctSeqSimilarity=0;PctSizeSimilarity=1;PctRecOverlap=1;SizeDiff=0;StartDistance=0;EndDistance=0	GT	0/1
chr2	10138579	HG4_Ill_150bpfermikitraw_1968	N	<DEL>	20	LongReadHomRef	END=10138639;SVTYPE=DEL;SVLEN=60;SC=DeBreak,MAMnet,Sniffles2,SKSV,cuteSV,NanoVar,pbsv,SVIM,Sniffles,Smartie-sv_aln,PBHoney,Smartie-sv_asm,SVIM-asm,PAV,Dipcall;NumNeighbors=1;NumThresholdNeighbors=1;MatchId=1049;TruScore=0.666667;PctSeqSimilarity=0;PctSizeSimilarity=1;PctRecOverlap=1;SizeDiff=0;StartDistance=0;EndDistance=0	GT	0/0
chr2	10152312	HG3_PB_SVrefine2Falcon1Dovetail_1036	N	<DEL>	10	LongReadHomRef	END=10152429;SVTYPE=DEL;SVLEN=117;SC=DeBreak,MAMnet,Sniffles2,SKSV,cuteSV,NanoVar,pbsv,SVIM,Sniffles,Smartie-sv_aln,PBHoney,Smartie-sv_asm,SVIM-asm,PAV,Dipcall;NumNeighbors=1;NumThresholdNeighbors=1;MatchId=1050;TruScore=0.666667;PctSeqSimilarity=0;PctSizeSimilarity=1;PctRecOverlap=1;SizeDiff=0;StartDistance=0;EndDistance=0	GT	0/0
chr2	10153964	HG4_Ill_GATKHCSBGrefine_1084	N	<DEL>	20	NoConsensusGT	END=10154022;SVTYPE=DEL;SVLEN=58;SC=DeBreak,MAMnet,Sniffles2,SKSV,cuteSV,NanoVar,pbsv,SVIM,Sniffles,Smartie-sv_aln,PBHoney,Smartie-sv_asm,SVIM-asm,PAV,Dipcall;NumNeighbors=1;NumThresholdNeighbors=1;MatchId=1051;TruScore=0.666667;PctSeqSimilarity=0;PctSizeSimilarity=1;PctRecOverlap=1;SizeDiff=0;StartDistance=0;EndDistance=0	GT	./.
chr2	10340612	HG2_Ill_GATKHCSBGrefine_1045	N	<DEL>	20	NoConsensusGT	END=10340718;SVTYPE=DEL;SVLEN=106;SC=DeBreak,MAMnet,SKSV,cuteSV,NanoVar,Sniffles,PBHoney,SVIM-asm,PAV;NumNeighbors=1;NumThresholdNeighbors=1;MatchId=1053;TruScore=0.666667;PctSeqSimilarity=0;PctSizeSimilarity=1;PctRecOverlap=1;SizeDiff=0;StartDistance=0;EndDistance=0	GT	./.
chr2	10374002	HG3_Ill_scalpel_1591	N	<DEL>	20	LongReadHomRef	END=10374112;SVTYPE=DEL;SVLEN=110;SC=DeBreak,MAMnet,Sniffles2,SKSV,cuteSV,NanoVar,pbsv,SVIM,Sniffles,Smartie-sv_aln,PBHoney,Smartie-sv_asm,SVIM-asm,PAV,Dipcall;NumNeighbors=1;NumThresholdNeighbors=1;MatchId=1054;TruScore=0.666667;PctSeqSimilarity=0;PctSizeSimilarity=1;PctRecOverlap=1;SizeDiff=0;StartDistance=0;EndDistance=0	GT	0/0
chr2	10404562	HG3_Ill_GATKHC_2616	N	<INS>	20	LongReadHomRef	END=10404562;SVTYPE=INS;SVLEN=75;SC=DeBreak,SKSV,pbsv,Smartie-sv_aln,PBHoney,Smartie-sv_asm,SVIM-asm;NumNeighbors=1;NumThresholdNeighbors=1;MatchId=1055;TruScore=0.666667;PctSeqSimilarity=0;PctSizeSimilarity=1;PctRecOverlap=1;SizeDiff=0;StartDistance=0;EndDistance=0	GT	./.
chr2	10539382	HG2_PB_PB10Xdip_16285	N	<INS>	10	ClusteredCalls	END=10539382;SVTYPE=INS;SVLEN=313;SC=DeBreak,MAMnet,Sniffles2,SKSV,cuteSV,NanoVar,pbsv,SVIM,Sniffles,Smartie-sv_aln,PBHoney,Smartie-sv_asm,PAV;NumNeighbors=2;NumThresholdNeighbors=1;MatchId=1059;TruScore=0.666667;PctSeqSimilarity=0;PctSizeSimilarity=1;PctRecOverlap=1;SizeDiff=0;StartDistance=0;EndDistance=0	GT	1/1
chr2	10539734	HG3_PB_pbsv_1667	N	<INS>	10	ClusteredCalls	END=10539734;SVTYPE=INS;SVLEN=2366;SC=DeBreak,MAMnet,SVIM,Sniffles,Smartie-sv_aln,PBHoney;NumNeighbors=1;NumThresholdNeighbors=1;MatchId=1060;TruScore=0.666667;PctSeqSimilarity=0;PctSizeSimilarity=1;PctRecOverlap=1;SizeDiff=0;StartDistance=0;EndDistance=0	GT	1/1
chr2	10652925	HG3_Ill_SVrefine2DISCOVARDovetail_1113	N	<DEL>	20	LongReadHomRef	END=10653036;SVTYPE=DEL;SVLEN=111;SC=DeBreak,MAMnet,Sniffles2,SKSV,cuteSV,NanoVar,pbsv,SVIM,Sniffles,Smartie-sv_aln,PBHoney,Smartie-sv_asm,SVIM-asm,PAV,Dipcall;NumNeighbors=1;NumThresholdNeighbors=1;MatchId=1061;TruScore=0.666667;PctSeqSimilarity=0;PctSizeSimilarity=1;PctRecOverlap=1;SizeDiff=0;StartDistance=0;EndDistance=0	GT	./.
chr2	10694493	HG4_Ill_scalpel_1422	N	<DEL>	10	LongReadHomRef	END=10694544;SVTYPE=DEL;SVLEN=51;SC=DeBreak,MAMnet,Sniffles2,SKSV,cuteSV,NanoVar,pbsv,SVIM,Sniffles,Smartie-sv_aln,PBHoney,Smartie-sv_asm,SVIM-asm,PAV,Dipcall;NumNeighbors=1;NumThresholdNeighbors=1;MatchId=1063;TruScore=0.666667;PctSeqSimilarity=0;PctSizeSimilarity=1;PctRecOverlap=1;SizeDiff=0;StartDistance=0;EndDistance=0	GT	0/0
chr2	10946754	HG3_PB_pbsv_1673	N	<INS>	20	NoConsensusGT	END=10946754;SVTYPE=INS;SVLEN=222;SC=DeBreak,MAMnet,Sniffles2,SKSV,cuteSV,NanoVar;NumNeighbors=1;NumThresholdNeighbors=1;MatchId=1066;TruScore=0.255255;PctSeqSimilarity=0;PctSizeSimilarity=0.765766;PctRecOverlap=0;SizeDiff=52;StartDistance=-22;EndDistance=-22	GT	./.
chr2	11093783	HG2_PB_SVrefine2Falcon1plusDovetail_5970	N	<INS>	10	ClusteredCalls	END=11093783;SVTYPE=INS;SVLEN=1347;SC=DeBreak,MAMnet,Sniffles2,SKSV,cuteSV,NanoVar,pbsv,SVIM,Sniffles,Smartie-sv_aln;NumNeighbors=2;NumThresholdNeighbors=2;MatchId=1068;TruScore=0.666667;PctSeqSimilarity=0;PctSizeSimilarity=1;PctRecOverlap=1;SizeDiff=0;StartDistance=0;EndDistance=0	GT	1/1
chr2	11094263	HG2_PB_PB10Xdip_16317	N	<INS>	20	ClusteredCalls	END=11094263;SVTYPE=INS;SVLEN=849;SC=DeBreak,cuteSV,NanoVar,SVIM,Sniffles,Smartie-sv_aln,PBHoney,Smartie-sv_asm,SVIM-asm,PAV,Dipcall;NumNeighbors=1;NumThresholdNeighbors=1;MatchId=1069;TruScore=0.666667;PctSeqSimilarity=0;PctSizeSimilarity=1;PctRecOverlap=1;SizeDiff=0;StartDistance=0;EndDistance=0	GT	1/1
chr2	11232184	HG3_Ill_GATKHCSBGrefine_1062	N	<DEL>	20	PASS	END=11232258;SVTYPE=DEL;SVLEN=74;SC=DeBreak,MAMnet,SKSV,cuteSV,NanoVar,PBHoney;NumNeighbors=1;NumThresholdNeighbors=1;MatchId=1070;TruScore=0.666667;PctSeqSimilarity=0;PctSizeSimilarity=1;PctRecOverlap=1;SizeDiff=0;StartDistance=0;EndDistance=0	GT	1/1
chr2	11253077	HG2_PB_HySA_3076	N	<INS>	10	ClusteredCalls	END=11253077;SVTYPE=INS;SVLEN=81;SC=DeBreak,MAMnet,Sniffles2,SKSV,cuteSV,NanoVar,pbsv,SVIM,Sniffles,Smartie-sv_aln,PBHoney,Smartie-sv_asm,SVIM-asm,PAV,Dipcall;NumNeighbors=3;NumThresholdNeighbors=2;MatchId=1071;TruScore=0.666667;PctSeqSimilarity=0;PctSizeSimilarity=1;PctRecOverlap=1;SizeDiff=0;StartDistance=0;EndDistance=0	GT	0/1
chr2	11253198	HG2_PB_assemblyticsPBcR_12714	N	<INS>	20	ClusteredCalls	END=11253198;SVTYPE=INS;SVLEN=69;SC=DeBreak,MAMnet,Sniffles2,SKSV,cuteSV,NanoVar,pbsv,SVIM,Sniffles,Smartie-sv_aln,PBHoney,Smartie-sv_asm,PAV,Dipcall;NumNeighbors=2;NumThresholdNeighbors=1;MatchId=1072;TruScore=0.666667;PctSeqSimilarity=0;PctSizeSimilarity=1;PctRecOverlap=1;SizeDiff=0;StartDistance=0;EndDistance=0	GT	1/1
chr2	11253517	HG4_Ill_150bpfermikitraw_1996	N	<DEL>	20	ClusteredCalls	END=11253573;SVTYPE=DEL;SVLEN=56;SC=DeBreak,MAMnet,SKSV,cuteSV,NanoVar,pbsv,Sniffles,PBHoney;NumNeighbors=2;NumThresholdNeighbors=1;MatchId=1073;TruScore=0.666667;PctSeqSimilarity=0;PctSizeSimilarity=1;PctRecOverlap=1;SizeDiff=0;StartDistance=0;EndDistance=0	GT	0/1
chr2	11253715	HG2_10X_SVrefine210Xhap12_1267	N	<DEL>	20	ClusteredCalls	END=11253837;SVTYPE=DEL;SVLEN=122;SC=DeBreak,MAMnet,Sniffles2,SKSV,cuteSV,pbsv,SVIM,Sniffles,Smartie-sv_aln,PBHoney,Smartie-sv_asm,SVIM-asm,PAV,Dipcall;NumNeighbors=1;NumThresholdNeighbors=1;MatchId=1074;TruScore=0.666667;PctSeqSimilarity=0;PctSizeSimilarity=1;PctRecOverlap=1;SizeDiff=0;StartDistance=0;EndDistance=0	GT	0/1
chr2	11471071	HG2_PB_PB10Xdip_16353	N	<INS>	10	ClusteredCalls	END=11471071;SVTYPE=INS;SVLEN=140;SC=DeBreak,MAMnet,Sniffles2,SKSV,cuteSV,pbsv,SVIM,Sniffles,PBHoney,SVIM-asm,PAV,Dipcall;NumNeighbors=1;NumThresholdNeighbors=1;MatchId=1075;TruScore=0.666667;PctSeqSimilarity=0;PctSizeSimilarity=1;PctRecOverlap=1;SizeDiff=0;StartDistance=0;EndDistance=0	GT	1/1
chr2	11520598	HG2_PB_assemblyticsfalcon_13136	N	<DEL>	10	ClusteredCalls	END=11520803;SVTYPE=DEL;SVLEN=205;SC=DeBreak,MAMnet,Sniffles2,SKSV,cuteSV,NanoVar,pbsv,SVIM,Sniffles,Smartie-sv_aln,PBHoney,SVIM-asm,PAV;NumNeighbors=1;NumThresholdNeighbors=1;MatchId=1076;TruScore=0.666667;PctSeqSimilarity=0;PctSizeSimilarity=1;PctRecOverlap=1;SizeDiff=0;StartDistance=0;EndDistance=0	GT	1/1
chr2	11758230	HG2_PB_SVrefine2PBcRplusDovetail_5515	N	<INS>	10	ClusteredCalls	END=11758230;SVTYPE=INS;SVLEN=96;SC=DeBreak,MAMnet,Sniffles2,SKSV,cuteSV,NanoVar,pbsv,SVIM,Sniffles,Smartie-sv_aln,PBHoney,Smartie-sv_asm,SVIM-asm,PAV,Dipcall;NumNeighbors=3;NumThresholdNeighbors=1;MatchId=1078;TruScore=0.666667;PctSeqSimilarity=0;PctSizeSimilarity=1;PctRecOverlap=1;SizeDiff=0;StartDistance=0;EndDistance=0	GT	1/1
chr2	11994186	HG3_10X_allpass_298	N	<DEL>	20	ClusteredCalls	END=11994359;SVTYPE=DEL;SVLEN=173;SC=DeBreak,MAMnet,Sniffles2,SKSV,cuteSV,pbsv,SVIM,Sniffles,PBHoney;NumNeighbors=2;NumThresholdNeighbors=2;MatchId=1081;TruScore=0.666667;PctSeqSimilarity=0;PctSizeSimilarity=1;PctRecOverlap=1;SizeDiff=0;StartDistance=0;EndDistance=0	GT	1/1
chr2	11994504	HG2_Ill_GATKHC_2558	N	<DEL>	20	ClusteredCalls	END=11994620;SVTYPE=DEL;SVLEN=116;SC=DeBreak,MAMnet,SKSV,cuteSV,PBHoney,SVIM-asm,PAV,Dipcall;NumNeighbors=1;NumThresholdNeighbors=1;MatchId=1082;TruScore=0.666667;PctSeqSimilarity=0;PctSizeSimilarity=1;PctRecOverlap=1;SizeDiff=0;StartDistance=0;EndDistance=0	GT	1/1
chr2	11995177	HG2_Ill_GATKHC_2559	N	<INS>	10	LongReadHomRef	END=11995177;SVTYPE=INS;SVLEN=58;SC=DeBreak,MAMnet,Sniffles2,SKSV,cuteSV,NanoVar,pbsv,SVIM,Sniffles,Smartie-sv_aln,PBHoney,Smartie-sv_asm,SVIM-asm,PAV,Dipcall;NumNeighbors=1;NumThresholdNeighbors=1;MatchId=1083;TruScore=0.666667;PctSeqSimilarity=0;PctSizeSimilarity=1;PctRecOverlap=1;SizeDiff=0;StartDistance=0;EndDistance=0	GT	./.
chr2	12578065	HG4_Ill_250bpfermikitraw_2079	N	<INS>	20	ClusteredCalls	END=12578065;SVTYPE=INS;SVLEN=58;SC=DeBreak,MAMnet,Sniffles2,SKSV,cuteSV,NanoVar,pbsv,SVIM,Sniffles,Smartie-sv_aln,PBHoney,Smartie-sv_asm,SVIM-asm,PAV,Dipcall;NumNeighbors=2;NumThresholdNeighbors=2;MatchId=1084;TruScore=0.322222;PctSeqSimilarity=0;PctSizeSimilarity=0.966667;PctRecOverlap=0;SizeDiff=-2;StartDistance=-18;EndDistance=-18	GT	1/1
chr2	12596182	HG4_PB_pbsv_1701	N	<DEL>	20	LongReadHomRef	END=12596358;SVTYPE=DEL;SVLEN=176;SC=DeBreak,MAMnet,Sniffles2,SKSV,cuteSV,NanoVar,pbsv,SVIM,Sniffles,Smartie-sv_aln,PBHoney,Smartie-sv_asm,SVIM-asm,PAV,Dipcall;NumNeighbors=1;NumThresholdNeighbors=1;MatchId=1086;TruScore=0.666667;PctSeqSimilarity=0;PctSizeSimilarity=1;PctRecOverlap=1;SizeDiff=0;StartDistance=0;EndDistance=0	GT	./.
chr2	12804411	HG2_PB_assemblyticsfalcon_13155	N	<DEL>	20	LongReadHomRef	END=12804625;SVTYPE=DEL;SVLEN=214;SC=DeBreak,MAMnet,Sniffles2,SKSV,cuteSV,NanoVar,pbsv,SVIM,Sniffles,Smartie-sv_aln,PBHoney,Smartie-sv_asm,SVIM-asm,PAV,Dipcall;NumNeighbors=1;NumThresholdNeighbors=1;MatchId=1089;TruScore=0.666667;PctSeqSimilarity=0;PctSizeSimilarity=1;PctRecOverlap=1;SizeDiff=0;StartDistance=0;EndDistance=0	GT	0/0
chr2	13365548	HG4_PB_SVrefine2Falcon1Dovetail_1070	N	<INS>	10	LongReadHomRef	END=13365548;SVTYPE=INS;SVLEN=529;SC=DeBreak,MAMnet,Sniffles2,SKSV,cuteSV,NanoVar,pbsv,SVIM,Sniffles,Smartie-sv_aln,PBHoney,Smartie-sv_asm,SVIM-asm,PAV,Dipcall;NumNeighbors=1;NumThresholdNeighbors=1;MatchId=1091;TruScore=0.666667;PctSeqSimilarity=0;PctSizeSimilarity=1;PctRecOverlap=1;SizeDiff=0;StartDistance=0;EndDistance=0	GT	0/0
chr2	13959921	HG3_PB_pbsv_1702	N	<INS>	20	LongReadHomRef	END=13959921;SVTYPE=INS;SVLEN=78;SC=DeBreak,MAMnet,Sniffles2,SKSV,cuteSV,NanoVar,pbsv,SVIM,Sniffles,Smartie-sv_aln,PBHoney,Smartie-sv_asm,SVIM-asm,PAV,Dipcall;NumNeighbors=2;NumThresholdNeighbors=2;MatchId=1093;TruScore=0.666667;PctSeqSimilarity=0;PctSizeSimilarity=1;PctRecOverlap=1;SizeDiff=0;StartDistance=0;EndDistance=0	GT	0/0
chr2	13959933	HG4_Ill_150bpfermikitraw_2021	N	<INS>	10	NoConsensusGT	END=13959933;SVTYPE=INS;SVLEN=54;SC=DeBreak,MAMnet,Sniffles2,SKSV,cuteSV,NanoVar,pbsv,SVIM,Sniffles,Smartie-sv_aln,PBHoney,Smartie-sv_asm,SVIM-asm,PAV,Dipcall;NumNeighbors=1;NumThresholdNeighbors=1;MatchId=1094;TruScore=0.666667;PctSeqSimilarity=0;PctSizeSimilarity=1;PctRecOverlap=1;SizeDiff=0;StartDistance=0;EndDistance=0	GT	./.
chr2	14065966	HG4_PB_SVrefine2PBcRDovetail_918	N	<DEL>	20	LongReadHomRef	END=14066041;SVTYPE=DEL;SVLEN=75;SC=DeBreak,MAMnet,Sniffles2,SKSV,cuteSV,NanoVar,pbsv,SVIM,Sniffles,Smartie-sv_aln,PBHoney,Smartie-sv_asm,SVIM-asm,PAV,Dipcall;NumNeighbors=1;NumThresholdNeighbors=1;MatchId=1095;TruScore=0.666667;PctSeqSimilarity=0;PctSizeSimilarity=1;PctRecOverlap=1;SizeDiff=0;StartDistance=0;EndDistance=0	GT	0/0
chr2	14075692	HG4_PB_HySA_2481	N	<DEL>	20	LongReadHomRef	END=14075742;SVTYPE=DEL;SVLEN=50;SC=DeBreak,MAMnet,Sniffles2,SKSV,cuteSV,NanoVar,pbsv,SVIM,Sniffles,Smartie-sv_aln,PBHoney,Smartie-sv_asm,SVIM-asm,PAV,Dipcall;NumNeighbors=1;NumThresholdNeighbors=1;MatchId=1096;TruScore=0.666667;PctSeqSimilarity=0;PctSizeSimilarity=1;PctRecOverlap=1;SizeDiff=0;StartDistance=0;EndDistance=0	GT	0/0
chr2	14414602	HG2_PB_assemblyticsfalcon_13159	N	<INS>	20	NoConsensusGT	END=14414602;SVTYPE=INS;SVLEN=901;SC=DeBreak,MAMnet,Sniffles2,SKSV,cuteSV,NanoVar,pbsv,SVIM,Sniffles,Smartie-sv_aln,PBHoney,Smartie-sv_asm,SVIM-asm,PAV,Dipcall;NumNeighbors=1;NumThresholdNeighbors=1;MatchId=1097;TruScore=0.666667;PctSeqSimilarity=0;PctSizeSimilarity=1;PctRecOverlap=1;SizeDiff=0;StartDistance=0;EndDistance=0	GT	./.
chr2	14504854	HG4_Ill_manta_389	N	<DEL>	20	LongReadHomRef	END=14504981;SVTYPE=DEL;SVLEN=127;SC=DeBreak,MAMnet,Sniffles2,SKSV,cuteSV,NanoVar,pbsv,SVIM,Sniffles,Smartie-sv_aln,PBHoney,Smartie-sv_asm,SVIM-asm,PAV,Dipcall;NumNeighbors=1;NumThresholdNeighbors=1;MatchId=1098;TruScore=0.666667;PctSeqSimilarity=0;PctSizeSimilarity=1;PctRecOverlap=1;SizeDiff=0;StartDistance=0;EndDistance=0	GT	0/0
chr2	15681945	HG2_PB_PB10Xdip_16606	N	<INS>	10	NoConsensusGT	END=15681945;SVTYPE=INS;SVLEN=77;SC=DeBreak,MAMnet,Sniffles2,SKSV,cuteSV,NanoVar,pbsv,Sniffles,Smartie-sv_aln,PBHoney;NumNeighbors=1;NumThresholdNeighbors=1;MatchId=1099;TruScore=0.666667;PctSeqSimilarity=0;PctSizeSimilarity=1;PctRecOverlap=1;SizeDiff=0;StartDistance=0;EndDistance=0	GT	./.
chr2	15819121	HG4_Ill_Cortex_1737	N	<DEL>	20	LongReadHomRef	END=15819332;SVTYPE=DEL;SVLEN=211;SC=DeBreak,MAMnet,Sniffles2,SKSV,cuteSV,NanoVar,pbsv,SVIM,Sniffles,Smartie-sv_aln,PBHoney,Smartie-sv_asm,SVIM-asm,PAV,Dipcall;NumNeighbors=1;NumThresholdNeighbors=1;MatchId=1100;TruScore=0.666667;PctSeqSimilarity=0;PctSizeSimilarity=1;PctRecOverlap=1;SizeDiff=0;StartDistance=0;EndDistance=0	GT	0/0
chr2	16230100	HG3_PB_SVrefine2PBcRDovetail_924	N	<DEL>	20	ClusteredCalls	END=16230292;SVTYPE=DEL;SVLEN=192;SC=DeBreak,MAMnet,NanoVar,pbsv,Sniffles,PBHoney,SVIM-asm,PAV,Dipcall;NumNeighbors=1;NumThresholdNeighbors=1;MatchId=1101;TruScore=0.666667;PctSeqSimilarity=0;PctSizeSimilarity=1;PctRecOverlap=1;SizeDiff=0;StartDistance=0;EndDistance=0	GT	1/1
chr2	16258209	HG3_Ill_Krunchall_2179	N	<DEL>	20	ClusteredCalls	END=16258274;SVTYPE=DEL;SVLEN=65;SC=DeBreak,MAMnet,Sniffles2,SKSV,cuteSV,NanoVar,pbsv,SVIM,Sniffles,Smartie-sv_aln,PBHoney,Smartie-sv_asm,SVIM-asm,PAV,Dipcall;NumNeighbors=1;NumThresholdNeighbors=1;MatchId=1102;TruScore=0.646691;PctSeqSimilarity=0;PctSizeSimilarity=0.984848;PctRecOverlap=0.955224;SizeDiff=-1;StartDistance=-2;EndDistance=-3	GT	1/1
chr2	16406392	HG2_PB_assemblyticsfalcon_13175	N	<INS>	20	NoConsensusGT	END=16406392;SVTYPE=INS;SVLEN=357;SC=DeBreak,MAMnet,Sniffles2,SKSV,cuteSV,NanoVar,pbsv,SVIM,Sniffles,Smartie-sv_aln,PBHoney,Smartie-sv_asm,SVIM-asm,PAV,Dipcall;NumNeighbors=1;NumThresholdNeighbors=1;MatchId=1105;TruScore=0.666667;PctSeqSimilarity=0;PctSizeSimilarity=1;PctRecOverlap=1;SizeDiff=0;StartDistance=0;EndDistance=0	GT	./.
chr2	16576132	HG4_PB_SVrefine2PBcRDovetail_929	N	<INS>	10	NoConsensusGT	END=16576132;SVTYPE=INS;SVLEN=161;SC=DeBreak,MAMnet,Sniffles2,SKSV,cuteSV,NanoVar,pbsv,SVIM,Sniffles,Smartie-sv_aln,PBHoney,Smartie-sv_asm,SVIM-asm,PAV;NumNeighbors=2;NumThresholdNeighbors=1;MatchId=1106;TruScore=0.184265;PctSeqSimilarity=0;PctSizeSimilarity=0.552795;PctRecOverlap=0;SizeDiff=72;StartDistance=-491;EndDistance=-491	GT	./.
chr2	16576592	HG3_PB_HySA_2539	N	<INS>	20	ClusteredCalls	END=16576592;SVTYPE=INS;SVLEN=58;SC=DeBreak,MAMnet,Sniffles2,SKSV,cuteSV,NanoVar,pbsv,SVIM,Sniffles,Smartie-sv_aln,PBHoney,Smartie-sv_asm,SVIM-asm,PAV,Dipcall;NumNeighbors=2;NumThresholdNeighbors=2;MatchId=1107;TruScore=0.666667;PctSeqSimilarity=0;PctSizeSimilarity=1;PctRecOverlap=1;SizeDiff=0;StartDistance=0;EndDistance=0	GT	1/1
chr2	16576623	HG2_Ill_scalpel_1530	N	<INS>	20	ClusteredCalls	END=16576623;SVTYPE=INS;SVLEN=89;SC=DeBreak,MAMnet,Sniffles2,SKSV,cuteSV,NanoVar,pbsv,SVIM,Sniffles,Smartie-sv_aln,PBHoney,Smartie-sv_asm,SVIM-asm,PAV,Dipcall;NumNeighbors=1;NumThresholdNeighbors=1;MatchId=1108;TruScore=0.307116;PctSeqSimilarity=0;PctSizeSimilarity=0.921348;PctRecOverlap=0;SizeDiff=7;StartDistance=-12;EndDistance=-12	GT	1/1
chr2	17675927	HG3_Ill_svaba_2057	N	<INS>	20	LongReadHomRef	END=17675927;SVTYPE=INS;SVLEN=77;SC=DeBreak,MAMnet,Sniffles2,SKSV,cuteSV,NanoVar,pbsv,SVIM,Sniffles,Smartie-sv_aln,PBHoney,Smartie-sv_asm,SVIM-asm,PAV,Dipcall;NumNeighbors=1;NumThresholdNeighbors=1;MatchId=1110;TruScore=0.666667;PctSeqSimilarity=0;PctSizeSimilarity=1;PctRecOverlap=1;SizeDiff=0;StartDistance=0;EndDistance=0	GT	0/0
chr2	18475897	HG4_Ill_GATKHCSBGrefine_1128	N	<DEL>	20	LongReadHomRef	END=18476018;SVTYPE=DEL;SVLEN=121;SC=DeBreak,MAMnet,Sniffles2,SKSV,cuteSV,NanoVar,pbsv,SVIM,Sniffles,Smartie-sv_aln,PBHoney,Smartie-sv_asm,SVIM-asm,PAV,Dipcall;NumNeighbors=1;NumThresholdNeighbors=1;MatchId=1114;TruScore=0.666667;PctSeqSimilarity=0;PctSizeSimilarity=1;PctRecOverlap=1;SizeDiff=0;StartDistance=0;EndDistance=0	GT	0/0
chr2	18476776	HG3_10X_allpass_305	N	<DEL>	20	NoConsensusGT	END=18477021;SVTYPE=DEL;SVLEN=245;SC=DeBreak,MAMnet,Sniffles2,SKSV,cuteSV,NanoVar,pbsv,SVIM,Sniffles,Smartie-sv_aln,PBHoney,Smartie-sv_asm,SVIM-asm,PAV,Dipcall;NumNeighbors=2;NumThresholdNeighbors=1;MatchId=1115;TruScore=0.666667;PctSeqSimilarity=0;PctSizeSimilarity=1;PctRecOverlap=1;SizeDiff=0;StartDistance=0;EndDistance=0	GT	./.
chr2	18477396	HG4_PB_assemblyticsfalcon_13015	N	<INS>	20	ClusteredCalls	END=18477396;SVTYPE=INS;SVLEN=54;SC=DeBreak,MAMnet,SKSV,cuteSV,NanoVar,pbsv,PBHoney,PAV;NumNeighbors=1;NumThresholdNeighbors=1;MatchId=1117;TruScore=0.666667;PctSeqSimilarity=0;PctSizeSimilarity=1;PctRecOverlap=1;SizeDiff=0;StartDistance=0;EndDistance=0	GT	0/1
chr2	18570295	HG3_Ill_Krunchall_2202	N	<DEL>	20	LongReadHomRef	END=18570375;SVTYPE=DEL;SVLEN=80;SC=DeBreak,MAMnet,Sniffles2,SKSV,cuteSV,NanoVar,pbsv,SVIM,Sniffles,Smartie-sv_aln,PBHoney,Smartie-sv_asm,SVIM-asm,PAV,Dipcall;NumNeighbors=1;NumThresholdNeighbors=1;MatchId=1119;TruScore=0.666667;PctSeqSimilarity=0;PctSizeSimilarity=1;PctRecOverlap=1;SizeDiff=0;StartDistance=0;EndDistance=0	GT	0/0
chr2	18574230	HG3_PB_SVrefine2Falcon1Dovetail_1076	N	<DEL>	20	LongReadHomRef	END=18574524;SVTYPE=DEL;SVLEN=294;SC=DeBreak,MAMnet,Sniffles2,SKSV,cuteSV,NanoVar,pbsv,SVIM,Sniffles,Smartie-sv_aln,PBHoney,Smartie-sv_asm,SVIM-asm,PAV,Dipcall;NumNeighbors=1;NumThresholdNeighbors=1;MatchId=1120;TruScore=0.666667;PctSeqSimilarity=0;PctSizeSimilarity=1;PctRecOverlap=1;SizeDiff=0;StartDistance=0;EndDistance=0	GT	0/0
chr2	18880347	HG2_PB_SVrefine2PBcRplusDovetail_5537	N	<INS>	10	ClusteredCalls	END=18880347;SVTYPE=INS;SVLEN=56;SC=DeBreak,MAMnet,Sniffles2,SKSV,cuteSV,NanoVar;NumNeighbors=1;NumThresholdNeighbors=1;MatchId=1121;TruScore=0.245614;PctSeqSimilarity=0;PctSizeSimilarity=0.736842;PctRecOverlap=0;SizeDiff=-20;StartDistance=-18;EndDistance=-18	GT	0/1
chr2	18936658	HG2_Ill_manta_463	N	<DEL>	20	ClusteredCalls	END=18936748;SVTYPE=DEL;SVLEN=90;SC=DeBreak,MAMnet,Sniffles2,SKSV,cuteSV,NanoVar,pbsv,SVIM,Sniffles,Smartie-sv_aln,PBHoney,Smartie-sv_asm;NumNeighbors=2;NumThresholdNeighbors=2;MatchId=1123;TruScore=0.666667;PctSeqSimilarity=0;PctSizeSimilarity=1;PctRecOverlap=1;SizeDiff=0;StartDistance=0;EndDistance=0	GT	0/1
chr2	18936696	HG3_Ill_svaba_2068	N	<DEL>	10	ClusteredCalls	END=18936748;SVTYPE=DEL;SVLEN=52;SC=DeBreak,MAMnet,Sniffles2,SKSV,cuteSV,NanoVar,pbsv,SVIM,Sniffles,Smartie-sv_aln,PBHoney,Smartie-sv_asm,SVIM-asm,PAV;NumNeighbors=1;NumThresholdNeighbors=1;MatchId=1124;TruScore=0.666667;PctSeqSimilarity=0;PctSizeSimilarity=1;PctRecOverlap=1;SizeDiff=0;StartDistance=0;EndDistance=0	GT	0/1
chr2	18937559	HG4_PB_assemblyticsfalcon_13021	N	<INS>	10	NoConsensusGT	END=18937559;SVTYPE=INS;SVLEN=92;SC=DeBreak,MAMnet,Sniffles2,SKSV,cuteSV,NanoVar,pbsv,SVIM,Sniffles,Smartie-sv_aln,PBHoney;NumNeighbors=1;NumThresholdNeighbors=1;MatchId=1125;TruScore=0.666667;PctSeqSimilarity=0;PctSizeSimilarity=1;PctRecOverlap=1;SizeDiff=0;StartDistance=0;EndDistance=0	GT	./.
chr2	19002875	HG2_Ill_manta_464	N	<DEL>	10	ClusteredCalls	END=19003192;SVTYPE=DEL;SVLEN=317;SC=DeBreak,MAMnet,Sniffles2,SKSV,cuteSV,NanoVar,pbsv,SVIM,Sniffles,Smartie-sv_aln,PBHoney,Smartie-sv_asm,SVIM-asm,PAV,Dipcall;NumNeighbors=1;NumThresholdNeighbors=1;MatchId=1126;TruScore=0.427178;PctSeqSimilarity=0;PctSizeSimilarity=0.640404;PctRecOverlap=0.641129;SizeDiff=-178;StartDistance=0;EndDistance=-178	GT	0/1
chr2	19188099	HG3_PB_SVrefine2Falcon1Dovetail_1079	N	<DEL>	20	LongReadHomRef	END=19206598;SVTYPE=DEL;SVLEN=18499;SC=DeBreak,MAMnet,Sniffles2,SKSV,cuteSV,NanoVar,pbsv,SVIM,Sniffles,Smartie-sv_aln,PBHoney;NumNeighbors=1;NumThresholdNeighbors=1;MatchId=1128;TruScore=0.666667;PctSeqSimilarity=0;PctSizeSimilarity=1;PctRecOverlap=1;SizeDiff=0;StartDistance=0;EndDistance=0	GT	./.
chr2	19348743	HG2_Ill_svaba_2010	N	<INS>	10	LongReadHomRef	END=19348743;SVTYPE=INS;SVLEN=65;SC=DeBreak,MAMnet,Sniffles2,SKSV,cuteSV,NanoVar,pbsv,SVIM,Sniffles,Smartie-sv_aln,PBHoney,Smartie-sv_asm,SVIM-asm,PAV,Dipcall;NumNeighbors=1;NumThresholdNeighbors=1;MatchId=1129;TruScore=0.666667;PctSeqSimilarity=0;PctSizeSimilarity=1;PctRecOverlap=1;SizeDiff=0;StartDistance=0;EndDistance=0	GT	0/0
chr2	19683051	HG3_Ill_GATKHC_2724	N	<INS>	20	ClusteredCalls	END=19683051;SVTYPE=INS;SVLEN=109;SC=DeBreak,MAMnet,Sniffles2,SKSV,cuteSV,NanoVar,pbsv,SVIM,Sniffles,Smartie-sv_aln,PBHoney,Smartie-sv_asm,SVIM-asm,PAV,Dipcall;NumNeighbors=1;NumThresholdNeighbors=1;MatchId=1130;TruScore=0.666667;PctSeqSimilarity=0;PctSizeSimilarity=1;PctRecOverlap=1;SizeDiff=0;StartDistance=0;EndDistance=0	GT	0/1
chr2	19767581	HG4_PB_SVrefine2PBcRDovetail_938	N	<DEL>	20	LongReadHomRef	END=19770562;SVTYPE=DEL;SVLEN=2981;SC=DeBreak,MAMnet,Sniffles2,SKSV,cuteSV,NanoVar,pbsv,SVIM,Sniffles,Smartie-sv_aln,PBHoney,Smartie-sv_asm,SVIM-asm,PAV,Dipcall;NumNeighbors=1;NumThresholdNeighbors=1;MatchId=1131;TruScore=0.666667;PctSeqSimilarity=0;PctSizeSimilarity=1;PctRecOverlap=1;SizeDiff=0;StartDistance=0;EndDistance=0	GT	0/0
chr2	19984092	HG4_PB_assemblyticsfalcon_13030	N	<INS>	10	ClusteredCalls	END=19984092;SVTYPE=INS;SVLEN=255;SC=DeBreak,MAMnet,Sniffles2,SKSV,cuteSV,NanoVar,pbsv,SVIM,Sniffles,Smartie-sv_aln,PBHoney,Smartie-sv_asm,SVIM-asm,PAV,Dipcall;NumNeighbors=3;NumThresholdNeighbors=2;MatchId=1133;TruScore=0.666667;PctSeqSimilarity=0;PctSizeSimilarity=1;PctRecOverlap=1;SizeDiff=0;StartDistance=0;EndDistance=0	GT	1/1
chr2	19984093	HG3_Ill_GATKHCSBGrefine_1103	N	<INS>	20	ClusteredCalls	END=19984093;SVTYPE=INS;SVLEN=158;SC=DeBreak,MAMnet,Sniffles2,SKSV,cuteSV,NanoVar,pbsv,SVIM,Sniffles,Smartie-sv_aln,PBHoney,Smartie-sv_asm,SVIM-asm,PAV,Dipcall;NumNeighbors=2;NumThresholdNeighbors=2;MatchId=1134;TruScore=0.666667;PctSeqSimilarity=0;PctSizeSimilarity=1;PctRecOverlap=1;SizeDiff=0;StartDistance=0;EndDistance=0	GT	1/1
chr2	19984104	HG2_Ill_GATKHCSBGrefine_1101	N	<INS>	20	ClusteredCalls	END=19984104;SVTYPE=INS;SVLEN=96;SC=DeBreak,MAMnet,Sniffles2,SKSV,cuteSV,NanoVar,pbsv,SVIM,Sniffles,Smartie-sv_aln,PBHoney,Smartie-sv_asm,SVIM-asm,PAV,Dipcall;NumNeighbors=1;NumThresholdNeighbors=1;MatchId=1135;TruScore=0.666667;PctSeqSimilarity=0;PctSizeSimilarity=1;PctRecOverlap=1;SizeDiff=0;StartDistance=0;EndDistance=0	GT	1/1
chr2	20085236	HG3_PB_pbsv_1735	N	<INS>	10	LongReadHomRef	END=20085236;SVTYPE=INS;SVLEN=318;SC=DeBreak,MAMnet,Sniffles2,SKSV,cuteSV,NanoVar,pbsv,SVIM,Sniffles,Smartie-sv_aln,PBHoney,Smartie-sv_asm,SVIM-asm,PAV,Dipcall;NumNeighbors=1;NumThresholdNeighbors=1;MatchId=1136;TruScore=0.666667;PctSeqSimilarity=0;PctSizeSimilarity=1;PctRecOverlap=1;SizeDiff=0;StartDistance=0;EndDistance=0	GT	0/0
chr2	20783055	HG4_Ill_250bpfermikitraw_2163	N	<DEL>	20	LongReadHomRef	END=20783133;SVTYPE=DEL;SVLEN=78;SC=DeBreak,MAMnet,Sniffles2,SKSV,cuteSV,NanoVar,pbsv,SVIM,Sniffles,Smartie-sv_aln,PBHoney,Smartie-sv_asm,SVIM-asm,PAV,Dipcall;NumNeighbors=1;NumThresholdNeighbors=1;MatchId=1138;TruScore=0.666667;PctSeqSimilarity=0;PctSizeSimilarity=1;PctRecOverlap=1;SizeDiff=0;StartDistance=0;EndDistance=0	GT	./.
chr2	21535118	HG3_Ill_MetaSV_2597	N	<INS>	20	LongReadHomRef	END=21535118;SVTYPE=INS;SVLEN=319;SC=DeBreak,MAMnet,Sniffles2,SKSV,cuteSV,NanoVar,pbsv,SVIM,Sniffles,Smartie-sv_aln,PBHoney,Smartie-sv_asm,SVIM-asm,PAV,Dipcall;NumNeighbors=1;NumThresholdNeighbors=1;MatchId=1140;TruScore=0.666667;PctSeqSimilarity=0;PctSizeSimilarity=1;PctRecOverlap=1;SizeDiff=0;StartDistance=0;EndDistance=0	GT	./.
chr2	22595889	HG3_Ill_150bpfermikitraw_2075	N	<INS>	20	ClusteredCalls	END=22595889;SVTYPE=INS;SVLEN=81;SC=DeBreak,MAMnet,Sniffles2,SKSV,cuteSV,NanoVar;NumNeighbors=1;NumThresholdNeighbors=1;MatchId=1142;TruScore=0.238938;PctSeqSimilarity=0;PctSizeSimilarity=0.716814;PctRecOverlap=0;SizeDiff=-32;StartDistance=-3;EndDistance=-3	GT	0/1
chr2	23190999	HG2_PB_SVrefine2Falcon2Bionano_640	N	<INS>	20	PASS	END=23190999;SVTYPE=INS;SVLEN=6074;SC=DeBreak,MAMnet,Sniffles2,SKSV,cuteSV,NanoVar,pbsv,SVIM,Sniffles,Smartie-sv_aln,PBHoney;NumNeighbors=1;NumThresholdNeighbors=1;MatchId=1145;TruScore=0.330644;PctSeqSimilarity=0;PctSizeSimilarity=0.991933;PctRecOverlap=0;SizeDiff=49;StartDistance=-1;EndDistance=-1	GT	1/1
chr2	24031016	HG3_Ill_GATKHCSBGrefine_1115	N	<INS>	20	ClusteredCalls	END=24031016;SVTYPE=INS;SVLEN=74;SC=DeBreak,MAMnet,Sniffles2,SKSV,cuteSV,NanoVar,pbsv,SVIM,Sniffles,Smartie-sv_aln,PBHoney,Smartie-sv_asm,SVIM-asm,PAV,Dipcall;NumNeighbors=1;NumThresholdNeighbors=1;MatchId=1148;TruScore=0.666667;PctSeqSimilarity=0;PctSizeSimilarity=1;PctRecOverlap=1;SizeDiff=0;StartDistance=0;EndDistance=0	GT	0/1
chr2	24068615	HG3_10X_allpass_310	N	<DEL>	20	LongReadHomRef	END=24069699;SVTYPE=DEL;SVLEN=1084;SC=DeBreak,MAMnet,Sniffles2,SKSV,cuteSV,NanoVar,pbsv,SVIM,Sniffles,Smartie-sv_aln,PBHoney,Smartie-sv_asm,SVIM-asm,PAV,Dipcall;NumNeighbors=1;NumThresholdNeighbors=1;MatchId=1149;TruScore=0.666667;PctSeqSimilarity=0;PctSizeSimilarity=1;PctRecOverlap=1;SizeDiff=0;StartDistance=0;EndDistance=0	GT	0/0
chr2	24739846	HG3_Ill_150bpfermikitraw_2099	N	<INS>	20	LongReadHomRef	END=24739846;SVTYPE=INS;SVLEN=102;SC=DeBreak,MAMnet,Sniffles2,SKSV,cuteSV,NanoVar,pbsv,SVIM,Sniffles,Smartie-sv_aln,PBHoney,Smartie-sv_asm,SVIM-asm,PAV,Dipcall;NumNeighbors=1;NumThresholdNeighbors=1;MatchId=1153;TruScore=0.666667;PctSeqSimilarity=0;PctSizeSimilarity=1;PctRecOverlap=1;SizeDiff=0;StartDistance=0;EndDistance=0	GT	0/0
chr2	24796756	HG4_PB_assemblyticsfalcon_13074	N	<INS>	10	LongReadHomRef	END=24796756;SVTYPE=INS;SVLEN=3228;SC=DeBreak,MAMnet,Sniffles2,SKSV,cuteSV,NanoVar,pbsv,SVIM,Sniffles,Smartie-sv_aln,PBHoney,Smartie-sv_asm,SVIM-asm,PAV,Dipcall;NumNeighbors=1;NumThresholdNeighbors=1;MatchId=1154;TruScore=0.666667;PctSeqSimilarity=0;PctSizeSimilarity=1;PctRecOverlap=1;SizeDiff=0;StartDistance=0;EndDistance=0	GT	./.
chr2	25237372	HG2_Ill_svaba_2057	N	<INS>	10	PASS	END=25237372;SVTYPE=INS;SVLEN=59;SC=DeBreak,MAMnet,NanoVar,Smartie-sv_aln,PBHoney,Smartie-sv_asm;NumNeighbors=1;NumThresholdNeighbors=1;MatchId=1155;TruScore=0.666667;PctSeqSimilarity=0;PctSizeSimilarity=1;PctRecOverlap=1;SizeDiff=0;StartDistance=0;EndDistance=0	GT	1/1
chr2	25408715	HG2_PB_assemblyticsfalcon_13243	N	<INS>	10	LongReadHomRef	END=25408715;SVTYPE=INS;SVLEN=305;SC=DeBreak,MAMnet,SKSV,cuteSV,pbsv,SVIM,Sniffles,Smartie-sv_aln,PBHoney,Smartie-sv_asm,SVIM-asm,PAV,Dipcall;NumNeighbors=1;NumThresholdNeighbors=1;MatchId=1157;TruScore=0.666667;PctSeqSimilarity=0;PctSizeSimilarity=1;PctRecOverlap=1;SizeDiff=0;StartDistance=0;EndDistance=0	GT	./.
chr2	26255884	HG2_10X_SVrefine210Xhap12_1336	N	<DEL>	20	LongReadHomRef	END=26255957;SVTYPE=DEL;SVLEN=73;SC=DeBreak,MAMnet,Sniffles2,SKSV,cuteSV,NanoVar,pbsv,SVIM,Sniffles,Smartie-sv_aln,PBHoney,Smartie-sv_asm,SVIM-asm,PAV,Dipcall;NumNeighbors=1;NumThresholdNeighbors=1;MatchId=1158;TruScore=0.666667;PctSeqSimilarity=0;PctSizeSimilarity=1;PctRecOverlap=1;SizeDiff=0;StartDistance=0;EndDistance=0	GT	0/0
chr2	26699355	HG4_Ill_SVrefine2DISCOVARDovetail_1211	N	<DEL>	20	LongReadHomRef	END=26699534;SVTYPE=DEL;SVLEN=179;SC=DeBreak,MAMnet,Sniffles2,SKSV,cuteSV,NanoVar,pbsv,SVIM,Sniffles,Smartie-sv_aln,PBHoney,Smartie-sv_asm,SVIM-asm,PAV,Dipcall;NumNeighbors=1;NumThresholdNeighbors=1;MatchId=1161;TruScore=0.666667;PctSeqSimilarity=0;PctSizeSimilarity=1;PctRecOverlap=1;SizeDiff=0;StartDistance=0;EndDistance=0	GT	0/0
chr2	26822665	HG3_Ill_SVrefine2DISCOVARDovetail_1186	N	<DEL>	20	LongReadHomRef	END=26822995;SVTYPE=DEL;SVLEN=330;SC=DeBreak,MAMnet,Sniffles2,SKSV,cuteSV,NanoVar,pbsv,SVIM,Sniffles,Smartie-sv_aln,PBHoney,Smartie-sv_asm,SVIM-asm,PAV,Dipcall;NumNeighbors=1;NumThresholdNeighbors=1;MatchId=1162;TruScore=0.666667;PctSeqSimilarity=0;PctSizeSimilarity=1;PctRecOverlap=1;SizeDiff=0;StartDistance=0;EndDistance=0	GT	0/0
chr2	27074203	HG4_Ill_GATKHCSBGrefine_1156	N	<INS>	20	LongReadHomRef	END=27074203;SVTYPE=INS;SVLEN=198;SC=DeBreak,MAMnet,Sniffles2,SKSV,cuteSV,NanoVar,pbsv,SVIM,Sniffles,Smartie-sv_aln,PBHoney,Smartie-sv_asm,SVIM-asm,PAV,Dipcall;NumNeighbors=1;NumThresholdNeighbors=1;MatchId=1164;TruScore=0.666667;PctSeqSimilarity=0;PctSizeSimilarity=1;PctRecOverlap=1;SizeDiff=0;StartDistance=0;EndDistance=0	GT	0/0
chr2	27313891	HG2_Ill_scalpel_1582	N	<DEL>	10	LongReadHomRef	END=27314025;SVTYPE=DEL;SVLEN=134;SC=DeBreak,MAMnet,Sniffles2,SKSV,cuteSV,NanoVar,pbsv,SVIM,Sniffles,Smartie-sv_aln,PBHoney,Smartie-sv_asm,SVIM-asm,PAV,Dipcall;NumNeighbors=1;NumThresholdNeighbors=1;MatchId=1165;TruScore=0.666667;PctSeqSimilarity=0;PctSizeSimilarity=1;PctRecOverlap=1;SizeDiff=0;StartDistance=0;EndDistance=0	GT	0/0
chr2	27527254	HG2_PB_assemblyticsfalcon_13255	N	<INS>	10	ClusteredCalls	END=27527254;SVTYPE=INS;SVLEN=662;SC=DeBreak,MAMnet,Sniffles2,SKSV,cuteSV,NanoVar,pbsv,SVIM,Sniffles,Smartie-sv_aln,PBHoney,Smartie-sv_asm,SVIM-asm,PAV,Dipcall;NumNeighbors=1;NumThresholdNeighbors=1;MatchId=1166;TruScore=0.666667;PctSeqSimilarity=0;PctSizeSimilarity=1;PctRecOverlap=1;SizeDiff=0;StartDistance=0;EndDistance=0	GT	1/1
chr2	27762836	HG3_PB_SVrefine2Falcon1Dovetail_1105	N	<INS>	10	PASS	END=27762836;SVTYPE=INS;SVLEN=478;SC=DeBreak,MAMnet,Sniffles;NumNeighbors=1;NumThresholdNeighbors=1;MatchId=1167;TruScore=0.666667;PctSeqSimilarity=0;PctSizeSimilarity=1;PctRecOverlap=1;SizeDiff=0;StartDistance=0;EndDistance=0	GT	0/1
chr2	28054078	HG4_Ill_GATKHCSBGrefine_1160	N	<INS>	20	LongReadHomRef	END=28054078;SVTYPE=INS;SVLEN=324;SC=DeBreak,MAMnet,Sniffles2,SKSV,cuteSV,NanoVar,pbsv,SVIM,Sniffles,Smartie-sv_aln,PBHoney,Smartie-sv_asm,SVIM-asm,PAV,Dipcall;NumNeighbors=1;NumThresholdNeighbors=1;MatchId=1170;TruScore=0.666667;PctSeqSimilarity=0;PctSizeSimilarity=1;PctRecOverlap=1;SizeDiff=0;StartDistance=0;EndDistance=0	GT	0/0
chr2	30053974	HG4_PB_SVrefine2PBcRDovetail_957	N	<INS>	10	PASS	END=30053974;SVTYPE=INS;SVLEN=827;SC=DeBreak,MAMnet,Sniffles2,SKSV,cuteSV,NanoVar,pbsv,SVIM,Sniffles,Smartie-sv_aln,PBHoney,Smartie-sv_asm,SVIM-asm,PAV,Dipcall;NumNeighbors=1;NumThresholdNeighbors=1;MatchId=1177;TruScore=0.666667;PctSeqSimilarity=0;PctSizeSimilarity=1;PctRecOverlap=1;SizeDiff=0;StartDistance=0;EndDistance=0	GT	0/1
chr2	30303125	HG3_Ill_GATKHCSBGrefine_1145	N	<DEL>	20	LongReadHomRef	END=30303257;SVTYPE=DEL;SVLEN=132;SC=DeBreak,MAMnet,Sniffles2,SKSV,cuteSV,NanoVar,pbsv,SVIM,Sniffles,Smartie-sv_aln,PBHoney,Smartie-sv_asm,SVIM-asm,PAV,Dipcall;NumNeighbors=1;NumThresholdNeighbors=1;MatchId=1178;TruScore=0.666667;PctSeqSimilarity=0;PctSizeSimilarity=1;PctRecOverlap=1;SizeDiff=0;StartDistance=0;EndDistance=0	GT	0/0
chr2	30632949	HG3_PB_pbsv_1781	N	<INS>	20	LongReadHomRef	END=30632949;SVTYPE=INS;SVLEN=53;SC=DeBreak,MAMnet,Sniffles2,SKSV,cuteSV,NanoVar,pbsv,SVIM,Sniffles,Smartie-sv_aln,PBHoney,Smartie-sv_asm,SVIM-asm,PAV,Dipcall;NumNeighbors=1;NumThresholdNeighbors=1;MatchId=1180;TruScore=0.666667;PctSeqSimilarity=0;PctSizeSimilarity=1;PctRecOverlap=1;SizeDiff=0;StartDistance=0;EndDistance=0	GT	0/0
chr2	30669991	HG4_PB_assemblyticsfalcon_13122	N	<INS>	10	LongReadHomRef	END=30669991;SVTYPE=INS;SVLEN=319;SC=DeBreak,MAMnet,Sniffles2,SKSV,cuteSV,NanoVar,pbsv,SVIM,Sniffles,Smartie-sv_aln,PBHoney,Smartie-sv_asm,SVIM-asm,PAV,Dipcall;NumNeighbors=1;NumThresholdNeighbors=1;MatchId=1182;TruScore=0.666667;PctSeqSimilarity=0;PctSizeSimilarity=1;PctRecOverlap=1;SizeDiff=0;StartDistance=0;EndDistance=0	GT	0/0
chr2	32336317	HG4_Ill_GATKHCSBGrefine_1176	N	<DEL>	10	LongReadHomRef	END=32336385;SVTYPE=DEL;SVLEN=68;SC=DeBreak,MAMnet,Sniffles2,SKSV,cuteSV,NanoVar,pbsv,SVIM,Sniffles,Smartie-sv_aln,PBHoney,Smartie-sv_asm,SVIM-asm,PAV,Dipcall;NumNeighbors=1;NumThresholdNeighbors=1;MatchId=1186;TruScore=0.666667;PctSeqSimilarity=0;PctSizeSimilarity=1;PctRecOverlap=1;SizeDiff=0;StartDistance=0;EndDistance=0	GT	0/0
chr2	33051607	HG4_PB_SVrefine2PBcRDovetail_965	N	<DEL>	20	LongReadHomRef	END=33052640;SVTYPE=DEL;SVLEN=1033;SC=DeBreak,MAMnet,Sniffles2,SKSV,cuteSV,NanoVar,pbsv,SVIM,Sniffles,Smartie-sv_aln,PBHoney,Smartie-sv_asm,SVIM-asm,PAV,Dipcall;NumNeighbors=1;NumThresholdNeighbors=1;MatchId=1187;TruScore=0.666667;PctSeqSimilarity=0;PctSizeSimilarity=1;PctRecOverlap=1;SizeDiff=0;StartDistance=0;EndDistance=0	GT	0/0
chr2	33091727	HG3_Ill_MetaSV_2614	N	<DEL>	20	LongReadHomRef	END=33095623;SVTYPE=DEL;SVLEN=3896;SC=DeBreak,MAMnet,Sniffles2,SKSV,cuteSV,NanoVar,pbsv,SVIM,Sniffles,Smartie-sv_aln,PBHoney,Smartie-sv_asm,SVIM-asm,PAV,Dipcall;NumNeighbors=1;NumThresholdNeighbors=1;MatchId=1188;TruScore=0.666667;PctSeqSimilarity=0;PctSizeSimilarity=1;PctRecOverlap=1;SizeDiff=0;StartDistance=0;EndDistance=0	GT	0/0
chr2	33502842	HG4_Ill_GATKHCSBGrefine_1179	N	<INS>	20	LongReadHomRef	END=33502842;SVTYPE=INS;SVLEN=62;SC=DeBreak,MAMnet,Sniffles2,SKSV,cuteSV,NanoVar,pbsv,SVIM,Sniffles,Smartie-sv_aln,PBHoney,Smartie-sv_asm,SVIM-asm,PAV,Dipcall;NumNeighbors=1;NumThresholdNeighbors=1;MatchId=1190;TruScore=0.666667;PctSeqSimilarity=0;PctSizeSimilarity=1;PctRecOverlap=1;SizeDiff=0;StartDistance=0;EndDistance=0	GT	0/0
chr2	33956230	HG2_Ill_scalpel_1623	N	<INS>	20	ClusteredCalls	END=33956230;SVTYPE=INS;SVLEN=73;SC=DeBreak,MAMnet;NumNeighbors=1;NumThresholdNeighbors=1;MatchId=1191;TruScore=0.242009;PctSeqSimilarity=0;PctSizeSimilarity=0.726027;PctRecOverlap=0;SizeDiff=20;StartDistance=-26;EndDistance=-26	GT	0/1
chr2	34255378	HG4_PB_HySA_2664	N	<INS>	20	LongReadHomRef	END=34255378;SVTYPE=INS;SVLEN=286;SC=DeBreak,MAMnet,Sniffles2,SKSV,cuteSV,NanoVar,pbsv,SVIM,Sniffles,Smartie-sv_aln,PBHoney,Smartie-sv_asm,SVIM-asm,PAV,Dipcall;NumNeighbors=1;NumThresholdNeighbors=1;MatchId=1194;TruScore=0.666667;PctSeqSimilarity=0;PctSizeSimilarity=1;PctRecOverlap=1;SizeDiff=0;StartDistance=0;EndDistance=0	GT	0/0
chr2	34523654	HG4_Ill_MetaSV_2561	N	<DEL>	20	LongReadHomRef	END=34525719;SVTYPE=DEL;SVLEN=2065;SC=DeBreak,MAMnet,Sniffles2,SKSV,cuteSV,NanoVar,pbsv,SVIM,Sniffles,Smartie-sv_aln,PBHoney,Smartie-sv_asm,SVIM-asm,PAV,Dipcall;NumNeighbors=1;NumThresholdNeighbors=1;MatchId=1195;TruScore=0.666667;PctSeqSimilarity=0;PctSizeSimilarity=1;PctRecOverlap=1;SizeDiff=0;StartDistance=0;EndDistance=0	GT	0/0
chr2	34797609	HG4_PB_SVrefine2Falcon1Dovetail_1137	N	<DEL>	20	LongReadHomRef	END=34801576;SVTYPE=DEL;SVLEN=3967;SC=DeBreak,MAMnet,Sniffles2,SKSV,cuteSV,NanoVar,pbsv,SVIM,Sniffles,Smartie-sv_aln,PBHoney,Smartie-sv_asm,SVIM-asm,PAV,Dipcall;NumNeighbors=1;NumThresholdNeighbors=1;MatchId=1198;TruScore=0.666667;PctSeqSimilarity=0;PctSizeSimilarity=1;PctRecOverlap=1;SizeDiff=0;StartDistance=0;EndDistance=0	GT	0/0
chr2	35939366	HG3_Ill_svaba_2214	N	<INS>	20	LongReadHomRef	END=35939366;SVTYPE=INS;SVLEN=52;SC=DeBreak,MAMnet,Sniffles2,SKSV,cuteSV,NanoVar,pbsv,SVIM,Sniffles,Smartie-sv_aln,PBHoney,Smartie-sv_asm,SVIM-asm,PAV,Dipcall;NumNeighbors=1;NumThresholdNeighbors=1;MatchId=1199;TruScore=0.666667;PctSeqSimilarity=0;PctSizeSimilarity=1;PctRecOverlap=1;SizeDiff=0;StartDistance=0;EndDistance=0	GT	0/0
chr2	36073265	HG4_PB_SVrefine2Falcon1Dovetail_1141	N	<INS>	20	LongReadHomRef	END=36073265;SVTYPE=INS;SVLEN=90;SC=DeBreak,MAMnet,Sniffles2,SKSV,cuteSV,NanoVar,pbsv,SVIM,Sniffles,Smartie-sv_aln,PBHoney,Smartie-sv_asm,SVIM-asm,PAV,Dipcall;NumNeighbors=1;NumThresholdNeighbors=1;MatchId=1201;TruScore=0.666667;PctSeqSimilarity=0;PctSizeSimilarity=1;PctRecOverlap=1;SizeDiff=0;StartDistance=0;EndDistance=0	GT	0/0
chr2	36181114	HG3_Ill_scalpel_1762	N	<INS>	20	ClusteredCalls	END=36181114;SVTYPE=INS;SVLEN=149;SC=DeBreak,MAMnet,SKSV,NanoVar,SVIM,Sniffles,PBHoney;NumNeighbors=1;NumThresholdNeighbors=1;MatchId=1202;TruScore=0.666667;PctSeqSimilarity=0;PctSizeSimilarity=1;PctRecOverlap=1;SizeDiff=0;StartDistance=0;EndDistance=0	GT	0/1
chr2	36181888	HG2_PB_SVrefine2PBcRplusDovetail_5586	N	<DEL>	10	ClusteredCalls	END=36182206;SVTYPE=DEL;SVLEN=318;SC=DeBreak,MAMnet,Sniffles2,SKSV,cuteSV,NanoVar,SVIM,Sniffles,Smartie-sv_aln,PBHoney,Smartie-sv_asm,SVIM-asm,PAV,Dipcall;NumNeighbors=1;NumThresholdNeighbors=1;MatchId=1203;TruScore=0.666667;PctSeqSimilarity=0;PctSizeSimilarity=1;PctRecOverlap=1;SizeDiff=0;StartDistance=0;EndDistance=0	GT	0/1
chr2	36409665	HG2_PB_SVrefine2PB10Xhap12_1429	N	<INS>	10	PASS	END=36409665;SVTYPE=INS;SVLEN=1561;SC=DeBreak,MAMnet,Sniffles2,SKSV,cuteSV,NanoVar,pbsv,SVIM,Sniffles,Smartie-sv_aln,Smartie-sv_asm,SVIM-asm,PAV,Dipcall;NumNeighbors=2;NumThresholdNeighbors=1;MatchId=1204;TruScore=0.666667;PctSeqSimilarity=0;PctSizeSimilarity=1;PctRecOverlap=1;SizeDiff=0;StartDistance=0;EndDistance=0	GT	1/1
chr2	36409801	HG2_PB_assemblyticsPBcR_12920	N	<DEL>	10	LongReadHomRef	END=36410993;SVTYPE=DEL;SVLEN=1192;SC=DeBreak,MAMnet,Sniffles2,SKSV,cuteSV,NanoVar,pbsv,SVIM,Sniffles,Smartie-sv_aln,PBHoney,Smartie-sv_asm,SVIM-asm,PAV,Dipcall;NumNeighbors=1;NumThresholdNeighbors=1;MatchId=1205;TruScore=0.666667;PctSeqSimilarity=0;PctSizeSimilarity=1;PctRecOverlap=1;SizeDiff=0;StartDistance=0;EndDistance=0	GT	0/0
chr2	37003661	HG3_PB_SVrefine2PBcRDovetail_985	N	<INS>	10	ClusteredCalls	END=37003661;SVTYPE=INS;SVLEN=290;SC=DeBreak,MAMnet,Sniffles2,SKSV,cuteSV,NanoVar,pbsv,SVIM,Sniffles,Smartie-sv_aln,Smartie-sv_asm,SVIM-asm,PAV,Dipcall;NumNeighbors=1;NumThresholdNeighbors=1;MatchId=1211;TruScore=0.666667;PctSeqSimilarity=0;PctSizeSimilarity=1;PctRecOverlap=1;SizeDiff=0;StartDistance=0;EndDistance=0	GT	0/1
chr2	37259032	HG4_Ill_svaba_2193	N	<DEL>	20	LongReadHomRef	END=37259092;SVTYPE=DEL;SVLEN=60;SC=DeBreak,MAMnet,Sniffles2,SKSV,cuteSV,NanoVar,pbsv,SVIM,Sniffles,Smartie-sv_aln,PBHoney,Smartie-sv_asm,SVIM-asm,PAV,Dipcall;NumNeighbors=1;NumThresholdNeighbors=1;MatchId=1213;TruScore=0.666667;PctSeqSimilarity=0;PctSizeSimilarity=1;PctRecOverlap=1;SizeDiff=0;StartDistance=0;EndDistance=0	GT	0/0
chr2	37744830	HG2_PB_SVrefine2Falcon2Bionano_683	N	<INS>	20	PASS	END=37744830;SVTYPE=INS;SVLEN=238;SC=DeBreak,MAMnet,pbsv,Sniffles,Smartie-sv_asm,SVIM-asm;NumNeighbors=1;NumThresholdNeighbors=1;MatchId=1214;TruScore=0.666667;PctSeqSimilarity=0;PctSizeSimilarity=1;PctRecOverlap=1;SizeDiff=0;StartDistance=0;EndDistance=0	GT	0/1
chr2	37746497	HG2_10X_SVrefine210Xhap12_1382	N	<DEL>	20	ClusteredCalls	END=37746765;SVTYPE=DEL;SVLEN=268;SC=DeBreak,MAMnet;NumNeighbors=3;NumThresholdNeighbors=2;MatchId=1216;TruScore=0.666667;PctSeqSimilarity=0;PctSizeSimilarity=1;PctRecOverlap=1;SizeDiff=0;StartDistance=0;EndDistance=0	GT	0/1
chr2	37746705	HG3_PB_pbsv_1810	N	<DEL>	20	ClusteredCalls	END=37746763;SVTYPE=DEL;SVLEN=58;SC=DeBreak,MAMnet,Sniffles2,SKSV,cuteSV,NanoVar,pbsv,SVIM,Sniffles,Smartie-sv_aln,PBHoney;NumNeighbors=2;NumThresholdNeighbors=1;MatchId=1217;TruScore=0.268519;PctSeqSimilarity=0;PctSizeSimilarity=0.805556;PctRecOverlap=0;SizeDiff=-14;StartDistance=-381;EndDistance=-395	GT	1/1
chr2	37747019	HG2_PB_SVrefine2PB10Xhap12_1438	N	<DEL>	20	ClusteredCalls	END=37747171;SVTYPE=DEL;SVLEN=152;SC=DeBreak,MAMnet,Sniffles2,SKSV,cuteSV,pbsv,SVIM,Sniffles,Smartie-sv_aln,PBHoney,Smartie-sv_asm,SVIM-asm,PAV,Dipcall;NumNeighbors=1;NumThresholdNeighbors=1;MatchId=1218;TruScore=0.666667;PctSeqSimilarity=0;PctSizeSimilarity=1;PctRecOverlap=1;SizeDiff=0;StartDistance=0;EndDistance=0	GT	0/1
chr2	37966383	HG4_Ill_Cortex_1775	N	<INS>	10	LongReadHomRef	END=37966383;SVTYPE=INS;SVLEN=61;SC=DeBreak,MAMnet,Sniffles2,SKSV,cuteSV,NanoVar,pbsv,SVIM,Sniffles,Smartie-sv_aln,PBHoney,Smartie-sv_asm,SVIM-asm,PAV,Dipcall;NumNeighbors=1;NumThresholdNeighbors=1;MatchId=1220;TruScore=0.666667;PctSeqSimilarity=0;PctSizeSimilarity=1;PctRecOverlap=1;SizeDiff=0;StartDistance=0;EndDistance=0	GT	0/0
chr2	38630786	HG2_PB_SVrefine2PB10Xhap12_1441	N	<DEL>	10	ClusteredCalls	END=38630932;SVTYPE=DEL;SVLEN=146;SC=DeBreak,MAMnet,Sniffles2,SKSV,cuteSV,NanoVar,pbsv,SVIM,Sniffles,Smartie-sv_aln,PBHoney,Smartie-sv_asm,SVIM-asm,PAV,Dipcall;NumNeighbors=1;NumThresholdNeighbors=1;MatchId=1222;TruScore=0.666667;PctSeqSimilarity=0;PctSizeSimilarity=1;PctRecOverlap=1;SizeDiff=0;StartDistance=0;EndDistance=0	GT	0/1
chr2	39412248	HG2_Ill_SVrefine2DISCOVARplusDovetail_6487	N	<DEL>	20	ClusteredCalls	END=39412352;SVTYPE=DEL;SVLEN=104;SC=DeBreak,MAMnet,Sniffles2,SKSV,cuteSV,NanoVar,pbsv;NumNeighbors=2;NumThresholdNeighbors=2;MatchId=1227;TruScore=0.364194;PctSeqSimilarity=0;PctSizeSimilarity=0.721154;PctRecOverlap=0.371429;SizeDiff=29;StartDistance=-66;EndDistance=-37	GT	1/1
chr2	39412314	HG2_PB_pbsv_1843	N	<DEL>	20	ClusteredCalls	END=39412389;SVTYPE=DEL;SVLEN=75;SC=DeBreak,MAMnet,Sniffles2,SKSV,cuteSV,NanoVar,pbsv,SVIM,Sniffles,Smartie-sv_aln,PBHoney,Smartie-sv_asm,SVIM-asm,PAV;NumNeighbors=1;NumThresholdNeighbors=1;MatchId=1228;TruScore=0.231111;PctSeqSimilarity=0;PctSizeSimilarity=0.693333;PctRecOverlap=0;SizeDiff=23;StartDistance=-216;EndDistance=-193	GT	1/1
chr2	40480223	HG3_Ill_scalpel_1793	N	<DEL>	20	NoConsensusGT	END=40480280;SVTYPE=DEL;SVLEN=57;SC=DeBreak,MAMnet,Sniffles2,SKSV,cuteSV,NanoVar,pbsv,SVIM,Sniffles,Smartie-sv_aln,PBHoney,Smartie-sv_asm,SVIM-asm,PAV,Dipcall;NumNeighbors=1;NumThresholdNeighbors=1;MatchId=1233;TruScore=0.666667;PctSeqSimilarity=0;PctSizeSimilarity=1;PctRecOverlap=1;SizeDiff=0;StartDistance=0;EndDistance=0	GT	./.
chr2	40978139	HG4_PB_SVrefine2Falcon1Dovetail_1154	N	<DEL>	20	LongReadHomRef	END=40978471;SVTYPE=DEL;SVLEN=332;SC=DeBreak,MAMnet,Sniffles2,SKSV,cuteSV,NanoVar,pbsv,SVIM,Sniffles,Smartie-sv_aln,PBHoney,Smartie-sv_asm,SVIM-asm,PAV,Dipcall;NumNeighbors=1;NumThresholdNeighbors=1;MatchId=1234;TruScore=0.666667;PctSeqSimilarity=0;PctSizeSimilarity=1;PctRecOverlap=1;SizeDiff=0;StartDistance=0;EndDistance=0	GT	0/0
chr2	41732844	HG2_10X_SVrefine210Xhap12_1393	N	<INS>	20	PASS	END=41732844;SVTYPE=INS;SVLEN=1639;SC=DeBreak,MAMnet,Sniffles2,NanoVar,SVIM,Sniffles,Smartie-sv_aln,PBHoney;NumNeighbors=1;NumThresholdNeighbors=1;MatchId=1236;TruScore=0.666667;PctSeqSimilarity=0;PctSizeSimilarity=1;PctRecOverlap=1;SizeDiff=0;StartDistance=0;EndDistance=0	GT	1/1
chr2	42775973	HG3_Ill_150bpfermikitraw_2261	N	<INS>	20	LongReadHomRef	END=42775973;SVTYPE=INS;SVLEN=61;SC=DeBreak,MAMnet,Sniffles2,SKSV,cuteSV,NanoVar,pbsv,SVIM,Sniffles,Smartie-sv_aln,PBHoney,Smartie-sv_asm,SVIM-asm,PAV,Dipcall;NumNeighbors=2;NumThresholdNeighbors=1;MatchId=1239;TruScore=0.666667;PctSeqSimilarity=0;PctSizeSimilarity=1;PctRecOverlap=1;SizeDiff=0;StartDistance=0;EndDistance=0	GT	0/0
chr2	42776408	HG2_Ill_GATKHC_2899	N	<DEL>	10	LongReadHomRef	END=42776507;SVTYPE=DEL;SVLEN=99;SC=DeBreak,MAMnet,Sniffles2,SKSV,cuteSV,NanoVar,pbsv,SVIM,Sniffles,Smartie-sv_aln,PBHoney,Smartie-sv_asm,SVIM-asm,PAV,Dipcall;NumNeighbors=1;NumThresholdNeighbors=1;MatchId=1240;TruScore=0.666667;PctSeqSimilarity=0;PctSizeSimilarity=1;PctRecOverlap=1;SizeDiff=0;StartDistance=0;EndDistance=0	GT	0/0
chr2	43129222	HG3_Ill_SVrefine2DISCOVARDovetail_1274	N	<DEL>	20	LongReadHomRef	END=43129553;SVTYPE=DEL;SVLEN=331;SC=DeBreak,MAMnet,Sniffles2,SKSV,cuteSV,NanoVar,pbsv,SVIM,Sniffles,Smartie-sv_aln,PBHoney,Smartie-sv_asm,SVIM-asm,PAV,Dipcall;NumNeighbors=1;NumThresholdNeighbors=1;MatchId=1242;TruScore=0.666667;PctSeqSimilarity=0;PctSizeSimilarity=1;PctRecOverlap=1;SizeDiff=0;StartDistance=0;EndDistance=0	GT	0/0
chr2	44637357	HG2_Ill_GATKHCSBGrefine_1192	N	<INS>	20	ClusteredCalls	END=44637357;SVTYPE=INS;SVLEN=51;SC=DeBreak,MAMnet;NumNeighbors=1;NumThresholdNeighbors=1;MatchId=1245;TruScore=0.178947;PctSeqSimilarity=0;PctSizeSimilarity=0.536842;PctRecOverlap=0;SizeDiff=-44;StartDistance=-3;EndDistance=-3	GT	1/1
chr2	45207230	HG4_Ill_250bpfermikitraw_2378	N	<DEL>	10	LongReadHomRef	END=45207305;SVTYPE=DEL;SVLEN=75;SC=DeBreak,MAMnet,Sniffles2,SKSV,cuteSV,NanoVar,pbsv,SVIM,Sniffles,Smartie-sv_aln,PBHoney,Smartie-sv_asm,SVIM-asm,PAV,Dipcall;NumNeighbors=1;NumThresholdNeighbors=1;MatchId=1248;TruScore=0.666667;PctSeqSimilarity=0;PctSizeSimilarity=1;PctRecOverlap=1;SizeDiff=0;StartDistance=0;EndDistance=0	GT	0/0
chr2	47951744	HG2_10X_SVrefine210Xhap12_1423	N	<DEL>	20	LongReadHomRef	END=47952524;SVTYPE=DEL;SVLEN=780;SC=DeBreak,MAMnet,Sniffles2,SKSV,cuteSV,NanoVar,pbsv,SVIM,Sniffles,Smartie-sv_aln,PBHoney,Smartie-sv_asm,SVIM-asm,PAV,Dipcall;NumNeighbors=1;NumThresholdNeighbors=1;MatchId=1258;TruScore=0.666667;PctSeqSimilarity=0;PctSizeSimilarity=1;PctRecOverlap=1;SizeDiff=0;StartDistance=0;EndDistance=0	GT	0/0
chr2	48127798	HG3_Ill_manta_389	N	<DEL>	20	LongReadHomRef	END=48127910;SVTYPE=DEL;SVLEN=112;SC=DeBreak,MAMnet,Sniffles2,SKSV,cuteSV,NanoVar,pbsv,SVIM,Sniffles,Smartie-sv_aln,PBHoney,Smartie-sv_asm,SVIM-asm,PAV,Dipcall;NumNeighbors=2;NumThresholdNeighbors=2;MatchId=1260;TruScore=0.666667;PctSeqSimilarity=0;PctSizeSimilarity=1;PctRecOverlap=1;SizeDiff=0;StartDistance=0;EndDistance=0	GT	0/0
chr2	48128227	HG4_Ill_GATKHC_2937	N	<DEL>	10	LongReadHomRef	END=48128293;SVTYPE=DEL;SVLEN=66;SC=DeBreak,MAMnet,Sniffles2,cuteSV,NanoVar,pbsv,SVIM,Sniffles,Smartie-sv_aln,PBHoney,Smartie-sv_asm,SVIM-asm,PAV,Dipcall;NumNeighbors=1;NumThresholdNeighbors=1;MatchId=1261;TruScore=0.666667;PctSeqSimilarity=0;PctSizeSimilarity=1;PctRecOverlap=1;SizeDiff=0;StartDistance=0;EndDistance=0	GT	0/0
chr2	48781835	HG2_Ill_GATKHCSBGrefine_1214	N	<DEL>	20	ClusteredCalls	END=48784867;SVTYPE=DEL;SVLEN=3032;SC=DeBreak,MAMnet;NumNeighbors=1;NumThresholdNeighbors=1;MatchId=1262;TruScore=0.635557;PctSeqSimilarity=0;PctSizeSimilarity=0.956165;PctRecOverlap=0.950504;SizeDiff=-139;StartDistance=-18;EndDistance=-157	GT	0/1
chr2	48791644	HG2_Ill_GATKHCSBGrefine_1216	N	<DEL>	20	ClusteredCalls	END=48791697;SVTYPE=DEL;SVLEN=53;SC=DeBreak,Sniffles;NumNeighbors=1;NumThresholdNeighbors=1;MatchId=1265;TruScore=0.666667;PctSeqSimilarity=0;PctSizeSimilarity=1;PctRecOverlap=1;SizeDiff=0;StartDistance=0;EndDistance=0	GT	1/1
chr2	48851190	HG4_Ill_MetaSV_2583	N	<DEL>	20	LongReadHomRef	END=48857952;SVTYPE=DEL;SVLEN=6762;SC=DeBreak,MAMnet,Sniffles2,SKSV,cuteSV,NanoVar,pbsv,SVIM,Sniffles,Smartie-sv_aln,PBHoney,Smartie-sv_asm,SVIM-asm,PAV,Dipcall;NumNeighbors=1;NumThresholdNeighbors=1;MatchId=1266;TruScore=0.666667;PctSeqSimilarity=0;PctSizeSimilarity=1;PctRecOverlap=1;SizeDiff=0;StartDistance=0;EndDistance=0	GT	0/0
chr2	49862551	HG4_Ill_MetaSV_2587	N	<INS>	20	PASS	END=49862551;SVTYPE=INS;SVLEN=64;SC=DeBreak,MAMnet,Sniffles2,SKSV,cuteSV,NanoVar,pbsv,SVIM,Sniffles,Smartie-sv_aln,PBHoney;NumNeighbors=1;NumThresholdNeighbors=1;MatchId=1270;TruScore=0.242424;PctSeqSimilarity=0;PctSizeSimilarity=0.727273;PctRecOverlap=0;SizeDiff=-24;StartDistance=-1;EndDistance=-1	GT	0/1
chr2	51387694	HG4_Ill_GATKHCSBGrefine_1256	N	<INS>	20	LongReadHomRef	END=51387694;SVTYPE=INS;SVLEN=152;SC=DeBreak,MAMnet,Sniffles2,SKSV,cuteSV,NanoVar,pbsv,SVIM,Sniffles,Smartie-sv_aln,PBHoney,Smartie-sv_asm,SVIM-asm,PAV,Dipcall;NumNeighbors=1;NumThresholdNeighbors=1;MatchId=1272;TruScore=0.666667;PctSeqSimilarity=0;PctSizeSimilarity=1;PctRecOverlap=1;SizeDiff=0;StartDistance=0;EndDistance=0	GT	0/0
chr2	51776013	HG2_PB_SVrefine2Falcon2Bionano_712	N	<INS>	10	PASS	END=51776013;SVTYPE=INS;SVLEN=229;SC=DeBreak,MAMnet,SKSV,cuteSV,pbsv,Sniffles,Smartie-sv_asm,SVIM-asm,PAV,Dipcall;NumNeighbors=2;NumThresholdNeighbors=1;MatchId=1273;TruScore=0.666667;PctSeqSimilarity=0;PctSizeSimilarity=1;PctRecOverlap=1;SizeDiff=0;StartDistance=0;EndDistance=0	GT	1/1
chr2	51776021	HG2_PB_assemblyticsfalcon_13467	N	<DEL>	10	LongReadHomRef	END=51776279;SVTYPE=DEL;SVLEN=258;SC=DeBreak,MAMnet,Sniffles2,SKSV,cuteSV,NanoVar,pbsv,SVIM,Sniffles,Smartie-sv_aln,PBHoney,Smartie-sv_asm,SVIM-asm,PAV,Dipcall;NumNeighbors=1;NumThresholdNeighbors=1;MatchId=1274;TruScore=0.666667;PctSeqSimilarity=0;PctSizeSimilarity=1;PctRecOverlap=1;SizeDiff=0;StartDistance=0;EndDistance=0	GT	0/0
chr2	51973824	HG4_Ill_manta_450	N	<DEL>	20	LongReadHomRef	END=51974236;SVTYPE=DEL;SVLEN=412;SC=DeBreak,MAMnet,Sniffles2,SKSV,cuteSV,NanoVar,pbsv,SVIM,Sniffles,Smartie-sv_aln,PBHoney,Smartie-sv_asm,SVIM-asm,PAV,Dipcall;NumNeighbors=1;NumThresholdNeighbors=1;MatchId=1276;TruScore=0.666667;PctSeqSimilarity=0;PctSizeSimilarity=1;PctRecOverlap=1;SizeDiff=0;StartDistance=0;EndDistance=0	GT	0/0
chr2	52654976	HG3_Ill_150bpfermikitraw_2331	N	<INS>	10	NoConsensusGT	END=52654976;SVTYPE=INS;SVLEN=62;SC=DeBreak,MAMnet,Sniffles2,SKSV,cuteSV,NanoVar,pbsv,SVIM,Sniffles,Smartie-sv_aln,PBHoney,Smartie-sv_asm,SVIM-asm,PAV,Dipcall;NumNeighbors=1;NumThresholdNeighbors=1;MatchId=1278;TruScore=0.666667;PctSeqSimilarity=0;PctSizeSimilarity=1;PctRecOverlap=1;SizeDiff=0;StartDistance=0;EndDistance=0	GT	./.
chr2	52749692	HG4_PB_SVrefine2Falcon1Dovetail_1162	N	<DEL>	20	LongReadHomRef	END=52785270;SVTYPE=DEL;SVLEN=35578;SC=DeBreak,MAMnet,Sniffles2,SKSV,cuteSV,NanoVar,pbsv,SVIM,Sniffles,Smartie-sv_aln,PBHoney,Smartie-sv_asm,SVIM-asm,PAV,Dipcall;NumNeighbors=1;NumThresholdNeighbors=1;MatchId=1279;TruScore=0.666667;PctSeqSimilarity=0;PctSizeSimilarity=1;PctRecOverlap=1;SizeDiff=0;StartDistance=0;EndDistance=0	GT	0/0
chr2	53898833	HG2_10X_SVrefine210Xhap12_1444	N	<DEL>	20	ClusteredCalls	END=53899020;SVTYPE=DEL;SVLEN=187;SC=DeBreak,Smartie-sv_asm;NumNeighbors=1;NumThresholdNeighbors=1;MatchId=1282;TruScore=0.666667;PctSeqSimilarity=0;PctSizeSimilarity=1;PctRecOverlap=1;SizeDiff=0;StartDistance=0;EndDistance=0	GT	0/1
chr2	54095593	HG4_Ill_manta_451	N	<DEL>	20	LongReadHomRef	END=54095700;SVTYPE=DEL;SVLEN=107;SC=DeBreak,MAMnet,Sniffles2,SKSV,cuteSV,NanoVar,pbsv,SVIM,Sniffles,Smartie-sv_aln,PBHoney,Smartie-sv_asm,SVIM-asm,PAV,Dipcall;NumNeighbors=1;NumThresholdNeighbors=1;MatchId=1283;TruScore=0.666667;PctSeqSimilarity=0;PctSizeSimilarity=1;PctRecOverlap=1;SizeDiff=0;StartDistance=0;EndDistance=0	GT	0/0
chr2	54954310	HG3_Ill_Cortex_1843	N	<DEL>	20	LongReadHomRef	END=54954544;SVTYPE=DEL;SVLEN=234;SC=DeBreak,MAMnet,Sniffles2,SKSV,cuteSV,NanoVar,pbsv,SVIM,Sniffles,Smartie-sv_aln,PBHoney,Smartie-sv_asm,SVIM-asm,PAV,Dipcall;NumNeighbors=1;NumThresholdNeighbors=1;MatchId=1284;TruScore=0.666667;PctSeqSimilarity=0;PctSizeSimilarity=1;PctRecOverlap=1;SizeDiff=0;StartDistance=0;EndDistance=0	GT	0/0
chr2	56083526	HG4_Ill_GATKHCSBGrefine_1276	N	<DEL>	20	LongReadHomRef	END=56083843;SVTYPE=DEL;SVLEN=317;SC=DeBreak,MAMnet,Sniffles2,SKSV,cuteSV,NanoVar,pbsv,SVIM,Sniffles,Smartie-sv_aln,PBHoney,Smartie-sv_asm,SVIM-asm,PAV,Dipcall;NumNeighbors=1;NumThresholdNeighbors=1;MatchId=1289;TruScore=0.666667;PctSeqSimilarity=0;PctSizeSimilarity=1;PctRecOverlap=1;SizeDiff=0;StartDistance=0;EndDistance=0	GT	0/0
chr2	56625414	HG4_Ill_250bpfermikitraw_2471	N	<INS>	20	LongReadHomRef	END=56625414;SVTYPE=INS;SVLEN=59;SC=DeBreak,MAMnet,Sniffles2,SKSV,cuteSV,NanoVar,pbsv,SVIM,Sniffles,Smartie-sv_aln,PBHoney,Smartie-sv_asm,SVIM-asm,PAV,Dipcall;NumNeighbors=1;NumThresholdNeighbors=1;MatchId=1290;TruScore=0.666667;PctSeqSimilarity=0;PctSizeSimilarity=1;PctRecOverlap=1;SizeDiff=0;StartDistance=0;EndDistance=0	GT	0/0
chr2	56652303	HG3_Ill_SVrefine2DISCOVARDovetail_1340	N	<DEL>	20	LongReadHomRef	END=56655881;SVTYPE=DEL;SVLEN=3578;SC=DeBreak,MAMnet,Sniffles2,SKSV,cuteSV,NanoVar,pbsv,SVIM,Sniffles,Smartie-sv_aln,PBHoney,Smartie-sv_asm,SVIM-asm,PAV,Dipcall;NumNeighbors=1;NumThresholdNeighbors=1;MatchId=1291;TruScore=0.666667;PctSeqSimilarity=0;PctSizeSimilarity=1;PctRecOverlap=1;SizeDiff=0;StartDistance=0;EndDistance=0	GT	0/0
chr2	56731731	HG4_Ill_GATKHCSBGrefine_1279	N	<INS>	20	LongReadHomRef	END=56731731;SVTYPE=INS;SVLEN=178;SC=DeBreak,MAMnet,Sniffles2,SKSV,cuteSV,NanoVar,pbsv,SVIM,Sniffles,Smartie-sv_aln,PBHoney,Smartie-sv_asm,SVIM-asm,PAV,Dipcall;NumNeighbors=1;NumThresholdNeighbors=1;MatchId=1292;TruScore=0.666667;PctSeqSimilarity=0;PctSizeSimilarity=1;PctRecOverlap=1;SizeDiff=0;StartDistance=0;EndDistance=0	GT	0/0
chr2	56746660	HG3_Ill_150bpfermikitraw_2371	N	<DEL>	10	LongReadHomRef	END=56746710;SVTYPE=DEL;SVLEN=50;SC=DeBreak,MAMnet,Sniffles2,SKSV,cuteSV,NanoVar,pbsv,SVIM,Sniffles,Smartie-sv_aln,PBHoney,Smartie-sv_asm,SVIM-asm,PAV,Dipcall;NumNeighbors=1;NumThresholdNeighbors=1;MatchId=1293;TruScore=0.666667;PctSeqSimilarity=0;PctSizeSimilarity=1;PctRecOverlap=1;SizeDiff=0;StartDistance=0;EndDistance=0	GT	0/0
chr2	56850110	HG3_Ill_scalpel_1888	N	<DEL>	20	LongReadHomRef	END=56850433;SVTYPE=DEL;SVLEN=323;SC=DeBreak,MAMnet,Sniffles2,SKSV,cuteSV,NanoVar,pbsv,SVIM,Sniffles,Smartie-sv_aln,PBHoney,Smartie-sv_asm,SVIM-asm,PAV,Dipcall;NumNeighbors=1;NumThresholdNeighbors=1;MatchId=1294;TruScore=0.666667;PctSeqSimilarity=0;PctSizeSimilarity=1;PctRecOverlap=1;SizeDiff=0;StartDistance=0;EndDistance=0	GT	0/0
chr2	57247948	HG3_PB_SVrefine2PBcRDovetail_1023	N	<INS>	10	LongReadHomRef	END=57247948;SVTYPE=INS;SVLEN=277;SC=DeBreak,MAMnet,Sniffles2,SKSV,cuteSV,NanoVar,pbsv,SVIM,Sniffles,Smartie-sv_aln,PBHoney,Smartie-sv_asm,SVIM-asm,PAV,Dipcall;NumNeighbors=1;NumThresholdNeighbors=1;MatchId=1295;TruScore=0.666667;PctSeqSimilarity=0;PctSizeSimilarity=1;PctRecOverlap=1;SizeDiff=0;StartDistance=0;EndDistance=0	GT	0/0
chr2	57342729	HG3_Ill_GATKHCSBGrefine_1240	N	<DEL>	20	LongReadHomRef	END=57343056;SVTYPE=DEL;SVLEN=327;SC=DeBreak,MAMnet,Sniffles2,SKSV,cuteSV,NanoVar,pbsv,SVIM,Sniffles,Smartie-sv_aln,PBHoney,Smartie-sv_asm,SVIM-asm,PAV,Dipcall;NumNeighbors=1;NumThresholdNeighbors=1;MatchId=1296;TruScore=0.666667;PctSeqSimilarity=0;PctSizeSimilarity=1;PctRecOverlap=1;SizeDiff=0;StartDistance=0;EndDistance=0	GT	0/0
chr2	57394706	HG3_Ill_150bpfermikitraw_2383	N	<INS>	20	LongReadHomRef	END=57394706;SVTYPE=INS;SVLEN=67;SC=DeBreak,MAMnet,Sniffles2,SKSV,cuteSV,NanoVar,pbsv,SVIM,Sniffles,Smartie-sv_aln,PBHoney,Smartie-sv_asm,SVIM-asm,PAV,Dipcall;NumNeighbors=1;NumThresholdNeighbors=1;MatchId=1297;TruScore=0.666667;PctSeqSimilarity=0;PctSizeSimilarity=1;PctRecOverlap=1;SizeDiff=0;StartDistance=0;EndDistance=0	GT	0/0
chr2	57418167	HG3_Ill_GATKHC_3121	N	<DEL>	10	ClusteredCalls	END=57418227;SVTYPE=DEL;SVLEN=60;SC=DeBreak,MAMnet,Sniffles2,SKSV,cuteSV,NanoVar,pbsv,SVIM,Sniffles,Smartie-sv_aln,PBHoney,Smartie-sv_asm,SVIM-asm,PAV,Dipcall;NumNeighbors=1;NumThresholdNeighbors=1;MatchId=1299;TruScore=0.666667;PctSeqSimilarity=0;PctSizeSimilarity=1;PctRecOverlap=1;SizeDiff=0;StartDistance=0;EndDistance=0	GT	0/1
chr2	57455836	HG2_PB_SVrefine2PBcRplusDovetail_5639	N	<INS>	10	ClusteredCalls	END=57455836;SVTYPE=INS;SVLEN=3512;SC=DeBreak,MAMnet,Sniffles2,SKSV,cuteSV,NanoVar,pbsv,SVIM,Sniffles,Smartie-sv_aln,PBHoney;NumNeighbors=2;NumThresholdNeighbors=2;MatchId=1300;TruScore=0.666667;PctSeqSimilarity=0;PctSizeSimilarity=1;PctRecOverlap=1;SizeDiff=0;StartDistance=0;EndDistance=0	GT	1/1
chr2	57456200	HG2_PB_PB10Xdip_17520	N	<INS>	10	ClusteredCalls	END=57456200;SVTYPE=INS;SVLEN=1967;SC=DeBreak,MAMnet,Sniffles2,NanoVar,SVIM,Sniffles,Smartie-sv_aln,PBHoney,Smartie-sv_asm,SVIM-asm,PAV,Dipcall;NumNeighbors=1;NumThresholdNeighbors=1;MatchId=1301;TruScore=0.666667;PctSeqSimilarity=0;PctSizeSimilarity=1;PctRecOverlap=1;SizeDiff=0;StartDistance=0;EndDistance=0	GT	1/1
chr2	57775094	HG2_Ill_250bpfermikitraw_2475	N	<DEL>	10	PASS	END=57775146;SVTYPE=DEL;SVLEN=52;SC=DeBreak,MAMnet,Smartie-sv_aln,Smartie-sv_asm;NumNeighbors=1;NumThresholdNeighbors=1;MatchId=1302;TruScore=0.666667;PctSeqSimilarity=0;PctSizeSimilarity=1;PctRecOverlap=1;SizeDiff=0;StartDistance=0;EndDistance=0	GT	0/1
chr2	58364361	HG2_Ill_GATKHCSBGrefine_1250	N	<INS>	20	ClusteredCalls	END=58364361;SVTYPE=INS;SVLEN=152;SC=DeBreak,MAMnet,Sniffles2,SKSV,cuteSV,NanoVar,pbsv,SVIM,Sniffles,Smartie-sv_aln,PBHoney,SVIM-asm,PAV;NumNeighbors=1;NumThresholdNeighbors=1;MatchId=1304;TruScore=0.666667;PctSeqSimilarity=0;PctSizeSimilarity=1;PctRecOverlap=1;SizeDiff=0;StartDistance=0;EndDistance=0	GT	1/1
chr2	58769484	HG3_Ill_150bpfermikitraw_2391	N	<INS>	20	LongReadHomRef	END=58769484;SVTYPE=INS;SVLEN=56;SC=DeBreak,MAMnet,Sniffles2,SKSV,cuteSV,NanoVar,pbsv,SVIM,Sniffles,Smartie-sv_aln,PBHoney,Smartie-sv_asm,SVIM-asm,PAV,Dipcall;NumNeighbors=1;NumThresholdNeighbors=1;MatchId=1305;TruScore=0.666667;PctSeqSimilarity=0;PctSizeSimilarity=1;PctRecOverlap=1;SizeDiff=0;StartDistance=0;EndDistance=0	GT	0/0
chr2	58787114	HG3_Ill_scalpel_1895	N	<DEL>	20	LongReadHomRef	END=58787197;SVTYPE=DEL;SVLEN=83;SC=DeBreak,MAMnet,Sniffles2,SKSV,cuteSV,NanoVar,pbsv,SVIM,Sniffles,Smartie-sv_aln,PBHoney,Smartie-sv_asm,SVIM-asm,PAV,Dipcall;NumNeighbors=1;NumThresholdNeighbors=1;MatchId=1306;TruScore=0.666667;PctSeqSimilarity=0;PctSizeSimilarity=1;PctRecOverlap=1;SizeDiff=0;StartDistance=0;EndDistance=0	GT	0/0
chr2	59313173	HG2_PB_pbsv_1928	N	<INS>	10	ClusteredCalls	END=59313173;SVTYPE=INS;SVLEN=492;SC=DeBreak,MAMnet,NanoVar,Sniffles;NumNeighbors=2;NumThresholdNeighbors=1;MatchId=1308;TruScore=0.666667;PctSeqSimilarity=0;PctSizeSimilarity=1;PctRecOverlap=1;SizeDiff=0;StartDistance=0;EndDistance=0	GT	0/1
chr2	59313186	HG3_Ill_Krunchall_2552	N	<INS>	20	NoConsensusGT	END=59313186;SVTYPE=INS;SVLEN=88;SC=DeBreak,MAMnet,Sniffles2,SKSV,cuteSV,NanoVar,pbsv,SVIM,Sniffles,Smartie-sv_aln,PBHoney;NumNeighbors=1;NumThresholdNeighbors=1;MatchId=1309;TruScore=0.229167;PctSeqSimilarity=0;PctSizeSimilarity=0.6875;PctRecOverlap=0;SizeDiff=-40;StartDistance=-44;EndDistance=-44	GT	./.
chr2	59623256	HG4_PB_SVrefine2Falcon1Dovetail_1166	N	<DEL>	20	LongReadHomRef	END=59631048;SVTYPE=DEL;SVLEN=7792;SC=DeBreak,MAMnet,Sniffles2,SKSV,cuteSV,NanoVar,pbsv,SVIM,Sniffles,Smartie-sv_aln,PBHoney,Smartie-sv_asm,SVIM-asm,PAV,Dipcall;NumNeighbors=1;NumThresholdNeighbors=1;MatchId=1311;TruScore=0.666667;PctSeqSimilarity=0;PctSizeSimilarity=1;PctRecOverlap=1;SizeDiff=0;StartDistance=0;EndDistance=0	GT	0/0
chr2	59769589	HG2_PB_assemblyticsfalcon_13515	N	<DEL>	10	LongReadHomRef	END=59769658;SVTYPE=DEL;SVLEN=69;SC=DeBreak,MAMnet,Sniffles2,SKSV,cuteSV,NanoVar,pbsv,SVIM,Sniffles,Smartie-sv_aln,PBHoney,Smartie-sv_asm,SVIM-asm,PAV,Dipcall;NumNeighbors=1;NumThresholdNeighbors=1;MatchId=1314;TruScore=0.666667;PctSeqSimilarity=0;PctSizeSimilarity=1;PctRecOverlap=1;SizeDiff=0;StartDistance=0;EndDistance=0	GT	0/0
chr2	59802608	HG3_PB_HySA_2893	N	<INS>	10	LongReadHomRef	END=59802608;SVTYPE=INS;SVLEN=294;SC=DeBreak,MAMnet,Sniffles2,SKSV,cuteSV,NanoVar,pbsv,SVIM,Sniffles,Smartie-sv_aln,PBHoney,Smartie-sv_asm,SVIM-asm,PAV,Dipcall;NumNeighbors=1;NumThresholdNeighbors=1;MatchId=1315;TruScore=0.666667;PctSeqSimilarity=0;PctSizeSimilarity=1;PctRecOverlap=1;SizeDiff=0;StartDistance=0;EndDistance=0	GT	0/0
chr2	59874258	HG3_Ill_GATKHCSBGrefine_1253	N	<INS>	20	LongReadHomRef	END=59874258;SVTYPE=INS;SVLEN=242;SC=DeBreak,MAMnet,Sniffles2,SKSV,cuteSV,NanoVar,pbsv,SVIM,Sniffles,Smartie-sv_aln,PBHoney,Smartie-sv_asm,SVIM-asm,PAV,Dipcall;NumNeighbors=1;NumThresholdNeighbors=1;MatchId=1316;TruScore=0.666667;PctSeqSimilarity=0;PctSizeSimilarity=1;PctRecOverlap=1;SizeDiff=0;StartDistance=0;EndDistance=0	GT	0/0
chr2	60616275	HG4_Ill_250bpfermikitraw_2496	N	<DEL>	20	LongReadHomRef	END=60616330;SVTYPE=DEL;SVLEN=55;SC=DeBreak,MAMnet,Sniffles2,SKSV,cuteSV,NanoVar,pbsv,SVIM,Sniffles,Smartie-sv_aln,PBHoney,Smartie-sv_asm,SVIM-asm,PAV,Dipcall;NumNeighbors=1;NumThresholdNeighbors=1;MatchId=1317;TruScore=0.666667;PctSeqSimilarity=0;PctSizeSimilarity=1;PctRecOverlap=1;SizeDiff=0;StartDistance=0;EndDistance=0	GT	0/0
chr2	60645406	HG2_Ill_SVrefine2DISCOVARplusDovetail_6583	N	<INS>	20	ClusteredCalls	END=60645406;SVTYPE=INS;SVLEN=62;SC=DeBreak,MAMnet,Sniffles2,SKSV,cuteSV,NanoVar,pbsv,SVIM,Sniffles,Smartie-sv_aln,PBHoney;NumNeighbors=1;NumThresholdNeighbors=1;MatchId=1318;TruScore=0.322917;PctSeqSimilarity=0;PctSizeSimilarity=0.96875;PctRecOverlap=0;SizeDiff=-2;StartDistance=-353;EndDistance=-353	GT	0/1
chr2	60694504	HG3_PB_pbsv_1920	N	<DEL>	20	NoConsensusGT	END=60694584;SVTYPE=DEL;SVLEN=80;SC=DeBreak,MAMnet,SKSV,Sniffles,PBHoney,PAV;NumNeighbors=1;NumThresholdNeighbors=1;MatchId=1320;TruScore=0.666667;PctSeqSimilarity=0;PctSizeSimilarity=1;PctRecOverlap=1;SizeDiff=0;StartDistance=0;EndDistance=0	GT	./.
chr2	62022673	HG4_Ill_GATKHCSBGrefine_1293	N	<INS>	20	LongReadHomRef	END=62022673;SVTYPE=INS;SVLEN=60;SC=DeBreak,MAMnet,Sniffles2,SKSV,cuteSV,NanoVar,pbsv,SVIM,Sniffles,Smartie-sv_aln,PBHoney,Smartie-sv_asm,SVIM-asm,PAV,Dipcall;NumNeighbors=1;NumThresholdNeighbors=1;MatchId=1321;TruScore=0.666667;PctSeqSimilarity=0;PctSizeSimilarity=1;PctRecOverlap=1;SizeDiff=0;StartDistance=0;EndDistance=0	GT	./.
chr2	62076021	HG2_Ill_svaba_2336	N	<DEL>	10	ClusteredCalls	END=62076123;SVTYPE=DEL;SVLEN=102;SC=DeBreak,MAMnet,Sniffles2,SKSV,cuteSV,NanoVar,pbsv,SVIM,Sniffles,Smartie-sv_aln,PBHoney,Smartie-sv_asm,SVIM-asm,PAV,Dipcall;NumNeighbors=2;NumThresholdNeighbors=2;MatchId=1322;TruScore=0.666667;PctSeqSimilarity=0;PctSizeSimilarity=1;PctRecOverlap=1;SizeDiff=0;StartDistance=0;EndDistance=0	GT	0/1
chr2	62076176	HG4_Ill_250bpfermikitraw_2500	N	<DEL>	20	ClusteredCalls	END=62076230;SVTYPE=DEL;SVLEN=54;SC=DeBreak,MAMnet,Sniffles2,SKSV,cuteSV,NanoVar,pbsv,SVIM,Sniffles,Smartie-sv_aln,PBHoney,Smartie-sv_asm,SVIM-asm,PAV,Dipcall;NumNeighbors=1;NumThresholdNeighbors=1;MatchId=1323;TruScore=0.666667;PctSeqSimilarity=0;PctSizeSimilarity=1;PctRecOverlap=1;SizeDiff=0;StartDistance=0;EndDistance=0	GT	0/1
chr2	62410284	HG4_Ill_250bpfermikitraw_2501	N	<DEL>	10	LongReadHomRef	END=62410358;SVTYPE=DEL;SVLEN=74;SC=DeBreak,MAMnet,Sniffles2,SKSV,cuteSV,NanoVar,pbsv,SVIM,Sniffles,Smartie-sv_aln,PBHoney,Smartie-sv_asm,SVIM-asm,PAV,Dipcall;NumNeighbors=1;NumThresholdNeighbors=1;MatchId=1324;TruScore=0.666667;PctSeqSimilarity=0;PctSizeSimilarity=1;PctRecOverlap=1;SizeDiff=0;StartDistance=0;EndDistance=0	GT	./.
chr2	63643631	HG2_Ill_Krunchall_2543	N	<INS>	20	ClusteredCalls	END=63643631;SVTYPE=INS;SVLEN=68;SC=DeBreak,MAMnet,Sniffles2,SKSV,cuteSV,NanoVar,pbsv,SVIM,Sniffles,Smartie-sv_aln,PBHoney,Smartie-sv_asm,SVIM-asm,PAV,Dipcall;NumNeighbors=1;NumThresholdNeighbors=1;MatchId=1326;TruScore=0.666667;PctSeqSimilarity=0;PctSizeSimilarity=1;PctRecOverlap=1;SizeDiff=0;StartDistance=0;EndDistance=0	GT	0/1
chr2	64480601	HG3_Ill_scalpel_1915	N	<DEL>	20	LongReadHomRef	END=64480665;SVTYPE=DEL;SVLEN=64;SC=DeBreak,MAMnet,Sniffles2,SKSV,cuteSV,NanoVar,pbsv,SVIM,Sniffles,Smartie-sv_aln,PBHoney,Smartie-sv_asm,SVIM-asm,PAV,Dipcall;NumNeighbors=1;NumThresholdNeighbors=1;MatchId=1330;TruScore=0.666667;PctSeqSimilarity=0;PctSizeSimilarity=1;PctRecOverlap=1;SizeDiff=0;StartDistance=0;EndDistance=0	GT	0/0
chr2	65071109	HG4_Ill_250bpfermikitraw_2517	N	<DEL>	20	NoConsensusGT	END=65071200;SVTYPE=DEL;SVLEN=91;SC=DeBreak,MAMnet,Sniffles2,SKSV,cuteSV,NanoVar,pbsv,Sniffles,PBHoney;NumNeighbors=1;NumThresholdNeighbors=1;MatchId=1333;TruScore=0.408146;PctSeqSimilarity=0;PctSizeSimilarity=0.648352;PctRecOverlap=0.576087;SizeDiff=32;StartDistance=-39;EndDistance=-7	GT	./.
chr2	65596787	HG4_Ill_150bpfermikitraw_2446	N	<DEL>	20	PASS	END=65596842;SVTYPE=DEL;SVLEN=55;SC=DeBreak,Smartie-sv_aln,Smartie-sv_asm;NumNeighbors=1;NumThresholdNeighbors=1;MatchId=1338;TruScore=0.666667;PctSeqSimilarity=0;PctSizeSimilarity=1;PctRecOverlap=1;SizeDiff=0;StartDistance=0;EndDistance=0	GT	0/1
chr2	65746477	HG4_PB_pbsv_1961	N	<INS>	10	LongReadHomRef	END=65746477;SVTYPE=INS;SVLEN=2680;SC=DeBreak,MAMnet,Sniffles2,SKSV,cuteSV,NanoVar,pbsv,SVIM,Sniffles,Smartie-sv_aln,PBHoney,Smartie-sv_asm,SVIM-asm,PAV,Dipcall;NumNeighbors=1;NumThresholdNeighbors=1;MatchId=1339;TruScore=0.666667;PctSeqSimilarity=0;PctSizeSimilarity=1;PctRecOverlap=1;SizeDiff=0;StartDistance=0;EndDistance=0	GT	0/0
chr2	65807507	HG2_PB_SVrefine2Falcon1plusDovetail_6126	N	<DEL>	20	PASS	END=65807817;SVTYPE=DEL;SVLEN=310;SC=DeBreak,MAMnet,Sniffles2,SKSV,cuteSV,NanoVar,pbsv,SVIM,Sniffles,Smartie-sv_aln,PBHoney,Smartie-sv_asm,SVIM-asm,PAV,Dipcall;NumNeighbors=1;NumThresholdNeighbors=1;MatchId=1340;TruScore=0.666667;PctSeqSimilarity=0;PctSizeSimilarity=1;PctRecOverlap=1;SizeDiff=0;StartDistance=0;EndDistance=0	GT	0/1
chr2	65827904	HG2_PB_SVrefine2Falcon1plusDovetail_6127	N	<INS>	10	PASS	END=65827904;SVTYPE=INS;SVLEN=2655;SC=DeBreak,MAMnet,Sniffles2,cuteSV,SVIM,Sniffles,Smartie-sv_aln,PBHoney;NumNeighbors=2;NumThresholdNeighbors=1;MatchId=1341;TruScore=0.666667;PctSeqSimilarity=0;PctSizeSimilarity=1;PctRecOverlap=1;SizeDiff=0;StartDistance=0;EndDistance=0	GT	1/1
chr2	65827995	HG4_PB_pbsv_1964	N	<INS>	10	NoConsensusGT	END=65827995;SVTYPE=INS;SVLEN=92;SC=DeBreak,MAMnet,SKSV,NanoVar,pbsv,Sniffles,PBHoney;NumNeighbors=1;NumThresholdNeighbors=1;MatchId=1342;TruScore=0.666667;PctSeqSimilarity=0;PctSizeSimilarity=1;PctRecOverlap=1;SizeDiff=0;StartDistance=0;EndDistance=0	GT	./.
chr2	66505589	HG4_PB_SVrefine2PBcRDovetail_1040	N	<DEL>	20	LongReadHomRef	END=66507553;SVTYPE=DEL;SVLEN=1964;SC=DeBreak,MAMnet,Sniffles2,SKSV,cuteSV,NanoVar,pbsv,SVIM,Sniffles,Smartie-sv_aln,PBHoney,Smartie-sv_asm,SVIM-asm,PAV,Dipcall;NumNeighbors=1;NumThresholdNeighbors=1;MatchId=1343;TruScore=0.666667;PctSeqSimilarity=0;PctSizeSimilarity=1;PctRecOverlap=1;SizeDiff=0;StartDistance=0;EndDistance=0	GT	0/0
chr2	66989961	HG3_PB_assemblyticsfalcon_13623	N	<DEL>	10	LongReadHomRef	END=66990111;SVTYPE=DEL;SVLEN=150;SC=DeBreak,MAMnet,Sniffles2,SKSV,cuteSV,NanoVar,pbsv,SVIM,Sniffles,Smartie-sv_aln,PBHoney,Smartie-sv_asm,SVIM-asm,PAV,Dipcall;NumNeighbors=1;NumThresholdNeighbors=1;MatchId=1345;TruScore=0.666667;PctSeqSimilarity=0;PctSizeSimilarity=1;PctRecOverlap=1;SizeDiff=0;StartDistance=0;EndDistance=0	GT	0/0
chr2	67002222	HG4_PB_assemblyticsfalcon_13397	N	<DEL>	10	LongReadHomRef	END=67002402;SVTYPE=DEL;SVLEN=180;SC=DeBreak,MAMnet,Sniffles2,SKSV,cuteSV,NanoVar,pbsv,SVIM,Sniffles,Smartie-sv_aln,PBHoney,Smartie-sv_asm,SVIM-asm,PAV;NumNeighbors=2;NumThresholdNeighbors=2;MatchId=1348;TruScore=0.666667;PctSeqSimilarity=0;PctSizeSimilarity=1;PctRecOverlap=1;SizeDiff=0;StartDistance=0;EndDistance=0	GT	0/0
chr2	67002335	HG2_Ill_manta_526	N	<DEL>	20	LongReadHomRef	END=67002625;SVTYPE=DEL;SVLEN=290;SC=DeBreak,MAMnet,Sniffles2,SKSV,cuteSV,NanoVar,pbsv,SVIM,Sniffles,Smartie-sv_aln,PBHoney,Smartie-sv_asm,PAV,Dipcall;NumNeighbors=1;NumThresholdNeighbors=1;MatchId=1349;TruScore=0.666667;PctSeqSimilarity=0;PctSizeSimilarity=1;PctRecOverlap=1;SizeDiff=0;StartDistance=0;EndDistance=0	GT	./.
chr2	68133675	HG2_Ill_GATKHC_3113	N	<DEL>	20	ClusteredCalls	END=68133735;SVTYPE=DEL;SVLEN=60;SC=DeBreak,MAMnet,NanoVar,Sniffles,PBHoney,SVIM-asm;NumNeighbors=1;NumThresholdNeighbors=1;MatchId=1351;TruScore=0.666667;PctSeqSimilarity=0;PctSizeSimilarity=1;PctRecOverlap=1;SizeDiff=0;StartDistance=0;EndDistance=0	GT	1/1
chr2	68676745	HG2_PB_SVrefine2PBcRplusDovetail_5668	N	<INS>	10	ClusteredCalls	END=68676745;SVTYPE=INS;SVLEN=1598;SC=DeBreak,MAMnet,Sniffles2,SKSV,cuteSV,NanoVar,pbsv,SVIM,Sniffles,Smartie-sv_aln,PBHoney,Smartie-sv_asm,SVIM-asm,PAV,Dipcall;NumNeighbors=3;NumThresholdNeighbors=1;MatchId=1352;TruScore=0.666667;PctSeqSimilarity=0;PctSizeSimilarity=1;PctRecOverlap=1;SizeDiff=0;StartDistance=0;EndDistance=0	GT	1/1
chr2	68676751	HG2_PB_assemblyticsfalcon_13578	N	<DEL>	10	LongReadHomRef	END=68678357;SVTYPE=DEL;SVLEN=1606;SC=DeBreak,MAMnet,Sniffles2,SKSV,cuteSV,NanoVar,pbsv,SVIM,Sniffles,Smartie-sv_aln,PBHoney,Smartie-sv_asm,SVIM-asm,PAV,Dipcall;NumNeighbors=2;NumThresholdNeighbors=1;MatchId=1353;TruScore=0.666667;PctSeqSimilarity=0;PctSizeSimilarity=1;PctRecOverlap=1;SizeDiff=0;StartDistance=0;EndDistance=0	GT	0/0
chr2	68676909	HG4_Ill_150bpfermikitraw_2469	N	<DEL>	10	ClusteredCalls	END=68676962;SVTYPE=DEL;SVLEN=53;SC=DeBreak,MAMnet,Sniffles2,SKSV,cuteSV,SVIM,Sniffles,Smartie-sv_aln;NumNeighbors=1;NumThresholdNeighbors=1;MatchId=1354;TruScore=0.666667;PctSeqSimilarity=0;PctSizeSimilarity=1;PctRecOverlap=1;SizeDiff=0;StartDistance=0;EndDistance=0	GT	0/1
chr2	68679243	HG3_PB_assemblyticsfalcon_13638	N	<INS>	10	PASS	END=68679243;SVTYPE=INS;SVLEN=1865;SC=DeBreak,MAMnet,Sniffles2,SKSV,cuteSV,NanoVar,pbsv,SVIM,Sniffles,Smartie-sv_aln,PBHoney,Smartie-sv_asm,SVIM-asm,PAV,Dipcall;NumNeighbors=1;NumThresholdNeighbors=1;MatchId=1355;TruScore=0.666667;PctSeqSimilarity=0;PctSizeSimilarity=1;PctRecOverlap=1;SizeDiff=0;StartDistance=0;EndDistance=0	GT	1/1
chr2	70661357	HG2_Ill_SVrefine2DISCOVARplusDovetail_6639	N	<DEL>	20	ClusteredCalls	END=70662429;SVTYPE=DEL;SVLEN=1072;SC=DeBreak,MAMnet,Sniffles2,SKSV,cuteSV,NanoVar,pbsv,SVIM,Sniffles,Smartie-sv_aln,PBHoney,Smartie-sv_asm,SVIM-asm,PAV,Dipcall;NumNeighbors=2;NumThresholdNeighbors=1;MatchId=1357;TruScore=0.468998;PctSeqSimilarity=0;PctSizeSimilarity=0.703358;PctRecOverlap=0.703635;SizeDiff=318;StartDistance=-35;EndDistance=283	GT	0/1
chr2	70662151	HG2_Ill_GATKHCSBGrefine_1284	N	<DEL>	10	LongReadHomRef	END=70662305;SVTYPE=DEL;SVLEN=154;SC=DeBreak,MAMnet,Sniffles2,SKSV,cuteSV,NanoVar,pbsv,SVIM,Sniffles,Smartie-sv_aln,PBHoney,Smartie-sv_asm,SVIM-asm,PAV,Dipcall;NumNeighbors=1;NumThresholdNeighbors=1;MatchId=1359;TruScore=0.666667;PctSeqSimilarity=0;PctSizeSimilarity=1;PctRecOverlap=1;SizeDiff=0;StartDistance=0;EndDistance=0	GT	0/0
chr2	70797699	HG3_PB_assemblyticsfalcon_13655	N	<INS>	10	LongReadHomRef	END=70797699;SVTYPE=INS;SVLEN=297;SC=DeBreak,MAMnet,Sniffles2,SKSV,cuteSV,NanoVar,pbsv,SVIM,Sniffles,Smartie-sv_aln,PBHoney,Smartie-sv_asm,SVIM-asm,PAV,Dipcall;NumNeighbors=1;NumThresholdNeighbors=1;MatchId=1360;TruScore=0.666667;PctSeqSimilarity=0;PctSizeSimilarity=1;PctRecOverlap=1;SizeDiff=0;StartDistance=0;EndDistance=0	GT	0/0
chr2	71391722	HG3_Ill_150bpfermikitraw_2479	N	<DEL>	20	LongReadHomRef	END=71391783;SVTYPE=DEL;SVLEN=61;SC=DeBreak,MAMnet,Sniffles2,SKSV,cuteSV,NanoVar,pbsv,SVIM,Sniffles,Smartie-sv_aln,PBHoney,Smartie-sv_asm,SVIM-asm,PAV,Dipcall;NumNeighbors=1;NumThresholdNeighbors=1;MatchId=1361;TruScore=0.666667;PctSeqSimilarity=0;PctSizeSimilarity=1;PctRecOverlap=1;SizeDiff=0;StartDistance=0;EndDistance=0	GT	0/0
chr2	71844713	HG3_PB_SVrefine2Falcon1Dovetail_1227	N	<INS>	10	PASS	END=71844713;SVTYPE=INS;SVLEN=1518;SC=DeBreak,MAMnet,Sniffles2,cuteSV,NanoVar,SVIM,Sniffles,Smartie-sv_aln,PBHoney,Smartie-sv_asm,SVIM-asm,PAV,Dipcall;NumNeighbors=1;NumThresholdNeighbors=1;MatchId=1362;TruScore=0.666667;PctSeqSimilarity=0;PctSizeSimilarity=1;PctRecOverlap=1;SizeDiff=0;StartDistance=0;EndDistance=0	GT	1/1
chr2	73854071	HG2_Ill_SpiralSDKrefine_8550	N	<DEL>	20	LongReadHomRef	END=73854374;SVTYPE=DEL;SVLEN=303;SC=DeBreak,MAMnet,Sniffles2,SKSV,cuteSV,NanoVar,pbsv,SVIM,Sniffles,Smartie-sv_aln,PBHoney,Smartie-sv_asm,SVIM-asm,PAV,Dipcall;NumNeighbors=1;NumThresholdNeighbors=1;MatchId=1364;TruScore=0.666667;PctSeqSimilarity=0;PctSizeSimilarity=1;PctRecOverlap=1;SizeDiff=0;StartDistance=0;EndDistance=0	GT	./.
chr2	74010206	HG2_PB_SVrefine2Falcon2Bionano_759	N	<DEL>	10	LongReadHomRef	END=74019994;SVTYPE=DEL;SVLEN=9788;SC=DeBreak,MAMnet,Sniffles2,SKSV,cuteSV,NanoVar,pbsv,SVIM,Sniffles,Smartie-sv_aln,PBHoney,Smartie-sv_asm,SVIM-asm,PAV,Dipcall;NumNeighbors=2;NumThresholdNeighbors=2;MatchId=1365;TruScore=0.666667;PctSeqSimilarity=0;PctSizeSimilarity=1;PctRecOverlap=1;SizeDiff=0;StartDistance=0;EndDistance=0	GT	./.
chr2	74015078	HG3_PB_SVrefine2PBcRDovetail_1042	N	<DEL>	10	LongReadHomRef	END=74019976;SVTYPE=DEL;SVLEN=4898;SC=DeBreak,MAMnet,Sniffles2,SKSV,cuteSV,NanoVar,pbsv,SVIM,Sniffles,Smartie-sv_aln,PBHoney,Smartie-sv_asm,SVIM-asm,PAV,Dipcall;NumNeighbors=1;NumThresholdNeighbors=1;MatchId=1366;TruScore=0.666667;PctSeqSimilarity=0;PctSizeSimilarity=1;PctRecOverlap=1;SizeDiff=0;StartDistance=0;EndDistance=0	GT	./.
chr2	74788144	HG2_10X_SVrefine210Xhap12_1508	N	<DEL>	20	LongReadHomRef	END=74788269;SVTYPE=DEL;SVLEN=125;SC=DeBreak,MAMnet,Sniffles2,SKSV,cuteSV,NanoVar,pbsv,SVIM,Sniffles,Smartie-sv_aln,PBHoney,Smartie-sv_asm,SVIM-asm,PAV,Dipcall;NumNeighbors=1;NumThresholdNeighbors=1;MatchId=1370;TruScore=0.666667;PctSeqSimilarity=0;PctSizeSimilarity=1;PctRecOverlap=1;SizeDiff=0;StartDistance=0;EndDistance=0	GT	0/0
chr2	75838788	HG4_Ill_150bpfermikitraw_2512	N	<DEL>	20	PASS	END=75838883;SVTYPE=DEL;SVLEN=95;SC=DeBreak,MAMnet,Sniffles2,SKSV,cuteSV,NanoVar,pbsv,SVIM,Sniffles,Smartie-sv_aln,PBHoney,Smartie-sv_asm,SVIM-asm,PAV,Dipcall;NumNeighbors=1;NumThresholdNeighbors=1;MatchId=1371;TruScore=0.666667;PctSeqSimilarity=0;PctSizeSimilarity=1;PctRecOverlap=1;SizeDiff=0;StartDistance=0;EndDistance=0	GT	1/1
chr2	75899292	HG2_PB_assemblyticsPBcR_13213	N	<INS>	10	LongReadHomRef	END=75899292;SVTYPE=INS;SVLEN=70;SC=DeBreak,MAMnet,Sniffles2,SKSV,cuteSV,NanoVar,pbsv,SVIM,Sniffles,Smartie-sv_aln,PBHoney,Smartie-sv_asm,SVIM-asm,PAV,Dipcall;NumNeighbors=1;NumThresholdNeighbors=1;MatchId=1372;TruScore=0.666667;PctSeqSimilarity=0;PctSizeSimilarity=1;PctRecOverlap=1;SizeDiff=0;StartDistance=0;EndDistance=0	GT	0/0
chr2	75932641	HG4_Ill_GATKHCSBGrefine_1335	N	<DEL>	20	LongReadHomRef	END=75932710;SVTYPE=DEL;SVLEN=69;SC=DeBreak,MAMnet,Sniffles2,SKSV,cuteSV,NanoVar,pbsv,SVIM,Sniffles,Smartie-sv_aln,PBHoney,Smartie-sv_asm,SVIM-asm,PAV,Dipcall;NumNeighbors=1;NumThresholdNeighbors=1;MatchId=1373;TruScore=0.666667;PctSeqSimilarity=0;PctSizeSimilarity=1;PctRecOverlap=1;SizeDiff=0;StartDistance=0;EndDistance=0	GT	0/0
chr2	76050395	HG2_Ill_GATKHCSBGrefine_1295	N	<INS>	10	LongReadHomRef	END=76050395;SVTYPE=INS;SVLEN=52;SC=DeBreak,MAMnet,Sniffles2,SKSV,cuteSV,NanoVar,pbsv,SVIM,Sniffles,Smartie-sv_aln,PBHoney,Smartie-sv_asm,PAV;NumNeighbors=1;NumThresholdNeighbors=1;MatchId=1374;TruScore=0.666667;PctSeqSimilarity=0;PctSizeSimilarity=1;PctRecOverlap=1;SizeDiff=0;StartDistance=0;EndDistance=0	GT	0/0
chr2	76257705	HG3_PB_pbsv_1980	N	<INS>	10	LongReadHomRef	END=76257705;SVTYPE=INS;SVLEN=260;SC=DeBreak,MAMnet,Sniffles2,SKSV,cuteSV,NanoVar,pbsv,SVIM,Sniffles,Smartie-sv_aln,PBHoney,Smartie-sv_asm,SVIM-asm,PAV,Dipcall;NumNeighbors=1;NumThresholdNeighbors=1;MatchId=1375;TruScore=0.666667;PctSeqSimilarity=0;PctSizeSimilarity=1;PctRecOverlap=1;SizeDiff=0;StartDistance=0;EndDistance=0	GT	0/0
chr2	76297326	HG4_PB_SVrefine2Falcon1Dovetail_1192	N	<INS>	10	NoConsensusGT	END=76297326;SVTYPE=INS;SVLEN=254;SC=DeBreak,MAMnet,SKSV,Sniffles;NumNeighbors=1;NumThresholdNeighbors=1;MatchId=1376;TruScore=0.666667;PctSeqSimilarity=0;PctSizeSimilarity=1;PctRecOverlap=1;SizeDiff=0;StartDistance=0;EndDistance=0	GT	./.
chr2	76348672	HG3_Ill_GATKHCSBGrefine_1295	N	<DEL>	20	LongReadHomRef	END=76348723;SVTYPE=DEL;SVLEN=51;SC=DeBreak,MAMnet,Sniffles2,SKSV,cuteSV,NanoVar,pbsv,SVIM,Sniffles,Smartie-sv_aln,PBHoney,Smartie-sv_asm,SVIM-asm,PAV,Dipcall;NumNeighbors=1;NumThresholdNeighbors=1;MatchId=1378;TruScore=0.666667;PctSeqSimilarity=0;PctSizeSimilarity=1;PctRecOverlap=1;SizeDiff=0;StartDistance=0;EndDistance=0	GT	0/0
chr2	76844759	HG4_Ill_manta_470	N	<DEL>	20	LongReadHomRef	END=76845497;SVTYPE=DEL;SVLEN=738;SC=DeBreak,MAMnet,Sniffles2,SKSV,cuteSV,NanoVar,pbsv,SVIM,Sniffles,Smartie-sv_aln,PBHoney,Smartie-sv_asm,SVIM-asm,PAV,Dipcall;NumNeighbors=1;NumThresholdNeighbors=1;MatchId=1379;TruScore=0.666667;PctSeqSimilarity=0;PctSizeSimilarity=1;PctRecOverlap=1;SizeDiff=0;StartDistance=0;EndDistance=0	GT	0/0
chr2	77316263	HG2_10X_SVrefine210Xhap12_1521	N	<INS>	20	NoConsensusGT	END=77316263;SVTYPE=INS;SVLEN=61;SC=DeBreak,MAMnet,Sniffles2,SKSV,cuteSV,NanoVar,pbsv,SVIM,Sniffles,Smartie-sv_aln,PBHoney;NumNeighbors=1;NumThresholdNeighbors=1;MatchId=1380;TruScore=0.333333;PctSeqSimilarity=0;PctSizeSimilarity=1;PctRecOverlap=0;SizeDiff=0;StartDistance=-102;EndDistance=-102	GT	./.
chr2	77478273	HG3_Ill_GATKHCSBGrefine_1303	N	<DEL>	20	LongReadHomRef	END=77478341;SVTYPE=DEL;SVLEN=68;SC=DeBreak,MAMnet,Sniffles2,SKSV,cuteSV,NanoVar,pbsv,SVIM,Sniffles,Smartie-sv_aln,PBHoney,Smartie-sv_asm,SVIM-asm,PAV,Dipcall;NumNeighbors=1;NumThresholdNeighbors=1;MatchId=1382;TruScore=0.666667;PctSeqSimilarity=0;PctSizeSimilarity=1;PctRecOverlap=1;SizeDiff=0;StartDistance=0;EndDistance=0	GT	0/0
chr2	77540516	HG4_Ill_GATKHC_3180	N	<INS>	20	LongReadHomRef	END=77540516;SVTYPE=INS;SVLEN=76;SC=DeBreak,MAMnet,Sniffles2,SKSV,cuteSV,NanoVar,pbsv,SVIM,Sniffles,Smartie-sv_aln,PBHoney,Smartie-sv_asm,SVIM-asm,PAV,Dipcall;NumNeighbors=1;NumThresholdNeighbors=1;MatchId=1383;TruScore=0.666667;PctSeqSimilarity=0;PctSizeSimilarity=1;PctRecOverlap=1;SizeDiff=0;StartDistance=0;EndDistance=0	GT	0/0
chr2	78087068	HG3_Ill_Krunchall_2672	N	<DEL>	10	LongReadHomRef	END=78087144;SVTYPE=DEL;SVLEN=76;SC=DeBreak,MAMnet,Sniffles2,SKSV,cuteSV,NanoVar,pbsv,SVIM,Sniffles,Smartie-sv_aln,PBHoney,Smartie-sv_asm,SVIM-asm,PAV,Dipcall;NumNeighbors=1;NumThresholdNeighbors=1;MatchId=1387;TruScore=0.666667;PctSeqSimilarity=0;PctSizeSimilarity=1;PctRecOverlap=1;SizeDiff=0;StartDistance=0;EndDistance=0	GT	0/0
chr2	80536772	HG2_Ill_GATKHCSBGrefine_1312	N	<DEL>	10	LongReadHomRef	END=80537056;SVTYPE=DEL;SVLEN=284;SC=DeBreak,MAMnet,Sniffles2,SKSV,cuteSV,NanoVar,pbsv,SVIM,Sniffles,Smartie-sv_aln,PBHoney,Smartie-sv_asm,SVIM-asm,PAV,Dipcall;NumNeighbors=1;NumThresholdNeighbors=1;MatchId=1391;TruScore=0.666667;PctSeqSimilarity=0;PctSizeSimilarity=1;PctRecOverlap=1;SizeDiff=0;StartDistance=0;EndDistance=0	GT	0/0
chr2	80769010	HG4_Ill_GATKHCSBGrefine_1358	N	<INS>	20	LongReadHomRef	END=80769010;SVTYPE=INS;SVLEN=270;SC=DeBreak,MAMnet,Sniffles2,SKSV,cuteSV,NanoVar,pbsv,SVIM,Sniffles,Smartie-sv_aln,PBHoney,Smartie-sv_asm,SVIM-asm,PAV,Dipcall;NumNeighbors=1;NumThresholdNeighbors=1;MatchId=1392;TruScore=0.666667;PctSeqSimilarity=0;PctSizeSimilarity=1;PctRecOverlap=1;SizeDiff=0;StartDistance=0;EndDistance=0	GT	0/0
chr2	80994766	HG3_Ill_GATKHC_3312	N	<INS>	20	LongReadHomRef	END=80994766;SVTYPE=INS;SVLEN=57;SC=DeBreak,MAMnet,Sniffles2,SKSV,cuteSV,NanoVar,pbsv,SVIM,Sniffles,Smartie-sv_aln,PBHoney,Smartie-sv_asm,SVIM-asm,PAV,Dipcall;NumNeighbors=1;NumThresholdNeighbors=1;MatchId=1393;TruScore=0.666667;PctSeqSimilarity=0;PctSizeSimilarity=1;PctRecOverlap=1;SizeDiff=0;StartDistance=0;EndDistance=0	GT	./.
chr2	81159650	HG4_Ill_GATKHC_3221	N	<DEL>	20	LongReadHomRef	END=81159752;SVTYPE=DEL;SVLEN=102;SC=DeBreak,MAMnet,Sniffles2,SKSV,cuteSV,NanoVar,pbsv,SVIM,Sniffles,Smartie-sv_aln,PBHoney,Smartie-sv_asm,SVIM-asm,PAV,Dipcall;NumNeighbors=1;NumThresholdNeighbors=1;MatchId=1396;TruScore=0.666667;PctSeqSimilarity=0;PctSizeSimilarity=1;PctRecOverlap=1;SizeDiff=0;StartDistance=0;EndDistance=0	GT	./.
chr2	81657505	HG3_Ill_GATKHCSBGrefine_1319	N	<DEL>	20	LongReadHomRef	END=81657569;SVTYPE=DEL;SVLEN=64;SC=DeBreak,MAMnet,Sniffles2,SKSV,cuteSV,NanoVar,pbsv,SVIM,Sniffles,Smartie-sv_aln,PBHoney,Smartie-sv_asm,SVIM-asm,PAV,Dipcall;NumNeighbors=1;NumThresholdNeighbors=1;MatchId=1397;TruScore=0.666667;PctSeqSimilarity=0;PctSizeSimilarity=1;PctRecOverlap=1;SizeDiff=0;StartDistance=0;EndDistance=0	GT	0/0
chr2	81753604	HG3_PB_pbsv_2005	N	<DEL>	20	LongReadHomRef	END=81753909;SVTYPE=DEL;SVLEN=305;SC=DeBreak,MAMnet,Sniffles2,SKSV,cuteSV,NanoVar,pbsv,SVIM,Sniffles,Smartie-sv_aln,PBHoney,Smartie-sv_asm,SVIM-asm,PAV,Dipcall;NumNeighbors=1;NumThresholdNeighbors=1;MatchId=1398;TruScore=0.666667;PctSeqSimilarity=0;PctSizeSimilarity=1;PctRecOverlap=1;SizeDiff=0;StartDistance=0;EndDistance=0	GT	0/0
chr2	81762820	HG3_PB_SVrefine2PBcRDovetail_1057	N	<INS>	20	LongReadHomRef	END=81762820;SVTYPE=INS;SVLEN=508;SC=DeBreak,MAMnet,Sniffles2,SKSV,cuteSV,NanoVar,pbsv,SVIM,Sniffles,Smartie-sv_aln,PBHoney,Smartie-sv_asm,SVIM-asm,PAV,Dipcall;NumNeighbors=1;NumThresholdNeighbors=1;MatchId=1399;TruScore=0.666667;PctSeqSimilarity=0;PctSizeSimilarity=1;PctRecOverlap=1;SizeDiff=0;StartDistance=0;EndDistance=0	GT	0/0
chr2	81771354	HG3_PB_SVrefine2PBcRDovetail_1058	N	<DEL>	20	LongReadHomRef	END=81771778;SVTYPE=DEL;SVLEN=424;SC=DeBreak,MAMnet,Sniffles2,SKSV,cuteSV,NanoVar,pbsv,SVIM,Sniffles,Smartie-sv_aln,PBHoney,Smartie-sv_asm,SVIM-asm,PAV,Dipcall;NumNeighbors=1;NumThresholdNeighbors=1;MatchId=1400;TruScore=0.666667;PctSeqSimilarity=0;PctSizeSimilarity=1;PctRecOverlap=1;SizeDiff=0;StartDistance=0;EndDistance=0	GT	0/0
chr2	81789785	HG3_Ill_Spiral_2097	N	<INS>	10	NoConsensusGT	END=81789785;SVTYPE=INS;SVLEN=60;SC=DeBreak,MAMnet,Sniffles2,SKSV,cuteSV,NanoVar,pbsv,SVIM,Sniffles,Smartie-sv_aln,PBHoney,Smartie-sv_asm,SVIM-asm,PAV,Dipcall;NumNeighbors=1;NumThresholdNeighbors=1;MatchId=1401;TruScore=0.666667;PctSeqSimilarity=0;PctSizeSimilarity=1;PctRecOverlap=1;SizeDiff=0;StartDistance=0;EndDistance=0	GT	./.
chr2	81930942	HG4_PB_SVrefine2Falcon1Dovetail_1208	N	<INS>	10	LongReadHomRef	END=81930942;SVTYPE=INS;SVLEN=317;SC=DeBreak,MAMnet,Sniffles2,SKSV,cuteSV,NanoVar,pbsv,SVIM,Sniffles,Smartie-sv_aln,PBHoney,Smartie-sv_asm,SVIM-asm,PAV,Dipcall;NumNeighbors=1;NumThresholdNeighbors=1;MatchId=1402;TruScore=0.666667;PctSeqSimilarity=0;PctSizeSimilarity=1;PctRecOverlap=1;SizeDiff=0;StartDistance=0;EndDistance=0	GT	./.
chr2	82362277	HG2_10X_SVrefine210Xhap12_1542	N	<DEL>	20	NoConsensusGT	END=82362477;SVTYPE=DEL;SVLEN=200;SC=DeBreak,MAMnet,Sniffles2,SKSV,cuteSV,NanoVar,pbsv,SVIM,Sniffles,Smartie-sv_aln,PBHoney,Smartie-sv_asm,SVIM-asm,PAV,Dipcall;NumNeighbors=2;NumThresholdNeighbors=1;MatchId=1404;TruScore=0.666667;PctSeqSimilarity=0;PctSizeSimilarity=1;PctRecOverlap=1;SizeDiff=0;StartDistance=0;EndDistance=0	GT	./.
chr2	82362376	HG4_PB_assemblyticsfalcon_13520	N	<INS>	10	LongReadHomRef	END=82362376;SVTYPE=INS;SVLEN=112;SC=DeBreak,MAMnet,Sniffles2,SKSV,cuteSV,NanoVar,pbsv,SVIM,Sniffles,Smartie-sv_aln,PBHoney,Smartie-sv_asm,SVIM-asm,PAV,Dipcall;NumNeighbors=1;NumThresholdNeighbors=1;MatchId=1405;TruScore=0.666667;PctSeqSimilarity=0;PctSizeSimilarity=1;PctRecOverlap=1;SizeDiff=0;StartDistance=0;EndDistance=0	GT	./.
chr2	82721723	HG2_Ill_SpiralSDKrefine_8608	N	<DEL>	10	LongReadHomRef	END=82721785;SVTYPE=DEL;SVLEN=62;SC=DeBreak,MAMnet,Sniffles2,SKSV,cuteSV,NanoVar,pbsv,SVIM,Sniffles,Smartie-sv_aln,PBHoney,Smartie-sv_asm,SVIM-asm,PAV,Dipcall;NumNeighbors=1;NumThresholdNeighbors=1;MatchId=1406;TruScore=0.666667;PctSeqSimilarity=0;PctSizeSimilarity=1;PctRecOverlap=1;SizeDiff=0;StartDistance=0;EndDistance=0	GT	./.
chr2	82755256	HG4_Ill_scalpel_1822	N	<DEL>	20	LongReadHomRef	END=82755312;SVTYPE=DEL;SVLEN=56;SC=DeBreak,MAMnet,Sniffles2,SKSV,cuteSV,NanoVar,pbsv,SVIM,Sniffles,Smartie-sv_aln,PBHoney,Smartie-sv_asm,SVIM-asm,PAV,Dipcall;NumNeighbors=1;NumThresholdNeighbors=1;MatchId=1407;TruScore=0.666667;PctSeqSimilarity=0;PctSizeSimilarity=1;PctRecOverlap=1;SizeDiff=0;StartDistance=0;EndDistance=0	GT	0/0
chr2	82757145	HG3_Ill_MetaSV_2676	N	<DEL>	20	LongReadHomRef	END=82757444;SVTYPE=DEL;SVLEN=299;SC=DeBreak,MAMnet,Sniffles2,SKSV,cuteSV,NanoVar,pbsv,SVIM,Sniffles,Smartie-sv_aln,PBHoney,Smartie-sv_asm,SVIM-asm,PAV,Dipcall;NumNeighbors=1;NumThresholdNeighbors=1;MatchId=1408;TruScore=0.666667;PctSeqSimilarity=0;PctSizeSimilarity=1;PctRecOverlap=1;SizeDiff=0;StartDistance=0;EndDistance=0	GT	0/0
chr2	83005095	HG4_Ill_150bpfermikitraw_2596	N	<INS>	20	LongReadHomRef	END=83005095;SVTYPE=INS;SVLEN=53;SC=DeBreak,MAMnet,Sniffles2,SKSV,cuteSV,NanoVar,pbsv,SVIM,Sniffles,Smartie-sv_aln,PBHoney,Smartie-sv_asm,SVIM-asm,PAV,Dipcall;NumNeighbors=1;NumThresholdNeighbors=1;MatchId=1409;TruScore=0.666667;PctSeqSimilarity=0;PctSizeSimilarity=1;PctRecOverlap=1;SizeDiff=0;StartDistance=0;EndDistance=0	GT	0/0
chr2	83035649	HG4_PB_SVrefine2Falcon1Dovetail_1212	N	<DEL>	20	LongReadHomRef	END=83036413;SVTYPE=DEL;SVLEN=764;SC=DeBreak,MAMnet,Sniffles2,SKSV,cuteSV,NanoVar,pbsv,SVIM,Sniffles,Smartie-sv_aln,PBHoney,Smartie-sv_asm,SVIM-asm,PAV,Dipcall;NumNeighbors=1;NumThresholdNeighbors=1;MatchId=1410;TruScore=0.666667;PctSeqSimilarity=0;PctSizeSimilarity=1;PctRecOverlap=1;SizeDiff=0;StartDistance=0;EndDistance=0	GT	0/0
chr2	83113978	HG2_PB_SVrefine2Falcon2Bionano_786	N	<INS>	10	ClusteredCalls	END=83113978;SVTYPE=INS;SVLEN=158;SC=DeBreak,MAMnet,Sniffles2,SKSV,cuteSV,NanoVar,pbsv;NumNeighbors=1;NumThresholdNeighbors=1;MatchId=1411;TruScore=0.305907;PctSeqSimilarity=0;PctSizeSimilarity=0.917722;PctRecOverlap=0;SizeDiff=13;StartDistance=-376;EndDistance=-376	GT	1/1
chr2	83375031	HG3_Ill_scalpel_2003	N	<DEL>	20	ClusteredCalls	END=83375087;SVTYPE=DEL;SVLEN=56;SC=DeBreak,MAMnet,Sniffles2,SKSV,cuteSV,NanoVar,pbsv,SVIM,Sniffles,Smartie-sv_aln,PBHoney,Smartie-sv_asm,SVIM-asm,PAV,Dipcall;NumNeighbors=1;NumThresholdNeighbors=1;MatchId=1413;TruScore=0.666667;PctSeqSimilarity=0;PctSizeSimilarity=1;PctRecOverlap=1;SizeDiff=0;StartDistance=0;EndDistance=0	GT	0/1
chr2	83568982	HG2_PB_SVrefine2PBcRplusDovetail_5708	N	<INS>	10	ClusteredCalls	END=83568982;SVTYPE=INS;SVLEN=698;SC=DeBreak,MAMnet,Sniffles2,SKSV,cuteSV,NanoVar,pbsv,SVIM,Sniffles,Smartie-sv_aln,PBHoney,Smartie-sv_asm,SVIM-asm,PAV,Dipcall;NumNeighbors=1;NumThresholdNeighbors=1;MatchId=1416;TruScore=0.666667;PctSeqSimilarity=0;PctSizeSimilarity=1;PctRecOverlap=1;SizeDiff=0;StartDistance=0;EndDistance=0	GT	1/1
chr2	84159846	HG4_PB_SVrefine2Falcon1Dovetail_1216	N	<INS>	20	LongReadHomRef	END=84159846;SVTYPE=INS;SVLEN=657;SC=DeBreak,MAMnet,Sniffles2,SKSV,cuteSV,NanoVar,pbsv,SVIM,Sniffles,Smartie-sv_aln,PBHoney,Smartie-sv_asm,SVIM-asm,PAV,Dipcall;NumNeighbors=1;NumThresholdNeighbors=1;MatchId=1419;TruScore=0.666667;PctSeqSimilarity=0;PctSizeSimilarity=1;PctRecOverlap=1;SizeDiff=0;StartDistance=0;EndDistance=0	GT	0/0
chr2	84193825	HG4_Ill_GATKHCSBGrefine_1376	N	<DEL>	20	LongReadHomRef	END=84194261;SVTYPE=DEL;SVLEN=436;SC=DeBreak,MAMnet,Sniffles2,SKSV,cuteSV,NanoVar,pbsv,SVIM,Sniffles,Smartie-sv_aln,PBHoney,Smartie-sv_asm,SVIM-asm,PAV,Dipcall;NumNeighbors=1;NumThresholdNeighbors=1;MatchId=1420;TruScore=0.666667;PctSeqSimilarity=0;PctSizeSimilarity=1;PctRecOverlap=1;SizeDiff=0;StartDistance=0;EndDistance=0	GT	0/0
chr2	84257748	HG3_Ill_GATKHCSBGrefine_1333	N	<INS>	20	LongReadHomRef	END=84257748;SVTYPE=INS;SVLEN=326;SC=DeBreak,MAMnet,Sniffles2,SKSV,cuteSV,NanoVar,pbsv,SVIM,Sniffles,Smartie-sv_aln,PBHoney,Smartie-sv_asm,SVIM-asm,PAV,Dipcall;NumNeighbors=1;NumThresholdNeighbors=1;MatchId=1421;TruScore=0.666667;PctSeqSimilarity=0;PctSizeSimilarity=1;PctRecOverlap=1;SizeDiff=0;StartDistance=0;EndDistance=0	GT	0/0
chr2	84424344	HG4_PB_SVrefine2Falcon1Dovetail_1217	N	<INS>	10	PASS	END=84424344;SVTYPE=INS;SVLEN=345;SC=DeBreak,MAMnet,NanoVar,pbsv,Sniffles,Smartie-sv_asm,SVIM-asm,PAV,Dipcall;NumNeighbors=1;NumThresholdNeighbors=1;MatchId=1422;TruScore=0.666667;PctSeqSimilarity=0;PctSizeSimilarity=1;PctRecOverlap=1;SizeDiff=0;StartDistance=0;EndDistance=0	GT	0/1
chr2	85235357	HG3_Ill_MetaSV_2680	N	<DEL>	20	LongReadHomRef	END=85235499;SVTYPE=DEL;SVLEN=142;SC=DeBreak,MAMnet,Sniffles2,SKSV,cuteSV,NanoVar,pbsv,SVIM,Sniffles,Smartie-sv_aln,PBHoney,Smartie-sv_asm,SVIM-asm,PAV,Dipcall;NumNeighbors=1;NumThresholdNeighbors=1;MatchId=1423;TruScore=0.666667;PctSeqSimilarity=0;PctSizeSimilarity=1;PctRecOverlap=1;SizeDiff=0;StartDistance=0;EndDistance=0	GT	0/0
chr2	85326970	HG3_10X_allpass_373	N	<DEL>	20	LongReadHomRef	END=85327277;SVTYPE=DEL;SVLEN=307;SC=DeBreak,MAMnet,Sniffles2,SKSV,cuteSV,NanoVar,pbsv,SVIM,Sniffles,Smartie-sv_aln,PBHoney,Smartie-sv_asm,SVIM-asm,PAV,Dipcall;NumNeighbors=1;NumThresholdNeighbors=1;MatchId=1425;TruScore=0.666667;PctSeqSimilarity=0;PctSizeSimilarity=1;PctRecOverlap=1;SizeDiff=0;StartDistance=0;EndDistance=0	GT	0/0
chr2	85335357	HG3_Ill_GATKHCSBGrefine_1340	N	<DEL>	20	LongReadHomRef	END=85335675;SVTYPE=DEL;SVLEN=318;SC=DeBreak,MAMnet,Sniffles2,SKSV,cuteSV,NanoVar,pbsv,SVIM,Sniffles,Smartie-sv_aln,PBHoney,Smartie-sv_asm,SVIM-asm,PAV,Dipcall;NumNeighbors=1;NumThresholdNeighbors=1;MatchId=1426;TruScore=0.666667;PctSeqSimilarity=0;PctSizeSimilarity=1;PctRecOverlap=1;SizeDiff=0;StartDistance=0;EndDistance=0	GT	0/0
chr2	85939147	HG3_Ill_GATKHCSBGrefine_1342	N	<DEL>	20	NoConsensusGT	END=85939372;SVTYPE=DEL;SVLEN=225;SC=DeBreak,MAMnet,Sniffles2,SKSV,cuteSV,NanoVar,pbsv,SVIM,Sniffles,Smartie-sv_aln,PBHoney,Smartie-sv_asm,SVIM-asm,PAV,Dipcall;NumNeighbors=1;NumThresholdNeighbors=1;MatchId=1428;TruScore=0.666667;PctSeqSimilarity=0;PctSizeSimilarity=1;PctRecOverlap=1;SizeDiff=0;StartDistance=0;EndDistance=0	GT	./.
chr2	86771993	HG4_PB_SVrefine2Falcon1Dovetail_1227	N	<DEL>	10	ClusteredCalls	END=86772101;SVTYPE=DEL;SVLEN=108;SC=DeBreak,MAMnet,Sniffles2,SKSV,cuteSV,NanoVar,pbsv;NumNeighbors=1;NumThresholdNeighbors=1;MatchId=1430;TruScore=0.222222;PctSeqSimilarity=0;PctSizeSimilarity=0.666667;PctRecOverlap=0;SizeDiff=-54;StartDistance=-514;EndDistance=-568	GT	0/1
chr2	87141782	HG4_PB_SVrefine2PBcRDovetail_1097	N	<DEL>	20	LongReadHomRef	END=87142034;SVTYPE=DEL;SVLEN=252;SC=DeBreak,MAMnet,Sniffles2,SKSV,cuteSV,NanoVar,pbsv,SVIM,Sniffles,Smartie-sv_aln,PBHoney,Smartie-sv_asm,SVIM-asm,PAV,Dipcall;NumNeighbors=1;NumThresholdNeighbors=1;MatchId=1432;TruScore=0.666667;PctSeqSimilarity=0;PctSizeSimilarity=1;PctRecOverlap=1;SizeDiff=0;StartDistance=0;EndDistance=0	GT	./.
chr2	87475034	HG3_Ill_GATKHCSBGrefine_1346	N	<INS>	20	NoConsensusGT	END=87475034;SVTYPE=INS;SVLEN=52;SC=DeBreak,Sniffles2,cuteSV,NanoVar,pbsv,SVIM,Sniffles,Smartie-sv_aln,PBHoney;NumNeighbors=1;NumThresholdNeighbors=1;MatchId=1434;TruScore=0.666667;PctSeqSimilarity=0;PctSizeSimilarity=1;PctRecOverlap=1;SizeDiff=0;StartDistance=0;EndDistance=0	GT	./.
chr2	87576279	HG2_PB_PB10Xdip_17810	N	<INS>	10	NoConsensusGT	END=87576279;SVTYPE=INS;SVLEN=92;SC=DeBreak,MAMnet,Sniffles2,SKSV,cuteSV,NanoVar,pbsv,SVIM,Sniffles,Smartie-sv_aln,PBHoney,Smartie-sv_asm,SVIM-asm,PAV,Dipcall;NumNeighbors=1;NumThresholdNeighbors=1;MatchId=1435;TruScore=0.666667;PctSeqSimilarity=0;PctSizeSimilarity=1;PctRecOverlap=1;SizeDiff=0;StartDistance=0;EndDistance=0	GT	./.
chr2	87587687	HG3_Ill_Spiral_2142	N	<DEL>	20	LongReadHomRef	END=87587746;SVTYPE=DEL;SVLEN=59;SC=DeBreak,MAMnet,Sniffles2,SKSV,cuteSV,NanoVar,pbsv,SVIM,Sniffles,Smartie-sv_aln,Smartie-sv_asm,SVIM-asm,PAV,Dipcall;NumNeighbors=1;NumThresholdNeighbors=1;MatchId=1436;TruScore=0.666667;PctSeqSimilarity=0;PctSizeSimilarity=1;PctRecOverlap=1;SizeDiff=0;StartDistance=0;EndDistance=0	GT	./.
chr2	87605744	HG4_Ill_GATKHCSBGrefine_1392	N	<DEL>	20	NoConsensusGT	END=87605900;SVTYPE=DEL;SVLEN=156;SC=DeBreak,MAMnet,Sniffles2,cuteSV,NanoVar,pbsv,SVIM,Sniffles,Smartie-sv_aln,PBHoney,Smartie-sv_asm,SVIM-asm,PAV,Dipcall;NumNeighbors=1;NumThresholdNeighbors=1;MatchId=1437;TruScore=0.666667;PctSeqSimilarity=0;PctSizeSimilarity=1;PctRecOverlap=1;SizeDiff=0;StartDistance=0;EndDistance=0	GT	./.
chr2	88018908	HG2_Ill_scalpel_1903	N	<DEL>	20	NoConsensusGT	END=88018977;SVTYPE=DEL;SVLEN=69;SC=DeBreak,Sniffles2,cuteSV,pbsv,SVIM,Sniffles,Smartie-sv_aln,PBHoney;NumNeighbors=1;NumThresholdNeighbors=1;MatchId=1438;TruScore=0.666667;PctSeqSimilarity=0;PctSizeSimilarity=1;PctRecOverlap=1;SizeDiff=0;StartDistance=0;EndDistance=0	GT	./.
chr2	88206514	HG4_PB_SVrefine2Falcon1Dovetail_1228	N	<DEL>	20	NoConsensusGT	END=88206978;SVTYPE=DEL;SVLEN=464;SC=DeBreak,Sniffles2,cuteSV,pbsv,SVIM,Sniffles,Smartie-sv_aln;NumNeighbors=1;NumThresholdNeighbors=1;MatchId=1439;TruScore=0.666667;PctSeqSimilarity=0;PctSizeSimilarity=1;PctRecOverlap=1;SizeDiff=0;StartDistance=0;EndDistance=0	GT	./.
chr2	88220457	HG4_PB_SVrefine2Falcon1Dovetail_1229	N	<INS>	10	NoConsensusGT	END=88220457;SVTYPE=INS;SVLEN=349;SC=DeBreak,Sniffles2,cuteSV,pbsv,SVIM,Sniffles,Smartie-sv_aln,PBHoney;NumNeighbors=1;NumThresholdNeighbors=1;MatchId=1440;TruScore=0.666667;PctSeqSimilarity=0;PctSizeSimilarity=1;PctRecOverlap=1;SizeDiff=0;StartDistance=0;EndDistance=0	GT	./.
chr2	88480610	HG3_PB_pbsv_2044	N	<INS>	10	ClusteredCalls	END=88480610;SVTYPE=INS;SVLEN=417;SC=DeBreak,MAMnet,Sniffles2,SKSV,cuteSV,NanoVar,pbsv,SVIM,Sniffles,Smartie-sv_aln,PBHoney,Smartie-sv_asm,SVIM-asm,PAV,Dipcall;NumNeighbors=3;NumThresholdNeighbors=2;MatchId=1443;TruScore=0.666667;PctSeqSimilarity=0;PctSizeSimilarity=1;PctRecOverlap=1;SizeDiff=0;StartDistance=0;EndDistance=0	GT	1/1
chr2	88480679	HG2_PB_PB10Xdip_17849	N	<INS>	10	ClusteredCalls	END=88480679;SVTYPE=INS;SVLEN=74;SC=DeBreak,MAMnet,Sniffles2,SKSV,cuteSV,NanoVar,pbsv,SVIM,Sniffles,Smartie-sv_aln,PBHoney,Smartie-sv_asm,SVIM-asm,PAV,Dipcall;NumNeighbors=2;NumThresholdNeighbors=1;MatchId=1444;TruScore=0.666667;PctSeqSimilarity=0;PctSizeSimilarity=1;PctRecOverlap=1;SizeDiff=0;StartDistance=0;EndDistance=0	GT	1/1
chr2	88481068	HG3_PB_SVrefine2Falcon1Dovetail_1277	N	<INS>	10	ClusteredCalls	END=88481068;SVTYPE=INS;SVLEN=683;SC=DeBreak,MAMnet,Sniffles2,SKSV,cuteSV,NanoVar,pbsv,SVIM,Sniffles,Smartie-sv_aln,PBHoney,Smartie-sv_asm,SVIM-asm,PAV,Dipcall;NumNeighbors=1;NumThresholdNeighbors=1;MatchId=1445;TruScore=0.666667;PctSeqSimilarity=0;PctSizeSimilarity=1;PctRecOverlap=1;SizeDiff=0;StartDistance=0;EndDistance=0	GT	1/1
chr2	88600816	HG3_Ill_GATKHCSBGrefine_1351	N	<DEL>	20	LongReadHomRef	END=88601142;SVTYPE=DEL;SVLEN=326;SC=DeBreak,MAMnet,Sniffles2,SKSV,cuteSV,NanoVar,pbsv,SVIM,Sniffles,Smartie-sv_aln,PBHoney,Smartie-sv_asm,SVIM-asm,PAV,Dipcall;NumNeighbors=1;NumThresholdNeighbors=1;MatchId=1446;TruScore=0.666667;PctSeqSimilarity=0;PctSizeSimilarity=1;PctRecOverlap=1;SizeDiff=0;StartDistance=0;EndDistance=0	GT	0/0
chr2	89132283	HG2_10X_SVrefine210Xhap12_1563	N	<DEL>	20	PASS	END=89159119;SVTYPE=DEL;SVLEN=26836;SC=DeBreak,MAMnet,Smartie-sv_aln,PBHoney,Smartie-sv_asm,SVIM-asm,PAV;NumNeighbors=1;NumThresholdNeighbors=1;MatchId=1447;TruScore=0.666667;PctSeqSimilarity=0;PctSizeSimilarity=1;PctRecOverlap=1;SizeDiff=0;StartDistance=0;EndDistance=0	GT	0/1
chr2	89277894	HG4_PB_SVrefine2PBcRDovetail_1103	N	<DEL>	20	LongReadHomRef	END=89326666;SVTYPE=DEL;SVLEN=48772;SC=DeBreak,MAMnet,Sniffles2,SKSV,cuteSV,NanoVar,pbsv,SVIM,Sniffles,Smartie-sv_aln,PBHoney,Smartie-sv_asm,SVIM-asm,PAV,Dipcall;NumNeighbors=1;NumThresholdNeighbors=1;MatchId=1448;TruScore=0.666667;PctSeqSimilarity=0;PctSizeSimilarity=1;PctRecOverlap=1;SizeDiff=0;StartDistance=0;EndDistance=0	GT	./.
chr2	89563783	HG4_Ill_manta_490	N	<DEL>	20	NoConsensusGT	END=89564010;SVTYPE=DEL;SVLEN=227;SC=DeBreak,MAMnet,Sniffles2,SKSV,cuteSV,NanoVar,pbsv,SVIM,Sniffles,Smartie-sv_aln,Smartie-sv_asm,SVIM-asm,PAV,Dipcall;NumNeighbors=2;NumThresholdNeighbors=1;MatchId=1449;TruScore=0.666667;PctSeqSimilarity=0;PctSizeSimilarity=1;PctRecOverlap=1;SizeDiff=0;StartDistance=0;EndDistance=0	GT	./.
chr2	89564079	HG3_Ill_GATKHC_3411	N	<INS>	10	NoConsensusGT	END=89564079;SVTYPE=INS;SVLEN=55;SC=DeBreak,MAMnet,Sniffles2,SKSV,cuteSV,NanoVar,pbsv,SVIM,Sniffles,Smartie-sv_aln,PBHoney,Smartie-sv_asm,SVIM-asm,PAV,Dipcall;NumNeighbors=1;NumThresholdNeighbors=1;MatchId=1450;TruScore=0.666667;PctSeqSimilarity=0;PctSizeSimilarity=1;PctRecOverlap=1;SizeDiff=0;StartDistance=0;EndDistance=0	GT	./.
chr2	89835377	HG4_Ill_SVrefine2DISCOVARDovetail_1491	N	<INS>	20	NoConsensusGT	END=89835377;SVTYPE=INS;SVLEN=522;SC=DeBreak,MAMnet,Sniffles2,SKSV,cuteSV,NanoVar,pbsv,SVIM,Sniffles,Smartie-sv_aln,PBHoney,Smartie-sv_asm,SVIM-asm,PAV,Dipcall;NumNeighbors=1;NumThresholdNeighbors=1;MatchId=1452;TruScore=0.666667;PctSeqSimilarity=0;PctSizeSimilarity=1;PctRecOverlap=1;SizeDiff=0;StartDistance=0;EndDistance=0	GT	./.
chr2	89854066	HG3_Ill_SVrefine2DISCOVARDovetail_1424	N	<DEL>	20	NoConsensusGT	END=89856551;SVTYPE=DEL;SVLEN=2485;SC=DeBreak,NanoVar,SVIM-asm,PAV,Dipcall;NumNeighbors=1;NumThresholdNeighbors=1;MatchId=1453;TruScore=0.666667;PctSeqSimilarity=0;PctSizeSimilarity=1;PctRecOverlap=1;SizeDiff=0;StartDistance=0;EndDistance=0	GT	./.
chr2	89876169	HG2_PB_pbsv_2063	N	<DEL>	10	NoConsensusGT	END=89876274;SVTYPE=DEL;SVLEN=105;SC=DeBreak,SKSV,NanoVar,PBHoney,PAV,Dipcall;NumNeighbors=1;NumThresholdNeighbors=1;MatchId=1454;TruScore=0.666667;PctSeqSimilarity=0;PctSizeSimilarity=1;PctRecOverlap=1;SizeDiff=0;StartDistance=0;EndDistance=0	GT	./.
chr2	89879460	HG3_Ill_SVrefine2DISCOVARDovetail_1425	N	<INS>	20	NoConsensusGT	END=89879460;SVTYPE=INS;SVLEN=1173;SC=DeBreak,MAMnet,Sniffles2,SKSV,cuteSV,NanoVar,SVIM,Sniffles,Smartie-sv_aln;NumNeighbors=1;NumThresholdNeighbors=1;MatchId=1455;TruScore=0.666667;PctSeqSimilarity=0;PctSizeSimilarity=1;PctRecOverlap=1;SizeDiff=0;StartDistance=0;EndDistance=0	GT	./.
chr2	89936777	HG2_PB_assemblyticsPBcR_13331	N	<DEL>	10	NoConsensusGT	END=89936831;SVTYPE=DEL;SVLEN=54;SC=DeBreak,MAMnet,Sniffles2,SKSV,cuteSV,NanoVar,pbsv,SVIM,Sniffles,Smartie-sv_aln,PBHoney,SVIM-asm,PAV,Dipcall;NumNeighbors=1;NumThresholdNeighbors=1;MatchId=1456;TruScore=0.666667;PctSeqSimilarity=0;PctSizeSimilarity=1;PctRecOverlap=1;SizeDiff=0;StartDistance=0;EndDistance=0	GT	./.
chr2	89956216	HG3_Ill_250bpfermikitraw_2701	N	<DEL>	20	NoConsensusGT	END=89956300;SVTYPE=DEL;SVLEN=84;SC=DeBreak,Sniffles2,cuteSV,pbsv,SVIM,Sniffles,Smartie-sv_aln;NumNeighbors=1;NumThresholdNeighbors=1;MatchId=1457;TruScore=0.666667;PctSeqSimilarity=0;PctSizeSimilarity=1;PctRecOverlap=1;SizeDiff=0;StartDistance=0;EndDistance=0	GT	./.
chr2	89964913	HG2_Ill_SpiralSDKrefine_8648	N	<DEL>	20	LongReadHomRef	END=89964966;SVTYPE=DEL;SVLEN=53;SC=DeBreak,MAMnet,Sniffles2,SKSV,cuteSV,NanoVar,pbsv,SVIM,Sniffles,Smartie-sv_aln,PBHoney,SVIM-asm,PAV,Dipcall;NumNeighbors=1;NumThresholdNeighbors=1;MatchId=1458;TruScore=0.666667;PctSeqSimilarity=0;PctSizeSimilarity=1;PctRecOverlap=1;SizeDiff=0;StartDistance=0;EndDistance=0	GT	./.
chr2	90247291	HG4_PB_SVrefine2PBcRDovetail_1106	N	<DEL>	20	LongReadHomRef	END=90258155;SVTYPE=DEL;SVLEN=10864;SC=DeBreak,MAMnet,Sniffles2,SKSV,cuteSV,NanoVar,pbsv,SVIM,Sniffles,Smartie-sv_aln,PBHoney,Smartie-sv_asm,SVIM-asm,PAV,Dipcall;NumNeighbors=1;NumThresholdNeighbors=1;MatchId=1459;TruScore=0.666667;PctSeqSimilarity=0;PctSizeSimilarity=1;PctRecOverlap=1;SizeDiff=0;StartDistance=0;EndDistance=0	GT	./.
chr2	90381120	HG2_Ill_GATKHCSBGrefine_1356	N	<DEL>	10	NoConsensusGT	END=90381195;SVTYPE=DEL;SVLEN=75;SC=DeBreak,MAMnet,Sniffles2,SKSV,cuteSV,NanoVar,pbsv,SVIM,Sniffles,Smartie-sv_aln,PBHoney,SVIM-asm,Dipcall;NumNeighbors=1;NumThresholdNeighbors=1;MatchId=1460;TruScore=0.666667;PctSeqSimilarity=0;PctSizeSimilarity=1;PctRecOverlap=1;SizeDiff=0;StartDistance=0;EndDistance=0	GT	./.
chr2	90402673	HG2_PB_SVrefine2Falcon1plusDovetail_6210	N	<INS>	10	NoConsensusGT	END=90402673;SVTYPE=INS;SVLEN=1503;SC=DeBreak,MAMnet,Sniffles2,cuteSV,NanoVar,pbsv,SVIM,Sniffles,Smartie-sv_aln,PBHoney,Smartie-sv_asm,PAV;NumNeighbors=1;NumThresholdNeighbors=1;MatchId=1461;TruScore=0.666667;PctSeqSimilarity=0;PctSizeSimilarity=1;PctRecOverlap=1;SizeDiff=0;StartDistance=0;EndDistance=0	GT	./.
chr2	90488366	HG2_Ill_GATKHC_3329	N	<INS>	10	NoConsensusGT	END=90488366;SVTYPE=INS;SVLEN=52;SC=DeBreak,Sniffles2,cuteSV,NanoVar,pbsv,SVIM,Sniffles,Smartie-sv_aln,PBHoney,SVIM-asm,PAV;NumNeighbors=1;NumThresholdNeighbors=1;MatchId=1463;TruScore=0.666667;PctSeqSimilarity=0;PctSizeSimilarity=1;PctRecOverlap=1;SizeDiff=0;StartDistance=0;EndDistance=0	GT	./.
chr2	91600028	HG4_Ill_GATKHCSBGrefine_1408	N	<DEL>	10	NoConsensusGT	END=91600100;SVTYPE=DEL;SVLEN=72;SC=DeBreak,MAMnet,Sniffles2,SKSV,cuteSV,NanoVar,pbsv,SVIM,Sniffles,Smartie-sv_aln,PBHoney,SVIM-asm,PAV,Dipcall;NumNeighbors=1;NumThresholdNeighbors=1;MatchId=1464;TruScore=0.666667;PctSeqSimilarity=0;PctSizeSimilarity=1;PctRecOverlap=1;SizeDiff=0;StartDistance=0;EndDistance=0	GT	./.
chr2	91751060	HG3_Ill_MetaSV_2697	N	<DEL>	20	NoConsensusGT	END=91759766;SVTYPE=DEL;SVLEN=8706;SC=DeBreak,MAMnet,pbsv,Smartie-sv_aln,PBHoney;NumNeighbors=1;NumThresholdNeighbors=1;MatchId=1465;TruScore=0.666667;PctSeqSimilarity=0;PctSizeSimilarity=1;PctRecOverlap=1;SizeDiff=0;StartDistance=0;EndDistance=0	GT	./.
chr2	92079426	HG4_PB_HySA_3084	N	<INS>	10	LongReadHomRef	END=92079426;SVTYPE=INS;SVLEN=1363;SC=DeBreak,MAMnet,Sniffles2,SKSV,cuteSV,NanoVar,pbsv,SVIM,Sniffles,Smartie-sv_aln,PBHoney,Smartie-sv_asm,SVIM-asm,PAV,Dipcall;NumNeighbors=1;NumThresholdNeighbors=1;MatchId=1466;TruScore=0.666667;PctSeqSimilarity=0;PctSizeSimilarity=1;PctRecOverlap=1;SizeDiff=0;StartDistance=0;EndDistance=0	GT	./.
chr2	92261454	HG4_Ill_GATKHCSBGrefine_1410	N	<DEL>	20	LongReadHomRef	END=92262690;SVTYPE=DEL;SVLEN=1236;SC=DeBreak,MAMnet,Sniffles2,SKSV,cuteSV,NanoVar,pbsv,SVIM,Sniffles,Smartie-sv_aln,PBHoney,Smartie-sv_asm,SVIM-asm,PAV,Dipcall;NumNeighbors=1;NumThresholdNeighbors=1;MatchId=1467;TruScore=0.666667;PctSeqSimilarity=0;PctSizeSimilarity=1;PctRecOverlap=1;SizeDiff=0;StartDistance=0;EndDistance=0	GT	./.
chr2	92269383	HG3_Ill_SVrefine2DISCOVARDovetail_1428	N	<INS>	20	NoConsensusGT	END=92269383;SVTYPE=INS;SVLEN=24322;SC=DeBreak,MAMnet,Sniffles2,SKSV,cuteSV,NanoVar,pbsv,SVIM,Sniffles,Smartie-sv_aln,PBHoney,Smartie-sv_asm,SVIM-asm,PAV,Dipcall;NumNeighbors=1;NumThresholdNeighbors=1;MatchId=1468;TruScore=0.666667;PctSeqSimilarity=0;PctSizeSimilarity=1;PctRecOverlap=1;SizeDiff=0;StartDistance=0;EndDistance=0	GT	./.
chr2	92282101	HG4_Ill_SVrefine2DISCOVARDovetail_1495	N	<INS>	20	NoConsensusGT	END=92282101;SVTYPE=INS;SVLEN=1708;SC=DeBreak,MAMnet,Sniffles2,SKSV,cuteSV,NanoVar,pbsv,SVIM,Sniffles,Smartie-sv_aln,PBHoney,Smartie-sv_asm,SVIM-asm,PAV,Dipcall;NumNeighbors=1;NumThresholdNeighbors=1;MatchId=1469;TruScore=0.666667;PctSeqSimilarity=0;PctSizeSimilarity=1;PctRecOverlap=1;SizeDiff=0;StartDistance=0;EndDistance=0	GT	./.
chr2	96211340	HG3_Ill_Spiral_2169	N	<INS>	20	NoConsensusGT	END=96211340;SVTYPE=INS;SVLEN=111;SC=DeBreak,MAMnet,Sniffles2,SKSV,cuteSV,NanoVar,pbsv,SVIM,Sniffles,Smartie-sv_aln,PBHoney,Smartie-sv_asm,SVIM-asm,PAV,Dipcall;NumNeighbors=1;NumThresholdNeighbors=1;MatchId=1470;TruScore=0.666667;PctSeqSimilarity=0;PctSizeSimilarity=1;PctRecOverlap=1;SizeDiff=0;StartDistance=0;EndDistance=0	GT	./.
chr2	96624087	HG2_Ill_SpiralSDKrefine_8667	N	<DEL>	20	LongReadHomRef	END=96625959;SVTYPE=DEL;SVLEN=1872;SC=DeBreak,MAMnet,Sniffles2,SKSV,cuteSV,NanoVar,pbsv,SVIM,Sniffles,Smartie-sv_aln,PBHoney,SVIM-asm,PAV,Dipcall;NumNeighbors=1;NumThresholdNeighbors=1;MatchId=1471;TruScore=0.666667;PctSeqSimilarity=0;PctSizeSimilarity=1;PctRecOverlap=1;SizeDiff=0;StartDistance=0;EndDistance=0	GT	./.
chr2	96653351	HG2_Ill_SpiralSDKrefine_8668	N	<DEL>	20	LongReadHomRef	END=96653541;SVTYPE=DEL;SVLEN=190;SC=DeBreak,MAMnet,Sniffles2,SKSV,cuteSV,NanoVar,pbsv,SVIM,Sniffles,Smartie-sv_aln,PBHoney,Smartie-sv_asm,SVIM-asm,PAV,Dipcall;NumNeighbors=1;NumThresholdNeighbors=1;MatchId=1472;TruScore=0.666667;PctSeqSimilarity=0;PctSizeSimilarity=1;PctRecOverlap=1;SizeDiff=0;StartDistance=0;EndDistance=0	GT	./.
chr2	97831257	HG3_PB_HySA_3161	N	<INS>	20	LongReadHomRef	END=97831257;SVTYPE=INS;SVLEN=60;SC=DeBreak,MAMnet,Sniffles2,SKSV,cuteSV,NanoVar,pbsv,SVIM,Sniffles,Smartie-sv_aln,PBHoney,Smartie-sv_asm,SVIM-asm,PAV,Dipcall;NumNeighbors=1;NumThresholdNeighbors=1;MatchId=1474;TruScore=0.666667;PctSeqSimilarity=0;PctSizeSimilarity=1;PctRecOverlap=1;SizeDiff=0;StartDistance=0;EndDistance=0	GT	./.
chr2	97849940	HG2_Ill_SpiralSDKrefine_8673	N	<DEL>	20	LongReadHomRef	END=97851793;SVTYPE=DEL;SVLEN=1853;SC=DeBreak,MAMnet,Sniffles2,SKSV,cuteSV,NanoVar,pbsv,SVIM,Sniffles,Smartie-sv_aln,PBHoney,Smartie-sv_asm,SVIM-asm,PAV,Dipcall;NumNeighbors=1;NumThresholdNeighbors=1;MatchId=1475;TruScore=0.666667;PctSeqSimilarity=0;PctSizeSimilarity=1;PctRecOverlap=1;SizeDiff=0;StartDistance=0;EndDistance=0	GT	./.
chr2	97932448	HG2_PB_SVrefine2Falcon1plusDovetail_6233	N	<INS>	10	NoConsensusGT	END=97932448;SVTYPE=INS;SVLEN=217;SC=DeBreak,Sniffles2,cuteSV,SVIM,Sniffles,Smartie-sv_aln,PBHoney;NumNeighbors=1;NumThresholdNeighbors=1;MatchId=1476;TruScore=0.666667;PctSeqSimilarity=0;PctSizeSimilarity=1;PctRecOverlap=1;SizeDiff=0;StartDistance=0;EndDistance=0	GT	./.
chr2	97980408	HG4_PB_HySA_3118	N	<INS>	10	NoConsensusGT	END=97980408;SVTYPE=INS;SVLEN=1168;SC=DeBreak,MAMnet,Sniffles2,cuteSV,NanoVar,pbsv,SVIM,Sniffles,Smartie-sv_aln,PBHoney;NumNeighbors=1;NumThresholdNeighbors=1;MatchId=1477;TruScore=0.666667;PctSeqSimilarity=0;PctSizeSimilarity=1;PctRecOverlap=1;SizeDiff=0;StartDistance=0;EndDistance=0	GT	./.
chr2	98058488	HG4_PB_HySA_3122	N	<INS>	10	NoConsensusGT	END=98058488;SVTYPE=INS;SVLEN=1169;SC=DeBreak,MAMnet,Sniffles2,SKSV,cuteSV,NanoVar,pbsv,SVIM,Sniffles,Smartie-sv_aln,PBHoney;NumNeighbors=1;NumThresholdNeighbors=1;MatchId=1478;TruScore=0.666667;PctSeqSimilarity=0;PctSizeSimilarity=1;PctRecOverlap=1;SizeDiff=0;StartDistance=0;EndDistance=0	GT	./.
chr2	98080227	HG2_PB_SVrefine2Falcon1plusDovetail_6234	N	<DEL>	20	NoConsensusGT	END=98080575;SVTYPE=DEL;SVLEN=348;SC=DeBreak,MAMnet,Sniffles2,SKSV,cuteSV,NanoVar,pbsv,SVIM,Sniffles,Smartie-sv_aln,PBHoney;NumNeighbors=1;NumThresholdNeighbors=1;MatchId=1479;TruScore=0.666667;PctSeqSimilarity=0;PctSizeSimilarity=1;PctRecOverlap=1;SizeDiff=0;StartDistance=0;EndDistance=0	GT	./.
chr2	98582146	HG4_Ill_GATKHCSBGrefine_1416	N	<INS>	20	LongReadHomRef	END=98582146;SVTYPE=INS;SVLEN=304;SC=DeBreak,MAMnet,Sniffles2,SKSV,cuteSV,NanoVar,pbsv,SVIM,Sniffles,Smartie-sv_aln,PBHoney,Smartie-sv_asm,SVIM-asm,PAV,Dipcall;NumNeighbors=1;NumThresholdNeighbors=1;MatchId=1481;TruScore=0.666667;PctSeqSimilarity=0;PctSizeSimilarity=1;PctRecOverlap=1;SizeDiff=0;StartDistance=0;EndDistance=0	GT	0/0
chr2	99276509	HG2_PB_assemblyticsPBcR_13347	N	<INS>	20	LongReadHomRef	END=99276509;SVTYPE=INS;SVLEN=1189;SC=DeBreak,MAMnet,Sniffles2,SKSV,cuteSV,NanoVar,pbsv,SVIM,Sniffles,Smartie-sv_aln,PBHoney;NumNeighbors=1;NumThresholdNeighbors=1;MatchId=1482;TruScore=0.265283;PctSeqSimilarity=0;PctSizeSimilarity=0.79585;PctRecOverlap=0;SizeDiff=-305;StartDistance=-89;EndDistance=-89	GT	./.
chr2	99868511	HG2_Ill_GATKHCSBGrefine_1374	N	<DEL>	10	ClusteredCalls	END=99868587;SVTYPE=DEL;SVLEN=76;SC=DeBreak,MAMnet,Sniffles2,SKSV,cuteSV,NanoVar,pbsv,SVIM,Sniffles,Smartie-sv_aln,PBHoney,Smartie-sv_asm,SVIM-asm,PAV,Dipcall;NumNeighbors=1;NumThresholdNeighbors=1;MatchId=1486;TruScore=0.666667;PctSeqSimilarity=0;PctSizeSimilarity=1;PctRecOverlap=1;SizeDiff=0;StartDistance=0;EndDistance=0	GT	1/1
chr2	100103714	HG2_Ill_Cortex_4382	N	<DEL>	20	LongReadHomRef	END=100105019;SVTYPE=DEL;SVLEN=1305;SC=DeBreak,MAMnet,Sniffles2,SKSV,cuteSV,NanoVar,pbsv,SVIM,Sniffles,Smartie-sv_aln,PBHoney,Smartie-sv_asm,SVIM-asm,PAV,Dipcall;NumNeighbors=1;NumThresholdNeighbors=1;MatchId=1487;TruScore=0.666667;PctSeqSimilarity=0;PctSizeSimilarity=1;PctRecOverlap=1;SizeDiff=0;StartDistance=0;EndDistance=0	GT	0/0
chr2	100437210	HG3_PB_SVrefine2PBcRDovetail_1088	N	<INS>	10	LongReadHomRef	END=100437210;SVTYPE=INS;SVLEN=334;SC=DeBreak,MAMnet,Sniffles2,SKSV,cuteSV,NanoVar,pbsv,SVIM,Sniffles,Smartie-sv_aln,PBHoney,Smartie-sv_asm,SVIM-asm,PAV,Dipcall;NumNeighbors=1;NumThresholdNeighbors=1;MatchId=1488;TruScore=0.666667;PctSeqSimilarity=0;PctSizeSimilarity=1;PctRecOverlap=1;SizeDiff=0;StartDistance=0;EndDistance=0	GT	0/0
chr2	100456491	HG4_Ill_svaba_2584	N	<INS>	10	LongReadHomRef	END=100456491;SVTYPE=INS;SVLEN=56;SC=DeBreak,MAMnet,Sniffles2,SKSV,cuteSV,NanoVar,pbsv,SVIM,Sniffles,Smartie-sv_aln,PBHoney,Smartie-sv_asm,SVIM-asm,PAV,Dipcall;NumNeighbors=1;NumThresholdNeighbors=1;MatchId=1489;TruScore=0.666667;PctSeqSimilarity=0;PctSizeSimilarity=1;PctRecOverlap=1;SizeDiff=0;StartDistance=0;EndDistance=0	GT	0/0
chr2	100899252	HG4_PB_HySA_3144	N	<DEL>	20	NoConsensusGT	END=100899324;SVTYPE=DEL;SVLEN=72;SC=DeBreak,MAMnet,Sniffles2,SKSV,cuteSV,NanoVar,pbsv,SVIM,Sniffles,Smartie-sv_aln;NumNeighbors=1;NumThresholdNeighbors=1;MatchId=1491;TruScore=0.464358;PctSeqSimilarity=0;PctSizeSimilarity=0.694444;PctRecOverlap=0.69863;SizeDiff=22;StartDistance=-8;EndDistance=14	GT	./.
chr2	101639565	HG2_Ill_svaba_2534	N	<DEL>	20	LongReadHomRef	END=101639679;SVTYPE=DEL;SVLEN=114;SC=DeBreak,MAMnet,Sniffles2,SKSV,cuteSV,NanoVar,pbsv,SVIM,Sniffles,Smartie-sv_aln,PBHoney,Smartie-sv_asm,SVIM-asm,PAV,Dipcall;NumNeighbors=1;NumThresholdNeighbors=1;MatchId=1493;TruScore=0.666667;PctSeqSimilarity=0;PctSizeSimilarity=1;PctRecOverlap=1;SizeDiff=0;StartDistance=0;EndDistance=0	GT	./.
chr2	103948199	HG2_Ill_svaba_2556	N	<DEL>	10	LongReadHomRef	END=103948365;SVTYPE=DEL;SVLEN=166;SC=DeBreak,MAMnet,Sniffles2,SKSV,cuteSV,NanoVar,pbsv,SVIM,Sniffles,Smartie-sv_aln,PBHoney,Smartie-sv_asm,SVIM-asm,PAV,Dipcall;NumNeighbors=1;NumThresholdNeighbors=1;MatchId=1497;TruScore=0.666667;PctSeqSimilarity=0;PctSizeSimilarity=1;PctRecOverlap=1;SizeDiff=0;StartDistance=0;EndDistance=0	GT	0/0
chr2	104042905	HG2_PB_SVrefine2PBcRplusDovetail_5766	N	<INS>	10	PASS	END=104042905;SVTYPE=INS;SVLEN=1097;SC=DeBreak,MAMnet,Sniffles2,NanoVar,SVIM,Sniffles,Smartie-sv_aln;NumNeighbors=2;NumThresholdNeighbors=1;MatchId=1498;TruScore=0.666667;PctSeqSimilarity=0;PctSizeSimilarity=1;PctRecOverlap=1;SizeDiff=0;StartDistance=0;EndDistance=0	GT	1/1
chr2	104042906	HG4_PB_assemblyticsfalcon_13628	N	<DEL>	10	LongReadHomRef	END=104043641;SVTYPE=DEL;SVLEN=735;SC=DeBreak,MAMnet,Sniffles2,SKSV,cuteSV,NanoVar,pbsv,SVIM,Sniffles,Smartie-sv_aln,PBHoney,Smartie-sv_asm,SVIM-asm,PAV,Dipcall;NumNeighbors=2;NumThresholdNeighbors=1;MatchId=1499;TruScore=0.666667;PctSeqSimilarity=0;PctSizeSimilarity=1;PctRecOverlap=1;SizeDiff=0;StartDistance=0;EndDistance=0	GT	0/0
chr2	104043463	HG2_Ill_svaba_2558	N	<DEL>	10	LongReadHomRef	END=104043556;SVTYPE=DEL;SVLEN=93;SC=DeBreak,MAMnet,Sniffles2,SKSV,cuteSV,NanoVar,pbsv,SVIM,Sniffles,Smartie-sv_aln,PBHoney,Smartie-sv_asm,SVIM-asm,PAV,Dipcall;NumNeighbors=1;NumThresholdNeighbors=1;MatchId=1500;TruScore=0.666667;PctSeqSimilarity=0;PctSizeSimilarity=1;PctRecOverlap=1;SizeDiff=0;StartDistance=0;EndDistance=0	GT	./.
chr2	104321666	HG2_Ill_250bpfermikitraw_2784	N	<DEL>	20	LongReadHomRef	END=104321738;SVTYPE=DEL;SVLEN=72;SC=DeBreak,MAMnet,Sniffles2,SKSV,cuteSV,NanoVar,pbsv,SVIM,Sniffles,Smartie-sv_aln,PBHoney,Smartie-sv_asm,PAV;NumNeighbors=1;NumThresholdNeighbors=1;MatchId=1501;TruScore=0.666667;PctSeqSimilarity=0;PctSizeSimilarity=1;PctRecOverlap=1;SizeDiff=0;StartDistance=0;EndDistance=0	GT	0/0
chr2	104369372	HG2_10X_SVrefine210Xhap12_1599	N	<DEL>	20	LongReadHomRef	END=104369453;SVTYPE=DEL;SVLEN=81;SC=DeBreak,MAMnet,Sniffles2,SKSV,cuteSV,NanoVar,pbsv,SVIM,Sniffles,Smartie-sv_aln,PBHoney,Smartie-sv_asm,SVIM-asm,PAV,Dipcall;NumNeighbors=1;NumThresholdNeighbors=1;MatchId=1502;TruScore=0.666667;PctSeqSimilarity=0;PctSizeSimilarity=1;PctRecOverlap=1;SizeDiff=0;StartDistance=0;EndDistance=0	GT	0/0
chr2	105038478	HG4_Ill_150bpfermikitraw_2705	N	<DEL>	10	LongReadHomRef	END=105038540;SVTYPE=DEL;SVLEN=62;SC=DeBreak,MAMnet,Sniffles2,SKSV,cuteSV,NanoVar,pbsv,SVIM,Sniffles,Smartie-sv_aln,PBHoney,Smartie-sv_asm,SVIM-asm,PAV,Dipcall;NumNeighbors=1;NumThresholdNeighbors=1;MatchId=1503;TruScore=0.666667;PctSeqSimilarity=0;PctSizeSimilarity=1;PctRecOverlap=1;SizeDiff=0;StartDistance=0;EndDistance=0	GT	0/0
chr2	106630868	HG3_PB_HySA_3225	N	<INS>	20	LongReadHomRef	END=106630868;SVTYPE=INS;SVLEN=71;SC=DeBreak,MAMnet,Sniffles2,SKSV,cuteSV,NanoVar,pbsv,SVIM,Sniffles,Smartie-sv_aln,PBHoney,Smartie-sv_asm,SVIM-asm,PAV,Dipcall;NumNeighbors=1;NumThresholdNeighbors=1;MatchId=1510;TruScore=0.666667;PctSeqSimilarity=0;PctSizeSimilarity=1;PctRecOverlap=1;SizeDiff=0;StartDistance=0;EndDistance=0	GT	0/0
chr2	106666570	HG4_Ill_150bpfermikitraw_2722	N	<INS>	20	LongReadHomRef	END=106666570;SVTYPE=INS;SVLEN=50;SC=DeBreak,MAMnet,Sniffles2,SKSV,cuteSV,NanoVar,pbsv,SVIM,Sniffles,Smartie-sv_aln,PBHoney,Smartie-sv_asm,SVIM-asm,PAV,Dipcall;NumNeighbors=1;NumThresholdNeighbors=1;MatchId=1511;TruScore=0.666667;PctSeqSimilarity=0;PctSizeSimilarity=1;PctRecOverlap=1;SizeDiff=0;StartDistance=0;EndDistance=0	GT	0/0
chr2	106879564	HG4_PB_SVrefine2PBcRDovetail_1133	N	<DEL>	20	LongReadHomRef	END=106885915;SVTYPE=DEL;SVLEN=6351;SC=DeBreak,MAMnet,Sniffles2,SKSV,cuteSV,NanoVar,pbsv,SVIM,Sniffles,Smartie-sv_aln,PBHoney,Smartie-sv_asm,SVIM-asm,PAV,Dipcall;NumNeighbors=1;NumThresholdNeighbors=1;MatchId=1512;TruScore=0.666667;PctSeqSimilarity=0;PctSizeSimilarity=1;PctRecOverlap=1;SizeDiff=0;StartDistance=0;EndDistance=0	GT	0/0
chr2	106890522	HG4_Ill_GATKHCSBGrefine_1444	N	<DEL>	20	ClusteredCalls	END=106890582;SVTYPE=DEL;SVLEN=60;SC=DeBreak,MAMnet,Sniffles2,SKSV,cuteSV,NanoVar,pbsv,SVIM,Sniffles,Smartie-sv_aln,PBHoney,Smartie-sv_asm,SVIM-asm,PAV,Dipcall;NumNeighbors=1;NumThresholdNeighbors=1;MatchId=1513;TruScore=0.666667;PctSeqSimilarity=0;PctSizeSimilarity=1;PctRecOverlap=1;SizeDiff=0;StartDistance=0;EndDistance=0	GT	0/1
chr2	107926381	HG3_PB_SVrefine2Falcon1Dovetail_1321	N	<DEL>	20	LongReadHomRef	END=107926722;SVTYPE=DEL;SVLEN=341;SC=DeBreak,MAMnet,Sniffles2,SKSV,cuteSV,NanoVar,pbsv,SVIM,Sniffles,Smartie-sv_aln,PBHoney,Smartie-sv_asm,SVIM-asm,PAV,Dipcall;NumNeighbors=1;NumThresholdNeighbors=1;MatchId=1516;TruScore=0.666667;PctSeqSimilarity=0;PctSizeSimilarity=1;PctRecOverlap=1;SizeDiff=0;StartDistance=0;EndDistance=0	GT	0/0
chr2	108340881	HG3_Ill_GATKHC_3535	N	<DEL>	20	LongReadHomRef	END=108340936;SVTYPE=DEL;SVLEN=55;SC=DeBreak,MAMnet,Sniffles2,SKSV,cuteSV,NanoVar,pbsv,SVIM,Sniffles,Smartie-sv_aln,PBHoney,Smartie-sv_asm,SVIM-asm,PAV,Dipcall;NumNeighbors=1;NumThresholdNeighbors=1;MatchId=1517;TruScore=0.666667;PctSeqSimilarity=0;PctSizeSimilarity=1;PctRecOverlap=1;SizeDiff=0;StartDistance=0;EndDistance=0	GT	0/0
chr2	108797664	HG2_10X_SVrefine210Xhap12_1617	N	<INS>	20	ClusteredCalls	END=108797664;SVTYPE=INS;SVLEN=96;SC=DeBreak,MAMnet,Sniffles2,SKSV,cuteSV,NanoVar,pbsv,SVIM,Sniffles,Smartie-sv_aln,PBHoney,Smartie-sv_asm,SVIM-asm,PAV,Dipcall;NumNeighbors=2;NumThresholdNeighbors=1;MatchId=1518;TruScore=0.666667;PctSeqSimilarity=0;PctSizeSimilarity=1;PctRecOverlap=1;SizeDiff=0;StartDistance=0;EndDistance=0	GT	1/1
chr2	108855419	HG3_PB_SVrefine2Falcon1Dovetail_1324	N	<DEL>	20	LongReadHomRef	END=108856264;SVTYPE=DEL;SVLEN=845;SC=DeBreak,MAMnet,Sniffles2,SKSV,cuteSV,NanoVar,pbsv,SVIM,Sniffles,Smartie-sv_aln,PBHoney,Smartie-sv_asm,SVIM-asm,PAV,Dipcall;NumNeighbors=1;NumThresholdNeighbors=1;MatchId=1520;TruScore=0.666667;PctSeqSimilarity=0;PctSizeSimilarity=1;PctRecOverlap=1;SizeDiff=0;StartDistance=0;EndDistance=0	GT	0/0
chr2	109031735	HG2_PB_SVrefine2PB10Xhap12_1649	N	<DEL>	20	ClusteredCalls	END=109031857;SVTYPE=DEL;SVLEN=122;SC=DeBreak,MAMnet;NumNeighbors=2;NumThresholdNeighbors=2;MatchId=1521;TruScore=0.330601;PctSeqSimilarity=0;PctSizeSimilarity=0.991803;PctRecOverlap=0;SizeDiff=1;StartDistance=-139;EndDistance=-138	GT	1/1
chr2	109031874	HG3_Ill_svaba_2682	N	<DEL>	20	ClusteredCalls	END=109031995;SVTYPE=DEL;SVLEN=121;SC=DeBreak,MAMnet,Sniffles2,SKSV,cuteSV,NanoVar,pbsv,SVIM,Sniffles,Smartie-sv_aln,PBHoney,Smartie-sv_asm,SVIM-asm,PAV,Dipcall;NumNeighbors=1;NumThresholdNeighbors=1;MatchId=1522;TruScore=0.286052;PctSeqSimilarity=0;PctSizeSimilarity=0.858156;PctRecOverlap=0;SizeDiff=-20;StartDistance=-308;EndDistance=-328	GT	1/1
chr2	109815787	HG2_Ill_SVrefine2DISCOVARplusDovetail_6774	N	<DEL>	20	ClusteredCalls	END=109816202;SVTYPE=DEL;SVLEN=415;SC=DeBreak,MAMnet,Sniffles2,SKSV,cuteSV,NanoVar,pbsv,SVIM,Sniffles,Smartie-sv_aln,PBHoney,Smartie-sv_asm,SVIM-asm,PAV,Dipcall;NumNeighbors=1;NumThresholdNeighbors=1;MatchId=1524;TruScore=0.375527;PctSeqSimilarity=0;PctSizeSimilarity=0.657831;PctRecOverlap=0.46875;SizeDiff=142;StartDistance=-221;EndDistance=-79	GT	0/1
chr2	110532082	HG4_Ill_scalpel_1934	N	<INS>	10	LongReadHomRef	END=110532082;SVTYPE=INS;SVLEN=51;SC=DeBreak,MAMnet,Sniffles2,SKSV,cuteSV,NanoVar,pbsv,SVIM,Sniffles,Smartie-sv_aln,PBHoney,Smartie-sv_asm,SVIM-asm,PAV,Dipcall;NumNeighbors=1;NumThresholdNeighbors=1;MatchId=1526;TruScore=0.666667;PctSeqSimilarity=0;PctSizeSimilarity=1;PctRecOverlap=1;SizeDiff=0;StartDistance=0;EndDistance=0	GT	./.
chr2	110821742	HG3_PB_SVrefine2Falcon1Dovetail_1328	N	<INS>	10	NoConsensusGT	END=110821742;SVTYPE=INS;SVLEN=116;SC=DeBreak,Sniffles2,cuteSV,pbsv,SVIM,Sniffles,Smartie-sv_aln,PBHoney;NumNeighbors=1;NumThresholdNeighbors=1;MatchId=1527;TruScore=0.666667;PctSeqSimilarity=0;PctSizeSimilarity=1;PctRecOverlap=1;SizeDiff=0;StartDistance=0;EndDistance=0	GT	./.
chr2	111037766	HG3_PB_HySA_3265	N	<INS>	10	NoConsensusGT	END=111037766;SVTYPE=INS;SVLEN=90;SC=DeBreak,Sniffles2,cuteSV,NanoVar,SVIM,Sniffles,Smartie-sv_aln,PBHoney;NumNeighbors=1;NumThresholdNeighbors=1;MatchId=1529;TruScore=0.666667;PctSeqSimilarity=0;PctSizeSimilarity=1;PctRecOverlap=1;SizeDiff=0;StartDistance=0;EndDistance=0	GT	./.
chr2	111980897	HG4_PB_HySA_3216	N	<INS>	20	LongReadHomRef	END=111980897;SVTYPE=INS;SVLEN=64;SC=DeBreak,MAMnet,Sniffles2,SKSV,cuteSV,NanoVar,pbsv,SVIM,Sniffles,Smartie-sv_aln,PBHoney,Smartie-sv_asm,SVIM-asm,PAV,Dipcall;NumNeighbors=1;NumThresholdNeighbors=1;MatchId=1531;TruScore=0.666667;PctSeqSimilarity=0;PctSizeSimilarity=1;PctRecOverlap=1;SizeDiff=0;StartDistance=0;EndDistance=0	GT	0/0
chr2	111981772	HG2_PB_SVrefine2PBcRplusDovetail_5783	N	<DEL>	20	PASS	END=111981958;SVTYPE=DEL;SVLEN=186;SC=DeBreak,MAMnet,Sniffles2,SKSV,cuteSV,NanoVar,pbsv,SVIM,Sniffles,Smartie-sv_aln,PBHoney;NumNeighbors=1;NumThresholdNeighbors=1;MatchId=1532;TruScore=0.666667;PctSeqSimilarity=0;PctSizeSimilarity=1;PctRecOverlap=1;SizeDiff=0;StartDistance=0;EndDistance=0	GT	0/1
chr2	112041398	HG4_PB_pbsv_2159	N	<INS>	10	NoConsensusGT	END=112041398;SVTYPE=INS;SVLEN=354;SC=DeBreak,MAMnet,Sniffles2,cuteSV,pbsv,SVIM,Sniffles,Smartie-sv_aln,PBHoney;NumNeighbors=1;NumThresholdNeighbors=1;MatchId=1534;TruScore=0.666667;PctSeqSimilarity=0;PctSizeSimilarity=1;PctRecOverlap=1;SizeDiff=0;StartDistance=0;EndDistance=0	GT	./.
chr2	112214568	HG3_PB_HySA_3276	N	<INS>	20	LongReadHomRef	END=112214568;SVTYPE=INS;SVLEN=586;SC=DeBreak,MAMnet,Sniffles2,SKSV,cuteSV,NanoVar,pbsv,SVIM,Sniffles,Smartie-sv_aln,PBHoney,Smartie-sv_asm,SVIM-asm,PAV,Dipcall;NumNeighbors=1;NumThresholdNeighbors=1;MatchId=1535;TruScore=0.666667;PctSeqSimilarity=0;PctSizeSimilarity=1;PctRecOverlap=1;SizeDiff=0;StartDistance=0;EndDistance=0	GT	./.
chr2	112292492	HG2_10X_SVrefine210Xhap12_1632	N	<DEL>	20	LongReadHomRef	END=112295515;SVTYPE=DEL;SVLEN=3023;SC=DeBreak,MAMnet,Sniffles2,SKSV,cuteSV,NanoVar,pbsv,SVIM,Sniffles,Smartie-sv_aln,PBHoney,Smartie-sv_asm,SVIM-asm,PAV,Dipcall;NumNeighbors=1;NumThresholdNeighbors=1;MatchId=1536;TruScore=0.666667;PctSeqSimilarity=0;PctSizeSimilarity=1;PctRecOverlap=1;SizeDiff=0;StartDistance=0;EndDistance=0	GT	./.
chr2	112522415	HG2_PB_pbsv_2142	N	<INS>	20	NoConsensusGT	END=112522415;SVTYPE=INS;SVLEN=106;SC=DeBreak,MAMnet,Sniffles2,cuteSV,NanoVar,pbsv,SVIM,Sniffles,Smartie-sv_aln;NumNeighbors=2;NumThresholdNeighbors=1;MatchId=1538;TruScore=0.666667;PctSeqSimilarity=0;PctSizeSimilarity=1;PctRecOverlap=1;SizeDiff=0;StartDistance=0;EndDistance=0	GT	./.
chr2	112522427	HG3_Ill_GATKHCSBGrefine_1405	N	<INS>	20	NoConsensusGT	END=112522427;SVTYPE=INS;SVLEN=50;SC=DeBreak,Sniffles2,SKSV,cuteSV,NanoVar,pbsv,SVIM,Sniffles,Smartie-sv_aln,PBHoney,SVIM-asm;NumNeighbors=1;NumThresholdNeighbors=1;MatchId=1539;TruScore=0.666667;PctSeqSimilarity=0;PctSizeSimilarity=1;PctRecOverlap=1;SizeDiff=0;StartDistance=0;EndDistance=0	GT	./.
chr2	112702075	HG2_Ill_MetaSV_2584	N	<INS>	20	ClusteredCalls	END=112702075;SVTYPE=INS;SVLEN=238;SC=DeBreak,MAMnet,Sniffles2,SKSV,cuteSV,NanoVar,pbsv,SVIM,Sniffles,Smartie-sv_aln,PBHoney,Smartie-sv_asm,SVIM-asm,PAV,Dipcall;NumNeighbors=1;NumThresholdNeighbors=1;MatchId=1540;TruScore=0.666667;PctSeqSimilarity=0;PctSizeSimilarity=1;PctRecOverlap=1;SizeDiff=0;StartDistance=0;EndDistance=0	GT	1/1
chr2	113533992	HG2_Ill_SVrefine2DISCOVARplusDovetail_6789	N	<DEL>	20	ClusteredCalls	END=113534356;SVTYPE=DEL;SVLEN=364;SC=DeBreak,MAMnet,Sniffles2,SKSV,cuteSV,NanoVar,pbsv,SVIM,Sniffles,PBHoney,SVIM-asm,PAV,Dipcall;NumNeighbors=1;NumThresholdNeighbors=1;MatchId=1545;TruScore=0.666667;PctSeqSimilarity=0;PctSizeSimilarity=1;PctRecOverlap=1;SizeDiff=0;StartDistance=0;EndDistance=0	GT	0/1
chr2	113888105	HG3_Ill_250bpfermikitraw_2833	N	<DEL>	20	ClusteredCalls	END=113888277;SVTYPE=DEL;SVLEN=172;SC=DeBreak,MAMnet,Sniffles2,SKSV,cuteSV,NanoVar,pbsv,SVIM,Sniffles,Smartie-sv_aln,PBHoney,Smartie-sv_asm,SVIM-asm,PAV,Dipcall;NumNeighbors=1;NumThresholdNeighbors=1;MatchId=1548;TruScore=0.666667;PctSeqSimilarity=0;PctSizeSimilarity=1;PctRecOverlap=1;SizeDiff=0;StartDistance=0;EndDistance=0	GT	0/1
chr2	114152300	HG2_PB_SVrefine2PBcRplusDovetail_5799	N	<DEL>	10	ClusteredCalls	END=114152480;SVTYPE=DEL;SVLEN=180;SC=DeBreak,MAMnet,PBHoney,SVIM-asm,Dipcall;NumNeighbors=1;NumThresholdNeighbors=1;MatchId=1551;TruScore=0.666667;PctSeqSimilarity=0;PctSizeSimilarity=1;PctRecOverlap=1;SizeDiff=0;StartDistance=0;EndDistance=0	GT	0/1
chr2	114254128	HG2_PB_SVrefine2PBcRplusDovetail_5800	N	<DEL>	10	LongReadHomRef	END=114254274;SVTYPE=DEL;SVLEN=146;SC=DeBreak,MAMnet,Sniffles2,SKSV,cuteSV,NanoVar,pbsv,SVIM,Sniffles,Smartie-sv_aln,PBHoney,Smartie-sv_asm,SVIM-asm,PAV,Dipcall;NumNeighbors=1;NumThresholdNeighbors=1;MatchId=1552;TruScore=0.666667;PctSeqSimilarity=0;PctSizeSimilarity=1;PctRecOverlap=1;SizeDiff=0;StartDistance=0;EndDistance=0	GT	./.
chr2	114280644	HG4_Ill_GATKHC_3481	N	<INS>	20	NoConsensusGT	END=114280644;SVTYPE=INS;SVLEN=55;SC=DeBreak,MAMnet,Sniffles2,SKSV,cuteSV,NanoVar,pbsv,SVIM,Sniffles,Smartie-sv_aln,PBHoney,Smartie-sv_asm,SVIM-asm,PAV,Dipcall;NumNeighbors=1;NumThresholdNeighbors=1;MatchId=1553;TruScore=0.666667;PctSeqSimilarity=0;PctSizeSimilarity=1;PctRecOverlap=1;SizeDiff=0;StartDistance=0;EndDistance=0	GT	./.
chr2	114311761	HG2_PB_SVrefine2Falcon1plusDovetail_6283	N	<DEL>	10	NoConsensusGT	END=114311873;SVTYPE=DEL;SVLEN=112;SC=DeBreak,Sniffles2,cuteSV,pbsv,SVIM,Sniffles,Smartie-sv_aln,PBHoney;NumNeighbors=1;NumThresholdNeighbors=1;MatchId=1554;TruScore=0.666667;PctSeqSimilarity=0;PctSizeSimilarity=1;PctRecOverlap=1;SizeDiff=0;StartDistance=0;EndDistance=0	GT	./.
chr2	114579059	HG4_Ill_GATKHCSBGrefine_1474	N	<DEL>	20	PASS	END=114579110;SVTYPE=DEL;SVLEN=51;SC=DeBreak,MAMnet,Sniffles2,SKSV,cuteSV,NanoVar,pbsv,SVIM,Sniffles,Smartie-sv_aln,PBHoney,Smartie-sv_asm,SVIM-asm,PAV,Dipcall;NumNeighbors=1;NumThresholdNeighbors=1;MatchId=1557;TruScore=0.666667;PctSeqSimilarity=0;PctSizeSimilarity=1;PctRecOverlap=1;SizeDiff=0;StartDistance=0;EndDistance=0	GT	0/1
chr2	115530896	HG3_Ill_150bpfermikitraw_2759	N	<DEL>	20	LongReadHomRef	END=115530959;SVTYPE=DEL;SVLEN=63;SC=DeBreak,MAMnet,Sniffles2,SKSV,cuteSV,NanoVar,pbsv,SVIM,Sniffles,Smartie-sv_aln,PBHoney,Smartie-sv_asm,SVIM-asm,PAV,Dipcall;NumNeighbors=1;NumThresholdNeighbors=1;MatchId=1560;TruScore=0.666667;PctSeqSimilarity=0;PctSizeSimilarity=1;PctRecOverlap=1;SizeDiff=0;StartDistance=0;EndDistance=0	GT	./.
chr2	116183596	HG2_10X_SVrefine210Xhap12_1646	N	<DEL>	20	LongReadHomRef	END=116184095;SVTYPE=DEL;SVLEN=499;SC=DeBreak,MAMnet,Sniffles2,SKSV,cuteSV,NanoVar,pbsv,SVIM,Sniffles,Smartie-sv_aln,PBHoney,Smartie-sv_asm,SVIM-asm,PAV,Dipcall;NumNeighbors=2;NumThresholdNeighbors=1;MatchId=1561;TruScore=0.666667;PctSeqSimilarity=0;PctSizeSimilarity=1;PctRecOverlap=1;SizeDiff=0;StartDistance=0;EndDistance=0	GT	0/0
chr2	116183896	HG4_Ill_GATKHC_3509	N	<INS>	20	LongReadHomRef	END=116183896;SVTYPE=INS;SVLEN=50;SC=DeBreak,MAMnet,Sniffles2,SKSV,cuteSV,NanoVar,pbsv,SVIM,Sniffles,Smartie-sv_aln,PBHoney,Smartie-sv_asm,SVIM-asm,PAV,Dipcall;NumNeighbors=1;NumThresholdNeighbors=1;MatchId=1562;TruScore=0.666667;PctSeqSimilarity=0;PctSizeSimilarity=1;PctRecOverlap=1;SizeDiff=0;StartDistance=0;EndDistance=0	GT	0/0
chr2	116422415	HG4_Ill_GATKHC_3511	N	<DEL>	20	LongReadHomRef	END=116422512;SVTYPE=DEL;SVLEN=97;SC=DeBreak,MAMnet,Sniffles2,SKSV,cuteSV,NanoVar,pbsv,SVIM,Sniffles,Smartie-sv_aln,PBHoney,Smartie-sv_asm,SVIM-asm,PAV,Dipcall;NumNeighbors=1;NumThresholdNeighbors=1;MatchId=1564;TruScore=0.666667;PctSeqSimilarity=0;PctSizeSimilarity=1;PctRecOverlap=1;SizeDiff=0;StartDistance=0;EndDistance=0	GT	0/0
chr2	116445166	HG4_Ill_GATKHC_3512	N	<DEL>	20	LongReadHomRef	END=116445225;SVTYPE=DEL;SVLEN=59;SC=DeBreak,MAMnet,Sniffles2,SKSV,cuteSV,NanoVar,pbsv,SVIM,Sniffles,Smartie-sv_aln,PBHoney,Smartie-sv_asm,SVIM-asm,PAV,Dipcall;NumNeighbors=1;NumThresholdNeighbors=1;MatchId=1565;TruScore=0.666667;PctSeqSimilarity=0;PctSizeSimilarity=1;PctRecOverlap=1;SizeDiff=0;StartDistance=0;EndDistance=0	GT	0/0
chr2	116695720	HG2_PB_assemblyticsfalcon_13891	N	<INS>	10	LongReadHomRef	END=116695720;SVTYPE=INS;SVLEN=6146;SC=DeBreak,MAMnet,Sniffles2,SKSV,cuteSV,NanoVar,pbsv,SVIM,Sniffles,Smartie-sv_aln,PBHoney,Smartie-sv_asm,SVIM-asm,PAV,Dipcall;NumNeighbors=1;NumThresholdNeighbors=1;MatchId=1566;TruScore=0.666667;PctSeqSimilarity=0;PctSizeSimilarity=1;PctRecOverlap=1;SizeDiff=0;StartDistance=0;EndDistance=0	GT	0/0
chr2	116975267	HG4_Ill_GATKHCSBGrefine_1485	N	<INS>	20	ClusteredCalls	END=116975267;SVTYPE=INS;SVLEN=123;SC=DeBreak,MAMnet,Sniffles2,SKSV,cuteSV,NanoVar,pbsv,SVIM,Sniffles,Smartie-sv_aln,PBHoney,Smartie-sv_asm,SVIM-asm,PAV,Dipcall;NumNeighbors=1;NumThresholdNeighbors=1;MatchId=1568;TruScore=0.666667;PctSeqSimilarity=0;PctSizeSimilarity=1;PctRecOverlap=1;SizeDiff=0;StartDistance=0;EndDistance=0	GT	0/1
chr2	117072889	HG3_Ill_GATKHC_3608	N	<DEL>	20	ClusteredCalls	END=117072941;SVTYPE=DEL;SVLEN=52;SC=DeBreak,MAMnet,Sniffles2,SKSV,cuteSV,NanoVar,pbsv,SVIM,Sniffles,Smartie-sv_aln,PBHoney,Smartie-sv_asm,SVIM-asm,PAV,Dipcall;NumNeighbors=2;NumThresholdNeighbors=2;MatchId=1569;TruScore=0.666667;PctSeqSimilarity=0;PctSizeSimilarity=1;PctRecOverlap=1;SizeDiff=0;StartDistance=0;EndDistance=0	GT	0/1
chr2	117073016	HG2_Ill_GATKHCSBGrefine_1420	N	<DEL>	20	ClusteredCalls	END=117073088;SVTYPE=DEL;SVLEN=72;SC=DeBreak,MAMnet,Sniffles2,SKSV,cuteSV,NanoVar,pbsv,SVIM,Sniffles,Smartie-sv_aln,PBHoney,Smartie-sv_asm,SVIM-asm,Dipcall;NumNeighbors=1;NumThresholdNeighbors=1;MatchId=1570;TruScore=0.666667;PctSeqSimilarity=0;PctSizeSimilarity=1;PctRecOverlap=1;SizeDiff=0;StartDistance=0;EndDistance=0	GT	0/1
chr2	117587252	HG4_Ill_svaba_2688	N	<DEL>	20	LongReadHomRef	END=117587310;SVTYPE=DEL;SVLEN=58;SC=DeBreak,MAMnet,Sniffles2,SKSV,cuteSV,NanoVar,pbsv,SVIM,Sniffles,Smartie-sv_aln,PBHoney,Smartie-sv_asm,SVIM-asm,PAV,Dipcall;NumNeighbors=1;NumThresholdNeighbors=1;MatchId=1571;TruScore=0.666667;PctSeqSimilarity=0;PctSizeSimilarity=1;PctRecOverlap=1;SizeDiff=0;StartDistance=0;EndDistance=0	GT	0/0
chr2	117587549	HG3_Ill_SVrefine2DISCOVARDovetail_1517	N	<INS>	20	PASS	END=117587549;SVTYPE=INS;SVLEN=96;SC=DeBreak,MAMnet,Sniffles2,SKSV,cuteSV,NanoVar,pbsv;NumNeighbors=1;NumThresholdNeighbors=1;MatchId=1572;TruScore=0.201389;PctSeqSimilarity=0;PctSizeSimilarity=0.604167;PctRecOverlap=0;SizeDiff=38;StartDistance=-409;EndDistance=-409	GT	1/1
chr2	117594756	HG2_10X_SVrefine210Xhap12_1652	N	<DEL>	20	LongReadHomRef	END=117594968;SVTYPE=DEL;SVLEN=212;SC=DeBreak,MAMnet,Sniffles2,SKSV,cuteSV,NanoVar,pbsv,SVIM,Sniffles,Smartie-sv_aln,PBHoney,Smartie-sv_asm,SVIM-asm,PAV,Dipcall;NumNeighbors=2;NumThresholdNeighbors=2;MatchId=1574;TruScore=0.666667;PctSeqSimilarity=0;PctSizeSimilarity=1;PctRecOverlap=1;SizeDiff=0;StartDistance=0;EndDistance=0	GT	0/0
chr2	117594756	HG3_PB_SVrefine2Falcon1Dovetail_1352	N	<DEL>	20	LongReadHomRef	END=117594916;SVTYPE=DEL;SVLEN=160;SC=DeBreak,MAMnet,Sniffles2,SKSV,cuteSV,NanoVar,SVIM,Sniffles,Smartie-sv_aln,PBHoney,Smartie-sv_asm,SVIM-asm,PAV,Dipcall;NumNeighbors=1;NumThresholdNeighbors=1;MatchId=1575;TruScore=0.666667;PctSeqSimilarity=0;PctSizeSimilarity=1;PctRecOverlap=1;SizeDiff=0;StartDistance=0;EndDistance=0	GT	0/0
chr2	117708125	HG4_PB_SVrefine2Falcon1Dovetail_1306	N	<INS>	10	LongReadHomRef	END=117708125;SVTYPE=INS;SVLEN=3040;SC=DeBreak,MAMnet,Sniffles2,SKSV,cuteSV,NanoVar,pbsv,SVIM,Sniffles,Smartie-sv_aln,PBHoney,Smartie-sv_asm,SVIM-asm,PAV,Dipcall;NumNeighbors=1;NumThresholdNeighbors=1;MatchId=1576;TruScore=0.666667;PctSeqSimilarity=0;PctSizeSimilarity=1;PctRecOverlap=1;SizeDiff=0;StartDistance=0;EndDistance=0	GT	0/0
chr2	117801030	HG3_PB_pbsv_2164	N	<INS>	20	PASS	END=117801030;SVTYPE=INS;SVLEN=61;SC=DeBreak,MAMnet,Sniffles2,SKSV,NanoVar,pbsv,SVIM,Sniffles,Smartie-sv_aln,PBHoney,SVIM-asm,Dipcall;NumNeighbors=1;NumThresholdNeighbors=1;MatchId=1578;TruScore=0.666667;PctSeqSimilarity=0;PctSizeSimilarity=1;PctRecOverlap=1;SizeDiff=0;StartDistance=0;EndDistance=0	GT	0/1
chr2	117802065	HG3_Ill_250bpfermikitraw_2874	N	<INS>	20	NoConsensusGT	END=117802065;SVTYPE=INS;SVLEN=83;SC=DeBreak,MAMnet,SKSV,cuteSV,pbsv,Smartie-sv_aln,PBHoney,Smartie-sv_asm,SVIM-asm,PAV,Dipcall;NumNeighbors=1;NumThresholdNeighbors=1;MatchId=1579;TruScore=0.666667;PctSeqSimilarity=0;PctSizeSimilarity=1;PctRecOverlap=1;SizeDiff=0;StartDistance=0;EndDistance=0	GT	./.
chr2	118035925	HG3_Ill_GATKHC_3621	N	<INS>	20	ClusteredCalls	END=118035925;SVTYPE=INS;SVLEN=94;SC=DeBreak,MAMnet,Sniffles2,SKSV,cuteSV,NanoVar,pbsv,Sniffles,PBHoney,Smartie-sv_asm,SVIM-asm,PAV,Dipcall;NumNeighbors=1;NumThresholdNeighbors=1;MatchId=1580;TruScore=0.666667;PctSeqSimilarity=0;PctSizeSimilarity=1;PctRecOverlap=1;SizeDiff=0;StartDistance=0;EndDistance=0	GT	1/1
chr2	118171120	HG3_PB_pbsv_2171	N	<DEL>	20	ClusteredCalls	END=118171230;SVTYPE=DEL;SVLEN=110;SC=DeBreak,MAMnet,Sniffles2,SKSV,cuteSV,NanoVar,pbsv,SVIM,Sniffles;NumNeighbors=1;NumThresholdNeighbors=1;MatchId=1581;TruScore=0.220884;PctSeqSimilarity=0;PctSizeSimilarity=0.662651;PctRecOverlap=0;SizeDiff=-56;StartDistance=-220;EndDistance=-276	GT	0/1
chr2	118305089	HG2_PB_SVrefine2Falcon2Bionano_856	N	<INS>	20	ClusteredCalls	END=118305089;SVTYPE=INS;SVLEN=120;SC=DeBreak,MAMnet,Sniffles2,SKSV,cuteSV,NanoVar,pbsv,SVIM,Sniffles,Smartie-sv_aln,PBHoney,Smartie-sv_asm,SVIM-asm,PAV,Dipcall;NumNeighbors=2;NumThresholdNeighbors=2;MatchId=1583;TruScore=0.666667;PctSeqSimilarity=0;PctSizeSimilarity=1;PctRecOverlap=1;SizeDiff=0;StartDistance=0;EndDistance=0	GT	0/1
chr2	118367221	HG2_PB_assemblyticsPBcR_13505	N	<DEL>	10	LongReadHomRef	END=118367701;SVTYPE=DEL;SVLEN=480;SC=DeBreak,MAMnet,Sniffles2,SKSV,cuteSV,NanoVar,pbsv,SVIM,Sniffles,Smartie-sv_aln,PBHoney,Smartie-sv_asm,SVIM-asm,PAV,Dipcall;NumNeighbors=1;NumThresholdNeighbors=1;MatchId=1586;TruScore=0.666667;PctSeqSimilarity=0;PctSizeSimilarity=1;PctRecOverlap=1;SizeDiff=0;StartDistance=0;EndDistance=0	GT	0/0
chr2	118400994	HG2_PB_assemblyticsfalcon_13924	N	<DEL>	20	LongReadHomRef	END=118401117;SVTYPE=DEL;SVLEN=123;SC=DeBreak,MAMnet,Sniffles2,SKSV,cuteSV,NanoVar,pbsv,SVIM,Sniffles,Smartie-sv_aln,PBHoney,Smartie-sv_asm,SVIM-asm,PAV,Dipcall;NumNeighbors=1;NumThresholdNeighbors=1;MatchId=1588;TruScore=0.666667;PctSeqSimilarity=0;PctSizeSimilarity=1;PctRecOverlap=1;SizeDiff=0;StartDistance=0;EndDistance=0	GT	0/0
chr2	118739662	HG2_Ill_svaba_2648	N	<DEL>	10	LongReadHomRef	END=118739774;SVTYPE=DEL;SVLEN=112;SC=DeBreak,MAMnet,Sniffles2,SKSV,cuteSV,NanoVar,pbsv,SVIM,Sniffles,Smartie-sv_aln,PBHoney,Smartie-sv_asm,SVIM-asm,PAV,Dipcall;NumNeighbors=1;NumThresholdNeighbors=1;MatchId=1590;TruScore=0.666667;PctSeqSimilarity=0;PctSizeSimilarity=1;PctRecOverlap=1;SizeDiff=0;StartDistance=0;EndDistance=0	GT	./.
chr2	119060409	HG3_Ill_GATKHC_3630	N	<INS>	20	ClusteredCalls	END=119060409;SVTYPE=INS;SVLEN=52;SC=DeBreak,MAMnet,Sniffles2,SKSV,cuteSV,NanoVar,pbsv,SVIM,Sniffles,Smartie-sv_aln,PBHoney,Smartie-sv_asm,PAV;NumNeighbors=1;NumThresholdNeighbors=1;MatchId=1595;TruScore=0.666667;PctSeqSimilarity=0;PctSizeSimilarity=1;PctRecOverlap=1;SizeDiff=0;StartDistance=0;EndDistance=0	GT	0/1
chr2	119894257	HG3_PB_assemblyticsfalcon_13985	N	<DEL>	20	LongReadHomRef	END=119894358;SVTYPE=DEL;SVLEN=101;SC=DeBreak,MAMnet,Sniffles2,SKSV,cuteSV,NanoVar,pbsv,SVIM,Sniffles,Smartie-sv_aln,PBHoney,Smartie-sv_asm,SVIM-asm,PAV,Dipcall;NumNeighbors=1;NumThresholdNeighbors=1;MatchId=1597;TruScore=0.666667;PctSeqSimilarity=0;PctSizeSimilarity=1;PctRecOverlap=1;SizeDiff=0;StartDistance=0;EndDistance=0	GT	0/0
chr2	120202122	HG2_10X_allpass_328	N	<DEL>	10	LongReadHomRef	END=120202458;SVTYPE=DEL;SVLEN=336;SC=DeBreak,MAMnet,Sniffles2,SKSV,cuteSV,NanoVar,pbsv,SVIM,Sniffles,Smartie-sv_aln,PBHoney,Smartie-sv_asm,SVIM-asm,PAV,Dipcall;NumNeighbors=1;NumThresholdNeighbors=1;MatchId=1600;TruScore=0.666667;PctSeqSimilarity=0;PctSizeSimilarity=1;PctRecOverlap=1;SizeDiff=0;StartDistance=0;EndDistance=0	GT	0/0
chr2	120328543	HG2_Ill_MetaSV_2596	N	<DEL>	10	LongReadHomRef	END=120329265;SVTYPE=DEL;SVLEN=722;SC=DeBreak,MAMnet,Sniffles2,SKSV,cuteSV,NanoVar,pbsv,SVIM,Sniffles,Smartie-sv_aln,PBHoney,Smartie-sv_asm,SVIM-asm,PAV,Dipcall;NumNeighbors=1;NumThresholdNeighbors=1;MatchId=1605;TruScore=0.666667;PctSeqSimilarity=0;PctSizeSimilarity=1;PctRecOverlap=1;SizeDiff=0;StartDistance=0;EndDistance=0	GT	0/0
chr2	120578390	HG4_Ill_svaba_2720	N	<DEL>	10	LongReadHomRef	END=120578471;SVTYPE=DEL;SVLEN=81;SC=DeBreak,MAMnet,Sniffles2,SKSV,cuteSV,NanoVar,pbsv,SVIM,Sniffles,Smartie-sv_aln,PBHoney,Smartie-sv_asm,SVIM-asm,PAV,Dipcall;NumNeighbors=1;NumThresholdNeighbors=1;MatchId=1606;TruScore=0.666667;PctSeqSimilarity=0;PctSizeSimilarity=1;PctRecOverlap=1;SizeDiff=0;StartDistance=0;EndDistance=0	GT	0/0
chr2	120601803	HG4_PB_pbsv_2230	N	<INS>	10	NoConsensusGT	END=120601803;SVTYPE=INS;SVLEN=233;SC=DeBreak,MAMnet,SKSV,cuteSV,NanoVar,SVIM,Sniffles,PBHoney,SVIM-asm;NumNeighbors=1;NumThresholdNeighbors=1;MatchId=1607;TruScore=0.666667;PctSeqSimilarity=0;PctSizeSimilarity=1;PctRecOverlap=1;SizeDiff=0;StartDistance=0;EndDistance=0	GT	./.
chr2	121481222	HG2_Ill_SVrefine2DISCOVARplusDovetail_6835	N	<INS>	20	ClusteredCalls	END=121481222;SVTYPE=INS;SVLEN=169;SC=DeBreak,MAMnet,SKSV,cuteSV,NanoVar;NumNeighbors=1;NumThresholdNeighbors=1;MatchId=1609;TruScore=0.171598;PctSeqSimilarity=0;PctSizeSimilarity=0.514793;PctRecOverlap=0;SizeDiff=82;StartDistance=-26;EndDistance=-26	GT	0/1
chr2	121639212	HG4_Ill_GATKHCSBGrefine_1510	N	<DEL>	10	LongReadHomRef	END=121639366;SVTYPE=DEL;SVLEN=154;SC=DeBreak,MAMnet,Sniffles2,SKSV,cuteSV,NanoVar,pbsv,SVIM,Sniffles,Smartie-sv_aln,PBHoney,Smartie-sv_asm,SVIM-asm,PAV,Dipcall;NumNeighbors=2;NumThresholdNeighbors=1;MatchId=1611;TruScore=0.666667;PctSeqSimilarity=0;PctSizeSimilarity=1;PctRecOverlap=1;SizeDiff=0;StartDistance=0;EndDistance=0	GT	0/0
chr2	121639343	HG3_PB_assemblyticsfalcon_14000	N	<INS>	10	ClusteredCalls	END=121639343;SVTYPE=INS;SVLEN=80;SC=DeBreak,MAMnet,Sniffles2,SKSV,cuteSV,NanoVar,pbsv,SVIM,Sniffles,Smartie-sv_aln,PBHoney,Smartie-sv_asm,PAV,Dipcall;NumNeighbors=1;NumThresholdNeighbors=1;MatchId=1613;TruScore=0.666667;PctSeqSimilarity=0;PctSizeSimilarity=1;PctRecOverlap=1;SizeDiff=0;StartDistance=0;EndDistance=0	GT	1/1
chr2	121797805	HG3_10X_allpass_409	N	<DEL>	20	LongReadHomRef	END=121798399;SVTYPE=DEL;SVLEN=594;SC=DeBreak,MAMnet,Sniffles2,SKSV,cuteSV,NanoVar,pbsv,SVIM,Sniffles,Smartie-sv_aln,PBHoney,Smartie-sv_asm,SVIM-asm,PAV,Dipcall;NumNeighbors=1;NumThresholdNeighbors=1;MatchId=1615;TruScore=0.666667;PctSeqSimilarity=0;PctSizeSimilarity=1;PctRecOverlap=1;SizeDiff=0;StartDistance=0;EndDistance=0	GT	0/0
chr2	121864847	HG4_Ill_250bpfermikitraw_2935	N	<DEL>	10	ClusteredCalls	END=121864904;SVTYPE=DEL;SVLEN=57;SC=DeBreak,MAMnet,Sniffles2,SKSV,cuteSV,NanoVar,pbsv,SVIM,Sniffles,Smartie-sv_aln,PBHoney,Smartie-sv_asm,SVIM-asm,PAV,Dipcall;NumNeighbors=2;NumThresholdNeighbors=1;MatchId=1616;TruScore=0.666667;PctSeqSimilarity=0;PctSizeSimilarity=1;PctRecOverlap=1;SizeDiff=0;StartDistance=0;EndDistance=0	GT	0/1
chr2	121865154	HG4_Ill_150bpfermikitraw_2832	N	<INS>	10	ClusteredCalls	END=121865154;SVTYPE=INS;SVLEN=50;SC=DeBreak,MAMnet,Sniffles2,cuteSV,NanoVar,pbsv,SVIM,Sniffles,Smartie-sv_aln,PBHoney,Smartie-sv_asm,SVIM-asm,PAV,Dipcall;NumNeighbors=1;NumThresholdNeighbors=1;MatchId=1617;TruScore=0.666667;PctSeqSimilarity=0;PctSizeSimilarity=1;PctRecOverlap=1;SizeDiff=0;StartDistance=0;EndDistance=0	GT	0/1
chr2	122650644	HG2_Ill_svaba_2687	N	<DEL>	20	LongReadHomRef	END=122650744;SVTYPE=DEL;SVLEN=100;SC=DeBreak,MAMnet,Sniffles2,SKSV,cuteSV,NanoVar,pbsv,SVIM,Sniffles,Smartie-sv_aln,PBHoney,Smartie-sv_asm,SVIM-asm,PAV,Dipcall;NumNeighbors=1;NumThresholdNeighbors=1;MatchId=1620;TruScore=0.666667;PctSeqSimilarity=0;PctSizeSimilarity=1;PctRecOverlap=1;SizeDiff=0;StartDistance=0;EndDistance=0	GT	0/0
chr2	123031595	HG2_Ill_SpiralSDKrefine_8824	N	<DEL>	20	ClusteredCalls	END=123031695;SVTYPE=DEL;SVLEN=100;SC=DeBreak,MAMnet,Sniffles2,SKSV,cuteSV,NanoVar;NumNeighbors=1;NumThresholdNeighbors=1;MatchId=1622;TruScore=0.507459;PctSeqSimilarity=0;PctSizeSimilarity=0.76;PctRecOverlap=0.762376;SizeDiff=24;StartDistance=-7;EndDistance=17	GT	0/1
chr2	123330661	HG4_PB_pbsv_2245	N	<INS>	20	LongReadHomRef	END=123330661;SVTYPE=INS;SVLEN=323;SC=DeBreak,MAMnet,Sniffles2,SKSV,cuteSV,NanoVar,pbsv,SVIM,Sniffles,Smartie-sv_aln,PBHoney,Smartie-sv_asm,SVIM-asm,PAV,Dipcall;NumNeighbors=1;NumThresholdNeighbors=1;MatchId=1625;TruScore=0.666667;PctSeqSimilarity=0;PctSizeSimilarity=1;PctRecOverlap=1;SizeDiff=0;StartDistance=0;EndDistance=0	GT	./.
chr2	123369995	HG3_PB_SVrefine2Falcon1Dovetail_1383	N	<INS>	20	LongReadHomRef	END=123369995;SVTYPE=INS;SVLEN=312;SC=DeBreak,MAMnet,Sniffles2,SKSV,cuteSV,NanoVar,pbsv,SVIM,Sniffles,Smartie-sv_aln,PBHoney,Smartie-sv_asm,SVIM-asm,PAV,Dipcall;NumNeighbors=1;NumThresholdNeighbors=1;MatchId=1626;TruScore=0.666667;PctSeqSimilarity=0;PctSizeSimilarity=1;PctRecOverlap=1;SizeDiff=0;StartDistance=0;EndDistance=0	GT	0/0
chr2	123783289	HG3_Ill_manta_466	N	<DEL>	20	LongReadHomRef	END=123783518;SVTYPE=DEL;SVLEN=229;SC=DeBreak,MAMnet,Sniffles2,SKSV,cuteSV,NanoVar,pbsv,SVIM,Sniffles,Smartie-sv_aln,PBHoney,Smartie-sv_asm,SVIM-asm,PAV,Dipcall;NumNeighbors=1;NumThresholdNeighbors=1;MatchId=1627;TruScore=0.666667;PctSeqSimilarity=0;PctSizeSimilarity=1;PctRecOverlap=1;SizeDiff=0;StartDistance=0;EndDistance=0	GT	0/0
chr2	123992031	HG2_Ill_Krunchall_2973	N	<DEL>	20	ClusteredCalls	END=123992087;SVTYPE=DEL;SVLEN=56;SC=DeBreak,MAMnet,SKSV,cuteSV,PBHoney;NumNeighbors=1;NumThresholdNeighbors=1;MatchId=1629;TruScore=0.666667;PctSeqSimilarity=0;PctSizeSimilarity=1;PctRecOverlap=1;SizeDiff=0;StartDistance=0;EndDistance=0	GT	1/1
chr2	124054916	HG3_PB_HySA_3428	N	<INS>	20	LongReadHomRef	END=124054916;SVTYPE=INS;SVLEN=321;SC=DeBreak,MAMnet,Sniffles2,SKSV,cuteSV,NanoVar,pbsv,SVIM,Sniffles,Smartie-sv_aln,PBHoney,Smartie-sv_asm,SVIM-asm,PAV,Dipcall;NumNeighbors=1;NumThresholdNeighbors=1;MatchId=1630;TruScore=0.666667;PctSeqSimilarity=0;PctSizeSimilarity=1;PctRecOverlap=1;SizeDiff=0;StartDistance=0;EndDistance=0	GT	0/0
chr2	124074370	HG3_Ill_250bpfermikitraw_2926	N	<DEL>	20	ClusteredCalls	END=124074430;SVTYPE=DEL;SVLEN=60;SC=DeBreak,MAMnet,Sniffles2,SKSV,NanoVar,Sniffles,Smartie-sv_aln,PBHoney,Smartie-sv_asm,SVIM-asm,PAV;NumNeighbors=1;NumThresholdNeighbors=1;MatchId=1631;TruScore=0.666667;PctSeqSimilarity=0;PctSizeSimilarity=1;PctRecOverlap=1;SizeDiff=0;StartDistance=0;EndDistance=0	GT	1/1
chr2	124440204	HG2_PB_pbsv_2236	N	<INS>	10	PASS	END=124440204;SVTYPE=INS;SVLEN=1424;SC=DeBreak,MAMnet,Sniffles2,SKSV,cuteSV,SVIM,Sniffles,Smartie-sv_aln,PBHoney;NumNeighbors=1;NumThresholdNeighbors=1;MatchId=1632;TruScore=0.666667;PctSeqSimilarity=0;PctSizeSimilarity=1;PctRecOverlap=1;SizeDiff=0;StartDistance=0;EndDistance=0	GT	1/1
chr2	124441887	HG4_PB_SVrefine2Falcon1Dovetail_1343	N	<DEL>	20	NoConsensusGT	END=124442244;SVTYPE=DEL;SVLEN=357;SC=DeBreak,MAMnet,Sniffles2,SKSV,cuteSV,NanoVar,pbsv,SVIM,Sniffles,Smartie-sv_aln,PBHoney,Smartie-sv_asm,SVIM-asm,PAV,Dipcall;NumNeighbors=2;NumThresholdNeighbors=2;MatchId=1633;TruScore=0.666667;PctSeqSimilarity=0;PctSizeSimilarity=1;PctRecOverlap=1;SizeDiff=0;StartDistance=0;EndDistance=0	GT	./.
chr2	124441887	HG4_PB_SVrefine2PBcRDovetail_1188	N	<DEL>	20	PASS	END=124442125;SVTYPE=DEL;SVLEN=238;SC=DeBreak,MAMnet,SKSV,cuteSV,SVIM,Sniffles,Smartie-sv_aln;NumNeighbors=1;NumThresholdNeighbors=1;MatchId=1634;TruScore=0.666667;PctSeqSimilarity=0;PctSizeSimilarity=1;PctRecOverlap=1;SizeDiff=0;StartDistance=0;EndDistance=0	GT	0/1
chr2	124542045	HG4_Ill_250bpfermikitraw_2967	N	<INS>	20	NoConsensusGT	END=124542045;SVTYPE=INS;SVLEN=78;SC=DeBreak,MAMnet,Sniffles2,SKSV,cuteSV,NanoVar,pbsv,Sniffles,Smartie-sv_aln,PBHoney,Smartie-sv_asm,SVIM-asm,PAV,Dipcall;NumNeighbors=1;NumThresholdNeighbors=1;MatchId=1635;TruScore=0.666667;PctSeqSimilarity=0;PctSizeSimilarity=1;PctRecOverlap=1;SizeDiff=0;StartDistance=0;EndDistance=0	GT	./.
chr2	124713361	HG4_PB_SVrefine2Falcon1Dovetail_1344	N	<INS>	20	PASS	END=124713361;SVTYPE=INS;SVLEN=217;SC=DeBreak,MAMnet,Sniffles;NumNeighbors=1;NumThresholdNeighbors=1;MatchId=1636;TruScore=0.666667;PctSeqSimilarity=0;PctSizeSimilarity=1;PctRecOverlap=1;SizeDiff=0;StartDistance=0;EndDistance=0	GT	0/1
chr2	125051757	HG4_Ill_SVrefine2DISCOVARDovetail_1631	N	<INS>	20	LongReadHomRef	END=125051757;SVTYPE=INS;SVLEN=327;SC=DeBreak,MAMnet,Sniffles2,SKSV,cuteSV,NanoVar,pbsv,SVIM,Sniffles,Smartie-sv_aln,PBHoney,Smartie-sv_asm,SVIM-asm,PAV,Dipcall;NumNeighbors=1;NumThresholdNeighbors=1;MatchId=1637;TruScore=0.666667;PctSeqSimilarity=0;PctSizeSimilarity=1;PctRecOverlap=1;SizeDiff=0;StartDistance=0;EndDistance=0	GT	0/0
chr2	125569529	HG3_PB_assemblyticsfalcon_14036	N	<DEL>	10	LongReadHomRef	END=125569704;SVTYPE=DEL;SVLEN=175;SC=DeBreak,MAMnet,Sniffles2,SKSV,cuteSV,NanoVar,pbsv,SVIM,Sniffles,Smartie-sv_aln,PBHoney,Smartie-sv_asm,SVIM-asm,PAV,Dipcall;NumNeighbors=2;NumThresholdNeighbors=1;MatchId=1638;TruScore=0.666667;PctSeqSimilarity=0;PctSizeSimilarity=1;PctRecOverlap=1;SizeDiff=0;StartDistance=0;EndDistance=0	GT	./.
chr2	125569641	HG4_Ill_GATKHCSBGrefine_1526	N	<DEL>	10	ClusteredCalls	END=125569697;SVTYPE=DEL;SVLEN=56;SC=DeBreak,MAMnet,Sniffles2,SKSV,cuteSV,NanoVar,pbsv,SVIM,Sniffles,Smartie-sv_aln,PBHoney,Smartie-sv_asm,SVIM-asm,PAV,Dipcall;NumNeighbors=1;NumThresholdNeighbors=1;MatchId=1640;TruScore=0.666667;PctSeqSimilarity=0;PctSizeSimilarity=1;PctRecOverlap=1;SizeDiff=0;StartDistance=0;EndDistance=0	GT	0/1
chr2	125766557	HG3_PB_pbsv_2222	N	<INS>	20	LongReadHomRef	END=125766557;SVTYPE=INS;SVLEN=182;SC=DeBreak,MAMnet,Sniffles2,SKSV,cuteSV,NanoVar,pbsv,SVIM,Sniffles,Smartie-sv_aln,PBHoney,Smartie-sv_asm,SVIM-asm,PAV,Dipcall;NumNeighbors=1;NumThresholdNeighbors=1;MatchId=1641;TruScore=0.666667;PctSeqSimilarity=0;PctSizeSimilarity=1;PctRecOverlap=1;SizeDiff=0;StartDistance=0;EndDistance=0	GT	0/0
chr2	125863946	HG3_Ill_GATKHC_3696	N	<DEL>	20	LongReadHomRef	END=125864012;SVTYPE=DEL;SVLEN=66;SC=DeBreak,MAMnet,Sniffles2,SKSV,cuteSV,NanoVar,pbsv,SVIM,Sniffles,Smartie-sv_aln,PBHoney,Smartie-sv_asm,SVIM-asm,PAV,Dipcall;NumNeighbors=1;NumThresholdNeighbors=1;MatchId=1642;TruScore=0.666667;PctSeqSimilarity=0;PctSizeSimilarity=1;PctRecOverlap=1;SizeDiff=0;StartDistance=0;EndDistance=0	GT	./.
chr2	126368484	HG3_PB_SVrefine2Falcon1Dovetail_1393	N	<DEL>	20	LongReadHomRef	END=126370217;SVTYPE=DEL;SVLEN=1733;SC=DeBreak,MAMnet,Sniffles2,SKSV,cuteSV,NanoVar,pbsv,SVIM,Sniffles,Smartie-sv_aln,PBHoney,Smartie-sv_asm,SVIM-asm,PAV,Dipcall;NumNeighbors=1;NumThresholdNeighbors=1;MatchId=1643;TruScore=0.666667;PctSeqSimilarity=0;PctSizeSimilarity=1;PctRecOverlap=1;SizeDiff=0;StartDistance=0;EndDistance=0	GT	0/0
chr2	126509711	HG3_PB_SVrefine2Falcon1Dovetail_1397	N	<DEL>	20	LongReadHomRef	END=126510598;SVTYPE=DEL;SVLEN=887;SC=DeBreak,MAMnet,Sniffles2,SKSV,cuteSV,NanoVar,pbsv,SVIM,Sniffles,Smartie-sv_aln,PBHoney,Smartie-sv_asm,SVIM-asm,PAV,Dipcall;NumNeighbors=1;NumThresholdNeighbors=1;MatchId=1645;TruScore=0.666667;PctSeqSimilarity=0;PctSizeSimilarity=1;PctRecOverlap=1;SizeDiff=0;StartDistance=0;EndDistance=0	GT	0/0
chr2	126652375	HG2_PB_SVrefine2Falcon1plusDovetail_6338	N	<INS>	10	ClusteredCalls	END=126652375;SVTYPE=INS;SVLEN=143;SC=DeBreak,MAMnet,Sniffles2,SKSV,cuteSV,NanoVar,pbsv,SVIM,Sniffles,Smartie-sv_aln,PBHoney,Smartie-sv_asm,SVIM-asm,PAV,Dipcall;NumNeighbors=2;NumThresholdNeighbors=1;MatchId=1646;TruScore=0.666667;PctSeqSimilarity=0;PctSizeSimilarity=1;PctRecOverlap=1;SizeDiff=0;StartDistance=0;EndDistance=0	GT	0/1
chr2	126652468	HG2_Ill_150bpfermikitraw_2735	N	<DEL>	20	ClusteredCalls	END=126652540;SVTYPE=DEL;SVLEN=72;SC=DeBreak,MAMnet,SKSV,cuteSV,NanoVar,pbsv;NumNeighbors=1;NumThresholdNeighbors=1;MatchId=1647;TruScore=0.25;PctSeqSimilarity=0;PctSizeSimilarity=0.75;PctRecOverlap=0;SizeDiff=18;StartDistance=-195;EndDistance=-177	GT	0/1
chr2	127950334	HG2_PB_SVrefine2PBcRplusDovetail_5859	N	<INS>	10	NoConsensusGT	END=127950334;SVTYPE=INS;SVLEN=256;SC=DeBreak,MAMnet,Sniffles2,SKSV,cuteSV,NanoVar,pbsv,SVIM,Sniffles,Smartie-sv_aln,PBHoney,Smartie-sv_asm,SVIM-asm,PAV,Dipcall;NumNeighbors=1;NumThresholdNeighbors=1;MatchId=1650;TruScore=0.666667;PctSeqSimilarity=0;PctSizeSimilarity=1;PctRecOverlap=1;SizeDiff=0;StartDistance=0;EndDistance=0	GT	./.
chr2	128544950	HG3_PB_SVrefine2PBcRDovetail_1163	N	<DEL>	20	NoConsensusGT	END=128545126;SVTYPE=DEL;SVLEN=176;SC=DeBreak,MAMnet,Sniffles2,SKSV,cuteSV,NanoVar,pbsv,SVIM,Sniffles,Smartie-sv_aln,PBHoney,Smartie-sv_asm,SVIM-asm,PAV,Dipcall;NumNeighbors=1;NumThresholdNeighbors=1;MatchId=1652;TruScore=0.666667;PctSeqSimilarity=0;PctSizeSimilarity=1;PctRecOverlap=1;SizeDiff=0;StartDistance=0;EndDistance=0	GT	./.
chr2	128546077	HG2_Ill_svaba_2738	N	<DEL>	10	ClusteredCalls	END=128546127;SVTYPE=DEL;SVLEN=50;SC=DeBreak,MAMnet,SKSV,cuteSV,NanoVar,SVIM,Sniffles,PBHoney;NumNeighbors=1;NumThresholdNeighbors=1;MatchId=1654;TruScore=0.666667;PctSeqSimilarity=0;PctSizeSimilarity=1;PctRecOverlap=1;SizeDiff=0;StartDistance=0;EndDistance=0	GT	0/1
chr2	128638892	HG3_PB_SVrefine2PBcRDovetail_1164	N	<INS>	10	LongReadHomRef	END=128638892;SVTYPE=INS;SVLEN=330;SC=DeBreak,MAMnet,Sniffles2,SKSV,cuteSV,NanoVar,pbsv,SVIM,Sniffles,Smartie-sv_aln,PBHoney,Smartie-sv_asm,SVIM-asm,PAV,Dipcall;NumNeighbors=1;NumThresholdNeighbors=1;MatchId=1655;TruScore=0.666667;PctSeqSimilarity=0;PctSizeSimilarity=1;PctRecOverlap=1;SizeDiff=0;StartDistance=0;EndDistance=0	GT	0/0
chr2	128965991	HG2_Ill_MetaSV_2611	N	<DEL>	10	LongReadHomRef	END=128966503;SVTYPE=DEL;SVLEN=512;SC=DeBreak,MAMnet,Sniffles2,SKSV,cuteSV,NanoVar,pbsv,SVIM,Sniffles,Smartie-sv_aln,PBHoney,Smartie-sv_asm,SVIM-asm,PAV,Dipcall;NumNeighbors=2;NumThresholdNeighbors=1;MatchId=1657;TruScore=0.666667;PctSeqSimilarity=0;PctSizeSimilarity=1;PctRecOverlap=1;SizeDiff=0;StartDistance=0;EndDistance=0	GT	0/0
chr2	128966171	HG2_10X_allpass_334	N	<DEL>	20	LongReadHomRef	END=128966249;SVTYPE=DEL;SVLEN=78;SC=DeBreak,MAMnet,Sniffles2,SKSV,cuteSV,NanoVar,pbsv,SVIM,Sniffles,Smartie-sv_aln,PBHoney;NumNeighbors=1;NumThresholdNeighbors=1;MatchId=1658;TruScore=0.666667;PctSeqSimilarity=0;PctSizeSimilarity=1;PctRecOverlap=1;SizeDiff=0;StartDistance=0;EndDistance=0	GT	0/0
chr2	128983545	HG3_PB_SVrefine2Falcon1Dovetail_1409	N	<DEL>	20	NoConsensusGT	END=128983729;SVTYPE=DEL;SVLEN=184;SC=DeBreak,MAMnet,Sniffles2,SKSV,cuteSV,NanoVar,pbsv,SVIM,Sniffles,Smartie-sv_aln,PBHoney,Smartie-sv_asm,SVIM-asm,PAV,Dipcall;NumNeighbors=1;NumThresholdNeighbors=1;MatchId=1659;TruScore=0.666667;PctSeqSimilarity=0;PctSizeSimilarity=1;PctRecOverlap=1;SizeDiff=0;StartDistance=0;EndDistance=0	GT	./.
chr2	129055643	HG3_Ill_GATKHCSBGrefine_1475	N	<INS>	20	LongReadHomRef	END=129055643;SVTYPE=INS;SVLEN=289;SC=DeBreak,MAMnet,Sniffles2,SKSV,cuteSV,NanoVar,pbsv,SVIM,Sniffles,Smartie-sv_aln,PBHoney,Smartie-sv_asm,SVIM-asm,PAV,Dipcall;NumNeighbors=1;NumThresholdNeighbors=1;MatchId=1660;TruScore=0.666667;PctSeqSimilarity=0;PctSizeSimilarity=1;PctRecOverlap=1;SizeDiff=0;StartDistance=0;EndDistance=0	GT	0/0
chr2	129098657	HG2_PB_SVrefine2Falcon1plusDovetail_6349	N	<DEL>	10	ClusteredCalls	END=129098877;SVTYPE=DEL;SVLEN=220;SC=DeBreak,MAMnet,Sniffles2,SKSV,cuteSV,NanoVar,pbsv,Sniffles,Smartie-sv_aln,PBHoney,Smartie-sv_asm,SVIM-asm,PAV,Dipcall;NumNeighbors=1;NumThresholdNeighbors=1;MatchId=1662;TruScore=0.666667;PctSeqSimilarity=0;PctSizeSimilarity=1;PctRecOverlap=1;SizeDiff=0;StartDistance=0;EndDistance=0	GT	0/1
chr2	129228403	HG2_10X_SVrefine210Xhap12_1713	N	<DEL>	20	LongReadHomRef	END=129229123;SVTYPE=DEL;SVLEN=720;SC=DeBreak,MAMnet,Sniffles2,SKSV,cuteSV,NanoVar,pbsv,SVIM,Sniffles,Smartie-sv_aln,PBHoney,Smartie-sv_asm,SVIM-asm,PAV,Dipcall;NumNeighbors=3;NumThresholdNeighbors=2;MatchId=1663;TruScore=0.666667;PctSeqSimilarity=0;PctSizeSimilarity=1;PctRecOverlap=1;SizeDiff=0;StartDistance=0;EndDistance=0	GT	0/0
chr2	129228585	HG2_Ill_breakscan11_297	N	<DEL>	20	LongReadHomRef	END=129229038;SVTYPE=DEL;SVLEN=453;SC=DeBreak,MAMnet,Sniffles2,SKSV,cuteSV,NanoVar,pbsv,SVIM,Sniffles,Smartie-sv_aln,PBHoney,Smartie-sv_asm,SVIM-asm,PAV,Dipcall;NumNeighbors=2;NumThresholdNeighbors=1;MatchId=1664;TruScore=0.666667;PctSeqSimilarity=0;PctSizeSimilarity=1;PctRecOverlap=1;SizeDiff=0;StartDistance=0;EndDistance=0	GT	./.
chr2	129228975	HG2_PB_pbsv_2264	N	<DEL>	10	ClusteredCalls	END=129229138;SVTYPE=DEL;SVLEN=163;SC=DeBreak,MAMnet,Sniffles2,SKSV,cuteSV,NanoVar,pbsv,SVIM,Sniffles,Smartie-sv_aln,PBHoney,Smartie-sv_asm,SVIM-asm,PAV,Dipcall;NumNeighbors=1;NumThresholdNeighbors=1;MatchId=1665;TruScore=0.666667;PctSeqSimilarity=0;PctSizeSimilarity=1;PctRecOverlap=1;SizeDiff=0;StartDistance=0;EndDistance=0	GT	0/1
chr2	129421947	HG3_Ill_GATKHCSBGrefine_1477	N	<DEL>	10	LongReadHomRef	END=129422019;SVTYPE=DEL;SVLEN=72;SC=DeBreak,MAMnet,Sniffles2,SKSV,cuteSV,NanoVar,pbsv,SVIM,Sniffles,Smartie-sv_aln,PBHoney,Smartie-sv_asm,SVIM-asm,PAV,Dipcall;NumNeighbors=1;NumThresholdNeighbors=1;MatchId=1666;TruScore=0.666667;PctSeqSimilarity=0;PctSizeSimilarity=1;PctRecOverlap=1;SizeDiff=0;StartDistance=0;EndDistance=0	GT	0/0
chr2	129526235	HG4_Ill_MetaSV_2705	N	<DEL>	10	LongReadHomRef	END=129526342;SVTYPE=DEL;SVLEN=107;SC=DeBreak,MAMnet,Sniffles2,SKSV,cuteSV,NanoVar,pbsv,SVIM,Sniffles,Smartie-sv_aln,PBHoney,Smartie-sv_asm,SVIM-asm,PAV,Dipcall;NumNeighbors=1;NumThresholdNeighbors=1;MatchId=1667;TruScore=0.666667;PctSeqSimilarity=0;PctSizeSimilarity=1;PctRecOverlap=1;SizeDiff=0;StartDistance=0;EndDistance=0	GT	0/0
chr2	129549994	HG2_Ill_scalpel_2108	N	<DEL>	10	LongReadHomRef	END=129550094;SVTYPE=DEL;SVLEN=100;SC=DeBreak,MAMnet,Sniffles2,SKSV,cuteSV,NanoVar,pbsv,SVIM,Sniffles,Smartie-sv_aln,PBHoney,Smartie-sv_asm,SVIM-asm,PAV,Dipcall;NumNeighbors=3;NumThresholdNeighbors=2;MatchId=1668;TruScore=0.666667;PctSeqSimilarity=0;PctSizeSimilarity=1;PctRecOverlap=1;SizeDiff=0;StartDistance=0;EndDistance=0	GT	0/0
chr2	129550037	HG2_Ill_GATKHCSBGrefine_1476	N	<DEL>	10	LongReadHomRef	END=129550117;SVTYPE=DEL;SVLEN=80;SC=DeBreak,MAMnet,Sniffles2,SKSV,cuteSV,NanoVar,pbsv,SVIM,Sniffles,Smartie-sv_aln,PBHoney,Smartie-sv_asm,SVIM-asm,PAV,Dipcall;NumNeighbors=2;NumThresholdNeighbors=1;MatchId=1669;TruScore=0.666667;PctSeqSimilarity=0;PctSizeSimilarity=1;PctRecOverlap=1;SizeDiff=0;StartDistance=0;EndDistance=0	GT	0/0
chr2	129550272	HG3_PB_SVrefine2Falcon1Dovetail_1412	N	<INS>	20	NoConsensusGT	END=129550272;SVTYPE=INS;SVLEN=146;SC=DeBreak,MAMnet,Sniffles2,SKSV,cuteSV,NanoVar,pbsv,SVIM,Sniffles,Smartie-sv_aln,PBHoney,Smartie-sv_asm,SVIM-asm,PAV,Dipcall;NumNeighbors=1;NumThresholdNeighbors=1;MatchId=1670;TruScore=0.666667;PctSeqSimilarity=0;PctSizeSimilarity=1;PctRecOverlap=1;SizeDiff=0;StartDistance=0;EndDistance=0	GT	./.
chr2	129638419	HG3_Ill_MetaSV_2748	N	<DEL>	20	LongReadHomRef	END=129646203;SVTYPE=DEL;SVLEN=7784;SC=DeBreak,MAMnet,Sniffles2,SKSV,cuteSV,NanoVar,pbsv,SVIM,Sniffles,Smartie-sv_aln,PBHoney,Smartie-sv_asm,SVIM-asm,PAV,Dipcall;NumNeighbors=1;NumThresholdNeighbors=1;MatchId=1671;TruScore=0.666667;PctSeqSimilarity=0;PctSizeSimilarity=1;PctRecOverlap=1;SizeDiff=0;StartDistance=0;EndDistance=0	GT	0/0
chr2	130695016	HG4_Ill_GATKHCSBGrefine_1543	N	<DEL>	10	LongReadHomRef	END=130695256;SVTYPE=DEL;SVLEN=240;SC=DeBreak,MAMnet,Sniffles2,SKSV,cuteSV,NanoVar,pbsv,SVIM,Sniffles,Smartie-sv_aln,PBHoney,Smartie-sv_asm,SVIM-asm,PAV,Dipcall;NumNeighbors=1;NumThresholdNeighbors=1;MatchId=1678;TruScore=0.666667;PctSeqSimilarity=0;PctSizeSimilarity=1;PctRecOverlap=1;SizeDiff=0;StartDistance=0;EndDistance=0	GT	./.
chr2	130818240	HG3_Ill_MetaSV_2751	N	<DEL>	20	NoConsensusGT	END=130818777;SVTYPE=DEL;SVLEN=537;SC=DeBreak,MAMnet,Sniffles2,SKSV,cuteSV,NanoVar,pbsv,SVIM,Sniffles,Smartie-sv_aln,PBHoney,Smartie-sv_asm,SVIM-asm,PAV,Dipcall;NumNeighbors=1;NumThresholdNeighbors=1;MatchId=1679;TruScore=0.666667;PctSeqSimilarity=0;PctSizeSimilarity=1;PctRecOverlap=1;SizeDiff=0;StartDistance=0;EndDistance=0	GT	./.
chr2	130954929	HG3_PB_pbsv_2258	N	<DEL>	20	LongReadHomRef	END=130957403;SVTYPE=DEL;SVLEN=2474;SC=DeBreak,MAMnet,Sniffles2,SKSV,cuteSV,NanoVar,pbsv,SVIM,Sniffles,Smartie-sv_aln,PBHoney,Smartie-sv_asm,SVIM-asm,PAV,Dipcall;NumNeighbors=1;NumThresholdNeighbors=1;MatchId=1682;TruScore=0.666667;PctSeqSimilarity=0;PctSizeSimilarity=1;PctRecOverlap=1;SizeDiff=0;StartDistance=0;EndDistance=0	GT	./.
chr2	131369294	HG3_PB_pbsv_2260	N	<INS>	10	NoConsensusGT	END=131369294;SVTYPE=INS;SVLEN=113;SC=DeBreak,Sniffles2,cuteSV,pbsv,SVIM,Sniffles,Smartie-sv_aln,PBHoney,Smartie-sv_asm,SVIM-asm,PAV,Dipcall;NumNeighbors=1;NumThresholdNeighbors=1;MatchId=1683;TruScore=0.666667;PctSeqSimilarity=0;PctSizeSimilarity=1;PctRecOverlap=1;SizeDiff=0;StartDistance=0;EndDistance=0	GT	./.
chr2	131423392	HG2_PB_SVrefine2PBcRplusDovetail_5879	N	<DEL>	20	NoConsensusGT	END=131426324;SVTYPE=DEL;SVLEN=2932;SC=DeBreak,MAMnet,Sniffles2,SKSV,cuteSV,NanoVar,pbsv,SVIM,Sniffles,Smartie-sv_aln,PBHoney,Smartie-sv_asm,SVIM-asm,PAV,Dipcall;NumNeighbors=2;NumThresholdNeighbors=1;MatchId=1684;TruScore=0.666667;PctSeqSimilarity=0;PctSizeSimilarity=1;PctRecOverlap=1;SizeDiff=0;StartDistance=0;EndDistance=0	GT	./.
chr2	131426327	HG4_PB_pbsv_2298	N	<INS>	20	NoConsensusGT	END=131426327;SVTYPE=INS;SVLEN=84;SC=DeBreak,Sniffles2,cuteSV,NanoVar,SVIM,Sniffles,Smartie-sv_aln,PBHoney;NumNeighbors=1;NumThresholdNeighbors=1;MatchId=1685;TruScore=0.666667;PctSeqSimilarity=0;PctSizeSimilarity=1;PctRecOverlap=1;SizeDiff=0;StartDistance=0;EndDistance=0	GT	./.
chr2	131614511	HG3_Ill_SVrefine2DISCOVARDovetail_1591	N	<DEL>	20	NoConsensusGT	END=131617997;SVTYPE=DEL;SVLEN=3486;SC=DeBreak,MAMnet,Sniffles2,SKSV,NanoVar,pbsv,SVIM,Sniffles,Smartie-sv_aln;NumNeighbors=1;NumThresholdNeighbors=1;MatchId=1687;TruScore=0.666667;PctSeqSimilarity=0;PctSizeSimilarity=1;PctRecOverlap=1;SizeDiff=0;StartDistance=0;EndDistance=0	GT	./.
chr2	132042049	HG3_PB_pbsv_2268	N	<INS>	20	NoConsensusGT	END=132042049;SVTYPE=INS;SVLEN=176;SC=DeBreak,MAMnet,Sniffles2,cuteSV,pbsv,SVIM,Sniffles,Smartie-sv_aln;NumNeighbors=2;NumThresholdNeighbors=1;MatchId=1689;TruScore=0.666667;PctSeqSimilarity=0;PctSizeSimilarity=1;PctRecOverlap=1;SizeDiff=0;StartDistance=0;EndDistance=0	GT	./.
chr2	132042109	HG4_Ill_GATKHC_3678	N	<INS>	20	NoConsensusGT	END=132042109;SVTYPE=INS;SVLEN=58;SC=DeBreak,Sniffles2,SKSV,cuteSV,NanoVar,pbsv,SVIM,Sniffles,Smartie-sv_aln,PBHoney,Smartie-sv_asm;NumNeighbors=1;NumThresholdNeighbors=1;MatchId=1690;TruScore=0.666667;PctSeqSimilarity=0;PctSizeSimilarity=1;PctRecOverlap=1;SizeDiff=0;StartDistance=0;EndDistance=0	GT	./.
chr2	132251992	HG2_10X_SVrefine210Xhap12_1726	N	<INS>	20	LongReadHomRef	END=132251992;SVTYPE=INS;SVLEN=842;SC=DeBreak,MAMnet,Sniffles2,SKSV,cuteSV,NanoVar,pbsv,SVIM,Sniffles,Smartie-sv_aln,PBHoney,Smartie-sv_asm,SVIM-asm,PAV,Dipcall;NumNeighbors=1;NumThresholdNeighbors=1;MatchId=1691;TruScore=0.666667;PctSeqSimilarity=0;PctSizeSimilarity=1;PctRecOverlap=1;SizeDiff=0;StartDistance=0;EndDistance=0	GT	./.
chr2	133034588	HG2_Ill_GATKHCSBGrefine_1492	N	<INS>	20	LongReadHomRef	END=133034588;SVTYPE=INS;SVLEN=52;SC=DeBreak,MAMnet,Sniffles2,SKSV,cuteSV,NanoVar,pbsv,SVIM,Sniffles,Smartie-sv_aln,PBHoney,SVIM-asm,PAV,Dipcall;NumNeighbors=1;NumThresholdNeighbors=1;MatchId=1694;TruScore=0.666667;PctSeqSimilarity=0;PctSizeSimilarity=1;PctRecOverlap=1;SizeDiff=0;StartDistance=0;EndDistance=0	GT	./.
chr2	133115535	HG2_Ill_GATKHCSBGrefine_1493	N	<DEL>	20	NoConsensusGT	END=133115802;SVTYPE=DEL;SVLEN=267;SC=DeBreak,MAMnet,Sniffles2,cuteSV,NanoVar,pbsv,SVIM,Sniffles,Smartie-sv_aln,Smartie-sv_asm,SVIM-asm,PAV,Dipcall;NumNeighbors=1;NumThresholdNeighbors=1;MatchId=1695;TruScore=0.666667;PctSeqSimilarity=0;PctSizeSimilarity=1;PctRecOverlap=1;SizeDiff=0;StartDistance=0;EndDistance=0	GT	./.
chr2	133151405	HG4_PB_HySA_3447	N	<INS>	10	NoConsensusGT	END=133151405;SVTYPE=INS;SVLEN=67;SC=DeBreak,MAMnet,Sniffles2,SKSV,cuteSV,NanoVar,pbsv,SVIM,Sniffles,Smartie-sv_aln,PBHoney;NumNeighbors=1;NumThresholdNeighbors=1;MatchId=1697;TruScore=0.666667;PctSeqSimilarity=0;PctSizeSimilarity=1;PctRecOverlap=1;SizeDiff=0;StartDistance=0;EndDistance=0	GT	./.
chr2	133505138	HG4_Ill_svaba_2818	N	<INS>	20	LongReadHomRef	END=133505138;SVTYPE=INS;SVLEN=70;SC=DeBreak,MAMnet,Sniffles2,SKSV,cuteSV,NanoVar,pbsv,SVIM,Sniffles,Smartie-sv_aln,PBHoney,Smartie-sv_asm,SVIM-asm,PAV,Dipcall;NumNeighbors=1;NumThresholdNeighbors=1;MatchId=1698;TruScore=0.666667;PctSeqSimilarity=0;PctSizeSimilarity=1;PctRecOverlap=1;SizeDiff=0;StartDistance=0;EndDistance=0	GT	0/0
chr2	133979990	HG3_Ill_SVrefine2DISCOVARDovetail_1601	N	<INS>	20	LongReadHomRef	END=133979990;SVTYPE=INS;SVLEN=157;SC=DeBreak,MAMnet,Sniffles2,SKSV,cuteSV,NanoVar,pbsv,SVIM,Sniffles,Smartie-sv_aln,PBHoney,Smartie-sv_asm,SVIM-asm,PAV,Dipcall;NumNeighbors=1;NumThresholdNeighbors=1;MatchId=1699;TruScore=0.666667;PctSeqSimilarity=0;PctSizeSimilarity=1;PctRecOverlap=1;SizeDiff=0;StartDistance=0;EndDistance=0	GT	0/0
chr2	134261840	HG2_PB_SVrefine2PB10Xhap12_1760	N	<INS>	10	ClusteredCalls	END=134261840;SVTYPE=INS;SVLEN=564;SC=DeBreak,MAMnet,Sniffles2,SKSV,cuteSV,NanoVar,pbsv,SVIM,Sniffles,Smartie-sv_aln;NumNeighbors=2;NumThresholdNeighbors=2;MatchId=1700;TruScore=0.244156;PctSeqSimilarity=0;PctSizeSimilarity=0.732468;PctRecOverlap=0;SizeDiff=-206;StartDistance=-6;EndDistance=-6	GT	0/1
chr2	134261846	HG2_Ill_SpiralSDKrefine_8909	N	<INS>	20	ClusteredCalls	END=134261846;SVTYPE=INS;SVLEN=770;SC=DeBreak,MAMnet,Sniffles2,SKSV,cuteSV,NanoVar,pbsv,SVIM,Sniffles,Smartie-sv_aln,PBHoney,Smartie-sv_asm,SVIM-asm,PAV,Dipcall;NumNeighbors=1;NumThresholdNeighbors=1;MatchId=1701;TruScore=0.333333;PctSeqSimilarity=0;PctSizeSimilarity=1;PctRecOverlap=0;SizeDiff=0;StartDistance=-56;EndDistance=-56	GT	0/1
chr2	134650573	HG4_PB_SVrefine2Falcon1Dovetail_1376	N	<INS>	20	LongReadHomRef	END=134650573;SVTYPE=INS;SVLEN=52;SC=DeBreak,MAMnet,Sniffles2,SKSV,cuteSV,NanoVar,pbsv,SVIM,Sniffles,Smartie-sv_aln,PBHoney,Smartie-sv_asm,SVIM-asm,PAV,Dipcall;NumNeighbors=1;NumThresholdNeighbors=1;MatchId=1703;TruScore=0.666667;PctSeqSimilarity=0;PctSizeSimilarity=1;PctRecOverlap=1;SizeDiff=0;StartDistance=0;EndDistance=0	GT	0/0
chr2	134765594	HG4_Ill_150bpfermikitraw_2920	N	<DEL>	20	LongReadHomRef	END=134765662;SVTYPE=DEL;SVLEN=68;SC=DeBreak,MAMnet,Sniffles2,SKSV,cuteSV,NanoVar,pbsv,SVIM,Sniffles,Smartie-sv_aln,PBHoney,Smartie-sv_asm,SVIM-asm,PAV,Dipcall;NumNeighbors=1;NumThresholdNeighbors=1;MatchId=1704;TruScore=0.666667;PctSeqSimilarity=0;PctSizeSimilarity=1;PctRecOverlap=1;SizeDiff=0;StartDistance=0;EndDistance=0	GT	./.
chr2	135217034	HG4_Ill_Cortex_1893	N	<INS>	20	LongReadHomRef	END=135217034;SVTYPE=INS;SVLEN=50;SC=DeBreak,MAMnet,Sniffles2,SKSV,cuteSV,NanoVar,pbsv,SVIM,Sniffles,Smartie-sv_aln,PBHoney,Smartie-sv_asm,SVIM-asm,PAV,Dipcall;NumNeighbors=1;NumThresholdNeighbors=1;MatchId=1706;TruScore=0.666667;PctSeqSimilarity=0;PctSizeSimilarity=1;PctRecOverlap=1;SizeDiff=0;StartDistance=0;EndDistance=0	GT	0/0
chr2	135364477	HG2_10X_SVrefine210Xhap12_1738	N	<DEL>	20	LongReadHomRef	END=135367388;SVTYPE=DEL;SVLEN=2911;SC=DeBreak,MAMnet,Sniffles2,SKSV,cuteSV,NanoVar,pbsv,SVIM,Sniffles,Smartie-sv_aln,PBHoney,Smartie-sv_asm,SVIM-asm,PAV,Dipcall;NumNeighbors=2;NumThresholdNeighbors=1;MatchId=1707;TruScore=0.666667;PctSeqSimilarity=0;PctSizeSimilarity=1;PctRecOverlap=1;SizeDiff=0;StartDistance=0;EndDistance=0	GT	0/0
chr2	135364477	HG2_PB_SVrefine2Falcon2Bionano_916	N	<INS>	10	PASS	END=135364477;SVTYPE=INS;SVLEN=385;SC=DeBreak,MAMnet,SKSV,NanoVar,pbsv,SVIM,Sniffles,Smartie-sv_asm,SVIM-asm,PAV,Dipcall;NumNeighbors=1;NumThresholdNeighbors=1;MatchId=1708;TruScore=0.666667;PctSeqSimilarity=0;PctSizeSimilarity=1;PctRecOverlap=1;SizeDiff=0;StartDistance=0;EndDistance=0	GT	0/1
chr2	136591011	HG2_PB_SVrefine2PB10Xhap12_1767	N	<INS>	20	PASS	END=136591011;SVTYPE=INS;SVLEN=3961;SC=DeBreak,Sniffles2,NanoVar,SVIM,Sniffles,Smartie-sv_aln,PBHoney;NumNeighbors=1;NumThresholdNeighbors=1;MatchId=1709;TruScore=0.666667;PctSeqSimilarity=0;PctSizeSimilarity=1;PctRecOverlap=1;SizeDiff=0;StartDistance=0;EndDistance=0	GT	1/1
chr2	136619829	HG2_Ill_GATKHCSBGrefine_1500	N	<DEL>	10	LongReadHomRef	END=136619889;SVTYPE=DEL;SVLEN=60;SC=DeBreak,MAMnet,Sniffles2,SKSV,cuteSV,NanoVar,pbsv,SVIM,Sniffles,Smartie-sv_aln,PBHoney,Smartie-sv_asm,SVIM-asm,PAV,Dipcall;NumNeighbors=1;NumThresholdNeighbors=1;MatchId=1710;TruScore=0.666667;PctSeqSimilarity=0;PctSizeSimilarity=1;PctRecOverlap=1;SizeDiff=0;StartDistance=0;EndDistance=0	GT	0/0
chr2	137103219	HG2_PB_SVrefine2Falcon1plusDovetail_6370	N	<INS>	10	NoConsensusGT	END=137103219;SVTYPE=INS;SVLEN=1453;SC=DeBreak,MAMnet,Sniffles2,SKSV,cuteSV,NanoVar,pbsv,SVIM,Sniffles,Smartie-sv_aln,Smartie-sv_asm,SVIM-asm,PAV,Dipcall;NumNeighbors=1;NumThresholdNeighbors=1;MatchId=1711;TruScore=0.666667;PctSeqSimilarity=0;PctSizeSimilarity=1;PctRecOverlap=1;SizeDiff=0;StartDistance=0;EndDistance=0	GT	./.
chr2	138735900	HG2_PB_SVrefine2PB10Xhap12_1773	N	<INS>	20	ClusteredCalls	END=138735900;SVTYPE=INS;SVLEN=62;SC=DeBreak,MAMnet,Sniffles2,SKSV,cuteSV,NanoVar,pbsv,SVIM,Sniffles,Smartie-sv_aln,PBHoney;NumNeighbors=1;NumThresholdNeighbors=1;MatchId=1716;TruScore=0.328042;PctSeqSimilarity=0;PctSizeSimilarity=0.984127;PctRecOverlap=0;SizeDiff=-1;StartDistance=-399;EndDistance=-399	GT	1/1
chr2	138872955	HG2_Ill_GATKHC_3688	N	<DEL>	20	ClusteredCalls	END=138873019;SVTYPE=DEL;SVLEN=64;SC=DeBreak,MAMnet,Sniffles2,SKSV,cuteSV,NanoVar,pbsv,SVIM,Sniffles,Smartie-sv_aln,PBHoney,Smartie-sv_asm,SVIM-asm,PAV,Dipcall;NumNeighbors=1;NumThresholdNeighbors=1;MatchId=1718;TruScore=0.666667;PctSeqSimilarity=0;PctSizeSimilarity=1;PctRecOverlap=1;SizeDiff=0;StartDistance=0;EndDistance=0	GT	1/1
chr2	140985635	HG3_Ill_GATKHC_3819	N	<INS>	20	NoConsensusGT	END=140985635;SVTYPE=INS;SVLEN=61;SC=DeBreak,MAMnet,Sniffles2,SKSV,cuteSV,NanoVar,pbsv,SVIM,Sniffles,Smartie-sv_aln,PBHoney,Smartie-sv_asm,SVIM-asm,PAV,Dipcall;NumNeighbors=2;NumThresholdNeighbors=1;MatchId=1723;TruScore=0.666667;PctSeqSimilarity=0;PctSizeSimilarity=1;PctRecOverlap=1;SizeDiff=0;StartDistance=0;EndDistance=0	GT	./.
chr2	140985719	HG2_Ill_GATKHC_3715	N	<INS>	20	PASS	END=140985719;SVTYPE=INS;SVLEN=127;SC=DeBreak,MAMnet,Sniffles2,cuteSV,NanoVar,pbsv,SVIM,Sniffles,Smartie-sv_aln,PBHoney,Smartie-sv_asm,SVIM-asm,Dipcall;NumNeighbors=1;NumThresholdNeighbors=1;MatchId=1724;TruScore=0.666667;PctSeqSimilarity=0;PctSizeSimilarity=1;PctRecOverlap=1;SizeDiff=0;StartDistance=0;EndDistance=0	GT	0/1
chr2	141852907	HG4_Ill_GATKHCSBGrefine_1577	N	<INS>	20	LongReadHomRef	END=141852907;SVTYPE=INS;SVLEN=478;SC=DeBreak,MAMnet,Sniffles2,SKSV,cuteSV,NanoVar,pbsv,SVIM,Sniffles,Smartie-sv_aln,PBHoney,Smartie-sv_asm,SVIM-asm,PAV,Dipcall;NumNeighbors=1;NumThresholdNeighbors=1;MatchId=1727;TruScore=0.666667;PctSeqSimilarity=0;PctSizeSimilarity=1;PctRecOverlap=1;SizeDiff=0;StartDistance=0;EndDistance=0	GT	0/0
chr2	143434605	HG4_PB_SVrefine2Falcon1Dovetail_1391	N	<DEL>	20	LongReadHomRef	END=143434943;SVTYPE=DEL;SVLEN=338;SC=DeBreak,MAMnet,Sniffles2,SKSV,cuteSV,NanoVar,pbsv,SVIM,Sniffles,Smartie-sv_aln,PBHoney,Smartie-sv_asm,SVIM-asm,PAV,Dipcall;NumNeighbors=1;NumThresholdNeighbors=1;MatchId=1730;TruScore=0.666667;PctSeqSimilarity=0;PctSizeSimilarity=1;PctRecOverlap=1;SizeDiff=0;StartDistance=0;EndDistance=0	GT	0/0
chr2	144679466	HG4_PB_SVrefine2PBcRDovetail_1232	N	<DEL>	20	LongReadHomRef	END=144679565;SVTYPE=DEL;SVLEN=99;SC=DeBreak,MAMnet,Sniffles2,SKSV,cuteSV,NanoVar,pbsv,SVIM,Sniffles,Smartie-sv_aln,PBHoney,Smartie-sv_asm,SVIM-asm,PAV,Dipcall;NumNeighbors=1;NumThresholdNeighbors=1;MatchId=1732;TruScore=0.666667;PctSeqSimilarity=0;PctSizeSimilarity=1;PctRecOverlap=1;SizeDiff=0;StartDistance=0;EndDistance=0	GT	0/0
chr2	145346752	HG3_Ill_GATKHCSBGrefine_1533	N	<INS>	20	LongReadHomRef	END=145346752;SVTYPE=INS;SVLEN=325;SC=DeBreak,MAMnet,Sniffles2,SKSV,cuteSV,NanoVar,pbsv,SVIM,Sniffles,Smartie-sv_aln,PBHoney,Smartie-sv_asm,SVIM-asm,PAV,Dipcall;NumNeighbors=1;NumThresholdNeighbors=1;MatchId=1733;TruScore=0.666667;PctSeqSimilarity=0;PctSizeSimilarity=1;PctRecOverlap=1;SizeDiff=0;StartDistance=0;EndDistance=0	GT	0/0
chr2	146357885	HG4_PB_HySA_3550	N	<INS>	20	NoConsensusGT	END=146357885;SVTYPE=INS;SVLEN=62;SC=DeBreak,MAMnet,Sniffles2,SKSV,cuteSV,NanoVar,pbsv,SVIM,Sniffles,Smartie-sv_aln,PBHoney,Smartie-sv_asm,SVIM-asm,PAV,Dipcall;NumNeighbors=1;NumThresholdNeighbors=1;MatchId=1734;TruScore=0.666667;PctSeqSimilarity=0;PctSizeSimilarity=1;PctRecOverlap=1;SizeDiff=0;StartDistance=0;EndDistance=0	GT	./.
chr2	147990499	HG2_Ill_GATKHCSBGrefine_1528	N	<DEL>	10	LongReadHomRef	END=147990556;SVTYPE=DEL;SVLEN=57;SC=DeBreak,MAMnet,Sniffles2,SKSV,cuteSV,NanoVar,pbsv,SVIM,Sniffles,Smartie-sv_aln,PBHoney,Smartie-sv_asm,SVIM-asm,PAV,Dipcall;NumNeighbors=1;NumThresholdNeighbors=1;MatchId=1739;TruScore=0.666667;PctSeqSimilarity=0;PctSizeSimilarity=1;PctRecOverlap=1;SizeDiff=0;StartDistance=0;EndDistance=0	GT	./.
chr2	149102995	HG3_Ill_svaba_2969	N	<DEL>	20	LongReadHomRef	END=149103069;SVTYPE=DEL;SVLEN=74;SC=DeBreak,MAMnet,Sniffles2,SKSV,cuteSV,NanoVar,pbsv,SVIM,Sniffles,Smartie-sv_aln,PBHoney,Smartie-sv_asm,SVIM-asm,PAV,Dipcall;NumNeighbors=2;NumThresholdNeighbors=2;MatchId=1740;TruScore=0.666667;PctSeqSimilarity=0;PctSizeSimilarity=1;PctRecOverlap=1;SizeDiff=0;StartDistance=0;EndDistance=0	GT	0/0
chr2	149103010	HG3_Ill_150bpfermikitraw_2997	N	<DEL>	20	LongReadHomRef	END=149103136;SVTYPE=DEL;SVLEN=126;SC=DeBreak,MAMnet,Sniffles2,SKSV,cuteSV,NanoVar,pbsv,SVIM,Sniffles,Smartie-sv_aln,PBHoney,Smartie-sv_asm,SVIM-asm,PAV,Dipcall;NumNeighbors=1;NumThresholdNeighbors=1;MatchId=1741;TruScore=0.666667;PctSeqSimilarity=0;PctSizeSimilarity=1;PctRecOverlap=1;SizeDiff=0;StartDistance=0;EndDistance=0	GT	0/0
chr2	149563175	HG2_Ill_svaba_2879	N	<DEL>	10	PASS	END=149563282;SVTYPE=DEL;SVLEN=107;SC=DeBreak,MAMnet,Sniffles2,SKSV,cuteSV,NanoVar,pbsv,SVIM,Sniffles,Smartie-sv_aln,PBHoney,Smartie-sv_asm,SVIM-asm,PAV,Dipcall;NumNeighbors=1;NumThresholdNeighbors=1;MatchId=1742;TruScore=0.666667;PctSeqSimilarity=0;PctSizeSimilarity=1;PctRecOverlap=1;SizeDiff=0;StartDistance=0;EndDistance=0	GT	0/1
chr2	150626970	HG3_Ill_manta_497	N	<DEL>	20	LongReadHomRef	END=150627291;SVTYPE=DEL;SVLEN=321;SC=DeBreak,MAMnet,Sniffles2,SKSV,cuteSV,NanoVar,pbsv,SVIM,Sniffles,Smartie-sv_aln,PBHoney,Smartie-sv_asm,SVIM-asm,PAV,Dipcall;NumNeighbors=1;NumThresholdNeighbors=1;MatchId=1744;TruScore=0.666667;PctSeqSimilarity=0;PctSizeSimilarity=1;PctRecOverlap=1;SizeDiff=0;StartDistance=0;EndDistance=0	GT	0/0
[truncated: 6,426,096 more chars]
