# Supplementary material for: Tradeoffs in alignment and assembly-based methods for structural variant detection with long-read sequencing data
Source: Nat Commun. 2024 Mar 19;15:2447. doi: 10.1038/s41467-024-46614-z (PMC10951360; doi:10.1038/s41467-024-46614-z)
Supplement: Supplementary file 4 — Source Data [file 41467_2024_46614_MOESM4_ESM.zip › Source Data/Figure4/HG002_analysis/Data/VCFs/Hifi/overlap_fp_p0_all_with_seq_ALNandASM/Multi_SV_Caller_Merged.vcf]

##fileformat=VCFv4.2
##FILTER=<ID=PASS,Description="All filters passed">
##source=SKSV/cuteSV/pbsv/SVIM/SVIM-asm/PAV/Dipcall
##contig=<ID=chr1,length=249250621>
##contig=<ID=chr2,length=243199373>
##contig=<ID=chr3,length=198022430>
##contig=<ID=chr4,length=191154276>
##contig=<ID=chr5,length=180915260>
##contig=<ID=chr6,length=171115067>
##contig=<ID=chr7,length=159138663>
##contig=<ID=chr8,length=146364022>
##contig=<ID=chr9,length=141213431>
##contig=<ID=chr10,length=135534747>
##contig=<ID=chr11,length=135006516>
##contig=<ID=chr12,length=133851895>
##contig=<ID=chr13,length=115169878>
##contig=<ID=chr14,length=107349540>
##contig=<ID=chr15,length=102531392>
##contig=<ID=chr16,length=90354753>
##contig=<ID=chr17,length=81195210>
##contig=<ID=chr18,length=78077248>
##contig=<ID=chr19,length=59128983>
##contig=<ID=chr20,length=63025520>
##contig=<ID=chr21,length=48129895>
##contig=<ID=chr22,length=51304566>
##contig=<ID=chrX,length=155270560>
##contig=<ID=chrY,length=59373566>
##contig=<ID=chrM,length=16571>
##contig=<ID=chr1_gl000191_random,length=106433>
##contig=<ID=chr1_gl000192_random,length=547496>
##contig=<ID=chr4_gl000193_random,length=189789>
##contig=<ID=chr4_gl000194_random,length=191469>
##contig=<ID=chr7_gl000195_random,length=182896>
##contig=<ID=chr8_gl000196_random,length=38914>
##contig=<ID=chr8_gl000197_random,length=37175>
##contig=<ID=chr9_gl000198_random,length=90085>
##contig=<ID=chr9_gl000199_random,length=169874>
##contig=<ID=chr9_gl000200_random,length=187035>
##contig=<ID=chr9_gl000201_random,length=36148>
##contig=<ID=chr11_gl000202_random,length=40103>
##contig=<ID=chr17_gl000203_random,length=37498>
##contig=<ID=chr17_gl000204_random,length=81310>
##contig=<ID=chr17_gl000205_random,length=174588>
##contig=<ID=chr17_gl000206_random,length=41001>
##contig=<ID=chr18_gl000207_random,length=4262>
##contig=<ID=chr19_gl000208_random,length=92689>
##contig=<ID=chr19_gl000209_random,length=159169>
##contig=<ID=chr21_gl000210_random,length=27682>
##contig=<ID=chrUn_gl000211,length=166566>
##contig=<ID=chrUn_gl000212,length=186858>
##contig=<ID=chrUn_gl000213,length=164239>
##contig=<ID=chrUn_gl000214,length=137718>
##contig=<ID=chrUn_gl000215,length=172545>
##contig=<ID=chrUn_gl000216,length=172294>
##contig=<ID=chrUn_gl000217,length=172149>
##contig=<ID=chrUn_gl000218,length=161147>
##contig=<ID=chrUn_gl000219,length=179198>
##contig=<ID=chrUn_gl000220,length=161802>
##contig=<ID=chrUn_gl000221,length=155397>
##contig=<ID=chrUn_gl000222,length=186861>
##contig=<ID=chrUn_gl000223,length=180455>
##contig=<ID=chrUn_gl000224,length=179693>
##contig=<ID=chrUn_gl000225,length=211173>
##contig=<ID=chrUn_gl000226,length=15008>
##contig=<ID=chrUn_gl000227,length=128374>
##contig=<ID=chrUn_gl000228,length=129120>
##contig=<ID=chrUn_gl000229,length=19913>
##contig=<ID=chrUn_gl000230,length=43691>
##contig=<ID=chrUn_gl000231,length=27386>
##contig=<ID=chrUn_gl000232,length=40652>
##contig=<ID=chrUn_gl000233,length=45941>
##contig=<ID=chrUn_gl000234,length=40531>
##contig=<ID=chrUn_gl000235,length=34474>
##contig=<ID=chrUn_gl000236,length=41934>
##contig=<ID=chrUn_gl000237,length=45867>
##contig=<ID=chrUn_gl000238,length=39939>
##contig=<ID=chrUn_gl000239,length=33824>
##contig=<ID=chrUn_gl000240,length=41933>
##contig=<ID=chrUn_gl000241,length=42152>
##contig=<ID=chrUn_gl000242,length=43523>
##contig=<ID=chrUn_gl000243,length=43341>
##contig=<ID=chrUn_gl000244,length=39929>
##contig=<ID=chrUn_gl000245,length=36651>
##contig=<ID=chrUn_gl000246,length=38154>
##contig=<ID=chrUn_gl000247,length=36422>
##contig=<ID=chrUn_gl000248,length=39786>
##contig=<ID=chrUn_gl000249,length=38502>
##contig=<ID=hs37d5,length=35477943>
##FILTER=<ID=GAP2,Description="None">
##FILTER=<ID=.,Description="None">
##FILTER=<ID=GAP1,Description="None">
##FILTER=<ID=HET2,Description="None">
##FILTER=<ID=HET1;HET2,Description="None">
##FILTER=<ID=HET1,Description="None">
##FILTER=<ID=GAP1;HET2,Description="None">
##FILTER=<ID=HET1;GAP2,Description="None">
##FILTER=<ID=hom_ref,Description="None">
##FILTER=<ID=NearReferenceGap,Description="None">
##FILTER=<ID=q5,Description="None">
##INFO=<ID=SVTYPE,Number=1,Type=String,Description="Type of structural variant">
##INFO=<ID=END,Number=1,Type=Integer,Description="End position of the variant described in this record">
##INFO=<ID=SVLEN,Number=1,Type=Integer,Description="Difference in length between REF and ALT alleles">
##INFO=<ID=SC,Number=.,Type=String,Description="SV Caller(s) that supports this variant">
##FORMAT=<ID=GT,Number=1,Type=String,Description="Genotype">
##INFO=<ID=TruScore,Number=1,Type=Float,Description="Truvari score for similarity of match">
##INFO=<ID=PctSeqSimilarity,Number=1,Type=Float,Description="Pct sequence similarity between this variant and its closest match">
##INFO=<ID=PctSizeSimilarity,Number=1,Type=Float,Description="Pct size similarity between this variant and its closest match">
##INFO=<ID=PctRecOverlap,Number=1,Type=Float,Description="Percent reciprocal overlap percent of the two calls' coordinates">
##INFO=<ID=StartDistance,Number=1,Type=Integer,Description="Distance of this call's start from comparison call's start">
##INFO=<ID=EndDistance,Number=1,Type=Integer,Description="Distance of this call's start from comparison call's start">
##INFO=<ID=SizeDiff,Number=1,Type=Float,Description="Difference in size(basecall) and size(evalcall)">
##INFO=<ID=NumNeighbors,Number=1,Type=Integer,Description="Number of calls in B that were in the neighborhood (REFDIST) of this call">
##INFO=<ID=NumThresholdNeighbors,Number=1,Type=Integer,Description="Number of calls in B that are within threshold distances of this call">
##INFO=<ID=MatchId,Number=1,Type=Integer,Description="Truvari uid to help tie tp-base.vcf and tp-call.vcf entries together">
#CHROM	POS	ID	REF	ALT	QUAL	FILTER	INFO	FORMAT	Sample
chr6	863239	svim.DEL.6438	ATGTTATTTCTGTATCTGGAAAGCAAGCTTCCAGCAGTCCAGTGTGCTGTTGGAGCAGGACAAGAATCCACATCGGGAAGCCGCCACTTCCTGAGTCA	A	25	PASS	SVTYPE=DEL;SVLEN=97;SC=SKSV,cuteSV,SVIM;NumNeighbors=1;NumThresholdNeighbors=1;MatchId=18;TruScore=0.333333;PctSeqSimilarity=0;PctSizeSimilarity=1;PctRecOverlap=0;SizeDiff=0;StartDistance=141;EndDistance=141	GT	0/1
chr6	906795	chr6-906796-INS-80	A	AAAATATATAATTGTATATAATATAATTATATATTATAATTAAATATATAATTGTATATAATATAATTATATATTATAATT	.	.	SVTYPE=INS;SVLEN=80;SC=SKSV,cuteSV,pbsv,SVIM,SVIM-asm,PAV;NumNeighbors=1;NumThresholdNeighbors=1;MatchId=19;TruScore=0.329218;PctSeqSimilarity=0;PctSizeSimilarity=0.987654;PctRecOverlap=0;SizeDiff=-1;StartDistance=156;EndDistance=156	GT	0/1
chr6	910659	.	A	ACTCAGAGCCCCTCACATCATCTCATGGGCCCCTTCTCCCTCAGAGCCCCTGACATCATGTCATCAACGGTCTTCTCAGCTCAGAGCCCCTCACATCATCTCATGGGCCCCTTCTCCCTCAGAGCCCCTGACATCATGTCATCAACGGTCTTCTCACTCAGAGCCCCTCACATCATCTCATGGGCCCCTTCTCCCTCAGAGCCCCTGACATCATGTCATCAACGGTCTTCTC	30	.	SVTYPE=INS;SVLEN=231;SC=SKSV,SVIM-asm,Dipcall;NumNeighbors=1;NumThresholdNeighbors=1;MatchId=22;TruScore=0.33189;PctSeqSimilarity=0;PctSizeSimilarity=0.995671;PctRecOverlap=0;SizeDiff=1;StartDistance=472;EndDistance=472	GT	1/0
chr6	1317461	.	c	CCTCCCCCCACCCATCCCTCCTCCCGCCCCCCCTCCAGCCTACCCCTCCCCCCGCCCACCCCTCCTCCCGCCCCCCTCCAGCCTACCCCTCCCCCCACCCACCTCTCCTCCCGCCTCCCCCCCAGCCTACCCCCTCCCCCGCCCACCCCCCTCCCGCCCCCCTCCAGCCTACCCCTCCCCCCGCCCACCCCCTCCTCCCGCCTCCCCCCCAGCCTACCCCCTCCCCCCGCCCACCCACTCCTCCCGCCCCCTCCAGCCTACCCCTCCCCCCGCCCACTTCTCCCGCCCCCCCAGCCTACCCCTCCCCCCGCCCACCCCTCCTCCCGCCT,CCTCCCCCCACCCATCCCTCCTCCCGCCCCCCCTCCAGCCTACCCCTCCCCCCACCCACCTCTCCTCCCGCCTCCCCCCCAGCCTACCCCCTCCCCCGCCCACCCCCCTCCCGCCCCCCTCCAGCCTACCCCTCCCCCCGCCCACCCCCTCCTCCCGCCTCCCCCCCAGCCTACCCCCTCCCCCCGCCCACCCACTCCTCCCGCCCCCTCCAGCCTACCCCTCCCCCCGCCCACTTCTCCCGCCCCCCCAGCCTACCCCTCCCCCCGCCCACCCCTCCTCCCGCCT	30	.	SVTYPE=INS;SVLEN=615;SC=SKSV,pbsv,SVIM-asm,PAV,Dipcall;NumNeighbors=1;NumThresholdNeighbors=1;MatchId=33;TruScore=0.17561;PctSeqSimilarity=0;PctSizeSimilarity=0.526829;PctRecOverlap=0;SizeDiff=291;StartDistance=161;EndDistance=161	GT	1/2
chr6	1478383	svim_asm.DEL.3939	TGATGGTGGTGGTGGTGGTGATATTGGTGATAATAGTGGTGATATTGGTGATGAT	T	.	PASS	SVTYPE=DEL;SVLEN=54;SC=SKSV,cuteSV,pbsv,SVIM,SVIM-asm;NumNeighbors=1;NumThresholdNeighbors=1;MatchId=34;TruScore=0.264706;PctSeqSimilarity=0;PctSizeSimilarity=0.794118;PctRecOverlap=0;SizeDiff=-14;StartDistance=-288;EndDistance=-302	GT	1/1
chr6	1534980	.	T	TGTGAGCTGTGTGGTGGGTGTGGAGTATAGAGTAATGAGATTGGCCGTAGTGTGAGCTGTGTGGTGGGTGAGGAGTATAGAGTAATGAGATTGGCCATAGC	30	.	SVTYPE=INS;SVLEN=100;SC=SKSV,pbsv,SVIM,SVIM-asm,PAV,Dipcall;NumNeighbors=1;NumThresholdNeighbors=1;MatchId=36;TruScore=0.333333;PctSeqSimilarity=0;PctSizeSimilarity=1;PctRecOverlap=0;SizeDiff=0;StartDistance=364;EndDistance=364	GT	0/1
chr6	1542235	.	g	GAAGGGAGGGAAGGAAGGGAAGGAAGGAAGGAAAGAAGGAAGGAAGGGAGGGAGGGAGAGAGGGAGGGAGAGAAGGAGGGAGGGAAGGAGGGAGGGAGA	30	.	SVTYPE=INS;SVLEN=98;SC=SKSV,cuteSV,pbsv,SVIM,SVIM-asm,PAV,Dipcall;NumNeighbors=1;NumThresholdNeighbors=1;MatchId=37;TruScore=0.294294;PctSeqSimilarity=0;PctSizeSimilarity=0.882883;PctRecOverlap=0;SizeDiff=-13;StartDistance=-132;EndDistance=-132	GT	0/1
chr6	4895660	chr6-4895661-INS-98	T	TATGTATATATGCATATATGCATGTATGTGTATATGCATATATGCATGTATGTGTATATATGTATATATGCATGTATGTGTATATATGTGCATATGTAC	.	.	SVTYPE=INS;SVLEN=98;SC=SKSV,cuteSV,pbsv,SVIM,PAV;NumNeighbors=1;NumThresholdNeighbors=1;MatchId=53;TruScore=0.302469;PctSeqSimilarity=0;PctSizeSimilarity=0.907407;PctRecOverlap=0;SizeDiff=-10;StartDistance=137;EndDistance=137	GT	1/0
chr6	5135272	.	GCTGTGGAGGGTGCGGATCGCTCCCGGGACTGTGGAGGGTGCGGTTCACTCCCGGGA	G	30	.	SVTYPE=DEL;SVLEN=56;SC=SKSV,cuteSV,pbsv,SVIM,SVIM-asm,PAV,Dipcall;NumNeighbors=1;NumThresholdNeighbors=1;MatchId=55;TruScore=0.245614;PctSeqSimilarity=0;PctSizeSimilarity=0.736842;PctRecOverlap=0;SizeDiff=-20;StartDistance=-78;EndDistance=-98	GT	0/1
chr6	6046287	chr6-6046288-INS-141	A	ATGGAATATATATATATGGAACCTATATATATGGAATATATATATATGGAACCTATATATATGGAATATATATATATATGGAACCTATATATATGGATATATATATGGAACCTATATATATGGGACATATATATATGGAACC	.	.	SVTYPE=INS;SVLEN=141;SC=SKSV,cuteSV,SVIM,PAV;NumNeighbors=1;NumThresholdNeighbors=1;MatchId=57;TruScore=0.210402;PctSeqSimilarity=0;PctSizeSimilarity=0.631206;PctRecOverlap=0;SizeDiff=52;StartDistance=-179;EndDistance=-179	GT	1/0
chr6	6537801	.	a	AGGGGAAGAGGGGAAGAGGGGAAGGGGAGAAGAGGGGAAGAGGGGAAGAGGGGAAGGGGAGAAGAGGGGAAGAGGGGAAGGGGAGAAGAGGGGAAGAGGGGAAGAGGGGAAGGGGAGAAGAGGGGAAGAGGGGAAGGGGAGAAGAGGGGAAGAGGGGAAGGGGAGAAGAGGGGAAGAGGGGAAGAGGGGAAGGGGAGAAGAGGGGAAGAGGGGAAGAGGGGAAGGGGAGAAGAGGGGAAGAGGGGAAGGGGAGAAGAGGGGAAGAGGGGAAGAGGGGAAGGGGAGAAGAGGGGAAGAGGGGAAGGGGAGAAGAGGGGAAGAGGGGAAGAGGGGAAGGGGAGAAGAGGGGAAGAGGGGAAGGGGAGAAGAGGGGAAGAGGGGAAGAGGGGAAGGGGAGAAGAGGGGAAGAGGGGAAGGGGAGAAGAGGGGAAGAGGGGAAGAGGGGAAGGGGAGAAGAGGGGAAGAGGGGAAGGGGAGAAGAGGGGAAGAGGGGAAGAGGGGAAGGGGAGAAGAGGGGAAGAGGGGAAGAGGGGAAGGGGAGAAGAGGGGAAGAGGGGAAGGGGAGAAGAGGGGAAGAGGGGAAGAGGGGAAGGGGAGAGAGGGGAAGAGGGGAAGGGGAGAAGAGGGGAAGAGGGGAAGAGGGGAAGGGGAGAAGAGGGGAAGAGGGGAAGGGGAGAAGAGGGGAAGAGGGGAAGAGGGGAAGGGGAGAAGAGGGGAAGAGGGGAAGGGGAGAAGAGGGGAAGAGGGGAAGAGGGGAAGGGGAGAAGAGGGGAAGAGGGGAAGAGGGGAAGGGGAGAAGAGGGGAAGAGGGGAAGAGGGGAAGGGGAGAAGAGGGGAAGAGGGGAAGGGGAGAAGAGGGGAAGAGGGGAAGAGGGGAAGGGGAGAAGAGGGGAAGAGGGGAAGAGGGGAAGGGGAGAAGAGGGGAAGAGGGGAAGAGGGGAAGGGGAGAAGAGGGGAAGGGGAGAAGAGGGGAAGAGGGGAAGAGGGGAAGGGGAGAAGAGGGGAAGAGGGGAAGGGGAGAAGAGGGGAAGAGGGGAAGAGGGGAAGGGGAGAAGAGGGGAAGAGGGGAAGAGGGGAAGAGGGGAAGAGGGGAAGGGGAGAAGAGGGGAAGGGGAGAAGAGGGGAAGAGGGGAAGAGGGGAAGGGGAGAAGAGGGGAAGAGGGGAAGAGGGGAAGAGGGGAAGGGGAGAAGAGGGGAAGAGGGGAAGAGGGGAAGAGGGGAAGAGGGGAAGGGGAGAAGAGGGGAAGGGGAGAAGAGGGGAAGGGGAGAAGAGGGGAAGAGGGGAAGGGGAGAAGAGGGGAAGAGGGGAAGAGGGGAAGGGGAGAAGAGGGGAAGAGGGGAAGGGGAGAAGAGGGGAAGGGGAGAAGAGGGGAAGAGGGGAAGGGGAGAAGAGGGGAAGGGGGTAAGGGGGGAGGGGGAAG,AGGGGAAGAGGGGAAGAGGGGAAGGGGAGAAGGGGAGAAGAGGGGAAGAGGGGAAGAGGGGAAGGGGAGAAGAGGGGAAGGGGAGAAGAGGGGAAGAGGGGAAGGGGAGAAGAGGGGAAGAGGGGAAGAGGGGAAGGGGAGAAGAGGGGAAGAGGGGAAGGGGAGAAGAGGGGAAGAGGGGAAGGGGAGAAGAGGGGAAGAGGGGAAGAGGGGAAGGGGAGAAGAGGGGAAGAGGGGAAGGGGAGAAGAGGGGAAGAGGGGAAGAGGGGAAGGGGAGAAGAGGGGAAGAGGGGAAGAGGGGAAGGGGAGAAGAGGGGAAGAGGGGAAGGGGAGAAGAGGGGAAGAGGGGAAGGGGAGAAGAGGGGAAGAGGGGAAGGGGAGAAGAGGGGAAGAGGGGAAGAGGGGAAGGGGAGAAGAGGGGAAGAGGGGAAGAGGGGAAGGGGAGAAGAGGGGAAGAGGGGAAGGGGAGAAGAGGGGAAGAGGGGAAGAGGGGAAGGGGAGAAGAGGGGAAGAGGGGAAGGGGAGAAGAGGGGAAGGGGGTAAGGGGGGAGGGGGAAG	30	.	SVTYPE=INS;SVLEN=1979;SC=SKSV,cuteSV,pbsv,SVIM-asm,PAV,Dipcall;NumNeighbors=1;NumThresholdNeighbors=1;MatchId=58;TruScore=0.238504;PctSeqSimilarity=0;PctSizeSimilarity=0.715513;PctRecOverlap=0;SizeDiff=563;StartDistance=-3;EndDistance=-3	GT	1/2
chr6	7273359	.	GTAGAGAACGGTATGAGTGAACACAAGTCAGATGCTCTCAGAGAACGGTATGAGTGAACACAAGTCAGATGCTCTCAGGTAGAGAATGGTATGAGTGAACACAAGTCAGATGCTCTCAGATAGAGAACGGTATGAGTGAACACAAGTCAGATGCTCTCAGATAGAGAACGGTATGAGTGAACACAAGTCAGATGCTCTCAGATAGAGAACGGTATGAGTGAACACAAGTCAGATGCTCTCAGATAGAGAACGGTATGAGTGAACACAAGTCAGATGCTCTCAGAGAACGGTATGAGTGAACACAAGTCAGATGCTCTCAGAGAACGGTATGAGTGAACACAAGTCAGATGCTCTCAGGTAGAGAATGGTATGAGTGAACACAAGTCAGATGCTCTCAGATAGAGAACGGGATGAGTGAACACAAGTCAGATGCTCTCAGATAGAGAACGGTATGAGTGAACACAAGTCAGATGCTCTCAGATAGAGAACGGTATGAGTGAACACAAGTCAAATGCTCTCAGAGAACGGGATGAGTGAACACAAGTCAAATGCTCTCAGA	G	30	.	SVTYPE=DEL;SVLEN=558;SC=SKSV,cuteSV,pbsv,SVIM,SVIM-asm,PAV,Dipcall;NumNeighbors=1;NumThresholdNeighbors=1;MatchId=59;TruScore=0.224509;PctSeqSimilarity=0;PctSizeSimilarity=0.501792;PctRecOverlap=0.171735;SizeDiff=278;StartDistance=185;EndDistance=463	GT	1/0
chr6	8254679	.	g	GTATATTATATACATATATGTTATATATGTGTGCATATTATATACATATATGTTATATATGTGTA	30	GAP1	SVTYPE=INS;SVLEN=64;SC=SKSV,cuteSV,pbsv,SVIM,SVIM-asm,PAV,Dipcall;NumNeighbors=1;NumThresholdNeighbors=1;MatchId=62;TruScore=0.203175;PctSeqSimilarity=0;PctSizeSimilarity=0.609524;PctRecOverlap=0;SizeDiff=-41;StartDistance=316;EndDistance=316	GT	./1
chr6	8827860	.	agtggcagaggtaatggtagtggtgatgatggtggtggcagaggtaatggtagtaatggtagtggtgatgatggcg	A	30	.	SVTYPE=DEL;SVLEN=75;SC=SKSV,cuteSV,pbsv,SVIM,SVIM-asm,PAV,Dipcall;NumNeighbors=1;NumThresholdNeighbors=1;MatchId=63;TruScore=0.306667;PctSeqSimilarity=0;PctSizeSimilarity=0.92;PctRecOverlap=0;SizeDiff=6;StartDistance=-243;EndDistance=-237	GT	1/0
chr6	11967361	chr6-11967362-INS-62	G	GTGATATCATATATATATATGATATATATATATGATATCATATATATATATGATATATATATA	.	.	SVTYPE=INS;SVLEN=62;SC=SKSV,SVIM,SVIM-asm,PAV;NumNeighbors=1;NumThresholdNeighbors=1;MatchId=68;TruScore=0.247312;PctSeqSimilarity=0;PctSizeSimilarity=0.741935;PctRecOverlap=0;SizeDiff=16;StartDistance=-12;EndDistance=-12	GT	1/1
chr6	15469592	chr6-15469593-INS-139	C	CCTTCTCCCCCTCTCCCCCTCTCCCCCTCTCCCCCTCTCCCCCTCTCCCCCTCTCCCCCTCTCCCCCTCTCCCCCTCTCCCCCTCTCCCCCTCTCCCCCTCTCCCCCTCTCCCCCTCTCCCCCTCTCCCCCTCTCCCCCT	.	.	SVTYPE=INS;SVLEN=139;SC=SKSV,cuteSV,pbsv,SVIM,SVIM-asm,PAV;NumNeighbors=1;NumThresholdNeighbors=1;MatchId=74;TruScore=0.323741;PctSeqSimilarity=0;PctSizeSimilarity=0.971223;PctRecOverlap=0;SizeDiff=4;StartDistance=-19;EndDistance=-19	GT	0/1
chr6	15726363	.	g	GGCCGGGCAGAGGCGCCCCTCACCTCCCGGACGGGACGGCTGGCCGGGCGGGGGGCTGACCCCCCACCTCCCTCCCGGACAGGGCGGCTGGCCGGGCGGAGGGGCTCCTCACTTCCCAGTAGGGGCA	30	.	SVTYPE=INS;SVLEN=126;SC=SKSV,cuteSV,pbsv,SVIM,SVIM-asm,PAV,Dipcall;NumNeighbors=1;NumThresholdNeighbors=1;MatchId=75;TruScore=0.308824;PctSeqSimilarity=0;PctSizeSimilarity=0.926471;PctRecOverlap=0;SizeDiff=-10;StartDistance=-32;EndDistance=-32	GT	1/0
chr6	15984048	.	tTATCTATGTGGATATTGGATAATCCAATATCTATGTGGATATTGGATAATCCAGTATCTATGTGGATATTGGATAATCCAG	T	30	.	SVTYPE=DEL;SVLEN=81;SC=SKSV,cuteSV,SVIM,SVIM-asm,PAV,Dipcall;NumNeighbors=1;NumThresholdNeighbors=1;MatchId=76;TruScore=0.205761;PctSeqSimilarity=0;PctSizeSimilarity=0.617284;PctRecOverlap=0;SizeDiff=31;StartDistance=-398;EndDistance=-367	GT	1/1
chr6	19347391	.	t	TATTCAACATATGTATGTATTCATACATACACATTCAACATATGTATGTATTCATACATACACATTCAACATATGTATGTATTCATACATACACATTCAACATATGTATGTATTCATACATACACATTCAACATATGTATGTATTCATACATACAC	30	.	SVTYPE=INS;SVLEN=155;SC=SKSV,cuteSV,SVIM,SVIM-asm,PAV,Dipcall;NumNeighbors=1;NumThresholdNeighbors=1;MatchId=80;TruScore=0.329032;PctSeqSimilarity=0;PctSizeSimilarity=0.987097;PctRecOverlap=0;SizeDiff=2;StartDistance=-271;EndDistance=-271	GT	1/0
chr6	21551727	.	gggtgctgattggtgtatttacaatccctgagctagacataaaggttctccaaggccccaccagagcagctagatacagagtgtcgattggtgaactcacaaaccctgagctaaacacaa	G	30	.	SVTYPE=DEL;SVLEN=119;SC=SKSV,cuteSV,SVIM,SVIM-asm,PAV,Dipcall;NumNeighbors=1;NumThresholdNeighbors=1;MatchId=81;TruScore=0.327824;PctSeqSimilarity=0;PctSizeSimilarity=0.983471;PctRecOverlap=0;SizeDiff=-2;StartDistance=-205;EndDistance=-207	GT	0/1
chr6	23291628	svim.INS.8335	T	TAGTATATAATGTATATTATACATAGTATATAATGTATATTATACATTATACATAGTATATAATGTATATTATACAT	17	PASS	SVTYPE=INS;SVLEN=76;SC=SKSV,pbsv,SVIM;NumNeighbors=1;NumThresholdNeighbors=1;MatchId=84;TruScore=0.27193;PctSeqSimilarity=0;PctSizeSimilarity=0.815789;PctRecOverlap=0;SizeDiff=14;StartDistance=-372;EndDistance=-372	GT	0/1
chr6	26623717	.	g	GAGAAAGAAAGAAAGAAAGAAAGAAAGAAAGAAAGAAAGAAAGAAAGAAAGAAAGAA	30	.	SVTYPE=INS;SVLEN=56;SC=SKSV,cuteSV,pbsv,SVIM,SVIM-asm,PAV,Dipcall;NumNeighbors=1;NumThresholdNeighbors=1;MatchId=93;TruScore=0.327381;PctSeqSimilarity=0;PctSizeSimilarity=0.982143;PctRecOverlap=0;SizeDiff=1;StartDistance=-6;EndDistance=-6	GT	1/0
chr6	26741475	chr6-26741475-DEL-23345	CATTCTTTCAAATAAGAATGAAAGAATCAAGAATGGGCCTTGAAGAATGAAGATGAGGAGAAATAATGGGTGTGTGGACCACGCAATGGAGTGGGAATTCCTAGATAAGGAAAGGTATATGGTCTGTTTAATTAAGGGACTCTAAAATACTTGTTAAAAAAAACAAAAAAAACAGCAAGTAGTGCTTTCCAGTAACAAAGTCTACTGCAAATTTCTTTCTGTACATGGGAAATAAGGACTGTGGGATTCTTTGGGTGGATCCCAGCACCTAGAGTTGGATCTGATCAAAAAGAAGTGCTCAGTAAACATTTACCTACTGCTTTGGTTGCCTTCCCCCTGTGGAGTGCTGGCCTCCAGGATTGAGCTTGCATCATAGGTGTTCAGTAGGAACTTGCTTAGTGGATTTACAGGTTGAGGTTAGAACCCATCAGGATTCTTTTCCTGGAAAGAACAGGCATGTGTTCTTCCCTTCCCTCTAAGTTTTCACATAGACACTGGGTGAGGAAAGAGCCCTAAATTGCTTGAAAAATTGATTGCTCTTTGAGCAAAGCAAGAAACCCTCCTGTGGAAGGGCATCATTTGGGCATATATCGGGGTCTCAGTACGAAGATGAGTGCTCAAGACGTCAAGATGCTTAAGCAGAGAATCTGACCAGAATGTTCGTGGTACAGAGAAACAGTTTTGTTGGGAGAAGGATGACAATTGAGGCTTTCGAATATAAGCTAAATAAGCTTCAAAGGGTATACAAAAAAGAATCAGGTACAAATCCTTTACTACATTCTTTTGTACAAATCAATTTTTGTCTAGAAAATCATACCTTACTATGCATCCCTATTGTGTTCCTCCACCATCTATTTTGTTTTTTTAAGCGTTATTTCATTTTCATGTTCACAGAAGCTTGTTGCTACAACTACATGAGCAAAACAGCCAGTAGCAACAGAAATGCATTAATATCTCTCCTCAGACCTTTAAAGCATTTTCCTTAAAGGTGAACAATATTCCGCATACAAGGACTTTTTCAGGACTATGTGCCAGAAATTATACTGAATGTTTCTTAATTTTCACGTAAATCGGTCAATATAGTTTTTCAGCTTCCCCAAGTATTATTACCCCAGTGTTATAAATGACACTGAAGTAAAGGGCATATCACTCTCTTTATTCTGTGTAGGTGTGTCTGCTTACAGCTAAGGATTTCCTAAATTATAGTTTTGTAAACATTAGTTCTAAATCATTGTGATCACTTGAATTTTGAAAATGTCAAAACCAATCACATTTATGTAGTAGAAAATAGAGGTTTGAGGTGCATTGGCTCGCTGTTTTATTTACTATGGATCAGTGGAGTAGAAATTCCCATCGCGGAAGAGGGTTCATTCCTGTCTCTCAGCCTCAGCAAAGTTAAACATTTCAGACCTTGCCTGACTTTGGATCTATTGCGCATGCTCTGTCCTTTACCACTATCCAGTCCTGGGGGCATATAGAGCCACTCAGAGCCTTAGAGGTACCCTCAGCGAAATGGAACCAATCACCATATAGTGTAGCCTATTGTTCATCTGACCAAAATGCACTATGTTGCGATAGCATGGATTCTACAGACCCGTGAAGCCCATTTGGACCACAAGACACTCTTTCCATCATGCCTGCACACATATCCCTCACTCTTCATTGATTCATGCAGACTTTTAAAAGTATTTAGCAATAAGCATcctacccccaagaagcttatgatctcatggagaagatggccaagcaacagacaatCCCGACATGGTGAATGCCGCTAAAACAAATGCTTACCTGGATCTCCGTGAGTGCTAGGAGGAAAGCAACCCAAACTCAGAAAAGTAGGAGAGGTGTCAGGGAAGACATTTTCCAGAAGATGGTTTCGTGTCTAACAAAGCCGTGAGACGAGCAAAGGGGAGGTGAAAGGCTCAGCGTTCTATGGGACATTTCCTTAATTCCAGTATCTCTCGAGTTGAGTGTGGGAAGCTAAAAGGGAGGAAATAGAAATGAAAAATGGGAGTTCTTGAGAGGCTTTACTTACCCTGCACAAGCCAAGGACAGGTCTGCGGGAAGTAAGCAGATGCAGTTAGGAAAGCCCATATCAGGAGTTAGTCACGACAGAGAAAGATTTGTACACTTTGGAAATCATAAAAGGATGAAAAGCCCAGGTCCTTATTTCCGTGTTTTCGCCTGTTTTTCACGTTCCTCCCGGATTTCAATTTCTTTCTGGAATCTCACCTCTCCTCATCATCTGCTCTTGCAGGAACACTAAACTGGAAACGCAACCCTACGATTCAGCGAACTATGTCCCATCAAGATTACTGGGTACAAATACATTTACTTTCGTGTTCTCTTGTGACTGTCTGTATCACTGCACACGTTTGTTACTGTGAAACAAGCATTAAAAGTCTGTGTAGATTACTGAGTACATATGCATTTCTTTTTTTttcttttttttttattatactttaagttttagggtacatgtgcacattgtgcaggttggttacatatgtatacatgtgccatgctggtgcgctgcacccactaactcgtcatctagcattaggtatatctcccaatgctatccctcccccctccccccaccccaccacagtccccagagtgtgatattccccttcctgtgtccatgtgatctcattgttcagttcccacctatgagtgagaatatgcggtgtttggttttttgatcttgcgatagtttactgagaatgatgatttccaatttcatccatgtccctacaaaggacatgaactcatcattttttatggctgcatagtattccatggtgtatatgtgccacattttcttaatccagtctatcattgttggacatttgggttggttccaagtctttgctattgtgaataatgccgcaataaacatacgtgtgcatgtgtctttatagcagcatgatttatagtcatttgggtatatacccagtaatgggatggctgggtcaaatggtaattctagttctagatccctgaggaatcgccacactgacttccacaatggttgaactggtttacagtcccaccaacagtgtaaaagtgttcctatttctccacatcctctccagcacctgttgtttcctgactttttaatgattgccattctaactggtgtgagatggtatctcatagtggttttgatttccatttctctgatggccagtgatgatgagcattttttcatgtgttttttggctgcataaatgtcttcttttgagaagtgtctgttcatgtccttcgcccactttttgatggggttgtttgtttttttattgtaaatttgtttgagttcattgtagattctggatattagccctttgtcagatgagtaggttgcgaaaattttctcccattttgtaggttgcctgttcactgtgatggtagtttcttttgctgtgcagaagctctttagtttaattagatcccatttgtcaattttgtcttttgttgccattgcttttggtgttttggacatgaagtccttgcccatgcctatgtcctgaatggtaatgcctaggttttcttctagggttttcatggttttaggtctaacgtttaaatctttaatccatcttgaattgatttttgtataaggtgtaaggaagggatccagtttcagctttctccatatggctagccagttttcccagcaccatttattaaatTTCTTTTCTTGTTCTCCCGTGACTTTTGATATCACTGCACACAACTGTTACTGTAAGATGAACATTAAAAAGTCACGTCtggccagtacggggatcgaacccgcgaccttagcgttattagcaccacgctctaaccaactgagctaaccggccCCGCTTACTAAAACCCCCCCTAAACCTCTTGAGAAGTTTAAAGGCGAACGTTATTTCAATCACCAAAGAAACTTTTCTGAACTTCTCGGAACTGGAAAGAACCTGCGATCTTTGCTAACTTGTTTATGATCCTCGGCAAATTTCTCCGAACCCTGACATTTCAATTAAAATACAATTCTGAGGAAGGAAAGTTCAAATGTCACCTGCTTCACTGTTTCATGACAAGGGGTTTCAGTGACCACCCTTTTAAACGCAACGCCATCACCTTCCGCCGGTACTTTGGCCTGCCCTTCTCACTCCTTTCTACTTTGCTTCCGTAGCTTCTGAGCAACCCGTGAAGAAATTGACGGAAAACGGAAGGAATTACCGCCAGTTTCTTTCCACGGGCCGTCAAGGCCAATATAAGTCCCCACCCAGGCTCCTCTGCTCGTAACTTCCAGCACGATTCCCACTGTATTAGCCCATGTTTCCCAGAAGTGAGTATTTGATCCCTACCCCACCCCATTTTTAGAAAACTCAGGAAAACGCTCTCGTATTTCTATCTGAAAAGGACACTTTAGAGAAATACGTTCCATTACAGTCTTTGTGTTCGCATTGTATTCCTTCTCGATGAAACAGGTATAAGTCCATTGGTATTTTACGCACGACAAGACAACTTTGCAGCCCGACTCATGACCTTTAGATTAAGAAACACTCTCCGGGAGCTCTGCTGATCGCTGGGTCTTACGAGGTTGATGCCTTCTGTCCCAAAGAGAACTATTTCCCTGCGTGTTTCCGCCTGGCTGCCCACTTCTCCAGTAGAGAAACAGCTGTTCCTCGGGATTCATTTTTGGAAGTTCTTTGGGTCCTGGGTAATGGGGCCGCATCCTGCAGCGTCGACAAGGTGGTTGAATACGCAGGAACACCCACAGTACCCAGGGACTAATAAATAGCTCAATAGATACGTTTCGAATAATTAAATAAAAGAAGTCTCAACCAACCCCCTTGCTGTATTACAGATGGTCCAGCTCTCTGCCTAGACTATTGTGCTAATGTCCTGTTCCTTCTCCCGGCTTTTGAACTAGATTCTCACCTCTCTCCAATCCATCTTTCGCAGGGCTGGCCTGTCTTTCCGCCTCACTTCTGAAATTCTATCCATTGCCGCCTCTGTGCAAACCGACTCTGGTTAATACTTCAGTCGGTATGGCTCCCCTCTTCCGCACTTTGCACTGCGAGAAATGCCCTTCTTTGAGGCAGCTGGAGGCCTCCTCCTCCTGAGAGCTTAATTGTGGACACAGCCTTGAGTAGAGGCGAAAAGGAAAGAAGGCTGGGAGACAATCGGGGAAAAACACACACCTTTGGTCTGGTTTGAAAGCTGGCGCCCGAAAAGGAACAAGAAAAAAAACACGCTTCGGAAGTGTctgagattgctgcggccataaagcagagcactaaccCTGGTACTGATACGGGAGGGGAGCaagactccacccccgggcctgtgcccatgaacctaggtgaggaggggcacttcttcctccgcgcccaaatgttgcatttcccaagaccaccctggcccgccacgcccccatcctgtgcctataaaaacccccgagaccctagcgggcacagacacaagcggttggacatgaagaggaacacaccggcgggagaacacaGAACACCCACCCTCTCTTTAGTCACCCTGGAGGCCTCGGAGAAGGCGGTTTCAGTGATCCGTGAAGAGACCCTGAGTCTTTTACATCCCGGAGAATGACAAGAGAGTACCTGGGCGACGTAACTTTCTGGGTTTTCCGGAGATGCGGTTTTCTACACGCCAGGGGCCAAGCCTGAGAAATAGGTGGACGGCAAGGACAGGAGCTCTCTCCGCGCCACAAACGCCCCTGCTCACACCTGGGTTCCTTGATTTTCCTGCCTATATAACCGAGCCACCCATGGCCGGGCTCCGAGCTCTCATTCTGCGGACTGGGACAAAGGGGTTAACTGTGATGTGCTTTGTATAACCCCAGGATTCTGCACTTGCCCAAGGGCGAGGTGCAAATCCAAAATCACGCACGACTGAACGCCGAGATCAGCTGAGTCCTGAGTGCCTCACGACACAAAATCCGTATGATTTTTAAAAGCGCTGTATTTGTGCTGACAATGCATGTCAGAtcccatctgtctttagctcaatgtgtgacgttagacacgtcgttttgctcctcaactttcttatttggaaaaaaaaaaacgagtgttctagatttgcagagggccttttcagAGCTAAGTTCCAGTAGCTATACTGTAAGTTGAACTCGGGCAGTCCTGTTGGTGAGGAAAAAGGACAAATTGAGAAATGAACAAACACAGAAGTTGCAAAAGCCCTGTGACTTACAGCACAGGACAAGTCTACAAACCCTGCCATGCCACACTAAGCTCAAGTTGTTTTAACATCAGTTTACTCAGACCCGATGATCCAAGGTAAGACCAAAGCCAAACGGATCCAGCAACTGGGCAGATCTTCATGTTCCAGCAGCTAAGTTCCACGGAATAAACCTATGATTCGCCTAGTTTAGAAATTGTCTAGTCCCTCCTCAGAAGGACCTTACTAACTTTCCCCCTAAAAGTGTCCTATGAATAGCTCCAGTCCCCAGACCCTTTAAATTCTGGTCTCTGACTCACCCTTGTTTTAGGCAGTACTGGGACTCCATAGAGGTACGGCTCTTTGCTCAGCAAGTTTAATAAATCCAAGGTAGTAGAATCAATTTGTTTTCTTGGTCGTCTTGTTTGGAGGGAGTGGGTCTTCTCAATGTTGGTTCTGATCCCTGCCTATGGATATTTATGAATAAATAGATATTTGCACTCCATCATCATGTGGAGCTACAAGTGTTAAATTTAACGATCTAATTACCTCTAAAATAACCACTAAATTCAACAATCTGAAACTTATCTAATTAGTTCCACATCCTGGAATGAAGGGATTTAATAGGTAATAACAGGTCTCAGTCTCTAATGGAGACATAATCACACAGACACCAGATGAAAGATGAGTAAAGTGGAAAGCAATAGGTAGAACAATAATTTGCTTTATGCTATGATTTTTGGAGCGAAGCAAGAAAATTAATCAAGGAAACAAAGAAGAAATCCAAGACTTAGTAGTGTTGGATTTGCGTTTTTGTCATATGACATTACTTGTATTTTACAGGATTCACTTGGTCTCCATCTGACCTCCTCAGAGTAGACTGCTCTTTCCCAATCACTCCTGCAATTACCCTAGGAGATATGTGATCCTAAAGTAACGGGGAGTTTTAAATTTACTTCTAAGTACACCTGCATGATGCCATTAGTCAGGGCAGGGTAGCTGAACAAACTCAGCTCTGAATCCTTTAAGCAGAGGTAATAATTGCTGACACTATTTAATCGGATTCTGAACATGATGTGCCACTTTTCCTTTTGCGTCTGAAGTGACACCAGCCATTTTCACAGTTTCTTCCACTAGGAGGTCCTGGGAGAAAAGTGATAAAGGTAGATTCAAGAATGGTTAGTTTGATAAGAGAAACATAAAGGCAAGTATCTTTTTCACTCAGTTCACCTTGGTTCTAAGAGTGGGTCTATATAAAGAAATGGAACATGCTTCTGCTAATTAATGTTCAGGCAGAAAAAGTCATGAATTCCACTACAAACCCATGTCCCTTCTTCCGAAGACATGACAAATTGATGAGGGTATGCTTTCTTCTGTCGGTAAAACGAAGTCTGGGATATAGATTGCAATATTAGCAGTGCCATAGTGCAGAATTTCTCATAATTAACACTTTTCACTTGAATACATAAGAAAATAGAATTGGAATGTAAAGTTAATAAAGTAATCATGTTATAAACAATATGAACATAAAAGCAAAAATTACATGGTCTTtggcatgcagtctttgatttggggaatgcattttttctattgttatcaggaagaaagaacagaaacagttcatattcacatggactagacaaaagtatgcatttatgttcttactccagaggtatatcaagtcccccaatttttcctaatctagtccaaagagaattgaactgtctgcaccaacagcaaaacattggtacactgtattgatagtatcatttaaatcttcgatgagcaagaagtgtcaagtaagttgcagattttgttaagccctgcatgctccagagggtgggagagaaacacagaaaccattcatcgacctggttcgtgaatgaaagtttttaggatctgtgaaattctgagacatttcctccaaagtaaagtctcattgttgtatctcgaagctcccgtcacttagaagggagcactgtgctcaccatgtttctctgagctgtgaaagcggcgcgttccacacttggagacccttctctgacacatttaccaACAGATACTGAATTaaaatattaacaaattgaatccagcattatctgtaaagcataatgcaccatgagttaggggagattgcctcgggaataaaaaattagttaggcattgaaaagtcaattaaatgtaatataccacattaacaaaacaaaaaatacatgtaatcatctcactagatgcagaagaaatattggaccaaatttgccattcattcgtggtgtttaaaaaatatcccagtaagctaagaatagaaggaaaattcctcagatgaataatgggcgtttaagaaagtcctacaactagcaatagagttaatagtggaagaataaatatgtaccctttaatattggagaaaagtgcaaaatatctgtccttactacttctacattttactgaaagtcctagctagtgtcagaaagtaaggaacgcatgaatgaagaataaatggcatactcactttagaataagaaaaatatattcgtttgcaagcaacatgatcagatacacaaaaaatcctagtgtatccacaaaaataagcattataagtaaatgcagctatgtcacagattacagtatacaaaaattaattgtatttctatgtactagcatcaaaaaaatggaaaattaaattaccactttcaataggtttaaaacaaatgaaatatttagagataaacttgtcagtgtgcacaggacttgtacctaggaatctacaaaagatggctgagaaaaactcaggaaagcttgactaattggtgttgtttgacatatttacagattgaaaaaggtaatattattaagatatcatttttttccctctgagttgatctatagatttactacaatcccaacaaatatcccagcaggagatttttgttttgtttgttttgttttcttttctttttgtttgtttgtttttacagaaattgacaagcttattctgtaggacctagagtaacctaaataattaggaaaagaaaaacaaagttagaggacttacaccaggtgatgtcaagacttattataaagctaaggtaatcaaaataatgtggtattgtctcaaggatacttacccagattgacggaatagaacagatagtccagaaacagaccaacgtatgtggtcaactgatttatgacagaggtaaaatgtttttttaaacaaatggtcccaggcaactgagtatggaaaaaatgattccctacccttacctcacatcctgtacaacagttaaatcaaaatagtttatatacaaaaagcttaacgttaaagatatcaaacttgtagaagaaaagaagaaaagaagtctacacatatttgatgtaggcaaagctttttcagaagggaccagaaaagcatgagcccttacaaaaaaagatacactggattttataaaatatcaaaatgtttttatttgaaagacaatattaagaaaatgaaaaggcaagacatagacttgaaaagaaatgtaatatatgttatatgcacacatagttgttatacaacatatgtgttatggatacacatataacaaaggacttttatggagaatatagaacacattttagaactcagtgatacaaacactcagtaaggataagggcaaaaaacttgagcaggcatttcacaatataagatgcttatatggccaataggcacactaaaagatgttcaacaacattaatcagtacaaaaatgcaaattaaaTCTATCAAGGATTAATAGGTAACAACAGATCTCAACTCCCCTGAATGGAGAAACAATTAGTAACACAGATATTAGATAAAGATAAGTTACTTGAAGGATCAATCAGTGAAAAGATACTTGGGCTTATTTCCAGGTTTGTGTTCTTAAAAAGTGATGCATTCAACAGAGCATTTGAGGTAACTGCTAATTAGGGACGGTACTTCCTTCTCTTTCATGTAATGGGAGAGTGAAATCAGATTAGAACTAGTGCTTTCCTAATGAGATCTTTTCTCTCTTTCTCAGGATCAGGACTCAGATTGAAAAAGCAGAGGATGGTCACTGCCTTCCAGGTCTGAGGCTGTCTCCCAGAAGCTTCACTCCTGGCTTCGCCTTGGTAGGGAAGTTTCCGGAGGTGTTCGAAAACCTGGAAACTTAAGTGGGACATAAGACGATATTTGTGTCCCGGTTATAAAAATTGGCAGAAAAGACAAGTGTAGTGTgggggattagctcaagcggtagggtgcctgcttagcatgcaagaggtagcaggatcgacgcctgcattctccaGCTTCTTTTAATCCCTAGGCTACCAATGGTATCTGGCCTAGATGACAGTTGCACAGTACTCGTTATTGTTGTGGCAGTATCTATGAGGATTATTGGCCTCATCCACTGTGCCTGGTGCTGAAGAAGTGCTTCAGGAATGAATCCACAGATTGAGATGAAAATTCTCAAGCTTTCTCTTTCTCAACTCCTCCAAGGTTCTCCATCACTTTCTGAGTCCTACAGGAGGAAAGTGCTATTGAAGATGCGGCTATGCCGTGAAGCTCTGGGGCTGGGAGAAGCTGCCCCACCACTTCCGGGCGGCGGTGGCGGCAAGGAGCAGGTGACGATCACAACTCTAGAGCGTGCTGGAATAGCTGTGCCCCCAAGCCAGGCAGTTCCGGGTGGTGCTTCTCCATCCAGAATGTGCTCTCTGATTCCGAGAGATGAAGAAGGCGAAATTGGGAAGTGAGGAGAGAGGTCTCCCTCATGACCTTCTTTGGAAATCCCTATTCTTCGCACTGGCAGGCTCATAGAACTTTGCTGAAGGCAGTATCTGAGAAGCTCGGCCCTCAATCTGGTCCTGCCAGGGGTTTGGCGACACAAAGCACCGGCATGCTCCTAATAACCAGGAAAATGGGTGGGGTGAAAAGTTTCTCCTCTggggaattagctcaggcggtggagcgctcgcttagctatgcgagaggtagcgagatcgacgcccgcattctccaGTTTCTTGTCTGGTTTATGTCTCTTAGTTTGTATTCCCCGTTGTTTCTCCTGTTGATGACATCGGTGCCTCTTACCTGGGAGAAGATCAGAGGAAACTGCCGCCTCCCTAGAGCCCGTGTTTTATTGATCCCCGTGTAAGAGTCTTGTTGCCCCTGCTTCCATCCTTCCTTCTTTTCCACTCCTGCCACAGGTTTGGCACTTCTAGGTACTCAGGTGTCAGTGCAAATTTCCCGTCTTTAGACAAGTACAGCTAAAAGTGATGCCCACACGATCTCTCAGTTCCTATTACATCTTCACAAATATCGTCTCCTCCGGAAAGTATGTCTTTGAATTATTGGTTTGTTTTTCTCTCCCCTAGAATGGGAGCTTCCTGAGTACCGAAACACTGTCTATGTAGACTGTGTTTAACTCACTTCATCACCATGTGTAGAGTTAAGGTTCTATAAAATACGGTTACTGCCTTGAACAGATGAGGTGAGTAGTATAAGGAAACGGAGATCAAACACAAAGCAATACTTAAAAAAATTACCTGCCACATTTCTAAAATCTTAACAATAGCATTCACTAATGTTTTTTGGTTTTCCTTTGTGCTTTCTCCATAGCCCCTTATTATTATTATTATCATTGACATTTGACTGACAATTTTCCATTTGTTTTCAAATGACCAAGCAGATTTTCCAATTTTCTAGTTAATTCCTGTGTTTCCTTCACCATTCTATTTTCTGGTTTTCTTTTGGGCTACCGtcttcttcttcttcttcttcttcttcttcttcttcttcttcttcttcttcttcttcttcttcttcttcttcttcttcttcttcttcttcttcttcctcttcttcttatccttttccttcttctgcttctgcttcttcttttcttctttttcttacttcttATATTTGATGCACTGATTTCTTCTAATGTTTTGTAACTTGGGTATTAAAAGGTGTAATTTAAAATGAGAAAGCAGTTTCTACAGAATCCTTAGAAATATGTCGTTATAAGCCCCCATTTTCATTATATTCTAAGGAGCTCAAAGATATACTTTTGATTCTTTTCTAAACTGTGCATTCGAGAGTTAATCTCTTCTTGTTTACTTTTATGTTCATTCTTTCAATGTTATTTTCTAATTTTTGTGTATCATTTTATCAacatataaatatatatattcacataagtatacgagttatatatacatgtatttatGAATGGCAGCTGAAACACACATTAGTGCTAATATTGGTGACTAAAAGTTGGAGAACCAGACATTATGTACCTCATAAAGCGAAGCAatggaaagtgcacaagcccacctatcaaattgtcttcttaaaagatttgaagctgaatctaagtgagcctctacttgtaactaccagtttacaagaaatagagtagatgaagaaacatgtcaaggggcaggaaatagatacaatgaaataaatacaacatagaggtgtttctaaggataaaaggcccagttccttcaacaactaactggcattaactctttatgatactataatggtaaatatatgtcattatacatttgtttaaaaaaaaaaaacccaggatgtataacacaaagagcaaactgtaatgtaaactgtggactttagttaacaataatgtattgataattactggtttaccagttgtaacaaatgcaccacgctgatgcaagatgttaataatagggaaaattgtaagagagggagagtgatggagtttatggaaattctatctattctgatcaatttttctttaaacccagaacttctctaaaaaataatgtctatcaattttaaaaaataatatccataaaagaaagaccagggaccttttatggatgaaaagagtcttaaaaaacataAAAATCTGTAGATTTTACTTTATTATTTATAATCAGCCATTAAGAGAAATTTTTTTTGTATGGGTGACAATCAGAAAAAAAGTTAATATTAGATCATATTTATGATCTATTACCAATTTGTTAACAATAGGTACATACACACATGCAAACATGGCCCTAAAATTTCCTAGTTCTCTCAAGCTATTGATTTCATCATTCTCTCTGCTGCTGAGTTCAAGAAAGTGAAATGCGTAATGGGTATCTCTCCTTTCCCACCTTCCTTCCAGTTCACAACCTAGTGCTGTCCACTTGCATGGGATGTTTCTTTTCCATCACAATGCTCTGAGATAACTAAGTCAAGGGAAGTTTGCGCAGCCCTCCAGACCCTCCAGATTTCAAAGGAAAGCCCACCGCTGCTGGTCTGGGGGAGCTGATGGCCTATTCATGGATGAGATGGACTAAGGACAGTGGGAAGCACAATGGACCAACAGCATTGTTGGAGGGGACTGCGTGAGGAAGCAGGAGCCTAAACAACACTCTCCAGATACTGCGTGAACACTGTCTCCAGAGGGGTCTTGTAGCATCAAAAATTAAAGCTAAATGTTGATTTCTTTCTGGTAATTATTTTGTTCAGCAACCTGGAAAAACGAACAAAAATTATCTCATTCCCTTTCCTATTTAAAGCCTGAAATATTTAATTAAAATGATAAAACTTAAAAAAAGTGCTTATTAGGCCAGGCTCGGtgggaggccgaggcgggggcggggcgaatcactggaggccaggagtttgagaccagcctggccaacatggcgaaaccccgtctctactaaaaatacaaaattagctggatgtggtagtgcacgcctgtaatcccagctacccgggaggctgaggcaggagaatcgcttgaacctggaaggtggaggttacagtgaagcaagatcacaccactgcagtcTCAAAAACAAAAAGTGTTTATTGAAATTTTTAAACTTACAAGTGCTGTGACATTTAAATAAATCATTTTCTCTACATACACGGTTTTTGCACTTATACATGTCTAGACACCCTAGGAATGGTGGTGCCGTGGTGTGAACATGGAGCCTGGAATGGCCAGCCCCAAAACCTCCTCCTCATCAACTGTTGACTCATCAACAGTCAGTCAGTAATCATAACTTCCTTAAAATACAAGAGCCGCAAAACTTTCCGGGATATCTGTGCTACTTAATCTGGCAGTTCCTACTGTGTCTTGCCCCCGGTGTGACGTGCTCTCTTCCATGAAATTAATAACTGCAAACTGTAATGGGAACAAGGCAATTGTCTCCGCACTCTTACCCAAAGCGTTCTCTGAGATGTTTGGTAGTTATTTGGGTCCTTACTTGACCTTCGTGGCCTTAAAACAAAGGGAACATGGCATTTGTGAATCTGAAAGACTTGTGATAATTTTCTCATTTCCTCCAGGCTGTGTGCCTCACTCTGAGTTTGCGGAGGGATCAGCCCTTTTTCAGGGCGCCCTCATGTCCTGAGTATCATCCTCAGAATGTGAGGCTTGGGCCCAATCTGAAGAGGGTGTGAGGGAGAGCCAAAATGCAGGGATTGTCCCACAATGCAGTCCCGCTCTGTAAATCCCTTCCTCTGACTAGCTTGATTTCAGGCTCTGAGAATGGATGGGGTGGGATCGtgaaagggtggcctgtccctccacacctgtgggcgtttctcgtcgggtgggacgagagactgagaaaagagacagagacaaagtatagagaaagaaaagtgggcccaggggaccggtgttcagcttacggaggacccgcgcagcccgggtctctgagttccctcagtatttattgatcattatctctaccatctcggagagggggatgtggcaggacaacagggtagtggtggggaaagggtcagcaggaaaacatgtgaacaaatgtctctgtatcatatacaaggttaagaaaaaagtgctgtgctttgatgtgcacatacataaacatctcagtgcattaaagagcagtattgcaggcagcatgtctcacctccagccgtaaggcggttttctcctatctcagtagatagaatatacaatcgggttttacaccaagacattccattgcccagggaggagcaggagacagatgccttcctcttatctcaactgcaaagaggacttcctcttttactaatcctcctcagcacagaccctttacggctgtccggctgggggacggtcaggtctttcccttcccaccaggccatatttcagaatagtacatggggagaaatcttggacaatacctggctttcctaggcagaggtccctgcggccttccacagtgttttgtgtccctgggtacttgagattagggagtggtgatgagttttaacaagcatgctgccttcaagcatttgtttaacaaacacatcctgcatatccctaaatccattaaaccttgagtcgacacagcacatgtttctgcgagcacagggttgggggtagggttacagattaacagcatctcaaggcaaaagaatttttcttagtacagaacaaaatggagtctctttgtctacttcttccgacatagacacagtaacagtctgatctctctttcttttccccacaGATTGCTTTTCAGTACTTTCTGCTGAGACATTTTTGTATATTCATTTCTCTCTCAAGGAGCCTCTATAACAAAAGAGAAAAAAGTATCTCGGTTTCTGTGTGTGGCACATGAGTTTGAAGGATTTCTGAGACTGTCGTTCAGGACTGGCGTTACAGATTAAACGCCAATAAGATTCAGGACCAGGGACGATGGGATCCCTGACAGGCGGATATAACTCCTCGTTAAGGACAGACTGCCCACCACTCTCCTTCTTTCTCTGTTTCTGAATTTATTTTCTATAAATTCCGCTGGGTATCAGAACCTTCCTTCGGCTGACTGACGCTTTGCGATTTCCTCTCCAAGCCCGGATCTGTTCCCCAAAAGTCTCTCGTTCCTGCTTCTAGCTTCTCTTTTTAGCTTCTCTAGGTTCGCGTCATCGGCTTTCCTTTTTTCCGAGGTTGAATCCCCAGTTACAAGAAGCCGAGAGGTCTTCTTGTCATAAAATTAACTTCCCTCGGCTCCTGTAACAGGGAGTGGGAGCCCACCCTCCCACTCGCCGTGTAGCACTCTGCATCTCTGAGAAGAAAGTGACCACCCCAGCCCAGCACAGCACAGATTTTCTTTGAGCACCTGCTCGGAGTTCCTGTCCCTCGTCGCTCCTTGGTTTTCCCTCATCGACTACATACAGTCTGTTGGATGTCGGTCAAGGTATCGCCAGCCCCTGCCATGGGAACCATTTGGGGAAAAATAGATCCGATTTATTATACTTCAAAGATGCCCAATGATTCCCTGTCGTCTGTGTACCATAAAAATAAAAACAGATAAAAATAAGATCAATGTATTCGACATCTACACCCAGGCGTACAGCTCTGAGGTGATCAACTGGGAAGCGAAGGTAGCCCACCCAGAGGGAAGAAAGGAACAAAGCTGGAGAATGCAGACGTGGATCCTGCAGGCCGCTGCCTCCCAAGTGAGCGGGTTACAAATTCCGCTAACCCCAGCCCCCCACCACGCTATTGGCTATTTGAGGCATGTGGGGTTTTTTTCCGGACTAGAAGTCTTGTGTTCCACCTGGATTTTCGGGACCACTCAACATTCCTGAGCTCCACCCCTGCCAAGGTGGAGCCAGCACAGGACTGCAGGCGGAGTCTCCAGACTCATCCAGAAACAGCCACTGCGCGGAGCCGGGAGCGCGTGTCGAAAGCGCACCCCTAGACAGCTACTGTGGGAAAGCTCTGGGCCGGACACAATTCCACATGCTTGATATTTTAGAAAAGAAGGAATTATACCCTAGCTGTAAAGGGAGTGTGGATTACAGCTATAACAAGTACCAGGAAGGTAAGCTTTCCTTGCAAAAGCtgccctctctgaggctcgaactcaggaccttcagattatgagactgacgcgctgcccgctgcgctaagagggcGACGAAGTATAATGCCGCGCCAGCTTCCACAGGAATTTCCTAATTTCTTTCCCCAGGTGGGCTATTTTGGGACTTCAGTTTTCTTCGCCCAGGGTCGCTAGTTCTCCAAGATTATTTCCAATAGGCACGCGTAGGCTCCTTTTTAGCCCATCGGAAGAACCTCACAATCGGAAGCCATAGTGTACTGAACAATTATGCCTGACCTCATTCTCTATTGATCTGGATCTTCGTCCCCTCAGAGATATAAGGCAATAATTACTGTCCACAGTCTCCTTAGTTGGAatagcgggctttcactaaatgctagttgaatgaatgaaAAGCTCCCAAACATGCCTGCAGTTTACACTTACCTCTCTTAATTTAAATTTGCATTTCCACTTATGTCACCTGAGATAGTCCCCTCAAAATATCACCAACTGATTTTATGATGAGTCTTCATGTTTTCTTCACCTctatgttgcaaatactctattaaatactttattcccataatttcatttagtcctatttatttatttatttatttatttgccataaatctatacatcattatccccatcttactgatgaaactgaggctcagcagaactaaatccacagctgataaggggtaaaaccagatcttgaaagcagattttgttttccaaaaagcgtgctGCCCTCTTTCTCCCTCTAGATCATGTAATCTCCCCTTTTCCTCTCCACACCACCACACTCATTTGTTAAGCAAATAGCTATAGAATTTTAGATTCGTTGGTCCATTCAACAAACTTTAATTCACCACTTGCCATGTACCCGACATTTATGTTCTAGATTTCCAAGGCATCCTTGGCCCTTTATCCCTCACATCCCTACAAACACCTTAAATCATTAGTTCTCGAAGTGCGGTGCCCAGACCCACCACATAATTCTCGAGGACACATTCCATTTCAGGTACTGTCCTACCCGAAGGCTTTGAGGATTCAGAAGAAATTGAGCCATCCCTGACCTCAGGAGCTGACAGGACAAACTGTCCTATCTGGTCCAGTTCCTATACTCTCAAACTTCCGGATTCTTATAAATGCATTTTCCTAAATATTTTATTTTGATACTGTAACTCTTCCGCTCtgtactagtttgctagggctgccataataaatatcacagactgagtggcttaaccaacagaaaattttctcagttctggatgctagaagagttgttagctttggtttctcctgaggcctctctccttggctcgcagatggtcacttaccttcttgctgtattcttgcatggtctctctctctctacacatatttccatcttttcttataagaacgcctattgggatttagggTTTCGACATGAATTTGGTAACGGGTGGGGCAGGACAAAATTCCACCGTAACAGGCTCAAAGTTGTTTAAATTTCCACCTTCAGATTTGCAGTAGACTTTGTTACTGGAAAGCACTACTTCCTTTTTTTTTTTTTTTTAACAAGTATTTTAGAGTCCCTTAATTGAACAGACCATATACCTTTCCTTACCTAGGAATTCCCACTCCAATGCGCGGTCCACACACCCATTATTTCTCCTCATCTTCATTCTTCAAGGCCCATTCTTGATTCTTTCATTCTTATTTGAAAGAATGTAGCATGGAGGAATGTAGCATACTAGTTTTTCCCTCGGAATTGCATGACTCATTGTCAGTAACTATCTTATGGTTTTTGCTGTTATGACATTTAGTATGGATGTGTGCTATCTTTCATTAATATCCTCCATCTTGTAGTCACTGTTTCCATAAGGAAGCGCAGCCAGTGTGAACTACAGTCCAAAACCTCCCATATGCATAGACTGGTTGTGTAGTCTAAAGAaattcctggctctgagtcctaattctgaaggtagtggtaaacttcagtcctttggtgtcttattcacttaggttcatgccaagcttacggggcccaatgcagatcccaggaaaaggaggaagggaTGTATGCTAAACCTGTTCCTATTTCTACCCGCCAGGTTTGTTGTTGTTGTTGTTTGTTTTTCAGGTGGAAGCTCAACAGCATCCATGCTATGGGTGATTGATGCTATGTTTCTCTAATGTTAGCAGTATCTTCTTCTAATGAACTCTCTCCTTGATGATCTCTTGTCATCTGTCTTGGCCAATGTCAGTAAGGGGTCTGCATGTAAAAATGCTCATAGGTACTTGAGATGTTCATCTTTTCCTCCTTGTTTGGGTGAATTGTTTCTTTCTTAATTCATTtatgcacgtgcacatacatgtatacataagtgtgcacataggtgcgcacgcacacgtgtagatgcctgtgcttatatgtgtacatacacgtatgcatacacatatgcattctcgtgtacatacatgcacgaatgctcgcatgcatgtttaggtacgtgtatacaaacctgatacacgaataaatacgtgtacaaatgtgttgatgcatgtttacatgagtgtacatgcatgttaatgtacacatatgcatctacacatatgcgtatacacacatacatggacacatacatacTGTGTACACAATCAATGAATATGCCCAAATGCATGCAGACGCACACATGTATTTGTACACatgcatgtgtgtacatatgtgagtgtgcacacatgtatgagtgtatatgtgtttgtatgtttgtacgtataagtgtatgtatacatgtGCACAGACGTCTGAATGCATGTGTGGGTAGACATGTGCATTTGTATGCACAAGTACGTGCGCATGCAGatatatgtttgagtacatgtatgcatcgtgcttttgtgtgtaaacatgtatgtatatatacatgtattatgggtgcatctgtgtatgcaagtgcacgtgtgtatgcacatgcaggtatacccacatatccatgtacacatatatgtcatgcatgtatgtgtgtgcatgcatgtatTTGCACACAAATTTTTGTGTGTGCAcatgcatgtgtgcacacacgtgtgtgtgtagacatgtatgtgtggatgtgcacacgtaaatatggacacttgtattcaggcatacacatgctttcacgtgtgtgcacagatgcatttgtaggctggtatacatggtgtatacgtgtatgtatatatacatTATTCATAAAAACATATGTGCACACATGTGCACAatgcatacatgtatgcatacgtgtgtgcatgcatgAGTACACATGTGCATACACACGTAGGTGGGTAAACACACATGTACACACATGCATGCAGACATGTGAGCACATGTCTATCTGCACATATATCtacacaaatacatgcatgcatactgtgtacacgatacatggatacacatacatccatgcacacacacccacatgcatttgcacatgcatgtgtacatatctttatacactcacacatgcacgcacgtgtatatacatgtatacatacacatatGAATGTGCAGCTACGTGTGTACATGCATGTACTTGCATGTATGCATATGCATATGTGTCAGCAAatacacacatacatacacacatacatacggtgtacatgcatgtatacataaacatgcatgcatgtatacacatgtatgtgtagatacctttgtgcatatgtgtacatgcctgtatgcatacacacatgcatacacgtgtacacacatacatttacacatgcatGTGGTGTACACAGACATGTATACATAAACATGTGTGCAATCACGTCTACATACACACACATGCACCTGTAGATACAAGTGTACAtgttctgtgtggaagacgtgtaaggggagaagaaaagacacacacacaatacctttaagggtaaacaacctttatcccacgtaaatggcaatgcagatataataagcaaatgatatagtaagcaaattgaaataataagcagactgatataataagcaaattgcaacgggaaggaaaaagacatatatttatatgcactccaggctgcactccaggctgcTTCTAAAGGTGTCCCATAATGAAACAATCCCCAATATAAGGCAGGTCCTCTTTTTTTCCTCTTTGAGAAGATTCCTCAAACATCTATTCTTAAATTTAAAAAACGttatttatttatttatttatttttgagacggagtcttgctctgtttcccagtctggagtgcagtggcgtggtctcggctcactgcaacctccacctcctggattcaagctattctcctgcctcagcctcccaagtagctgggactacaggtgcatgccaccatgcctggctaatatttgaatttttagtggatactgggtttcgctacgctgtccaggttggtctcaaactactgacctcaagtaatctgcccacttcggcctctcaaagtatatacatatatatgtatatacacactcaccagactatggaggattcaccaacagaccgggaagcaacagcctgggctccagagttggccagctgtctgcgcacagacgaggagaagtctcatgaagcttcagcccagtctggaaccctagctctttttgtaacgagttgtttggcatgaggcccggtcacgagggcccttcgcaactgggctcaaggatcacaaaaaggtcaacttgtttttgtgattgtctgttgtttttcagtaactaatgtataggaatagattgaaatagagatttctctgaaacagcactggatgaacacctcaatgggttcacaaacctgttccagACAGatttccctcatgctgttctcatgacaatgagtgagttctcctgagatctggttgttgaaaagtgtgtaacactttcccctttgctctttctctccgactctgccatggtaaggcatgcttgcttctccttcgccttccgccatgattgtaagtttcttgaggcctcccagccatgcttcctatacagcctgtggcactgtgggtcaatgaaacctcttttcttcataaattacccagtctccagtagttctttatagcagtgtgacaatggactaatacaGGTGCCAACAAGTTCAATCACTGGCACCAAAATATGGGAGATACGGTAGTTAGATgcatgagaaatgtaaaggggagaaatgggcagattgactgcctgaagttccttctatattgggattggcctgtagtcccagggcttttcagggacaaccagatgtaggcctttcccacaagacaggtgtgggaatcaggagagagggagcactagcatgaggtcaactttgagccagtcccagtgggctatgtggaaggatgaacgtaactaaggaaaaagaagcaaaaggaagctttgagttttgcagtggctggaaaagcagtcataaagaagggggtacaggagagtacatcatcatcaagggaaatgcacacgagaatccacaatcatggatcgtattaaaaaaattattcgtattcaaacagctgaatggaaagcatgacactggctaatgacaacaccatttaaaagtaagaactttattattctccccaccacccctccctggctttaactcatcttccaccacgattgaaacacggaagtctcagaacagtggttaacaaatggtagaatgttagggtaagaaaagagagatgaaacattttccttagaaaactatccaaatagttttagctgactcaacaggcccagtaggtaaaggaagagatctgatctttatgtcaagtttaaattttagagtgttacatggagctcagcatcttaactttgagactgagactgtattgcctgggatgaggcataaaactgtgtatgtcttcatatggagatagggaaagaatatatcctactgaataagattaaaatgacactgggagaccaaaacatgttttttgtattattaaatcccaGAGATTGGCCACATTCATATTACAGAGTTTAGAGAGAACTAACTGATAAACTTACGTGGCTATCCCTTAATGAGTTTTGTTATTATTATGGTTTTTTCCTGTCTGCTTATGCATTATTATGATATCTATATTATGATTTTGTTATGCCAAGTAATGACATCTCAGGGATCTGTGAGGCAGTACCTCATTTGGTATTCTAACCACATTTGACAAGTACAAAAATGTACACACcttagtctactttgtgttgctaaaaggaacacctgagactgcgtaatttGCATGACAATGAGTCATGCAATTCCGAGGGAAAAACTAGTATGCTACATTCCTCCATGCTAC	C	.	.	SVTYPE=DEL;SVLEN=23345;SC=SKSV,SVIM-asm,PAV;NumNeighbors=1;NumThresholdNeighbors=1;MatchId=97;TruScore=0.48595;PctSeqSimilarity=0;PctSizeSimilarity=0.94093;PctRecOverlap=0.516919;SizeDiff=1379;StartDistance=9899;EndDistance=11278	GT	./1
chr6	29863588	.	ccctcccggacggacggctggccgggcaggggctgccccccacctccctcctggacggggcggctggccgggcgggggctgcccccca	C	30	.	SVTYPE=DEL;SVLEN=87;SC=SKSV,cuteSV,pbsv,SVIM,SVIM-asm,PAV,Dipcall;NumNeighbors=1;NumThresholdNeighbors=1;MatchId=104;TruScore=0.598137;PctSeqSimilarity=0;PctSizeSimilarity=0.908046;PctRecOverlap=0.886364;SizeDiff=8;StartDistance=2;EndDistance=10	GT	1/1
chr6	30954354	chr6-30954355-INS-90	A	AGTCACCAACTCTGGGTCCAGTGTGACCTCCAGTGGAGCCAGCACTGCCACCAACTCTGAGTCCAGCACAGTGTCCAGTAGGGCCAGCACT	.	.	SVTYPE=INS;SVLEN=90;SC=SKSV,cuteSV,pbsv,SVIM,SVIM-asm,PAV;NumNeighbors=1;NumThresholdNeighbors=1;MatchId=106;TruScore=0.170455;PctSeqSimilarity=0;PctSizeSimilarity=0.511364;PctRecOverlap=0;SizeDiff=-86;StartDistance=-397;EndDistance=-397	GT	1/0
chr6	31422172	svim.INS.8433	T	TCCCCCCCCACCTCCCTCCTGGACAGGGCGGCTGGCCGAGGCGGGGGGCTGA	28	PASS	SVTYPE=INS;SVLEN=51;SC=SKSV,SVIM;NumNeighbors=1;NumThresholdNeighbors=1;MatchId=119;TruScore=0.195402;PctSeqSimilarity=0;PctSizeSimilarity=0.586207;PctRecOverlap=0;SizeDiff=-36;StartDistance=-448;EndDistance=-448	GT	0/1
chr6	32460920	pbsv.DEL.17397	TTTTTTGAGACAGAGTCTCGCTCTGTCACCCAGGCTGGAGTGCAGTGGCGCGATCTCAGCTCACTGCAAGCTCCGCCTCCTGGGTTCATGCCATTCTCCTGCCTCAGCCTCCCGAGTAGCTGGGACTACAGGCACCCGCCACCACACCCGGCTAATTTTTTTGTATTTTTTTAGTAGAGACGGGGTTTCACCATGTTAGCCAGGATGGTCTCGATCTCCTGACCTCGTGATCCACCTGCCTCAGCCTCCCAAAGTGCTGAGATTACAGGCGTGAGCCATGGCGCCCGGCCGACAAAAAGATGCTTTTTAAAAACTTTTTACTTGGAAATCATTATAGAGTCACAGGAAATTGCAAAGACAGTACAGAGAACATATGCTTACCCTTTTGAGAGGTGAAGCCAGCTGGACTTCTGGGTCGAGTGGGGACTTGGAGAACTTTTCTGTCTAGCTAAAAGGATTGTAAATGCACCAATCAGTACTCTGTAAAAACGCACCAATCAGTGCTCTCAGTCTAGCTAAAGGATTGTAAATGCACCAATCAACACTCTGTAAAAATGCACCAATCAGCACTCTGTGTCTAACTGATTGTAAGTGCACAAATCAGCACTCTGTAAAAATGCACCAATCAGCACTCTGTGTCTAGCTAAAGGATTGTAAATGCACCAATCAACATTCTGTAAAATGGACCAATCAGCACTCTGTAAAATGGACCAATCAGTGCTCTGTAAAACGGACCAATCAGCAGGAAGTGGGCGGGGCCAAATCATGGAATAAAAGCTGGCCACCCGGGCCAGCAGCGGCAACCTGTGGGTCCCCTTCCACGCTGTGGAGCTTTGTTCTTTTACTCTTCACAATAAATCTTGCTGCGGCTAACTCTTTGGGTCTGCACTACCTTTATGAGCTGCAACACTCACCACGAGGGTCCATGGCTTCATTTTTGAAGTCAGTCAGACCAAGAACCCACCAGAAGGAATAAATTCCAGACACATTTTGGCAACCACGAAGGGACTATCACCTATCACCTATCGCCAAGCAGTGAGCACCATCAGGACCCTTTCACTTGCTATTCTATCCTATTTTTCCTTAGAATTCGGGGGCTAAATACCAGGCACCTGTTGGCCAGTTAAAAGCGACTAGCACAGCTGCCAGACTAAAGACACGGATGTCAGGCTTTCTGGGAAAGGGCTCTCTAACAACCTACTGTGTCTGGAATTGGTGGGTTCTTGGTCTCGCTGACTTCAAGAATGAAGCTGTGGACCTTCGTGGTGAGTGTAACGGTTCTTTTTTTTTTTTTTCATACAGAGTCTCCCTCTGTCACCCAGGCTGGAGTGCAGTGGTGCCATCTTAGCTCACTGCAAGCTCCACCTCCCAGGTTCGAGCCATTCTCCTGCCTTAGCCTCCCAAGTAGCTGGGATTACAGGTGCCTGCCACCACGCCCGGCTAATTTTTTGTATTTTTAGTAGAGACAGGGTTTCACTGTAGTCAAGATGGTCTCGATCTCCTGACCTCATGATCTGCCCACCTTGGCCTCCCAAAGTGCTGGGATACAGTTCTTAAAGATGGTGTGTCTGGAGTTTCTTCCTTCTGGTGGGTTTGTGGTCTCGCTGACTTCAGGAGTGAAGCCGCAGACCTTCGCAGTGAGTGTTACAGCTCTTAAAGGCAGCACATCCAGAGTTTTTGTTCCTCCTGGTGGGTTCATGGTCTCGCTGGCTTCAGGAGTGAAGCTGCAGACCTTCGCTGTGAGTGTTACAGTTCCTAAAGGCAGCGCATCCGGAGTTGTTCATTCTCCCGGTGGGTTCATGGTCTCGCTGACTTCAGGAGTGAAGCTGCAGACCTTCGTGGTGAGTGTTACAGCTCATAAAGGCAGAGTGGACGCAAAGAGTGAGCAGCAGCAAGACTTATTGCAAAGAGCGAAAGAACAAAGCTTCCACAGCATGGAAATGGACCCAAGCGGGTTGCCGCTGATGGCTCAGGCAGTCTGCTTTTATTCCCTTATCTGACCCCTCCACACACTGCTCATTGGGCCATTTTACAGAGAGCTGATTGGTCCGTTTTGACAGAGTGCTGATTGGTGCATTTACAAACCTTTAGCTAGACACAGAGGGCTGATTGGTGCGTTTACAATCCTTCAGATAGACAGAAAAGTTCTCCAAGTCCCCATCTGTCCCAGAAGCCCAGCCGGCTTCACCTGTCACCAGCATTCGCTGCAGGACTCTGCAGCACCCAGCCCTGGCACTCCAGCAGCCCAGAGGGAGCTCATCCCTCAATCATGCCCAGCAGACGCCGGCTGGCCGCTCTGAGTGCAAGGCCCGCCAAGCCTGCACCCACCCAGAACACACACCAGCCTGCAAGTGCCATGTGCAGCCCTGGCTCCCACCCATGCCTCTCCCTCCACACCTCCCCACAAGCAGAGGGAGCCAGCTCCAGCCTCGGCCAGCCCCAGAGAGGGGCCCTCATATCGCAGCAGCAGGCTGAAGGGCTTCTCAAGCATGGCCAGAGCAAACGCCAAGGCCGAGGAGGCGCCGCGAGTGAGCAAGGGCTGCTGGCACATTGTCACCTCTCACCCTGACTCTTCGGAGTTGGAAGTATTGGTTTGCCTGGAACCAGCTTCCACTTTTCCTGTACTTCTGGGCTGAGCTGAGGTTCAACAGAGAAGAAGCCATTCAGCTCTGGAGTCTTGACAACAAGTTGGTTGACCCTGTGGCCATGAGTGGAACTCTCAAAGTCATGTCACCCAAGTGAGACTCGCCCATCTATCCTATCTATCCTGACCCTTGCCTCTTGGGTCCTAATGCCTGTCAGACAAACTTCCTCCCACCTCACTTCTCTGAGGCTAGTCCCACTTTTAAAAACCACTCCCTGTCTCTGGTGCTTTTCTAGTTTCTCCTGTAAGAATGATTTCTAGTATAAACCTCAGGACTCTGTTCCCTTCTTTAGGCACTCAGGCTCACCAATCAGAAAGAAATAATTTTTGCCCAAAGCCCCGTCTGCTGGGCGGGACTTTCTGGAATTTTAGGATCCCTCCTGAGACTAACAGGCCTAAGAAAAGCTATTCCTGAAGCTAGGATATGGGGAGCTTCAGAAATGATATCCTTCCTATTCAAGTGAGGACAAAAGGCGTCACTCTTCCAACCCTGGAGATCCCTTCCCACCCTCAGGGTATAGCCCTCAACTTCATTTTTGGGGCATAACATCTTTATAGGACAGGGGTAAAGTCCCAATACTAACAGGAGAATGCTTAGGACTCTAACAGTTTTTTGAGAATGCGTTGGTAAGGGCCACTAAATCTGATTTTTCTTGGTCCTCTTTGTGGTCTAGGAGAACAGGCAAGGGCGCAGGTTTTCGAGAATGTGTCAGTAAGGGCCACTAAATCCGACCTTCCTTGGTCCTCCTTGTGGTCTAGGAGGAAAACTAGTGTTTCTGCTGCTGCGTTGGTGAGTGCAACTATTCCGATCAGCAGGGTCCAGGGACCATTGTGGGTTCTTGTGCAAGAGGTGTTTCTGCTGCTGTGTCGGTGAGTGCAACTATTCCAGTCAGCAAGGTCCAGGGATTGTTGTGGGTTCTTGGGTGGGAGAGAAACAAACAAACCAAAACTGCAGGCGGTTTTGTCTTTCAGGTGGGAAACACTCAGGCATCAACAGGCTCACTCTTGAAATGCATCCTAAGCCATTGGGACCAGTTTGACCCACAAACCCTGAAAAAGTGGTGGCTCATTTTTTTCTACACTATGGCTTGGCTCCAATATTCTCTCTCTGATGGGGAAAAATGGCCACCTGAGGGAAGTATAAATTACAATATCATCTTGCAGCTTGACATTTTCTGAAAGAGGGAAGGCAAATGGAGCAAAATACCTTATGTCCAAGCTTTCTTTTCATTGAAGGAGAATCCACAACTATGCAAAGCTTGCAATTTACATCCCACAAGAGGACCTCTCAGCTTACCCCAATATCCTAGCCTCCCTATAGCTCCCTTTCCTATTAATGATAAGCCTTCTCTAATCTCCCCACCCAGAAGGAAACAAGCAAAGAAATCTCCAAGGGACCACAACCCCCCTGGGCTATCGGTTATGTCCCCTTCAAGCTGTAGGGGAAGGGGAATTTGGCCCACCTGGGTATATGTCCCCTTCTCCCTCTCTGATTTAAAGCAGATCAAGGCAGACCTGAGGAAGCTTTCAGATGATCCTGATAGGTATATAGATGTCCTACAGGGTCTAGGGCAAACCTTTGATCTCACTTGGAGAGATGTCATGCTATTGTTAGATCAAACCCTGGCCTTTAATGAAAAAAAATGTGGCTTTAGCTGTAGCCCGAGAATTTGGAGATACTTGGTATCTTAGTCAAGTAAATGATAGAATGACAGCTGAAGAAAGGGACAAATTCCTTGCTGGTCAGCAAGCAGTCCCCAGTATGGATCCCCACTGCAACCTCAACTCAGATCATTGGGACTGGAGTCGCAAACATCTGTTGACCTGTGTTCTAGAAGGACTAAGGAGAATTAGGAAAAAGCCCATGAATTATTTAATGATGTCCACCATAACTCAGGGAAGGGAAGAAAATCATTCTGCCTTCCTTGAGCTGCTATGGGAGGCCTTAAGAAAATATACTCCCCTGTCTCCCAACTCACTCGAGGGTCAATTGATCCTAAAAGATAAGTTTATTACCCAATTAGCCACAGGAATCAGGAGAAAGCTCCAGAAGTGAGCCCTGGGCCCTGAACAAAATCTGGAGGCATTATTAAACCTGGCAACCTCGGTGTTCTATAATAGGGACCAAGAGGAAAAGGCAGAAAAGGAAAAGTGAGATCAGAGAAAGGCCGCAGCCTTAGTCATGGCCCTCAGACAAACAAACCTTGGTGGTTCAGAGAGGACAGAAAATGGAGCAGGCCAATCACCCAGTAAGGCTTGTTATCAGTGTGGTTTACAAGGACACTTTAAAAAAGATTGTCTAATGAGAAACAAGCCACCCCCTTGCCCATGTCCACTATGTCAAGGCAATCACTGGAGGTGCACTGCCCCAGAGTGCAAAGGTTCTCTGGGCCAGAAGCCCCCAACCAGATGATCCAACAACAGGACTGAGGGTGCCCGGGGCAAGCACCAGCTCCTGTCATTATCCTCACTGAGCCCTGGGTACATTTAACCATCGAGGGCCAGGAAATTGACTTCCTCCTGGACACTGGTGTGGCCTTCTCAGTGTTAATCTCCTGTCCCGGATGACTGTCCTCAAGGTCCATTATCATCTGACGAATCCTGGGGGCGCCTGTAATAACCACCTCCTCAATTATAATTGGGAGACTTTGCTACAGATACTAAGTATCCTTATCTAATCCTACATGCCCATGCTGCAATATGGAAAGAAAGAGAGTTCCTAACCTCTGGGGGAACCCCCATTAAATATCACAAGGAAACCGTGGAGTTATTGCACGCAGTGCAAAAACCCAAGGAGGTGGCAGTCTTACGCTGCCGAAGCCATCAAAAGGGAAGGAGAGGGGAGAACCACAGCATAAACAGCTGGCAGAGGCAGGGAAAGACCGGCAGAAAGGAAAGAGAGAAAGAGACAGAAAGTGTGAGAGAGAGAAAGAGGAAGTGACAGAAACAAAGAGGGAGTCAGAAAGAAAAGAGAGAAGAGAGAAAGGGGGGAAAGACAGAAAGAGAGAGACAGAGGAAGAGACAGAGAGACAGAAAGTCAAAGAGAGAAGGAAAGAGAGGAAGAGACAAAGAAGGAGTCAGAGAGAAAGAGATAGAAGTAGTAAAGAAAAAACAGTGTACCCTATTCCTTTAAAAGCCAGGGTAAATTTAAAACCTATGATTGATAATTGAAGGTCTTCTCCATAACCCTAAAACACTACAATACCATCTTGTTGTCAGTGTAAACAAGGGCATAGCCCGAAAGCACTGAGGCCACTGACAACCTGTAGCTTTTTTATCAAAAATCCTTAACCTGGCCAGGTGCGGTGGCTCATGCCTGTAATCCCAGCACTTTGGGAGGCTGAGGCGGGCAGATGATGAGGTCACGAGATTGAGGCCATCCTGGCTAACACAGTGAAAACCCGTCTCTACTAAAAATACAAAAAAATTAGCTGGGCGTGGTGGTGGGTGCCTGTAGTCCCAGCTACTTGGGAGGCTGAGGCAGGAGAATGGTGTGAACCTGGGAGGTGGAGCTTGCAGTGAGCTGAGATAGCGCCACTGCACTCCAGCCTGGGCAACAGAGCGAGACTCCATCTCAAAACACAAACAAACAAACAAAATCCTTAACCCAGCAGGTTTCCTAACAGGGGATCTAAATCTTAACTAATTAATATACAAAGGTCCAACCAGATCTAGGGGGAACTCCCCTCAGGACAGGACCATAGATGGTTCCTCCCAGGCAATTAAGTATAAAGACACAATGGGTATTCAGTAAGTGATAAGGGAACTCTTGTAGAACCAGAGTTAGGAAAATTGCCTAATAATTGGTCTGCTCAAATGTGAGAGCTATTTGCACTCAGCCAAACCTTAAAGTACTTACAGAATCAGGAAGGAGCCATCTATACCAATTCTAAGTTAATATGGACTCAATGAGGTCTTATTAATAGCAAAGAATAATTGAAATCCCAAACTTACAAAGTTTTCCACAAAAGTAAAGTTTGCTAAAAGTTAACAGTGTAACATATATTATCCTAACTTCTAATCTTGTAGAAATCAGACCCTATCTGTGCCCCTCGAAGCTCAAGTCCATCAGCACAGGGCCATACAACTAATACCTCTACTTATAGGGTTAGGAATGGCTAGTGCTACAGAAACCGGAATAGCAGGTTTATCTACTTCATTATCCTACTACCACACACTCTCAAAGGATTTCTCAGACAGCTTGTGAGAAATAGCAAAATCTATGCTTACTCTACAATCCCAAATGGACTCTTTGGCAGCAGTGACTCTCCAAAACCGATGAGGCCTAGCCCTCCTCACTGCTGAGAAAGGAGGACTCTGCACCTTCTTAGTGGAAGAGTGTTGCTTTTATACTAACCAGTCCAAGATAGTGCGAGATGCCACCTGGCATTTACAGGAAAAGGCTTCTGAAATCAGACAATGCCTTTCAAATTCTTATACCAATCTCTGGAGTTGGGTGATATGGCCTCTCCCCTTTCCATGTCCTGTGACAGCCATCTAACTATTACTCACCTTTGGGTCCTGTATTTTTAACCTCCTTGTCAAATTTGTTTCCTCTAGGATTGAGGCTATCAAGCTACAGATGGTCTTACAAATGGAACCTCAAATGTGCTCAACTAACAACTTCTACTGAGGACCCCTGGACCAACCCACTGGCCCTTTCACTGGCCTAAAGAGTTCCTCTCTGGAGGACACTACAACTGCAGGGCCCCTTCTTTGCCCCTATCCAGCAGGAAGTACCTAGAATGGTCATCACCCAATTCCCAACAGCAGTTGGGGTGTCCTGTTCAGAGGGGGGATTGAGAGGTGAAGCCAGCTGGACTTCTGGGTCGAGTGAGGACTTAGAGAACTTTTCTGTCTGGCTAAAGGATTGTAAATTCACCAATCAGCACTCTGTGTCTAGCTCAAGGATTGTAAACACACCAATCAGCACTCTGTAAAATAGACCAGTCAGCACTCTGTAAAATGGACCAATCAGCAGGACATGGGCAGGGCCAAATAAGGGAATAAAAGCTGGCCACCCGAGCCAGCAGTGGCAACCCACTTGGGTCCCCTTCTGCGCTGTGGAAGCTTTGTTCTTTCGCTCTTCACAATAAATCTTGCTGCTGCTCACTCTTTGGGTCCGCACTACCTTTATGGGCTGTAACACTCACCA	T	.	PASS	SVTYPE=DEL;SVLEN=7798;SC=SKSV,cuteSV,pbsv;NumNeighbors=1;NumThresholdNeighbors=1;MatchId=136;TruScore=0.666538;PctSeqSimilarity=0;PctSizeSimilarity=1;PctRecOverlap=0.999615;SizeDiff=0;StartDistance=3;EndDistance=3	GT	1/1
chr6	32526017	svim.DEL.6739	ACAGCGACGCCGCCATCCAGGGCTCCCTGGGTGGGGTGCGGGCGCTGGGAATCTTGA	A	33	PASS	SVTYPE=DEL;SVLEN=56;SC=SKSV,pbsv,SVIM;NumNeighbors=1;NumThresholdNeighbors=1;MatchId=182;TruScore=0.327381;PctSeqSimilarity=0;PctSizeSimilarity=0.982143;PctRecOverlap=0;SizeDiff=1;StartDistance=174;EndDistance=175	GT	0/1
chr6	32540156	svim.DEL.6742	TACATTATTCAAAATGTACAATGTACTGTGCATGTAATGAATAAATTATTCAAAATGTACAATGTACTGTGCATGTAAT	T	12	PASS	SVTYPE=DEL;SVLEN=78;SC=SKSV,pbsv,SVIM;NumNeighbors=1;NumThresholdNeighbors=1;MatchId=194;TruScore=0.357135;PctSeqSimilarity=0;PctSizeSimilarity=0.641026;PctRecOverlap=0.43038;SizeDiff=28;StartDistance=17;EndDistance=45	GT	0/1
chr6	32552205	pbsv.DEL.17473	CGGACAGCGACGCCACCATCCGGGGCTCCCTGAGCGGGGTGCGGGCGCTGGAACCT	C	.	PASS	SVTYPE=DEL;SVLEN=55;SC=SKSV,cuteSV,pbsv;NumNeighbors=1;NumThresholdNeighbors=1;MatchId=208;TruScore=0.309091;PctSeqSimilarity=0;PctSizeSimilarity=0.927273;PctRecOverlap=0;SizeDiff=4;StartDistance=101;EndDistance=105	GT	0/1
chr6	32558500	svim.INS.8506	T	TTGTTGCGGGAAGTCAGGGACCCCGAATGGAGGGACCGCCTGAAGCCATGGCAGAAGAACATAGATTGTGAAGATTTCATGGACGTTTATTAGTTCCCCAAATTAATACTTTTATAATTTCTTACACCTGTCTTTACTGCAATCTCTCAACATAAATTGTGAAGATTTCATGGACACTTCACTTCCCCAATCAATACCCTTGTGATTTCCTATCCCTGTCTTTACTTTAATCTCTTAATCCTGTCATCTTTGTAATCTGAGGAGGATGTATGTCACCTCAGGACCCTGTGATGATTGTGTTAACTGCACAAATTGTTTGTAGAGCATGTGTGTTTGAACAATATGAAATCTGGGCACCTTGAAAAAAGAACAGGATAACAGCAATGTTCAGGGAACAAGAGAGATAACCTTAAACTCTGACCACTGGTGAGCCACGTGGAACAGAGCCATATTTCTCTTCTTTCAAAAGCAAATGGGAGAAATATCGCTGAATTCTTTTTCTCAGCAAGGAACATCCCTGAGAAAGAGAATACTTCCCTGAGGTTAGGCCTCTGAAATGGCTGCTTCAGGGGGTGGCCGTCTTCTGTGGTCAAGCTTAGGGATGAAATAAACCCCAGTCTCCCATAGCGCTCCCAGGCTTATTAGGATGAGGAAATTCCCGCCTAATAAATTTTTGATCAGACCGGTTGTCTGCTCTCAAACCCTGTCTCCTGATAAGATGTTATCAATGACAATGGTGCCCGAAACTTCATTAGCAATTTTAATTTCGCCCCGGTCCTGTGGTCCTGTGATCTCGCCCTGCCTCCATTTGCCTTGTGATATTCTATTACCTTGTGAAGCATGTGATCTCTGTGACCCACACCCTATTCATACACTCCCCCTCCCCTTTTGAAAATCACTAATAAAAACTTGCTGGTTTTGTGGCTTGTGGGGCATCACAGAACCTGCCAACATGTGACGTCTCCTGGGGACACCCAGCTTTAAAATTTCTCTCTTTGGTACTCTGTCCCTTTATTTCTCAGACCGGCCGACACTTAGGGAATATAGAAAAGAAACTACGTGAAATATCGGGGGTGAATTTTGCCTGATATCTGGCTGAATTTCCCCCAATAGTTTT	24	PASS	SVTYPE=INS;SVLEN=1116;SC=SKSV,cuteSV,pbsv,SVIM;NumNeighbors=1;NumThresholdNeighbors=1;MatchId=212;TruScore=0.332437;PctSeqSimilarity=0;PctSizeSimilarity=0.997312;PctRecOverlap=0;SizeDiff=3;StartDistance=12;EndDistance=12	GT	0/1
chr6	32613442	pbsv.INS.17492	A	ATTTTTTTTATTATACTTTAAGTTTTCGGGTACATGTGCACAACGTGCAGGTTTGTTACACATGTATACATGTGCCATGTTGGTGTGCTGCACCCATTAACTCGTCATTTACATTAGGTATATCTCCTAATGCTATCCCTCTCCCCTCCCCCCACCCCACAACAGGCCCCGGTGTGTGATGTTCCCCTTCCTGTGTCCACGTGTTCTCATTGTTCAATTCCCACCTATGAATGAGAACATGTGGTGTTTGGTTTTTTGTCCTTGGGATAGTTTGCTGTGAATGATGGTTTCCAGCTTCATCCATGTCCCTACAAAGGACATGAACTCATCATTTTTTATGGCTGCATAGTATTCCATGGTGTGTATGTGCCACATTTTCTTCATCCAGTCTATCATTGTTGGACATTTGGGTTGGTTCCAAGTCTTTGCATTTGTGAATAGTGCCAAAATAAACATACATGTGCATGTGTCTTTATAGCAGCATGATTTATAATCCTTTGGGTATATACCCAGTAATGGGATGGCTGGGTCAAATGGTATTTCTAGTTCTAGATCCCTGAGGAATCGCCACACTGACTTCCACAATGGTTGAACTAGTTTACAGTCCAATCAACAGTGTAAAAGTATTCCTATTTCTCCACATCCTCTCCAGCACCTGTTGTTTCCTGACTTTTTAATGATTGCCATTCTAACTGGTGTGAGATGGTATCTCATTGTGCTTTTGATTTGCATTTCTCTGATGGCCAGTGGTGATGAGCATTTTTTCATGTGTTTTTTGGCTGCATAAATGTCTTCTTTTGAGAAGTGTCTGTTCATATCCTTTGCCCAGTTTTTGATGGGGTTGTTTGCTTTTTTCTTGTAAATTTGTTTGAGTTCATTGTAGATTCTGGATATCAGCCCTTTGTCAGATGAGTAGATTGCAAAAATTTTCTCCCATTCTGTAGGTTGTCTGTTCACTTTGATGGTAGTTTCTTTTGCTGTGCAGAAGCTCTTTAGTTTAATTAGATCCCATTTGTCAATTTTGGCTTTTGTTGCCATTGCTTTTGGTGTTTTAGACATGAAGTCCTTGCCCATGCCTATGTCCTGAATGGTATTGCCTAGGTTTTCTTCTAGGGTTTTTATGGTTTTAGGTCTAACATTTAAGTCTTTAATCCATCTTGAATTAATTTTTGTATAAGGTGTAAGGAAGGGATCCAGTTTCAGCTTTCTACATATGGCTAGCCAGTTTTCCCAGCACCATTTATTAAATAGGGAATCCTTTCCCCATTTCGTGTTTTTGTCAGGTTTGTCAAAGATCAGATAGTTGTAGATATGCAGCATTATTTCTGAGGGCTCTGTTCTGTTCCATTGGTCTATATCTCTGTTTTGGTACCAGTACCATGCTGTTTTGGTTACTGTAGCCTTGTAGTATAGTTTGAAGTCAGGTAGCATGATGCCTCCAGCTTTGTTCTTTTGGCTTAGGACTGACTTGGCAATGCAGGCTCTATTTTGGTTCCATATGAACTTTAAAGTAGTTTTTTCCAATTTTGTGAAGAAAGTCATTGGTAGCTTGCTGATAAGCAACTTCAGCAAAGTCTCAGGATACAAAATCAATGTACAAAAATCACAAGCATTCTTATACACCAATAACAGACAAACAGAGAGCCAAATCATGAGTGAACTCCCATTCACAATTGCTTCAAAGAGAATAAAATACCTAGGAATCCAACTTACAAGGGATGTGAAGGACCTCTTCAAGGAAAACTACAAACCACTCCTCAATGAAATAAAAGAGGATACAAACCAATGGAAGAACATTCCATGCTCATGGGTAGGAAGAATCAATATCGTGAAAATGGCCATACTGCCCAAGGTAATTTATAGATTCAATAAAGTCTG	.	PASS	SVTYPE=INS;SVLEN=1877;SC=SKSV,cuteSV,pbsv;NumNeighbors=1;NumThresholdNeighbors=1;MatchId=214;TruScore=0.333156;PctSeqSimilarity=0;PctSizeSimilarity=0.999467;PctRecOverlap=0;SizeDiff=1;StartDistance=9;EndDistance=9	GT	0/1
chr6	32635664	chr6-32635665-INS-1006	C	CCTGGTGTGGGCAGCAAGCCACCCAGGTGCTGAGGCAACAGACCGAGGGCACGAGCTGTTCCAGTATAATAAAGAAAATATATAAAATAAGAATAGTTATACTAGATATAGATCATATATATGATTATATATGAATATCATTAATCATTAGTTTGTAGCAATTACTCTTCATTCCAATATTATAATAATCTTCGCTCTACAATCATAATCTAGGAAAAACCAGGCCATACAGAGATAGGAGCTGAAGGGATATGGTGAGAAGTGACCAGAAGACAAGTGTGAGCCTTCTGTGATGCCCAGACAGGGCCACTAGAGGGCTACTTGGTCTAGCGGTAACGCCAGCACCTGGGAAGACGCCCGTTGCCTAGCGGACCTTGGTCTAGCGGTAGCATCAGTACCTAGAAAAAGCACCCGTTACTTAGCAGACCGGGAAAGGGAGTCTCCCTTTCCCCGGGGGGAGTTAGAGAAGCCTCTGCTCCACCACCTCTTGTGGAGGGCCTGACATCAGTCAGGCCCGCCCGCCGTTATCCGGAGGCCTAACAGTCTCCCTGTGATGCTGTGCTTCAGCGGTCACGTTCCTGGTCCGCTTTCATGTTCCACCCTGTACACCTGGCTCTGCCTTCTAGATAGCAGTAGCAGAATTAGTGAAAGTACTAAAAGTCTCTGAAATGCAGAAATAAGAACGTAAGCTGTCTCCTCTCTCTCTCCGCCTCGGCTGCTAGACAGGGAAGGGCCCCCTGTCCAGTGGACACATGACCCACGTGACCTTACCTATCATTGGAGATGGCTCACACTCCTTACCCTGCCCCCTTGTCTTGTATCCAATATATAATAGCGCAGCCTGGCATTCGGGGCCACTAACAGTCTCCGCCTCTTGGTGGTAGTGGTCCCCCGGGCCCAGCTGTCTTTTCTTCTATCTCTTTGTCTTGTGTCTTTATTTCTACGATCCCTCGTCTCCGCACACAGGGAGAAAGACCCACAGACCCTGTAGGGCTGGCACCTACAGA	.	.	SVTYPE=INS;SVLEN=1006;SC=SKSV,cuteSV,pbsv,SVIM,PAV;NumNeighbors=1;NumThresholdNeighbors=1;MatchId=215;TruScore=0.332672;PctSeqSimilarity=0;PctSizeSimilarity=0.998016;PctRecOverlap=0;SizeDiff=-2;StartDistance=20;EndDistance=20	GT	0/1
chr6	32648041	chr6-32648042-INS-973	T	TGTGGGGAAAAGCAAGAGAGATCAGATTGTTACTGTGTCTGTGTAGAAAGAAGTAGACATAGGAGACTCCATTTTGTTATGTACTAGGAGAAATTCTTCTGCCTTGAGATTCTGTTAATCTATAACCTTACCCCCAACCCCGTGCTCTCTGAAACATGTGCTGTGTCAACTCAGAGTTGAATGGATTAAGGGCGGTGCAAGATGTGCTTTGTTAAACAGATGCTTGAAGGCAGCATGCTCCTTAAGAGTCATCACCACTCCCTAATCTCAAGTACCCAGGGACACAAAAACTGCGGAAGGCCGCAGGGACCTCTGCCTAGGAAAGCCAGGTATTGTCCAAGGTTTCTCCCCATGTGAGAGTCTGAAATATGGCCTCGTGGGAAGGGAAAGACCTGACCATCCCCCAGCCCGACACCCGTAAAGGGTCTGTGCTGAGGAGGATTAGTAAAAGAGGAAGGAATGCCTCTTTCAGTTGAGACAAGAGGAAGGCATCTGTCTCCTGCCTGTCCCTGGGCAATGGAATGTCTCTGTATAAAACCCGATTGTATGCTCCATCTACTGAGATAGGGAAAAACTGCCTTAGGGCTGGAGGTGGGACCTGCGGGCAGCAATACTGCTTTGTAAAGCATTGAGATGTTTATGTGTATGCATATCTAAAAGCACAGCACTTAATCCTTTACATTGTCTATGATGCAAAGACCTTTGTTCACATGTTTGTCTGCTGACCCTCTCCCCACAATTGTCTTGTGACCCTGACACATCCCCCTCTTCGAGAAACACCCACAAATGATCAATAAATACTAAGGGAACTCAGAGGCTGGCGGGATCCTCCATATGCTGAACGCTGGTTCCCCGGGTCCCCTTATTTCTTTCTCTATACTTTGTCTCTGTGTCTTTTTCTTTCCTAAGTCTCTCGTTCCACCTTACGAGAAACACCCACAGGTGTGGAGGGGCAACCCACCCCTACAACTTCC	.	.	SVTYPE=INS;SVLEN=973;SC=SKSV,cuteSV,pbsv,SVIM,PAV;NumNeighbors=1;NumThresholdNeighbors=1;MatchId=216;TruScore=0.332648;PctSeqSimilarity=0;PctSizeSimilarity=0.997944;PctRecOverlap=0;SizeDiff=2;StartDistance=13;EndDistance=13	GT	0/1
chr6	38342081	.	a	ATATATATATATATACACGTATATATATATATATATATATATATATATATACGTATATATATATATATATATG	30	.	SVTYPE=INS;SVLEN=72;SC=SKSV,cuteSV,pbsv,SVIM,SVIM-asm,PAV,Dipcall;NumNeighbors=1;NumThresholdNeighbors=1;MatchId=224;TruScore=0.305556;PctSeqSimilarity=0;PctSizeSimilarity=0.916667;PctRecOverlap=0;SizeDiff=6;StartDistance=10;EndDistance=10	GT	0/1
chr6	40459696	.	t	TTTGTTTCCCTCACTCTATTTTGCCGTGTGACTGTGGGTAGGTAGGCAGCTTACCCTCTCTGAGTGTCTGTTTCCCTCACTCTATTTTGCTGTGTGACTGTGGGTAGGTAGGCAGCTTACCCTCTCTGAGTGTGTTTCCCTCTCTCCATTTTGCTGTGTGACTGTGGGTAGGTAGGCAGCTTACCCTCTCTGAGTGTCTGTTTCCCTCATTCTATTTTGCCGTGTGACTGTGGGTAGGTAGGCAGCTTACCCTCTCTGA	30	.	SVTYPE=INS;SVLEN=258;SC=SKSV,SVIM-asm,Dipcall;NumNeighbors=1;NumThresholdNeighbors=1;MatchId=227;TruScore=0.222798;PctSeqSimilarity=0;PctSizeSimilarity=0.668394;PctRecOverlap=0;SizeDiff=-128;StartDistance=463;EndDistance=463	GT	0/1
chr6	40544832	cuteSV.INS.12318	t	tCTTCTCTTCTCTTCTCTTCTCTCTTCTCTCTCTTCTCTTCTCTTCTCTTCTC	458	PASS	SVTYPE=INS;SVLEN=52;SC=SKSV,cuteSV;NumNeighbors=1;NumThresholdNeighbors=1;MatchId=228;TruScore=0.309524;PctSeqSimilarity=0;PctSizeSimilarity=0.928571;PctRecOverlap=0;SizeDiff=-4;StartDistance=11;EndDistance=11	GT	1/1
chr6	40604741	.	t	TATATATGTATATATAAATATATATGTAAATATATATAAATATATATGTAAATATATATAAATATATATGTATATATATATAA	30	.	SVTYPE=INS;SVLEN=82;SC=SKSV,cuteSV,pbsv,SVIM,SVIM-asm,PAV,Dipcall;NumNeighbors=1;NumThresholdNeighbors=1;MatchId=230;TruScore=0.256098;PctSeqSimilarity=0;PctSizeSimilarity=0.768293;PctRecOverlap=0;SizeDiff=19;StartDistance=54;EndDistance=54	GT	0/1
chr6	42492064	.	T	TCCTATATAGAATAATTCTATATATTATTCCATATCCTATATAGAATAATTCTATATATTATTCCATATCCTATATAGAATAATTCTATATATTATTCCATAA	30	.	SVTYPE=INS;SVLEN=102;SC=SKSV,cuteSV,pbsv,SVIM,SVIM-asm,PAV,Dipcall;NumNeighbors=1;NumThresholdNeighbors=1;MatchId=231;TruScore=0.316993;PctSeqSimilarity=0;PctSizeSimilarity=0.95098;PctRecOverlap=0;SizeDiff=5;StartDistance=231;EndDistance=231	GT	0/1
chr6	48671718	.	attttattttattttattttattttattttatatattttattttattttttttattttattttattttattttattttatt	A	30	.	SVTYPE=DEL;SVLEN=80;SC=SKSV,cuteSV,pbsv,SVIM,SVIM-asm,PAV,Dipcall;NumNeighbors=1;NumThresholdNeighbors=1;MatchId=245;TruScore=0.50548;PctSeqSimilarity=0;PctSizeSimilarity=0.930233;PctRecOverlap=0.586207;SizeDiff=-6;StartDistance=36;EndDistance=30	GT	1/0
chr6	49669323	chr6-49669324-INS-103	G	GTATATGTATACATTATATATGTATACATTATATATGTATACATTATATATGTATACATTATATATGTATACATTATATATGTATACATTATATATGTATACAT	.	.	SVTYPE=INS;SVLEN=103;SC=SKSV,cuteSV,SVIM,SVIM-asm,PAV;NumNeighbors=1;NumThresholdNeighbors=1;MatchId=248;TruScore=0.239482;PctSeqSimilarity=0;PctSizeSimilarity=0.718447;PctRecOverlap=0;SizeDiff=29;StartDistance=-312;EndDistance=-312	GT	1/0
chr6	53171028	.	aggggagagggagaggggagaggggagagggagaggggagaggggagaggggagag	A	30	.	SVTYPE=DEL;SVLEN=55;SC=SKSV,cuteSV,pbsv,SVIM,SVIM-asm,PAV,Dipcall;NumNeighbors=1;NumThresholdNeighbors=1;MatchId=250;TruScore=0.573638;PctSeqSimilarity=0;PctSizeSimilarity=0.859375;PctRecOverlap=0.861538;SizeDiff=-9;StartDistance=8;EndDistance=-1	GT	0/1
chr6	56190123	chr6-56190124-INS-252	T	TATATTATAATATATATATTATATTATATATTATAATATATATTATATTATATATATTATATTATATAATATAATATATATATTATATTATTATATTATATATTATAATATATATTATATTATATAATATAATAATATATATTATATAATATATATTATAATATATATTATATATGTATTATATATTATAATATATATTATATATTATATATTATAATATATATTATATATTATATATTATATAATATATCTG	.	.	SVTYPE=INS;SVLEN=252;SC=SKSV,pbsv,SVIM,PAV;NumNeighbors=2;NumThresholdNeighbors=1;MatchId=258;TruScore=0.195804;PctSeqSimilarity=0;PctSizeSimilarity=0.587413;PctRecOverlap=0;SizeDiff=-177;StartDistance=-334;EndDistance=-334	GT	1/0
chr6	57297190	.	TCTGGGAGGCAGGAGTTCAGTTCTACTTGTTCTGTGACGGGCACTATTAAACCTAAAAAGAGTGGACACTTAATAGCTTCTCAGAAAATGTACAAAAAGAAAATCTGTTTGCCTTGATTATAGCCAATTAGCAAGTGAAGTGTTTGCACTTTAAAAAAAGTCCTTAGTGTTATTATGGCattaaaataaaatttttatattttCCATTTTAATGTTAAGAATATGACAGTTAAAAATAGTTTTGAGAAGAATTTCTGTAATTCACAGGTTAACATGATCATATGTTCAGATTTTTCTTTTTAAGACCTTATATACCTCACAGGATGTTAAGCTTTTAAAAAAATTCCTGTAGAACATTGAAGAACTGAGTAGTCCTTTGTCATCTACATAGCAGGCAGTCAAATATTTGTTTCTTTGATCTGAAAACTAAATTTTGCTGTAGTTAAGCTGTATTAGCAGAATGCCCAAAGGCTAGTCTAACTCCATATCATAATCTAAACAGGAACATTTACTAGAAGCAGTTAGGACTTTTAGTTCACAATACAAGTAATACAGCTTTTTCTAAATTCTACCATTAGTACTTGCAGGTACCTGCTAAATcaggagttgacacactaaagccattcaagccaaatatagccagctgcttattttgtaaataaaattttattggaacacagtcatgcctattcgttatgtattgtgtatggtttcagtggcagtgttaaatagttgtgacagagatcctgtggccttcacagctaaaacatttactatcACATTGCCAACCCCAGTGCTAAATGATGGCATGAAAAAAATGTATATAAACCTTTGTTCTATTTTATTTTAttttaattattattatactttaagttttagggtacatgtgcacaatgtgcaggttagttacatatgtatacatgtgccatgctggtgtgctgcacccattaacgcgtcatttagtattaggtatatctcctaatgctatccctcccccctccccccatcccacaacagtccccagagtgtgatgttccccttcctgtgttcTATTTTAAATAGTGTTGAAAGACTAGAACACTTTTAAAAAAATCAAACTATTGCTCTTACTGAAAGGAAGCAGAGCACATATTTTGTCCACTTTCGGAATCCTTAGGGGAGCAATTTGTTCCCTTGAGTATGAAGCAGAAGTTACTAAACAAACTTGACTTTAACTGCAGTTACATTATAACCTTAAAGAGCTGGCCAGAAGTTTCAATGGTTGAATAAAGGTGAAAAACTAGTGTCTTTACAGAAGTTAGTGGTTAAATTATTCAAGACACTCAAAACAGACATTTAAAACCATTTCTCTACATATTTTATTTGGTTTACAGTGTGTAGCAACTTATTTCACTTGTTTTATGGTATAAAAGTCATTCAAATTTCCTAAAGCTTGAATGAGGCCATTATGTGGCATAtctagaaagacttgggtttgaatcctgctttctccacttaatagttatgtgggacaagcaacttctctgttccctgtttttttttttttttttgagacagagtttcgctcttgttgcccaggctggagtgcagtggcgcaatctcagctcacggcaacctctgccttccaggttcaagcgattctcctgcctcagcctccctggcagctgggattacaagcgtgcgccaccatgcccaactaattttgtatttttagtagagacggggtttctccatgttggtcaggctgggtcttgaactcctgacctcaggtgatctacccgcctcggcctcctaaagtgttgggattacaagtgtgagccaccatgcgcagacttcctgagtttttaaatatgtaaaatgtacaaggtctacttcatagggtggttgggttaacacatgtaaagcacttagaacagtaccttgcaTGGTTATACTGATAACCATGTTATCAGTATGGTTTGCTTTTATAATGCTTTATTGAAACTCCTCCAGTCACAAGGTGGCAGCTTTTGTTGAAAGCCATGTAATTGATTAAAGCCTTAAAAAAAAAATCTCAAGAATTTGCCCTGAAAAGCCCCAGTTTTTTTTCTGTAACACCAATAATTGACAAGTGATGCCATTCATGAGGTATCAGAATTGAAAACCAATCAAGGAAGTTACGTTTCTGAAGTAACATGGAAGTTACCCATATAGTAAAATCAATTTTAATTATTGAGTAAAAGTTAATTGAAGCACATTTCTTTTAATCTCTTGATTTATTTTTTTTCTTTCGCTTGACTGCCTTCTGCCATTTAACTATCTTCCTCCACCAGCTTGGGTTTCTGAAAGTGTAGTGTATTTTTTAATATATCAGAATCCTGGGTCTCTGCTCTCTCTCTCttttttacttttcttttcttttttttcttgcgacagggccttgctctgtcccccaggctggatggcacaatcttggctcactacaacctctgcctcctgggctcaagtgatcctcccaccccagcctccgagtagctgggactacaggcacatgccaccatactcagctgatttttgtatttttttttttgtttttgtagatatggagtcttgccatgttgcccaggctggtcttgaactcctagcctcaagtgatccacccacctcagcctccgaaagtgctgggattataggcactaggcggcatgcctggGCCCTCTACTCTGTTCTGAATAAAAAGTCTCTGGGGATGGAccctaggtgattcataggcacactgaaatctgagaaccaGGTACAGGAAATAAAATTATTTGAAATGCAAACCATTGAATTTTATGACTTTTTCATTGCTTTTGGTAAGAGGCTGGACTGTGGAGGAGATGAAAACTTGACCAAAAATGGATTTCTGTGAGCACCACAGAATTTGGTGAGGTTTAGTAGGACTCCGGAGGAATAACATTCGGGAAGGACAGGATGTCTGAACTGTATGACCAGTCCTGTCCTTTTTGCTGTTCTCTCCCTGAGACTCTTTTTTCACCTGGATGATTCCTTCCCCTTTTAACCCCCAGCCAAAACTGTGCTTACAGTGATCAGGCAACAGCCTGATCATTCCAAAGGAAATTTTGAAACTGAGGAGAAACAAATACTTAAAAGAAGAAACATCATAAAAGTATGGACTTCTGAAATATGGGCTTCTGCTCCTAAGATCCTGTTGAAGGGACTGAAGAATTTATTGAGCCTCAGTTCTCTTTCTGCTAGTACCTGATGAGCTGGTGTAACCTGCCTGGCTGAACTTTGCCCCCAGTCTTCATCTCATGGGTACCTTCTTATTTATTGCCACATTGAGGCCATCTATtgtcaaagataaacataaccagacatttgttaaagtggtacaaacagattttattcagtaagtactgatagtacgggaaagagctgagctcattccaatgtgcacaggtggtttgggcattttaaagggTGTTTATTCTTTTAATGCACCAATGGGGTATATTATGTTTTTTGAGTGTAGTCACTGATCATTTTTAAATTTGGAATCCTCTACAGCTGATGCTTGATTTGCCTTGTCAGCATTTGCCAAATTACATTCAGAGGCTAGGAAAATTATGCCATCCCCTTTTCGTTGATAAAATTAGTTCTACATTCAGCTTGCAAGTTTTAAATAATTTCTTCTCCCATCTCCTCTTTTTGTTCTGTTACCGTCTTCTCTTTTCCTGTTTATCTCTTCCTTGGATTCATTCCCTCCTCTTGTGTTTTAGGATGAGGAGGCTAATATTAGATTTTAGGGATTTTGCTTAGTTTGCCAACAGTGGTATTGACTGGGTTGTAATTTTTAAAAACCACTGGGACAGCTTGGTTTTAGATGAAGAGGATTTCAGTGAGTAAAGGTATGAATAAACCACACCATATCTTATAAATCCTCATAAAGTCGCTAAGTCTCTTTCAGAACATAATGTGATTTGTCAGTTGTCACACTTTGTGAACTGCAGATGCCATCAATCATGAGAGAGAGAAATTCCTATTTAAATGTTTGATTATTTGTCTTCAGAAA	T	30	HET1;HET2	SVTYPE=DEL;SVLEN=4056;SC=SKSV,SVIM-asm,Dipcall;NumNeighbors=1;NumThresholdNeighbors=1;MatchId=260;TruScore=0.642741;PctSeqSimilarity=0;PctSizeSimilarity=0.964107;PctRecOverlap=0.964116;SizeDiff=-151;StartDistance=0;EndDistance=-151	GT	./.
chr6	57403534	.	T	TAGGATTTTTTTTTTTTTTTTTTTTTTTTTTTTTTTTTTGAGACGGAGTCTCGCTGTCGCCCAGGCTGGAGTGCAGTGGCGCAATCTCGGCTCACTGCAGGCTCCGCCCCCTGGGCTTCACGCCATTCTCCTGCCTCAGCCTCCCGAGTAGCTGGGACTACAGGCGCCCGCCACCTCGCCCGGCTAATTTTTTGTATTTTTAGTAGAGACGGGGTTTCACCGTGTTAGCCAGGATGGTCTCGATCTCCTGACCTCGTGATCCGCCCGCCTCGGCCTCCCAAAGTGCTGGGATTACAGGCGTGAGCCACCGCGCCCGGCC	30	HET1;HET2	SVTYPE=INS;SVLEN=318;SC=SKSV,SVIM-asm,Dipcall;NumNeighbors=1;NumThresholdNeighbors=1;MatchId=264;TruScore=0.330189;PctSeqSimilarity=0;PctSizeSimilarity=0.990566;PctRecOverlap=0;SizeDiff=3;StartDistance=-2;EndDistance=-2	GT	./.
chr6	58146658	svim.INS.8687	A	AGAATTTCTTTTCTTTTTCTTTTCTTTTCTTTGCTTTTTCTTTTTCTTTTTTTTTTTTTTTTTTTTGAGACGGAGTCTTGCTCTGTCGTCTTGGCTGGAGTGCAGTGGCGCGATCTCGGCTCACTGCAAGCTCCGCCTCCAGGATTCACGCCATTCTCCTGCCTCAGCCTCCAGAGTAGCTGGGACTACAGGCGCCCGCCGCCACGCCCGGCTAATTTTTTTTGTATCTTTAGTAGAGACGGAGTTTCGCCGTGTTAGCCAGGATGGTCTCGGTCTCCTGACCTTGTGATCCGCCCGCCTCGGCCTCCGAAAGTGCTGGGATTACAGACGTGAGCCACCGCGCACGGCCAGA	51	PASS	SVTYPE=INS;SVLEN=351;SC=SKSV,cuteSV,pbsv,SVIM;NumNeighbors=1;NumThresholdNeighbors=1;MatchId=272;TruScore=0.333333;PctSeqSimilarity=0;PctSizeSimilarity=1;PctRecOverlap=0;SizeDiff=0;StartDistance=14;EndDistance=14	GT	0/1
chr6	61884985	svim_asm.DEL.4167	GTGCACACATCACAAAGCAGTTTCTCAGAAAGCTTCCATCTTGTTTGTATCAGAAGATATTTCCTTTTGCCCCCTAGGCCTCAAGGTGAATCCAAATATTCCTTCTCAGATACTTTAAACACTGTGTTTCCAAGCTGCTCAATCAAAAGAATGGTTTAACTCTGTGAGATGAATGCACATATTACAAAGCAGTTTCTCAGAAAGCTCCTTTCTAGTTTTTATGTGAGGATATTTCCTTTTTCACCATAAGACTCGAGGGCCCCCAAATATCCCCTTGCAGATTCTCCAAAAACAGTGGTTCAAAACTGCTCCATCAAAAGAATGGTTCAACTCTGTAGGATGAA	G	.	PASS	SVTYPE=DEL;SVLEN=343;SC=SKSV,cuteSV,SVIM,SVIM-asm;NumNeighbors=1;NumThresholdNeighbors=1;MatchId=275;TruScore=0.33139;PctSeqSimilarity=0;PctSizeSimilarity=0.994169;PctRecOverlap=0;SizeDiff=2;StartDistance=-426;EndDistance=-424	GT	0/1
chr6	65005404	chr6-65005405-INS-5204	A	AAGAAGAAGCAGAAGAAGAAGAAGCAGAAGAAGCAGAAGAAGCAGAAGAAGCAGAAGAAGAAGCAGAAGAAGAAGAAGAAGAAGCAGAAGAAGAAGAAGAAGCAGAAGAAGAAGCAGAAGAAGAAGAAGCAGAAGAAGCAGAAGAAGAAGAAGAAGAAGAAGAAGAAGCAGAAGAAGAAGAAGAAGAAGCAGCAGAAGAAGAAGAAGCAGAAGAAGAAGAAGCAGAAGAAGAAGCAGAAGAAGCAGAAGAAGAAGAAGAAGCAGAAGCAGAAGAAGAAGAAGAAGAAGCAGAAGAAGAAGAAGCAGAAGAAGAAGCAGAAGAAGAAGCAGAAGAAGCAGAAGAAGAAGCAGAAGAAGAAGAAGAAGAAGAAGAAGAAGCAGAAGAAGAAGAAGCAGAAGAAGAAAAACCAGAAGAAGAAGAAGCAGAAGCAGAAGAAGCAGAAGCAGAAGAAGAAGCAGAAGAAGAAGAAGAAGCAGAAGAAGAAGAAGCAGAAGAAGAAGCAGAAGAAGAAGCAGAAGAAGAAGCAGAAGAAGAAGAAGCAGAAGAAGCAGAAGAAGCAGAAGCAGAAGAAGCAGAAGAAGCAGAAGAAGAAGAAGCAGAAGAAGCAGAAGAAGAAGAAGAAGAAGAAGCAGAAGAAGAAGCAGAAGAAGCAGAAGAAGAAGAAGAAGAAGAAGCAGAAGAAAAAGCAGAAGAAGAAGAAGAAGCAGAAGAAGAAGAAGCAGAAGAAGCAGAAGCAGAAGAAGCAGAAGCAGAAGCAGAAGAAGAAGAAGCAGAAGAAGAAGAAGAAGAAGAAGAAGAAGAAGAAGAAGAAGAAGCAGAAGAAGCAGAAGAAGCAGAAGAAGCAGAAGCAAAAGAAGCAGAAGCAGAAGAAGCAGAAGAAGCAGAAGCAGAAGAAGCAGAAGCAGAAGAAGCAGAATCAGAAGCAGAAGAAGAAGCAGAAGAAGAAGAAGAAGCAGAAGAAGCAGAAGAAGAAGCAGAAGAAGAAGAAGAAGCAGAAGAAGAAGCAGAAGAAGAAGAAGAAGAAGCAGAAGAAGAAGCAGAAGAAGAAGCAGAAATAGAAGCAGAAGAAGAAGAAGAAGAAGCAGAAGCAGAAGAAGAAGCAGCAGAAGAAGAAGCAGAAGAAGAAGAAGCAGAAGAAGAAGAAGCAGAAGAAGAAGAAGAAGAAGCAGAAGAAGAAGCAGAAGAAGCAGAAGAAGAAGAAGAAGCAGAAGAAGAAGAAGAAGAAGCAGAAGAAGCAGAAGAAGAAGCAGAAGAAGAAGCAGAAGAAGAAGAAGCAGAAGAAGCAGAAGAAGCAGAAGAAGAAGAAGAAGAAGAAGAAGAAGAAGAAGAAGAAGCAGAAGAAGAAGCAGAAGAAGCAGAAGAAGAAGAAGAAGCAGAAGAAGAAGAAGCAGAAGAAGAAGAAGAAGCAGAAGAAGAAGCAGAAGAAGCAGAAGCAGAAGAAGCAGAAGAAGCAGAAGCAGAAGAAGCAGAAGAAGCAGAAGCAGAAGAAGCAGAAGAAGCAGAAGAAGAAGAAGCAGAAGAAGCAGAAGAAGCAGAAGAAGCAGAAGAAGAAGCAGAAGAAGCAGAAGAAGAAGAAGCAGAAGAAGAAGAAGAAGAAGAAGCAGAAGAAGCAGAAGAAGAAGAAGAAGAAGCAGAAGAAGCAGAAGAAGAAGAAGCAGAAGAAGCAGAAGAAGAAGAAGAAGAAGAAGAAGAAGCAGAAGAAGAAGAAGAAGAAGCAGAAGAAGCAGAAGAAGAAGCAGAAGAAGAAGAAGCAGAAGAAGCAGAAGAAGAAGAAGCAGAAGAAGCAGAAGAAGAAGAAGCAGAAGAAGCAGAAGAAGAAGCAGAAGAAGAAGCAGAAGAAGCAGAAGAAGAAGAAGAAGCAGAAGAAGAAGAAGAAGAAGAAGAAGAAGCAGAAGAAGAAGCAGAAGAAGAAGAAGCAGAAATAGAAGCAGAAGAAGAAGAAGAAGAAGCAGAAGCAGAAGAAGAAGCAGAAGAAGAAGAAGCAGAAGAAGAAGAAGAAGAAGAAGAAGAAGAAGAAGCAGAAGAAGAAGCAGAAGAAGCAGAAGAAGAAGAAGCAGAAGAAGAAGAAGAAGAAGAAGAAGAAGAAGCAGAAGAAGAAGCAGAAGAAGCAGAAGAAGAAGAAGAAGCAGAAGAAGAAGAAGAAGAAGCAGAAGAAGCAGAAGAAGAAGCAGAAGAAGAAGCAGAAGAAGAAGAAGCAGAAGAAGCAGAAGAAGAAGAAGAAGAAGAAGAAGAAGAAGCAGAAGAAGAAGCAGAAGAAGAAGCAGAAGAAGAAGAAGAAGCAGAAGAAGAAGAAGCAGAAGAAGAAGAAGAAGCAGAAGAAGAAGCAGAAGAAGCAGAAGCAGAAGAAGCAGAAGAAGCAGAAGCAGAAGAAGCAGAAGAAGCAGAAGCAGAAGAAGCAGAAGAAGCAGAAGAAGCAGAAGAAGAAGAAGCAGAAGAAGCAGAAGAAGCAGAAGAAGAAGCAGAAGAAGCAGAAGAAGAAGAAGAAGCAGAAGAAGAAGAAGCAGAAGAAGCAGAAGAAGAAGAAGAAGCAGAAGAAGGAGAAGAAGAAGAAGAAGAAGCAGAAGAAGCAGAAGAAGAAGAAGAAGAAGCAGAAGAAGAAGAAGAAGAAGCAGAAGAAGCAGAAGAAGAAGAAGCAGAAGAAGCAGAAGAAGAAGAAGCAGAAGAAGCAGAAGAAGAAGAAGCAGAAGAAGCAGAAGAAGAAGCAGAAGAAGAAGCAGAAGAAGCAGAAGAAGAAGAAGAAGAAGAAGCAGAAGAAGAAGAAGAAGAAGAAGAAGAAGCAGAAGAAGAAGAAGAAGAAGAAGAAGCAGAAGAAGCAGAAGAAGAAGAAGAAGCAGAAGAAGAAGAAGCAGAAGAAGAAGAAGAAGAAGAAGAAGCAGAAGAAGAAGCAGAAGAAGAAGAAGAAGCAGAAGAAGAAGAAGAAGAAGAAGAAGCAGAAGCAGAAGAAGAAGAAGCAGAAGAAGCAGAAGAAGAAGAAGCAGAAGAAGCAGAAGAAGAAGAAGCAGAAGAAGAAGAAGCAGAAGAAGAAGCAGAAGCAGAAGAAGCAGAAGAAGAAGCAGAAGAAGAAGCAGAAGAAGCAGAAGCAGAAGAAGCAGAAGCAGAAGAAGAAGCAGAAGCAGAAGAAGCAGAAGTAGAAGAAGAAGCAGAAGAAGAAGCAGAAGAAGAAGCAGAAGAAGAAGAAGAAGCAGAAGAAGCAGAAGAAGAAGAAGAAGAAGCAGAAGAAGCAGAAGAAGCAGAAGAAGAAGAAGAAGCAGAAGAAGAAGAAGAAGAAGCAGAAGAAGCAGAAGAAGAAGCAGAAGAAGAAGAAGCAGAAGAAGCAGAAGAAGAAGAAGAAGAAGCAGAAGAAGAATCAGAAGAAGAAGCAGAAGAAGAAGAAGAAGCAGAAGAATAAGAAGCAGAAGAAGAAGAAGAAGAAGAAGCAGAAGACGCAGAAGCAGAAGAAGCAGAAGAAGCAGAAGCAGAAGAAGCAGAAGAAGCAGAAGAAGCAGAAGCAGAAGAAGCAGAAGAAGCAGAAGAAGCAGAAGAAGAAACAGAAGAAGCAGAAGAAGCAGAAGAAGAAGCAGAAGAAGCAGAAGAAGAAGAAGAAGCAGAAGCAGAAGAAGAAGAAGAAGCAGAAGAAGCAGAAGAAGAAGAAGAAGAAGCAGAAGAAGCAGAAGAAGAAGAAGAAGCAGAAGAAGCAGAAGAAGAAGCAGAAGAAGAAGAAGCAGAAGAAGCAGAAGAAGAAGAAGAAGCAGAAGAAGCAGAAGAAGAAGAAGCAGAAGAAGCAGAAGAAGCAGAAGAAGAAGAAGAAGAAGAAGAAGCAGAAGAAGAAGAAGCAGAAGAAGAAGCAGAAGAAGAAGCAGAAGAAGAAGCAGAAGAAGAAGAAGAAGCAGAAGAAGAAGAAGCAGAAGCAGAAGAAGAAGAAGCAGAAGAAGCAGAAGAAGAAGAAGCAGAAGAAGAAGCAGAAGCAGAAGAAGCAGAAGAAGAAGCAGAAGAAGAAGCAGAAGAAGCAGAAGCAGAAGAAGCAGAAGCAGAAGAAGAAGCAGAAGCAGAAGAAGCAGAAGTAGAAGAAGCAGAAGAAGAAGCAGAAGAAGAAGCAGAAGAAGAAGCAGAAGAAGAAGAAGAAGCAGCAGAAGCAGCAGAAGAAGCAGCAGAAGCAACAGAAGAAGCAGAAGAAGAAGCAGCAGAAGAAGCAGAAGCAGAAGCAGAAGCAGAAGCAGCAGAAGAAGCAGAAACAGAAGCAGAAGCAGCAGAAGAAGCAGCAGAAGAAGCAGAAGCAGAAGAAGCAGCAGAAGAAGCAGAAGCAGCAGCAGAAGAAGAAGCAGAAGAAGAAGAAGCAGAAGAAGAAGAAGCAGAAGAAGCAGAAGAAGCAGAAGAAGAAGAAGCAGAAGAAGAAGAAGCAGAAGCAGAAGAAGAAGAAGCAGAAGCAGAAGCAGAAGAAGCAGAAGAAGAAGAAGCAGAAGAAGAAGAAGAAGAAGAAGCAGAAGAAGAAGCAGAAGAAGAAGCAGAAGAAGAAGAAGAAGCAGAAGAAGAAGAAGCAGAAGAAGCAGCAGAAGAAGCAGAAGAAGAAGCAGAAGAAGAAGAAGCAGAAGAAGAAGAAGAAGCAGAAGAAGAAGAAGCAGAAGAAGAAGCAGAAGAAGAAGAAGAAGCAGAAGAAGAAGAAGCAGAAGAAGCAGAAGAAGCAGCAGAAGAAGCAGAAGAAGCAGCAGAAGAAGCAGAAGAAGCAGCAGCAGAAGAAGAAGAAGAAGAAGCAGAAGAAGAAGCAGAAGAAGAAGAAGAAGCAGAAGCAGAAGAAGCAGAAGCAGAAGAAGCAGAAGCAGAAGAAGAAGAAGCAGAAGAAGAAGCAGAAGAAGCAGAAGAAGAAGCAGAAGAAGAAGAAAGAAGAAGAAGCAGAAGAAGCAGAAGAAGCAGAAGAAGAAGAAGAAGAAGAAGCAGAAGAAGAAGAAGCAGAAGAAGAAGAAGAAGCAGAAGAAGAAGCAGAAGAAGAAGAAGAAGAAGAAGAAGAAGAAGAAGAAGCAGAAGAAGAAGAAGCAGAAGAAGAAGAAGAAGCAGAAGAAGCAGAAGAAGAAGCAGAAGAAGAAGCAGAAGAAGAAGCAGCAGCAGAAGAAGAAGAAGAAGAAGAAGAAGAAGCAGAAGAAGAAGAAGAAGAAGCAGAAGAGGAAGAAGAAGCGGAAGCGGAAGAGGAAGCGGAAGAGGAAGCGGAAGAGGAAGAGAGGAAGAGGAGGAAG	.	.	SVTYPE=INS;SVLEN=5204;SC=SKSV,pbsv,PAV;NumNeighbors=1;NumThresholdNeighbors=1;MatchId=278;TruScore=0.319048;PctSeqSimilarity=0;PctSizeSimilarity=0.957146;PctRecOverlap=0;SizeDiff=-233;StartDistance=-17;EndDistance=-17	GT	1/0
chr6	68411886	chr6-68411887-INS-103	T	TAATATATTATAATGTATAAATATATATACATTATATACAATATATACATACAATATATATACAATATATATACATTATATATATAATGTATAAATATATATTA	.	.	SVTYPE=INS;SVLEN=103;SC=SKSV,cuteSV,pbsv,SVIM,PAV;NumNeighbors=1;NumThresholdNeighbors=1;MatchId=285;TruScore=0.220065;PctSeqSimilarity=0;PctSizeSimilarity=0.660194;PctRecOverlap=0;SizeDiff=35;StartDistance=19;EndDistance=19	GT	1/0
chr6	73209863	svim.DEL.6990	GAAAGAAAGAAAGAAAGAAAGAAAGAAAGAAAGAAAGAAAGAAAGAAAGAAAGAAAGAAAGAAAGAGAAAGAAAGAAA	G	28	PASS	SVTYPE=DEL;SVLEN=77;SC=SKSV,cuteSV,pbsv,SVIM;NumNeighbors=1;NumThresholdNeighbors=1;MatchId=292;TruScore=0.448718;PctSeqSimilarity=0;PctSizeSimilarity=0.846154;PctRecOverlap=0.5;SizeDiff=-14;StartDistance=-32;EndDistance=-46	GT	0/1
chr6	81331241	chr6-81331242-INS-266	A	AAACATGTGTATGTATACATGCATACATATATACATATATGTATACATATATGTATGTGTATATATGTATACATATATGTATGTGTATATATGTATACATATATGTATGTGTATATATGTATACATATATGTATGTGTATATATGTATACATATATGTATGTGTATATATGTATACATATATGTATGTGTATATATGTATACATATATGTATGTGTATATATGTATACATATATGTATGTGTATATATGTATACATATATGTATGTG	.	.	SVTYPE=INS;SVLEN=266;SC=SKSV,cuteSV,pbsv,PAV;NumNeighbors=2;NumThresholdNeighbors=1;MatchId=304;TruScore=0.330827;PctSeqSimilarity=0;PctSizeSimilarity=0.992481;PctRecOverlap=0;SizeDiff=2;StartDistance=-33;EndDistance=-33	GT	1/0
chr6	81331345	chr6-81331346-INS-52	G	GTATATATGTATACATATATGTATGTGTATATATGTATACATATATTTATATA	.	.	SVTYPE=INS;SVLEN=52;SC=SKSV,PAV;NumNeighbors=1;NumThresholdNeighbors=1;MatchId=305;TruScore=0.247619;PctSeqSimilarity=0;PctSizeSimilarity=0.742857;PctRecOverlap=0;SizeDiff=-18;StartDistance=109;EndDistance=109	GT	0/1
chr6	86952085	.	cgcccattactgggtatacacccatatactgggtacacacccattactgggtatacacccatatactgggtacat	C	30	.	SVTYPE=DEL;SVLEN=74;SC=SKSV,pbsv,SVIM-asm,Dipcall;NumNeighbors=1;NumThresholdNeighbors=1;MatchId=310;TruScore=0.265766;PctSeqSimilarity=0;PctSizeSimilarity=0.797297;PctRecOverlap=0;SizeDiff=15;StartDistance=-93;EndDistance=-78	GT	0/1
chr6	87837961	.	g	GATATTTATCATATATATGATATATATGACATACATATATTTATCATATATGATATATATGACATACATATATTTATCATATATGATATATATGACATACAT	30	.	SVTYPE=INS;SVLEN=101;SC=SKSV,SVIM,PAV,Dipcall;NumNeighbors=1;NumThresholdNeighbors=1;MatchId=313;TruScore=0.243961;PctSeqSimilarity=0;PctSizeSimilarity=0.731884;PctRecOverlap=0;SizeDiff=-37;StartDistance=-434;EndDistance=-434	GT	0/1
chr6	93390217	.	c	CAAAAAAAAAAAGAAGGGCCGGGCGCGGTGGCTCACGCCTGTAATCCCAGCACTTTGGGAGGCCGAGGCGGGCGGATCACGAGGTCAGGAGATCGAGACCATCCTGGCTAACACGGTGAAACCCCGTCTCTACTAAAAATACAAAAAATTAGCCGGGCGAGGTGGTGGACGCCTGTAGTCCCAGCTACTTGGGAGGCTGAGGCAGGAGAATGGCGTGAACCCCAGGGGGCGGAGCCTGCAGTGAGCCGAGATCGCGCCACTGCACTCCAGCCTGGGCGACAGCGAGACTCCGTCTCAAAAAAAAAAAAAAAAAAAAAAAAAAAAAA	30	.	SVTYPE=INS;SVLEN=325;SC=SKSV,cuteSV,pbsv,SVIM,SVIM-asm,PAV,Dipcall;NumNeighbors=1;NumThresholdNeighbors=1;MatchId=315;TruScore=0.333333;PctSeqSimilarity=0;PctSizeSimilarity=1;PctRecOverlap=0;SizeDiff=0;StartDistance=-3;EndDistance=-3	GT	1/0
chr6	98846139	.	T	TTTTATATATATATATATATATATATATATATATATATATATATATATATATA	30	.	SVTYPE=INS;SVLEN=52;SC=SKSV,cuteSV,pbsv,SVIM,SVIM-asm,PAV,Dipcall;NumNeighbors=1;NumThresholdNeighbors=1;MatchId=323;TruScore=0.307692;PctSeqSimilarity=0;PctSizeSimilarity=0.923077;PctRecOverlap=0;SizeDiff=4;StartDistance=-2;EndDistance=-2	GT	1/1
chr6	100266398	.	c	CCCTCCCCTCCCCCTCCCCCTCCCCCTCCCTCTCCTTCTCCTTCTCCTTCTCCTTCTCCTTCTCCTTCT	30	.	SVTYPE=INS;SVLEN=68;SC=SKSV,cuteSV,SVIM,SVIM-asm,PAV,Dipcall;NumNeighbors=1;NumThresholdNeighbors=1;MatchId=324;TruScore=0.245098;PctSeqSimilarity=0;PctSizeSimilarity=0.735294;PctRecOverlap=0;SizeDiff=18;StartDistance=-1;EndDistance=-1	GT	1/0
chr6	103040377	.	t	TATAAATATATTATATATTTATATATAAAACATATATAAATATATTATATATTATATATTGTATATTTTATATACATATAAACATATATACATTATAAAAC,TATAAATATATTATATATTATATATTGTATATTTTATATACATATAAACATATATACATTATAAAAC	30	.	SVTYPE=INS;SVLEN=168;SC=SKSV,SVIM,SVIM-asm,PAV,Dipcall;NumNeighbors=1;NumThresholdNeighbors=1;MatchId=329;TruScore=0.325581;PctSeqSimilarity=0;PctSizeSimilarity=0.976744;PctRecOverlap=0;SizeDiff=-4;StartDistance=5;EndDistance=5	GT	1/2
chr6	103653340	chr6-103653341-DEL-80	Ttcctcttcctcttcctctccttctccttcttctccttcttctcgttctcctccttctcctccttctcctccttgttcttc	T	.	.	SVTYPE=DEL;SVLEN=80;SC=SKSV,cuteSV,pbsv,SVIM,PAV;NumNeighbors=1;NumThresholdNeighbors=1;MatchId=330;TruScore=0.190476;PctSeqSimilarity=0;PctSizeSimilarity=0.571429;PctRecOverlap=0;SizeDiff=-60;StartDistance=-150;EndDistance=-210	GT	0/1
chr6	110237211	.	t	TTCTTCTTCTTCTTCTTCTTCTTCTTCTTCTTCTTCTTCTTCTTCTTCTTCTTCTTCTTCTTCTTCTTCTTTC	30	.	SVTYPE=INS;SVLEN=72;SC=SKSV,cuteSV,pbsv,SVIM,SVIM-asm,PAV,Dipcall;NumNeighbors=1;NumThresholdNeighbors=1;MatchId=347;TruScore=0.258065;PctSeqSimilarity=0;PctSizeSimilarity=0.774194;PctRecOverlap=0;SizeDiff=-21;StartDistance=54;EndDistance=54	GT	0/1
chr6	113942985	.	tatatatataagtgtatatatatataagtatatataagtatatatatataa	T	30	.	SVTYPE=DEL;SVLEN=50;SC=SKSV,pbsv,SVIM-asm,Dipcall;NumNeighbors=1;NumThresholdNeighbors=1;MatchId=348;TruScore=0.382486;PctSeqSimilarity=0;PctSizeSimilarity=0.847458;PctRecOverlap=0.3;SizeDiff=-9;StartDistance=-33;EndDistance=-42	GT	0/1
chr6	123587352	chr6-123587353-INS-59	A	ATATATAGTAATATATATTATATATTATATGTATTATATATAATTATATGTAATATGTAT	.	.	SVTYPE=INS;SVLEN=59;SC=SKSV,cuteSV,SVIM,PAV;NumNeighbors=1;NumThresholdNeighbors=1;MatchId=354;TruScore=0.333333;PctSeqSimilarity=0;PctSizeSimilarity=1;PctRecOverlap=0;SizeDiff=0;StartDistance=-145;EndDistance=-145	GT	1/0
chr6	125711247	.	t	TGAGAGGGAGAGGGAGACGGGAGAGGGAGAGGGAGACGGGAGAGGGAGAGGGAGACGG	30	.	SVTYPE=INS;SVLEN=57;SC=SKSV,cuteSV,pbsv,SVIM,SVIM-asm,PAV,Dipcall;NumNeighbors=1;NumThresholdNeighbors=1;MatchId=359;TruScore=0.333333;PctSeqSimilarity=0;PctSizeSimilarity=1;PctRecOverlap=0;SizeDiff=0;StartDistance=-45;EndDistance=-45	GT	1/1
chr6	125770514	.	c	CAGCTCACAATTATTGTGTGCTAGATTAGCTCACAATTATTGTGTGCTAGATTAGCTCACAATTATTGTGTGCTAGATTAGCTCACAATTATTGTGTGCTAGATTAGCTCACAATTATTGTGTGCTAGATTAGCTCACAATTATTGTGTGCTAGATTAGCTCACAATTATTGTGTGCTAGATTAGCTCACAATTATTGTGTGCTAGATTAGCTCACAATTATTGTGTGCTAGATTAGCTCACAATTATTGTGTGCTAGATTAGCTCACAATTATTGTGTGCTAGATTAGCTCACAATTATTGTGTGCTAGATTAGCTCACAATTATTGTGTGCTAGATTAGCTCACAATTATTGTGTGCTAGATT	30	.	SVTYPE=INS;SVLEN=364;SC=SKSV,pbsv,SVIM-asm,PAV,Dipcall;NumNeighbors=1;NumThresholdNeighbors=1;MatchId=360;TruScore=0.333333;PctSeqSimilarity=0;PctSizeSimilarity=1;PctRecOverlap=0;SizeDiff=0;StartDistance=-20;EndDistance=-20	GT	0/1
chr6	129946624	.	a	ATAATATATATTATATATAATATATATTTTATATTATATATTATATATAATATATATTTTATATATCTTATATATTATATATAATATATATTTTATATATCTTATATATTATATATAATATATATTTTATATATC	30	.	SVTYPE=INS;SVLEN=134;SC=SKSV,cuteSV,SVIM,SVIM-asm,PAV,Dipcall;NumNeighbors=1;NumThresholdNeighbors=1;MatchId=362;TruScore=0.267465;PctSeqSimilarity=0;PctSizeSimilarity=0.802395;PctRecOverlap=0;SizeDiff=-33;StartDistance=-25;EndDistance=-25	GT	1/0
chr6	135228904	.	t	TATATATTTTATATTTATATATATTTTTATATATAAATATATATTTTATATTTATATATATTTTTATATATAA	30	.	SVTYPE=INS;SVLEN=72;SC=SKSV,cuteSV,SVIM,SVIM-asm,Dipcall;NumNeighbors=1;NumThresholdNeighbors=1;MatchId=373;TruScore=0.314815;PctSeqSimilarity=0;PctSizeSimilarity=0.944444;PctRecOverlap=0;SizeDiff=4;StartDistance=45;EndDistance=45	GT	1/0
chr6	138286581	chr6-138286582-INS-56	A	AAAGAAAGAGAAAGAAAGAAAGAAAGAAAGAAAGAAGAAAGAAAGAAAGAAAGAAAG	.	.	SVTYPE=INS;SVLEN=56;SC=SKSV,cuteSV,SVIM,PAV;NumNeighbors=1;NumThresholdNeighbors=1;MatchId=375;TruScore=0.301075;PctSeqSimilarity=0;PctSizeSimilarity=0.903226;PctRecOverlap=0;SizeDiff=-6;StartDistance=10;EndDistance=10	GT	1/0
chr6	150107408	.	c	CCCCCCCACCTCCCTCCCGGACGGGACGGGGCGGCTGGCCGGGCGGGGGTGCTGACCCCCCCCACCTCCCTCCCGGACGGGGCGGCTGGCCGGGCGGGGGGCTGA	30	.	SVTYPE=INS;SVLEN=104;SC=SKSV,cuteSV,pbsv,SVIM,SVIM-asm,PAV,Dipcall;NumNeighbors=1;NumThresholdNeighbors=1;MatchId=386;TruScore=0.179487;PctSeqSimilarity=0;PctSizeSimilarity=0.538462;PctRecOverlap=0;SizeDiff=48;StartDistance=-127;EndDistance=-127	GT	1/1
chr6	154284257	chr6-154284258-DEL-57	Gtcttcctcttcctcttcctcttcctcttcttcttcttcttcttcttcttccttctcc	G	.	.	SVTYPE=DEL;SVLEN=57;SC=SKSV,cuteSV,pbsv,SVIM,PAV;NumNeighbors=1;NumThresholdNeighbors=1;MatchId=387;TruScore=0.298246;PctSeqSimilarity=0;PctSizeSimilarity=0.894737;PctRecOverlap=0;SizeDiff=6;StartDistance=-89;EndDistance=-83	GT	1/0
chr6	154678789	chr6-154678790-INS-99	A	ATATAATATATATATAAAATATATATATATAATATATATATGAAATATATATATATAATATATATATAAAATATATATATATAATATATATATAAAATAT	.	.	SVTYPE=INS;SVLEN=99;SC=SKSV,cuteSV,pbsv,SVIM,PAV;NumNeighbors=1;NumThresholdNeighbors=1;MatchId=388;TruScore=0.299663;PctSeqSimilarity=0;PctSizeSimilarity=0.89899;PctRecOverlap=0;SizeDiff=10;StartDistance=-163;EndDistance=-163	GT	1/0
chr6	155350131	cuteSV.INS.12807	a	aGTGTTATATATACACTGTATATACTATGTGTTATATACTATATGTACTATGTG	448.5	PASS	SVTYPE=INS;SVLEN=53;SC=SKSV,cuteSV;NumNeighbors=1;NumThresholdNeighbors=1;MatchId=392;TruScore=0.226415;PctSeqSimilarity=0;PctSizeSimilarity=0.679245;PctRecOverlap=0;SizeDiff=17;StartDistance=20;EndDistance=20	GT	1/1
chr6	157704324	chr6-157704325-INS-299	G	GCAGGAGAGGGAGTCCAGAGGGGGCAGGAGAGGGAGTCCAGAGGGGGCAGGAGAGGGAGTCCAGAGGGGGCAGGAGAGGGAGTCCAGAGGGGGCAGGAGAGGGAGTCCAGAGGGGGCAGGAGAGGGAGTCCAGAGGGGGCAGGAGAGGGAGTCCAGAGGGGGCAGGAGAGGGAGTCCAGAGGGGGCAGGAGAGGGAGTCCAGAGGGGGCAGGAGAGGGAGTCCAGAGGTGGCAGGAGAGGGAGTCCAGAGGTGGCAGGAGAGGGAGTCCAGAGGTGGCAGGAGAGGGAGTCCAGAGGTGA	.	.	SVTYPE=INS;SVLEN=299;SC=SKSV,cuteSV,SVIM-asm,PAV;NumNeighbors=1;NumThresholdNeighbors=1;MatchId=400;TruScore=0.331118;PctSeqSimilarity=0;PctSizeSimilarity=0.993355;PctRecOverlap=0;SizeDiff=-2;StartDistance=109;EndDistance=109	GT	1/.
chr6	158660819	chr6-158660820-INS-403	C	CGGACAGGGCGGCTGGCCGGGCGGGGGGCTGACCCCCCCACCTCCCTCCCGGACGGGGCGGCTGGCCGGGCAGAGGGGCTCCTCACTTCCCAGTAGGGGCGGCTGGGCAGAGGCGCCCCTCACCTCCCGGACGGGGCGGCTGGCCGGGCAGGGGGGCTGACCCCCCCCACCTCCCTCCCGGACGGGGCGGCTGGCCGGGCGGGGGGCTGACCCCCCCACCTCCCTCCCGGACGGGGCGGCTGGCCGGGCGGGGGGCTGACCCCCCCACCTCCCTCCCGGACCGGGCGGCTGGCCGGGCAGAGGGGCTCCTCACTTCCCAGTAGGGGCGGCCGGGCAGAGGCGCCCCTCACCTCCCAGACGGGGCGGCTGGCCGGGCGGAGGGCTGACCCCCCCACCTCCCTCCT	.	.	SVTYPE=INS;SVLEN=403;SC=SKSV,cuteSV,SVIM,SVIM-asm,PAV;NumNeighbors=1;NumThresholdNeighbors=1;MatchId=416;TruScore=0.323408;PctSeqSimilarity=0;PctSizeSimilarity=0.970223;PctRecOverlap=0;SizeDiff=12;StartDistance=-154;EndDistance=-154	GT	0/1
chr6	160132749	.	accataaccacctccacaaccaccactcacattgctctgatcaccataaccacctccataaccaccactcacattgctctgatcaccataaccacctccataaccaccactcagctgctctgaccaccataaccacctccataaccaccaGTCACACTGCTCTGATCTCCATAaccaccactcacattgctctgatcaccataaccacctccacaaccaccactcacattgctctgatcaccataaccacctccataaccaccactcacactgctcagacctccataaccacctccataaccaccactcacactgctcagacctccataaccacctccataaccaccacTCGGCTGCTCAGacctccataaccacctccataaccaccactcagctgctcagacct	A	30	.	SVTYPE=DEL;SVLEN=405;SC=SKSV,cuteSV,SVIM,SVIM-asm,PAV,Dipcall;NumNeighbors=1;NumThresholdNeighbors=1;MatchId=424;TruScore=0.576659;PctSeqSimilarity=0;PctSizeSimilarity=0.920455;PctRecOverlap=0.809524;SizeDiff=-35;StartDistance=84;EndDistance=49	GT	1/0
chr6	160521755	pbsv.DEL.19268	CCTTTTTTTTTTTTTTTTTTTTTTTTTTTTTTTTTTTTTTTTTTTTTTTTTTTTTTT	C	.	PASS	SVTYPE=DEL;SVLEN=56;SC=SKSV,pbsv;NumNeighbors=1;NumThresholdNeighbors=1;MatchId=427;TruScore=0.595865;PctSeqSimilarity=0;PctSizeSimilarity=0.892857;PctRecOverlap=0.894737;SizeDiff=6;StartDistance=-2;EndDistance=4	GT	1/1
chr6	161033918	pbsv.DEL.19280	CATCCCAGCATCGAAGCGTGTAGATGTCTGGCCACAGACTCCTTACCTTGTTCGGAAGGAGCCTCTAGGCTTGGAACCGGGGTAACAGTCGGAGGCGCGACGGCAGTCCCTTCTGCGTCTGAGCATTGCGTCAGGTTGCAGTACTCCCACCTGACACCGGGATCCCTCGTATAACAATAAGGAGCTGCCACAGCATCTGGATTCCTGCAGTAGTTCATGATCAAGCCACTGGAAATTCCAAAACGATACACGTCACAAGAGGTGGGACAACATGCAGGGGCACCCCACACTCTCTCCTTTGTGCTGCAACAAGGTCATTACCGGTGCCTTTCTAATATTCCCATTAAAAGTACCATATGATTGCCACCAGCAAAAATGGCTCTCGATCACTAATCGTCTCTGCACATCTCTCATACTTAATAGATTATTACTATTTTTTTTAAATAAAAAATCTAAAGTAGCAAACGCTTCTTAGAAACACTGAGATAACACACACACGTGGCCGAAAAACGATCAGAGTATTCTCCTTCTGCCTTCTGCCCAATCCATCTCTCTGGAATAACTGGTATGGGTTTTGACGTCTGTATTGTGGGATTGTGTATTCACATGCAAATGCATCTGTATCTGTCTAGTCTCCGTATCTCTCTCGGTAGGACTTCATATTCTAATGTGGGAGTTGCAACGAACATGTAGTTCTTCAGAAAACGCACGTCATCCAGGAGGATAGCCGTTCCAGGTCAACCCTCACACTCTATGTACTCAATACGTAGTGAAAAGGCTCTACCTTTCCCACAGAAAAGCATTGTGCAAATAGTATTACTGTCTGTCAGGTTTAGTAGGTTTGTTTCTCCAAGACTTCTCAAAGCTGCCCTGGAAAACTTGCTCCCAGGCAGGATGCAGTATCTCTAGAAGGGGTTCCTAGGCAGGTCCTTCTCTCCTGCTCTCAGTCTACCCTCTGCTGGCCGCAGCTACTCCGGGACTGAGGGAAAGGGGGATGAGTTGAAAGAACAGTGGGACCCATGGCATAAAGGAAGACGGCAGGGTGGACTAAGAGATCTGAAGAGGTCGGACAGCTACGGAGCAGCAGAGAAAAATGCATTAGGGGGCAAAGCAGGCGAGTAGTTTGGGCTGCGGGGATCTTGAAGCATTCGCTCTTCCTTATGCCTCCCAAGAACGTTGCTCCAACCTCCCAGTATCCTCACATTCATGACCTCTGGCTGCCTGAGAAAATGGGAAATGTATTATGGGCCATGGGGTTCCAACACTGTCTCTCTAGAGACTCTAGACTTGTGGCCTAGTCTCAACCCCAGACCCTCCATTCCAGGAAGCTGGTTCAATGAGCAACTGGATGTATAAGAGCCTGAGCTCTTGAAAGACTTCTAGTTCTTCCTTGGCTTCCCTCTTTTGAATGCATGGACTATTCTTATTATACCAAAAACCTCAGAGTTCAAACCTTTGTGATTGCTCTAGGATTTGCAATATCCCTTCGAACCCGCACAGTACCCTTTTATTAATATGACACACCATCGTGCATGAGGTAAAGAAACTTACAACGGTACACTTCGAATTAATCCCTTCGTGATTTATGCTACCATTTCAAATTCTTACCTCTACATATGCTGAAGTTAAATATCTTGCTATCATTTTGTTTCAAGTAGTCAACTCTCATTTACAAAGATATAGAAATTTGATCAAGAAAATATTTTGCATTTACATCTATCTACATTTGCCAATTGCTGGATTCTTCATTACGTGGGCTGCAGAAAGTTCCTTTCTTGTTCAATTCTTCTTCTACCTAATTCCTTCGGGTCACCTCTCTTGTTACATAAGCCTGCTGATTTCCAATTCTTACAGTTTCCGGTTTCTTTCTTTGGGGCAGTGCACAATATGCATTTATCCGACATGGATGACCTTCAAGGCATTTTATTGCTGGATTCAGCATTCCCGGTTGATCTCTTTTTGTTCCTGATTATCATTTTAACAATATTCCCTGGTATCTGGCTTCCAGTGTTTCTGAGGTGAACACATTGGCAATTTGTATCAGTGTACTTGTAGGAAGACACAGCTCTTTTTCCTCCAGTTTCTCGTGACAGGTTTCTTCTTATTACATCTTTGCCTTGTTACCTTCGAACTGTGATGTACAAAAGTACATCATACAGGTTGGGTTTTTTTTCCGAAATTCCCTATATGATCCCTTGAGTTTCACGATTCTGTGATTTTTTTTAATGTTCTTCGTAATTGAAAAGTTATCAGCCATCCTTGATTCTGGTATTTGTTTCTATTATAAACTCCCTTGCTCTTTACTGTGACTTGCTTCCCACATGCAGGAAATCTTTTCATATTTTCCTACATGTCTGTGAGGCTCGCTTAATTTTATATTTCACTGTTTCTTCAGGGGTGCGCGTGTCTGTGTGTGTTAGAACTTGTGAGTTTCTGCGTGTGTGTGAGTATGGGTGTGTTTTCAGTTTGTGTGTGTGTGTGTGTGTGTGTGTGTGTGTGTAGCTCATTCTGTAGGTTCTCTAAAATTGTGTGTTGGGTAATGTTTTCCTCTGAAACGTCTAATTTGATCAGCCGGCCATACAGTAATTTTTTTCAATTAAGACATACTTTTTTTATACTAGCTCTTTAATTTAATTTGGCTATTCTGTACTGTTAATTTCTCTTGATATGATATCTGCTTTCTTGCATGTTGTTTTTTTAAATATTTGAAATCAGTTATCATACTGATATGTCAAATTTTCACGCAATTCTAATCATTTCTCTCATTCCTGAGCCTGTTTGTATTACCCGATTTATTTCCTGGTCATGGGTCACACGAAACGCTTTTCTACATGTAGTCAGATTTTAAATTTAGGACTCACTCTGCGGATACCGCATAGCTGAGGCAATCGACTTTGTTGTTTACTTCTAAAGAGAGTTGAGATTTCCTCTCACAGGCACTTCATTGATTGGAAACCGATTTGATGCTTGGACACTTGCTTTCCAGCTGTGCAAGGGGTTGTCTGCAGCTGACTTTATTCTAGTAATATTCTAAGTGTACCTTTAAATTACGGCTGTTCTGGGGTCTCCACTGAATTGGCAATGTGCTCCGTGAGGACTCTCTGGTCTAGCTGGGAAGAACTCCAGTATCCCAGAGTGCTATGTGATCTCTCTCTTCTTTATTGAGCTTCCTGTGCTCTTGTACTTGCTGTTTCTCAGTAAATGTTCTTTGCCACACTTTCTCGTGGAACCATTTCCTGTGCACAGGCAGCGTCATGTCAGGCCAACGACTGGAGGAGACTTCTATGCGTATTTGTAGAGCTCTTTTCCTCCACACAAACCAGTTCTTATTTCTAGCAGACCTAGAAAAATTTCAGCTACCACAGTCATCCCAAACTCCAATCCCTCTCCTCCATTCAGCAAGATGGCTACAGTCTGCTTGGGCTCCATCTCCTTGCTATTCAGTGCAGGAAGGGTATCCAGGAAGAAAGCCAAGGCATCTGCGGAGTGGAGCCCATCATTGCCCCTCTCTCAATTCTCTAGGTCCTCTACCATCTGTTGTCCCACATGTAGAAACCATTTTTCCATGTCTCTGGTAGTCGCTTGTGGCCAAAATATTGGCCATTGGGTGGTCAGACCCGGGCTTCTCTCCATCCACCCATCCCTTTTACTTTTCAGCATCCCTCTCTGTGCTGACTCTCATCTGCCTTCCTTCCTTGGATCTTCTCTTGCTGGGAACCTGTATCCCTTCAGGCCACTGGTACTTAGGAACGAGTGTTTTTCTGACAATCGGAATATACGTAGATATAGAAACAGATCAATTCACCTGTCCATAAATAAGCACCTATTCTTTCCTCTTGAACCCAGAGAGAAAAGGCAAACGCAACCTTCCCTTCAGGAAGTGGAAGCCAGAATAACGGAATTCCAACTGGAAAGTCTCCATTGACGTTTAGTTGGTGTTGTGGAAGGGTAATCTAAGTGTCTGGTCCTTTGTCATTCTGACTTTCTTCATAATGTGATCTCCTCACCTCCAGATTTCCCTTCTGCTCAATAGAACTAGGAGGAAGGAGAGGGAGCTTAACATTTCCCTTCTCTCAGACCCTTAGCTCCAAGGCAATCATCCTGAGACATTTTGCTACGCCATCTGCATCTGTCACAAGTTGAGTTCGGAGAACTCAGCTTGAGACACATCTCTTGTAACAGAAACTTCACTTGGCCCTTTCTTCTCTTATGGTAAAGAACAAAGACATACGCATTTGGGTAGTATTCTGGGGTCCGACTATGCGAGTGTGGTGTCATAGATGACCAAGCTTGGCAGGTTCTTCCTGTGACAGTGGTGGAGTATGTGCCTCGATAACTCTGTCCATTACCATGGTAGCACTCCTGCACCCCAGGCCTTTGCTCAGTCGGTGCTGAAATGAAAACACGGGAAATCAAGCTGAGTATCTCTGAGCATAGAGAAACATGTGAAGCCATTTGTGACACAACCAGAAAGGAGTCTATGAGAATTACGACCGTTCTCTTTTCCTTATCCATAGGCAGATGGATGTGAGAAAACCGACCAACAAACAAACACCAAAGCAACAGATTCCTCCCATTCTAGAACTGTAGTAAGTTCTTGGAAATATTTCACCTGACACCTTAGAGAAACACAACAGATCAGATTCCTCATTGGAAAGTGAGCTCACGAGGTAGCACCTTTCTAGGAAACTCTACTGAATCTTCATGCAAACGGCACCGCATTTGGCAATGCGGGCTGCAGGTGGTAATTGGCTGTCGGGGGCAGAGTTTGGGACAGACATGGAAATTTTGCATGTTTCCCTAGACCGTTGATCATGAAAGCCAAGGCCTTTGGCTTCCGGGCCATGGGGCAGAAAACGGTCCTATGTATCTGACTGAAGACAAAGACACTTTGCTTCTCAGGGATGTGTGCACGCCAAAAGCTTCTTCCCTTGGAGGAGAGAGGGAATCCTCTCATGCCCTGCATCCTGAATTGTAGTAAAGTAGGAGTCTACTACTCTTTCTCTCTAGACCCCTCACAGGTACAAGTGTCATCAGAAAGAGGTTTAAGAATACTGAGAAATCACTCCCTTCAAAGCCTAGGGCTGAAGAGCCTTAGAGCACTGGGAGCTCATGTACTGCTCCATAGACCCAGGGCCACATGGAATCAATGCAGCCCTCTTAGGTTTCTCGAGGGTGACAGGCTCCAGAGCCACATTTCTCAGAATCTGCAATGCTGAAGATTGCTCTGAATGCTGGCTACTTGAAGAAATCCCCGGAAAAGCTTACTGGCTTGGAAAGAGTGACACACCTGACAGCATGTTACAATAAAAATTTTGGCTGGGACACTGAGGTAGCCCGTTTTACAACAAGGTGAATTTTGAAGTCGATCCCCCTGGAGGGTTTGTGCCCATCCTAAAGACAAAGCCCAACCACGTTGCACCAGAAATCACTCCGCTGGCTCCCCCAGAGAGTGCACGGAGGCTTCCTCCTACATGGTAGAACTCAGGCAACACTCGAGCATCCGTTTACCATTGAAGGCGGCTGCATCAGTGGGAATTTCCATGGCTTTTCATCCCAGCATCGAAGCGTGTAGATGTCTGGCCACAGACTCCTTACCTTGTTCGGAAGGAGCCTCTAGGCTTGGAACCGGGGTAACAGTCGGAGGCGCGACGGCAGTCCCTTCTGCGTCTGAGCATTGCGTCAGGTTGCAGTACTCCCACCTGACACCGGGATCCCTCGTATAACAATAAGGAGCTGCCACAGCATCTGGATTCCTGCAGTAGTTCATGATCAAGCCACTGGAAATTCCAAAACGATACACGTCACAAGAGGTGGGACAACATGCAGGGGCACCCCACACTCTCTCCTTTGTGCTGCAACAAGGTCATTACCGGTGCCTTTCTAATATTCCCATTAAAAGTACCATATGATTGCCACCAGCAAAAATGGCTCTCGATCACTAATCCTCTCTGCACATCTCTCATACTTAATAGATTATTACTATTTTTTTTAAATAAAAAATCTAAAGTAGCAAACGCTTCTTAGAAACACTGAGATAACACACACACGTGGCCGAAAAACGATCAGAGTATTCTCCTTCTGCCTTCTGCCCAATCCATCTCTCTGGAATAACTGGTATGGGTTTTGACGTCTGTATTGTGGGATTGTGTATTCACATGCAAATGCATCTGTATCTGTCTAGTCTCCGTATCTCTCTCGGTAGGACTTCATATTCTAATGTGGGAGTTGCAACGAACATGTAGTTCTTCAGAAAACGCACGTCATCCAGGAGGATAGCCGTTCCAGGTCAACCCTCACACTCTATGTACTCAATACGTAGTGAAAAGGCTCTACCTTTCCCACAGAAAAGCATTGTGCAAATAGTATTACTGTCTGTCAGGTTTAGTAGGTTTGTTTCTCCAAGACTTCTCAAAGCTGCCCTGGAAAACTTGCTCCCAGGCAGGATGCAGTATCTCTAGAAGGGGTTCCTAGGCAGGTCCTTCTCTCCTGCTCTCAGTCTACCCTCTGCTGGCCGCAGCTACTCCGGGACTGAGGGAAAGGGGGATGAGTTGAAAGAACAGTGGGACCCATGGCATAAAGGAAGACGGCAGGGTGGACTAAGAGATCTGAAGAGGTCGGACAGCTACGGAGCAGCAGAGAAAAATGCATTAGGGGGCAAAGCAGGCGAGTAGTTTGGGCTGCGGGGATCTTGAAGCATTCGCTCTTCCTTATGCCTCCCAAGAACGTTGCTCCAACCTCCCAGTATCCTCACATTCATGACCTCTGGCTGCCTGAGAAAATGGGAAATGTATTATGGGCCATGGGGTTCCAACACTGTCTCTCTAGAGACTCTAGACTTGTGGCCTAGTCTCAACCCCAGACCCTCCATTCCAGGAAGCTGGTTCAATGAGCAACTGGATGTATAAGAGCCTGAGCTCTTGAAAGACTTCTAGTTCTTCCTTGGCTTCCCTCTTTTGAATGCATGGACTATTCTTATTATACCAAAAACCTCAGAGTTCAAACCTTTGTGATTGCTCTAGGATTTGCAATATCCCTTCGAACCCGCACAGTACCCTTTTATTAATATGACACACCATCGTGCATGAGGTAAAGAAACTTACAACGGTACACTTCGAATTAATCCCTTCGTGATTTATGCTACCATTTCAAATTCTTACCTCTACATATGCTGAAGTTAAATATCTTGCTATCATTTTGTTTCAAGTAGTCAACTCTCATTTACAAAGATATAGAAATTTGATCAAGAAAATATTTTGCATTTACATCTATCTACATTTGCCAATTGCTGGATTCTTCATTACGTGGGCTGCAGAAAGTTCCTTTCTTGTTCAATTCTTCTTCTACCTAATTCCTTCGGGTCACCTCTCTTGTTACATAAGCCTGCTGATTTCCAATTCTTACAGTTTCCGGTTTCTTTCTTTGGGGCAGTGCACAATATGCATTTATCCGACATGGATGACCTTCAAGGCATTTTATTGCTGGATTCAGCATTCCCGGTTGATCTCTTTTTGTTCCTGATTATCATTTTAACAATATTCCCTGGTATCTGGCTTCCAGTGTTTCTGAGGTGAACACATTGGCAATTTGTATCAGTGTACTTGTAGGAAGACACAGCTCTTTTTCCTCCAGTTTCTCGTGACAGGTTTCTTCTTATTATATCTTTGCCTTGTTACCTTCGAACTGTGATGTACAAAAGTACATCATACAGGTTGGGTTTTTTTTCCGAAATTCCCTATGTGATCCCTTGAGTTTCACGATTCTGTGATTTTTTTTAATGTTCTTCGTAATTGAAAAGTTATCAGCCATCCTTGATTCCGGTATTTGTTTCTATTCCAAACTCCCTTGCTCTTTACTGTGACTTGCTTCCCACATGCAGGAAATCTTTTCATATTTTCCTACATGTCTGTGAGGCTCGCTTAATTTTATATTTCACTGTTTCTTCAGGGGTGCGCGTGTCTGTGTGTGTTAGAACTTGTGAGTTTCTGCGTGTGTGTGAGTATGGGTGTGTTTTCAGTTTGTGTGTGTGTGTGTGTGTGTGTGTGTAGCTCATTCTGTAGGTTCTCTAGAATTGTGTGTTGGGTAATGTTTTCCTCTGAAACGTCTAAATTGATCAGCCGGCCATACAGTAATTTTTTTCAATTAAGACATACTTTTTTTATACTACCTCTTTAATTTAATTTGGCTATTCTGTACTGTTAATTTCTCTTGATATGATATCTGCTTTCTTGCATGTTGTTTTTTTAAATATTTGAAATCAGTTATCATACTGATATGTCAAATTTTCACGCAATTCTAATCATTTCTCTCATTCCTGAGCCTGTTTGTATTACCCGATTTATTTCCTGGTCATGGGTCACACGAAACGCTTTTCTACATGTAGTCAGATTTTAAATTTAGGACTCACTCTGCGGATACCGCATAGCTGAGGCAATCGACTTTGTTGTTTACTTCTAAAGAGAGTTGAGATTTCCTCTCACAGGCACTTCATTGATTGGAAACCGATTTGATGCTTGGACACTTGCTTTCCAGCTGTGCAAGGGGTTGTCTGCAGCTGACTTTATTCTAGTAATATACTAAGTGTACCTTTAAATTACGGCTGTTCTGGGGTCTCCACTGAATTGGCAATGTGCTCCGTGAGGACTCTCTGGTCTAGCTGGGAAGAACTCCAGTATCCCAGAGTGCTATGTGATCTCTCTCTTCTTTATTGAGCTTCCTGTGCTCTTGTACTTGCTGTTTCTCAGTAAATGTTCTTTGCCACACTTTCTCGTGGAACCATTTCCTGTGCACAGGCAGCGTCATGTCAGGCCAACGACTGGAGGAGACTTCTATGCGTATTTGTAGAGCTCTTTTCCTCCACACAAACCAGTTCTTATTTCTAGCAGACCTAGAAAAATTTCAGCTACCACAGTCATCCCAAACTCCAATCCCTCTCCTCCATTCAGCAAGATGGCTACAGTCTGCTTGGGCTCCATCTCCTTGCTATTCAGTGCAGGAAGGGTATCCAGGAAGAAAGCCAAGGCATCTGCGGAGTGGAGCCCATCATTGCCCCTCTCTCAATTCTCTAGGTCCTCTACCATCTGTTGTCCCACATGTAGAAACCATTTTTCCATGTCTCTGGTAGTCGCTTGTGGCCAAAATATTGGCCATTGGGTGGTCAGACCCGGGCTTCTCTCCATCCACCCATCCCTTTTACTTTTCAGCATCCCTCTCTGTGCTGACTCTCATCTGCCTTCCTTCCTTGGATCTTCTCTTGCTGGGAACCTGTATCCCTTCAGGCCACTGGTACTTAGGAACGAGTGTTTTTCTGACAATCGGAATATACGTAGATATAGAAACAGATCAATTCACCTGTCCATAAATAAGCACCTATTCTTTCCTCTTGAACCCAGAGAGAAAAGGCAAACGCAACCTTCCCTTCAGGAAGTGGAAGCCAGAATAACGGAATTCCAACTGGAAAGTCTCCATTGACGTTTAGTTGGTGTTGTGGAAGGGTAATCTAAGTGTCTGGTCCTTTGTCATTCTGACTTTCTTCATAATGTGATCTTCTCACCTCCAGATTTCCCTTCTGCTCAATAGAACTAGGAGGAAGGAGAGGGAGCTTAACATTTCCCTTCTCTCAGACCCTTAGCTCCAAGGCAATCATCCTGAGACATTTTGCTACGCCATCTGCATCTGTCACAAGTTGAGTTCGGAGAACTCAGCTTGAGACACATCTCTTGTAACAGAAACTTCACTTGGCCCTTTCTTCTCTTATGGTAAAGAACAAAGACATACGCATTTGGGTAGTATTCTGGGGTCCGACTATGCGAGTGTGGTGTCATAGATGACCAAGCTTGGCAGGTTCTTCCTGTGACAGTGGTGGAGTATGTGCCTCGATAACTCTGTCCATTACCATGGTAGCACTCCTGCACCCCAGGCCTTTGCTCAGTCGGTGCTGAAATGAAAACACGGGAAATCAAGCTGAGTATCTCTGAGCATAGAGAAACATGTGAAGCCATTTGTGACACAACCAGAAAGGAGTCTATGAGAATTACGACCGTTCTCTTTTCCTTATCCATAGGCAGATGGATGTGAGAAAACCGACCAACAAACAAACACCAAAGCAACAGATTCCTCCCATTCTAGAACTGTAGTAAGTTCTTGGAAATATTTCACCTGACACCTTAGAGAAACACAACAGATCAGATTCCTCATTGGAAAGTGAGCTCACGAGGTAGCACCTTTCTAGGAAACTCTACTGAATCTTCATGCAAACGGCACCGCATTTGGCAATGCGGGCTGCAGGTGGTAATTGGCTGTCGGGGGAAGAGTTTGGGACAGACATGGAAATTTTGCATGTTTCCCTAGACCGTTGATCATGAAAGCCAAGGCCTTTGGCTTCCGGGCCATGGGGCAGAAAACGGTCCTATGTATCTGACTGAAGACAAAGACACTTTGCTTCTCAGGGATGTGTGCACGCCAAAAGCTTCTTCCCTTGGAGGAGAGAGGGAATCCTCTCATGCCCTGCATCCTGAATTGTAGTAAAGTAGGAGTCTACTACTCTTTCTCTCTAGACCCCTCACAGGTACAAGTGTCATCAGAAAGAGGTTTAAGAATACTGAGAAATCACTCCCTTCAAAGCCTAGGGCTGAAGAGCCTTAGAGCACTGGGAGCTCATGTACTGCTCCATAGACCCAGGGCCACATGGAATCAATGCAGCCCTCTTAGGTTTCTCGAGGGTGACAGGCTCCAGAGCCACATTTCTCAGAATCTGCAATGCTGAAGATTGCTCTGAATGCTGGCTACTTGAAGAAATCCCCGGAAAAGCTTACTGGCTTGGAAAGAGTGACACACCTGACAGCATGTTACAATAAAAATTTTGGCTGGGACACTGAGGTAGCCCGTTTTACAACAAGGTGAATTTTGAAGTCGATCCCCCTGGAGGGTTTGTGCCCATCCTAAAGACAAAGCCCAACCACGTTGCACCAGAAATCACTCCGCTGGCTCCCCCAGAGAGTGCACGGAGGCTTCCTCCTACATGGTAGAACTCAGGCAACACTCGAGCATCCGTTTACCATTGAAGGCGGCTGCATCAGTGGGAATTTCCATGGCTTTTCATCCCAGCATCGAAGCGTGTAGATGTCTGGCCACAGACTCCTTACCTTGTTCGGAAGGAGCCTCTAGGCTTGGAACCGGGGTAACAGTCGGAGGCGCGACGGCAGTCCCTTCTGCGTCTGAGCATTGCGTCAGGTTGCAGTACTCCCACCTGACACCGGGATCCCTCGTATAACAATAAGGAGCTGCCACAGCATCTGGATTCCTGCAGTAGTTCATGATCAAGCCACTGGAAATTCCAAAACGATACACGTCACAAGAGGTGGGACAACATGCAGGGGCACCCCACACTCTCTCCTTTGTGCTGCAACAAGGTCATTACCGGTGCCTTTCTAATATTCCCATTAAAAGTACCATATGATTGCCACCAGCAAAAATGGCTCTCGATCACTAATCCTCTCTGCACATCTCTCATACTTAATAGATTATTACTATTTTTTTTAAATAAAAAATCTAAAGTAGCAAACGCTTCTTAGAAACACTGAGATAACACACACACGTGGCCGAAAAACGATCAGAGTATTCTCCTTCTGCCTTCTGCCCAATCCATCTCTCTGGAATAACTGGTATGGGTTTTGACGTCTGTATTGTGGGATTGTGTATTCACATGCAAATGCATCTGTATCTGTCTAGTCTCCGTATCTCTCTCGGTAGGACTTCATATTCTAATGTGGGAGTTGCAACGAACATGTAGTTCTTCAGAAAACACACGTCATCCAGGAGGATAGCCGTTCCAGGTCAACCCTCACACTCTATGTACTCAATACGTAGTGAAAAGGCTCTACCTTTCCCACAGAAAAGCATTGTGCAAATAGTATTACTGTCTGTCAGGTTTAGTAGGTTTGTTTCTCCAAGACTTCTCAAAGCTGCCCTGGAAAACTTGCTCCCAGGCAGGATGCAGTATCTCTAGAAGGGGTTCCTAGGCAGGTCCTTCTCTCCTGCTCTCAGTCTACCCTCTGCTGGCCGCAGCTACTCCGGGACTGAGGGAAAGGGGGATGAGTTGAAAGAACAGTGGGACCCATGGCATAAAGGAAGACGGCAGGGTGGACTAAGAGATCTGAAGAGGTCGGACAGCTACGGAGCAGCAGAGAAAAATGCATTAGGGGGCAAAGCAGGCGAGTAGTTTGGGCTGCGGGGATCTTGAAGCATTCGCTCTTCCTTATGCCTCCCAAGAACGTTGCTCCAACCTCCCAGTATCCTCACATTCATGACCTCTGGCTGCCTGAGAAAATGGGAAATGTATTATGGGCCATGGGGTTCCAACACTGTCTCTCTAGAGACTCTAGACTTGTGGCCTAGTCTCAACCCCAGACCCTCCATTCCAGGAAGCTGGTTCAATGAGCAACTGGATGTATAAGAGCCTGAGCTCTTGAAAGACTTCTAGTTCTTCCTTGGCTTCCCTCTTTTGAATGCATGGACTATTCTTATTATACCAAAAACCTCAGAGTTCAAACCTTTGTGATTGCTCTAGGATTTGCAATATCCCTTCGAACCCGCACAGTACCCTTTTATTAATATGACACACCATCGTGCATGAGGTAAAGAAACTTACAACGGTACACTTCGAATTAATCCCTTCGTGATTTATGCTACCATTTCAAATTCTTACCTCTACATATGCTGAAGTTAAATATCTTGCTATCATTTTGTTTCAAGTAGTCAACTCTCATTTACAAAGATATAGAAATTTGATCAAGAAAATATTTTGCATTTACATCTATCTACATTTGCCAATTGCTGGATTCTTCATTACGTGGGCTGCAGAAAGTTCCTTTCTTGTTCAATTCTTCTTCTACCTAATTCCTTCGGGTCACCTCTCTTGTTACATAAGCCTGCTGATTTCCAATTCTTACAGTTTCCGGTTTCTTTCTTTGGGGCAGTGCACAATATGCATTTATCCGACATGGATGATCTTCAAGGCATTTTATTGCTGGATTCAGCATTCCCGGTTGATCTCTTTTTGTTCCTGATTATCATTTTAACAATATTCCCTGGTATCTGGCTTCCAGTGTTTCTGAGGTGAACACATTGGCAATTTGTATCAGTGTACTTGTAGGAAGACACAGCTCTTTTTCCTCCAGTTTCTCGTGACAGGTTTCTTCTTATTATATCTTTGCCTTGTTACCTTCGAACTGTGATGTACAAAAGTACATCATACAGGTTGGGTTTTTTTTCCGAAATTCCCTATGTGATCCCTTGAGTTTCACGATTCTGTGATTTTTTTTAATGTTCTTCGTAATTGAAAAGTTATCAGCCATCCTTGATTCTGGTATTTGTTTCTATTCCAAACTCCCTTGCTCTTTACTGTGACTTGCTTCCCACATGCAGGAAATCTTTTCATATTTTCCTACATGTCTGTGAGGCTCGCTTAATTTTATATTTCACTGTTTCTTCAGGGGTGCGCGTGTCTGTGTGTGTTAGAACTTGTGAGTTTCTGCGTGTGTGTGAGTATGGGTGTGTTTTCAGTTTGTGTGTGTGTGTGTGTGTGTGTGTGTAGCTCATTCTGTAGGTTCTCTAGAATTGTGTGTTGGGTAATGTTTTCCTCTGAAACGTCTAAATTGATCAGCCGGCCATACAGTAATTTTTTTCAATTAAGACATACTTTTTTTATACTAGCTCTTTAATTTAATTTGGCTATTCTGTACTGTTAATTTCTCTTGATATGATATCTGCTTTCTTGCATGTTGTTTTTTTAAATATTTGAAATCAGTTATCATACTGATATTTCAAATTTTCACGCAATTCTAATCATTTCTCTCATTCCTGAGCCTGTTTGTATTACCCGATTTATTTCCTGGTCATGGGTCACACGAAACGCTTTTCTACATGTAGTCAGATTTTAAATTTAGGACTCACTCTGCGGATACCGCATAGCTGAGGCAATCGACTTTGTTGTTTACTTCTAAAGAGAGTTGAGATTTCCTCTCACAGGCACTTCATTGATTGGAAACCGATTTGATGCTTGGACACTTGCTTTCCAGCTGTGCAAGGGGTTGTCTGCAGCTGACTTTATTCTAGTAATATACTAAGTGTACCTTTAAATTACGGCTGTTCTGGGGTCTCCACTGAATTGGCAATGTGCTCCGTGAGGACTCTCTGGTCTAGCTGGGAAGAACTCCAGTATCCCAGAGTGCTATGTGATCTCTCTCTTCTTTATTGAGCTTCCTGTGCTCTTGTACTTGCTGTTTCTCAGTAAATGTTCTTTGCCACACTTTCTCGTGGAACCATTTCCTGTGCACAGGCAGCGTCATGTCAGGCCAACGACTGGAGGAGACTTCTATGCGTATTTGTAGAGCTCTTTTCCTCCACAAACCAGTTCTTATTTCTAGCAGACCTAGAAAAATTTCAGCTACCACAGTCATCCCAAACTCCAATCCCTCTCCTCCATTCAGCAAGATGGCTACAGTCTGCTTGGGCTCCATCTCCTTGCTATTCAGTGCAGGAAGGGTATCCAGGAAGAAAGCCAAGGCATCTGCGGAGTGGAGCCCATCATTGCCCCTCTCTCAATTCTCTAGGTCCTCTACCATCTGTTGTCCCACATGTAGAAACCATTTTTCCATGTCTCTGGTAGTCGCTTGTGGCCAAAATATTGGCCATTGGGTGGTCAGACCCGGGCTTCTCTCCATCCACCCATCCCTTTTACTTTTCAGCATCCCTCTCTGTGCTGACTCTCATCTGCCTTCCTTCCTTGGATCTTCTCTTGCTGGGAACCTGTATCCCTTCAGGCCACTGGTACTTAGGAACGAGTGTTTTTCTGACAATCGGAATATACGTAGATATAGAAACAGATCAATTCACCTGTCCATAAATAAGCACCTATTCTTTCCTCTTGAACCCAGAGAGAAAAGGCAAACGCAACCTTCCCTTCAGGAAGTGGAAGCCAGAATAACGGAATTCCAACTGGAAAGTCTCCATTGACGTTTAGTTGGTGTTGTGGAAGGGTAATCTAAGTGTCTGGTCCTTTGTCATTCTGACTTTCTTCATAATGTGATCTCCTCACCTCCAGATTTCCCTTCTGCTCAATAGAACTAGGAGGAAGGAGAGGGAGCTTAACATTTCCCTTCTCTCAGACCCTTAGCTCCAAGGCAATCATCCTGAGACATTTTGCTACGCCATCTGCATCTGTCACAAGTTGAGTTCGGAGAACTCAGCTTGAGACACATCTCTTGTAACAGAAACTTCACTTGGCCCTTTCTTCTCTTATGGTAAAGAACAAAGACATACGCATTTGGGTAGTATTCTGGGGTCCGACTATGCGAGTGTGGTGTCATAGATGACCAAGCTTGGCAGGTTCTTCCTGTGACAGTGGTGGAGTATGTGCCTCGATAACTCTGTCCATTACCATGGTAGCACTCCTGCACCCCAGGCCTTTGCTCAGTCGGTGCTGAAATGAAAACACGGGAAATCAAGCTGAGTATCTCTGAGCATAGAGAAACATGTGAAGCCATTTGTGACACAACCAGAAAGGAGTCTATGAGAATTACGACCGTTCTCTTTTCCTTATCCATAGGCAGATGGATGTGAGAAAACCGACCAACAAACAAACACCAAAGCAACAGATTCCTCCCATTCTAGAACTGTAGTAAGTTCTTGGAAATATTTCACCTGACACCTTAGAGAAACACAACAGATCAGATTCCTCATTGGAAAGTGAGCTCACGAGGTAGCACCTTTCTAGGAAACTCTACTGAATCTTCATGCAAACGGCACCGCATTTGGCAATGCGGGCTGCAGGTGGTAATTGGCTGTCGGGGGCAGAGTTTGGGACAGACATGGAAATTTTGCATGTTTCCCTAGACCGTTGATCATGAAAGCCAAGGCCTTTGGCTTCCGGGCCATGGGGCAGAAAACGGTCCTATGTATCTGACTGAAGACAAAGACACTTTGCTTCTCAGGGATGTGTGCACGCCAAAAGCTTCTTCCCTTGGAGGAGAGAGGGAATCCTCTCATGCCCTGCATCCTGAATTGTAGTAAAGTAGGAGTCTACTACTCTTTCTCTCTAGACCCCTCACAGGTACAAGTGTCATCAGAAAGAGGTTTAAGAATACTGAGAAATCACTCCCTTCAAAGCCTAGGGCTGAAGAGCCTTAGAGCACTGGGAGCTCATGTACTGCTCCATAGACCCAGGGCCACATGGAATCAATGCAGCCCTCTTAGGTTTCTCGAGGGTGACAGGCTCCAGAGCCACATTTCTCAGAATCTGCAATGCTGAAGATTGCTCTGAATGCTGGCTACTTGAAGAAATCCCCGGAAAAGCTTACTGGCTTGGAAAGAGTGACACACCTGACAGCATGTTACAATAAAAATTTTGGCTGGGACACTGAGGTAGCCCGTTTTACAACAAGGTGAATTTTGAAGTCGATCCCCCTGGAGGGTTTGTGCCCATCCTAAAGACAAAGCCCAACCACGTTGCACCAGAAATCACTCCGCTGGCTCCCCCAGAGAGTGCACGGAGGCTTCCTCCTACATGGTAGAACTCAGGCAACACTCGAGCATCCGTTTACCATTGAAGGCGGCTGCATCAGTGGGAATTTCCATGGCTTTTCATCCCAGCATCGAAGCGTGTAGATGTCTGGCCACAGACTCCTTACCTTGTTCGGAAGGAGCCTCTAGGCTTGGAACCGGGGTAACAGTCGGAGGCGCGACGGCAGTCCCTTCTGCGTCTGAGCATTGCGTCAGGTTGCAGTACTCCCACCTGACACCGGGATCCCTCGTATAACAATAAGGAGCTGCCACAGCATCTGGATTCCTGCAGTAGTTCATGATCAAGCCACTGGAAATTCCAAAACGATACACGTCACAAGAGGTGGGACAACATGCAGGGGCACCCCACACTCTCTCCTTTGTGCTGCAACAAGGTCATTACCGGTGCCTTTCTAATATTCCCATTAAAAGTACCATATGATTGCCACCAGCAAAAATGGCTCTCGATCACTAATCCTCTCTGCACATCTCTCATACTTAATAGATTATTACTATTTTTTTTAAATAAAAAATCTAAAGTAGCAAACGCTTCTTAGAAACACTGAGATAACACACACACGTGGCCGAAAAACGATCAGAGTATTCTCCTTCTGCCTTCTGCCCAATCCATCTCTCTGGAATAACTGGTATGGGTTTTGACGTCTGTATTGTGGGATTGTGTATTCACATGCAAATGCATCTGTATCTGTCTAGTCTCCGTATCTCTCTCGGTAGGACTTCATATTCTAATGTGGGAGTTGCAACGAACATGTAGTTCTTCAGAAAACGCACGTCATCCAGGAGGATAGCCGTTCCAGGTCAACCCTCACACTCTATGTACTCAATACGTAGTGAAAAGGCTCTACCTTTCCCACAGAAAAGCATTGTGCAAATAGTATTACTGTCTGTCAGGTTTAGTAGGTTTGTTTCTCCAAGACTTCTCAAAGCTGCCCTGGAAAACTTGCTCCCAGGCAGGATGCAGTATCTCTAGAAGGGGTTCCTAGGCAGGTCCTTCTCTCCTGCTCTCAGTCTACCCTCTGCTGGCCGCAGCTACTCCGGGACTGAGGGAAAGGGGGATGAGTTGAAAGAACAATGGGACCCATGGCATAAAGGAAGACGGCAGGGTGGACTAAGAGATCTGAAGAGGTCGGACAGCTACGGAGCAGCAGAGAAAAATGCATTAGGGGGCAAAGCAGGCGAGTAGTTTGGGCTGCGGGGATCTTGAAGCATTCGCTCTTCCTTATGCCTCCCAAGAACGTTGCTCCAACCTCCCAGTATCCTCACATTCATGACCTCTGGCTGCCTGAGAAAATGGGAAATGTATTATGGGCCATGGGGTTCCAACACTGTCTCTCTAGAGACTCTAGACTTGTGGCCTAGTCTCAACCCCAGACCCTCCATTCCAGGAAGCTGGTTCAATGAGCAACTGGATGTATAAGAGCCTGAGCTCTTGAAAGACTTCTAGTTCTTCCTTGGCTTCCCTCTTTTGAATGCATGGACTATTCTTATTATACCAAAAACCTCAGAGTTCAAACCTTTGTGATTGCTCTAGGATTTGCAATATCCCTTCGAACCCGCACAGTACCCTTTTATTAATATGACACACCATCGTGCATGAGGTAAAGAAACTTACAACGGTACACTTCGAATTAATCCCTTCGTGATTTATGCTACCATTTCAAATTCTTACCTCTACATATGCTGAAGTTAAATATCTTGCTATCATTTTGTTTCAAGTAGTCAACTCTCATTTACAAAGATATAGAAATTTGATCAAGAAAATATTTTGCATTTACATCTATCTACATTTGCCAATTGCTGGATTCTTCATTACGTGGGCTGCAGAAAGTTCCTTTCTTGTTCAATTCTTCTTCTACCTAATTCCTTCGGGTCACCTCTCTTGTTACATAAGCCTGCTGATTTCCAATTCTGACAGTTTCCGGTTTCTTTCTTTGGGGCAGTGCACAATATGCATTTATCCGACATGGATGATCTTCAAGGCATTTTATTGCTGGATTCAGCATTCCCGGTTGATCTCTTTTTGTTCCTGATTATCATTTTAACAATATTCCCTGGTATCTGGCTTCCAGTGTTTCTGAGGTGAACACATTGGCAATTTGTATCAGTGTACTTGTAGGAAGACACAGCTCTTTTTCCTCCAGTTTCTCGTGACAGGTTTCTTCTTATTATATCTTTGCCTTGTTACCTTCGAACTGTGATGTACAAAAGTACATCATACAGGTTGGGTTTTTTTTCCGAAATTCCCTATATGATCCCTTGAGTTTCACGATTCTGTGATTTTTTTTAATGTTCTTCGTAATTGAAAAGTTATCAGCCATCCTTGATTCCGGTATTTGTTTCTATTCCAAACTCCCTTGCTCTTTACTGTGACTTGCTTCCCACATGCAGGAAATCTTTTCATATTTTCCTACATGTCTGTGAGGCTCGCTTAATTTTATATTTCACTGTTTCTTCAGGGGTGCGCGTGTCTGTGTGTGTTAGAACTTGTGAGTTTCTGCGTGTGTGTGAGTATGGGTGTGTTTTCAGTGTGTGTGTGTGTGTGTGTGTGTGTGTGTGTAGCTCATTCTGTAGGTTCTCTAGAATTGTGTGTTGGGTAATGTTTTCCTCTGAAACGTCTAATTTGATCAGCCGGCCATACAGTAATTTTTTTCAATTAAGACATACTTTTTTTATACTAGCTCTTTAATTTAATTTGGCTATTCTGTACTGTTAATTTCTCTTGATATGATATCTGCTTTCTTGCATGTTGTTTTTTTAAATATTTGAAATCAGTTATCATACTGATATGTCAAATTTTCACGCAATTCTAATCATTTCTCTCATTCCTGAGCCTGTTTGTATTACCCGATTTATTTCCTGGTCATGGGTCACACGAAACGCTTTTCTACATGTAGTCAGATTTTAAATTTAGGACTCACTCTGCGGATACCGCATAGCTGAGGCAATCGACTTTGTTGTTTACTTCTAAAGAGAGTTGAGATTTCCTCCCACAGGCACTTCATTGATTGGAAACCGATTTGATGCTTGGACACTTGCTTTCCAGCTGTGCAAGGGGTTGTCTGCAGCTGACTTTATTCTAGTAATATACTAAGTGTACCTTTAAATTACGGCTGTTCTGGGGTCTCCACTGAATTGGCAATGTGCTCCGTGAGGACTCTCTGGTCTAGCTGGGAAGAACTCCAGTATCCCAGAGTGCTATGTGATCTCTCTCTTCTTTATTGAGCTTCCTGTGCTCTTGTACTTGCTGTTTCTCAGTAAATGTTCTTTGCCACACTTTCTCGTGGAACCATTTCCTGTGCACAGGCAGCGTCATGTCAGGCCAACGACTGGAGGAGACTTCTATGCGTATTTGTAGAGCTCTTTTCCTCCACAAACCAGTTCTTATTTCTAGCAGACCTAGAAAAATTTCAGCTACCACAGTCATCCCAAACTCCAATCCCTCTCCTCCATTCAGCAAGATGGCTACAGTCTGCTTGGGCTCCATCTCCTTGCTATTCAGTGCAGGAAGGGTATCCAGGAAGAAAGCCAAGGCATCTGCGGAGTGGAGCCCATCATTGCCCCTCTCTCAATTCTCTAGGTCCTCTACCATCTGTTGTCCCACATGTAGAAACCATTTTTCCATGTCTCTGGTAGTCGCTTGTGGCCAAAATATTGGCCATTGGGTGGTCAGACCCGGGCTTCTCTCCATCCACCCATCCCTTTTACTTTTCAGCATCCCTCTCTGTGCTGGCTCTCATCTGCCTTCCTTCCTTGGATCTTCTCTTGCTGGGAACCTGTATCCCTTCAGGCCACTGGTACTTAGGAACGAGTGTTTTTCTGACAATCGGAATATACGTAGATATAGAAACAGATCAATTCACCTGTCCATAAATAAGCACCTATTCTTTCCTCTTGAACCCAGAGAGAAAAGGCAAACGCAACCTTCCCTTCAGGAAGTGGAAGCCAGAATAACGGAATTCCAACTGGAAAGTCTCCATTGACGTTTAGTTGGTGTTGTGGAAGGGTAATCTAAGTGTCTGGTCCTTTGTCATTCTGACTTTCTTCATAATGTGATCTCCTCACCTCCAGATTTCCCTTCTGCTCAATAGAACTAGGAGGAAGGAGAGGGAGCTTAACATTTCCCTTCTCTCAGACCCTTAGCTCCAAGGCAATCATCCTGAGACATTTTGCTACGCCATCTGCATCTGTCACAAGTTGAGTTCGGAGAACTCAGCTTGAGACACATCTCTTGTAACAGAAACTTCACTTGGCCCTTTCTTCTCTTATGGTAAAGAACAAAGACATACGCATTTGGGTAGTATTCTGGGGTCCGACTATGCGAGTGTGGTGTCATAGATGACCAAGCTTGGCAGGTTCTTCCAGTGACAGTGGTGGAGTATGTGCCTCGATAACTCTGTCCATTACCGTGGTAGCACTCCTGCACCCCAGGCCTCTGCTCAGTCGGTGCTGAAATGAAAACACAAGAAATAAACTGAGTATCTCTGAGAATAACGAAATATGTGAAGCCATTTATGACACAACCAGAAAGGAGTCTATGAGAATTACGAACGTTATCTTTCCCTTACCTGTAGGCAGATGGATGGGAGAAAACCAACCAAAAAACATACAGCAAACCTACAGATTCCTACCAATCTAGAACTGTAGTAAGTTCTAGGAAATATTTCACCTGAAATCCTTAGAAAAACAGAACAGAACAGACTCCTTCTCACTGCAAAGTGCGCTCACGAAGTAGCACCTTTCTATGAAACTCTACTGAATGTTCATACAAAGGGCACTGCATTTGGCAATGCAGGATGCAGGTGGTAATTGGCTGTCGAGGGCAGAGGAGGGGAAAGACATGGAAATTTTGCATGTTTCCCTAGATCGTTGATCATGAAAGCCAAGGCCTCTGGCTTCCAGGCCATGGGGCAGAAAACGATCCTATATATCTGACTGAAGGCAAAGACACTTTGCTTCTCAAGGATGTGTGCACGCCAAAACCTTCTTCCCTTGGAGGAGGGAGGGAATCTTCTCATGCCCTGCATCCTGAATTGCAGTAAAGGAGAAGTCTACTAACCTTTCTCTCTAGACCCCTCACAGGTACAAGTGCCATCAGAAAGAGGTTTAAGAACACTGAGAAATCACTCCCTTCAAAGCCTAGGACTGAAGAGCCTTAGAGCATTGGGAGCTCATATACTGCTCCATAGACCCAGGACCATATGGAATTAATGCAGCCCTGTTAGGTTTCTCGAGGATGACAGGCTCCAGAGCCACATTTTTTGAAATCTGCAATGCTGAAGATTGCACTGACTGCTGGCTACTTGAAGAAATCCCCAGAAAAGCTTACTGCGACAGAAAGAATCACACACCTGACAGCACGTTACAATAAAAATTTTGGCTAAGACACTGAGATAGCCCATTTTAGAAGGAGGTGAGTTGTGAAGCCCATCACCCTGGAAGGTTTGTGCCCATTCTAAAGACAAAGCCCACCCAAGTTGCACCAGAAATCACTCCGCTGGCTCCCCCAGAGAGTACACGGAGGCTTCCCCCAACATGGCAGAACTCCGGCAACACTCGAGCATCCGTTTACCATTGAAGGCGGCTGCATCAGTGGGAATTTCCATGGCTTTTCATCCCAGCATCGAAGCGTGTAGATGTCTGGCCACAGACTCCTTACCTTGTTCGGAAGGAGCCTCTAGGCTTGGAACCGGGGTAACAGTCGGAGGCGCGACGGCAGTCCCTTCTGCGTCTGAGCATTGCGTCAGGTTGCAGTACTCCCACCTGAC	C	.	PASS	SVTYPE=DEL;SVLEN=22345;SC=SKSV,cuteSV,pbsv;NumNeighbors=6;NumThresholdNeighbors=4;MatchId=431;TruScore=0.616993;PctSeqSimilarity=0;PctSizeSimilarity=0.992974;PctRecOverlap=0.858006;SizeDiff=157;StartDistance=3016;EndDistance=3173	GT	0/1
chr6	161075014	.	atatataatatatattatatataatatatattatatataatatataatatatat	A	30	.	SVTYPE=DEL;SVLEN=53;SC=SKSV,pbsv,SVIM-asm,PAV,Dipcall;NumNeighbors=2;NumThresholdNeighbors=1;MatchId=432;TruScore=0.402521;PctSeqSimilarity=0;PctSizeSimilarity=0.868852;PctRecOverlap=0.33871;SizeDiff=-8;StartDistance=-33;EndDistance=-41	GT	0/1
chr6	161075092	.	a	ATTATATATAATATATATTATATATTATATTATATATAATATATATTATATATTATATTATATATAATATATATTATATATTATATTATATATAATATATATTATATAT	30	.	SVTYPE=INS;SVLEN=108;SC=SKSV,cuteSV,pbsv,SVIM,SVIM-asm,PAV,Dipcall;NumNeighbors=1;NumThresholdNeighbors=1;MatchId=433;TruScore=0.259259;PctSeqSimilarity=0;PctSizeSimilarity=0.777778;PctRecOverlap=0;SizeDiff=24;StartDistance=29;EndDistance=29	GT	1/0
chr6	161274615	.	A	ATGTTCTCTGGGTTCACCATTGTCGATTCTCTGGGTCCCTTTTTCTCTGGATGCGCTGTCATCTTTTCTCTGGGTTCACCATCGTCTTTTCTCTGGGCTCACTGTCATCTTTTCTCTGGGTTCACTGTCATATTTTCTCTGGGTTCACCATGATCTTTTCTCTGGGTTCACTGTTCTGTGGGTTCACTGTCGTCTTATTTCTGAATTCGCTGTCACC	30	.	SVTYPE=INS;SVLEN=216;SC=SKSV,SVIM-asm,PAV,Dipcall;NumNeighbors=1;NumThresholdNeighbors=1;MatchId=435;TruScore=0.333333;PctSeqSimilarity=0;PctSizeSimilarity=1;PctRecOverlap=0;SizeDiff=0;StartDistance=37;EndDistance=37	GT	1/0
chr6	161277028	.	G	GTTGTCTTTCTCTGGGTACCCTGTTGTATTTTCTCTGGATTCACTGTTGTCTTCTCTCTGTGTTCACTGTCATCTTTTTTCTGAGTGCACCGTCACTTTTTCTCTGTGCTCACCA	30	.	SVTYPE=INS;SVLEN=114;SC=SKSV,cuteSV,pbsv,SVIM,SVIM-asm,PAV,Dipcall;NumNeighbors=1;NumThresholdNeighbors=1;MatchId=436;TruScore=0.327586;PctSeqSimilarity=0;PctSizeSimilarity=0.982759;PctRecOverlap=0;SizeDiff=-2;StartDistance=340;EndDistance=340	GT	1/0
chr6	161278530	.	T	TGGGTTCACCATCATCTTTTCTCTGGGTTCATCATCATCTTTTCTCTGGGTTCACTGTTGTCTTTTCTCTGGGTTCACCATCATCTTTTCTCTGGGTTCACTTTCGTCTTTTCTCTTGGTTGCCCATCGTCTTTTCTCTGGGTTCACTGTTGTCTTTTCTCTGGGTGCACCTTCGTCTTTTCTCTGGGTTCACTATCATCTCTCTGGGTTCACTGTTGTATTTTCTTG	30	.	SVTYPE=INS;SVLEN=227;SC=SKSV,cuteSV,pbsv,SVIM,SVIM-asm,PAV,Dipcall;NumNeighbors=1;NumThresholdNeighbors=1;MatchId=437;TruScore=0.333333;PctSeqSimilarity=0;PctSizeSimilarity=1;PctRecOverlap=0;SizeDiff=0;StartDistance=193;EndDistance=193	GT	1/0
chr6	161686169	.	G	GGATTAGTACCCACCGCTGGACTGGGTGCTGATTAGTACCCACCGCTGGACTGGGTGCTGGATTAGTACCCACCGCTGGACTGGGTGCT	30	.	SVTYPE=INS;SVLEN=88;SC=SKSV,cuteSV,pbsv,SVIM,SVIM-asm,PAV,Dipcall;NumNeighbors=1;NumThresholdNeighbors=1;MatchId=438;TruScore=0.329545;PctSeqSimilarity=0;PctSizeSimilarity=0.988636;PctRecOverlap=0;SizeDiff=1;StartDistance=-138;EndDistance=-138	GT	1/0
chr6	161771649	.	tatatatttttatatatttatatttaaaatatatatatttttatatatttatatttaaaatatatatatttttatatatttatatttaaaatatatatatttttatatatttatatttaaa	T	30	.	SVTYPE=DEL;SVLEN=120;SC=SKSV,cuteSV,pbsv,SVIM,SVIM-asm,PAV,Dipcall;NumNeighbors=1;NumThresholdNeighbors=1;MatchId=439;TruScore=0.3;PctSeqSimilarity=0;PctSizeSimilarity=0.9;PctRecOverlap=0;SizeDiff=12;StartDistance=-320;EndDistance=-308	GT	1/0
chr6	162067377	.	C	CGGAGGAGGTGGCGTATCAGTGACAGTGGTCACTGCGTGTGCGTGCGTGGTGGAGGAGGCGGCGTATCAGTGACAGTGGTGACTGCGTGTGCATGCGTGGT	30	.	SVTYPE=INS;SVLEN=100;SC=SKSV,cuteSV,pbsv,SVIM,SVIM-asm,PAV,Dipcall;NumNeighbors=1;NumThresholdNeighbors=1;MatchId=441;TruScore=0.323333;PctSeqSimilarity=0;PctSizeSimilarity=0.97;PctRecOverlap=0;SizeDiff=3;StartDistance=113;EndDistance=113	GT	1/0
chr6	166815982	.	c	CCCTCTCCCCCTCCCCTCCCCCTCCCCTCCCCCTCCCCTCCCCCTCCCCTCCCCCT	30	.	SVTYPE=INS;SVLEN=55;SC=SKSV,cuteSV,pbsv,SVIM,SVIM-asm,PAV,Dipcall;NumNeighbors=1;NumThresholdNeighbors=1;MatchId=457;TruScore=0.25463;PctSeqSimilarity=0;PctSizeSimilarity=0.763889;PctRecOverlap=0;SizeDiff=-17;StartDistance=11;EndDistance=11	GT	0/1
chr6	166995487	.	a	ACAGGGAGAGGTGAGATGGGGTGGGACGCACACTGGGCAGGTGGGCTGGGCAGGAGGGCACAGGGAGAGCTGAGATGGGGTGGGACGTCCACTGGGCAGGTGGGCTGGGCAGGAGGGCCCAGGGAGAGGTGAGATGGGGTGGGACGCCCACTGGGCAGGTGGGCTGGGCAGGAGGGCCCAGGGAGAGGTGAGATGGGGTGGGACGCCCACTGGGCAGGTGGGCTGGGCAGGAGGGCACAGGGAGAGGTGAGATGGGGTGGGACGTCCACTGGGCAGGTGGGCTGGGCAGGAGGGCACAGGGAGAGGTGAGATGGGGTGGGACGCACACTGGGCAGGTGGGCTGGGCAGAGGGCCCAGGGAGAGGTGAGATGGGGTGGGACGTCCACTGGGCAGGTGGGCTGGGCAGGAGGGCC	30	.	SVTYPE=INS;SVLEN=412;SC=SKSV,cuteSV,SVIM,SVIM-asm,PAV,Dipcall;NumNeighbors=1;NumThresholdNeighbors=1;MatchId=459;TruScore=0.326052;PctSeqSimilarity=0;PctSizeSimilarity=0.978155;PctRecOverlap=0;SizeDiff=9;StartDistance=7;EndDistance=7	GT	1/0
chr6	167162351	.	CTCCTCGGGCCCCCATCCCCTTGGGCCCCCATTTCCTCAGGCCCCCATCTCCTCAGGCCCCCATCTCCTCGGTCCCCCATT	C	30	GAP1	SVTYPE=DEL;SVLEN=80;SC=SKSV,cuteSV,pbsv,SVIM,SVIM-asm,Dipcall;NumNeighbors=1;NumThresholdNeighbors=1;MatchId=462;TruScore=0.225;PctSeqSimilarity=0;PctSizeSimilarity=0.675;PctRecOverlap=0;SizeDiff=26;StartDistance=-253;EndDistance=-227	GT	./1
chr6	167368817	.	acgcacgcacacgcacacgcacgcacacacacacgcacacacaaacgcacacgcacacacacacacg	A	30	.	SVTYPE=DEL;SVLEN=66;SC=SKSV,SVIM-asm,Dipcall;NumNeighbors=1;NumThresholdNeighbors=1;MatchId=464;TruScore=0.56641;PctSeqSimilarity=0;PctSizeSimilarity=0.848485;PctRecOverlap=0.850746;SizeDiff=10;StartDistance=-9;EndDistance=1	GT	0/1
chr6	167617586	chr6-167617587-INS-86	A	AACGGAGGGTCTGTGTGACAGGAGCCCGAGCCTCCTCTGAGTCACTGGGGGGGTTCAGTTGAGCTTGACGGAAGGTCTGGTTGTTGG	.	.	SVTYPE=INS;SVLEN=86;SC=SKSV,cuteSV,pbsv,SVIM,PAV;NumNeighbors=1;NumThresholdNeighbors=1;MatchId=466;TruScore=0.290698;PctSeqSimilarity=0;PctSizeSimilarity=0.872093;PctRecOverlap=0;SizeDiff=11;StartDistance=17;EndDistance=17	GT	0/1
chr6	167806549	chr6-167806550-INS-55	T	TCCTCACCTGCACCCCCTCACCTGCGCCTCCTCACCTGACTTCCTCACCTGCGCCC	.	.	SVTYPE=INS;SVLEN=55;SC=SKSV,SVIM-asm,PAV;NumNeighbors=1;NumThresholdNeighbors=1;MatchId=482;TruScore=0.273632;PctSeqSimilarity=0;PctSizeSimilarity=0.820895;PctRecOverlap=0;SizeDiff=-12;StartDistance=-9;EndDistance=-9	GT	1/0
chr6	167835373	chr6-167835374-DEL-179	CCACACACACACGGCGGTTCCCCCCACACACGGCGGTTCCCCCCACACACGGCGGCTCCCCCCCCCACACACGGGCTCCCCACACACGGCGGCTCATCCACATATGCTGGCTCCCCACTACGCAAGGCGTCTCCAACCCTCCAGACGGCGGCTACTCCACACACGGCGGCTCCCCCCACA	C	.	.	SVTYPE=DEL;SVLEN=179;SC=SKSV,cuteSV,pbsv,SVIM,SVIM-asm,PAV;NumNeighbors=1;NumThresholdNeighbors=1;MatchId=483;TruScore=0.295472;PctSeqSimilarity=0;PctSizeSimilarity=0.650909;PctRecOverlap=0.235507;SizeDiff=-96;StartDistance=-115;EndDistance=-211	GT	1/1
chr6	168479288	.	t	TCACAGCCCTGCTCACCCCCACGGCTCTGCTCACCCTCACGGCCCTGCTCACCCC	30	.	SVTYPE=INS;SVLEN=54;SC=SKSV,cuteSV,SVIM,SVIM-asm,PAV,Dipcall;NumNeighbors=1;NumThresholdNeighbors=1;MatchId=496;TruScore=0.327273;PctSeqSimilarity=0;PctSizeSimilarity=0.981818;PctRecOverlap=0;SizeDiff=-1;StartDistance=-75;EndDistance=-75	GT	1/0
chr6	168630056	.	C	CTGAGACTCACCGGTTCCCAAACCGCCTGCACTTGAGACTCAGGGGTTCCCAAACCGCCTGGGCCCGAGACTCACCGGTTCCCAAACCGCCTGCGCCTGAGACTCACCGGTTCCCAAACCGCCTGCGCCTGAGACTCACCGGTTCCCAAACCGCCTGCACTTGAGACTCAGGGGTTCCCAAACCGCCTGGGCCCGAGACTCACCGGTTCCCAAACCGCCTGCGCCTGAGACTCACCAGTTCCCAAACCGCCTGCACTTGAGACTCACCAGTTCCCAAACCGCCTGCGCCTGAGACTCACCGGTTCCCAAACCGCCTGCACTTGAGACTCAGGGGTTCCCAAACCGCCTGGGCCCGAGACTCACCGGTTCCCAAACCGCCTGCGCCTGAGACTCACCGGTTCCCAAACCGCCTGCACTTGAGACTCAGGGGTTCCCAAACCGCCTGGGCCCGAGACTCACCGGTTCCCAAACCGCCTGCGCCTGAGACTCACCAGTTCCCAAACCGCCTGCACT	30	.	SVTYPE=INS;SVLEN=512;SC=SKSV,pbsv,SVIM-asm,PAV,Dipcall;NumNeighbors=1;NumThresholdNeighbors=1;MatchId=499;TruScore=0.332684;PctSeqSimilarity=0;PctSizeSimilarity=0.998051;PctRecOverlap=0;SizeDiff=-1;StartDistance=-70;EndDistance=-70	GT	0/1
chr6	168722533	chr6-168722534-DEL-54	Tcctcttcctctccttctccttctccttctccttctccttctccttctccttctc	T	.	.	SVTYPE=DEL;SVLEN=54;SC=SKSV,cuteSV,pbsv,SVIM,PAV;NumNeighbors=1;NumThresholdNeighbors=1;MatchId=514;TruScore=0.505445;PctSeqSimilarity=0;PctSizeSimilarity=0.947368;PctRecOverlap=0.568965;SizeDiff=-3;StartDistance=25;EndDistance=22	GT	0/1
chr6	168792443	.	C	CTCATGCCTCAGCACACCTGTCCTGTCCCTCATGCCCCAGCACATCTGTCTTGCCCCCATCCCCCAGCACACCTATCCTGTCCCCATCCCCCAGCACACCCGTCCTGTCCCTCACCCCCAGCACACCTGTCATGTCCCCATCCCCCAGCACACCTGTCCTGTCCT	30	.	SVTYPE=INS;SVLEN=164;SC=SKSV,cuteSV,pbsv,SVIM,SVIM-asm,PAV,Dipcall;NumNeighbors=1;NumThresholdNeighbors=1;MatchId=519;TruScore=0.269294;PctSeqSimilarity=0;PctSizeSimilarity=0.807882;PctRecOverlap=0;SizeDiff=-39;StartDistance=-248;EndDistance=-248	GT	1/0
chr6	168961192	.	C	CTCACTGCATTCTTGGAGGAGGTGTCATTTTCATACCCTGAGACACAAGGCTCTCACTGTGTTCTCGGAGGAGGTGTCATTTTCCTGCCCTGAGACACGAGGCTCTCACTGTGTTCTCGGAGGAGGTGTCATTTTCCTGCCCTGAGACACGAGGCTT	30	.	SVTYPE=INS;SVLEN=156;SC=SKSV,SVIM-asm,PAV,Dipcall;NumNeighbors=1;NumThresholdNeighbors=1;MatchId=521;TruScore=0.222222;PctSeqSimilarity=0;PctSizeSimilarity=0.666667;PctRecOverlap=0;SizeDiff=52;StartDistance=-264;EndDistance=-264	GT	0/1
chr6	168993412	chr6-168993413-DEL-864	GGGCATCTTTCTAGAGGATCTCCGAGCTCCTCCTTCTTCCTGAGGCCTCACGGGCATCTTTCTAGAGGATCTCCGAGCTCCTCCTCCTTCCTGAGGCCTCACGGGCATCTTTCTAGAGGATCTCCGAGCTCCTCCTCCTTCCTGAGGCCTCACGGGCATCTTTCTAGAGGATGGCCGAGCTCCTCCTCCTTCCTGAGGCCTCACGGGCATCTTTCTAGAGGATGGCCGAGCTCCTCCTCCTTCCTGAGGCCTCACGGGCATCTTTCTAGAGGATCTCCGAGCTCCTCCTTCTTCCTGAGGCCTCACGGGCATCTTTCTAGAGGATCTCCGAGCTCCTCCTCCTTCCTGAGGCCTCACGGGCATCTTTCTAGAGGATCTCCGAGCTCCTCCTCCTTCCTGAGGCCTCACGGGCATCTTTCTAGAGGATGGCCGAGCTCCTCCTCCTTCCTGAGGCCTCACGGGCATCTTTCTAGAGGATCGCCGAGCTCCTCCTCCTTCCTGAGGACTCACGGGCGTCTTTCTAGAGGATCTCCGAGCTCCTCCTCCTTCCTGAGGCCTCACGGGCATCTTTCTAGAGGATGGCCGAGCTCCTCCTCCTTCCTGAGGCCTCACGGGCATCTTTCTAGAGGATCTCCGAGCTCCTCCTCCTTCCTGAGGCCTCACGGGCATCTTTCTAGAGGATCTCCGAGCTCCTCCTCCTTCCTGAGGCCTCACGGGCATCTTTCTAGAGGATGGCCGAGCTCCTCCTCCTTCCTGAGGCCTCACGGGCATCTTTCTAGAGGATCTCCGAGCTCCTCCTCCTTCCTGAGGCCTCACGGGCATCTTTCTAGAGGATCTCCGAGCTCCTCCTCCTTCCTGAGGCCTC	G	.	.	SVTYPE=DEL;SVLEN=864;SC=SKSV,cuteSV,pbsv,SVIM,PAV;NumNeighbors=2;NumThresholdNeighbors=1;MatchId=537;TruScore=0.243038;PctSeqSimilarity=0;PctSizeSimilarity=0.729114;PctRecOverlap=0;SizeDiff=-321;StartDistance=-1049;EndDistance=-1370	GT	0/1
chr6	169015282	.	g	GGTCTCTTCATACTTACAGCCGGCACAGGGCCTCTTTACATCTACAGCCAGCACA	30	.	SVTYPE=INS;SVLEN=54;SC=SKSV,cuteSV,pbsv,SVIM,PAV,Dipcall;NumNeighbors=1;NumThresholdNeighbors=1;MatchId=549;TruScore=0.321429;PctSeqSimilarity=0;PctSizeSimilarity=0.964286;PctRecOverlap=0;SizeDiff=-2;StartDistance=199;EndDistance=199	GT	1/0
chr6	169055194	.	T	TACCTGAGCTCCAACCAGATGTTAGGAACTCACCAACCCTGCACCTGAGCTCCAACCAGATGTTAGGAACTCACCAACCCTGCACCTGAGCTCCAACCAGATGTTAGGAACTCACCAACCCTGCACCTGAGCTCCAACCAGATGTTAGGAACTCACCAACCCTGCACCTGAGCTCCAACCAGATGTTAGGAACTCACCAACCCTGC	30	.	SVTYPE=INS;SVLEN=205;SC=SKSV,cuteSV,SVIM,SVIM-asm,PAV,Dipcall;NumNeighbors=1;NumThresholdNeighbors=1;MatchId=552;TruScore=0.266667;PctSeqSimilarity=0;PctSizeSimilarity=0.8;PctRecOverlap=0;SizeDiff=41;StartDistance=79;EndDistance=79	GT	1/1
chr6	169195973	.	AGGGGAAACGCCTGCAGCTGGCTCTTCCGGGCATCACTGAATTCCACGCTGG	A	30	.	SVTYPE=DEL;SVLEN=51;SC=SKSV,cuteSV,pbsv,SVIM,SVIM-asm,PAV,Dipcall;NumNeighbors=1;NumThresholdNeighbors=1;MatchId=557;TruScore=0.333333;PctSeqSimilarity=0;PctSizeSimilarity=1;PctRecOverlap=0;SizeDiff=0;StartDistance=-188;EndDistance=-188	GT	1/0
chr6	169247757	.	C	CCAGGGTCCGGCTGTTTCTCTTGTCTACTGATGGTGCCGGGGGTCCGGCTGTTTCTGTTGTCTACTGATGGTGCCAGGGTCCGGCTGTTTCTCTTGTCTACTGATGGTGCCGGGGGTCCGGCTGTTTCTGTTGTCTACTGATGGTGCCGGGGGTCCGGCTGTTTCTCTTGTCTACTGATGGTGCCGGGGTCCGGCTGTTTCTGTTGTCTACTGATGGTGCCGGGGTCCGGCTGTTTCTCTTGTCTACTGATGGTGCCGGGGTCCGGCTGTTTCTGTTGTCTACTGATGGTG	30	.	SVTYPE=INS;SVLEN=290;SC=SKSV,SVIM-asm,PAV,Dipcall;NumNeighbors=1;NumThresholdNeighbors=1;MatchId=567;TruScore=0.172311;PctSeqSimilarity=0;PctSizeSimilarity=0.516934;PctRecOverlap=0;SizeDiff=-271;StartDistance=285;EndDistance=285	GT	0/1
chr6	169526780	chr6-169526781-DEL-252	CTTCAACCTCAAGGCTCATGCAGGCTAAGTGAGGCACCTCAAACTCACGGCTCATGTAGCCTAAGTGAGGCACCTCAATGTCAAGGCTCATGCAGGCTAAGTGAAGCATCTCAATCTCAAGGCCCATGCAGGCTAAGTGAGGCACCTCAATCTCAAGGCTCATGCAGGCTAAGTGAGGCACTTCAACCTCAAGGCTCATGCAGCCTAAGTGAGGCACCTCAATGTCAAGGCTCATGCAGGCTAAGTGAAGCAT	C	.	.	SVTYPE=DEL;SVLEN=252;SC=SKSV,cuteSV,pbsv,PAV;NumNeighbors=1;NumThresholdNeighbors=1;MatchId=578;TruScore=0.339271;PctSeqSimilarity=0;PctSizeSimilarity=0.916364;PctRecOverlap=0.101449;SizeDiff=-23;StartDistance=248;EndDistance=225	GT	1/1
chr6	170707717	.	G	GGGAAGGTAGAACTATGTCATAACTTAGGAGTGAGTGGGAAAGGTAGAACTATGTCATAACTCTTAGGAGTGAGTGAGAAAGGTAGAACTATGTCATAACTCTTAGGAGTGAGTGGGGAAGGTAGAACTATGTCATAACTCTTAGGAGTGAGTGA	30	.	SVTYPE=INS;SVLEN=154;SC=SKSV,SVIM-asm,Dipcall;NumNeighbors=1;NumThresholdNeighbors=1;MatchId=607;TruScore=0.251082;PctSeqSimilarity=0;PctSizeSimilarity=0.753247;PctRecOverlap=0;SizeDiff=38;StartDistance=-95;EndDistance=-95	GT	1/0
chr6	171022081	.	A	ACGTGCGCCGGCCGCCAGGCCTGGGCATCTCCTCTCCTGCAGCGCCGCCTGCTGGCCACAGAGAACCCG	30	.	SVTYPE=INS;SVLEN=68;SC=SKSV,SVIM-asm,PAV,Dipcall;NumNeighbors=1;NumThresholdNeighbors=1;MatchId=640;TruScore=0.333333;PctSeqSimilarity=0;PctSizeSimilarity=1;PctRecOverlap=0;SizeDiff=0;StartDistance=-218;EndDistance=-218	GT	1/1
chr6	171033345	.	T	TGGCACCCGCGTGAGTGTCGCAGTTTCCACACCGTGAGCTGCTGAGACGGCACCCGCGTGAGTGTCGCAGTTTCCACACCGTGAGCTGCTGAGACGGCACCCGCGTGAGTGTCGCAGTTTCCACACCGTGAGCTGCTGAGACGGCACCCGCGTGAGTGTCGCAGTTTCCACACCGTGAGCTGCTGAGACGGCACCCGCGTGAGTGTCGCAGTTTCCACACCGTGAGCTGCTGAGACGGCACCCGCGGGAGTGTCGCAGTTTCCACACCGTGAGCTGCTGAGACGGCACCCGCGTGAGTGTCGCAGTTTCCACACCGTGAGCTGCTGAGACGGCACCCGCGTGAGTGTCGCAGTTTCCACACCGTGAGCTGCTGAGAC	30	.	SVTYPE=INS;SVLEN=376;SC=SKSV,SVIM-asm,PAV,Dipcall;NumNeighbors=1;NumThresholdNeighbors=1;MatchId=641;TruScore=0.330695;PctSeqSimilarity=0;PctSizeSimilarity=0.992084;PctRecOverlap=0;SizeDiff=-3;StartDistance=-247;EndDistance=-247	GT	0/1
chr7	129149	.	CTGGACGACCACCCTTGCTCCTGTCTCAGGACACAGAGCCATGGACGACCACCCTTGCTCCTGTCTCAGGACACAGAGCCA	C	30	.	SVTYPE=DEL;SVLEN=80;SC=SKSV,cuteSV,pbsv,SVIM,SVIM-asm,PAV,Dipcall;NumNeighbors=1;NumThresholdNeighbors=1;MatchId=650;TruScore=0.555556;PctSeqSimilarity=0;PctSizeSimilarity=1;PctRecOverlap=0.666667;SizeDiff=0;StartDistance=-27;EndDistance=-27	GT	1/0
chr7	168455	.	C	CCCTGGTGGATCCGTCTCCTGGAGGGTCCATGTCCCTGGAGGGTCCGTGTCCCTGGTGGATCCGTCT	30	.	SVTYPE=INS;SVLEN=66;SC=SKSV,cuteSV,SVIM,SVIM-asm,Dipcall;NumNeighbors=1;NumThresholdNeighbors=1;MatchId=651;TruScore=0.333333;PctSeqSimilarity=0;PctSizeSimilarity=1;PctRecOverlap=0;SizeDiff=0;StartDistance=-3;EndDistance=-3	GT	1/1
chr7	205301	.	a	ACCACGACGTCAGCCCCCCGAGTAGCCGGGACCACGGACACGCACCACCACGACGTCAGCCTCCCGAGTAGCCGGGACCACGGACACGCACCGCCACGACGTCAGCCCCCCGAGTAGCCGGGACCACGGACACGCACCGCCACGACGTCAGCCTCCCGAGTAGCCGGGACCACGGACACGCACCACCACGACGTCAGCCTCCCGAGTAGCCGGGACCACGGACACGCACCGCCACGACGTCAGCCTCCCGAGTAGCCGGGACCACGGACACGCACCGCCACGACGTCAGCCTCCCGAGTAGCCGGGACCACGGACACGCACCG	30	.	SVTYPE=INS;SVLEN=322;SC=SKSV,pbsv,SVIM-asm,PAV,Dipcall;NumNeighbors=1;NumThresholdNeighbors=1;MatchId=653;TruScore=0.333333;PctSeqSimilarity=0;PctSizeSimilarity=1;PctRecOverlap=0;SizeDiff=0;StartDistance=45;EndDistance=45	GT	1/0
chr7	206497	.	G	GTGTCCACTGTGACGCATCTGTCATGGTCCCCTCGGCCCCGCACACGTGCTCACTGTCCACTGTGACGTGTCTGTCATGGTCCCCTCGGCCCCGCACACGTGTCCACTGTGACGCATCGGTCACTGTCCCCTCGGCCCCGCACACGTGTCCACTGTGACGCATCTGTCATGGTCCCCTCGGCCCCGCACACGTGTCCACTGTGACGCATCTGTCATGGTCCCCTCGGCCCCGCACACGTGCTCACTGTCCACTGTGACGCGTCTGTCATGGTCCCCTCGGCCCTGCACACGTGCTCAC	30	.	SVTYPE=INS;SVLEN=297;SC=SKSV,SVIM-asm,PAV,Dipcall;NumNeighbors=1;NumThresholdNeighbors=1;MatchId=654;TruScore=0.33;PctSeqSimilarity=0;PctSizeSimilarity=0.99;PctRecOverlap=0;SizeDiff=-3;StartDistance=-334;EndDistance=-334	GT	1/0
chr7	215883	.	T	TGGGGGGAGCAGGGCCTGTGGTGTATGGAGAGGATGGGGCTGGGTGGGGAGCAGGGCCCGTGGTGTATGGAGAGGATGGGGCTGGGGGA	30	GAP1	SVTYPE=INS;SVLEN=88;SC=SKSV,cuteSV,SVIM,SVIM-asm,PAV,Dipcall;NumNeighbors=1;NumThresholdNeighbors=1;MatchId=658;TruScore=0.325758;PctSeqSimilarity=0;PctSizeSimilarity=0.977273;PctRecOverlap=0;SizeDiff=2;StartDistance=57;EndDistance=57	GT	./1
chr7	221231	chr7-221232-DEL-189	CCTCGTCTCCAGCAGGGCAGGGGGCTGCAGGAGCCGTCCTTAGCATCTGGGCACAGGGCGGAGCCTCGTCTCCAGCAGGGCAGGGGGCTGCAGGAGCCGTCCTTAGCATCTGGGCACAGGGCGGAGCCTCGTCTCCAGCAGGGCAGGGGGCTGCAGGAGCCGTTCTTAGCATCTGGGCACAGGGCGGAGG	C	.	.	SVTYPE=DEL;SVLEN=189;SC=SKSV,cuteSV,pbsv,SVIM,SVIM-asm,PAV;NumNeighbors=1;NumThresholdNeighbors=1;MatchId=660;TruScore=0.333333;PctSeqSimilarity=0;PctSizeSimilarity=1;PctRecOverlap=0;SizeDiff=0;StartDistance=-271;EndDistance=-271	GT	1/0
chr7	298146	chr7-298147-INS-252	G	GGGGTGCTGGAGATGGGTGGGGTGGACCCACTGCCTGAGGTGCTGGAGATGGGCAGGGTGGACCCACTGACTGGGGTGCTGGAGATGGGGCTGGGTGGACCCACTGCCCGGGGTGCTGGAGATGGGCTGGGTGGACCCACTGCCCGGGGTGCTGGAGATGGGCTGGGTGGACCCACTGCCCAGGATGCTGGAGATGGGCTGGGTGGACACACTGCCTGGGGTGCTGGAGATGCCCGGGGTGGACCCACTGCCC	.	.	SVTYPE=INS;SVLEN=252;SC=SKSV,SVIM,PAV;NumNeighbors=1;NumThresholdNeighbors=1;MatchId=662;TruScore=0.329365;PctSeqSimilarity=0;PctSizeSimilarity=0.988095;PctRecOverlap=0;SizeDiff=3;StartDistance=319;EndDistance=319	GT	1/0
chr7	303358	.	G	GGCAGCAGCCCCAGCGCCGACCAGCAGGGGGCACAGGACAGAGAAGAGGAAGCCGCAGCAGCCCCAGCGCCGACCAGCAGGGGGCACAGGACAGAGAAGAGGAAGCC	30	.	SVTYPE=INS;SVLEN=106;SC=SKSV,SVIM-asm,Dipcall;NumNeighbors=1;NumThresholdNeighbors=1;MatchId=664;TruScore=0.323899;PctSeqSimilarity=0;PctSizeSimilarity=0.971698;PctRecOverlap=0;SizeDiff=3;StartDistance=-105;EndDistance=-105	GT	1/0
chr7	337245	chr7-337246-INS-183	C	CGGGGCTGAGGGGTGGCGGGAGGAGGTGCTGGGAGGGAGTGGACGCGTGGATGATGGGACGTGGGGCTGCGGGGTGGTGGGAGGAGGTGCTGGGAGGGAGTGGACGCGTGGACGATGGGACGCGGGGCTGAGGGGTGGCAGGAGGAGAAGCTGGGAGGGAGTGGACGCGTGGATGATGGGACGT	.	.	SVTYPE=INS;SVLEN=183;SC=SKSV,cuteSV,PAV;NumNeighbors=1;NumThresholdNeighbors=1;MatchId=672;TruScore=0.253112;PctSeqSimilarity=0;PctSizeSimilarity=0.759336;PctRecOverlap=0;SizeDiff=-58;StartDistance=196;EndDistance=196	GT	1/0
chr7	401308	.	T	TGCCTCCCTGTCCTGACTCCCTCCCACTCACGCCTCAGCCTCCCTGTCCCGACTCCCTCCCACTCACGCCTCA	30	.	SVTYPE=INS;SVLEN=72;SC=SKSV,SVIM-asm,PAV,Dipcall;NumNeighbors=1;NumThresholdNeighbors=1;MatchId=674;TruScore=0.175182;PctSeqSimilarity=0;PctSizeSimilarity=0.525547;PctRecOverlap=0;SizeDiff=-65;StartDistance=-306;EndDistance=-306	GT	1/0
chr7	518352	chr7-518353-DEL-202	Gggaaggaggaaggaggagggaaggaggaaggaggagggaaggaggagggaaggaggaaggaggagggaagggaaggaggagggaaggaggagggaaggaggagggaaggaggaaggaggagggaaggaggaaggaggagggaaggaggagggaaggaggaaggaggagggaagggaaggaggagggaaggaggagggaagga	G	.	.	SVTYPE=DEL;SVLEN=202;SC=SKSV,cuteSV,pbsv,SVIM,SVIM-asm,PAV;NumNeighbors=1;NumThresholdNeighbors=1;MatchId=687;TruScore=0.549824;PctSeqSimilarity=0;PctSizeSimilarity=0.935185;PctRecOverlap=0.714286;SizeDiff=-14;StartDistance=-48;EndDistance=-62	GT	1/0
chr7	591373	.	t	TGTCACCACCCAAACCCCCACCTCCCGCCCGGGTCCTTCCCTCGGAGCCACTGCCATCACCATGTCACCACCCAAACCCCCACCTCCCACCCAGGTCCTTCTCCCAGAGCCACTGCCACCACCACGTAACCACCCAAACCCCCACCTCCCACCCAGGTCCTTCTCCCGGAGCCACTGCCACCACCACGTCACCACCCAAACCCCCACCTCCCGCCCGGGTCCTTCCCTCGGAGCCACTGCCATCACCATGTCACCACCCAAACCCCCACCTCCCACCCAGGTCCTTCTCCCAGAGCCACTGCCACCACCACGTAACCACCCAAACCCCCACCTCCCGCCCAGGTCCTTCTCCAGAGCCACTGCCACCACCAC	30	.	SVTYPE=INS;SVLEN=371;SC=SKSV,SVIM-asm,PAV,Dipcall;NumNeighbors=1;NumThresholdNeighbors=1;MatchId=693;TruScore=0.329739;PctSeqSimilarity=0;PctSizeSimilarity=0.989218;PctRecOverlap=0;SizeDiff=4;StartDistance=71;EndDistance=71	GT	1/0
chr7	700993	.	A	ACCATGGCACAGGTCCCCACCCCAACGGGTCCAAATACCTACTCTCCCCCCCATGGCACAGTTCCCCACCCCAACGGGTCCAAATACTTACTCTTCCCCT	30	.	SVTYPE=INS;SVLEN=99;SC=SKSV,SVIM-asm,Dipcall;NumNeighbors=1;NumThresholdNeighbors=1;MatchId=703;TruScore=0.226027;PctSeqSimilarity=0;PctSizeSimilarity=0.678082;PctRecOverlap=0;SizeDiff=-47;StartDistance=55;EndDistance=55	GT	1/0
chr7	821754	.	T	TGTGGCCGCCTCCCGTCGCGCAGCGTCAGAAACTCGGATCTTCGTGGCGTGGCCGCCTCCCGACACGCGGCGTCAGAAACTCGGATCTTCCTGGC	30	.	SVTYPE=INS;SVLEN=94;SC=SKSV,cuteSV,SVIM,SVIM-asm,PAV,Dipcall;NumNeighbors=1;NumThresholdNeighbors=1;MatchId=706;TruScore=0.287234;PctSeqSimilarity=0;PctSizeSimilarity=0.861702;PctRecOverlap=0;SizeDiff=13;StartDistance=-235;EndDistance=-235	GT	0/1
chr7	887403	.	G	GGAGTTGGCGGCCTTCCCCTGGGGGTTACCCCGCAGTCCAGTCTCCGGGGTCCCCTGGGGGTTACCCCACAGCGCCGTGCGCCAGCA	30	.	SVTYPE=INS;SVLEN=86;SC=SKSV,cuteSV,pbsv,SVIM,SVIM-asm,PAV,Dipcall;NumNeighbors=1;NumThresholdNeighbors=1;MatchId=707;TruScore=0.193798;PctSeqSimilarity=0;PctSizeSimilarity=0.581395;PctRecOverlap=0;SizeDiff=36;StartDistance=-72;EndDistance=-72	GT	1/0
chr7	1099487	.	g	GTAGTGGGGCGGGTCGGTAGTGAGGTGGGTCTTAGCGGGGCGGGTCTTAGGGGGGCGGGTCCGTAGTGAGGCAGGTCTTAGGTGGGTCCGTAGTGGGGCGAGTCCGTAGTGAGGCAGGTCTTAGTGGGGCGGGTCCGTAATGAGGCGGGTCTTAGGCGGGCCCGTAGTGGGGCGGGTCT	30	.	SVTYPE=INS;SVLEN=178;SC=SKSV,cuteSV,SVIM,SVIM-asm,PAV,Dipcall;NumNeighbors=1;NumThresholdNeighbors=1;MatchId=721;TruScore=0.257971;PctSeqSimilarity=0;PctSizeSimilarity=0.773913;PctRecOverlap=0;SizeDiff=-52;StartDistance=74;EndDistance=74	GT	0/1
chr7	1168495	.	gatctcggctcatcccaccatcacccgggctggagtgcagtggcgccatctcggctcatcccaccctgtcacccgggctggagtgcagtggcgccatctcggctcatcccaccctgtcacccgggctggagtgcagtggcacgatctcggctcatcccaccgtcacccgggctggagtgcagtggcgcc	G,*	30	.	END=1168681;SVTYPE=DEL;SVLEN=186;SC=SKSV,SVIM-asm,Dipcall;NumNeighbors=1;NumThresholdNeighbors=1;MatchId=730;TruScore=0.168459;PctSeqSimilarity=0;PctSizeSimilarity=0.505376;PctRecOverlap=0;SizeDiff=92;StartDistance=321;EndDistance=413	GT	1/2
chr7	1236131	.	a	ACACAGGAGGCTGTGATGAAGGGCGGGTGGGGGGACACAGGCGGCTGTGATGAAGGGGGGTGGTTGGGGGGACACAGGAGGCTGTGATGAAGGGGGGGGGTGGGGGGACACAGGAGGCTGTGATGAAGGGGGGGTGGGGGGACACAGGAGGCTGTGATGAAGAGGGGCGGGTGGGGGGACACAGGAGGCTGTGATGAAGGGGGGGGGTGGGGGGACACAGGAGGCTGTGATGAAGGGGGGGTGGGGGG	30	.	SVTYPE=INS;SVLEN=247;SC=SKSV,SVIM-asm,Dipcall;NumNeighbors=1;NumThresholdNeighbors=1;MatchId=737;TruScore=0.198381;PctSeqSimilarity=0;PctSizeSimilarity=0.595142;PctRecOverlap=0;SizeDiff=100;StartDistance=249;EndDistance=249	GT	0/1
chr7	1312075	.	T	TCCACCTCCCACAGACACTATCCACCTCCCACAGACACTATCCACCTCCCACAGACACTGTCCACCTCCCACAGACACTGCCCACCTCCCACAGACACTGTCCACCTCCCACAGACACTGTCCACCTCCCACAGACACTATCCACCTCCCACAGACACTGCCCACCTCCCACAGACACTGTCCACCTCCCACAGACACTGCCCACCTCCCACAGACACTGCCCACCTCCCACAGACACTGTCCACCTCCCACAGACACTATCCACCTCCCACAGACACTGTCCACCTCCCACAGACACTGTCCACCTCCCACAGACACTGTCCACCTCCCACAGACACGGCCCACCTCCCACAGACACTGTCCACCTCCCACAGACACTGCCCACCTCCCACAGACACTATCCACCTCCCACAGACACTATCCACCTCCCACAGACACTATCCACCTCCCACAGACACTATCCACCTCCCACAGACACGGCCCACCTCCCACAGACACTGTCCACCTCCCACAGACACTGCCCACCTCCCACAGACACTATCCACCTCCCACAGACACTATCCACCTCCCACAGACACTATCCACCTCCCACAGACACGGCCCACCTCCCACAGACACGGCCCACCTCCCACAGACACGGCCCACCTCCCACAGACACTGTCCACCTCCCACAGACACTGTCCACCTCCCACAGACACTGCCCACCTCCCACAGACACTGCCCACCTCCCACAGACACTGCCCACCTCCCACAGACACTGCCCACCTCCCACAGACACTGCCCACCTCCCACAGACACTGTCCACCTCCCACAGACACTGCCCACCTCCCACAGACACTGCCCACCTCCCACAGACACTGTCCACCTCCCACAGACACGGCCCACCTCCCACAGACACTGTCCACCTCCCACAGACACTGTCCACCTCCCACAGACACTGCCCACCTCCCACAGACACTGTCCACCTCCCACAGACACTGTCCACCTCCCACAGACACGGCCCACCTCCCACAGACACGGTCCACCTCCCACAGACACTGCCCACCTCCCACAGACACTGC	30	.	SVTYPE=INS;SVLEN=1060;SC=SKSV,pbsv,SVIM-asm,PAV,Dipcall;NumNeighbors=1;NumThresholdNeighbors=1;MatchId=745;TruScore=0.308176;PctSeqSimilarity=0;PctSizeSimilarity=0.924528;PctRecOverlap=0;SizeDiff=80;StartDistance=154;EndDistance=154	GT	1/0
chr7	1618019	.	t	TCCACTCATCCATCCAGCCATCCATCCATCCACCCACCCATCCATCCACCCACCCACCCATCCATCCATCCATCCATCCATCCATCCATCCACCCATCTCCCCACCCATCTACCCCTCCATCCACCCATCCATCCGCTCATCCATCCAACCATCCACCCAC	30	.	SVTYPE=INS;SVLEN=160;SC=SKSV,cuteSV,pbsv,SVIM,SVIM-asm,PAV,Dipcall;NumNeighbors=1;NumThresholdNeighbors=1;MatchId=753;TruScore=0.272109;PctSeqSimilarity=0;PctSizeSimilarity=0.816327;PctRecOverlap=0;SizeDiff=-36;StartDistance=221;EndDistance=221	GT	1/0
chr7	2026096	.	A	ACGCCGGCAAGGGAGTTCTACTCCGCGGCTCCCTCGCGCCGGCAAGGGGGTTCTACTCCGCGGCTCCCTCGCGCCGGCAAGGGGGTTCTACTCCGCGGCTCCCTCG	30	.	SVTYPE=INS;SVLEN=105;SC=SKSV,cuteSV,SVIM,SVIM-asm,PAV,Dipcall;NumNeighbors=1;NumThresholdNeighbors=1;MatchId=756;TruScore=0.333333;PctSeqSimilarity=0;PctSizeSimilarity=1;PctRecOverlap=0;SizeDiff=0;StartDistance=-8;EndDistance=-8	GT	0/1
chr7	2074947	.	A	AGGAGCACTGACAAGTCGGGACAGAGCTGGGGTCCAGGCTCCCAGGCATGAGCGCGGGAGCACTGACAAGTCGGGACAGAGCTGGGGTCCAGGCTCCCAGGCATGAGCGCGGGAGCACTGACAAGTCGGGACAGAGCTGGGGTCCAGGCTCCCAGGCATGAGCGCG,AGGAGCACTGACAAGTCGGGACAGAGCTGGGGTCCAGGCTCCCAGGCATGAGCGCG	30	.	SVTYPE=INS;SVLEN=222;SC=SKSV,SVIM,PAV,Dipcall;NumNeighbors=1;NumThresholdNeighbors=1;MatchId=757;TruScore=0.247748;PctSeqSimilarity=0;PctSizeSimilarity=0.743243;PctRecOverlap=0;SizeDiff=57;StartDistance=-486;EndDistance=-486	GT	2/1
chr7	2075542	pbsv.INS.20030	G	GCGGGACAGAGCTGGGGTCCAGGCTCCCAGGCATGAGCGCGGGAGCACTGACAAGT	.	PASS	SVTYPE=INS;SVLEN=55;SC=SKSV,pbsv;NumNeighbors=1;NumThresholdNeighbors=1;MatchId=759;TruScore=0.309091;PctSeqSimilarity=0;PctSizeSimilarity=0.927273;PctRecOverlap=0;SizeDiff=4;StartDistance=93;EndDistance=93	GT	0/1
chr7	2250040	chr7-2250041-INS-92	T	TTCTAGGAGCCGTATTCGGGACCGCCAGCCCGCATTCCCGTGGACTCTCTAGGAGCCGTATTCGGGACCGCCAGCCCGCATTCCCGTGGACTC	.	.	SVTYPE=INS;SVLEN=92;SC=SKSV,cuteSV,pbsv,SVIM,SVIM-asm,PAV;NumNeighbors=1;NumThresholdNeighbors=1;MatchId=760;TruScore=0.333333;PctSeqSimilarity=0;PctSizeSimilarity=1;PctRecOverlap=0;SizeDiff=0;StartDistance=-99;EndDistance=-99	GT	1/0
chr7	2899052	.	tatatatatttatatatatttatatatatttatatataattatatataattatatataa	T	30	.	SVTYPE=DEL;SVLEN=58;SC=SKSV,SVIM-asm,Dipcall;NumNeighbors=1;NumThresholdNeighbors=1;MatchId=770;TruScore=0.559225;PctSeqSimilarity=0;PctSizeSimilarity=0.982759;PctRecOverlap=0.694915;SizeDiff=1;StartDistance=-18;EndDistance=-17	GT	1/0
chr7	2949026	chr7-2949027-INS-87	C	CCGCCCCTCACCCCTCCGCCCCCACCCTCCGCCTCTCATCCCTCCGCCCCTCGCCCCTCCGCCCCCACCCCTCCGCCCCTCACCCCTG	.	.	SVTYPE=INS;SVLEN=87;SC=SKSV,cuteSV,pbsv,SVIM,PAV;NumNeighbors=1;NumThresholdNeighbors=1;MatchId=771;TruScore=0.306513;PctSeqSimilarity=0;PctSizeSimilarity=0.91954;PctRecOverlap=0;SizeDiff=7;StartDistance=-135;EndDistance=-135	GT	0/1
chr7	4303696	.	G	GGGGAGGCCGCGTAGACCTCTCCTGAGTGGGGAGGCCGCGTAGACCTCTCCTGAGTGAGGGTGGCCGCGTAGAACTCTCCTGAGTGGGGGAGGCCGCGTAGACCTCTCCTGAGTGGGGAGGCCGCGTAGACGTCTCCTGAGTGGGGAGGCCGCGTAGACCTCTCCTGAGTGA	30	.	SVTYPE=INS;SVLEN=171;SC=SKSV,cuteSV,SVIM,SVIM-asm,PAV,Dipcall;NumNeighbors=1;NumThresholdNeighbors=1;MatchId=778;TruScore=0.197232;PctSeqSimilarity=0;PctSizeSimilarity=0.591695;PctRecOverlap=0;SizeDiff=-118;StartDistance=-115;EndDistance=-115	GT	0/1
chr7	4745625	chr7-4745626-INS-60	G	GTATATATATGTATATATATATGTATATATATATACATATATATGTATATATATGTATGTA	.	.	SVTYPE=INS;SVLEN=60;SC=SKSV,cuteSV,pbsv,SVIM,PAV;NumNeighbors=1;NumThresholdNeighbors=1;MatchId=780;TruScore=0.30303;PctSeqSimilarity=0;PctSizeSimilarity=0.909091;PctRecOverlap=0;SizeDiff=-6;StartDistance=19;EndDistance=19	GT	1/0
chr7	4842391	.	G	GGGGCACGCTGGCTGGGGGGCCCCCTCCCCAGACACCTCGGGTCATGCTGGCTGGACCCCCTCCCCGGGCACCTCGGGGAATGCTGGCTGGACCCCCTCCCCGGGCACCTCGGGGCACTCTGGCTGGGGGGCCCCCTCCCCGGGCACCTCGGGGAATGCTGGCTGGGTCCCCTCCCCGGGCACCTCGGGGCACGCTGGCTGGGGGGCCCCCTCCCCGGGTACCTCGGGGCACTCTGGCTGGGCCCCCTCCCCGGGCACCTCAGGGCACGCTGGCTGGGGGGCCCCCTCCCCGGGTACCTCGGGGCACGCTGGCTGGGTCCCCTCCCCGGGCACCTCGGGGCACGCTGGCTGGGGGGCCCCCTCCCCGGGTACCTCGGGGCACTCTGGCTGGGTCCCCTCCCCGGGCACCTCGGGGCACGCTGGCTGGGGGGCCCCCTCCCCGGGTACCTCGGGGCACACTGGCTGGGCCCCCTCCCCGGGCACCTCA	30	.	SVTYPE=INS;SVLEN=486;SC=SKSV,SVIM-asm,PAV,Dipcall;NumNeighbors=1;NumThresholdNeighbors=1;MatchId=781;TruScore=0.327935;PctSeqSimilarity=0;PctSizeSimilarity=0.983806;PctRecOverlap=0;SizeDiff=-8;StartDistance=-239;EndDistance=-239	GT	0/1
chr7	5282185	.	a	AGAAAGAAAGAAAGAAGGAAAGAAAGAAAGAAAGAAAGAAAGAAAGAAAGAAAGAAAGAAAGAAAGAAAGAGAGAGAGAGAGAGAGAGAGAGGGAGGGAGGGAGGGAGG	30	.	SVTYPE=INS;SVLEN=108;SC=SKSV,cuteSV,pbsv,SVIM,SVIM-asm,PAV,Dipcall;NumNeighbors=1;NumThresholdNeighbors=1;MatchId=783;TruScore=0.234568;PctSeqSimilarity=0;PctSizeSimilarity=0.703704;PctRecOverlap=0;SizeDiff=32;StartDistance=-106;EndDistance=-106	GT	0/1
chr7	7718696	.	t	TATAAATATATATTTATTTAGTTTATAAATATATATTTACATATTTAGTTTATAAATATATATTTATTTAGTTTATAAATATATATTTACATATTTAGTTTATAAATATATATTTATTTAGTTTATAAATACATATTTACATATTTAGTTTATAAATACATATTTACATATTTAGTTTATAAATACATATTTATATATTTAGTTTATAAATACATATTTATATATTTAATTTATAGATAAATATATATTTATATATTTAATTTATAGATAAATATATATTTATATATTTAATTTATAGATAAATATATATTTATATATTTAATTTATAGATAAATATATATTTATATATTTAATTTATAGATAAATATATTTATATATTTAATTTATAGATAAATATATATTTATATATTTAGTTTATAGATAAATATATATTTATATATTTAGTTTATAGATAAATATATATTTATATATTTAGTTTATAGATAAATATATATTTATATATTTAGTTTATAGATAAATATATATTTATATATTTAGTTTATAGATAAATATATATTTATATATTTAGTTTATAGATAAATATATATTTATATATTTAGTTTATAGATAAATATATATTTATATATTTAGTTTATAGATAAATATATATTTATATATTTAGTTTATAGATAAATATATATTTATATATTTAGTTTATAGATAAATATATATTTATATATTTAGTTTATAGATAAATATATATTTATATATTTAGTTTATAGATACATGTTTATATATTTAGTTTATAGATACATGTTTATATATTTAGTTTATAG	30	.	SVTYPE=INS;SVLEN=814;SC=SKSV,cuteSV,SVIM-asm,PAV,Dipcall;NumNeighbors=1;NumThresholdNeighbors=1;MatchId=791;TruScore=0.283374;PctSeqSimilarity=0;PctSizeSimilarity=0.850123;PctRecOverlap=0;SizeDiff=122;StartDistance=-36;EndDistance=-36	GT	1/0
chr7	17753138	.	atatacacatatatatatacacgtatatatatatatatacatatatatatacacg	A	30	.	SVTYPE=DEL;SVLEN=54;SC=SKSV,cuteSV,pbsv,SVIM,SVIM-asm,PAV,Dipcall;NumNeighbors=1;NumThresholdNeighbors=1;MatchId=810;TruScore=0.53766;PctSeqSimilarity=0;PctSizeSimilarity=0.84375;PctRecOverlap=0.769231;SizeDiff=-10;StartDistance=-5;EndDistance=-15	GT	1/0
chr7	20720619	chr7-20720620-DEL-56	Ttctttctttctttctttctttctttctttctttctttctctttctttctttctctc	T	.	.	SVTYPE=DEL;SVLEN=56;SC=SKSV,cuteSV,pbsv,SVIM,PAV;NumNeighbors=1;NumThresholdNeighbors=1;MatchId=813;TruScore=0.389636;PctSeqSimilarity=0;PctSizeSimilarity=0.965517;PctRecOverlap=0.20339;SizeDiff=-2;StartDistance=-45;EndDistance=-47	GT	1/1
chr7	25641292	.	T	TGTGATATGATTTATATGGTCAATAGTATCAATAAGTAGTATAGTCATACGTCATAAACA	30	.	SVTYPE=INS;SVLEN=59;SC=SKSV,SVIM-asm,PAV,Dipcall;NumNeighbors=1;NumThresholdNeighbors=1;MatchId=819;TruScore=0.327778;PctSeqSimilarity=0;PctSizeSimilarity=0.983333;PctRecOverlap=0;SizeDiff=-1;StartDistance=-357;EndDistance=-357	GT	1/0
chr7	26509597	.	a	AGAGAGAGAGGAGAGAAAGGGAAGGAAGGAGAAAAAAAGAAAGAAAGAAAGAGAAAG	30	.	SVTYPE=INS;SVLEN=56;SC=SKSV,pbsv,SVIM-asm,PAV,Dipcall;NumNeighbors=1;NumThresholdNeighbors=1;MatchId=823;TruScore=0.321429;PctSeqSimilarity=0;PctSizeSimilarity=0.964286;PctRecOverlap=0;SizeDiff=2;StartDistance=-30;EndDistance=-30	GT	1/0
chr7	26995282	chr7-26995283-INS-60	T	TGGAATGGAAAGGAAAGGAAAGGAAAGGAAAGGAAAGGAAAGGAAAGGAAAGGAAAGGAAA	.	.	SVTYPE=INS;SVLEN=60;SC=SKSV,cuteSV,SVIM,SVIM-asm,PAV;NumNeighbors=1;NumThresholdNeighbors=1;MatchId=824;TruScore=0.333333;PctSeqSimilarity=0;PctSizeSimilarity=1;PctRecOverlap=0;SizeDiff=0;StartDistance=-44;EndDistance=-44	GT	1/0
chr7	33576293	.	T	TCCCCCCGCCCCCCGCCTTCCCCCCGCCCCCCGCCTTCCCCCCGCCCCCCACCTC	30	.	SVTYPE=INS;SVLEN=54;SC=SKSV,cuteSV,pbsv,SVIM,SVIM-asm,PAV,Dipcall;NumNeighbors=1;NumThresholdNeighbors=1;MatchId=829;TruScore=0.333333;PctSeqSimilarity=0;PctSizeSimilarity=1;PctRecOverlap=0;SizeDiff=0;StartDistance=4;EndDistance=4	GT	0/1
chr7	37887718	chr7-37887719-INS-185	G	GGAAGAAGAGGAAGAGGAAGAGGAAGAAGAAGAAGAAGAAAGAAGAAGAAGAAGAGGAAGAGGAAGAGGAAGAAGAAGAAAAGAAGAGGAAGAGGAAGAAGAAGAAGAAGAAGAAAAGAAGAAGAAGAAAAGAAGAAGAAGAAGAAGGAAGAAGAGGAAGAGGAAGAGGAAGAAGAAGAAGAAGAA	.	.	SVTYPE=INS;SVLEN=185;SC=SKSV,cuteSV,SVIM,PAV;NumNeighbors=1;NumThresholdNeighbors=1;MatchId=839;TruScore=0.309883;PctSeqSimilarity=0;PctSizeSimilarity=0.929648;PctRecOverlap=0;SizeDiff=-14;StartDistance=108;EndDistance=108	GT	1/1
chr7	38164273	chr7-38164274-INS-50	T	TATATACATATATACATATATACACATATATACATATATACATATATATAC	.	.	SVTYPE=INS;SVLEN=50;SC=SKSV,cuteSV,SVIM,PAV;NumNeighbors=1;NumThresholdNeighbors=1;MatchId=840;TruScore=0.252525;PctSeqSimilarity=0;PctSizeSimilarity=0.757576;PctRecOverlap=0;SizeDiff=-16;StartDistance=73;EndDistance=73	GT	1/0
chr7	38610572	.	t	TATATATTTATATATATAGAATATATATATAGAATATATATTTATATATATAGAATATATATATAGAATATATATTTATATATATAGAATATATATATAGAATATATATTTATATATATAGAATATATATTTATATATATAGAATATATATATAGAATATATATTTATATATATAGAATATATATATAGAATATATATTTATATATATAGAATATATATATAGAATATATATTTATATATATAGAATATATATATAGAATATATATATAGAATATATATATAGA	30	GAP1	SVTYPE=INS;SVLEN=283;SC=SKSV,cuteSV,pbsv,SVIM,SVIM-asm,PAV,Dipcall;NumNeighbors=1;NumThresholdNeighbors=1;MatchId=843;TruScore=0.284995;PctSeqSimilarity=0;PctSizeSimilarity=0.854985;PctRecOverlap=0;SizeDiff=-48;StartDistance=-280;EndDistance=-280	GT	./1
chr7	44083162	.	A	ATGTGTGTGTGTATATACATATATATACTATATGTGTGTATATATATACATATATACTATATGTGTGTATATATATACATATATACTATATGTGTGTGTATATATATACATATATATACTATATATGTGTGTGTGTGTGTATATATATATATATATATATATATATATATATATTTTTTTTTTTTTTTTTTTTTTT	30	.	SVTYPE=INS;SVLEN=195;SC=SKSV,cuteSV,pbsv,SVIM,SVIM-asm,PAV,Dipcall;NumNeighbors=1;NumThresholdNeighbors=1;MatchId=847;TruScore=0.241026;PctSeqSimilarity=0;PctSizeSimilarity=0.723077;PctRecOverlap=0;SizeDiff=54;StartDistance=364;EndDistance=364	GT	1/0
chr7	47428599	chr7-47428600-DEL-54	Ggaagaagaagaagaagaagaagaagaagaagaagaagaagaagaagaagaagaa	G	.	.	SVTYPE=DEL;SVLEN=54;SC=SKSV,PAV;NumNeighbors=1;NumThresholdNeighbors=1;MatchId=852;TruScore=0.588418;PctSeqSimilarity=0;PctSizeSimilarity=0.915254;PctRecOverlap=0.85;SizeDiff=-5;StartDistance=9;EndDistance=4	GT	0/1
chr7	49574319	.	taacaTTGTTATAACGATATAACATTGTTATATCGATATAACATTATAACAATAGAACATCGTTGTAACGATATAACATTATAACAATAG	T	30	.	SVTYPE=DEL;SVLEN=89;SC=SKSV,cuteSV,SVIM,SVIM-asm,PAV,Dipcall;NumNeighbors=1;NumThresholdNeighbors=1;MatchId=854;TruScore=0.264881;PctSeqSimilarity=0;PctSizeSimilarity=0.794643;PctRecOverlap=0;SizeDiff=-23;StartDistance=-132;EndDistance=-155	GT	1/0
chr7	53209443	.	t	TATATTTGTATATATATTTATAATATACAAATATTTGTATATATATATTTATAATATACAAATATTTGTATATATATTTATAATATACAC	30	.	SVTYPE=INS;SVLEN=89;SC=SKSV,cuteSV,SVIM,SVIM-asm,Dipcall;NumNeighbors=1;NumThresholdNeighbors=1;MatchId=858;TruScore=0.166667;PctSeqSimilarity=0;PctSizeSimilarity=0.5;PctRecOverlap=0;SizeDiff=-89;StartDistance=-13;EndDistance=-13	GT	1/0
chr7	53570722	.	tatgtgtgtgtatatacatatacgcacatgtgtgtgtatatacatatacgcac	T	30	.	SVTYPE=DEL;SVLEN=52;SC=SKSV,cuteSV,pbsv,SVIM,SVIM-asm,PAV,Dipcall;NumNeighbors=1;NumThresholdNeighbors=1;MatchId=860;TruScore=0.216667;PctSeqSimilarity=0;PctSizeSimilarity=0.65;PctRecOverlap=0;SizeDiff=-28;StartDistance=-68;EndDistance=-96	GT	1/0
chr7	55234910	chr7-55234911-INS-532	C	CGGTGGTGATGGTGGTGAGGAGGTGGGAGTCACAATGGTGGTGGTGTTGATGGTGGTGATGGTGGTGAGGAGGTGGGAGTCACAATGGTGGTGGTGTTGATGGTGGTGATGGTGGTGAGGAGGTGGGAGTCACAATGGTGGTGGTGTTGATGGTGGTGATGGTGGTGAGGAGGTGGGAGTCACAGTGGTGGTGGTGATGAGGGTGGTGATGGTGATGAGGAGGTGGGAGTCACAACGTTGGTGGTGATGATGGTGTTACTGGTGGTGACGAGGTGGGAGTCACAATGGTGGTGGTGGTGATGGTGGTGAGGAGGTGGGAGTCACAGTGGTGGTGGTGTTGATGGTGGTGATGGTGGTGAGGAGGTGGGAGTCACAATGGTGGTGGTGTTGATGGTGGTGATGGTGGTGAGGAGGTGGGAGTCACAATGGTGGTGGTGGTGATGGTGGTGAGGAGGTGGGAGTCACAGTGGTGGCGGTGTTGATGGTGGTGATGGTGGTGAGGAGGTGGGAGTCACAATGGTGGTGGTGTTGAT	.	.	SVTYPE=INS;SVLEN=532;SC=SKSV,SVIM-asm,PAV;NumNeighbors=1;NumThresholdNeighbors=1;MatchId=862;TruScore=0.328947;PctSeqSimilarity=0;PctSizeSimilarity=0.986842;PctRecOverlap=0;SizeDiff=7;StartDistance=115;EndDistance=115	GT	1/1
chr7	56235391	chr7-56235392-DEL-108	AtatacacacatacaCATGTGtacatatatacacacatacacatgtgtacatatatacacacatacacatgtgtacatatatacacatgtgtacatatatacacatgtg	A	.	.	SVTYPE=DEL;SVLEN=108;SC=SKSV,cuteSV,pbsv,SVIM,SVIM-asm,PAV;NumNeighbors=2;NumThresholdNeighbors=1;MatchId=864;TruScore=0.322392;PctSeqSimilarity=0;PctSizeSimilarity=0.864;PctRecOverlap=0.103175;SizeDiff=-17;StartDistance=-96;EndDistance=-113	GT	1/0
chr7	56275487	chr7-56275488-INS-401	T	TATATATAATATATATTATATTTATAATGATATATATAATATATATTATATTTATAATGATATATATAATATATTATATTTATAATAATATATATTATATATTATATTTATAATAATATATATTATATATTATATTTATAATAATATATATTATATATTATATTTATAATAATAATATATAATATATATTATATTTATAATAATAATATATAATATATATTATATTTATAATAATAATATAATATATATTATATTATAATAATAATATAATATATATTATATTATAATAATAATATAATATATATTATATTTATAATAATAATATAATATATATTATATTTATAATAATAATATAATATATATTATATTTATAATAATAATATAATATATATTATATTTATA	.	.	SVTYPE=INS;SVLEN=401;SC=SKSV,cuteSV,pbsv,PAV;NumNeighbors=1;NumThresholdNeighbors=1;MatchId=867;TruScore=0.177042;PctSeqSimilarity=0;PctSizeSimilarity=0.531126;PctRecOverlap=0;SizeDiff=-354;StartDistance=102;EndDistance=102	GT	1/1
chr7	56880577	.	TCCGCTGTGAGGCAGAGGCTGGGCCTGTGCAAGCTGTCGGGAGGCAGGAGGCCAGGCCTGCAGAGGCCGACTGGAGGTCAAGTTCGGGGCCTGCAGAGGCCGCGGAAAGTCAAAAGCGGGGCCTGGGAAGGCCGCCGGGAGGCATGAGCTGGGCTGGGCTGAAAGAGGCCACTGGGAGACAGGAGGAGCTGGACCTGGAGAGACGGACTCGAGGAACATTTGCACCTGGAGAGGCCGCCGAGAGGCCGGAGCTGGGCCTGGGGAGGCTGACTTGAGGACGACTTGGGCCTGCAGAGTCTGCCGGGAGGCAGGAGCTGTCCCTGGACAGGCCTACTTGACGACAGTCTGGTCCCGCAGAGGCTGCCGGGAGGAAGAGCTGGGCCTGGAGAGGCCGACTGCAGGAAGTGCAGGACCTGGAGCCCATGGAAAGGAGCAAACGCCAGGCCGGGAGAGGCCGCCCTGACACATGAGCTTGGCCTCCGGAGGGCCGTGAGGCAGGAGCTGGGCCTGCGGGGGCCGCCCCAAGGTGGGAGCCTGGTCCGAGGAGGCCACGGCGAGGCAAGAGGTGGGCGTGGAGGGCCCACTGTTGAGGTAGAGGCTGGGCCTCTAGAGGCCGCCAACAGGCAGGGGCTGGGCCTGGAGAAGCCAACAGAGGCATGAACTGGGCCTCAACAGGCCAGCGTGAGGGAGGACTTCTCTCAGCGTGAGAGAGGCCAGAGTGAGGCAGGGCCTCACGCTGACCTCCCTCAGCGTTAGAGAGGCCAGTGTGAGGCAGGGGCTCACGCTGACCTCCCTCAGCGTGAGAGAGGCCAGTGTGAGGCAGGGGCTCACGCTGACCTCCCTCAGCGTGAGAGAGGCCAATGTAAGGCAGGGGCTCACGCCTCTCGAAAGGGTGCCAGAGGCATGAGTTGGGCCTCAACAGGCCACCGTGACGGAGGAGCTGGGCCGCACACAGGCTGCTGGGAGGCAGGCAGGGACTTGGTCCCGGGAGGCCGCCGTGAGGCCAGAGCTGGGCCTGGAGACGCCCCTGGGAGGCAAGAGCGGGGCCTGCAGAGGCTGTTCTCCAGCCAGACCTGGGCCTGTACAGGCCACCGGGAGGCAGGAGGTGGGACTGAGGAGCTTCGCTGGAGAAAGTTCAGGGTCTACAAAAGCCGGCGGGAGCTGGGCAGGAGCTGAGCCAAAAGAGCTTGCTTGCTGGGAGGCCGGAACTGGGCCTGGAGAGGCTGACTTCAGGACCACTTGGGCCTGCAGAGGCCGCCGGGAGGCCCAAGCTGGGCCTGGAGAAGCCCACCGACCCGAGGCCATTTGGGACCTGGAGACGCCGTCGGAGGGCAGGAGCTGAGCCTGGAGAGGCCGCCGAGAGGCCTGAGGTGGGCCCGGTGAGCTTGGCTTCAGGAAGCTGTGGGCCGACCAAGGCCACCAGGAGCTGGGCAGGCACTGAGTCCAAAGAGGTTGTTGGGAGGCAGGAGTCGGGCCTGTAGACGCAGCCGGGAGGAAGAGCTGGGCCCGGAGAGGACGCCGGGAGGCTGCAAGTGGTTCTGGAGAGGCCGACTTGAGGAGCTTCTGGGCCCGGAGAGGCCGCCGGAAGGGAAAAACTGGGCCTGGAAAGGCCGTTGTGAGGAATGAGCCCCATGGGCCTGAAGAGGCCACTGGCAGGTGGGAGCTGGGCCTGCCGAAGCGGCGGAGAGGCCGGAGCTTTGGACTAGGGAGGCCGCAGGCGAGAGCGAGCTGGGCGTGGAGAGA	T	30	.	SVTYPE=DEL;SVLEN=1742;SC=SKSV,SVIM-asm,PAV,Dipcall;NumNeighbors=2;NumThresholdNeighbors=1;MatchId=874;TruScore=0.617135;PctSeqSimilarity=0;PctSizeSimilarity=0.998852;PctRecOverlap=0.852553;SizeDiff=2;StartDistance=-257;EndDistance=-255	GT	1/0
chr7	56888672	chr7-56888673-DEL-144	GCCTCAGCGTGAGAGAGGCCAGTGTGAGGCAGGGGCTCACGCTGACCTCCCTCAGCGTTAGAGAGGCCAGTGTGAGGCAGGGCCTCACGCTGACCTCCCTCAGCGTGAGAGAGGCCAGTGTGAGGCAGGGCCACACGCTGACCTC	G	.	.	SVTYPE=DEL;SVLEN=144;SC=SKSV,SVIM-asm,PAV;NumNeighbors=3;NumThresholdNeighbors=1;MatchId=875;TruScore=0.30787;PctSeqSimilarity=0;PctSizeSimilarity=0.923611;PctRecOverlap=0;SizeDiff=11;StartDistance=-381;EndDistance=-370	GT	1/0
chr7	56888721	.	C	CCTCAGCGTGAGAGAGGCCAGTGTGAGGCAGGGGCTCACGCTGACCTCCCTCAGCGTGAGAGAGGCCAATGTGAGGCAGGGGCTCACGCCTCTCGAAAGGGTGCCAGAGGCATGAGTTGGGCCTGAACAGGCCACCGTGACGGAGGAGCTGGGCCGCACACAGGCTGCTGGGAGGCAGGCAGGGACTTGGTCCCGGGAGGCCGCCGTGAGGCCAGAGCTGGGCCTGGAGACGCCCCTGGGAGGCAAGAGCGGGGCCTGCAGAGGCTGTTCTCCAGCCAGACCTGGGCCTGTACAGGCCACCGGGAGGCAGGAGGTGGGACTGAGGAGCTTCGCTGGAGAAAGTTCAGGGTCTACAAAAGCCGGCGGGAGCTGGGCAGGAGCTGAGCCAAAAGAGCTTGCTTGCTCGGAGGCCGGAGCTGGGCCTGGAGAGGCTGACTTCAGGACCACTTGAGCCTGCAGAGGCCGCCGGGAGGCCCAAGCTGGGCCTGGAGAAGCCCACCGACCCGAGGCCATTTGGGGCCTGGAGACGCCGTCGGAGGGCAGGAGCTGAGCCTGGAGAGGCCGCCGTGAGGCCTGAGCTGGGCCCGGGGAGCTTGGCTTCAGGAAGCTGTGGGCCGACCAAGGCCACCAGGAGCTGGGCAGGCACTGAGTCCAAAGAGGTTGTTGGGAGGCAGGAGTCGGGCCTGTAGACGCAGCCGGGAGGAAGAGCTGGGCCCGGAGAGGACGCCGGGAGGCTGCAAGTGGGTCTGGAGAGGCCGACTTGAGGAGCTTCTGGGCCCGGAGAGGCCGCCGGAAGGGAAAAACTGGGCCTGGAAAGGCCGTTGTGAGGAATGAGCCCCATGGGCCTGAAGAGGCCACTGGCAGGCGGGAGCTGGGCCTGCGGAAGCGGCGGAGAGGCCGGAGCTTTGGACTAGGGAGGCCGCAGGCGAGAGCGAGCTGGGCGTGGAGAGTCCGCTGTGAGGCAGAGGCTGGGCCTGTGCAAGCTTTCGGGAGGCAGGAGGCCAGGCCTGCAGAGGCCGACTGGAGGTCAAGTTCGGGGCCTGCAGAGGCCGCGGAAAGTCAAAAGCGGGGCCTGGGAAGGCCGCCGGGAGGCATGAGCTGGGCTGGGCTGAAGGAGGCCACTGGGAGACAGGAGGAGCTGGACCTGGAGAGACGGACTCGAGGAACTTTTGCACCTGGAGAGGCCGCCGAGAGGCCGGAGCTGGGCCTGGGGAGGCTGACTTGAGGACGACTTGGGCCTGCAGAGTCTGCCGGGAGGCAGGAGCTGTCCCTGGACAGGCCTACTTGACGACAGTCTGGTCCCGCAGAGGCTGCCGGGAGGAAGAGCTGGGCCTGGAGAGGCCGACTGCAGGAAGTGCAGGACCTGGAGCCCATGCAAAGGAGCAAACGCCAGGCCGGGAGAGGCCGCCCTGACACATGAGCTTGGCCTCCGGAGGGCCGTGAGGCAGGAGCTGGGCCTGCGGGGGCCGCCCCAAGGCGGGAGCCTGGTCCGAGGAGGCCACGGCGAGGCAAGAGGTGGGCGTGGAGGGCCCACGGTTGAGGTAGAGGCTGGGCCTCTAGAGGCCGCCAACAGGCAGGGGCTGGGCCTGGAGAAGCCAACAGAGGCATGAACTGGGCCTCAACAGGCCAGCGTGAGGGAGGACTTCT,*	30	.	SVTYPE=INS;SVLEN=1648;SC=SKSV,SVIM-asm,PAV,Dipcall;NumNeighbors=2;NumThresholdNeighbors=1;MatchId=876;TruScore=0.300018;PctSeqSimilarity=0;PctSizeSimilarity=0.900055;PctRecOverlap=0;SizeDiff=-183;StartDistance=-100;EndDistance=-100	GT	2/1
chr7	57300554	.	a	AGAGAGAGGGAGAGAGGGAGAGAGAGGGAGAGAGGGAGAGGGAGAGAGGGAGAGAGAGG	30	.	SVTYPE=INS;SVLEN=58;SC=SKSV,cuteSV,pbsv,SVIM,SVIM-asm,PAV,Dipcall;NumNeighbors=1;NumThresholdNeighbors=1;MatchId=879;TruScore=0.293103;PctSeqSimilarity=0;PctSizeSimilarity=0.87931;PctRecOverlap=0;SizeDiff=7;StartDistance=21;EndDistance=21	GT	1/0
chr7	57550732	pbsv.INS.20936	T	TAGAATGCAATGCAATGGAAACTTGACATGAAATGTGAGCTGAGATTGTGCCACTGCACTCCAGCCTGGGTGACACAGTGATATCCTGTCAAAACAAAGGAATGGAATGCAATGGAGTGAAATTGAATGGAGTGGAGTGGAGTGGAGTGGAGTGGAATGGAATGGAATCCAATGGAATGGAATGGAATGGAATGGGAGCTGAGATTGTGCCACTGCACTGCAGGCTGGGTGACAGATGAGATATTCTCGAAAGAAAGGAATGCAATGGAATGCTTTGGAATGGAATGGAATGGAGAGGACTGGAGTGGAGTGGAGTGGAGTCGATTGGTGAGGAGTGGAATGGAGTGGAATGGACTCGGATGTAATGGAATGTAGCGGAATGGAATGGACTCGAATGGAATGGAATGGACTCGAATGGAATCCTCATCGAATGGACTCGAATGGAATCGTCATTGAATGGAATCAAATGGAATCAACATCCAATGGAATCGAATGGAATCCTCATCAAATGGACTCGAATGGAATCATCGACTGGAATCGAATGGAATAATCATCGAATGGACTCGAGTGGAATCATCATCGACTGGAATCGAATGGAATAATCATCGAATGGACTCGAATGGAATCATCATCGAATGGACTCGAGTGGAATCATCATCGAATGGACTCAAATGGAATCAGCATCGAATGGAATCGAAGGGAATCATCATTGAATTGAATCATCAAATGGAATCATCGAATGGAATTGAATGGAATTATCATCGAATGGAATCGAATGGAGTCATCATCGAATGGAATTGAATGGAATCATCACCAAATGAAATCGAATGGAATCATCGAATGGAATCGAATGAATCATCGAATGGAATTGAATGGAATCATCGAATGGAATCAAATGGAATCATCGAATGGAATCATCTAATGGAATGGAATGGAATGGGAGCTGAGATTGTGCCACTGCGCTGCAGGCTGGGTGACAGAGTGACGTACTCTCGAAAGAATGGAATGGAATGGAATGGAGTGGAGTGGAGTGGAGTGAAGTGGAGTGGAGTGGAATGGAATGGAATGCAATGGAATAGAATGCAATGCAGTGCAATTGAAAGTTGACATGTAATGTGAGCTGAGATTGTGCCACTGCACTCCAGCCTTGGTGACACAGTGATATCCTGTTGAAAGAAAGGAATGGAATGCAATTGAGTGAAATGGAATGGAATGGAGTGGAGTGGAGTGGAGTGGAATGGAATGGAATGGAATCGAATCAAATCAAATGGAATGGAATGGAATCGAATCAAATGGAATGGAATGGAATTGAATGGGAGCTGAGATTGTGCCACTGCGCTTCAGTCTGGGTGACAGGGTGAGATACTCTAGAAAGAAAGGAATGGAATGGAATGCAGTGGAATGGAATGGAGTGGACGAGTGGAGTGGAGTGAAGTGGAGTGGAGCGGAATGGAGAGGAATGGAATGGGATGGAATGGAATGGAATGAAATGGAGTGGAGTGGGGTGGAGTGGAGTGCAGTAGAGTGGAGTGGAGTGCAGTAGAGTGGAGCAGAATGGAATGGGATGGAATGGAAAGGTGTGGAGTGGAGTGCAGTGGAGTGGAGAGGAGTGGAATGGAGTGGAATGGAATCGGATGTAATGGAATGTAGTGGTGTGGAGTGGAGTGGAACGCAGTGGAATGGAATGGAATGGAATGCAATGGAATAGAATGCAATGCAATGGAAAGTTGACATGTAACGTGAGCTGAGATTGTGCCACTGCATTCCAGCCTGGGTGAGACAGTGATATCCTGTCGAAAGAAAGGAATGGAATGCAACAGAGTGAAATGGAATGGAGTGGAGTGACGTGCAGTGGAGTGGACTGGAATGTAATTGAATGGAATGGAATGGAATGGAATGGAATGGAATGGAATGGGAGCTGAGATTGTGCCACTGCACTCCAGGCTGGGTGACAGAGTGAGGTGCTCTCGAAACAAAGGAATTGAATGGAATGCTGTGGAATGGAATGGAATGGAATGGAATGGAGTGGGCTGGAGTGGAGTGGAGAAGAGTGGAATGGAGTGGAATGGAATCGGATGTAATGGAATGCAGTGGAATGGAATGGAATGGAGTCGAATGGAATGGAATGGAATGGAATCCTCATCTAATGGACTCTACAAACTTCTTGTTTGTATATGTTGTATATCTTGTTGTAATATGGGTCATAAAATAGAACACATATATCATATGTGATATATGTGAAATATAGCATATAATACGTATTCTCATAAAGCCTTTATTTATTTTGAAATTATAAATCAATCTGAAATGTCACCCAAGAGTTGTGAAGTAAACTTAAGTTCTAGTACTTGTAGTTTCTCTATTCTTTTCCACCTATCTCCATTATCCCATTAATACTTGAAGATAATTCTATTTCCTATTTATAAAATTTATGGAAAAATCTTACCTAGAAGATAAAAAATGAATAACTCTGCACTCAGTATTTCTCTATAATAACTGTACTTTTTATTAAAAGATTACAAATAATATATATACAAGTATCTACACATATGTATATATATGCATATGTATATATAAATACCAAAGCAAAAGAGATACAGTATATAGTATATCAGTTAATAATATGGATTCTGAAGCCAGGATGATTTTTAATCTGGTTTTCCCCGTTTCCTGCTATGTGAACACTTGCAAGTGATTTAATTTTGATGGTATTTAGTTTTCTAATTTATAATATGGGTCATAAAATAGAACACATATATCATATGTGATATATGTGAAATATAGCATATAATACGTATACTTTGGGGACTTAGGTACAACAAAGGACAACTTGATTTATTCCTCCCTCTTCCTGCTCAACCTACTTTGGAGACATGTTCTTTGTCTTTTGATAAAATTCAAGGCAAATACCGTGACTTGTCTTTTGGTTCTCTGGTACTGAAAAGTATTCCCAGGAATTAAGGTCAACACACAGACTCATTTTAATAAAATGTCCAGTTCCTTGGAAGTTCAAAACTTTGAAAAGTTAAAGCTTCTCATTCTATACTGAACTATTTTAATATTAAAGAGCCTGTAGGGAAAGCATCTAAAATAAGTTTCTTTTCTATTTTCCCCACCATATTATTCTTCTCTTCTCTCACTGTGATTCCACTAGGACACAGTGGTGAGGTCAGAGAGGGTGATAAATGCATGGATATCATTAAGAGCATCCATAGAAGATGGCTTTATTCTGGTTGTAGCATTTCTGTATGGTCTTTGGACAATACCTGTCTTGTCACTGAGGGGTCCCTCACATGCAGTGACAGTCTTTGGTACATTCTTGTAGGTCACTTAGAAGTGTTCTTGCTCAACTTCTAGGGATTCAACTGTACTCCTCTTCCTCTATATTTGGAAGGATATGTTTTTTGTTTTGTTTTGTTTTGTTTTCCAGATGGTGTTTCTAACATGTTGGTTAAATAATTCAGGTTCATTACATCAATGAGAAGCATTAAACCTTAATCCATGACCATTGTGAGTGCAGCTACTTTTCAATCGATGTTAGTTTTGAATTTCACTGTGTCAAGACAGTCAAGCTAGTTTCTTAATCCTTTGAAACAATAGGGAGTGAATCACGTACCAAATACTGTTTTCTCCCAATTCCAGTGAACATATACAAACACTCTTTATTTTTCCCATGAGACTTGATATAAGAAGGAAGTTTCTCAATCCCTACACTAAAAGGACTTTGGAAAGACCCAAAGCTCACCAACAACTCCCTGTTAATTTCTAGGCTCTTTTATGATTGCTCAAGTCTTTCTTCAACTGAATTTGGGGGAGGATGTAGTTAGCTACAGATCACACAACAGATTGTCACATAGTACATTTGAAAATCTTGCTTAGATAGTCTCTTTCTCTTTTTGGAAATTTGTTATAACTTGTCACCTATGCTATTGCTTGGTAGTTTGTGTGTCACTGAACACCAGCTTGAAATTACTTTCATTGTGATGTCCTACTATATGTTCTTATATTTAAATACACAGAAGCAGTTATATAGAATAGAAATATTAAAGCATTGTTATTCTGAAAAATATAGATTGCATAGGGGAGAAGGGCTGATAAAGTATAGAAAATTATATTATTTGCAATTGATTTTATTCATTATGAGGAATAACAATGCATAGATTAGAAGAAAAAATAATGTGTTGCCTCAATTACGAAGCTTTAACTAATTTCCCCTTAGGTCAGTCCAAAAATTCCAAGAAGAAATCAGATAGCTGCCTAATACTGGGTGTTTGAATATCCTTGAAAATACATGTGGTCAGTAAGCCAAAAAGATAATTCCGTAAAAACTACAAAGCCATTAATTTCTACTATTATTTATCCTATTTTTTTCTCTCTCTTTCCCTACCTTGTCTCCTGTCTGGCTACTTATCTATTTTGCCTACTTATCTATTTATCTATCCATTATCTCTTCTATCCCTATGTTGCAAGCCATTCACAAAAATAGAACCCACCCACTGGGATAAAATACTCATGTTTATAGCATTATTTAAAGGCTTCTAGAGCTTTACACATATTACCTCATTAATTTTCACAATATCCTGCAAAGTGAGTAGGTGGAAACTATTTCTCATTTTATGGTTGGATAAAATAAGATGCTGTAAACTTACCAAAGAGACACACATAGGAATAAATACAGGAAATCAAATGATATGATTTTAAAAATTATAGATTAATTGCTTGCCTAATGTTATCTTAGAAGTTATTTTTCTGTGTTGTGATCTATTCAGAAGTTCTTGAACTATCGATAAAATTAAAGCTATTATTTCTATATTTTTATAATATGCTAATAAATGGAGAATCTTATCAAATATAATAGATATAGTAATAAAATAGCCATTAGATGGGGTGCTTATTCTGTGGCAGGGCATTCTTGCAGTATCTAGTTTTACATTCACAGCAAACTTACCATTTTAATTCTCTATTGCAGTAAAAGAAATTATACTGGGATAATTTGTTATCCCAAAACTTTGCAGCTTAAAATAACCATTTACTCTCTCACACAATTTCTGAGTTCAGAACTCTGGGAGAATCTTAACTGGATGGTTTTACCTCAAGGTGCAAGGTTTACAAGGTTGCAGTAAACCTGTTGATTGAAGCTGCCGTTTCATTTGAAGGTTCAATTGAGGGAGGATCCATTTCTAAACTAACTCACATTATTAGCGTCATTCAGTTTCTGGAAGGTTGCTGGACTGAGGAAAACAGCTCCTTGCTGGCTGTTGGCCAGAGGCCTCTCTCAGTTCCTTGCTGTACCTTCATAGACAGCATATATTTCACCTTTCTGAGATCTTTACAAGTAATTTTACAGTTACCGTCAGCTTTATCTTTAGATCAAGGGTTTCTGGCATTGCTCTAAATTTGATTTTTTCTCAGAAACCATTTCTTATTACTTTTATTATCAGTTGCCCTCTGGAGAGGCTGAGTATTTTCAAAATCAGTGAGTTCTGGCTCCAACTTTTTCATCAGTCTTTCTTTTACTTTCTCTCTCTCTCTCTTTTTTTTTTTTTCTTTTGAGATGGAGTTTGGCTCTTGTTGCCCAGGCTGGAGTGCAGTGGCATGATCTTGGCTCACTGTAACCTCTGCCTCCTGGGTTCAAGCAATTCTCTGGCCTCAGCCTCCCAAGTAGCTGTGATTATAGGCATGCACCACCCCTCCTGGCTAATTTTGTATTTTTAGCAGAGATGGGGTTTCTCCATGTTGCTAGGGCTGGTATCGGATTCCCGACCTCAGATTATCTGCCCGCCTTGGCCTCCCAAAGTGCTGCGATTACAGGCGTGAGCCACCATGCCCAGCCTACTTTCTCTCTTTAACCTTGCCTGTTGGTATAAGCA	.	PASS	SVTYPE=INS;SVLEN=5869;SC=SKSV,pbsv;NumNeighbors=1;NumThresholdNeighbors=1;MatchId=881;TruScore=0.33322;PctSeqSimilarity=0;PctSizeSimilarity=0.999659;PctRecOverlap=0;SizeDiff=2;StartDistance=235;EndDistance=235	GT	0/1
chr7	57886974	.	CAAGAGGCCTtatacatatgtaaccaacctgcacattgtgcacatgtaccctaaaacttaaagtataataataataaataaataaataaataaataaataaataaataaataa	C	30	.	SVTYPE=DEL;SVLEN=112;SC=SKSV,SVIM-asm,Dipcall;NumNeighbors=1;NumThresholdNeighbors=1;MatchId=888;TruScore=0.660767;PctSeqSimilarity=0;PctSizeSimilarity=1;PctRecOverlap=0.982301;SizeDiff=0;StartDistance=-2;EndDistance=-2	GT	1/0
chr7	61240114	.	attcatctcacagaattgaaccttccttttgatagagcagttttgaaacactctttttttagaatctgccagtggatatttggagcacatttatgcctatggtagaaaaggaaatatcttcacataaaaactagacagaagcattctcagaaacgaatttgtgatgtgtgcattcaactcacagaattgaaccttccttttgatagagcagttttgaaacactctttttttagaatctgccagtggatatttggagcacatttatgcctatggtagaaaaggaaatatcttcacataaaaactagacagaagcattctcagaaacgaatttgtgatgtgtgcg	A	30	.	SVTYPE=DEL;SVLEN=342;SC=SKSV,SVIM-asm,PAV,Dipcall;NumNeighbors=2;NumThresholdNeighbors=1;MatchId=924;TruScore=0.433431;PctSeqSimilarity=0;PctSizeSimilarity=1;PctRecOverlap=0.300292;SizeDiff=0;StartDistance=-240;EndDistance=-240	GT	1/0
chr7	61778307	chr7-61778308-INS-6499	A	ACAACATGCATTCTTTTTTTTTTTTTTTTTTTTTTTAAGCAATATATTTAATAATATTTAGAACAAGGTTCTGCAGACCCAATTATATTTAGTTAATTTAATTGAAATGTTTTTAAATATATTGTTTCATTGCATTGATCACTAACTTTGAAGGGATTTATTTTTATTAACTTGCAGCATAGAAAGGAGTAAAAATAAACAATACTCATATTTTCCCCAGTTAATGAAAATAAACAAGTATTAGTAAAAAGCTTCTGATCTCTAAGAGTACATAATAGAATTCTTTTTGAGAATAACTGCTGTTTTGACAAATACCATATCCTTCAAGACAAATCGAACAACCAAAAGACAATCTGCCTTTATTTCTCAAAATGACTTTGACCTCAAATTCTGAAACTGACAGGGTGACTTTGCTCAGTGAATAAATATGATACAGAACCTTTTAGAGGGAATCGAATATGCCGAATACCCAAGTGATCTCTCTGTCTCTCTCTTTTTTTTTTTTTTTTTTTTTTTTTTTTATTATACTCTAAGTTTTAGGGTACATGTGCACATTGTGCAGGTTAGTTACATATGTATACATGTGCCATGCTGGTGCGCTGCACCCACTAACCTGTCATCTAGCATTAGGTATATCTCCCAATGCTATCCCTCCCCCCTTCCCCGACCCCACCACAGTCCCCAGAGTGTGATATTCCCCTTCCTGTGTCCATGTGATCTCATTGTTCAATTCCCACCTATGAGTGAGAATATGCGGTGTTTGGTTTTTTGTTCTTGCGATAGTTTACTGAGAATGATGGTTTCCAATTTCATCCATGTCCCTACAAAGGATATGAACTCATCATTTTTTATGGCTGCATAGTATTCCATGGTGTATATGTGCCACATTTTCTTAATCCAGTCTATCATTGTTGGACATTTGGGTTGGTTCCAAGTCTTTGCTATTGAGAATAGTGCCGCAATAAACATACGTGTGCATGTGTCTTTATAGCAGCATGATTTATACTCATTTGGGTATATACCCAGTAATGGGATGGCTGGGTCAAATGGTATTTCTAGTTCTAGATCCCTGAGGAATCGCCACACTGACTTCCACAATGGTTGAACTAGTTTACAGTCCCACCAACAGTGTAAAAGTGTTCCTATTTCTCCGCATCCTCTCCAGCACCTGTTGTTTCCTGACTTTTTAATGATTGCCATTCTAACTGGTGTGAGATGATATCTCATAGTGGTTTTGATTTGCATTTCTCTGATGGCCAGTGATGATGAGCATTTCTTCATGTGTTTTTTGGCTGCATAAATGTCTTCTTTTGAGAAGTGTCTGTTCATGTCCTTCGCCCACTTTTTGATGGGGTTGTTTGTTTTTTTCTTGTAAATTTGTTTGAGTTCATTGTAGATTCTGGATATTAGCCCTTTGTCAGATGAGTAGGTTGCAAAAATTTTCTCCCATGTTGTAGGTTGCCTGTTCACTCTGATGGTAGTTTCTTTTGCTGTGCAGAAGCTCTTGAGTTTAATTAGATCCCATTTGTCAATTTTGGCTTTTGTTGCCATTGCTTTTGGTGTTTTGGACATGAAGTCCTTGCCCACGCCTATGTCCTGAATGGTAATGCCTAGGTTTTCTTCTAGGGTTTTTATGGTTTTAGGTTTAACGTTTAAATCTTTAATCCATCTTGAATTGATTTTTGTATAAGGTGTAAGGAAGGGATCCAGTTTCAGCTTTCTACATATGGCTAGCCAGTTTTCCCAGCACCATTTATTAAATAAGGAATCCTTTCCCCATTGCTTGTTTTTCTCAGGTTTGTCAAAGATCAGATAGTTGTAGATATGCGGCATTATTTCTGAGGGCTCTGTTCTGTTCCATTGATCTATATCTCTGTTTTGGTACCAGTACCATGCTGTTTTGGTTACTGTAGCCTTGTAGCATAGTTTGAAGTCAGGTAGTGTGATGCCTCCAGCTTTGTTCTTTTGGCTTAGGATTGACTTGGCAATGCGGGCTCTTTTTTGGTTCCATATGAACTTTAAAGTAGTTTTTTCCAATTCTGTGAAGAAAGTCATTGGTAGCTTGATGGGGATGGCATTGAATCTGTAAATTCCCTTGGGCAGTATGGCCATTTTCACGATATTGATTCTTCCTACCCATGAGCATGGAATGTTCTTCCATTTGTTTGTCTCCTCTTTTATTTCCTTGAGCAGTGGTTTGTAGTTCTCCTTGAAGAGGTCGTTCACATCCCTTGTAAGTTGGATTCCTAGGTATTTTATTCTCTTTGAAGCAATTGTGAATGGGAGTTCACCCATGATTTGGCTCTCTGTTTGTCTGTTGTTGGTGTATAAGAATGCTTGTGATTTTTGTACATTGATTTTGTATCCTGAGACTTTGCTGAAGTTGCTTATCAGCTTAAGGAGATTTTGGGCTGAGATGATGGGGTTTTCTAGATAAACAATCATGTCGTCTGCAAACAGGGACAATTTGACTTCCTCTTTTCCTAATTGAATACCCTTTATTTCCTTCTCCTTCCTGATTGCCCTGGCCAGAACTTCCAACACTATGTTGAATAGGAGCGGTGAGAGAGGGCATCCCTGTCTTGTGCCGGTTTTCAAAGGGAATGCTTCCAGTTTTTGCCCATTCAGTATGATATTGGCTGTGGGTTTGTCATAGATAGCTCTTATTATTTTGAAATACGTCCCATCAATACCTAATTTATTGAGAGTTTTTAGCATGAAGGGTTGTTGAATTTTGTCAAAGGCTTTTTCTGCATCTATTGAGATAATCATGTGGTTTTTGTCTTTGGCTCTATTTATATGCTGGATTACATTTATTGATTTGCGTATATTGAACCAGCCTTGCATCCCAGGGATGAAGCCCACTTGATCATGGTGGATAAGCTTTTTGATGTGCTGCTGGATTCGGTTTGCCAGTATTTTATTGAGGATTTTTGCATCAATGTTCATCAAGGATATTGGTCTAAAATTCTCTTTTTTGGTTGTGTCTCTGCCCGGCTTTGGTATCAGAATGATGCTGGCCTCATAAAATGAGTTAGGGAGGATTCCCTCTTTTTCTATTGATTGGAATAGTTTCAGAAGGAATGGTACCAGTTCCTCCTTGTACCTCTGGTAGAATTCGGCTGTGAATCCATCTGGTCCTGGACTCTTTTTGGTTGGTAAACTATTGATTATTGCCACAATTTCAGAGCCTGTTATTGGTCGGTTCAGAGATTCAACTTCTTCCTGGTTTAGTCTTGGGAGAGTGTATGTGTCGAGGAATGTATCCATTTCTTCTAGATTTTCTAGTTTATTTGCGTAGAGGTGTTTGTAGTATTCTCTGATGGTAGTTTGTATTTCTGTGGGATCGGTGGTGATATCCCCTTTATCATTTTTTATTGTGTCTATTTGATTCTTCTCTCTTTTTTTCTTTATTAGTCTTGCTAGCGGTCTATCAATTTTGTTGATCCTTTCAAAAAACCAGCTCCTGGATTCATTGATTTTTTGAAGGGTTTTTTGTGTCTCTATTTCCTTCAGTTCTGCTCTGATTTTAGTTATTTCTTGCCTTCTGCTAGCTTTTGAATGTGTTTGCTCTTGCTTTTCTAGTTCTTTTAATTGTGATGTTAGGGTGTCAATTTTGGATCTTTCCTGCTTTCTCTTGTAGGCATTTAGTGCTATAAATTTCCCTCTACACACTGCTTTGAATGTGTCCCAGAGATTCTGGTATGTGGTGTCTTTGTTCTCGTTGGTTTCAAAGAACATCTTTATTTCTGCCTTCATTTCGTTATGTACCCAGTAGTCATTCAGGAGCAGGTTGTTCAGTTTCCATGTAGTTGAGCGGCTTTGAGTGAGATTCTTAATCCTGAGTTCTAGTTTGATTGCACTGTGATCTGAGAGATAGTTTGTTATAATTTCTGTTCTTTTACATTTGCTGAGGAGAGCTTTACTTCCAACTATGTGGTCAATTTTGGAATAGGTGTGGTGTGGTGCTGAAAAAAATGTATATTCTGTTGATTTGGGGTGGAGAGTTCTGTAGATGTCTATTAGGTCTGCTTGGTGCAGAGCTGAGTTCAATTCCTGGGTATCCTTGTTGACTTTCTGTCTCGTTGATCTGTCTAATGTTGACAGTGGGGTGTTAAAGTCTCCCATTATTAATGTGTGGGAGTCTAAGTCTCTTTGTAGGTCACTGAGGACTTGCTTTATGAATCTGGGTGCTCCTGTATTGGGTGCATAAATATTTAGGATAGTTAGCTCCTCTTGTTGAATTGATCCCTTTACCATTATGTAGTGGCCTTCTTTGTCTCTTTTGATCTTTGTTGGTTTAAAGTCTGTTTTATCAGAGACTAGGATTGCAACCCCTGCCTTTTTTTGTTTTCCATTGGCTTGGTAGATCTTCCTCCATCCTTTTATTTTGAGCCTATGTGTGTCTCTGCACGTGAGATGGGTTTCCTGAATACAGCACACTGATGGGTCTTGACTCTTTATCCAACTTGCCAGTCTGTGTCTTTTAATTGCAGAATTTAGTCCATTTATATTTAAAGTTAATATTGTTATGTGTGAATTTGATCCTGTCATTATGATGTTAGCTGGTGATTTTGCTCATTAGTTGATGCAGTTTCTTCCTAGTCTCGATGGTCTTTACATTTTGGCATGATTTTGCAGCGGCTGGTACCGGTTGTTCCTTTCCATGTTTAGCGCTTCCTTCAGGAGCTCTTTTAGGGCAGGCCTGGTGGTGACAAAATCTCTCAACATTTGCTTGTCTATAAAGTATTTTATTTCTCCTTCACTTATGAAGCTTAGTTTGGCTGGATATGAAATTCTGGGTTGAAAATTCTTTTCTTTAAGAATGTTGAATATTGGCCCCCACTCTCTTCTGGCTTGTAGGGTTTCTGCCGAGAGATCCGCTGTTAGTCTGATGGGCTTTCCTTTGAGGGTAACCCGACCTTTCTCTCTGGCTGCCCTTAACATTTTTTCCTTCATTTCAACTTTGGTGAATCTGACAATTATGTGTCTTGGAGTTGCTCTTCTCGAGGAGTATCTTTGTGGCGTTCTCTGTATTTCCTGAATCTGAACGTTGGCCTGCCTTGCTAGATTGGGGAAGTTCTCCTGGATAATATCCTGCAGAGTGTTTTCCAACTTGGTTCCATTCTCCACATCACTTTCAGGTACACCAATCAGACGTAGATTTGGTCTTTTCACATAGTCCCATATTTCTCTAAACTTCCCTTCTCGCTTCATTTCATTCATTTCATCTTCCATTGCTGATACCCTTTCTTCCAGTTGATCGCATCGGCTCCTGAGGCTTCTGCATTCTTCACGTAGTTCTCGAGCCTTGGTTTTCAGCTCCATCAGCTCCTTTAAGCACTTCTCTGTATTGGTTATTCTAGTTATACATTCTTCTAAATTTTTTTCAAAGTTTTCAACTTCTTTGCCTTTGGTTTGAATGTCCTCCCGTAGCTCAGAGTAATTTGATCGTCTGAAGCCTTCTTCTCTCAGCTCGTCAAAATCATTCTCCATCCAGCTTTGTTCTGTTGCTGGTGAGGAACTGCGTTCCTTTGGAGGAGGAGAGGCGCTCTGCGTTTTAGAGTTTCCAGTTTTTCTGTTCTGTTTTTTCCCCATCTTTGTGGTTTTATCTACTTTTGGTCTTTGATGATGGTGATGTACAGATGGGTTTTCGGTGTAGATGTCCTTTCTGGTTGTTAGTTTTCCTTCTAACAGACAGGACCCTCAGCTGCAGGTCTGTTGGAATACCCTGCCGTGTGAGGTGTCAGTGTGCCCCTGCTGGGGGGTGCCTCCCAGTTAGGCTGCTCGGGGGTCAGGAGTCAGGGACCCACTTGAGGAGGCAGTCTGCCCGTTCTCAGATCTCCAGCTGCGTGCTGGGAGAACCACTGCTCTCTTCAAAGCTGTCAGACAGGGACACTTAAGTCTGCAGAGGTTACTGCTGTCTTTTTGTTTGTCTGTGCCCTGCCCCCAGAGGTGGAGCCTACAGAGGCAGGCAGGCCTCCTTGAGCTGTGGTGGGCTCCACCCAGTTCGAGCTTCCAGGCTGCTTTGTTTACCTAAGCAAGCCTGGGCAATGGCGGGCGCCCCTCCCCCAGCCTCGTTGCCGCCTTGCAGTTTGATCTCAGACTGCTGTGCTAGCAATCAGCGAGATTCCGTGGGCGTAGGACCCTCCGAGCCAGGTGTGGGATATAGTCTTGTGGTGCGCCGTTTCTTAAGCCGGTCTGAAAAGCGCAATATTCGGGTGGGAGTGACCCGATTTTCCAGGTGCGTCCGTCACCCCTTTCTTTGACTCGGAAAGGGAACTCCCTGACCCCTTGCGCTTCCCAGGTGAGGCAATGCCTCGCCCTGCTTCGGCTCGCGCACGGTGCGCACACACACTGGCCTGCGCCCACTGTCTGGCACTCCCTAGTGAGATGAACCCGGTACCTCAGATGGAAATGCAGAAATCACCGTCTTCTGCGTCGCTCACGCTGGGAGCTGTAGACCGGAGCTGTTCCTATTCGGCCATCTTGGCTCCTCC	.	.	SVTYPE=INS;SVLEN=6499;SC=SKSV,cuteSV,pbsv,SVIM-asm,PAV;NumNeighbors=1;NumThresholdNeighbors=1;MatchId=933;TruScore=0.333128;PctSeqSimilarity=0;PctSizeSimilarity=0.999385;PctRecOverlap=0;SizeDiff=4;StartDistance=-2;EndDistance=-2	GT	1/1
chr7	61866657	svim.INS.10243	A	AAACTCTGTGAGATGAATGCACACGTCACAAAGCAGCTTCTCCAAAAGCTTCTTTCTAGCTTTTATCTGAAGATATTTTCTTTCTCACCATAGGCCTCAATGCACTCCCAAATATCCCTTTGCAGATTCTACAAGAAAACTGTTTTCTATACTGCTGAATGAAAAAGAAGGGTT	54	PASS	SVTYPE=INS;SVLEN=173;SC=SKSV,cuteSV,pbsv,SVIM;NumNeighbors=1;NumThresholdNeighbors=1;MatchId=934;TruScore=0.333333;PctSeqSimilarity=0;PctSizeSimilarity=1;PctRecOverlap=0;SizeDiff=0;StartDistance=30;EndDistance=30	GT	0/1
chr7	62972644	pbsv.INS.20972	T	TTCTTTCTTTCTTTCTTTCTTTCTTTCTTTCTTTCTTTCGTCTTTCTTTCTTCTTTCTTTTTC	.	PASS	SVTYPE=INS;SVLEN=62;SC=SKSV,pbsv;NumNeighbors=1;NumThresholdNeighbors=1;MatchId=946;TruScore=0.274194;PctSeqSimilarity=0;PctSizeSimilarity=0.822581;PctRecOverlap=0;SizeDiff=11;StartDistance=6;EndDistance=6	GT	0/1
chr7	63277717	chr7-63277718-DEL-54	Ttatatataatacatgtattatatatgtattatatcatatatgtatttatatata	T	.	.	SVTYPE=DEL;SVLEN=54;SC=SKSV,PAV;NumNeighbors=1;NumThresholdNeighbors=1;MatchId=952;TruScore=0.315789;PctSeqSimilarity=0;PctSizeSimilarity=0.947368;PctRecOverlap=0;SizeDiff=-3;StartDistance=-151;EndDistance=-154	GT	0/1
chr7	64722826	.	t	TCGCCCTCGCCCTCGCCCTCGCCCTCGCCCTCGCCCTCGCCCTCGCCCTCGCCCTCTCCCTCGCCCTCGCCCTCTCCCTCTCCCTCTCCCTCTCCCTCTCCCTCTCCCTCTCCCTCTCCCTCTCCCTCTC	30	.	SVTYPE=INS;SVLEN=129;SC=SKSV,cuteSV,pbsv,SVIM,SVIM-asm,PAV,Dipcall;NumNeighbors=1;NumThresholdNeighbors=1;MatchId=954;TruScore=0.304965;PctSeqSimilarity=0;PctSizeSimilarity=0.914894;PctRecOverlap=0;SizeDiff=-12;StartDistance=6;EndDistance=6	GT	0/1
chr7	64954026	svim_asm.INS.6830	G	GATGATGATTCCATTCGATTCCATTCGATGATGATTCCATTTGATTCCATTCAATGATGATTCCATTCGATTCCATTTGATGATTCCATTCTATTCCATTCAATGATGATTCTATTCAGTTCCATTCGATGATTCCGTTCGATTCCATTAGATTATTCCATTTGAAGACTCTATTCGATTCCATTCGATGATGATTCCATTCGATTCCATTCAATGATTTCATTCAATTCCATTTGATGATGATTCCATTTGATTCCATTCGATGATGATTCCATTTGATTCCATTCGATGATGATTCCATTCGATTCCATTCGATGATGATTCCATTCGATTCCATTCGATGATTCCATTAGATTTCATTCAATGATTCCATTCAATTCCATTCAATGATGATTCCATTCGATTCCATTCGATGATTCCATTCGATTCCATTCGATGATGATTCCATTCGATTCCATTCGATGATGATTCCATTCCATTCCATTTGATGATTCCATTCGATTCCATTCGATGATGATTCCATTTGATTCCATTCGATGATTCCATTCGATTCCATTTGATGATGATTCTATTTGATACCATTCGATGATTCCATTTGATTCCATTTGATGAAGAGTCCATTGGTTTCCATTTGATGATTCCATTCGATTCCATACGATGATGATTCCTTTGGATTCCATTTGATGATTCCACTCGATTCCATTTGATGATGATTCCATTCGATTCCATTCGATGATGATTCCATTCAATTCCATTTGATGGTTCCATTCGATTCCATTTGATGATGATTCCATTCGATTCCATTCGAGGTTTCCATTCGATTCCATTCGATGATAATTCCATTCGATTTCATAGAATGATTCCATTCTATTACATTCGATGAATCCATTCGATTCCATTCGATGATGATTTCATTCGATTCCATTTGATGATTCCATTTGATTCCATTCGATTCGATTCAATTTGATTCCACTCGATTCTGTTCAAATCAATTCGATTCCATTCGAAGATTCCATTCAATCCCATTCAATGATTCCATTCGATTCCATTTGATGATAATTCCATTCAATTCCATTCAGTGATTCCATTCGATTCCATTCAATGATTCCATTCGATTCCATTTGATGATGATTCCATTGATTCCATTCAATGATTCCATTCGATTCCATTTGATGATAATTCCATTCGATTCCATTCAGTGATTCCATTCGATTCCATTTGATGATTCCATTCGATTCCATTTGATGATGATTCCATTCGATTCCATTAGAAGATGACACCATTCGATGATGATTCCATTCGATTCCATTTGATTATGATTCCATTTGATGATGTTTCCATTTGATGCATTCGATGATGATTCCATTCGATTCTGTTCGATGATGATTCCATTTGATTCCATTCGATGATAATTCCATTCGATTCTGTTCAAAGATGTTTAAATTCTATTCAGTTCGATGATGATTCCATTCGATTCCCTTCGATCATGATTCCATTTGATTCCGTTCAACAATGATTCCATTCCATTCCGTTCAATGATGATTCCTTTCAATTACGTTTGATGATGATTAAATTCTATTCCGTTTGATGATGATTACTTTTGATTCCCTTTGATGATGATACCATTCGATTCCATTCGATGATGATTCCATTCGGTTCCGTTTGATGATTCCATTCGATTCTATTCAATGATTCCATTCGATTCCATTCGATGATGATTCTAATAGATTCCATGCGATGATGATTCCATTCGTTTCCATTTGATGATGATTCCATTTGATACCATTCGATGATGATTCCATTCAATACCATTCAATGATGATTCCATTCGATTCCATTCAATGACGATTCCATTTGATTCCATTCGATGATTCCATTGGATTCCATTCGATGAAGAGTCCATTGGTTTCCATTCGATGATTCCATTCGATTCCATTCGTTGATGATTCCTTTGGAATCCATTCGATGATTCCATTGGATTCCATTCGATGATGATTCCTTTCGTTTCCATTCGATGATGATTCCATTTGATTCCATTCAATGATTCCATTCAATTCCATTTGATGATGATTCCATTCGATGATTCCATTCGATTCCATTTCATGATGATTCCATTCGATACCATTCGATGATTCCATTTGATTCCATTCGATAAAGAGTCCATTGGTTTCCATTTGATGATTCCATTTGATTCCATGCAATGATGATTCCTTTCGATTCCATTCGATGATTCCACTCGATTCCATTCGATGATGAATTCCATTGGATTCCATTCAATGATTCCATTCGATTCCATTCAATGATGATTCCATTCGATTCCATTCGATGGTTCCATTCGATTCCATTTGATGATGATTCCATTCGATTCCATTCGAGGTTTCCATTCAATTCCATTCGATGATGATTCAATTCGATTTCATAGAATGATTCCATTCGATTGCATTTGATGATGATTTCATTTGATTCCATTTGATGATTCCATTTGATTCCATTCAATTCGATTCAGTTCGATTCCACTCGATTCCATTTGAATCAATTGATTCCATTCGAAGATTCCATTCAATTCCATTCAGTGATTCCATTCGATTCCATTTGATGACAATTCCATTCGACTCCATTCAGTGATTCCATTTGATTCCATTTGATGATTCCATTCGATTCCATTTGATGATGATTCCATTCGATTCCATTCGATGATTCCATTCAATTCCATTAGAAGATGACACCATTCAATGATGATTCCATTTGATTCCATTTGATGATGATTCCATTTGATTCCATTTGATGATGTTTCCATTTGATGCATTTGATGATGATTCCATTCGATTCTGTTCGATGATGATTCCATTTGATTCCATTCGATGATAATTCCATTTGATTCTGTTCAAAGATATTTAAATTCGATTCATTTCGATGATGATTCCATTTGATTCCCTTCGATCATGATTCCATTCGATTCCATTCGATGATGATTCCATTCCATTCCGTTCAATGATTCCTTTCAATTACGTTTGATGATGATTAAATTCTATTCCGTTCGATGATGATTACTTTTGATTCCCTTTGATGATGATTCCATTCGATTCCATTCGATGATGATTCTAATTGATTCCATGCAATGATGATTTCATTTGTTTCCATTTGATGATGATTCCATTGGATACCATTTGATGATGATTCCATTTGATACCATTCGATGATGATTCCATTCGATTCCATTCAATGACGATTCCATTCGATTCCATTCAATGAAGAGTCCATTGGTTTCCATTTCATGATTCCATTCGACTCCATTTGATGATGATTCCTTCGGAATCCATTCGATGATTCCATTGGATTCCATTCGATGATGATTCCTTTCGTTTCCATTCGATGATGATTCCATTCAATGATGATTCCATTCGATTCCTTTCGATGTTTCCATTCAGTGATGATTTCATTCGATTCCATTCGAAGTTTCCATTCGATTCCATTCGATGATGTTTCCATTCGATTCCATTCGATGCTTCCATTCGATTCCATTCAAGGAAGATTCCACTCAATTCCATTCGATGATTGTGTTCGATTCCATTCGATGAAGATTCCATTCTATTCCATTCGATGATTCCATTCGATTCCATTCAATGATGATTCCATTAGATTCCATTCGATGATTCCATTCGATGATGATTCCATTCAATTCCATTCGATGATTCCATTCGATTCCATTCAATGATGATGCCACTCGATTCCATTCGATGATTCCATTCGATTTCTTTCGATGATGATTCCATTCGATTCCATTTGATGATTCCATTCGATTCCATTCGATTCCATTCGATCATTCCATTAGATTTCTTTCAATGATGATTCCATTCAATTCCATTTGATGATACCATTTGATTCCATTCGATGATTCCATTTGATTCCATTCGATGATTCCAATCGCTTCCATTCGATGATTCCTTTCGATGATTATTCCATTTGATTCCTTTTGATACCATTTGACAATGATTCCATTCGAATGCATTTGATGATGATTTGATTCGATTCCATTCGATGATTTCATTCGATTCCATTATATTATGATTCCTTTTGATTCCATTCGATGATTCCATTTGATTCTATTCGAGGATGATTCCATTCGATTCCATTCGATGATTCCATTCGATGATGATTCCATTAGATTCCATTCAATGATTCCATTAGATGATGATTCCATTCGAATCCATTCAAAGTTTCCATTCGACTGCATTCGATGTTTCCATTCGATTCCATTCGATGATTCTGTTCGATTCCATTCGATGATGATTTCATTTGATTCCATTCGATGATGATTCCATTCGAGTGCATTCGATGATGATTCCATTCAAGTCCGTTCAAAGAAGATTCCATTCGAGTCCATTCGACGATGATTCCGTTCGTGTCCATTCGATGATTTTTCCATTCGTTAAGGATGCCATTCGATTCCACTCGATGATGATTCCATTCAATTCCATTCTATGATTATTCCATTGGATTCCATTCGATGATTATTCCATTCAATTACATTCGATGATTCCATTCGATTCCATTCGATGATGATTCCATTTGATTCCATTTGGTGATTCCATTAGATTCCATTCGATGATGATTCCATTCGATTCCATTCAATGATTTCATTCGATGTTGATTCCATTCGATTCCATTCGATGATGATTCCACTTGATTCCAGTCGATGATGATTCCATTTGAGTCCATTCGATCAAGATTCCGTTCGATTCCATTCGATGATGATTCCATTCGATTCCATTCGATGATGATTCCATTCAATTCCATTCGATGATTCCATTCGATTCCATTTGATGATGATTCCATTGGTTTCCATTTGATGATTCCATTCAATTCCATTCGATGATGATTCCATTTGATTTCATTTGATGATTCCATTCGATTCCATTTGATGATGTTTCCATTCGATTCCATTCAATGATTCCTATCAATTCCATTCAATGATGATTCCTTTCGTTTCCATTCGATGATTCCATTCAATTGCATTCGATGATGATTCCATTTGATTCCATTCAATGATTCTATTCGATTCCATTCAATTCCATTTGATTATTCCCTTCGATTCCATTCGATGATGATTCCATTCGATTCCATTCGTTGATGATTCCATTTGATTCCATTCGATAATGATTCCATTCGATTCCATTTGATGGTGATTCCATTTGATTCCATTCGATGATGATTCCATTCGATTCCATTCAATTCCATTCGATGATTCCATTCGATTCTATTCGATGATGATTCCATTTGATTCCATTCGTTGATGATTCCATTCGAGTCCATTCGATTGTGATTCCATTAGAGTCCTCTCGAAGAAGATTCCATTCGAGTCAATTCGTTGATGATTCTGTTGGAGTCCATTCGATGATGATTCCATTTGATTTCATTCGATGATTCCGTTCGATTCATTTGATGATTCCATTCGATTCCATTTGATGATGATTCCATTGGATTCCATTTGATGATTCCATTGGATTCCATTTGATGATTCCATTCGATTCCAAGTGATGATGATTCCATTCATTTCGATTCTATGATTCCATTCGATTCCATTCGATGATGATTCCATTCGATTCTGTTCGATGATTCCTATCGATTCCATTCGGAAATGATTCCTTTGAATGCCATTCGATGATTCCATTCTATTGCATTCGATGATGATTCCATTTGATTCGATTCGAAGATTCCATTCAATTCCATTCGATGATTCCATTCGATTCCATTCGATTTTGATTCCAGTCGATTCCATTCGTTGATGATTCCATTCGATTCCATTTGATGATGATTCCATTCGATTCAATTCGATGATGATTCCATTCAATTGCATTCAATGATGATTCCATTCGATTCAATTTGGTGATGATTCCATTCAAGTCCATTCGATGATGATTCCATTCGAGTCCATTCGTTGATTCCTTTCTATTCCATTTGATGATGATTCCATTCTAGTCCATTCGATGATGATTCCATTTGATTCCATTCGATGATTCCTTTCAAGTCCATTTGATGATGATTCCATTCGAGTCCATTTGATGATGATTCCATTCGAGTCCATTCGATGATGATTCCATTTGATTTCATTCGATGATTCCGTTTGATTCATTTGATGATTCCATTCGATTCCATTTGATGATGATTCCATTGGATTCCATTTGATGATTCCATTGGATTCCATTTGATGATTCCATTCGATTCCAAGTGATGATGATTCCATTCATTTCGATTCTATGATTCCATTCGATTCCATTCGATGATGATTCCATTCGATTCTGTTCGATGATTCCTATCGATTCCATTCGGAAATGATTCCTTTGAATGCCATTCGATGATTCCATTCTATTGCATTCGATGATGATTCCATTTGATTCGATTCGAAGATTCCATCCAATTCCATTCGATGATTCCATTCGATTCCATTCGATTTTGATTCCAGTCGATTCCATTCGTTGATGATTCCATTCAATTCCATTTGATGATGATTCCATTCGATTCAATTCGATGATGATTCCATTCAATTGCATTCAATGATGATTCCATTCGATTCAATTTGGTGATGATTCCATTCAAGTCCATTCGATGATGATTCCATTCGAGTCCATTCGTTGATTCCTTTCTATTCCATTTGATGATGATTCCATTCTAGTCCATTCGATGATGATTCCATTTGATTCCATTCGATGATTCCTTTCAAGTCCATTTGATGATGATTCCATTCGAGTCCATTCGATGATGATTCCATTCGAGTCCATTCGAAGATGATTCCATTCGATTCCATTTGATGATTTCATTTGATTCCATTCT	.	PASS	SVTYPE=INS;SVLEN=6830;SC=SKSV,cuteSV,pbsv,SVIM-asm;NumNeighbors=1;NumThresholdNeighbors=1;MatchId=958;TruScore=0.332504;PctSeqSimilarity=0;PctSizeSimilarity=0.997511;PctRecOverlap=0;SizeDiff=17;StartDistance=101;EndDistance=101	GT	0/1
chr7	69961337	.	g	GTCACATCAGCGTCGATCACACACCCCACTCACACCACGTACACAGACACACACACACACCCCACACATGCACACGTCACATCAGCATCGATCACACACCCCACTCACACACACCACGTACACAGTCACACACACACCCCCCACACATGCACACGTCACATCAGCGTCGATCACACACCCCACTCACACCACGTACACAGACACACACACACACCCCACACATGCACACGTCACATCAGCGTCGATCACACACCCCACTCACACCACGTACACAGTCAGACACACACACCCCACACATGCACACGTCACATCAGCATCGATCACACACCCCCTCACACACACCACGTACACAGTCGCACACACACACCCCACACATGCACACGTCACATCAGCATCGATCACACACCCCACTCACACCACGTACACAGTCACACACACACACACCCCACACATGCACACGTCACATCAGCGTCGATCACACACCCCACTCACACCACGTACACAGACACACACACACACCCCACACATGCACACGTCACATCAGCATCTATCACACACCCCACTCACACACACCACGTACACAGTCACACACACACACCCCACACATGCACACA	30	.	SVTYPE=INS;SVLEN=613;SC=SKSV,SVIM-asm,PAV,Dipcall;NumNeighbors=1;NumThresholdNeighbors=1;MatchId=964;TruScore=0.296357;PctSeqSimilarity=0;PctSizeSimilarity=0.88907;PctRecOverlap=0;SizeDiff=68;StartDistance=-54;EndDistance=-54	GT	0/1
chr7	71571811	.	a	AAGGAAGGGAGGGAGGGGAGGAAGGGAGGGAGGGGAGGAAGGGAGGGAGGAAGGAAGGGAGGGAGGAAGGAAGGGAGGGAGGAAGGAAGGGAGGGAGGAAGGAAGGGAGGGAGGGG	30	.	SVTYPE=INS;SVLEN=115;SC=SKSV,cuteSV,SVIM,SVIM-asm,PAV,Dipcall;NumNeighbors=1;NumThresholdNeighbors=1;MatchId=974;TruScore=0.228175;PctSeqSimilarity=0;PctSizeSimilarity=0.684524;PctRecOverlap=0;SizeDiff=-53;StartDistance=168;EndDistance=168	GT	0/1
chr7	71923208	.	a	ATATAATATATTCTATATTATATAATATATTTTATAATATATTCTATATTATATAATATATTTTATAATATATTCTATATTATATAATATATTT,*	30	.	SVTYPE=INS;SVLEN=95;SC=SKSV,cuteSV,SVIM-asm,PAV,Dipcall;NumNeighbors=2;NumThresholdNeighbors=1;MatchId=975;TruScore=0.326316;PctSeqSimilarity=0;PctSizeSimilarity=0.978947;PctRecOverlap=0;SizeDiff=2;StartDistance=-330;EndDistance=-330	GT	2/1
chr7	71923223	chr7-71923224-DEL-51	Tattatataatatattttataatatattctatattatataatatattttata	T	.	.	SVTYPE=DEL;SVLEN=51;SC=SKSV,PAV;NumNeighbors=1;NumThresholdNeighbors=1;MatchId=976;TruScore=0.326797;PctSeqSimilarity=0;PctSizeSimilarity=0.980392;PctRecOverlap=0;SizeDiff=1;StartDistance=-206;EndDistance=-205	GT	1/0
chr7	72552039	.	a	AAAGGGAGGGGGAGGGGAAGGGGGAGGGGAGGGAGAGGGGAAGGGGGAGTGGAGGGCGAGGGAAAGGGGAGGGGAAGGAGAGGGGAAGGGGAGGGGAAGGAGAGGAGAAGGGGAGGGGAAGGAGAGGAGAAGGGGAGGGGAAGGAGAGGAGAAGGGGAGGGGAAGGAGAGGAGAAGGGGAGGGGAAGGAGAGGGGAAGGGGAGGGGAAGGGAAGGGGAAGGGGAGGGG	30	.	SVTYPE=INS;SVLEN=227;SC=SKSV,SVIM-asm,PAV,Dipcall;NumNeighbors=1;NumThresholdNeighbors=1;MatchId=980;TruScore=0.328928;PctSeqSimilarity=0;PctSizeSimilarity=0.986784;PctRecOverlap=0;SizeDiff=3;StartDistance=45;EndDistance=45	GT	1/1
chr7	74362460	.	a	AAGGGAAAGGGAGGGGGAGGGGAAGGGGGAGGGGAGGGAGAGGGGAAGGGGGAGGGGAGGGAGAGGGGAAGGGGGAGTGGAGGGCG	30	.	SVTYPE=INS;SVLEN=85;SC=SKSV,SVIM-asm,PAV,Dipcall;NumNeighbors=1;NumThresholdNeighbors=1;MatchId=984;TruScore=0.298039;PctSeqSimilarity=0;PctSizeSimilarity=0.894118;PctRecOverlap=0;SizeDiff=9;StartDistance=-75;EndDistance=-75	GT	1/1
chr7	74370693	.	g	GCCTCCCAGGTTTCAGCAATTCTCCTGGCTCAGCCTCCTGAGTAGCTGGGATTATAGGCGCCCGCCACAACACCAAGTTAATTTTTTTGTATTTTTAGTGGAGATGGGGTTTGGTTTCACCATGTTGGCCAGGCTGGTCTCAAACTCCTGAACTCAAGTGATCCGCC	30	.	SVTYPE=INS;SVLEN=166;SC=SKSV,SVIM-asm,PAV,Dipcall;NumNeighbors=1;NumThresholdNeighbors=1;MatchId=985;TruScore=0.333333;PctSeqSimilarity=0;PctSizeSimilarity=1;PctRecOverlap=0;SizeDiff=0;StartDistance=31;EndDistance=31	GT	1/1
chr7	74670469	.	c	CCCTTCCCCTCCCCTTCCCCTCTCCTTCCCCTCCCCTTCCCCTCTCCTTCCCCTCCCCTTCTCCTCTCCTTCCCCTCCCCTTCTCCTCT	30	.	SVTYPE=INS;SVLEN=88;SC=SKSV,SVIM-asm,PAV,Dipcall;NumNeighbors=1;NumThresholdNeighbors=1;MatchId=988;TruScore=0.310606;PctSeqSimilarity=0;PctSizeSimilarity=0.931818;PctRecOverlap=0;SizeDiff=6;StartDistance=-48;EndDistance=-48	GT	1/1
chr7	75448621	svim_asm.INS.6890	A	ATATATATATATATATATATATATATATATATATATATATATATATATATATATATATAT	.	PASS	SVTYPE=INS;SVLEN=59;SC=SKSV,cuteSV,pbsv,SVIM,SVIM-asm;NumNeighbors=1;NumThresholdNeighbors=1;MatchId=991;TruScore=0.299435;PctSeqSimilarity=0;PctSizeSimilarity=0.898305;PctRecOverlap=0;SizeDiff=6;StartDistance=-3;EndDistance=-3	GT	0/1
chr7	75618023	.	gtggaggggaaggccgggtggggggctggaggggaaggccaggtggggggctggaggggaagaaggccgggtggggggc	G	30	.	SVTYPE=DEL;SVLEN=78;SC=SKSV,cuteSV,SVIM,SVIM-asm,PAV,Dipcall;NumNeighbors=2;NumThresholdNeighbors=1;MatchId=993;TruScore=0.32906;PctSeqSimilarity=0;PctSizeSimilarity=0.987179;PctRecOverlap=0;SizeDiff=1;StartDistance=-167;EndDistance=-166	GT	0/1
chr7	75618083	.	a	AGAAGGCCGGGTAGGGGGGTGGAGGAGAAGGCCGGGTGGGGGGGTGGAGGGGAAGGCCGGGTGGGGGGGTGGAGGG,*	30	.	SVTYPE=INS;SVLEN=77;SC=SKSV,cuteSV,SVIM,SVIM-asm,PAV,Dipcall;NumNeighbors=1;NumThresholdNeighbors=1;MatchId=994;TruScore=0.18599;PctSeqSimilarity=0;PctSizeSimilarity=0.557971;PctRecOverlap=0;SizeDiff=-61;StartDistance=-87;EndDistance=-87	GT	1/2
chr7	76644027	chr7-76644028-DEL-174	Tacatatagacatatatatacatatatacatatatgtatacatatatatacatatatacatatgtgtatacatatatatacatatatacatatatatacatatatacatatgtgtatacatatatacatatatacatatatatacatatatgtatacatatatgtacatatatac	T	.	.	SVTYPE=DEL;SVLEN=174;SC=SKSV,PAV;NumNeighbors=1;NumThresholdNeighbors=1;MatchId=1001;TruScore=0.60948;PctSeqSimilarity=0;PctSizeSimilarity=0.977012;PctRecOverlap=0.851429;SizeDiff=4;StartDistance=22;EndDistance=26	GT	1/1
chr7	76690351	.	C	CGTACAAGAGTGAGATTATCATGTACAAGAGTGAGATTATCATGTACAAGAGTGAGATTATCAT	30	.	SVTYPE=INS;SVLEN=63;SC=SKSV,SVIM-asm,PAV,Dipcall;NumNeighbors=1;NumThresholdNeighbors=1;MatchId=1002;TruScore=0.333333;PctSeqSimilarity=0;PctSizeSimilarity=1;PctRecOverlap=0;SizeDiff=0;StartDistance=8;EndDistance=8	GT	1/0
chr7	78132877	.	c	CCCTCCCCCTCCTCCTCCCCCTCCTCCTCCCCCTCCTCCTCCCCCTCCTCCTCCCCCTCCT	30	.	SVTYPE=INS;SVLEN=60;SC=SKSV,cuteSV,pbsv,SVIM,SVIM-asm,PAV,Dipcall;NumNeighbors=1;NumThresholdNeighbors=1;MatchId=1004;TruScore=0.31746;PctSeqSimilarity=0;PctSizeSimilarity=0.952381;PctRecOverlap=0;SizeDiff=-3;StartDistance=-77;EndDistance=-77	GT	1/0
chr7	79254897	.	c	CTATATAATATATCTTTCTATATATTATATAATATATCTTTCTATATATTATATAATATATCTTTCTATATAT	30	.	SVTYPE=INS;SVLEN=72;SC=SKSV,cuteSV,pbsv,SVIM,SVIM-asm,PAV,Dipcall;NumNeighbors=1;NumThresholdNeighbors=1;MatchId=1005;TruScore=0.282407;PctSeqSimilarity=0;PctSizeSimilarity=0.847222;PctRecOverlap=0;SizeDiff=11;StartDistance=233;EndDistance=233	GT	1/1
chr7	80011555	chr7-80011556-DEL-66	Taatatgaatatataatgtattcatagattatatataatatgaatatatataatataatatatacaa	T	.	.	SVTYPE=DEL;SVLEN=66;SC=SKSV,cuteSV,pbsv,SVIM,PAV;NumNeighbors=1;NumThresholdNeighbors=1;MatchId=1006;TruScore=0.563964;PctSeqSimilarity=0;PctSizeSimilarity=0.891892;PctRecOverlap=0.8;SizeDiff=-8;StartDistance=15;EndDistance=7	GT	1/0
chr7	82436275	.	T	TCTCAAGGTATCCCCACTCTTCTCAAGGGCTTTACTGTCAACAGCTGTTTCTTACTGTCTTTGAGCTTAAATAGTCTTTGACAATGAATTTAACTCTATTCTCTC	30	.	SVTYPE=INS;SVLEN=104;SC=SKSV,cuteSV,SVIM,SVIM-asm,PAV,Dipcall;NumNeighbors=1;NumThresholdNeighbors=1;MatchId=1008;TruScore=0.333333;PctSeqSimilarity=0;PctSizeSimilarity=1;PctRecOverlap=0;SizeDiff=0;StartDistance=-116;EndDistance=-116	GT	1/0
chr7	83715787	chr7-83715788-INS-84	G	GTATTATTATATTATATTTACATATAATATATTATTATATTATATTTACATATAATATATTATTATATTATATTTACATATAATA	.	.	SVTYPE=INS;SVLEN=84;SC=SKSV,cuteSV,SVIM,SVIM-asm,PAV;NumNeighbors=1;NumThresholdNeighbors=1;MatchId=1012;TruScore=0.301587;PctSeqSimilarity=0;PctSizeSimilarity=0.904762;PctRecOverlap=0;SizeDiff=8;StartDistance=-47;EndDistance=-47	GT	1/0
chr7	87255664	.	t	TATATATGTGTCATATATATGTGTCATATATGTGTCATATATATGTGTCATATATGTGTCATATATATGTGTCATATATGTGTCATATATGTGTCATATATGTGTCATATATGTGTCATATATGTGTC	30	.	SVTYPE=INS;SVLEN=127;SC=SKSV,cuteSV,SVIM,PAV,Dipcall;NumNeighbors=1;NumThresholdNeighbors=1;MatchId=1018;TruScore=0.28084;PctSeqSimilarity=0;PctSizeSimilarity=0.84252;PctRecOverlap=0;SizeDiff=20;StartDistance=-130;EndDistance=-130	GT	1/0
chr7	95266436	.	a	AATATATATATATATATATATATATATATATTTGGGATAACAAATATATATATATATATATATATATATATATAT,*	30	.	SVTYPE=INS;SVLEN=76;SC=SKSV,cuteSV,pbsv,SVIM,SVIM-asm,PAV,Dipcall;NumNeighbors=1;NumThresholdNeighbors=1;MatchId=1021;TruScore=0.245614;PctSeqSimilarity=0;PctSizeSimilarity=0.736842;PctRecOverlap=0;SizeDiff=20;StartDistance=49;EndDistance=49	GT	2/1
chr7	97633307	.	c	CCCTCCCTCCCTTCCTTCTTCCCTCCTTCTCTTCCCCCCTCCCTCCATCCTTCCCTTCCTCCCTCCCTTCCTTCCTTCTTCCCTCCTTCTCTTCCCCCCTCCCTCCATCCTTCCCTTCCTCCCTCCCTCCCTTCCTTCTTCCCTCCTTCTCTTCCCCCCTCCCTCCATCCTTCCCTTCCTCCCTCCCTCCCTTCCTTCTTCCCTCCTTCTCTTCCCCCCTCCCTCCATCCTTCCCTT	30	.	SVTYPE=INS;SVLEN=236;SC=SKSV,cuteSV,pbsv,SVIM,SVIM-asm,PAV,Dipcall;NumNeighbors=1;NumThresholdNeighbors=1;MatchId=1023;TruScore=0.316384;PctSeqSimilarity=0;PctSizeSimilarity=0.949153;PctRecOverlap=0;SizeDiff=12;StartDistance=36;EndDistance=36	GT	0/1
chr7	100641085	.	A	AACCAGGCTCAACGCACACAACAGCGTTCCCTGACAGCACCACCACCTCAGGCCTCAGTCAGGAACCTACAACTTCCCACAGCAGCCAAGGCTCAACAGAGGCAACACTGTCCCCTGGCAGTACCACAGCCTCATCCCTTGGTCAACAATCTACAACCTTCCACAGCAGCCCAGGCGACACTGAAACCACACTCTTACCTGACGACACCATAACCTCAGGCCTCGTGGAGGCATCTACACCCACCCACAGCAGCACTGGCTCGCTACACACAACACTGACCCCTGCCAGCTCCACAAGCGCTGGCCTTCAGGAAGAATCTACCACTTTCCAGAGCTGGCCAAGCTCAAGTGACACAACACCTTCACCTCCCGGCACCACAGCAGCCCCTGTTGAAGTATCCACAACCTACCACAGCCGCCCGAGCTCAACTCCAACAACACACTTTTCTGCCAGTTCCACAACCTTGGGCCGTAGTGAGGAATCAACAACAGTCCACAGCAGCCCAGGTGCAACTGGAACAGCACTCTTCCCTACCCGCTCTGCAACCTCAGTTCTTGTTGGAGAACCTACAACGTCACCCATCAGTTCAGGCTCAACGGAAACAACAGCGTTACCTGGCAGTACCACAACAGCAGGCCTGAGTGAGAAATCTACCACCTTCTACAGTAGCCCCAGATCACCGGACACAACACTCTCACCTGCCAGCACGACAAGCTCAGGCGTCAGTGAAGAATCCACCACCTCCCACAGCCGACCAGGCTCAACGCACACAACAGCATTCCCTGGCAGTACCACCATGCCAGGCGTCAGTCAGGAATCTACAGCTTCCCACAGCAGCCCAGGCTCCACAGACACAACACTGTCCCCTGGCAGTACCACAGCATCATCCCTTGGTCCAGAATCTACTACCTTCCACAGCGGCCCAGGCTCCACTGAAACAACACTCTTACCTGACAACACCACAGCCTCAGGCCTCCTTGAAGCATCTACGCCCGTCCACAGCAGCACTGGATCGCCACACACAACACTGTCCCCTGCCGGCTCTACAACCCGTCAGGGAGAATCTACCACCTTCCAGAGCTGGCCTAACTCGAAGGACACTACCCCTGCACCTCCTACTACCACATCAGCCTTTGTTGAGCTATCTACAACCTCCCACGGCAGCCCGAGCTCAACTCCAACAACCCACTTTTCTGCCAGCTCCACAACCTTGGGCCGTAGTGAGGAATCGACAACAGTCCACAGCAGCCCAGTTGCAACTGCAACAACACCCTCGCCTGCCCGCTCCACAACCTCAGGCCTCGTTGAAGAATCTACGACCTACCACAGCAGCCCAGGCTCAACTCAAACAATGCACTTCCCTGAAAGCGACACAACTTCAGGCCGTGGTGAAGAATCAACAACTTCCCACAGCAGCACAACACACACAATATCTTCAGCTCCTAGCACCACATCTGCCCTTGTTGAAGAACCTACCAGCTACCACAGCAGCCCGGGCTCAACTGCAACAACACACTTCCCTGACAGCTCCACAACCTCAGGCCGTAGTGAGGAATCAACAGCATCCCACAGCAGCCAAGAAACAACGGGAACAATAGTCCTACCTGCCCGCTCCACAACCTCAGTTCTTCTTGGAGAATCTACGACCTCACCCATCAGTTCAGGCTCAATGGAAACGACAGCGTTACCCGGCAGTACCACAACGCCAGGCCTCAGTGAGAAATCTACCACTTTCCACAGTAGCCCCAGATCACCAGCCACAACACTCTCACCTGCCAGCACGACAAGCTCAGGCGTCAGTGAAGAATCCACCACCTCCCACAGCCG,AACCAGGCTCAACGCACACAACAGCGTTCCCTGACAGCACCACCACCTCAGGCCTCAGTCAGGAACCTACAGCTTCCCACAGCAGCCAAGGCTCAACAGAGGCAACACTGTCCCCTGGCAGTACCACAGCCTCATCCCTTGGTCAACAATCTACAACCTTCCACAGCAGCCCAGGCGACACTGAAACCACACTCTTACCTGACGACACCATAACCTCAGGCCTCGTGGAGGCATCTACACCCACCCACAGCAGCACTGGCTCGCTACACACAACACTGACCCCTGCCAGCTCCACAAGCGCTGGCCTTCAGGAAGAATCTACCACTTTCCAGAGCTGGCCAAGCTCAAGTGACACAACACCTTCACCTCCCGGCACCACAGCAGCCCCTGTTGAAGTATCCACAACCTACCACAGCCGCCCGAGCTCAACTCCAACAACACACTTTTCTGCCAGTTCCACAACCTTGGGCCGTAGTGAGGAATCAACAACAGTCCACAGCAGCCCAGGTGCAACTGGAACAGCACTCTTCCCTACCCGCTCTGCAACCTCAGTTCTTGTTGGAGAACCTACAACGTCACCCATCAGTTCAGGCTCAACGGAAACAACAGCGTTACCTGGCAGTACCACAACAGCAGGCCTGAGTGAGAAATCTACCACCTTCTACAGTAGCCCCAGATCACCGGACACAACACTCTCACCTGCCAGCACGACAAGCTCAGGCGTCAGTGAAGAATCCACCACCTCCCACAGCCGACCAGGCTCAACGCACACAACAGCATTCCCTGGCAGTACCACCATGCCAGGCGTCAGTCAGGAATCTACAGCTTCCCACAGCAGCCCAGGCTCCACAGACACAACACTGTCCCCTGGCAGTACCACAGCATCATCCCTTGGTCCAGAATCTACTACCTTCCACAGCGGCCCAGGCTCCACTGAAACAACACTCTTACCTGACAACACCACAGCCTCAGGCCTCCTTGAATCATCTACGCCCGTCCACAGCAGCACTGGATCGCCACACACAACACTGTCCCCTGCCGGCTCTACAACCCGTCAGGGAGAATCTACCACCTTCCAGAGCTGGCCTAACTCGAAGGACACTACCCCTGCACCTCCTACTACCACATCAGCCTTTGTTGAGCTATCTACAACCTCCCACGGCAGCCCGAGCTCAACTCCAACAACCCACTTTTCTGCCAGCTCCACAACCTTGGGCCGTAGTGAGGAATCGACAACAGTCCACAGCAGCCCAGTTGCAACTGCAACAACACCCTCGCCTGCCCGCTCCACAACCTCAGGCCTCGTTGAAGAATCTACGACCTACCACAGCAGCCCGGGCTCAACTCAAACAATGCACTTCCCTGAAAGCGACACAACTTCAGGCCGTGGTGAAGAATCAACAACTTCCCACAGCAGCACAACACACACAATATCTTCAGCTCCTAGCACCACATCTGCCCTTGTTGAAGAACCTACCAGCTACCACAGCAGCCCGGGCTCAACTGCAACAACACACTTCCCTGACAGCTCCACAACCTCAGGCCGTAGTGAGGAATCAACAGCATCCCACAGCAGCCAAGACGCAACGGGAACAATAGTCCTACCTGCCCGCTCCACAACCTCAGTTCTTCTTGGAGAATCTACGACCTCACCCATCAGTTCAGGCTCAATGGAAACGACAGCGTTACCCGGCAGTACCACAACGCCAGGCCTCAGTGAGAAATCTACCACTTTCCACAGTAGCCCCAGATCACCAGCCACAACACTCTCACCTGCCAGCACGACAAGCTCAGGCGTCAGTGAAGAATCCACCACCTCCCACAGCCG	30	.	SVTYPE=INS;SVLEN=3656;SC=SKSV,Dipcall;NumNeighbors=3;NumThresholdNeighbors=1;MatchId=1043;TruScore=0.22972;PctSeqSimilarity=0;PctSizeSimilarity=0.689161;PctRecOverlap=0;SizeDiff=-1649;StartDistance=158;EndDistance=158	GT	2/1
chr7	100661242	.	t	TGGGACCCCTTCCCTTCCCCCTGGGACTCCCTCCCTCCCCCTGGGACCCCTTCCCTTCCCCCTGGGACTCCCTCCCTCCCCC	30	.	SVTYPE=INS;SVLEN=81;SC=SKSV,cuteSV,pbsv,SVIM,SVIM-asm,PAV,Dipcall;NumNeighbors=1;NumThresholdNeighbors=1;MatchId=1049;TruScore=0.267327;PctSeqSimilarity=0;PctSizeSimilarity=0.80198;PctRecOverlap=0;SizeDiff=-20;StartDistance=-194;EndDistance=-194	GT	0/1
chr7	102188284	.	g	GAAAGAAAGAAAGAAAGAAAGAAAGAAAGAAAGAAAGAAAGAAAGAAAGAAAGAA	30	.	SVTYPE=INS;SVLEN=54;SC=SKSV,SVIM-asm,Dipcall;NumNeighbors=1;NumThresholdNeighbors=1;MatchId=1053;TruScore=0.327161;PctSeqSimilarity=0;PctSizeSimilarity=0.981481;PctRecOverlap=0;SizeDiff=1;StartDistance=-1;EndDistance=-1	GT	0/1
chr7	102190350	chr7-102190351-INS-85	G	GTGTCTAGTAATTTTTTTTTTTTTTTTTGAAGCAGGGTCTTGCTGTGTCACTCAGGCTGGAGTGCAGTGGTGCGATCAGAGCTCAC	.	.	SVTYPE=INS;SVLEN=85;SC=SKSV,PAV;NumNeighbors=1;NumThresholdNeighbors=1;MatchId=1054;TruScore=0.32549;PctSeqSimilarity=0;PctSizeSimilarity=0.976471;PctRecOverlap=0;SizeDiff=2;StartDistance=1;EndDistance=1	GT	0/1
chr7	105051757	.	a	AGGCAGAGACGCTCCTCACTTCCCAGACTGGGCAGCCAGGCAGAGGGGCTCCTCACGTCCCAGACGATGGGCGGCCG	30	.	SVTYPE=INS;SVLEN=76;SC=SKSV,cuteSV,SVIM,SVIM-asm,PAV,Dipcall;NumNeighbors=1;NumThresholdNeighbors=1;MatchId=1060;TruScore=0.316667;PctSeqSimilarity=0;PctSizeSimilarity=0.95;PctRecOverlap=0;SizeDiff=-4;StartDistance=56;EndDistance=56	GT	1/0
chr7	106271831	chr7-106271832-INS-546	C	CTCAGTCCAACCTCTGCTTCCATCACTCCAACCTCTGCTTCCATCATTCCAACCTCTGCTTCCCTCATTCCAACCTCTGCTTCCCTCATTCCAACCTCTGCTTCCATCAGTCCAACCTCTGGTTCCATCAGTCCAACCTCTGCTTCCATCAGTCCAACCTCTGCTTCCCTCAAACCAACCTCTGCTTCCCTCATTCCAACCTCTGCTTCCCTCAGTCCAACCTCTGCTTCCATCAGTCCAACCTCTGCTTCCATCACTCCAGACTCTGCTTCCATCATTCCAACCTCTGCTTCCATCATTCCAACCTCTGCTTCCCTCATTCCAACCTCTGCTTCCCTCATTCCAACCTCTGCTTCCATCAGTCCAACCTCTGCTTCCATCATTCCAACCTCTGCTTCCATCAGTCCAACCTCCGCTTCCATCATTCCAACCTCTGCTTCCCTCATTCCAACCTCTGCTTCCCTCATTCCAACCTCTTCTTCCCTCATTCCAACCTCTTCTTCCCTCATTCCAACCTCTGCTTCCCTCATTCCAACCTCTGCTTCCA	.	.	SVTYPE=INS;SVLEN=546;SC=SKSV,SVIM-asm,PAV;NumNeighbors=1;NumThresholdNeighbors=1;MatchId=1063;TruScore=0.321734;PctSeqSimilarity=0;PctSizeSimilarity=0.965201;PctRecOverlap=0;SizeDiff=19;StartDistance=-171;EndDistance=-171	GT	1/1
chr7	107617306	.	t	TTCCTTCCTTTCCTCTCCCTCCTTCCTTCCTTTCCTCTCCCTCCTTCCTTCCTTTCCTCTTCCTCCTTCCTTCCTTTCCTCTCTCTCCTTCCTTCCTTTCCTCTCCCTCCTTCCTTCCTTTCCTCTCCCTCCTTCCTTCCTTTCCTCTCCCTCCTTCCTTCCTTTCCTC	30	.	SVTYPE=INS;SVLEN=168;SC=SKSV,cuteSV,SVIM,SVIM-asm,PAV,Dipcall;NumNeighbors=1;NumThresholdNeighbors=1;MatchId=1072;TruScore=0.265403;PctSeqSimilarity=0;PctSizeSimilarity=0.796209;PctRecOverlap=0;SizeDiff=-43;StartDistance=-43;EndDistance=-43	GT	0/1
chr7	112437344	.	a	AATATATAATATAATTATATAAATATATATATTATATATAATATTATATAAATATATAATATAATTATATAAATATATATTATATATAATATATAAATATATAATATAATATAATTATATAATATATAATTATATTATATATATATAATTATATAAATATATAATTATATATATATAATATAATTATATAAATATATAATTATATAATATAATTATATAATTATATAAATATATTATATAATTATATAAATATATAATTATATTATATATATAATTATATAATTATATAATTATATAAATATATATATATAATTATATAAATATATAATTATATTATATATAATATAATTATATAAATATATAATTATATTATATATAATATAATTATATAAATATATAATTATATACATATATAATTATATAAATATATATAATATAATTATATACATATATAATTATATAAATATATATAATATAATTATATACATATATAATTATATAAATATATATAATATAATTATATAAATATATAATTATATAAAT,AATATATAATATAATTATATAAATATATATATTATATATAATATTATATAAATATATAATATAATTATATAAATATATATTATATATAATATATAAATATATAATATAATATAATTATATAATATATAATTATATTATATATATATAATTATATAAATATATAATTATATATATATAATATAATTATATAAATATATAATTATATAATATAATTATATAATTATATAAATATATTATATAATTATATAAATATATAATTATATTATATATATAATTATATAATTATATAATTATATAAATATATATATATAATTATATAAATATATAATTATATTATATATAATATAATTATATAAATATATAATTATATTATATATAATATAATTATATAAATATATAATTATATACATATATAATTATATAAATATATATAATATAATTATATACATATATAATTATATAAATATATATAATATAATTATATACATATATAATTATATAAAT	30	.	SVTYPE=INS;SVLEN=1047;SC=SKSV,SVIM-asm,PAV,Dipcall;NumNeighbors=1;NumThresholdNeighbors=1;MatchId=1076;TruScore=0.167781;PctSeqSimilarity=0;PctSizeSimilarity=0.503343;PctRecOverlap=0;SizeDiff=520;StartDistance=-90;EndDistance=-90	GT	1/2
chr7	113134158	.	tttatatatgatatacatgtattatatatgatatacatgtatatatgatatacatgtatatatgatatacatata	T	30	.	SVTYPE=DEL;SVLEN=74;SC=SKSV,cuteSV,pbsv,SVIM,SVIM-asm,PAV,Dipcall;NumNeighbors=1;NumThresholdNeighbors=1;MatchId=1079;TruScore=0.504107;PctSeqSimilarity=0;PctSizeSimilarity=0.961039;PctRecOverlap=0.551282;SizeDiff=-3;StartDistance=-32;EndDistance=-35	GT	1/0
chr7	113931923	.	a	ATATAGATAATATATAGAATATATATTATAGATAATATATAGAATATATATTATAGATAATATATAGAATATATAT	30	.	SVTYPE=INS;SVLEN=75;SC=SKSV,cuteSV,pbsv,SVIM,SVIM-asm,PAV,Dipcall;NumNeighbors=1;NumThresholdNeighbors=1;MatchId=1084;TruScore=0.191111;PctSeqSimilarity=0;PctSizeSimilarity=0.573333;PctRecOverlap=0;SizeDiff=32;StartDistance=-63;EndDistance=-63	GT	1/1
chr7	117504779	.	c	CATATATTCATATATATTCATTCAATATATATTCATATATATTCATTCAATATATATTCATATATATTCATTCAAT	30	.	SVTYPE=INS;SVLEN=75;SC=SKSV,cuteSV,SVIM,SVIM-asm,PAV,Dipcall;NumNeighbors=1;NumThresholdNeighbors=1;MatchId=1088;TruScore=0.252525;PctSeqSimilarity=0;PctSizeSimilarity=0.757576;PctRecOverlap=0;SizeDiff=-24;StartDistance=-87;EndDistance=-87	GT	0/1
chr7	131836095	.	g	GAGGAGGAGGAGGAAGAAGGAGGAGGAGGAGGAAGAAGAAGGAGGAGGAGGAGAAAGGAGGAGGAGGAGGAGAAAGGAGGAGGAGGAGGAGGA	30	.	SVTYPE=INS;SVLEN=92;SC=SKSV,cuteSV,SVIM-asm,PAV,Dipcall;NumNeighbors=1;NumThresholdNeighbors=1;MatchId=1100;TruScore=0.286604;PctSeqSimilarity=0;PctSizeSimilarity=0.859813;PctRecOverlap=0;SizeDiff=-15;StartDistance=-13;EndDistance=-13	GT	0/1
chr7	133541877	.	a	ATATATATATATATATACGTGTATGTGTATATATATATACACACGTATATATATATATACGTATATATATATATACGTATATATATATATGTATATATATATATACG	30	.	SVTYPE=INS;SVLEN=106;SC=SKSV,cuteSV,pbsv,SVIM,SVIM-asm,PAV,Dipcall;NumNeighbors=1;NumThresholdNeighbors=1;MatchId=1102;TruScore=0.308176;PctSeqSimilarity=0;PctSizeSimilarity=0.924528;PctRecOverlap=0;SizeDiff=8;StartDistance=-11;EndDistance=-11	GT	1/0
chr7	136267195	.	t	TGTATATGTATTTATATACATATATACATACAATATGTATATGTATTTATATACATATATACATACAATATGTATATGTATTTATATACATATATACATACAATATGTATATGTATTTATATACATATATACATACAATATGTATATGTATTTATATACATATATACATACAATATGTATATGTATTTATATACATATATACATACAATAGGTATATGTATTTATATACATATATACATACAATAG	30	.	SVTYPE=INS;SVLEN=245;SC=SKSV,pbsv,SVIM-asm,PAV,Dipcall;NumNeighbors=1;NumThresholdNeighbors=1;MatchId=1105;TruScore=0.310204;PctSeqSimilarity=0;PctSizeSimilarity=0.930612;PctRecOverlap=0;SizeDiff=17;StartDistance=140;EndDistance=140	GT	1/0
chr7	139650463	.	A	ACCCTCCATCTACGGGACCCCCTCGCCCTCCATCTACGGGACCCCCTCGCCCTCCATCTACGGGACCCCCTCGCCCTCCATCTACGGGACCCCCTCGCCCTCCATCTACGGGACCCCCTCGCCCTCCATCTACGGGACCCCCTCGCCCTCCATCTACGGGACCCCCTCGCCCTCCATCTACGGGACCCCCTCGCCCTCCATCTACGGGACCCCCTCGCCCTCCATCTACGGGACCCCCTCGCCCTCCATCTACGGGACCCCCTCGCCCTCCATCTACGGGACCCCCTCGCCCTCCATCTACGGGACCCCCTCG,ACCCTCCATCTACGGGACCCCCTCGCCCTCCATCTACGGGACCCCCTCG	30	.	SVTYPE=INS;SVLEN=362;SC=SKSV,cuteSV,pbsv,SVIM-asm,PAV,Dipcall;NumNeighbors=1;NumThresholdNeighbors=1;MatchId=1108;TruScore=0.290976;PctSeqSimilarity=0;PctSizeSimilarity=0.872928;PctRecOverlap=0;SizeDiff=46;StartDistance=-31;EndDistance=-31	GT	1/2
chr7	142527903	.	catatatatatgtatgtgcccacacacacacatatatatatgtatgtgcccacacacacat	C	30	.	SVTYPE=DEL;SVLEN=60;SC=SKSV,cuteSV,pbsv,SVIM,SVIM-asm,Dipcall;NumNeighbors=1;NumThresholdNeighbors=1;MatchId=1117;TruScore=0.403916;PctSeqSimilarity=0;PctSizeSimilarity=0.916667;PctRecOverlap=0.295082;SizeDiff=5;StartDistance=-43;EndDistance=-38	GT	0/1
chr7	148063020	chr7-148063021-INS-84	G	GTATGCGTATGCGTGTATACATGTATGCGTATGCGTGTATACATGTATGCGTATGCGTGTATACATGTATGCGTATGCGTGTATA	.	.	SVTYPE=INS;SVLEN=84;SC=SKSV,cuteSV,pbsv,SVIM,PAV;NumNeighbors=1;NumThresholdNeighbors=1;MatchId=1126;TruScore=0.325397;PctSeqSimilarity=0;PctSizeSimilarity=0.97619;PctRecOverlap=0;SizeDiff=2;StartDistance=-49;EndDistance=-49	GT	0/1
chr7	148314110	.	T	TCAACACACGGGAATTACAGATCCCTCCCTCAGCACACGGGAATTACAGATCCCTCCCG	30	.	SVTYPE=INS;SVLEN=58;SC=SKSV,cuteSV,SVIM,SVIM-asm,PAV,Dipcall;NumNeighbors=1;NumThresholdNeighbors=1;MatchId=1127;TruScore=0.327586;PctSeqSimilarity=0;PctSizeSimilarity=0.982759;PctRecOverlap=0;SizeDiff=1;StartDistance=-8;EndDistance=-8	GT	0/1
chr7	148641246	.	AATATAACatatattatgtatatattatgtatataatataacatatattatgtatatattatgt	A	30	.	SVTYPE=DEL;SVLEN=63;SC=SKSV,cuteSV,SVIM,SVIM-asm,Dipcall;NumNeighbors=2;NumThresholdNeighbors=1;MatchId=1130;TruScore=0.221053;PctSeqSimilarity=0;PctSizeSimilarity=0.663158;PctRecOverlap=0;SizeDiff=-32;StartDistance=-227;EndDistance=-259	GT	1/0
chr7	149734292	chr7-149734293-INS-80	A	AGCTCTCAGTCCCCACTCTCGTGGGGGGTGCCTCCCCCTCCTGCGATGGGGGTCCTCAGAGCCGGGGGGGAAGAGGGTCTG	.	.	SVTYPE=INS;SVLEN=80;SC=SKSV,cuteSV,pbsv,SVIM,PAV;NumNeighbors=1;NumThresholdNeighbors=1;MatchId=1131;TruScore=0.329218;PctSeqSimilarity=0;PctSizeSimilarity=0.987654;PctRecOverlap=0;SizeDiff=-1;StartDistance=181;EndDistance=181	GT	0/1
chr7	151230584	svim.INS.10927	T	TCTCTTTCTTCCTTCCTTTCTTTCTTTCTTTCTTTCTTTCTTTCTTTCTTTCTTTCTTTCTTTCTTTCTTTCTTTCTT	11	PASS	SVTYPE=INS;SVLEN=77;SC=SKSV,cuteSV,SVIM;NumNeighbors=1;NumThresholdNeighbors=1;MatchId=1138;TruScore=0.238095;PctSeqSimilarity=0;PctSizeSimilarity=0.714286;PctRecOverlap=0;SizeDiff=22;StartDistance=-7;EndDistance=-7	GT	0/1
chr7	151300509	.	A	ACGCTCCGTCCTCACCGCACACGGAGGGACACGCTCCATACTCACCGCACACGGAGGGACACGCTCCGTCCTCACCGCACACGGAGGGACACGCTCCGTCCTCACCGCACACGGAGGGACACGCTCCGTCCTCACCGCACAGAGGGACACGCTCCGTCCTCACCGCACACGGAGGGACACGCTCCGTCCTCACCGCACACGGAGGGACACGCTCCGTCCTCACCGCACACGGAGGGACACGCTCCATACTCACCGCACACGGAGGGACACGCTCCGTCCTCACCGCACACGGAGGGACACGCTCCGTCCTCACCGCACACGGAGGGACACGCTCCGTCCTCACCGCACAGAGGGACACGCTCCGTCCTCACCGCACACGGAGGGACACGCTCCGTCCTCACCGCACACGGAGGGACACGCTCCGTCCTCACCGCACACGGAGGGACACGCTCCGTCCTCACCGCACACGGAGGGACACGCTCCGTCCTCACCGCACACGGAGGGACACGCTCCGTCCTCACCGCACACGGAGGGACACGCTCCGTCCTCACCGCACACGGAGGCACCCGCTCCGTCCTCACCGCACACGGAGGCACC	30	.	SVTYPE=INS;SVLEN=596;SC=SKSV,SVIM-asm,PAV,Dipcall;NumNeighbors=1;NumThresholdNeighbors=1;MatchId=1139;TruScore=0.316348;PctSeqSimilarity=0;PctSizeSimilarity=0.949045;PctRecOverlap=0;SizeDiff=-32;StartDistance=339;EndDistance=339	GT	1/0
chr7	152319117	.	tatatatatatatgtgtgtgtgtgtgtgtatatatatatatatatacacacacacacacac	T	30	.	SVTYPE=DEL;SVLEN=60;SC=SKSV,cuteSV,pbsv,SVIM,SVIM-asm,PAV,Dipcall;NumNeighbors=1;NumThresholdNeighbors=1;MatchId=1144;TruScore=0.562386;PctSeqSimilarity=0;PctSizeSimilarity=0.916667;PctRecOverlap=0.770492;SizeDiff=5;StartDistance=9;EndDistance=14	GT	1/1
chr7	153759391	.	G	GAGGACCCCCATCGCAGGAGGGGGAGGCACCCCCCACGAGAGTGGCGACTGAGAGCTATCCCCTCTTCTGCCCCTGGCTGTTAGTACCCCCATCGCAGGGTGGGGGAGGCACCCCCCCGTGAGGCAGGGACTGAGAGCCAGTCCCTCTTCCCCCCCTGGCTCTT	30	.	SVTYPE=INS;SVLEN=163;SC=SKSV,SVIM-asm,PAV,Dipcall;NumNeighbors=1;NumThresholdNeighbors=1;MatchId=1148;TruScore=0.167695;PctSeqSimilarity=0;PctSizeSimilarity=0.503086;PctRecOverlap=0;SizeDiff=-161;StartDistance=-368;EndDistance=-368	GT	1/0
chr7	154448137	.	G	GGGCAGTCGAGAGGGAGCTCGGGGGAGAGCTGGGAGAAGGGGCAGTCGAGAGGGAGGTGGGGGGAGAGCTGGGAGAAGGGGCAGTCGAGAGGGAGGTGGGGGGAGAGCTGGGAGAAGGGGCAGTCGAGAGGGAGGTGGGGGGAGAGCTGGGAGAAGGGGCAGTCGAGAGGGAGGTGGGGGGAGAGCTGGGAGAAGA	30	.	SVTYPE=INS;SVLEN=195;SC=SKSV,cuteSV,SVIM,SVIM-asm,PAV,Dipcall;NumNeighbors=1;NumThresholdNeighbors=1;MatchId=1153;TruScore=0.331624;PctSeqSimilarity=0;PctSizeSimilarity=0.994872;PctRecOverlap=0;SizeDiff=1;StartDistance=135;EndDistance=135	GT	0/1
chr7	154541124	.	g	GGTGAGGGAGCATAGGACGGGAAAGAGGGATGGAGGCTTTACTGTGAGAGT	30	.	SVTYPE=INS;SVLEN=50;SC=SKSV,SVIM,SVIM-asm,PAV,Dipcall;NumNeighbors=2;NumThresholdNeighbors=1;MatchId=1155;TruScore=0.326797;PctSeqSimilarity=0;PctSizeSimilarity=0.980392;PctRecOverlap=0;SizeDiff=-1;StartDistance=-282;EndDistance=-282	GT	1/0
chr7	155000212	pbsv.INS.22461	T	TGTGACAGTGTGTGTGTCTGTGTGGGGGAATGGGTGTGAGCAGGTGTGTGGGAATGTGTGTGTGGGAATGGGTGTGAGTGTGTGGGAATGTATGTGGGAATGGGTGTGTGTGTGGGAATGGGTGTGTGTGTGGGAATGGGTGTGTGTGTGGGAATGGGTGTGAGTGTGTATGTGGGAATGTGAGTGTGTGAGTGGGAATGGGTGTGTGTGTGGGAATGTGTGTGTGGGAATGGGTGTGTGGGGGCATGTGAGTGTGTGTGTGGGAATGGGTGTGTGGGGGCATGTGAGTGTGTGTGGGAATGGGTGTGTGTATGAGTGTGCCTGTGTGTGGGAATGTGTGTGGGAATGGGTGTGTGGGGGGGAATGTGTGTGTGGGAATGGGTGTGTGTGTGACAGTGTGTGTGTCTGTGTGGGGGAATGGGTGTGAGCAGGTGTGTGGGAATGTGTGTGTGGGAATGGGTGTGAGTGTGTGGGAATGTGTGTGGGAATGG	.	PASS	SVTYPE=INS;SVLEN=490;SC=SKSV,cuteSV,pbsv;NumNeighbors=1;NumThresholdNeighbors=1;MatchId=1157;TruScore=0.298639;PctSeqSimilarity=0;PctSizeSimilarity=0.895918;PctRecOverlap=0;SizeDiff=51;StartDistance=238;EndDistance=238	GT	0/1
chr7	155120717	chr7-155120718-INS-491	A	ACAAAGACACCCACATCCTCATCTCTCCCTCTCCCCAGAGACACCCACATCATCTCTCCCTCTCCCCAGAGACACCCACATCCTCATCTCTCCCTCCCCAAAGACACCCACATCCTCATCTCTCCCTCTCCCCAAAGACACCCACATTCTCATCTCTCCCTCCCCAAAGACACCCACATCCTCATCTCTCCCTCCCCAAAGACACTCACATCCTCATCTCTCCCTCTCCCCAAAGACACCCACATCCTCATCTCTCCCTCTCCCCAAAGACACCCACATCCTCATCTCTCCCTCCCTAAAGACACCCACATCCTCATCTCTCCCTCTCCCCAAAGACACCCACATCCTCATCTCTCCCTCCCCAAAGACACCCACATCCTCATCTCTCCCTCCCCAGACGCCCACATCCTCATCTCTCCCTCCCCCCAAAGACACCCACATCCTCATCTCTCCCTCTCCCCAGAGACACCCACATCCTCATCTCTCTCTCCC	.	.	SVTYPE=INS;SVLEN=491;SC=SKSV,cuteSV,SVIM,PAV;NumNeighbors=1;NumThresholdNeighbors=1;MatchId=1162;TruScore=0.277872;PctSeqSimilarity=0;PctSizeSimilarity=0.833616;PctRecOverlap=0;SizeDiff=-98;StartDistance=-64;EndDistance=-64	GT	1/1
chr7	155159803	.	c	CCCTCCCGGACGGGGCGGCTGGCCGGGCAGAGGGGCTCCTCACTTCCCAGTAGGGGCGGCCGGGCAGAGGCGCCCCTCA	30	.	SVTYPE=INS;SVLEN=78;SC=SKSV,cuteSV,pbsv,SVIM,SVIM-asm,PAV,Dipcall;NumNeighbors=2;NumThresholdNeighbors=1;MatchId=1167;TruScore=0.209402;PctSeqSimilarity=0;PctSizeSimilarity=0.628205;PctRecOverlap=0;SizeDiff=29;StartDistance=-259;EndDistance=-259	GT	1/1
chr7	155160015	.	a	ACCCCCCACCTCCCTCCCGGACGGGGCGGCTGGCCGGGCGGGGGGCTGATCCCCCCACCTCCCTCCCGGACGGGGCGGCTGGCCGGGCGGGGGGCTGACCCCCCACCTCCCTCCCGGACGGGGCGGCTGGCCGGGCGGGGGGCTGAC	30	.	SVTYPE=INS;SVLEN=146;SC=SKSV,SVIM-asm,Dipcall;NumNeighbors=1;NumThresholdNeighbors=1;MatchId=1168;TruScore=0.219219;PctSeqSimilarity=0;PctSizeSimilarity=0.657658;PctRecOverlap=0;SizeDiff=-76;StartDistance=76;EndDistance=76	GT	1/1
chr7	155200008	.	g	GGTGTGGGAGTGTGGAGTGTGGGGTGTGAGAGTGTGGGGTGTCGGAGTGTGGGGTGTGGGAGTGTGGA	30	GAP2	SVTYPE=INS;SVLEN=67;SC=SKSV,Dipcall;NumNeighbors=1;NumThresholdNeighbors=1;MatchId=1171;TruScore=0.190883;PctSeqSimilarity=0;PctSizeSimilarity=0.57265;PctRecOverlap=0;SizeDiff=-50;StartDistance=-426;EndDistance=-426	GT	1/.
chr7	155409446	.	ATGTACCCTGATGGGTGTGAGGTGGTATTTCTGTGTTGTAACGTGTGTACCCTGATGGGTGTGAGGTGGTATTTCTGTGTTGTAACATGTGTACCCTGATGGGTGTGAAGTGGTATTTCTGTGTTTTAATGTGTGTACCCCGATGGGTGTGAAGTGGTATTTCTGTGTTTTAAGGCGTGTACCCTGATGGGTGTGAGGTGGTATTTCTGCATTTTAACGTGTGTACCCTGATGGGTGTGAGGTGGTATTTCTGCATTTTAACGTGTGTACCCTGATGGGTGTGAGGTGGTATTTCTGTGTTTTAAGGCGTGTACCCCGATGGGTGTGAAGTGGTATTTCTGTGTTTTAAGGTGTGTACCCTGATGGGTGTGAGGTGGTATTTCTGTGTTTTAAGGTGTGTaccctgatgggtgtgaagtggtatttctgtgttttaatttgtgtaccctgatgggtgtgaagtggtatttctgtgttttaatttgtgtaccctgatGGGTGTGAAGTGGTATTTCTGTGTTGTAACATGTGTACCCTGATGGGTGTGAGGTGGTATTTCTGTGTTTTAATGTGTGTAACCTGATGGGTGTGAGGTGGTATTTCTGTGTTGTAATGTGTGTACCCTGATGGGTGTGAGGTGGTATTTCTGTGTTGTAATATGTGTACCCTGATGGGTGTGAGGTGGTATTTCTGTGTTGTAATGTGTGTACCCTGATGGGTGTGAGGTGGTATTTCTGTGTTGTAATGTG	A	30	.	SVTYPE=DEL;SVLEN=748;SC=SKSV,SVIM-asm,PAV,Dipcall;NumNeighbors=1;NumThresholdNeighbors=1;MatchId=1180;TruScore=0.362626;PctSeqSimilarity=0;PctSizeSimilarity=0.820856;PctRecOverlap=0.267023;SizeDiff=134;StartDistance=415;EndDistance=549	GT	1/0
chr7	157149939	chr7-157149940-INS-78	T	TTCTTTCTTTCTTTCTTTCTTTCTTTCTTTCTTCCTTTCTTTCCTTTCTTTCCTTTCTTTCCTTTCTTTCCTTTCCTTC	.	.	SVTYPE=INS;SVLEN=78;SC=SKSV,cuteSV,pbsv,SVIM,PAV;NumNeighbors=1;NumThresholdNeighbors=1;MatchId=1195;TruScore=0.320988;PctSeqSimilarity=0;PctSizeSimilarity=0.962963;PctRecOverlap=0;SizeDiff=-3;StartDistance=32;EndDistance=32	GT	1/1
chr7	157346743	.	G	GCGTGCCCTCCTGGGCATGGGTGCGGCCAGGCCGGGCGCCGGATCCTGCCCGCTCT	30	.	SVTYPE=INS;SVLEN=55;SC=SKSV,cuteSV,SVIM,SVIM-asm,PAV,Dipcall;NumNeighbors=1;NumThresholdNeighbors=1;MatchId=1198;TruScore=0.321212;PctSeqSimilarity=0;PctSizeSimilarity=0.963636;PctRecOverlap=0;SizeDiff=2;StartDistance=-154;EndDistance=-154	GT	1/1
chr7	157489622	svim_asm.DEL.5225	GTCTACTCATGCATACTGGGTCTTGGCAGAGCCCTCACCGTCTACCCATGCATACTGGGTCTTGGCAGAGCCCTCACCA	G	.	PASS	SVTYPE=DEL;SVLEN=78;SC=SKSV,cuteSV,SVIM,SVIM-asm;NumNeighbors=1;NumThresholdNeighbors=1;MatchId=1201;TruScore=0.599048;PctSeqSimilarity=0;PctSizeSimilarity=0.974359;PctRecOverlap=0.822785;SizeDiff=2;StartDistance=-14;EndDistance=-12	GT	1/0
chr7	157518057	.	G	GCCAGACCCTCGCCTCCCAGGAGAACTGGATATCTACACGCAGAGGAGTGAGCCAGACCCTCACCTCCCAGGAGAACTGGATATCCACACGCAGAGGACGGCGGCCAGACCCTCACCTCCCAGGAGAACTGGATATCCACACGCAGAGGAGTGAGCCAGACCCTCGCCTCCCAGGAGAACTGGATATCCACACGCAGAGGAGTGAGCCAGACCCTCGCCTCCCAGGAGAACTGGATATCCACATGCAGAGGAGTGAGCCAGACCCTCACCTCCCAGGAGAACTGGATATCCACACGCAGAGGAGTGAGCCAGACCCTCGCCTCCCAGGAGAACTGGATACCTACACCCAGAGGAGTGTGGCCATACCCTCGCCTCCCAGGAGAACTGGATATCTACACACAGAGGAGTGAGCCAGACCCTCGCCTCCCAGGAGAACTGGATATCTACACACAGAGGAGTGAGCCAGACCCTCGCCTCCCAGGAGAACTGGATATCCACATGCAGAGGAGTGAGCCAGACCCTCACCTCCCAGGAGAACTGGATATCCACACGCAGAGGACGGCGGCCAGACCCTCACCTCCCAGGAGAACTGGATATCCACACGCAGAGGAGTGAGCCAGACCCTCGCCTCCCAGGAGAACTGGATATCTACACGCAGAGGAGTGAGCCAGACCCTCGCCTCCCAGGAGAACTGGATATCCACATGCATAGGAGTGAGCCAGACCCTCACCTCCCAGGAGAACTGGATATCCACACGCAGAGGACGGCGGCCAGACCCTCACCTCCCAGGAGAACTGGATATCCACATGCAGAGGAGTGAGCCAGACCCTCACCTCCCAGGAGAACTGGATATCCACACGCAGAGGACGGCGGCCAGACCCTCACCTCCCAGGAGAACTGGATATCCACACGCAGAGGAGTGAGCCAGACCCTCGCCTCCCAGGAGAACTGGATATCCACACGCAGAGGAGTGAACCAGACCCTCGCCTCCCAGGAGAACTGGATATCCACACGCAGAGGAGTGAGCCAGACCCTCGCCTCCCAGGAGAACTGGATATCTACACGCAGAGGAGTGAGCCAGACCCTCGCCTCCCAGGAGAACTGGATATCCACATGCAGAGGAGTGAGCCAGACCCTCGCCTCCCAGGAGAACTGGATACCTACACCCAGAGGAGTGTGGCCATACCCTCGCCTCCCAGGAGAACTGGATATCTACACACAGAGGAGTGA	30	.	SVTYPE=INS;SVLEN=1229;SC=SKSV,cuteSV,pbsv,SVIM-asm,PAV,Dipcall;NumNeighbors=1;NumThresholdNeighbors=1;MatchId=1203;TruScore=0.210085;PctSeqSimilarity=0;PctSizeSimilarity=0.630256;PctRecOverlap=0;SizeDiff=-721;StartDistance=69;EndDistance=69	GT	1/0
chr7	157525212	chr7-157525213-INS-574	T	TGCGCCCAGCACAGTTACCCTTTCCCGTCCCATGCGCCCAGCACAGTTACCCTTTCCCGTCCCATGGCCCAGCACAGTTACCCTTTTCCGCCCCATGGCCCAGCACAGTTACTCTTTTCCACCCCATGCGCCCAGCACAGTTACCCTTTCCCGTCCCATGCGCCCAGCACAGTTACTCTTTTCCGCCCCATGCGCCCAGCACAGTTACCCTTTCCCGTCCCATGCGCCCAGCACAGTTACCCTTTCCCGCCCCATGCGCCCAGCACAGTTACCCTTTCCCGTCCCATGAGCCCAGCACAGTTACCCTTTTCCGCCCCACGCGCCCAGCACAGTTACCCTTTCCCGTCCCACGCGCCCAGCACAGTTACCCTTTCCCGTCCCACGCGCCCAGCACAGTTACCCTTTCCCGCCCCACGCGCCCAGCACAGTTACCCTTTCCCGCCCCACGCGCCCAGCACAGTTACCCTTTCCCGTCCCACGCGCCCAGCACAGTTACCCTTTCCCGTCCCACGCGCCCAGCACAGTTACCCTTTCCCGCCCCACGCGCCCAGCACAGTTACCCTTTCCCGCCCCAC	.	.	SVTYPE=INS;SVLEN=574;SC=SKSV,pbsv,SVIM-asm,PAV;NumNeighbors=1;NumThresholdNeighbors=1;MatchId=1209;TruScore=0.24158;PctSeqSimilarity=0;PctSizeSimilarity=0.724739;PctRecOverlap=0;SizeDiff=158;StartDistance=-396;EndDistance=-396	GT	1/1
chr7	157568987	pbsv.INS.22596	C	CCACTTTCTCCATCTCTTCCTCCTCTTCTTCCTCCTCCCTCTCTCCTCTCTTCTCCTCCCTCTCCCCTCCTCCCTCTCCTCCTCCTCCCTTTCTCCTTACTCTCCTCCTACTCTCTCCTCCTCCTCTCCTCCTCCCTCTCCTCCTCCTCTCTCTCCTCCTCCCTCTCCTCCTCCTCCCTCTCCTCCTCTCTCCTTCTCCTCACTCTCCTCCTCTCTCCTTCTCCTCACTCTCCTCCTCCTCCCTCTCCTCCTCTCTCCTCCTCCTCTCTCCTCCTTCTCACTCTCCTCTTCCTCTCTCCTCCTCCTCACTCTCCTCTTCCTCTCTCCTTCTCCTCTCTCTCCTCCTCCTCTCTCCTTCTCCTCACTCTCCTCCTCCTCTCTCCTCCTCCTCACTCTCCTCCTCCCTCCTCCTCCTCACTCTCCTCCTCCCTCCTCCTCCTCTCTCCTCCTCCCTCTCCTCCTCCTCTCTCCTCCTCCTCCATCTCCTCCTCCCTCTCTTCTTCCTCCTGCTCTTCCTCTTCCTCCCTCTCCTCCTCCTCCCTCTTCTCCTCCCTCTCCTCCTCCCTCTCCTCCTCTTCCCTCTCCTCCTCATCTCCTTCTCCTCCTTCTCCTCCTCCATTTCCTCCTCTTTGCTCTCCTCCTCATCTCCTTCTCCTCCTTCTCCTCCTCCATCTCCTCCTCCTTCTTCTCCCTCTCCTCCTTGCTCTTCTCCTAATCCTCCTTCCTTTCCTCTTCCTCTTCCCTCTCCTCCTCCTCCCTCTCCTCCTCCTCCCTCTCCTCCTCCTCCCTCTCCTCCTCCTCCCTCTCCTCCTCCTCCCTCTCCTCCTCCTTCCTCTCCTTTTCCCTCTCCTCCTCCTCCCTCTCCTCCTCCTCCCTCCTCTCCGTCTCCACCTCCTCCTTCTCCTCCTCCTCCCTCTCCTCCTCCTCTTCCTCCCTCTCCTCCTCCTCCATCTCCTCCTCCTCCATCTCCTCCTCTTCTTCCTCCCTCTTCTCCTCCTCCCTCTCCTCCTCCTCTTCCTCTCCTCCTCCCTCTCCTCCTCCTCCCTCTCCTCCTCCTCCTCCCTCTTCTCCTCCTCCCTCCTCTCCCTCTTCACCTCCTCCCTGTCCTACTTCTCCCTCTCCTCCTCTTCCTCACTTTCCTGCTCCTCCTCCATCTCCTCCTCCTCTTCCTCCCTCCTCTCCTCCTCCCTCCTCCTCCTCCCTCTCCTCCTCCTCCCTCTCCTCCTCCCTCTCCTCATCCTCTCTCCTCCCTCTCCTCCTACCTTTCCTCCTCCTCTTCCTCCCTCTCCTCCTCCCTTTCCTCCTCCACTTCCTCCTCCCTCTCCTCCCTCTCTTCCTCCTCCCTCTCCTCCTCCTCCCTCTCCTCCTCCTCCCTCTCCTCCTCCATCTCCTCCTCCTTCTCCCCCTCCTCCTCGCTCTTCTCCTCGTCCTTCCTCTCCTCTTCCTCTTCCCTCTCCTCCTCCTCCATCTTCTCCTTCTCCTCCTCCCTCTCCTCCTCTTCCCTCTCCTCCTCTTCCCTCTCCTCCTCCTCCCTACCTCTCCACTCCCCTCCTCTGGT	.	PASS	SVTYPE=INS;SVLEN=1557;SC=SKSV,pbsv;NumNeighbors=1;NumThresholdNeighbors=1;MatchId=1217;TruScore=0.277243;PctSeqSimilarity=0;PctSizeSimilarity=0.831728;PctRecOverlap=0;SizeDiff=262;StartDistance=178;EndDistance=178	GT	0/1
chr7	157733683	svim.DEL.8768	CACTCTCCCCCGTGACACTGCAAATCTAACACCCTCCCCACCACGACACTGCAAATCTA	C	30	PASS	SVTYPE=DEL;SVLEN=58;SC=SKSV,cuteSV,pbsv,SVIM;NumNeighbors=1;NumThresholdNeighbors=1;MatchId=1223;TruScore=0.311828;PctSeqSimilarity=0;PctSizeSimilarity=0.935484;PctRecOverlap=0;SizeDiff=-4;StartDistance=-312;EndDistance=-316	GT	0/1
chr7	157775830	.	C	CCCCCCCAAACCCCGAGTCACAGAGACGAGGAGGGGAATGCAGAGTGCAGGGTCCCCCCCAAACCCCGAGTCACAGAGACGAGGAGGGGAATGCAGAGTGCAGGGTCCCCCCCAAACCCCGAGTCACAGAGACGAGGAGGAGAATGCAGTGCAGGGTCCCCCCTAAACCCCGAGTCACAGAGATGAGGAGGGGAATGCAGAGTACTGGGTTCCCCCCTAAACCCCGAGTCATAGAGACGAAGAGGGGAATGCAGAGTGCGGGGTCCCCCCCAAACCCCGAGTCACAGAGACGAGGAGGGGAATGCAGAGTACAGGGT	30	.	SVTYPE=INS;SVLEN=316;SC=SKSV,SVIM-asm,PAV,Dipcall;NumNeighbors=1;NumThresholdNeighbors=1;MatchId=1226;TruScore=0.273207;PctSeqSimilarity=0;PctSizeSimilarity=0.81962;PctRecOverlap=0;SizeDiff=57;StartDistance=365;EndDistance=365	GT	1/1
chr7	157777124	chr7-157777125-INS-72	T	TCCACCCAATCCCACGCCAGGCTCCACCCCCCACGCCAGGCTCCACCCCATCCCACGCCAGGCTCCACCCCCC	.	.	SVTYPE=INS;SVLEN=72;SC=SKSV,cuteSV,SVIM,SVIM-asm,PAV;NumNeighbors=1;NumThresholdNeighbors=1;MatchId=1227;TruScore=0.282407;PctSeqSimilarity=0;PctSizeSimilarity=0.847222;PctRecOverlap=0;SizeDiff=11;StartDistance=145;EndDistance=145	GT	0/1
chr7	157793461	.	C	CGGGCCGCAGGTGGGGAGCAGGGTGGGGGCTGGTGTCCGGCCGCAGGTGGGGTGCAGGGTGGGGGCTGGTGTCCGGCCGCAGGTGGGGTGCAGGGTGGGGGCTGGGGTTTGGCCGCAGGTGGGGTGCAGGGTGGGGGCTGGGGTT	30	.	SVTYPE=INS;SVLEN=144;SC=SKSV,cuteSV,SVIM,SVIM-asm,PAV,Dipcall;NumNeighbors=1;NumThresholdNeighbors=1;MatchId=1230;TruScore=0.324074;PctSeqSimilarity=0;PctSizeSimilarity=0.972222;PctRecOverlap=0;SizeDiff=4;StartDistance=-168;EndDistance=-168	GT	1/0
chr7	157851464	.	G	GACATCACTGCAGCCACACTCCATCTGCACACAGTGACACATCACTGCAGCCACACTCCATCTGCACACGGTGAGACATCACTGCAGCCACACTCCATCTGCCCACAGTGAGACACCACTGCAGCCACACTCCATCTGCCCACAGTGAGACATCACTGCAGCCACACTCCATCTGCACACGGTGACACATCACTGCAGCCACACTCCATCTGCCCACAGTGAGACATCACTGCAGCCACACTCCATCTGCCCACAGTGAGACACCACTGCAGCCACACTCCATCTGCCCACGGTGACACATCACTGCAGCCACACTCCATCTGCCCACAGTGACACACCACTGCAGCCACACTCCATCTGCCCACGGTGAGACATCACTGCAGCCACACTCCATCTGCACACGGTGACACATCACTGCAGCCACACTCCATCTGCCCACAGTGAGACATCACTGCAGCCACACTCCATCTGCCCACAGTGAGACACCACTGCAGCCACACTCCATCTGCACACAGTGAC	30	.	SVTYPE=INS;SVLEN=518;SC=SKSV,PAV,Dipcall;NumNeighbors=1;NumThresholdNeighbors=1;MatchId=1231;TruScore=0.259974;PctSeqSimilarity=0;PctSizeSimilarity=0.779923;PctRecOverlap=0;SizeDiff=114;StartDistance=-263;EndDistance=-263	GT	1/0
chr7	157864356	.	gtggtggtggaggtgctcctggtggaggtgcttgtggtggaggtgctcctggtggtggaggtgctcgtggtggtggaggtgctcatggtggaggtgctcgtggtgatggaggtgcttgtggtggtggaggtgctcctggtggaggtgctcgtcgtatggaggtgcccgtggtggaggtgctcgtggtggtggaggtgctcgtcatatggaggtgctcatggtggaggtgctcctggtggaggtgcttgtggtggaggtgctcc	G	30	.	SVTYPE=DEL;SVLEN=262;SC=SKSV,cuteSV,SVIM,SVIM-asm,PAV,Dipcall;NumNeighbors=1;NumThresholdNeighbors=1;MatchId=1234;TruScore=0.314249;PctSeqSimilarity=0;PctSizeSimilarity=0.942748;PctRecOverlap=0;SizeDiff=15;StartDistance=615;EndDistance=630	GT	1/0
chr7	157939671	chr7-157939672-INS-112	T	TCTTTCCCCCTCAATGACACCCCATCTCACGCCACATGTCTTTCCCCCTCAATGACACCCCATCTCACGCCACGTCTTTCCCCCTCAATGACACCCCATCTCACGCCACATGC	.	.	SVTYPE=INS;SVLEN=112;SC=SKSV,PAV;NumNeighbors=1;NumThresholdNeighbors=1;MatchId=1253;TruScore=0.248889;PctSeqSimilarity=0;PctSizeSimilarity=0.746667;PctRecOverlap=0;SizeDiff=-38;StartDistance=-392;EndDistance=-392	GT	0/1
chr7	157943775	.	g	GCCCACACCGACCACCCTTCTGCTCCTGCCTCTCCCTGCCCACATCACCCGCCTTTCTATTCCTGCCTCTCCCTGCCCACACCACCCACCTTTCTATTCCTGCCTCTCCCTGCCCACACCACCCACCTTTCTATTCCTGCCCCTGCCCACACCGCCCACCTTTCTATTCCTGCCTCTCCCTGCCCACACCACCCGCCTTTCTATTCCTGCCTCTCCCTGCCCACATCACCCGCCTTTCTATTCCTGCCTCTCCCTGCCCACACCACCCGCCTTTCTATTCCTGCCCCTCCCTGCCCACACCGCCCACCTTTCTATTCCTGCCCCTCCCTGCCCACACCACCCGCCTTTCTATTCCTGCCCCTGCCTGCCCACACCGCCCGCCTTCTATTCCTGCCTCTCCCTGCCCACACCGCCCGCCTTTCTATTCCTGCCTCTCCCTGCCCACACCGCCCGCCTTTCTATTCCTGCCTCTC	30	.	SVTYPE=INS;SVLEN=472;SC=SKSV,SVIM-asm,PAV,Dipcall;NumNeighbors=1;NumThresholdNeighbors=1;MatchId=1266;TruScore=0.178672;PctSeqSimilarity=0;PctSizeSimilarity=0.536017;PctRecOverlap=0;SizeDiff=219;StartDistance=25;EndDistance=25	GT	1/0
chr7	157951699	.	A	ATGAATGAGTGAACTCGGGAGAATCAGGAGCCCGTGTGATTGGCCGGGACTTCGCATGTGCTGAGTGAATGAGTGAACGCGGGAGAATCAGGAGCCCGTGTGATTGGCCGGGACTTCGCATGTGCTTTCTGAGTGAATGAGTGAACGCGGGAGAATCAGGAGCCCGTGTGATTGGCCGGGACTTCGCAAGTGCTTTCTGAGTCAATGAGTGAACGCGGGAGAATCAGGAGCCCGTGTGATTGGCCGGGACTTCGCATGTGCTTTCTGAGTGAATGAGTGAACTCGGGAGAATCAGGAGCCCTTGTGATTGGCCGGGACTTCGCAAGTGCTTTCTGAGTGAATGAGTGAACACGGGAGAATCAGGAGCCCGTGTGATTGGCTGGGACTTCGCAAGTGCTTTCTGAG	30	.	SVTYPE=INS;SVLEN=404;SC=SKSV,SVIM-asm,PAV,Dipcall;NumNeighbors=1;NumThresholdNeighbors=1;MatchId=1272;TruScore=0.279972;PctSeqSimilarity=0;PctSizeSimilarity=0.839917;PctRecOverlap=0;SizeDiff=-77;StartDistance=163;EndDistance=163	GT	1/0
chr7	157980911	.	G	GGGGAAGGCCGCCACACTCGCCCCCTGTACTGGGAAGGCCGCCACGCCCACCCCCTGTAGGGGGAAGGCCGCCACGCTCGCCCCCTGTACTGGGAAGGCCGCCACGCTCGCCCCGCGATGGGGAAGGCCGCCACGCTCGCCCCCTGTATGGGGAAGGCCGCCACGCTCGCCCCCTGATGGGGAAGGCCGCCACGCTCGCCCCCTGTAGGGGGAAGGCCGCCACGCTCGCCCCGCGATGGGGAAGGCCGCCACGCTCGCCGCCTGATGGGGAAGGCCGCCACGCTCGCCCCCTGTAGGGGGAAGGCCGCCACGCTCGCCCCCTGTACT,*	30	.	SVTYPE=INS;SVLEN=328;SC=SKSV,SVIM-asm,PAV,Dipcall;NumNeighbors=1;NumThresholdNeighbors=1;MatchId=1274;TruScore=0.23312;PctSeqSimilarity=0;PctSizeSimilarity=0.69936;PctRecOverlap=0;SizeDiff=-141;StartDistance=-190;EndDistance=-190	GT	1/2
chr7	158112474	.	TACACAGCCTCCCTCGTacacacacagcctccctcacacacactcagtctccctcacacacac	T	30	GAP1	SVTYPE=DEL;SVLEN=62;SC=SKSV,cuteSV,pbsv,SVIM,SVIM-asm,PAV,Dipcall;NumNeighbors=1;NumThresholdNeighbors=1;MatchId=1277;TruScore=0.299517;PctSeqSimilarity=0;PctSizeSimilarity=0.898551;PctRecOverlap=0;SizeDiff=-7;StartDistance=-268;EndDistance=-275	GT	./1
chr7	158123922	chr7-158123923-INS-230	G	GCCCGCAGACGTCACTCACACCCACACTCTCACCATAAGAGCCGACGCCCGCAGACGTCACTCACACCCACACTCTCACCATAAGAGCTGAGGCCCACAGAGGTCACTCACACCCATACTCTCACCATAAGAGCTGACACCCGCAGACGTCACTCACACCCACACTCTCACCATACGAGCTGTCACCCACAGACATCACTCACACCCACACTGTCACCATAAGAGCTGACA	.	.	SVTYPE=INS;SVLEN=230;SC=SKSV,PAV;NumNeighbors=1;NumThresholdNeighbors=1;MatchId=1280;TruScore=0.197101;PctSeqSimilarity=0;PctSizeSimilarity=0.591304;PctRecOverlap=0;SizeDiff=94;StartDistance=-488;EndDistance=-488	GT	1/0
chr7	158136150	pbsv.INS.22717	G	GTGGAATCAGCCCCATTTCTGATTTTACACCCAACACCTGCAAGCAGAGCTCGCGCAGAGGCTCAGGCAGCCATGCTCGTGGCACGTGGGCTGTCGCGGCTGCTCCCGGTGGAATCAGCCCCCTTTCTGATTTTACACCCAACACCTGCAAGCAGGGCTCGCGCAGAGGCTCAGGCAGCCATGCTCGTGGCACGTGGGCTGTCGCGGCTGCTCCCGGTGGAATCAGCCCCCTTTCTGATTTTACACCCAACACCTGCAAGCAAGGCTCGCGCAGAGGCTCAGGCAGCCATGCTCGTGGCACGTGGGCTGTCGCGGCTGCTCCCGGTGGAATCAGCCCCCTTTCTGATTTTACACCCAACACCTGCAAGCAGGGCTCGCGCAGAGGCTCAGGCAGCCATGCTCGTGGCACGTGGGCTGTCGCGGCTGCTCCCGGTGGAATCAGCCCCCTTTCTGATTTTACACCCAACACCTGCAAGCAGGGCTCGCGCAGAGGCTCTGGCAGCCATGCTCGTGGCACGTGGGCTGTCGCGGCTGCTCCCGGTGGAATCAGCCCCCTTTCTGATTTTACACCCAACACCT	.	PASS	SVTYPE=INS;SVLEN=578;SC=SKSV,pbsv;NumNeighbors=1;NumThresholdNeighbors=1;MatchId=1300;TruScore=0.255188;PctSeqSimilarity=0;PctSizeSimilarity=0.765563;PctRecOverlap=0;SizeDiff=-177;StartDistance=-93;EndDistance=-93	GT	0/1
chr7	158153538	svim_asm.INS.7410	A	ATCCACCCTCACCCAGGACGACGCACAGAACCCACATCCACCCTCACCCAGGACGACGCACAGACCCCACATCCACCCACACCCAGGATGACGCACAGACCCCACATCCACCCTCATCCTGGCAACCCACAGACCCCGCG	.	PASS	SVTYPE=INS;SVLEN=139;SC=SKSV,pbsv,SVIM,SVIM-asm;NumNeighbors=1;NumThresholdNeighbors=1;MatchId=1308;TruScore=0.310962;PctSeqSimilarity=0;PctSizeSimilarity=0.932886;PctRecOverlap=0;SizeDiff=-10;StartDistance=438;EndDistance=438	GT	0/1
chr7	158180207	chr7-158180208-INS-183	A	AAAGCACTCTCTGGGTCCTGGGGGGACTGGACTCCAGGGGGCTGTGGCATCCCTGTCAGCTGAAGCACTCTCTGGGTCCTGGGGGGACTGGACTCCAGGGGGCTGCGGCATCCCTGTCAGCTGAAGCACTCTCTGGGTCCTGGGGGGACTGGACTCCAGGGGGCTGTGGTATCCCTGTCAGCTG	.	.	SVTYPE=INS;SVLEN=183;SC=SKSV,cuteSV,pbsv,SVIM,SVIM-asm,PAV;NumNeighbors=1;NumThresholdNeighbors=1;MatchId=1311;TruScore=0.331522;PctSeqSimilarity=0;PctSizeSimilarity=0.994565;PctRecOverlap=0;SizeDiff=-1;StartDistance=-7;EndDistance=-7	GT	1/0
chr7	158199864	chr7-158199865-INS-70	C	CGTCCCGGGTCCCGGGTCCCGGGTCCCGGGTCCCGGGTCCCGGGTCCCGGGTCCCGCGTCCCGGGTCCCGG	.	.	SVTYPE=INS;SVLEN=70;SC=SKSV,cuteSV,pbsv,SVIM,PAV;NumNeighbors=1;NumThresholdNeighbors=1;MatchId=1314;TruScore=0.328571;PctSeqSimilarity=0;PctSizeSimilarity=0.985714;PctRecOverlap=0;SizeDiff=1;StartDistance=59;EndDistance=59	GT	1/.
chr7	158233617	.	a	AGTGGTGATGGTGGTGGTGATGATGGTGATGGGGTAGTAGTGGTGTTGGTGGTAGTGGTGGTGGTGATGGCAGTGATGGGGGTGGTGGTAGTGGTGGTGGTGGTGACAGTGGTAGTAGTGATGGTGGTAGTGATGGTGGTGCTGGTGGTAGTGATAGGGGTGGTAGTGATGGTGATGGTGATAGTGGTGATGGCAGTGGTAGTGATGGTGGTGATAGTGATGGTGATAGCAGTGGTGGCAGTGGTGGTGATAGTGATGGTGATGGTGGTG	30	.	SVTYPE=INS;SVLEN=269;SC=SKSV,SVIM-asm,PAV,Dipcall;NumNeighbors=1;NumThresholdNeighbors=1;MatchId=1321;TruScore=0.333333;PctSeqSimilarity=0;PctSizeSimilarity=1;PctRecOverlap=0;SizeDiff=0;StartDistance=-27;EndDistance=-27	GT	1/0
chr7	158246633	.	a	ACAACGCACACAATCACCCATGTCAGGATTGGGGATGGTTGCTATGGAGGACAGACAAGACACAACG	30	.	SVTYPE=INS;SVLEN=66;SC=SKSV,cuteSV,SVIM,SVIM-asm,PAV,Dipcall;NumNeighbors=1;NumThresholdNeighbors=1;MatchId=1324;TruScore=0.282828;PctSeqSimilarity=0;PctSizeSimilarity=0.848485;PctRecOverlap=0;SizeDiff=10;StartDistance=-327;EndDistance=-327	GT	1/0
chr7	158289268	.	caggcctcccccttccctgcagcatcccccttccctgcgcccctccccttccctgcgccccctccaccttccctgagccgccctccccttccctgctccccttccccctt	C	30	.	SVTYPE=DEL;SVLEN=109;SC=SKSV,cuteSV,pbsv,SVIM,SVIM-asm,PAV,Dipcall;NumNeighbors=1;NumThresholdNeighbors=1;MatchId=1327;TruScore=0.322413;PctSeqSimilarity=0;PctSizeSimilarity=0.872;PctRecOverlap=0.0952381;SizeDiff=-16;StartDistance=114;EndDistance=98	GT	0/1
chr7	158314306	svim_asm.INS.7429	G	GTGGCTCAGGAGGGAGGTCCACGTCACAATGGTGGACTGTCCAGGTGCTGGCTCAGGAGGGAGGTCCACGTCACAATGGTGGACTGTCCAGGTGCTGGCTCGGGAGGGAGGTCCACGTCACAATGGTGGACTGTCCAGGTGC	.	PASS	SVTYPE=INS;SVLEN=141;SC=SKSV,SVIM-asm;NumNeighbors=1;NumThresholdNeighbors=1;MatchId=1328;TruScore=0.222222;PctSeqSimilarity=0;PctSizeSimilarity=0.666667;PctRecOverlap=0;SizeDiff=47;StartDistance=-253;EndDistance=-253	GT	1/0
chr7	158316350	.	t	TGGAGTCGTCTGCCCTGGAGCGGAGTCGTCTACCCTGGAGCAGAGTCTGCCCTGGAGCGGAGTCGTCTGCCCTGGAGCGGAGTCTGCCCTGGAGCGGAGTCGTCTGCCCTGGAGCGGAGTCGTCTGCCCTGGAGCGGAGTCGTCTGCCCTGGAGCGGAGTCTGCCCTGGAGCGGAGTCGTCTGCCCTGGAGCGGAGTCGTCTGCCCTGGAGTGGAGTCTGCCCTGGAGTGGAGTCGTCTGCCCTGGAGTGGAGTCGTCTGCCCTGGAGCGGAGTCTGCCCTGAAGCGGAGTCGTCTGCCCTGAAGCGGAGTCGTCTGCCCTGGAGCGGAGTCGTCTGCCCTGGAGCGGAGTCGTCTGCCCTGGAGCGGAGTCATCTGCCCTGGAGCGGAGTCTGCCCTGGAGCGGAGTCGTCTGCCCTGGAGCGGAGTCTGCCCTGGAGC,TGGAGTCGTCTGCCCTGGAGC	30	.	SVTYPE=INS;SVLEN=461;SC=SKSV,cuteSV,pbsv,SVIM-asm,Dipcall;NumNeighbors=1;NumThresholdNeighbors=1;MatchId=1334;TruScore=0.275388;PctSeqSimilarity=0;PctSizeSimilarity=0.826165;PctRecOverlap=0;SizeDiff=-97;StartDistance=-200;EndDistance=-200	GT	2/1
chr7	158460271	chr7-158460272-DEL-57	CCCTTACCCACTACTGGGTCCCTCCGCCCTCCTTACCTACCCTGTGGCCCTCCACCCT	C	.	.	SVTYPE=DEL;SVLEN=57;SC=SKSV,cuteSV,pbsv,SVIM,PAV;NumNeighbors=2;NumThresholdNeighbors=1;MatchId=1340;TruScore=0.213483;PctSeqSimilarity=0;PctSizeSimilarity=0.640449;PctRecOverlap=0;SizeDiff=-32;StartDistance=-279;EndDistance=-311	GT	1/0
chr7	158460675	chr7-158460676-INS-1345	T	TCCTTACCGACCCTGGGTCCCTCCGCCCCCCGTTACCCACTACTGGGTCCCTCTGCCCTCCTTACCTACCTTGTGTCCCTAGGCCCTCCCTTACCCACTACTGGGTCCCTCCGCCCTCCTTACCCACAACTGGGTCCCTCCGCCCTCCTTACCCACTACTGGGTCCCTCCGCCCGCCTTACCCACTACTGGGTCCCTCCGCCCGCCTTACCCACTACTGGGTCCCTCCGCCCTCCTTACCCACTACTGGGTCCCTCCGCCCTCCTTACCCACTACTGGGTCCCTCCGCCCTCCCTTACCCACAACTGGGTCCCTCCGCCCTCCTTACCCACTACTGGGTCCCTCCGCCCGCCTTACCCACTACTGGGTCCCTCCGCCCTCCTTACCCACTACTGGGTCCCTCCGCCCGCCTTACCCACTACTGGGTCCCTCCGCCCGCCTTACCCACTACTGGGTCCCTCCGCCCTCCTTACCCACAACTGGGTCCCTCCGCCCTCCTTACCCACTACTGGGTCCCTCCGCCCTCCTTACCCACTACTGGGTCCCTCCGCCCTCCCTTACCCACTACTGGGTCCCTCCGCCCTCCTTACCCACTACTGGGTCCCTCCGCCCTCCCTTACCCACAACTGGGTCCCTCCGCCCTCCTTACCCACTACTGGGTCCCTCCGCCCTCCTTACCCACTACTGGGTCCCTCCGCCCTCCCTTACCCACAACTGGGTCCCTCCGCCCGCCTTACCCACTACTGGGTCCCTCCGCCCTCCTTACCCACTACTGGGTCCCTCCGCCCTCCTTACCCACTACTGGGTCCCTCCGCCCTCCTTACCCACTACTGGGTCCCTCCGCCCTCCTTACCCACTACTGGGTCCCTCCGCCCTCCCTTACCCACAACTGGGTCCCTCCGCCCTCCTTACCCACTACTGGGTCCCTCCGCCCTCCTTACCCACTACTGGGTCCCTCCGCCCTCCCTTACCCACAACTGGGTCCCTCCGCCCTCCTTACCCACTACTGGGTCCCTCCGCCCTCCTTACCCACTACTGGGTCCCTCCGCCCTCCTTACCCACTACTGGGTCCCTCCGCCCTCCTTACCCACTACTGGGTCCCTCCGCCCTCCCTTACCCACAACTGGGTCCCTCCGCCCTCCTTACCCACTACTGGGTCCCTCCGCCCTCCTTACCCACTACTGGGTCCCTCCGCCCTCCCTTACCCACAACTGGGTCCCTCCGCCCGCCTTACCCACTACTGGGTCCCTCCGCCCTCCCTTACCCACAACTGGGTCCCTCCGCCCTCCTTACCCACTACTGGGTCCCTCCGCCCTCCCTTACCCACTACTGGGTCCCTCCGCCCTC	.	.	SVTYPE=INS;SVLEN=1345;SC=SKSV,PAV;NumNeighbors=1;NumThresholdNeighbors=1;MatchId=1345;TruScore=0.1829;PctSeqSimilarity=0;PctSizeSimilarity=0.548699;PctRecOverlap=0;SizeDiff=607;StartDistance=462;EndDistance=462	GT	0/1
chr7	158922120	.	T	TTCCCTCAAACTGGACTCTGGTGGGGACAGGGCCAGGTGACCAGCTTCACACTCTGTTCCCTCAAACTGGACTCTGGTGGGGACAGGGCCAGGTGACCAGCTTCACACTCTGTTCCCTCAAACTGGACTCTGGTGGGGACAGGGCCAGGTGACCAGCTTCACACTCTGTTCCCTCAAACTGGCCTCTGGGGGGGACAGGGCTGGGGGGACAGGGCCAGGTGACCAGCTTCACACTCTGTTCCCTCAAACTGGACTCTGGTGGGGACAGGGCCAGGTGACCAGCTTCACACTCTGC	30	.	SVTYPE=INS;SVLEN=294;SC=SKSV,cuteSV,SVIM-asm,PAV,Dipcall;NumNeighbors=1;NumThresholdNeighbors=1;MatchId=1363;TruScore=0.28;PctSeqSimilarity=0;PctSizeSimilarity=0.84;PctRecOverlap=0;SizeDiff=-56;StartDistance=-198;EndDistance=-198	GT	0/1
chr7	158956623	.	C	CTGTATGCCAATCATTCTGTCTAAAATCAATCGGTATGCCAATCATTCTGTCTAAAATCA	30	.	SVTYPE=INS;SVLEN=59;SC=SKSV,cuteSV,SVIM,SVIM-asm,PAV,Dipcall;NumNeighbors=1;NumThresholdNeighbors=1;MatchId=1367;TruScore=0.302564;PctSeqSimilarity=0;PctSizeSimilarity=0.907692;PctRecOverlap=0;SizeDiff=-6;StartDistance=-111;EndDistance=-111	GT	0/1
chr7	159127938	pbsv.INS.22862	C	CTGCGCCGGCGCGGGGCGCCTCTCTGCGCCTGCGCCGGCGCGGGGCGCCTCTCTGCGCCTGCGCCGGCGCGGGGCGCCTCTCTGCGCCTGCGCCGGCGCGGGGCGCCTCTCTGCGCCTGCGCCGGCGCGGGGCGCCTCTCTGCGCCTGCGCCGGCGCGGGGCGCCTCTCTGCGCCTGCGCCGGCGCGGGGCGCCTCTCTGCGCCTGCGCCGGCGCGGGGCGCCTCTCTGCGCCTGCGCCGGCGCGGGGCGCCTCTCTGCGCCTGCGCCGGCGCGGGGCGCCTCTCTGCGCCTGCGCCGGCGCGGGGCGCCTCTCTGCGCCTGCGCCGGCGCGGGGCGCCTCTCTGCGCCTGCGCCGGCGCGGGGCGCCTCTCTGCGCCTGCGCCGGCGCGGGGCGCCTCTCTGCGCCTGCGCCGGCGCGGGGCGCCTCTCTGCGCCTGCGCCGGCGCGGGGCGCCTCTCTGCGCCTGCGCCGGCGCGGGGCGCCTCTCTGCGCCTGCGCCGGCGCGGGGCGCCTCTCTGCGCCTGCGCCGGCGCGGGGCGCCTCTCTGCGCCTGCGCCGGCGCGGGGCGCCTCTCTGCGCCTGCGCCGGCGCGGGGCGCCTCTCTGCGCCTGCGCCGGCGCGGGGCGCCTCTCTGCGCCTGCGCCGGCGCGGGGCGCCTCTCTGCGCCTGCGCCGGCGCGGGGCGCCTCTCTGCGCCTGCGCCGGCGCGGGGCGCCTCTCTGCGCCTGCGCCGGCGCGGGGCGCCTCTCTGCGCCTGCGCCGGCGCGGGGCGCCTCTCTGCGCCTGCGCCGGCGCGGGGCGCCTCTCTGCGCCTGCGCCGGCGCGGGGCGCCTCTCTGCGCCTGCGCCGGCGCGGGGCGCCTCTCTGCGCCTGCGCCGGCGCGGGGCGCCTCTCTGCGCCTGCGCCGGCGCGGGGCGCCTCTCTGCG	.	PASS	SVTYPE=INS;SVLEN=926;SC=SKSV,cuteSV,pbsv;NumNeighbors=1;NumThresholdNeighbors=1;MatchId=1372;TruScore=0.230742;PctSeqSimilarity=0;PctSizeSimilarity=0.692225;PctRecOverlap=0;SizeDiff=285;StartDistance=-4;EndDistance=-4	GT	0/1
chr21	9437607	.	CGCGGCTTTTGCCGACACGGCTTTTTACCCCCCGCTGCCGCGGCTTTTTGCGCCCCGCCGCGGCGACTTTTTGCTCCCCGCCTCCGCGGCTTTTTGCGCCCCGCCGCCGCGGTTTTT	C	30	GAP1	SVTYPE=DEL;SVLEN=116;SC=SKSV,SVIM-asm,PAV,Dipcall;NumNeighbors=1;NumThresholdNeighbors=1;MatchId=1374;TruScore=0.295165;PctSeqSimilarity=0;PctSizeSimilarity=0.885496;PctRecOverlap=0;SizeDiff=-15;StartDistance=-430;EndDistance=-445	GT	./1
chr21	9448721	.	tatttttccctggccgggcgcggtggctcacgcctgtaatcccagcactttgggaggccgaggcgggtggatcacgaggtcaggagatcgagaccatcctggctaacaaggtgaaaccccgtctctactaaaaatacaaaaaattagccgggcgcggtggcaggcgcctgtagtcccagctactcgggaggctgaggcaggagaatggcgtgaacccgggaagcggagcttgcagtgagccgagattgcgccactgcagtccgcagtccggcctgggcgacagagcgagactccgtctcaaaaaaaaaaaaaaaaaaaaaaaaaaaaaaaa	T	30	GAP1	SVTYPE=DEL;SVLEN=330;SC=SKSV,SVIM-asm,PAV,Dipcall;NumNeighbors=1;NumThresholdNeighbors=1;MatchId=1375;TruScore=0.656596;PctSeqSimilarity=0;PctSizeSimilarity=1;PctRecOverlap=0.969788;SizeDiff=0;StartDistance=10;EndDistance=10	GT	./1
chr21	9484028	chr21-9484029-DEL-96	CCCGCCCGGCTTTTTGACGCCGCGGCTTTTTGCCCGCCCGGCTTTTTGCCCGCCGCGGCTTTTTGCCCCCCCGCCGCCGCGGCTTTTTGCCCCCCCG	C	.	.	SVTYPE=DEL;SVLEN=96;SC=SKSV,PAV;NumNeighbors=2;NumThresholdNeighbors=1;MatchId=1379;TruScore=0.295139;PctSeqSimilarity=0;PctSizeSimilarity=0.885417;PctRecOverlap=0;SizeDiff=11;StartDistance=-299;EndDistance=-288	GT	0/1
chr21	9489258	chr21-9489259-INS-276	A	ATACACATGTATGTATAGAATACGTACACATACAACATATGTATGTATAGAATACGTACACATACAACATATGTATGTATAGAATACGTACACATACAACATATGTATGTATAGAATACGTACACATACAACATATGTATGTATAGAATACGTACACATACAACATGTATGTATAGAATACGCACACATACAACATATGTATTATAGAATACGCACACATACAACATATGTATGTATAGAATATGCACACATATAACATATGTATGTATAGAATACG	.	.	SVTYPE=INS;SVLEN=276;SC=SKSV,PAV;NumNeighbors=1;NumThresholdNeighbors=1;MatchId=1381;TruScore=0.230576;PctSeqSimilarity=0;PctSizeSimilarity=0.691729;PctRecOverlap=0;SizeDiff=-123;StartDistance=-343;EndDistance=-343	GT	1/0
chr21	9495833	svim_asm.INS.16066	C	CAAAAATTCCTATGGACATATACACCATGGAATACTATGCAGCCATAAAAAATGATGAGTTCATATCCTTTGTAGGGACATGGATGAAATTGGAAAACATCATTCTCAGTAAACTATCGCAAGAACAAAAAACCAAACACCGCATATTCTCACTCATAGGTGGGAATTGAACAATGAGATCACATGGACACAGGAAGGGGAATATCACACTCTGGGGACTGTGGTGGGGTCGGGGGAGGGGGGAGGGATAGCATTGGGAGATATACCTAATGCTAGATGACACATTAGTGGGTGCAGCGCACCAGCATGGCACATGTATACATATGTAACTAACCTGCACAATGTGCACATGTACCCTAAAACTTAGAGTATAATAAAAAAAAAAAAAGAATAAAAAAAAA	.	PASS	SVTYPE=INS;SVLEN=400;SC=SKSV,SVIM-asm;NumNeighbors=1;NumThresholdNeighbors=1;MatchId=1383;TruScore=0.330833;PctSeqSimilarity=0;PctSizeSimilarity=0.9925;PctRecOverlap=0;SizeDiff=3;StartDistance=10;EndDistance=10	GT	1/1
chr21	9551930	svim_asm.INS.16074	G	GATGAAATGAAATGATGAGATGAGATGAGATGATGAGATGAAATGATGAGATGAGATAAAATGAGATGAAATGATGAGATGAAATGAAATGATGAGATGAGATGAAATATGATGAGATGAAATGACATAATGAATGAAATGATGAAATGGAATAATGAAACGGAAATGATGAGATGAGATGCAATGAGTTGAAATGAGATGAAATGATGAAATGAGATGAAATGATATGAGATGTGATGAAATGATGACATGAAATGATGACATAAAATGAGATGAAATGAGATGTAATGATGGAATGAGATGAGATGAAATGAGATGAAATGAGGTGAGATAAAATAATGATATGAAATGATGAGATGAATGATGAGATGAAATGAGATGAATGATGAA	.	PASS	SVTYPE=INS;SVLEN=389;SC=SKSV,SVIM-asm;NumNeighbors=1;NumThresholdNeighbors=1;MatchId=1387;TruScore=0.330763;PctSeqSimilarity=0;PctSizeSimilarity=0.992288;PctRecOverlap=0;SizeDiff=3;StartDistance=-251;EndDistance=-251	GT	1/1
chr21	9652733	.	a	ATCATTGTTTTGGGTTCCGGGTTTAGCACGTCATTCCCATTGTTTTGGGTTCTGGTTTTAGCACGTCACTC,ACCATTGTTTTGGGTTCCGGGTTTAGCACGTCATTCCCATTGTTTTGGGTTCTGGTTTTAGCACGTCACTC	30	HET1;HET2	SVTYPE=INS;SVLEN=142;SC=SKSV,SVIM-asm,Dipcall;NumNeighbors=1;NumThresholdNeighbors=1;MatchId=1394;TruScore=0.19086;PctSeqSimilarity=0;PctSizeSimilarity=0.572581;PctRecOverlap=0;SizeDiff=-106;StartDistance=-408;EndDistance=-408	GT	./.
chr21	9660835	.	aagttctcctggatgatatcctgcagagtgttttccaacttggttccattctccccgtcattttcaggtacaccaatcagacgcagatttggtcttttcacatagtcccatatttcttggaggctttgttcatttctttttattcttttttttctaaacttcccttcttgcttcatttcattcatttcatctttcatcactgatacgctttcttccagttgatctcatcatctcctgaggcttctgcattcttcacatagttctcgagccttggctttcagctccatcagctcctttaagcacttctctatattggttattctagttacacattcgtctaaagttttttcaaagttttcaacttctttgcctttggtttgaatttcctcctgt	A	30	HET1;HET2	SVTYPE=DEL;SVLEN=392;SC=SKSV,cuteSV,SVIM,SVIM-asm,Dipcall;NumNeighbors=1;NumThresholdNeighbors=1;MatchId=1397;TruScore=0.665819;PctSeqSimilarity=0;PctSizeSimilarity=1;PctRecOverlap=0.997455;SizeDiff=0;StartDistance=-1;EndDistance=-1	GT	./.
chr21	9686117	.	g	GTGTTCTGGAATCCTATGTGAGGGACATACATTCAGACCACGGCAGCAGTGTTCTGGAATGGTATGTGAAGGACAAACATTCAGACCCTTGTAGCAGTGTTCCGGAATTCTATGGGAGGGACAAACATTCAGACCACAGCATCAGTGTTCTGGAATCATATATGACGGACCAACATTCAGACCCTTGCAACAGTGTTCTGGAATACTAGGTGAGGGAGAAATATTCACACCCTTGTATCAGTGTTCTGGAATTCTATGTGACTGACAAACATTCAGACTCCAGCAGCAGTGTTCTGTAATCCTATGTGAGCGACAAACATTCAGACCCCAAGAGCAGTGTTCTGAAATCCTATGTTAAGGGAAATATTGAGACCCCAGCATGAA,*	30	HET1;HET2	SVTYPE=INS;SVLEN=385;SC=SKSV,SVIM-asm,Dipcall;NumNeighbors=1;NumThresholdNeighbors=1;MatchId=1400;TruScore=0.331602;PctSeqSimilarity=0;PctSizeSimilarity=0.994805;PctRecOverlap=0;SizeDiff=2;StartDistance=-192;EndDistance=-192	GT	./.
chr21	9699150	svim_asm.DEL.11026	GAGTCCGTTCCAGGCACCCAGGAATCACCACCAAACTCACCAATTTCACTCAATTACTCTCCAGTCTCTCTCATGTCTTCACCAGCCCTCAGGGACTCTCCTGGGGGTCCCAGCTACTCTCCAACCACGCCCACATTTCAGCTGC	G	.	PASS	SVTYPE=DEL;SVLEN=144;SC=SKSV,SVIM-asm;NumNeighbors=1;NumThresholdNeighbors=1;MatchId=1401;TruScore=0.317881;PctSeqSimilarity=0;PctSizeSimilarity=0.953642;PctRecOverlap=0;SizeDiff=-7;StartDistance=-209;EndDistance=-216	GT	0/1
chr21	9702681	.	t	TATGTACATATATATATACATATATATATGTACATATATATATACATATATATATGTATATATATATATATATATACATATATATATGTGTATATATATATA,*	30	HET1;HET2	SVTYPE=INS;SVLEN=103;SC=SKSV,SVIM-asm,Dipcall;NumNeighbors=1;NumThresholdNeighbors=1;MatchId=1407;TruScore=0.200647;PctSeqSimilarity=0;PctSizeSimilarity=0.601942;PctRecOverlap=0;SizeDiff=41;StartDistance=60;EndDistance=60	GT	./.
chr21	9938584	chr21-9938585-INS-384	G	GTGCTACGAGGGTCTGAATGTTTGTCCCTCACATAGGATTCCTGAGCATTGTTGTCGTGGTCTGAATGTTTGTACCTCACATAGGATTCCAGAACAGTGCTACGAGGGTCTGAATGTTTGTCCCTCACATAGGATTCCAGAACATTCATGTTGGGGTCTGAATGTTTGCCCTTATCATAGGATTTCAGAACAGTGCTCCTGGGGTCTGAATGTTTGTTCTTCATATAGGATTTAAGAACACTCCTGCTTTGGTCTGAAAGTTTGTCCCTCACATAGGATTCCAGAACTCTCCTGCTGTGGTCTGAAAGTTTGTCCTTCACGTAGGATTCCAGAACACTGCTGCTGTGGTTTGAATGTTTGTCCCTCACATAAGATTCCAGAACAC	.	.	SVTYPE=INS;SVLEN=384;SC=SKSV,PAV;NumNeighbors=1;NumThresholdNeighbors=1;MatchId=1429;TruScore=0.268908;PctSeqSimilarity=0;PctSizeSimilarity=0.806723;PctRecOverlap=0;SizeDiff=-92;StartDistance=-21;EndDistance=-21	GT	1/0
chr21	10633658	.	gtcgtaaaacatgtttttccttgaaaagtaagaaatgatataatgcatgtc	G	30	HET1	SVTYPE=DEL;SVLEN=50;SC=SKSV,cuteSV,pbsv,SVIM,SVIM-asm,PAV,Dipcall;NumNeighbors=1;NumThresholdNeighbors=1;MatchId=1434;TruScore=0.59349;PctSeqSimilarity=0;PctSizeSimilarity=0.925926;PctRecOverlap=0.854545;SizeDiff=-4;StartDistance=-4;EndDistance=-8	GT	./0
chr21	10710554	svim.INS.23428	A	ACAAGATACAAACTAGACAGAAGCATTCTGAGAAACTTATTTTTGATGTGTGCATTCTTCTCACAGAGTTAAACCTTTCTTTAGATAGAGCAGGTTGGAAAATGTCTTTTTGTAGAATCTGTAAAGTGATAATTTGAATGCTCTGAGACTTATGGTGAAAAAGGAAATATCTTCACATAAAAACTGGACGGAAGCTGTTCTGAGAAACTTCTTTGTGATGTGCTGCATTCATCTCAAAGAGTTGAAGCTTTGTTCAGTTGAGCAGTTTGGTAACAGTCTTTTTGTTAAAATCTGTAAAGGGACATTTGTGAGCACTTTGAGGCCTATATTGAAAAAGGAAACAACT	13	hom_ref	SVTYPE=INS;SVLEN=345;SC=SKSV,cuteSV,SVIM;NumNeighbors=1;NumThresholdNeighbors=1;MatchId=1435;TruScore=0.331401;PctSeqSimilarity=0;PctSizeSimilarity=0.994203;PctRecOverlap=0;SizeDiff=2;StartDistance=279;EndDistance=279	GT	0/0
chr21	10712118	cuteSV.DEL.7170	gtgatgaatgcacacatcacgaagtagtttctcataatgCTTCTGTCCAGtttttcaccgtaggtctcaaagtgctcacaaatatctctttacagattctacaaaaatacttcttccaaattgctcaatcaaaagaaaggttcaactctgtgagatgtatgcacaccacaaagaggtttctcagaaagcttctctctagtttttatgtgaagatatttcctttttcaccataggcctcaaagcattcacaaatatccctttgcagattctacaaaaagactctttacacatggctcaatcaaaagaatgtttcaactctgtgaggtgaatgctcacatcacgaggatgtttctcagaaagcttctgtgtagtttttatgtgaagatatttcctttttcaccatacacctcaaagggctcacaaatatccctttgcagatcttacaagaaaagagtttccaatcttctcaatgaaaagaaacagacacatctgggagatgaatgtacatatcacaaagcagtttctgagaaacattctgtctagtttttatgtgaaggtatctccttttccaccacaggatgtaaagcactcaaaattgtccctttgcagattctacaaaaagattgtttccacactgctcatcaaaagaaaggttcaactctgtg	g	0	q5	SVTYPE=DEL;SVLEN=664;SC=SKSV,cuteSV;NumNeighbors=1;NumThresholdNeighbors=1;MatchId=1436;TruScore=0.41253;PctSeqSimilarity=0;PctSizeSimilarity=0.996988;PctRecOverlap=0.240602;SizeDiff=2;StartDistance=503;EndDistance=505	GT	0/0
chr21	10717617	chr21-10717618-INS-1879	T	TTTTATGTGAAGATATTTCCTTTTCCACCAGAGGCCATACAGCGCTCCAAATATTCACTTGCAGATTCTACAGAAAGAGTGTTTCAGAACTGCTCAATCAAAAGAAAGGTTCAACTCTGTGAGTTGAATGCACACAACACAAAGAACTTTGTCAGAATGCTTCTCTGTAGTTTTTACGTGAAGATGTTTGCTTTTCCACCATAAGCATCAAAGCGGTCCAAATATCCACTTGCACACTCTATAAAAAGAGTGTTTCAAAACTGCTCAATCAAAAGAAAGTTTCAGCTCAGTGAGATGAAGGCACACATCACAAAGAAGTTTCTCAGTATACTTCTGTCTAGTCTTTATGTGAAGACATTTCCTTTTTCACAATAGGCCTCAAAGAGGTCCAAATATCCACTTGCAGATTCTACACAAAGAGTGTTTCAAAACTGTTAAGTCAAAAGAATGGATCAAGACAGTGATATGAATGCACACACCACAAAGAAGTTTTTCAGAATGCTTCTCTCTAGTTTTTAGGTGAAGATATTTCCTTTTACACCATAGACCTCAAACCGCTCCAGGTATCCCTTTGCAGATACTACAAAAAGAGTGTTTCAAAACTGCTCAATCAAAAGAAAGATTCAACTCTGTGAGATGAATGCACACATCAAGAAGAAGTTTCTCAGAATGCTTCCAACAAATATTTATGTGAAGATATTTCCTTTTCCACTATCGACCTCAAAGTGCTCCCAGTATCCACTTGCAGATTCTACAAAAAGAGTGTTTCCAAACTGCTCAATCAAAAGAAAGCTTCAACTCTGAGAGATGAATGCACACATCACAAAGAAATGTCTCAGAATGCTTCTGTCTAGTTTTTATGTGAAGATATTGCCTTTTTCATTTAAGGCCACATAGCGCTCCAAATACCCAATTGCAGGTTCTACAAAAGGAGTCTTTCAAAACTGCTCTATCAAAAGAAGGGTTACATTCTGTGAGTTGAATGCACACGTCACAAAGAAGTTTCTCAGAATGCTTCTGTCTACGATTTATGTGAAGATATTTCCTTTTCCACTATAGGCCTCAAAGCGCTGCAAATATCCACTGGCAGATTCTACAAAAAGAGTGTTTCAAAACTGCTCAATCAAAAGAAAGGTTGAACACTGTGAGTTGAATGCACACATCACAAATAAGTTTCTCAGAATGCTTCTCTGTAGTTTTTATGTGAAGATATTTCCTTTTCCACCATAGGCCTCAAAGTGCTCCCAATATCCATTTGCAGATTCTACAAAAAGAGACATTCAAAACTACTAAATCAAAAGAATGGTTCAACTCTGTGAGATGAATGCACACAAAACAAAGAAGTAGCTGAGAATGCTTCTCTTTAGTTTTTATGTGAAGATATTTCCTTTTCCACCATAGGCCACAAAGTGCTCCTAATATCCACTTGCAGATTCTACAAAAAGAGTATTTCAAAACTACTCAATCAAAAGAATGGTTCAACTCTGTAAGATGAATGCACATATCACAAAGAAGTATCACAGAATGCTTCTGCCTAATTTTATTGTGAAAATATTTCATTTTCCACCATAGGCCTCAAAGCACTATGATTATCCACTTGTAGACTGTACAGAAAGAGCGTTTCAAAACTGGTCAATAAAAAGAAAACTTCAACTCTGTGAGATGAATGCACATATCACAAAGATGTTTCTCAGAATGCTTCTATCTAATTTTTATGTGAAGATATTTCCTTTTCCCCTGTAGGCCACAAAGGTCTCCAAATATCCACTTGCAGATTCTACAAAAAGAGAGTTTGAAAACTTCACAATCAAAAGAAAGTTTCAACTCTGTGAGATGAATGCACACATCACAAGGAAGTTTCTCAGAATGCTTCTGTCTAG	.	.	SVTYPE=INS;SVLEN=1879;SC=SKSV,cuteSV,pbsv,SVIM-asm,PAV;NumNeighbors=1;NumThresholdNeighbors=1;MatchId=1438;TruScore=0.333333;PctSeqSimilarity=0;PctSizeSimilarity=1;PctRecOverlap=0;SizeDiff=0;StartDistance=219;EndDistance=219	GT	1/1
chr21	10718120	cuteSV.INS.8616	t	tACTCAAACCGCTCCAGGCATCCCTTTGCAGATACTACAAAAAGAGTGTTTCAAAACTGCTCAATCAAAAGAAAGATTCAACTCTGTGAGATGAATGCACACATCAAGAAGAAGTTTCTCAGAATGCTTCCAACAAATATTTATGTGAAGATATTTCCTTTTCCACTATCG	22.6	PASS	SVTYPE=INS;SVLEN=170;SC=SKSV,cuteSV;NumNeighbors=1;NumThresholdNeighbors=1;MatchId=1441;TruScore=0.325671;PctSeqSimilarity=0;PctSizeSimilarity=0.977012;PctRecOverlap=0;SizeDiff=-4;StartDistance=-20;EndDistance=-20	GT	0/1
chr21	10895586	chr21-10895587-DEL-64	GGCGGGGGGCAAAAAGCCGTGGCGGGCATAAACCCGCGGAGGCGGGGAGACAAAAAGCTGCGGCT	G	.	.	SVTYPE=DEL;SVLEN=64;SC=SKSV,pbsv,PAV;NumNeighbors=1;NumThresholdNeighbors=1;MatchId=1448;TruScore=0.646615;PctSeqSimilarity=0;PctSizeSimilarity=0.969697;PctRecOverlap=0.970149;SizeDiff=-2;StartDistance=2;EndDistance=0	GT	1/1
chr21	11004382	.	a	AACGTATGGTACTGGCATAAAAGCAGACACATGGATCAATGGAACTGAATACAGAGCCCAAAAAT	30	.	SVTYPE=INS;SVLEN=64;SC=SKSV,cuteSV,pbsv,SVIM,SVIM-asm,PAV,Dipcall;NumNeighbors=1;NumThresholdNeighbors=1;MatchId=1449;TruScore=0.296875;PctSeqSimilarity=0;PctSizeSimilarity=0.890625;PctRecOverlap=0;SizeDiff=7;StartDistance=-1;EndDistance=-1	GT	1/1
chr21	11023701	.	T	TAAAAGTAATCATTGGCTGGGCGCGGTGGCTCACGCCTGTAATCCCAGCACTTTGGGAGGCCGAGGCGGGTGGATCATGAGGTCAGGAGATCGAGACCATCCTGGCTAACAAGGTGAAACCCCGTCTCTACTAAAAATACAAAAAAAATTAGCCGGGCGCGGTGGCGGGCGCCTGTAGTCCCAGCTACTCGGGAGGCTGAGGCAGGAGAATGGCGTGAACCCGGGAAGCGGAGCTTGCAGTGAGCCGAGATTGCGCCATTGCAGTCCGCAGTCCCACCTGGGCGACAGAGCGAGACTCCGTCTCAAAAAAAAAAAAAAAAAAAAAAAAAAAAAAAAAAAAAAAAAA	30	HET2	SVTYPE=INS;SVLEN=345;SC=SKSV,cuteSV,SVIM-asm,Dipcall;NumNeighbors=1;NumThresholdNeighbors=1;MatchId=1450;TruScore=0.331401;PctSeqSimilarity=0;PctSizeSimilarity=0.994203;PctRecOverlap=0;SizeDiff=2;StartDistance=-1;EndDistance=-1	GT	0/.
chr21	11071294	svim_asm.INS.16129	T	TAGAGAAGCAGACAACTGGCCGGGCGCGGTGGCTCACGCCTGTAGTCCCAGCACTTTGGGAGGCCGAGGCGGGCGGATCACGAGGTCAGGAGATCGAGACCATCCCGGCTAAAACGGTGAAACCCCGTCTCTACTAAAAATACAAAAAATTAGCCGGGCGTGGTGGGCGCCTGTAGTCCCAGCTACTTGGGAGGCTGAGGCAGGAGAATGGCGTGAACCCGGGAGGCGGAGCTTGCAGTGAGCCGAGATCCCGCCACTGCACTCCAGCCTGGGCAAAAGAGCGAGACTCCATCTCAAAAAAAAAAAAAAAAAAAAAAG	.	PASS	SVTYPE=INS;SVLEN=317;SC=SKSV,SVIM-asm;NumNeighbors=1;NumThresholdNeighbors=1;MatchId=1452;TruScore=0.332282;PctSeqSimilarity=0;PctSizeSimilarity=0.996845;PctRecOverlap=0;SizeDiff=1;StartDistance=-12;EndDistance=-12	GT	1/1
chr21	11085574	.	c	CCACCACTACCACAACCACCAACACCACTACCACCACCACCACCACCATCACCACTAAAACCATGACCACCACCACCACCACCATCACCACTACCACCATCACCACTACCACCACCACCACCACCACCATCACCACCACCACCATCACCACTACCACCAT	30	GAP1	SVTYPE=INS;SVLEN=159;SC=SKSV,Dipcall;NumNeighbors=1;NumThresholdNeighbors=1;MatchId=1456;TruScore=0.177258;PctSeqSimilarity=0;PctSizeSimilarity=0.531773;PctRecOverlap=0;SizeDiff=-140;StartDistance=44;EndDistance=44	GT	./1
chr21	15090299	.	A	AAGGGCTTCGCTTCTCGGCCTGCAGAACTTTCCGCCTGTGAGTGTGGGTTACAGAGGGCTTCGCTTCTCGGCCTGCAGAACTTTCCGCCTGTGAGTGTGGGTTACAG	30	.	SVTYPE=INS;SVLEN=106;SC=SKSV,SVIM-asm,PAV,Dipcall;NumNeighbors=1;NumThresholdNeighbors=1;MatchId=1496;TruScore=0.330218;PctSeqSimilarity=0;PctSizeSimilarity=0.990654;PctRecOverlap=0;SizeDiff=-1;StartDistance=-22;EndDistance=-22	GT	0/1
chr21	17770552	.	g	GGGGCGGGGGAATATCACAAAGTACCTTCTTAAGGGCGGGGGAATATCACAAAGTACCTTCTTAAGGGCGGGGGAATATCACAAAGTACCTTCTTAA	30	.	SVTYPE=INS;SVLEN=96;SC=SKSV,cuteSV,SVIM,SVIM-asm,PAV,Dipcall;NumNeighbors=1;NumThresholdNeighbors=1;MatchId=1498;TruScore=0.251969;PctSeqSimilarity=0;PctSizeSimilarity=0.755906;PctRecOverlap=0;SizeDiff=-31;StartDistance=121;EndDistance=121	GT	1/0
chr21	18804827	chr21-18804828-INS-61	A	AAAAGAAAGAAAGAAAGAAAGAAAGAAAGAAAGAAAGAAAGAAAGAAAGAAAGAAAGAAAAG	.	.	SVTYPE=INS;SVLEN=61;SC=SKSV,SVIM-asm,PAV;NumNeighbors=1;NumThresholdNeighbors=1;MatchId=1501;TruScore=0.300546;PctSeqSimilarity=0;PctSizeSimilarity=0.901639;PctRecOverlap=0;SizeDiff=6;StartDistance=5;EndDistance=5	GT	0/1
chr21	20393806	.	t	TCCTCTCCTCTCCTCTCCTCTCCTCCCCTCCCCTCCCCTCCCCTCCCCTCCCCTCCCCTCCCCTCCCCTCCCCTCCCCTCCCCTCCCCTCC	30	GAP2	SVTYPE=INS;SVLEN=90;SC=SKSV,cuteSV,pbsv,SVIM,SVIM-asm,PAV,Dipcall;NumNeighbors=1;NumThresholdNeighbors=1;MatchId=1504;TruScore=0.296296;PctSeqSimilarity=0;PctSizeSimilarity=0.888889;PctRecOverlap=0;SizeDiff=10;StartDistance=-6;EndDistance=-6	GT	1/.
chr21	24185255	.	TGATATCAGTTCACTTGAATATGTTCACAACATAAGTAAGACACTTCAGTTGAAA	T	30	.	SVTYPE=DEL;SVLEN=54;SC=SKSV,cuteSV,pbsv,SVIM,SVIM-asm,PAV,Dipcall;NumNeighbors=1;NumThresholdNeighbors=1;MatchId=1510;TruScore=0.617733;PctSeqSimilarity=0;PctSizeSimilarity=0.925926;PctRecOverlap=0.927273;SizeDiff=4;StartDistance=0;EndDistance=4	GT	1/0
chr21	31624968	.	a	ATATATATATGTACTTATATATACGTATACATATGTATATATATGTACACTTATATATACATATACATATG	30	.	SVTYPE=INS;SVLEN=70;SC=SKSV,cuteSV,SVIM,SVIM-asm,PAV,Dipcall;NumNeighbors=1;NumThresholdNeighbors=1;MatchId=1522;TruScore=0.307018;PctSeqSimilarity=0;PctSizeSimilarity=0.921053;PctRecOverlap=0;SizeDiff=-6;StartDistance=-51;EndDistance=-51	GT	1/1
chr21	33157024	chr21-33157025-INS-307	A	ACCACCACCACCATCAACCCCCACTGCCATCACCACCACCACCATCATCATCACTGACTACCACCATCACCACCGCTATTATTATCATCACCACCACCACCATCATCATTACCAACTATTACCATCACCACCACCATCATCATGACCACCATCATCATCATCACCAACTACCACCATCACCACCACCATCATCACCCCCCACTACCACCACCACCACCACCACCATCAACCCCCACTACCATCACCATGACCACCATCATCACCCCCCACTACCATCACCACCACCACCATCATCACCCACTACCATC	.	.	SVTYPE=INS;SVLEN=307;SC=SKSV,cuteSV,SVIM,PAV;NumNeighbors=1;NumThresholdNeighbors=1;MatchId=1529;TruScore=0.215893;PctSeqSimilarity=0;PctSizeSimilarity=0.647679;PctRecOverlap=0;SizeDiff=-167;StartDistance=-101;EndDistance=-101	GT	1/1
chr21	37869121	chr21-37869122-INS-583	G	GAGGAAGGGAGGGAGGAAGGGAGGGAGGGAGGGAGGAAGGGAGGAAGGGAGGGAGGAAGGAAGGGAGGAAGGGAGGGAGGAAGGGAGGAAGGGAGGGAGGAAGGGAGGAAGGGAGGGAGGAAGGAAGGGAGGGAGGGAGGGAGGGAAGGAGGGAGAGCAGGGAGGGAAGGAAGGGAGGGAGGAAGGGAGGGAGGGAAGGAGGGAGGGAGGGAGGAGGAAGGGAGGGAGGGAGGGAGGGAGGGAAGGAGGGAGGGAGGGAGGGAGGGAGGAAGGAAGGGAGGAAGGGAGGAAGGGAGGGAGGAAGGAGGGAGGGAGGGAGGAAGGAAGGGAGGGAGGAAGGGAGGGAGGAAGGGAGGGAGGGAAGGAGGGAGGGAGGGAGGAAGGAAGGGAGGGAGGGAGGGAGGGAGGAAGGAAGGGAGGAAGGGAGGAAGGGAGGGAGGGAAGGAGGGAGGGAGGGAGGAAGGGAGGGAGGGAGGAAGGGAGGGAGGAAGGGAGGGAGGAAGGGAGGAAGGGAGGGAGGGAAGGAGGGAGGGAGGGAGGAAGGAAGGGAGGGAGGGAGGGAGGAAGGAGGGAGGGAGGGAGGA	.	.	SVTYPE=INS;SVLEN=583;SC=SKSV,cuteSV,pbsv,SVIM,PAV;NumNeighbors=1;NumThresholdNeighbors=1;MatchId=1543;TruScore=0.320755;PctSeqSimilarity=0;PctSizeSimilarity=0.962264;PctRecOverlap=0;SizeDiff=22;StartDistance=-34;EndDistance=-34	GT	1/1
chr21	38701548	.	t	TTATAATATATATTATATTATATATATAATATATATTATATAATATATTATATTATATATAATATATTTTATATATATTATGTAATATATTATAATATA	30	.	SVTYPE=INS;SVLEN=98;SC=SKSV,cuteSV,pbsv,SVIM,SVIM-asm,PAV,Dipcall;NumNeighbors=1;NumThresholdNeighbors=1;MatchId=1544;TruScore=0.26776;PctSeqSimilarity=0;PctSizeSimilarity=0.803279;PctRecOverlap=0;SizeDiff=-24;StartDistance=81;EndDistance=81	GT	1/1
chr21	39129234	.	CCTCACAGATTCCAGCCCAGAGTGAGCACTCCCTCACAGCATGATGGTTCCAGCCCAAGTGAGCACTCCCTCAAAGATTCGAGCCTGGAGTGAGCACTCCCTCATAGTGTGATGAGTCCAGCCCAGAGTGAGCACTCTCTCACAGTGTGATGATTCCAGCCCGGAGTGAGCACTCCCTCACAGCGTGATGATTCCAGCCTGGAGTGAGCACTCCCTCACAGAATCCAGCTTGGAGTGAGCACTCCCTCACAGTGTGATGGTACCAGCCTTGGTGAGCTGTCT	C	30	.	SVTYPE=DEL;SVLEN=281;SC=SKSV,cuteSV,pbsv,SVIM,SVIM-asm,PAV,Dipcall;NumNeighbors=1;NumThresholdNeighbors=1;MatchId=1548;TruScore=0.585489;PctSeqSimilarity=0;PctSizeSimilarity=0.939799;PctRecOverlap=0.816667;SizeDiff=-18;StartDistance=-37;EndDistance=-55	GT	1/0
chr21	40285944	.	a	AAACACAACATACAACACACAAACCATACATTACACAACATACACCACACACAACACACATAACACACAACACACACAACACAGGAACCATACAACACACACAACATACTACACACAAACACATACCACATACCACACACAAACACATACCACACAAACCACACACCACATGCACCACACCACAAACAACACACACAACAGACCACACACAATATACAACACACAAGCCATACACAACACACCTCACACACAACATACAACAAACACAATAGACCACATACAGTATACATCCACACAACACATACAACACACACAACAGACCACACACAACAGACAACACACACAGCTCACACACAACACACAACACAATATACATCACACAAGCCACACAACACATACAACAGACTACACACAATACACAACACACACTACAGACAACAGACAACATACACAACAGACAACACACTAGCCACACAACACACACACAGCATACACCATATACAACCCATAACACAGCACACACAACACACAACAAATACACACAACAGACAACACATTACACATACCACACAACACACACAGTATACACACAAACATACCACACACACCATGTATAACACATAACACAACACATACATACAACAACACACATAGATAAACTGCAACACATACAACAGGCCACATAAAATATACACCACACAAGCCACACAACACACAAACACACACCGTACCACAGACAGCACACAACACACACCATATACAACACATAACACACAACACATACACATGACACACTATAGACAACACACAATATACAACACATAAGACACAACACATACAACACACAATATACAACACACAATATACACAACACAC,AAACACAACATACAACACACAAACCATACATTACACAACATACACCACACACAACACACATAACACACAACACACACAACACAGGAACCATACAACACACACAACATACTACACACAAACACATACCACATACCACACACAAACACATACCACACAAACCACACACCACATGCACCACACCACAAACAACACACACAACAGACCACACACAATATACAACACACAAGCCATACACAACACACCTCACACACAACATACAACAAACACAATAGACCACATACAGTATACATCCACACAACACATACAACACACACAACAGACCACACACAACAGACAACACACACAGCTCACACACAACACACAACACAATATACATCACACAAGCCACACAACACATACAACAGACTACACACAATACACAACACACACTACAGACAACAGACAACATACACAACAGACAACACACTAGCCACACAACACACACACAGCATACACCATATACAACCCATAACACAGCACACACAACACACAACAAATACACACAACAGACAACACATTACACATACCACACAACACACACAGTATACACACAAACATACCACACACACCATGTATAACACATAACACAACACATACATACAACAACACACATAGATAAACCGCAACACATACAACAGGCCACATAAAATATACACCACACAAGCCACACAACACACAAACACACACCGTACCACAGACAGCACACAACACACACCATATACAACACATAACACACAACACATACACATGACACACTATAGACAACACACAATATACAACACATAAGACACAACACATACAACACACAATATACAACACACAATATACACAACACAC	30	.	SVTYPE=INS;SVLEN=1752;SC=SKSV,pbsv,Dipcall;NumNeighbors=1;NumThresholdNeighbors=1;MatchId=1553;TruScore=0.167237;PctSeqSimilarity=0;PctSizeSimilarity=0.501712;PctRecOverlap=0;SizeDiff=873;StartDistance=117;EndDistance=117	GT	2/1
chr21	40588967	.	atatatatatttatatatatatatatatatatatatatatatattttttttttt	A,*	30	.	END=40589018;SVTYPE=DEL;SVLEN=51;SC=SKSV,cuteSV,pbsv,SVIM,SVIM-asm,PAV,Dipcall;NumNeighbors=1;NumThresholdNeighbors=1;MatchId=1555;TruScore=0.514098;PctSeqSimilarity=0;PctSizeSimilarity=0.910714;PctRecOverlap=0.631579;SizeDiff=-5;StartDistance=21;EndDistance=16	GT	1/2
chr21	41554691	.	T	TTACCAGAGAAACCGTGGACGGGGGGGGGTTACCAGAGAAACCGTGGACGGGGGGGGCTACCAGAGAAACCGTGGACGGGGGGGGGTTACCAGAGAAACCGTGGACGGGGGGGGGTTACCAGAGAAACCGTGGACGGGGGGGGGTTACCAGAGAAACCGTGGACGGGGGGGGGGTTACCAGAGAAACCGTGGACGGGGGGGGCCACCAGAGAAACCGTGGACGGGGGGGGTTACCAGAGAAACCGTGGACGGGGGGGGGTTACCAGAGAAACCGTGGACGGGGGGGGGTTACCAGAGAAACCGTGGACGGGGGGGGCCAGCAGAGAAACCGTGGACAGAACGGGCC	30	GAP1	SVTYPE=INS;SVLEN=345;SC=SKSV,cuteSV,pbsv,SVIM-asm,PAV,Dipcall;NumNeighbors=1;NumThresholdNeighbors=1;MatchId=1565;TruScore=0.242616;PctSeqSimilarity=0;PctSizeSimilarity=0.727848;PctRecOverlap=0;SizeDiff=-129;StartDistance=66;EndDistance=66	GT	./1
chr21	42009148	chr21-42009149-DEL-50	Aatatatatatataaatataaatatatatataaatatatataaatataaat	A	.	.	SVTYPE=DEL;SVLEN=50;SC=SKSV,pbsv,SVIM,SVIM-asm,PAV;NumNeighbors=1;NumThresholdNeighbors=1;MatchId=1569;TruScore=0.333333;PctSeqSimilarity=0;PctSizeSimilarity=1;PctRecOverlap=0;SizeDiff=0;StartDistance=-161;EndDistance=-161	GT	1/0
chr21	42621169	.	C	CCCCCACATGTACACTTGGCCTCAGGGGACTCAGGATTAGTGAGCCCCACATGTACACTTGGCCTCAGGGGACTCAGGATTAGTGAG	30	.	SVTYPE=INS;SVLEN=86;SC=SKSV,cuteSV,SVIM,SVIM-asm,PAV,Dipcall;NumNeighbors=1;NumThresholdNeighbors=1;MatchId=1571;TruScore=0.313953;PctSeqSimilarity=0;PctSizeSimilarity=0.94186;PctRecOverlap=0;SizeDiff=5;StartDistance=-3;EndDistance=-3	GT	0/1
chr21	42750229	.	A	ACTGGGAGAGACAGGCCGCTTGGAGAGACAGGCTGCTGGGAGGGACAGGCCATTGGGAGACAGGCTGCTGGGAGAGACAGATCACTGGGAGAGACAGGCCGCTGGGAGACAGGCTGCTGGGAGAGACACGTTGCTGGGAGAGACAGGTCACTGGGAGAGACAGACCATTGGGAGAGACAGGCTGCTGGGAGAGATAGACTGCTGGGAGAGACAGACCACTGGGAGAGAGGCCACTGGGAGACAGACCATTGGGAGAGACAGGCTGCTGGGAGGGACAGGCCATTGGGAGACAGGCCGCTGGGAGAGACAGATCACTGGGAGAGACAGGCCG	30	.	SVTYPE=INS;SVLEN=330;SC=SKSV,cuteSV,SVIM,SVIM-asm,PAV,Dipcall;NumNeighbors=1;NumThresholdNeighbors=1;MatchId=1572;TruScore=0.328283;PctSeqSimilarity=0;PctSizeSimilarity=0.984848;PctRecOverlap=0;SizeDiff=5;StartDistance=229;EndDistance=229	GT	1/0
chr21	44316423	.	t	TGCCCGGCTAATTTTTTGTATTTTTTTTTTTTTTTTTTTTTTTTTTTTGAGACGGAGTCTCGCTCTGTTGCCCAGGCCGGACTGCGGACTGCAATGGCGCAATCTCGGCTCACTGCAAGCTCCGCTTCCTGGGTTCACGCCATTCTCCTGCCTCAGCCTCCCGAGTAGCTGGGACTACAGGCGCCCGCCACCGC	30	.	SVTYPE=INS;SVLEN=193;SC=SKSV,cuteSV,pbsv,SVIM,SVIM-asm,PAV,Dipcall;NumNeighbors=1;NumThresholdNeighbors=1;MatchId=1595;TruScore=0.333333;PctSeqSimilarity=0;PctSizeSimilarity=1;PctRecOverlap=0;SizeDiff=0;StartDistance=82;EndDistance=82	GT	1/0
chr21	44888038	.	a	ACCCCTCACTCACCACATACACACCAACCACCACATACCACACACACCACACCACGCACCACCCCATGTCACACACACATCACATCACACACACCACACGCCACACCACACACACCTCACACCCAAATCACATATCACACACAGACACCACATACCTCACAACACACATCATAACACCACACACACCATATATCACACACACACACACACCACATATTACACACCACACATATCACACTACACACCTCATACCACACACCATATACCACACACACGGCACCAAATATCACCCACACATCACACAACACATACTTCACACATACACCACATACC	30	.	SVTYPE=INS;SVLEN=332;SC=SKSV,cuteSV,pbsv,SVIM,SVIM-asm,PAV,Dipcall;NumNeighbors=1;NumThresholdNeighbors=1;MatchId=1596;TruScore=0.302209;PctSeqSimilarity=0;PctSizeSimilarity=0.906627;PctRecOverlap=0;SizeDiff=31;StartDistance=146;EndDistance=146	GT	1/1
chr21	45161115	chr21-45161116-INS-348	G	GGGGGGCTCGCGGGGGGCTGGCGGGGGGCTCGCGGGGGGGCTCGCGGGGGGCTCGCGGGGGGCTCGCGGGGGGCTGGCGGGGGGCTCGCGGGGGGGCTCGCGGGGGGGCTCGCGGGGGGCTGGCGGGGGGCTCGCGGGGGGCTCGCGGGGGGCTGGCGGGGGGCTCGCGGGGGGCTCGCAGGGGGGCTCGCGGGGGGCTCGCGGGGGGCTCGCGGGGGGCTCGCGGGGGGCTGGCGGGGGGCTCGCGGGGGGGCTCGCGGGGGGGCTCGCGGGGGGCTGGCGGGGGGGCTCGCGGGGGGCTCGCGGGGGGCTGGCGGGGGGCTCGCGGGGGGGCTCGCGGGGGGCTGGC	.	.	SVTYPE=INS;SVLEN=348;SC=SKSV,cuteSV,pbsv,SVIM,PAV;NumNeighbors=1;NumThresholdNeighbors=1;MatchId=1597;TruScore=0.331418;PctSeqSimilarity=0;PctSizeSimilarity=0.994253;PctRecOverlap=0;SizeDiff=2;StartDistance=-35;EndDistance=-35	GT	0/1
chr21	45163378	.	T	TTGCACCCACCTCCCTCCCCCCAGCCCCTGAGCACTGTGGGGACACCTCGCCTGCACCCACCTCCCTCCCCCCAGCCCCTGAGCACTGTGGGGACACCTCGCC	30	.	SVTYPE=INS;SVLEN=102;SC=SKSV,cuteSV,SVIM,SVIM-asm,PAV,Dipcall;NumNeighbors=1;NumThresholdNeighbors=1;MatchId=1601;TruScore=0.326797;PctSeqSimilarity=0;PctSizeSimilarity=0.980392;PctRecOverlap=0;SizeDiff=2;StartDistance=147;EndDistance=147	GT	0/1
chr21	45645480	.	t	TACAGCATGGGGAGGGGGACAGTGGGGAGGGGGGAGAGCGGGGTGAGCTGGGG	30	.	SVTYPE=INS;SVLEN=52;SC=SKSV,cuteSV,SVIM,SVIM-asm,PAV,Dipcall;NumNeighbors=1;NumThresholdNeighbors=1;MatchId=1603;TruScore=0.275132;PctSeqSimilarity=0;PctSizeSimilarity=0.825397;PctRecOverlap=0;SizeDiff=-11;StartDistance=-82;EndDistance=-82	GT	0/1
chr21	45816109	.	g	GTGTGGAGGCTGTGGAGGGGTGTGGAGGGGTGTGGAGGGCTGTGGAGGGGTGTGGAGGCTGTGGAGGGGTGTGGAGGATGTGGAGGGGTGTGGAGGC,*	30	.	SVTYPE=INS;SVLEN=98;SC=SKSV,SVIM,SVIM-asm,PAV,Dipcall;NumNeighbors=1;NumThresholdNeighbors=1;MatchId=1606;TruScore=0.204082;PctSeqSimilarity=0;PctSizeSimilarity=0.612245;PctRecOverlap=0;SizeDiff=38;StartDistance=-101;EndDistance=-101	GT	1/2
chr21	46147456	.	A	ACAGCCTCCCCTCCGCCGCAGCCTCCCCTCCGCCGCAGCCTCCCCTCCGCCGCAGCCTCCCCTCCGCCG	30	.	SVTYPE=INS;SVLEN=68;SC=SKSV,cuteSV,pbsv,SVIM,SVIM-asm,PAV,Dipcall;NumNeighbors=1;NumThresholdNeighbors=1;MatchId=1609;TruScore=0.333333;PctSeqSimilarity=0;PctSizeSimilarity=1;PctRecOverlap=0;SizeDiff=0;StartDistance=16;EndDistance=16	GT	0/1
chr21	46256252	.	c	CACCCCTGCAGCCCCCACCCCACCCCGTCCCCACCCCACCCCACCCCACCCCTGCAGCCCCCACCACACCCCTGACCCCACCATCCCTGCAGCCCCCACCCCACCCCATCCCCACCCT	30	.	SVTYPE=INS;SVLEN=117;SC=SKSV,cuteSV,SVIM,SVIM-asm,PAV,Dipcall;NumNeighbors=1;NumThresholdNeighbors=1;MatchId=1611;TruScore=0.301994;PctSeqSimilarity=0;PctSizeSimilarity=0.905983;PctRecOverlap=0;SizeDiff=11;StartDistance=149;EndDistance=149	GT	0/1
chr21	46411264	.	T	TGTCCGGGGGCCTGTCCAGGAGTGTGAACCCCAGGCATCAACTGTCCAGAGCCCTGTCCAGGAGTGTGGACCCCAGGCATCAACTGTCCGGGG	30	.	SVTYPE=INS;SVLEN=92;SC=SKSV,cuteSV,SVIM,SVIM-asm,PAV,Dipcall;NumNeighbors=1;NumThresholdNeighbors=1;MatchId=1614;TruScore=0.243386;PctSeqSimilarity=0;PctSizeSimilarity=0.730159;PctRecOverlap=0;SizeDiff=-34;StartDistance=-91;EndDistance=-91	GT	0/1
chr21	46765583	.	ACTGGATTTTCAACGCAGGGAATTGGTTACACGTCCCTGGCGGGGTGTGTCGCTTCCAG	A	30	.	SVTYPE=DEL;SVLEN=58;SC=SKSV,cuteSV,pbsv,SVIM,SVIM-asm,PAV,Dipcall;NumNeighbors=1;NumThresholdNeighbors=1;MatchId=1622;TruScore=0.321839;PctSeqSimilarity=0;PctSizeSimilarity=0.965517;PctRecOverlap=0;SizeDiff=2;StartDistance=146;EndDistance=148	GT	1/0
chr21	46862788	chr21-46862789-INS-135	T	TGCTGGTGTGGGCGGTGGTGGTGCTGGTGTGGGTGGTGGTGGTGCTGATGTGGGTGGCGGTGCTGGTGTGGGCGGTGGTGGTGCTGGTGTGGGTGGTGGTGGTGCTGATGTGGGTGGCGGTGCTGGTGTGGGCGGA	.	.	SVTYPE=INS;SVLEN=135;SC=SKSV,cuteSV,SVIM,PAV;NumNeighbors=1;NumThresholdNeighbors=1;MatchId=1627;TruScore=0.311111;PctSeqSimilarity=0;PctSizeSimilarity=0.933333;PctRecOverlap=0;SizeDiff=9;StartDistance=9;EndDistance=9	GT	0/1
chr21	46909771	chr21-46909772-DEL-73	Cacttgcccctcccccacacctcctccccgacttccccctcccccacttccacctgccccacacctcctccccg	C	.	.	SVTYPE=DEL;SVLEN=73;SC=SKSV,PAV;NumNeighbors=1;NumThresholdNeighbors=1;MatchId=1628;TruScore=0.278539;PctSeqSimilarity=0;PctSizeSimilarity=0.835616;PctRecOverlap=0;SizeDiff=12;StartDistance=-139;EndDistance=-127	GT	1/0
chr21	46947280	.	A	AGGCCCTGGAGGTGAGTGGCAGCAGGTTAGGACGGGCCCTGGAGGTGAGTGGCAGCGGGCAGGGTGGGCCCTGGAGGTGAGTGGCAGCCAGGCAGGGCGGGCCCTGGAGGTGAGTGGCAGTCAGTTACTGCGGGCCCTGGAGGTGAGTGGCAGCCGGGCAGGGCGGGCCCTGGAGGTGAGTGGCAGCCAGTTACTGCAGGCCCTGGAGGTGAGTGGCAGCAGGGCAGGGTGGGCCCTGGAGGTGAGTGGCAGCCAGGCAGGGCG	30	.	SVTYPE=INS;SVLEN=263;SC=SKSV,SVIM-asm,PAV,Dipcall;NumNeighbors=1;NumThresholdNeighbors=1;MatchId=1633;TruScore=0.327114;PctSeqSimilarity=0;PctSizeSimilarity=0.981343;PctRecOverlap=0;SizeDiff=-5;StartDistance=-156;EndDistance=-156	GT	1/0
chr21	46973594	pbsv.INS.48473	C	CCTCCCAATCCCCCACGCCCCATCCCAGTCCCCCACACCCCCTCCCAATCCCCCACGCCCCCTCCCAGTCCCCCACACCCCCTCCCAATCCCCCACACCCCCTCCCAATCCCCCACGCCCCATCCCAGTCCCCCACACCCCCTCCCAATCCCCCACGCCCCCTCCCAGTCCCCCACACCCCATCCCAGTCCCCCACACCCCCTCCCAATCCCCCACGCCCCATCCCAGTCCCCCACGCCCCATCCCAGTCCCCCACGCCCCCTCCCAATCCCCCACGCCCCCTCCCAGTCCCCCACGCCCCCTCCCAGTCCCCCACGCCCCCTCCCAGTCCCCCACACCCCCTCCCAATCCCCCACACCCCCTCCCAATCCCCCACGCCCCATCCCAGTCCCCCACACCCCCTCCCAATCCCCCACACCCCCTCCCAATCCCCCACACCCCCTCCCAATCCCCCACACCCCCTCCCAGTCCCCCACACCCCCTCCCAGTCCCCCACACCCCCTCACAGTCCCCCACACCCCCTCCCAATCCCCCACACCCCCTCCCAGTCCCCCACACCCCATCCCAGTCCCCCACACCCCCTCCCAGTCCCCCACACCCCCTCCCAATCCCCCACACCCCCTCCCAATCCCCCACGCCCCCTCCCAATCCCCCACGCCCCCTCCCAATCCCCCACGCCCCCTCCCAGTCCCCCACGCCCCCTCCCAGTCCCCCACGCCCCCTCCCAGTCCCCCACGCCCCCTCCCAATCCCCCACACCCCCTCCCAATCCCCCACACCCCCTCCCAATCCCCCACACCCCCTCCCAGTCCCCCACACCCCATCCCAGTCCCCCACACCCCCTCCCAGTCCCCCACACCCCCTCCCAGTCCCCCACACCCCCTCCCAGTCCCCCACACCCCCTCCCAGTCCCCCACACCCCCTCCCAGTCCCCCACACCCCCTCCCAGTCCCCCACACCCCCTCCCAGTCCCCCACACCCCCTCCCAATCCCCCACACCCCCTCCCAGTCCCCCACACCCCCTCCCAGTCCCCCACACCCCCTCCCAGTCCCCCACACCCCCTCCCAGTCCCCCACACCCCCTCCCAGTCCCCCACACCCCATCCCAGTCCCCCACACCCCCTCCCAATCCCCCACACCCCCTCCCAGTCCCCCACACCCCCTCCCAGTCCCCCACACCCCCTCCCAATCCCCCACACCCCCTCCCAGTCCCCCACACCCCCTCCCAATCCCCCACACCCCCTCCCAATCCCCCACACCCCCTCCCAATCCCCCACACCCCCTCCCAGTCCCCCACACCCCCTCCCAATCCCCCACACCCCCTCCCAATCCCCCACACCCCCTCCCAGTCCCCCACACCCCCTCCCAGTCCCCCACACCCCCTCCCAGTCCCCCACACCCCCTCCCAATCCCCCACACCCCCTCCCAGTCCCCCACACCCCCTCCCAATCCCCCACACCCCCTCCCAGTCCCCCACACCCCCTCCCAGTCCCCCACACCCCATCCCAGTCCCCCACGCCCCATCCCAGTCCCCCACACCCCCTCCCAATCCCCCACACCCCCTCCCAGTCCCCCACACCCCCTCCCAGTCCCCCACACCCCCTCCCAGTCCCCCACACCCCATCCCAGTCCCCCACGCCCCATCCCAGTCCCCCACACCCCCTCCCAATCCCCCACGCCCCCTCCCAGTCCCCCACACCCCCTCCCAATCCCCCACACCCCCTCCCAATCCCCCACGCCCCATCCCAGTCCCCCACACCCCCTCCCAATCCCCCACGCCCCCTCCCAGTCCCCCACACCCCCTCCCAGTCCCCCACACCCCCTCCCAATCCCCCACGCCCCCTCCCAGTCCCCCACGCCCCCTCCCAGTCCCCCACGCCCCATCCCAGTCCCCCGTGCCCCCCTCCCAGTCCCCCACGCCCCATCCCAATCCCCCATGCTCCCCCAATCCCCCGCGCCCCCTCCCAATCTCCCCGCGCCCCATCCCAGTCCCCCACGCCCCCTCCCAATCCCCCACGCCCCATCCCAGTCCCCCACACCCCCTCCCAATCCCCCACACCCCCTCCCAGTCCCCCACACCCCCTCCCAGTCCCCCACACCCCCTCCCAATCCCCCACGCCCCCTCCCAGTCCCCCACACCCCCTCCCAATCCCCCACACCCCCTCCCAGTCCCCCACACCCCCTCCCAATCCCCCACACCCCCTCCCAATCCCCCACACCCCCTCCCAATCCCCCACGCCCCATCCCAGTCCCCCACGCCCCATCCCAGTCCCCCACGCCCCCTCCCAATCCCCCACACCCCCTCCCAATCCCCCACACCCCCTCCCAATCCCCCACGCCCCCTCCCAATCCCCCACGCCCCATCCCAGTCCCCCACGCCCCATCCCAGTCCCCCACACCCCCTCCCAGTCCCCCACACCCCCTCCCAATCCCCCACACCCCATCCCAGTCCCCCACGCCCC	.	PASS	SVTYPE=INS;SVLEN=2460;SC=SKSV,pbsv;NumNeighbors=1;NumThresholdNeighbors=1;MatchId=1634;TruScore=0.229539;PctSeqSimilarity=0;PctSizeSimilarity=0.688618;PctRecOverlap=0;SizeDiff=766;StartDistance=36;EndDistance=36	GT	0/1
chr21	46974362	svim_asm.INS.16417	A	ATCCCAGTCCCCCACGCCCCCTCCCAATCCCCCACGCCCCATCCCAGTCCCCCCGCGCCCCCT	.	PASS	SVTYPE=INS;SVLEN=62;SC=SKSV,SVIM-asm;NumNeighbors=1;NumThresholdNeighbors=1;MatchId=1638;TruScore=0.27957;PctSeqSimilarity=0;PctSizeSimilarity=0.83871;PctRecOverlap=0;SizeDiff=10;StartDistance=-3;EndDistance=-3	GT	0/1
chr21	47344093	.	C	CGTGGATAGAAACAGCACACGTAAGATTGGGTGTGCACGAGGAGATGTGAACACTGGGAACAGTCGCATGGATAGAAACAGCACACGTAAGATCGGGTGTGCGTGAGGAGATGCGAACACCGGGAACAGTCGAGTGGGTAGAAACAGCACACGTAAGATCGGGTGTGCACGAGGAGATGTGAACACTGGGAACAGTCGCGTGGATAGAAACAGCACACGTAAGATCGGGTGTGCACGAGGAGATGTGAACACTGGGAACAGTCGCATGGATAGAAACAGCACACGTAAGATCGGGTGTGCACGAGGAGATGTGAACACTGGGAACAGTCGCATGGATAGAAACAGCACACGTAAGATCGGGTGTGAGTGAGGAGATGCGAACACCGGGAACAGTCGA	30	.	SVTYPE=INS;SVLEN=396;SC=SKSV,SVIM-asm,PAV,Dipcall;NumNeighbors=1;NumThresholdNeighbors=1;MatchId=1651;TruScore=0.277778;PctSeqSimilarity=0;PctSizeSimilarity=0.833333;PctRecOverlap=0;SizeDiff=66;StartDistance=-171;EndDistance=-171	GT	0/1
chr21	47407937	chr21-47407938-DEL-60	CGGGGTCCAGATGGAGGGGACGGCGGGGTCCAGATGGAGGGGACGGCGGGGTCCAGATGGA	C	.	.	SVTYPE=DEL;SVLEN=60;SC=SKSV,PAV;NumNeighbors=1;NumThresholdNeighbors=1;MatchId=1658;TruScore=0.30303;PctSeqSimilarity=0;PctSizeSimilarity=0.909091;PctRecOverlap=0;SizeDiff=-6;StartDistance=-231;EndDistance=-237	GT	1/0
chr21	47426209	chr21-47426210-INS-194	A	AGCGGTGGGCGGGGCCCGGGGCAGACGCAGTGAGGCGGTGGGCGGGGCCGGGGTAGTCGCAGTAGGTGGTGGGCGGGGCCCGGGGCAGACGCAGTGAGGTGGTGGGCGGGGCCCGGGGCAGACGCAGTGAGGCGGTGGGAGGGGCCCGGGGCAGACGCAGTGAGGCGGTGGGCGGGGCCCGGGTCAGAGGCAGCG	.	.	SVTYPE=INS;SVLEN=194;SC=SKSV,SVIM-asm,PAV;NumNeighbors=1;NumThresholdNeighbors=1;MatchId=1662;TruScore=0.331624;PctSeqSimilarity=0;PctSizeSimilarity=0.994872;PctRecOverlap=0;SizeDiff=-1;StartDistance=153;EndDistance=153	GT	1/0
chr21	47454655	chr21-47454656-INS-784	C	CCCATGTCTCCTGCAGTGTGGACGGGCCTCTCCAGTGTGTGCCAGCCTCCAATACCCCCGCGTCACCTGCGGTGTGGACGGGCCTCTCCAGTGTGTGCCAGCCTCCAATACCCCCATGTCTCCTGCGGTGTGGACGGGCCTCTCCAGTGTGTGCCAGCCTCCAATACCCCCGCGTCACCTGCGGTGTGGACGGGCCTCTCCAGTGTGTGCCAGCCTCCAATACCCCCGCGTCACCTGCGGTGTGGACGGGCCTCTCCAGTGTGTGCCAGCCTCCAATACCCCCGCGTCACCTGCGGTGTGGACGGGCCTCTCCAGTGTGTTCCAGCCTCCAATACCCCCGCGTCACCTGCGGTGTGGACGGGCCTCTCCAGTGTGTGCCAGCCTCCAATACCCCCGCGTCACCTGCGGTGTGGACGGGCCTCTCCAGTGTGTGCCAGCCTCCAATACCCCCGCGTCACCTGCGGTGTGGACGGGCCTCTCCAGTGTGTGCCAGCCTCCAATACCCCCACGTCTCCTGCGGTGTGGACGGGCCTCTCCAGTGTGTGCCAGCCTCCAATACCCCCATGTCTCCTGCAGTGTGGACGGGCCTCTCCAGTGTGTGCCAGCCTCCAATACCCCCGCGTCACCTGCGGTGTGGACGGGCCTCTCCAGTGTGTGCCAGCCTCCAATACCCCCACGTCTCCTGCGGTGTGGATGGGCCTCTCCAGTGTGTTCCAGCCTCCAATACCCCCGCGTCACCTGCGGTGTGGACGGGCCTCTCCAGTGTGTGCCAGCCTCCAATACCT	.	.	SVTYPE=INS;SVLEN=784;SC=SKSV,PAV;NumNeighbors=1;NumThresholdNeighbors=1;MatchId=1664;TruScore=0.332483;PctSeqSimilarity=0;PctSizeSimilarity=0.997449;PctRecOverlap=0;SizeDiff=2;StartDistance=234;EndDistance=234	GT	1/0
chr21	47562396	svim.INS.23917	C	CACAGTGAGCGTTAAGCTCTTACAGGTGGCGCGTCGGGAGCTGTTTCTTCCTCCCGGTGAGGCCGCCGACCTTC	12	PASS	SVTYPE=INS;SVLEN=73;SC=SKSV,cuteSV,SVIM;NumNeighbors=1;NumThresholdNeighbors=1;MatchId=1675;TruScore=0.310502;PctSeqSimilarity=0;PctSizeSimilarity=0.931507;PctRecOverlap=0;SizeDiff=5;StartDistance=81;EndDistance=81	GT	0/1
chr21	47589889	chr21-47589890-DEL-152	CCCCTGCTCTGTGAGCATCCTCTGTGGATGGGGAGGAGCCCCTGCTCTGTGAGCATCCTCTGTGGATGGGGAGGAGCCTCTGCTCTGTGAGCATCCTCTGTGGATGGGGAGGAGCCTCCTGCTTTGTGAGCATCCTCTGTGGATGGGGAGGAG	C	.	.	SVTYPE=DEL;SVLEN=152;SC=SKSV,cuteSV,pbsv,SVIM,PAV;NumNeighbors=2;NumThresholdNeighbors=1;MatchId=1678;TruScore=0.206803;PctSeqSimilarity=0;PctSizeSimilarity=0.620408;PctRecOverlap=0;SizeDiff=-93;StartDistance=-172;EndDistance=-265	GT	0/1
chr21	47590307	chr21-47590308-INS-785	A	AGGAGGAGCCTCCTTCTCTGTGAACATCCTCTGTGGATGTGGAGGAGCCCCCTGCTCTGTGAACATCCTCTGTGGATGGGGAGGAGCCTCCTGCTCTGTGAGCATCCTCTGTGGATGGGGAGGAGCCTCCTGCTCTGTGAGCATCCTCTGTGGTCCAGGAGGAGCCTCCTGCTCTGTGAACATCCTCTGTGGATGGGGAGGAGCCCCCTGCTCTGTGAACATCCTCTGTGGATGGGGAGGAGCCCCCTACTCTGTGAACATCCTCTGTGGATGGGGAGGAGCCTCCTGCTCTGTGAGCATCCTCTGTGGATGGGGAGGAGCCTCCCTGCTCTGTGAGCATCCTCTGTGGATGGGGAGGAGCCTCCCTGCTCTGTGAGCATCCTCTGTGGATGGGGAGGAGCCTCCCTGCTCTGTGAACATCCTCTGTGGATGGGGAGGAGCCTCCCTGCTCTGTGAACATCCTCTGTGGATAGGGAGGAGCCTCCTGCTCTGTGAGCATCCTCTGTGGTCCAGGAGGAGCCTCCTGCTCTGTGAACATCCTCTGTGGATGGGGAGGAGCTTCCCTGCTCTGTGAACATCCTCTGTGGATGGGGAGGAGCCTCCTGCTCTGTGAGCATCCTCTGTGGTCCAGGAGGAGCCTCCTGCTCTGTGAACATCCTCTGTGGATGGGGAGGAGCCCCCTGCTCTGTGAACATCCTCTGTGGATGGGGAGGAGCCTCCTGCTCTGTGAGCATCCTCTGTGGATGGGGAGGAGCCCCCTACTCTGTGAACATCCTCTGTGGATGG	.	.	SVTYPE=INS;SVLEN=785;SC=SKSV,PAV;NumNeighbors=1;NumThresholdNeighbors=1;MatchId=1682;TruScore=0.285975;PctSeqSimilarity=0;PctSizeSimilarity=0.857924;PctRecOverlap=0;SizeDiff=-130;StartDistance=28;EndDistance=28	GT	1/0
chr21	47603535	.	TGGGGGAGACCAGCCTGCGGGGGAGACCAGCCTGGGCGGGGAGATCAGCCTGGGGGAGGAGACCAGCCTGGTGAGGAGACCAGCCTGGGGGAGGAGACCAGCTTGC	T,*	30	.	END=47603638;SVTYPE=DEL;SVLEN=103;SC=SKSV,cuteSV,SVIM,SVIM-asm,PAV,Dipcall;NumNeighbors=1;NumThresholdNeighbors=1;MatchId=1685;TruScore=0.317152;PctSeqSimilarity=0;PctSizeSimilarity=0.951456;PctRecOverlap=0;SizeDiff=5;StartDistance=-195;EndDistance=-190	GT	1/2
chr21	47649060	chr21-47649061-INS-54	C	CTGGTGGGTGGGGAGGTGGGGGCGGGGCTGGTGGGTGGGGAGGTGGGGGCGGGGG	.	.	SVTYPE=INS;SVLEN=54;SC=SKSV,cuteSV,SVIM,SVIM-asm,PAV;NumNeighbors=1;NumThresholdNeighbors=1;MatchId=1688;TruScore=0.327161;PctSeqSimilarity=0;PctSizeSimilarity=0.981481;PctRecOverlap=0;SizeDiff=1;StartDistance=49;EndDistance=49	GT	1/1
chr21	48112341	.	a	ATCTACTTGACTGGATTGAGAGACACACATAGCTGGTCAAACACGATTTCAGCCATGAATCAGGCATAAATATTCTGATGGTTAATCGTAGACG	30	.	SVTYPE=INS;SVLEN=93;SC=SKSV,SVIM-asm,PAV,Dipcall;NumNeighbors=1;NumThresholdNeighbors=1;MatchId=1697;TruScore=0.333333;PctSeqSimilarity=0;PctSizeSimilarity=1;PctRecOverlap=0;SizeDiff=0;StartDistance=249;EndDistance=249	GT	1/1
chr22	16519821	.	aatcctatatgagggaaaaccactcagaacacagcagcagtgttctggaatcttatgtcagcgacaaactttcagaacttcgtagcagtattctggaattctatgtgagggacaaacactcagaagccagcagcagtgatctgg	A	30	.	SVTYPE=DEL;SVLEN=143;SC=SKSV,pbsv,SVIM-asm,PAV,Dipcall;NumNeighbors=1;NumThresholdNeighbors=1;MatchId=1717;TruScore=0.328736;PctSeqSimilarity=0;PctSizeSimilarity=0.986207;PctRecOverlap=0;SizeDiff=-2;StartDistance=-292;EndDistance=-294	GT	0/1
chr22	17004037	.	atatgtatatatatatatacatatatatatatgtgtatatatatatacatatatatatatg	A	30	.	SVTYPE=DEL;SVLEN=60;SC=SKSV,cuteSV,pbsv,SVIM,SVIM-asm,PAV,Dipcall;NumNeighbors=1;NumThresholdNeighbors=1;MatchId=1721;TruScore=0.606193;PctSeqSimilarity=0;PctSizeSimilarity=0.933333;PctRecOverlap=0.885246;SizeDiff=4;StartDistance=3;EndDistance=7	GT	0/1
chr22	17040858	.	aagccagccaagccagacaaccagccaagccagccagccagccaagccagccaagccagccagccagccaagccagtcaagccagccatccagccaagctagccaagccaggaaagctacccagccagccaagccatccagccacccagccagccaggccagcc	A	30	.	SVTYPE=DEL;SVLEN=163;SC=SKSV,cuteSV,pbsv,SVIM,SVIM-asm,PAV,Dipcall;NumNeighbors=1;NumThresholdNeighbors=1;MatchId=1722;TruScore=0.54364;PctSeqSimilarity=0;PctSizeSimilarity=0.815;PctRecOverlap=0.81592;SizeDiff=-37;StartDistance=32;EndDistance=-5	GT	0/1
chr22	17547866	chr22-17547867-INS-56	G	GGGGAGGGGAGGGGAGGGGAGGGGAGAGGAGAGGAGAGGAGAGGAGAGGAGGAGAGA	.	.	SVTYPE=INS;SVLEN=56;SC=SKSV,pbsv,SVIM-asm,PAV;NumNeighbors=1;NumThresholdNeighbors=1;MatchId=1723;TruScore=0.315476;PctSeqSimilarity=0;PctSizeSimilarity=0.946429;PctRecOverlap=0;SizeDiff=3;StartDistance=56;EndDistance=56	GT	1/1
chr22	17627935	.	ACGCCCTCCTGTGAGCTTACCGGCCTTCGATCACACGTCATCGCACACGCCCCACACCTGTGACGCCCTCCTGTGAGCTTACCGGCCTTCGATCACACGCCATCGCACACGCCCCACACCTGTGACGCCCTCCTGTGAGCTTACCGGCCTTCGATCACACGCCATCGCACACGCCCCACACCTGTGACGCC	A	30	.	SVTYPE=DEL;SVLEN=190;SC=SKSV,cuteSV,pbsv,SVIM,SVIM-asm,Dipcall;NumNeighbors=1;NumThresholdNeighbors=1;MatchId=1726;TruScore=0.464141;PctSeqSimilarity=0;PctSizeSimilarity=0.952632;PctRecOverlap=0.439791;SizeDiff=9;StartDistance=-107;EndDistance=-98	GT	0/1
chr22	18589188	chr22-18589189-INS-382	C	CGTGGTTCCAGTCTGAGTCTGAAGCCTGAGACCCACGAGAGCTGAAGATGTGGTTTCAGTCTGTCTGAAGCCTGAGACCCAGCAGAGCTGAAGACGTAGTTCCAGTCTGAGTCTGAAGCCTGAGACCCAGGAGAGCTGAAGACGTGGTTCCAGTCTGAGTCTGAAGCCTGAGATCCAGGAGAGCTAAGGACATGGTTCTAGTCTGAGTCTGAAGCCTGAGACCCAGGAGAGCTGATGGTGTGGTTCCAGTCTGAGTCTGAAGCCTGAGACCCAGGAGAGCTGAATACGTAGTTCCAGTCTGAGTCTGAAGCCTGAGTTCCAGGAGAGCTGAGGACATGGTTCCAGTCTGAATCTGAAGCCCGAGACCCAGGAGAGCTGATGGT	.	.	SVTYPE=INS;SVLEN=382;SC=SKSV,PAV;NumNeighbors=1;NumThresholdNeighbors=1;MatchId=1730;TruScore=0.328098;PctSeqSimilarity=0;PctSizeSimilarity=0.984293;PctRecOverlap=0;SizeDiff=6;StartDistance=-73;EndDistance=-73	GT	1/1
chr22	18668702	.	C	CCCTCATTAGCGATGTCGTATACGGAGTCCTCATTAGCGATGTCGTGTACAGTGTCCGCGTTAGCGTGCCTTGTCGGTATCATTAGCAATGTCGTATAAAGCGCCCTCATTGGTGATGTCTTGTACGGTGCCGTCATTAGCGATGTTGTGTACAGTGTCCTTGTTAGCGACGGCTTGTAGAGTGTCCTTGTTAGCGATGTCATATACAACATCCTCATTACCAATGCCTTGTATGGTGTCCTCATTAGCGATGTCGTGTACAGCGTCCTCGTTAGCGTGCCTTGTACGGTGTCATTAGCGATGTCATATATGGCAT	30	.	SVTYPE=INS;SVLEN=315;SC=SKSV,SVIM-asm,PAV,Dipcall;NumNeighbors=1;NumThresholdNeighbors=1;MatchId=1732;TruScore=0.333333;PctSeqSimilarity=0;PctSizeSimilarity=1;PctRecOverlap=0;SizeDiff=0;StartDistance=114;EndDistance=114	GT	1/1
chr22	18684522	pbsv.DEL.48674	TATATATCCTATATATATTATATATAGTATATATATTTTATATATAATATAAA	T	.	PASS	SVTYPE=DEL;SVLEN=52;SC=SKSV,pbsv;NumNeighbors=1;NumThresholdNeighbors=1;MatchId=1733;TruScore=0.270833;PctSeqSimilarity=0;PctSizeSimilarity=0.8125;PctRecOverlap=0;SizeDiff=-12;StartDistance=74;EndDistance=62	GT	1/1
chr22	18687729	svim_asm.DEL.11314	CATATTATATGTAATATATATCATATATTATATGTAATATATATCATATATTATATGTAATATATATCAT	C	.	PASS	SVTYPE=DEL;SVLEN=69;SC=SKSV,SVIM-asm;NumNeighbors=1;NumThresholdNeighbors=1;MatchId=1734;TruScore=0.328571;PctSeqSimilarity=0;PctSizeSimilarity=0.985714;PctRecOverlap=0;SizeDiff=-1;StartDistance=205;EndDistance=204	GT	1/1
chr22	18689285	.	a	ATATATGATATATTATGGTATATTATATATTATTATATATAATACAATTATATATAATATACCATAATATATATGATATATGATAAATAATATATTATATATATCATAAATTATATATAATACATAATATATATCATAAATTATATATAATATATAATATCATATAAT,ATATATGATATATTATGGTATATTATATATTATTATATATAATACAATTATATATGTAATATACCATAATATATATGATATATGATAAATAATATATTATATATATCATAAATTATATATAATACATAATATATATCATAAATTATATATAATATATAATATCATATAAT	30	.	SVTYPE=INS;SVLEN=338;SC=SKSV,Dipcall;NumNeighbors=1;NumThresholdNeighbors=1;MatchId=1735;TruScore=0.329389;PctSeqSimilarity=0;PctSizeSimilarity=0.988166;PctRecOverlap=0;SizeDiff=4;StartDistance=-161;EndDistance=-161	GT	1/2
chr22	18705223	.	CGGGACCTTTCCATCCAGGGCACAGCCAGCGAGGCCCCGGGATGGGAGGGCGCCGCTAGGGT	C	30	.	SVTYPE=DEL;SVLEN=61;SC=SKSV,SVIM-asm,PAV,Dipcall;NumNeighbors=1;NumThresholdNeighbors=1;MatchId=1737;TruScore=0.559052;PctSeqSimilarity=0;PctSizeSimilarity=0.983607;PctRecOverlap=0.693548;SizeDiff=1;StartDistance=-19;EndDistance=-18	GT	1/1
chr22	18719799	svim.DEL.18712	ATATTTAATAATATATAATATTATATAATAATATATAATATTATATAATAATATATAATATTATACTATATAATAATATATAATATTATACTATATAATAATATATAATATTATACTATATAATATTATATAATATTATATTATATAATATTATATAATATTATATTATGTAATAATATGTAATATTATATT	A	16	PASS	SVTYPE=DEL;SVLEN=191;SC=SKSV,cuteSV,pbsv,SVIM;NumNeighbors=1;NumThresholdNeighbors=1;MatchId=1743;TruScore=0.564036;PctSeqSimilarity=0;PctSizeSimilarity=0.884817;PctRecOverlap=0.807292;SizeDiff=22;StartDistance=-37;EndDistance=-15	GT	0/1
chr22	18789321	.	c	CCAGATGGATCACTTGAGGTTAGGGGTTCGAGACCAGCCTGGCCAACATGGTGAATCCCCAGCTCTACTAAAAATACAAAAATTAGCCGGGTGTGATGGCACAAGCCTGTAATCCCAGCACTTTGGGAGGCCAAGG	30	HET1	SVTYPE=INS;SVLEN=135;SC=SKSV,SVIM-asm,PAV,Dipcall;NumNeighbors=1;NumThresholdNeighbors=1;MatchId=1752;TruScore=0.303704;PctSeqSimilarity=0;PctSizeSimilarity=0.911111;PctRecOverlap=0;SizeDiff=12;StartDistance=1;EndDistance=1	GT	./1
chr22	18860702	.	C	CGGCGTCCTCGTTGGCGATGCCGTGGACGGCGTACTCCTTGGCGATGCCCTGGAT	30	HET1	SVTYPE=INS;SVLEN=54;SC=SKSV,SVIM-asm,PAV,Dipcall;NumNeighbors=1;NumThresholdNeighbors=1;MatchId=1756;TruScore=0.333333;PctSeqSimilarity=0;PctSizeSimilarity=1;PctRecOverlap=0;SizeDiff=0;StartDistance=56;EndDistance=56	GT	./0
chr22	18868838	.	C	CTGAGAATGGCCCTTTCTTTTTTTTTTTTTTTTTTTTTTTTTTTTTTTTTTTTTTTTTTTTTTTGAGACAGAGTCTCGCTCTGTCGCCCAGGCTGGAG	30	HET1	SVTYPE=INS;SVLEN=97;SC=SKSV,pbsv,SVIM-asm,PAV,Dipcall;NumNeighbors=1;NumThresholdNeighbors=1;MatchId=1763;TruScore=0.66323;PctSeqSimilarity=0;PctSizeSimilarity=0.989691;PctRecOverlap=1;SizeDiff=1;StartDistance=0;EndDistance=0	GT	./0
chr22	18882558	chr22-18882559-INS-222	C	CTAAATATATAATTATATATAATTATATCTAAATATATAATTATATATAATTATATATAATTATATATAATTATATATAAATATATAATTATATATAATTATATATGTAATAGAATAATATATAATATATAATATATTTTATAATATAATATATTATATGATATATATTATATATTATATACTATATATTATATATTATATATAATAATATATAATAGTAATA	.	.	SVTYPE=INS;SVLEN=222;SC=SKSV,SVIM,SVIM-asm,PAV;NumNeighbors=1;NumThresholdNeighbors=1;MatchId=1766;TruScore=0.253754;PctSeqSimilarity=0;PctSizeSimilarity=0.761261;PctRecOverlap=0;SizeDiff=53;StartDistance=-137;EndDistance=-137	GT	1/1
chr22	20324417	chr22-20324418-INS-129	T	TATAAGATATAGATGATATATCATCTATAAGATATAGATGATATATCATCTATAAGATATAGATGATATATCATCTATAAGATATAGATGATATATCATCTATAAGATATAGATGATATATCATCTATAA	.	.	SVTYPE=INS;SVLEN=129;SC=SKSV,cuteSV,SVIM,PAV;NumNeighbors=1;NumThresholdNeighbors=1;MatchId=1772;TruScore=0.312661;PctSeqSimilarity=0;PctSizeSimilarity=0.937984;PctRecOverlap=0;SizeDiff=8;StartDistance=-167;EndDistance=-167	GT	1/1
chr22	20325911	chr22-20325912-INS-2837	A	AGCCTGTAATCCCAGCACTTTGGGAGGCCAAGGCAAGAGGATCACAAGGTGAGGAGATCAAGACCATCCTGGCCAATACGGTGAAACCCTGTCTCTACTAAAAATACAAAAAATTAGCCAGGCATGATGGCAGCTGGTGTAGTCCCAGTGTGGTGTAGCCCCAGCTACCTGGGAGGCTGAGGCAGGACAATGGCTTGCACCAGTGAGGCAGAGGTTGCAGTGAGCCAAGATGGCGCCATTGCATTCCAGCCTGTGCAACAGAACAAGAATGTGTCTAAAAAAAATTATATATATATAATGTATATTATATGTACTATATATTATATATAACATATAATATATAATATATATAATATATATAAAATATAATATACATTATATATAAATAATATATATTATATGTCACGTTATATATACAATATATTATATGTAATATATTATATATGATATATATTATGTACATAATATATTATATATAATATATTTATATAATATATTATACATAATATATATTATGTATAATATATTATATAAATATATTATATATAACATATTATATATAATATATTATATACCTAATATATTTAATATATATTAGGTATATAACATTTATTATATATTATATATAATATATATTATATGACACATAATACATATTATATATAATATATGTAATATAACATATATATTATATGACATATATAATATATATATTTTATGTAGAATATATAATATAGATAATACACACATTAAATAATATGTATCATATATTACATATAATATATCATATATAATATATATAACACATGATATATATTATATATAATATGTATGATACATATTACATAATAAATGACATATATAATATATGATATATATTACATATAATATATGATATATATTACATATGATATATGACATGTATTACATATAATATGTGACATATATTACATACAATACGTGACATATATTATATGTAATATATGATATATAATATATAACATATGATATATAAAATATAATATATAATATATGATATATAATATTATATTACATGTAATTATATTATATTATATTATATTATATATATCATAATATATTTTATAATATATAATATATATCATAATATATTATGTAATATATATAATATATCATATTATATATATGTCATAATATATTATATAATATTATATAATATATCATAATATATTATATAATATTTATATAATATATCATAATATATTATATAATATTATAGATAATATATCATATTACATATTATATTATTATAAAATATATAGTACTATATAATGTTATATATAATATAATATATAATATAATATTATATAATAATATATAATATATTAGTTTATAATATATAATATTATATTATATAATAATATATAATCTATTAGATTATAATATACATAATATTATAATATATTGTTGTATAATATATTATAATATAATATATATTATATATTATATTATATATTATATTATATATAATATATCTAATATTTTATACAATATTAATATAATGTATAATATATTATATATTATATATTATTATCTTGTATATATAATTATATATAATTATATAATTATATATATTATATTATATGTAATAATTATATATAATTATATATTATATTATATATAATATTATATATAAGTATATATTATATTATATATAATAATTATATATAATTTATGTATTATATTATATGTAATAAATACACATAATTATATATATTTTATTATATATATTATAATTGTATATTATATTATATATAATAATTATAGATTATATTATAGATATTAATTATATTTTATATTATTTTTAATATTAATTAATATTAATTAATAATAATTAATTTAAAATATTAATTATTATTTTATATATTATATTATATATTATATATTATATTATATTATATTATATTATATTATTATATAATATAATATATGATATATTATGATATATATTATTATATAATATAATATATAATATATTATATTATATTATATATATTATATTATATACAATATAGATAATTATATATTATATATAATTATATATAATTATATATATTATATTATATTACTATATATATTCATATATATTATATTATATATAATAATACATATTATATTATACATAATATTATATATAATATAAGGATGCAGGATGTAAAAGGAAATTATATATATGTTATATATATTATATATATTATGTTATATATAATTTTATATATATATATTTGTCGGTGCCCTATTTCCCATCTCATAACTTATTTTAAGAAGCCAGCATAATAATGTGTGGGCTTGGGATTCAGTTTTTGAAACAAAACACTGAGCCTTTGATGACCTTCCTGTACTTGTAAAAGCCCACCTGTCTGCATGGCAGCAGTTGGACCTCACAGTGTGGATTGTGCCTTCACCCTGGAATGTTTATGCCCTATCGCCATGGTGATGGGATTAGGGATCTCCTGCCCTTGGTCCTAAGTGCCACTATCTGTGCTGAGTTTTTCAAAGGTCAGAGCAGATTGAACCATTGTGGTTTCATTTTCCCTGATTTTGATTTTTCTTATGGGGAACCTGTGTGGCTGCATTCAAGGTATGTTCATACTGGCCTGTCAAATGCGATCTTTTCAAATTACTAGTTAATGCTTTCAAAATATGTTATTTAAAAAATTAGCCTCTGTATTTTCCATATGCAGTTATAAATATGTTTCATGGTTAGGTTTTATTCCTCAATTTATATATTTGATTATTGTACCAAGCAGAGTATCTTTGAAATTTTTCTTCATTTAAAAAATATGTATCTTGACTCAG	.	.	SVTYPE=INS;SVLEN=2837;SC=SKSV,SVIM-asm,PAV;NumNeighbors=1;NumThresholdNeighbors=1;MatchId=1773;TruScore=0.32722;PctSeqSimilarity=0;PctSizeSimilarity=0.981661;PctRecOverlap=0;SizeDiff=-53;StartDistance=360;EndDistance=360	GT	1/1
chr22	20326924	svim_asm.INS.16573	T	TATTCCCAAATTCCCAAATTCTATATATATATATATATATATAAATATATTAAATATATTATATATATACTATATATTATATTATATATAATTATATATATATATATTTTTGGGTGCCCTATTTCCCATCTCATAACTTATTTTAAGAAGCCAGCATAATAATGTGTGGGCTTGGGATTCAGTTTTTGAAACAAAACACTGAGCCTTTGATGACCTTCCTGTAGTTGTAAAAGCCCACCTGTCTGCATGGCAGCAGTTGGACCTCACAATGTGGATTGTGCCTTCACCCTGGAATGTTTATGCCCTATCACCATGGTGATGGGATTAGGGATCTCCTGCCCTTGGTCCTACGTGCCACTATCTGTGCTGAGTTTTTCAAAGGTCAGAGCAGATTGAACCATTGTGGTTTCATTTTCCCTGATTTTGATTTTTCTTATGGGGAACCTGTGTGGCTGCATTCAAGGTATGTTCATACTGGCCTGTCAAATGCGATCTTTTCAAATTACTAGTTAATGCTTTCAAAATATGTTATTTAAAAAATTAGCCTCTGTATTTTCCATATGCAGTTATAAATATGTTTCATGGTTAGGTTTTATTCCTCAATTTATATATTTGATTATTGTACCAAGCAGAGTATCTTTGAAATTTTTCTTCATTTAAAAAATATGTATCTTGACTCAGGCCTGTAATCCCAGCACTTTGGGAGGCCAAGGCAAGAGGATCACAAGGTGAGGAGATCAAGACCATCCTGGCCAATACAGTGAAACCCTGTCTCTACTACAAATAGAAAAAATTAGCCAGGCATGGTGGCAGCTGGTGTAGTCCCAGTGTGAATTGGG	.	PASS	SVTYPE=INS;SVLEN=838;SC=SKSV,SVIM-asm;NumNeighbors=1;NumThresholdNeighbors=1;MatchId=1775;TruScore=0.199284;PctSeqSimilarity=0;PctSizeSimilarity=0.597852;PctRecOverlap=0;SizeDiff=337;StartDistance=-32;EndDistance=-32	GT	1/0
chr22	20501556	pbsv.INS.48740	C	CCGGGGCCTCGCTGCTGTGCCCTGGATGGAAAGGTCCCACCCTAGGGGCGCCCTCCCATCT	.	PASS	SVTYPE=INS;SVLEN=60;SC=SKSV,pbsv;NumNeighbors=1;NumThresholdNeighbors=1;MatchId=1780;TruScore=0.327869;PctSeqSimilarity=0;PctSizeSimilarity=0.983607;PctRecOverlap=0;SizeDiff=-1;StartDistance=-10;EndDistance=-10	GT	1/1
chr22	20640362	chr22-20640363-DEL-211	AGTCCTCATTAGCAATGTCGTGTACAGTGTCCACGTTAGCGTGCCTTGTCGGTGCCATTAGCAATGTCGTATAAAGCGCCCTCATTGGTGATGTCTTGTATGGTGCCGTCATTAGCGATGTTGTGTACAGTGTCCTTGTTAGCGACGGCTTGTAGAGTGTCCTTGTTAGCGATGTCATATACAACGTCCTCATTACCAATGCCTTGTATGGT	A	.	.	SVTYPE=DEL;SVLEN=211;SC=SKSV,PAV;NumNeighbors=1;NumThresholdNeighbors=1;MatchId=1781;TruScore=0.559036;PctSeqSimilarity=0;PctSizeSimilarity=0.96347;PctRecOverlap=0.713636;SizeDiff=-8;StartDistance=-55;EndDistance=-63	GT	0/1
chr22	20656959	chr22-20656960-DEL-836	GtttcaaaaactgaatcccaagcccacacattattatgctggcttcttaaaataagttgtgagatgggaagtagggcacccacaaatatatatatatataattatatataatataatatatagtatatatataatatatttaatatattatatatatatataATTTGGGAATTTGGGAATAAACTGAATCCCAATTCACActgggactacaccagctgccaccatgcctggctaattgtttgtatttgtagtagagacagggtttcactgtattggccaggatggtcttgatctcctctccttgtgatcctcttgccttggcctcccaaagtgctgggattacaggcctgagtcaagatacatattttttaaatgaagaaaaatttcaaagttactctgcttggtacaataatcaaatatataaattgaggaataaaacataatcatgaaacatatttataactgcatatggaaaatacagaggctaattttttaaataacatattttgaaagcattaactagtaatttgaaaagatcgcatttgacaggccagtatgaacataccttgaatgcagccacacaggttccccataagaaaaatcagaatcagggaaaatgaaaccacaatggttcaatctgctctgacctttgaaaaactcagcacagatactggcacttaggagcaagggcaggagatccctaatcccatcaccatggcgatagggcataaacattccagggtgaaggcacaatccacactgtgaggtccaactgctgccgtgcagacaggagggcttttacaagtacaggaaggtcatcaaaggctcagtgttttc	G	.	.	SVTYPE=DEL;SVLEN=836;SC=SKSV,pbsv,PAV;NumNeighbors=1;NumThresholdNeighbors=1;MatchId=1783;TruScore=0.385888;PctSeqSimilarity=0;PctSizeSimilarity=0.956522;PctRecOverlap=0.201143;SizeDiff=-38;StartDistance=699;EndDistance=661	GT	0/1
chr22	20658153	chr22-20658154-DEL-222	Atacataatatagtatattatataaacatatatataatatattatatatacgtatatataatatattatatatacgtatatataatatattatattatatatacgtatatataatattatatatacgtatatataatatattatattatatatacgtatatataatattatatatatattatatataagtatatataataatgtaatatattatatataagtg	A	.	.	SVTYPE=DEL;SVLEN=222;SC=SKSV,pbsv,PAV;NumNeighbors=1;NumThresholdNeighbors=1;MatchId=1784;TruScore=0.400591;PctSeqSimilarity=0;PctSizeSimilarity=0.995495;PctRecOverlap=0.206278;SizeDiff=1;StartDistance=-177;EndDistance=-176	GT	1/0
chr22	20688047	chr22-20688048-INS-129	C	CGCATATACGATATAGATGATATATCGCATATACGATATAGATGATATATCGCATATACGATATAGATGATATATCGCATATACGATATAGATGATATATCGCATATACGATATAGATGATATATCGCAT	.	.	SVTYPE=INS;SVLEN=129;SC=SKSV,SVIM-asm,PAV;NumNeighbors=1;NumThresholdNeighbors=1;MatchId=1786;TruScore=0.320896;PctSeqSimilarity=0;PctSizeSimilarity=0.962687;PctRecOverlap=0;SizeDiff=-5;StartDistance=-272;EndDistance=-272	GT	0/1
chr22	20709792	.	GATCGCTAAGCCGGACGCCGCCCATGGCATCGCTAACGAGGTCACCGCGCAGGGCATCGCTAACGAGGTCGCCATCCACAGCATCGCTATCGAGGACACCACACCGTCCAGGGCGTGGCTAACGAGGTCGCTGCCCAGGGCATCGCTACCGAGGATGTCGCCGACGGCATCGCTGAGGACGCCGCCCATGGCATCACTAACAAGGAGGCCGCCCAGGCCATCGCTAAGCAGGATGCCGCCCACGGCATCACTAACGAGGACGCCGTCCAGGGCGTCGCTAACGAGGTCGCCGCCCAGGGCGTCGCTAACGAGGACGCCGCCCACGGCGTCGCTAACGAGGTCGCCGCCCACGGCGTCGCTAACGAGGACGCCGCCCAGGGCGTCGCTAACGAGGTCGCCGCCCAGGGCGTCGCTAACGAGGACGCCGCCCAGGGCGTCGCTAACGAGGACGCCGTCCAGGGCGTCGCTAACGAGGTCGAAGTCCAGGGCATCGCACACAAGGACGCCATCCAGGGCATCGCTAACGAGGATGCCGCCCACGGCATCGCTAACGAGGTCGCCGCCCACGGCATCGCAAACGAGGACGCTGCCCAGGGCATCGCGAACGAGGACGCCGCCCAGGGCATCGCTAACGAGGTCGCCGCCCACGGCATCTCTAAGGAGGACACCGTCCAGGGCATCGCGAACGAGGACGCCGCCCAGGGCATCGCTAAAGAGAACCCCGTCCAGGGCGTCGCTAACGAGGACCCTGTCCAGGGCGTCGCTAACGAGGTTGAAGTCCAGGGCGTCGCACACGAGGACGCCGTCCAGGGCATCGCTAACGAGGACGCCGCCCACGGCATCGCGAACGAGGTCGCTGCCCAGGGCATCGCGAACGAGGACGCCGCCCAGGACATCGCAAAGGAGGATGCCGCCCAGGACATCGCAAACGAGGACGCCGCCCAGGGCATCTCTAAGGAGGACGCCGTCCAGGGCATCGCGAACGAGGACGCCGCCCAGGGCATCGCTAAGGAGGACCCCGTCCAGGGCGTCGCTAACGAGGACGCCGTCCAGGGCGTCGCTAACGAGGTTGAAGTCCAGGGCGTCGCACACGAGGACGCCGTCCAGGGCATCGCTAACGAGGACGCCGCCCACGGCATCACTAACGAGGTCGCCGCCCACGGCATCGCGAACGAGGACGCCGCCCAGGGCATAGCACATGAGGATGCCGTCCAGGGCATCGCTAACGAGGACGCCGTCCACGGCGTCGCTAAAGAGGTCGCCGCCCACGGCGTCGCTAACGAGGATGCCGCCCACGCGATCGCTAAGCCGGATGCCGCCCACGGCATCGCTAACGAGGTCGCCACCCAGGGCATCGCTACCGAGGATGTCGCCGACGGCATCGCTAATGAGGACGCCGCCCACGGCGTCGCTAAAGAGGTCACCGCCCACGGCGTCGCTAACGAGGACGCCGTCCAGGGCGTCGTTAACGAGGACGCCCTCCACGGCGTCGTCGCTAACGAGGATGCCGCCCAAGCGATCGCTAAGCCGGACGCCGCCCATGGCATCGCTAACGAGGTCGCCGCCCACGGCATCGCGAACGAGGACGCCGCCCAGGGCATCGCTAACGAGGTCGCCGCCCACGGCATCTCTAAGGAGGACGCTGTCCAGGGCATCGCGAACGAGGACGCCGCCCAGGGCATCGCGAACGAGGACGCCGCCCAGGGCATCGCACACGAGGACGCCGTCCAGGGCATCGCTAACGAGGACGCCGTCCACGGCGTCGCTAAAGAGGTCGCCGCCCACGGCGTCGCTAACAAGGATGCCGCCCACGCGATCGCTAAGCCGGACGCCGCCCGCGGCATCGCTAACGAGGTTGCCGCCCAGGGCATCGCTACCGAGGATGTCGCCGACGGCATCGCTAACAAGGACGCCGTCCACGGCGTCGCTAACGAGGTCGCCGCCCACGGCGTCGCTAACGAGGATGCCGCCCACGCGATCGCTAAGCCGGATGCCGCCCACGGCATCGCTAACGAGGTCGCCACCCAGGGCATCGCTACCGAGGATGTCGCCGACGGCATCGCTAACGAGGACGCCGCCCACGGCGTCGCTAACGAGGTCGCCGCCCACGGCGTCGCTATCGAGGACGCCGTCCAGGGCGTCGCTAACGAGGACGCCGTCCACGGCGTCGCTAACGAGGACGCCGCCCAGGGCGTCGCTAAAGAGGTCACCGCCCACGGCGTCGCTAACGAGGACGCCGTCCAGGGCGTCGTTAATGAGGACGCCCTCCACAGCGTCTTCGCTAACGAGGATGCCGCCCAAGCGATCGCTAAGCCGGACGCCGCCCATGGCATCGCTAACGAGGTCGCCGCCCACGGCATCGGGAACGAGGACGCTGCCCAGGGCATCGCGAACGAGGACGCCGCCCAGGGCATCGCTAACGAGGTCGCCGCCCACGGCATCTCTAAGGAGGACGCCGTCCAGGGCATCGCGAACGAGGACGCCGCCCAGGGCATCGCGAACGAGGACGCCGCCCAGGGCATCGCACACGAGGACGCCGTCCAGGGCATTGCTAACGAGGACGCCGTCCACGGCGTCGCTAAAGAGGTCGCCGCCCACGGCGTCGCTAACGAGGACCCTGTCCAGGGCGTCGCTAACGAGGACGTCGTCCAGGGCGTCGCTAACGAGGTTGAAGTCCAGGGCATCGCACACGAGGACGCCGTCCAGGGCATCGCTAACGAGGACGCCGCCCACGGCATCGCTAACGAGGTCGCCGCCCACGGCGTCGCGAACGAGGACGCCGCCCAGGGCGTCGCTAACGAGGACGCCGCCCAGGGCGTCGCTAACGAGGACGCCGTCCACGGCGTCGCTAACGAGGACGCCGCCCAGGGCGTCGCTAAAGAGGTCACCGCCCACGGCGTCACTAACGAGGACGCCGTCCAGGGCGTCGTTAACCAGGAGGCCCTCCATGGCGTCGTCGCTAACGAGGATGCCGCCCAAGCGATCGCTAAGCCGGACAGCGCCCATGGCATCGCTAACGAGGTCGCCGCCCAGGGCATCGCTAACGAGGTCGCCGTCCACAGCATCGCTATCGAGGACACCACACCGTCCAGGGCGTGGCTAACGAGGTCGCTGCCCAGGGCATCGCTACCGAGGATGTCGCCGACGGCATCGCTGAGGACGCCGCCCATGGCATCACTAACGAGGAGGCCGCCCAGGCCATCGCTAAGCAGGATGCCGCCCACAGCATCACTAACGAGGATGCCGTCCAGGGCGTCGCTAACGAGGACGCCGCCCACGGCGTCGCTAACGAGGACGCCGCCCAGGGCATCGCTAACGAGGTCGCCACCCATGGCATCTCTAAGGAGGACGCCGTCCAGGGCATCGCGAACGAGGACGCCGCCCAGGGCATCGCGAACGAGGACGCCGCCCAGGGCATCGCACACGAGGACGCCGTCCAGGGCATTGCTAACGAGGACGCCGTCCACGGCGTCGCTAAAGAGGTTGCCGCCCACGGCGTCGCTAACGAGGACCCCGTCCAGGGCGTCGCTAACGAGGACGCCGTCCAGGGCGTCGCTAACGAGGTTGAAGTCCAGGGTGTCGCACACGAGGACGCCGTCCAGGGCATCGCTAACGAGGACGCCGCCCACGGCATCGCTAACGAGGTCGCTGCCCATGGCATCGCGAACGAGGATGCCGCCCAGGGCATCGCGAACGAGGACGCCGCCCAGGGCATCGCACACGAGGACGCCGTCCAGGGCATCGCTAACGAGGACGCCGTCCACGGCATCGCTAAAGAGGTCGCCGCCCACGGCGTCGCTAACGAGGATGCCGCCCACGCGATCGCTAAGCCGGACGCCGCCCGCGGCATCGCTAACGAGGTCGCCACCCAGGGCATCGCTACCCAGGATGTCGCCGACGGCATCGCTAACGAGGACGCCGCCCACGGCGTCGCTAACGAGGTCGCCGCCCACGGCATCGCTAACGAGGTCGCCGTCCACTGCGTCGCTATCGAGGACGCCGCCCAGGGCGTCGCTAAAGAGGTCACCGCCCACGGCGTCGCTAACGAGGACGCCGTCCAGGGCGTCGTTAACGAGTACGCCCTCCACAGCGTCGTCGCTAACGAGGATGCCGCCCAAGCA	G	30	.	SVTYPE=DEL;SVLEN=4120;SC=SKSV,cuteSV,pbsv,SVIM-asm,PAV,Dipcall;NumNeighbors=1;NumThresholdNeighbors=1;MatchId=1790;TruScore=0.566801;PctSeqSimilarity=0;PctSizeSimilarity=0.850186;PctRecOverlap=0.850217;SizeDiff=-726;StartDistance=506;EndDistance=-220	GT	0/1
chr22	21481236	.	A	AAGGTCTTCAACAGTGACCCGGTACCCCAGCTCTAAGGGAGGTGGCAGCATCAAAGGCTCCCCTCGCCTGCGTGGCAGCAGGGGAAACTTGCATCTACAGGGCCTAGAGGCCTGGGATCTGGGGGAGCCACCCCTGGGGGCGAGTGTCTGCCCTGGTGCTGTATCTGCCATCTTTTCACACTGGGTGTGACCCGAAGAGACAGCCTGAGGTCCGTCCTCACTCACTGTGTTTCAGGAACTGAGGGTCAGCTGGCAGTGGGATGAGGCTGGCCCCCTTCTCCGCTTTCGTTCCGGGAGGCCTCCCGTAGAGCGGAAGGGGCTCGAGATGGCATTTCGTTTGGGGCACGAGCTGGTCCGGGAGGTCTGGGATCTCTGGTTCTGACCTCTGGGCACCTGCTGCAGCTGTGGCTGAGGCCCAGAAATGTGAAGGGCCTCCATCCACTCCAGTAGTGACCCCAACGTGGGGTTCAATGTGGAGGGGGGAGGGGCTGCTGCGGCAGCTGCAGGAGCAGAAGTGCCACACCTTGTTCTTCTCATGCCCGCATCCATGCTTGCAGCTGGGAAGGGGGCAGGAATCAGCGAGGTGACCTGGGCTGAGTCCTGGGAATGGGAAGAGGTGGCAGGAAGGGGATCTGAGGAGGAGAACAGGGGGCCTGGTGGTCTGTGCTTCTTCCCAGACATGGGAGCTGTAGAGGGGACCCCTGCAGCAGATGCTAAGGGGGCCAGTAGGCCCAGGCAGTCTTGGGACTTGTGTGTCTCCTGCTGTGCATCCATACTGGGTGCTTTAGAAATGGCAGGCAGACCAGAAGTCCCTGTTGCAAGTGAGGACAAAGTGTGGGAAGGCCGTGAGGGTCTGCAGTCCGAGATGGCCTTGTCCTCAACCTGCAGTGCACTGTTGATGCGCTGGAATGCCGCCTCCTTCTCCCGGTCC	30	.	SVTYPE=INS;SVLEN=930;SC=SKSV,SVIM-asm,PAV,Dipcall;NumNeighbors=1;NumThresholdNeighbors=1;MatchId=1796;TruScore=0.33049;PctSeqSimilarity=0;PctSizeSimilarity=0.991471;PctRecOverlap=0;SizeDiff=-8;StartDistance=302;EndDistance=302	GT	1/1
chr22	21538012	chr22-21538013-INS-81	C	CAGGGCATCGCCAAAGAGGACGCCGCCCAGGGCATCGCCAAGGAGGACGCCGCCCAGGGCATCGCTAACGAGGCCGCCGACA	.	.	SVTYPE=INS;SVLEN=81;SC=SKSV,PAV;NumNeighbors=3;NumThresholdNeighbors=1;MatchId=1802;TruScore=0.316872;PctSeqSimilarity=0;PctSizeSimilarity=0.950617;PctRecOverlap=0;SizeDiff=4;StartDistance=-64;EndDistance=-64	GT	0/1
chr22	21538160	.	G	GCGAGGACGCCGCCCAGGGCATCGCCAGCGAGGACGCCGCCCAGGGCATCGCCAACGAGGACGCCGCCCAGGGCATCGCCAACGAGGACGCCGCCCAGGGCATCGCCAAAGAGGACGCCGCCCAGGGCATCGCCAAGGAGGACGCCGCCCAGGGCATCGCCAAGGAGGACGCCGCCCAGGGCATCGCCAACGAGGACGGCGCCCACGGAATCGCCAACGAGGACGCCGCCCAGGGCATCGCCAACGAGGACGGCGCCCACGGAATCGCCAGCGAGGACGCCGTCCAGGGCATCGACAAGGAGGACGCCGCCCAGGGCATCGCCAACGAGGACGCCGCCCAGGGCATCGCCAA	30	HET2	SVTYPE=INS;SVLEN=351;SC=SKSV,SVIM-asm,Dipcall;NumNeighbors=2;NumThresholdNeighbors=1;MatchId=1803;TruScore=0.283001;PctSeqSimilarity=0;PctSizeSimilarity=0.849003;PctRecOverlap=0;SizeDiff=53;StartDistance=5;EndDistance=5	GT	0/.
chr22	21590425	.	atcacttgaggttaggggttcgagaccagcctggccaacatggtgaatccccagctctactaaaaatacaaaaattagccgggtgtgatggcacaagcctgtaatcccagcactttgggaggccaaggcagatggg	A	30	.	SVTYPE=DEL;SVLEN=135;SC=SKSV,SVIM-asm,PAV,Dipcall;NumNeighbors=1;NumThresholdNeighbors=1;MatchId=1804;TruScore=0.622422;PctSeqSimilarity=0;PctSizeSimilarity=0.948148;PctRecOverlap=0.919118;SizeDiff=7;StartDistance=4;EndDistance=11	GT	1/1
chr22	21663482	.	G	GCTGGCGATGCCGTGGGCGGCGTCCTCGCTGGCGATTCCGTGGGCGGAGTCCTCGTTGGCGATGCCCTGGGCGGCGTCCTCGTTGGCGATGCCGTGGGCGGCGCCCTCT,*	30	HET2	SVTYPE=INS;SVLEN=110;SC=SKSV,SVIM-asm,PAV,Dipcall;NumNeighbors=1;NumThresholdNeighbors=1;MatchId=1806;TruScore=0.221212;PctSeqSimilarity=0;PctSizeSimilarity=0.663636;PctRecOverlap=0;SizeDiff=37;StartDistance=57;EndDistance=57	GT	2/.
chr22	23714794	.	a	AGTATAGTATATACTATATAGTATAGTATATACTGTATATACTATATAGTATAGTATATACTGTATATACTATATAG	30	.	SVTYPE=INS;SVLEN=76;SC=SKSV,cuteSV,pbsv,SVIM,SVIM-asm,PAV,Dipcall;NumNeighbors=1;NumThresholdNeighbors=1;MatchId=1820;TruScore=0.315789;PctSeqSimilarity=0;PctSizeSimilarity=0.947368;PctRecOverlap=0;SizeDiff=4;StartDistance=-25;EndDistance=-25	GT	1/0
chr22	24634748	chr22-24634749-DEL-66	Atatatattatatatttatatatatataatatattatatatatatatatatatttatatatatatat	A	.	.	SVTYPE=DEL;SVLEN=66;SC=SKSV,cuteSV,pbsv,SVIM,PAV;NumNeighbors=1;NumThresholdNeighbors=1;MatchId=1822;TruScore=0.275;PctSeqSimilarity=0;PctSizeSimilarity=0.825;PctRecOverlap=0;SizeDiff=-14;StartDistance=-70;EndDistance=-84	GT	0/1
chr22	30850523	chr22-30850524-INS-122	A	AATAATATTATTATATATAATCTATAATAATATTATTATATATAATCTATAATAATATTATTATATATAATCTATAATAATATTATTATATATAATCTATAATAATATTATTATATATAATCT	.	.	SVTYPE=INS;SVLEN=122;SC=SKSV,cuteSV,SVIM,PAV;NumNeighbors=1;NumThresholdNeighbors=1;MatchId=1831;TruScore=0.204918;PctSeqSimilarity=0;PctSizeSimilarity=0.614754;PctRecOverlap=0;SizeDiff=47;StartDistance=-195;EndDistance=-195	GT	1/0
chr22	33155705	.	c	CATCAGCCAGCACCCACCCACCCCCAGCCAGTACCCACCCACCCCCAGCCAGCACCCACCCACT	30	.	SVTYPE=INS;SVLEN=63;SC=SKSV,SVIM,SVIM-asm,PAV,Dipcall;NumNeighbors=1;NumThresholdNeighbors=1;MatchId=1834;TruScore=0.172131;PctSeqSimilarity=0;PctSizeSimilarity=0.516393;PctRecOverlap=0;SizeDiff=-59;StartDistance=-156;EndDistance=-156	GT	1/0
chr22	39998023	.	c	CTCCCTCCCTCCCTCCCTTCCTTCCTTCCTTCCTTCCCTCCCTCCCTCCCTCCCTCCTTCCTTCCTTCCTGCCTTCCTTCCTTCCTTCCTTCTCTCTCTCTTTCTTTCACCCTCCCTCCCTTCCTTCCTTCCTTCCTTCCCTCCTTCCTTCCTTCCCTCCCTCCCTCCCTCCCTTCCTTCCTTCCTTCCTTCCCTCCTTCCTTCCTTCCCTCCCTCCCTCCCTCCCTCCCTCCCTCCCTTCCTTCCTTCCTTCCTTCCTTCCCTCCCTCCCTCCCTTCCTTCCTTCCTTCCTTCCTTCCCTCCTTCCTTCCTTCCCTCCCTCCCTCCCTCCCTCCTTCCTTCCTTCTCTCTCTTTCTTTCGCCCGCCCTCCCTCTCTCCCTCCCTCCCTCCCTTCCTTCCTTCCTTCCTTCCCTCCCTCCCTCCCTCCCTCCTTCCT,CTCCTTCCTTCCTTCTCTCTCTTTCTTTCGCCCGCCCTCCCTCTCTCCCTCCCTCCCTCCCTTCCTTCCTTCCTTCCTTCCTTCCCTCCCTCCCTCCCTCCCTCCTTCCT	30	.	SVTYPE=INS;SVLEN=547;SC=SKSV,cuteSV,pbsv,SVIM,SVIM-asm,PAV,Dipcall;NumNeighbors=1;NumThresholdNeighbors=1;MatchId=1849;TruScore=0.265692;PctSeqSimilarity=0;PctSizeSimilarity=0.797075;PctRecOverlap=0;SizeDiff=111;StartDistance=103;EndDistance=103	GT	1/2
chr22	40094780	.	t	TCCTTCACCTCCCCATCACCTCCTCCTTCACTTCCCTTCACCTCCCCATCACCTCCCCTTCACCTTCCCTTCACCTCCCCATCACCTCCTCCTTCACTTCCCTTCACCTCCCCATCACCTCCTCCTTCACTTCCCTTCACCTCCCCATCACCTCCCCTTCACCTTCCCTTCACCTCCCCATCACCTCCTCCTTCACTTCCCTTCACCTCCCCATCACCTCCTCCTTCACTTC,TCCTTCACCTCCCCATCACCTCCTCCTTCACTTCCCTTCACCTCCCCATCACCTCCCCTTCACCTTC	30	.	SVTYPE=INS;SVLEN=299;SC=SKSV,cuteSV,pbsv,SVIM,SVIM-asm,PAV,Dipcall;NumNeighbors=1;NumThresholdNeighbors=1;MatchId=1850;TruScore=0.255295;PctSeqSimilarity=0;PctSizeSimilarity=0.765886;PctRecOverlap=0;SizeDiff=70;StartDistance=-92;EndDistance=-92	GT	1/2
chr22	43601697	.	ccacacacaccacccactcaccacacactcacccccacacacaccacacgcccactcaccactcaccca	C	30	.	SVTYPE=DEL;SVLEN=68;SC=SKSV,cuteSV,pbsv,SVIM,SVIM-asm,PAV,Dipcall;NumNeighbors=1;NumThresholdNeighbors=1;MatchId=1861;TruScore=0.318627;PctSeqSimilarity=0;PctSizeSimilarity=0.955882;PctRecOverlap=0;SizeDiff=3;StartDistance=-234;EndDistance=-231	GT	0/1
chr22	43676498	.	c	CTGCTGTCCCTTCCCCTCACCCATCCTCCTGTCCCTTCCCCTCACCCATCCCCCTGTCCCTTCCCCTCACCCATCCTCCCGTCCCTTCCCCTCACCCATCCTG	30	.	SVTYPE=INS;SVLEN=102;SC=SKSV,cuteSV,pbsv,SVIM,SVIM-asm,PAV,Dipcall;NumNeighbors=1;NumThresholdNeighbors=1;MatchId=1862;TruScore=0.245098;PctSeqSimilarity=0;PctSizeSimilarity=0.735294;PctRecOverlap=0;SizeDiff=27;StartDistance=-399;EndDistance=-399	GT	0/1
chr22	43892171	.	g	GATGGTGGTGGTGGAGATGGTGGTGGTGGTGGAGATGGTGGTGGTGGAGGTGGTGGTGGTGGAGGTGGTGGTGGTGGAGGTGGTGATGGTGGAGGTGGTGGTGGAGGTA	30	.	SVTYPE=INS;SVLEN=108;SC=SKSV,SVIM-asm,PAV,Dipcall;NumNeighbors=2;NumThresholdNeighbors=1;MatchId=1868;TruScore=0.330275;PctSeqSimilarity=0;PctSizeSimilarity=0.990826;PctRecOverlap=0;SizeDiff=-1;StartDistance=112;EndDistance=112	GT	1/0
chr22	43892572	pbsv.INS.49232	T	TGAGGTAGTGGTGGTGGAGGTAGTGGTGGTGGAGATGGTGGTGGTGGAGGTGGTGGTGGTGGAGGTGGTGATGGTGGAGGTGGTGGTGGTGGAGGTGGTGATGGTGGAGGTGGTGGTGGAGGTAGTGGTGGTGGAGGTAGTGGTGGTGGAGATGGTGGTGGTGGAGGTGGTGGTGGAGGTGGTGGTGGAGGTAGTGGTGGTGGAGATGGTGGTGGTGGAGGTGGTGGTGGAGGTAGTGGTGGCGGAGATGGTGGTGATGGAGGTGGTGATGGAGGTGGTGGTGGTGGAGGTGGTGGTGGTGGAGGTAGTGGTGGTGGAGATGGTGGTGGTGGAGGTGGTGATGGAGGTGGTGGTGGTGGAGGTGGTGGTGGTGGAGGTAGTGGTGGTGGAGATGGTGGTGGTGGTGGTGGAGATGGTGGTGGTGGAGGTAGTGGTGGTGGAGATGGTGGTGGAGATGGTGGTGGTGGAGATGGTGGTGGTGGAGATAGTGGTGGTGGAGATGGTGGTGGTGGTGGTGGAGATGGTGGTGGTGGAGGTAGTGGTGGTGGAGATGGTGGTGGAGATGGTGGTGGTGGAGGTGGTGGTGGTGGAGGTAGTGGTGGTGGAGATGGTGGTGGTGGTGGTGGAGGTGATGGTGGAGGTAGTGGTGGTGGAGGTGGTGGTGGTGGAGATGGTGGTGGTGGAGATGGTGATGGTGGTGGAGATGGTGGTGGTGGAGGTGGTGGTGGTGGAGGTGATGGTGGAGGTAGTGGTGGTGGAGGTGGTGGTGGTGGAGGTAGTGGTGGTGGAGGTAGTGGTGGTGGAGGTGGTGGTGGTGGAGGTAGTGGTGGTGGAAGTGGTGGTGGTGGAGGTAGTGGTGGTGGAGGTGGTGGTGGTGGAGGTAGTGGTGGTGGAAGTGGTGGTGGTGGAGGTAGTGGTGGTGGAGGTGGTGGTGGTGGAGGTAGTGGTGGTGGAAGTGGTGGTGGTGGAGGTAGTGGTGGTGGAGATGGTGGTGGTGGAGGTGGTGGTGGAGGTAGTGGTGGCGGAGATGGTGGTGGTGGAGATGGTGGTGGTGGAGATGGTGGTGGTGGTGGAGATGGTGGTGGTGGAGGTGGTGGTGGTGGAGGTGATGGTGGAGGTAGTGGTGGTGGAGGTGGTGGTGGTGGAGGTAGTGGTGGTGGAGGTAGTGGTGGTGGAGGTGGTGGTGGTGGAGGTAGTGGTGGTGGAGGTAGTGGTGGTGGAGGTGGTGGTGGTGGAGGTAGTGGTGGTGGAAGTGGTGGTGGTGGAGGTAGTGGTGGTGGAGATGGTGGTGGTGGAGGTGGTGGTGGAGGTAGTGGTGGCGGAGATGGTGGTGATGGAGGTGGTGATGGACGTGGTGGTGGTGGAGGAGGTACTAGTAATGGAGGTGGTGGTGGAAGTGCTGTTGATGGTAGAAGTGCTAGTGATGGTGGAGGTGGC	.	PASS	SVTYPE=INS;SVLEN=1436;SC=SKSV,pbsv;NumNeighbors=1;NumThresholdNeighbors=1;MatchId=1870;TruScore=0.224466;PctSeqSimilarity=0;PctSizeSimilarity=0.673398;PctRecOverlap=0;SizeDiff=469;StartDistance=269;EndDistance=269	GT	0/1
chr22	43895708	chr22-43895709-DEL-51	Tggtgatggaggtggtggtggtgatggtggaggtggtggtggtggtgatgga	T	.	.	SVTYPE=DEL;SVLEN=51;SC=SKSV,PAV;NumNeighbors=2;NumThresholdNeighbors=1;MatchId=1872;TruScore=0.387938;PctSeqSimilarity=0;PctSizeSimilarity=0.579545;PctRecOverlap=0.58427;SizeDiff=-37;StartDistance=10;EndDistance=-27	GT	1/0
chr22	43895816	.	a	AGGTGGTGGTGGTGGTGGTGATGGAGGTGGTGATGGGGGTGGTGGTGGTGATGGTGATGGAGGTGGCGGTGGTGATGGTGGAGGTGGTGGTGGTGGTGAGGGAGGTGGTGATGGGGGTGGTGGTGGTGATGGTGATGGAGGTGGTGGTGATGGCGATGGAGGTGGTAGTGGGGGTGATGAAGGTGGTGATGGAGGTGGTAATGGAGGTGGTGGGGGTGGTGGTGGTGATGGTGATGGAGGTGGTGGTGATGGTGATGGAGGTGGTGGTGGTGATGGTGGTGGTGGTGATGGGGGTGGTGGTGGTGATGGTGATGGAGGTGGCAGTGATGATGGTGGTGATGGTGATGGAGGTGGCGGTGGTGATGGGGGTGGTGGTGGTGATGGTGATGGAGGTGGTGATGGG	30	GAP1	SVTYPE=INS;SVLEN=402;SC=SKSV,SVIM-asm,PAV,Dipcall;NumNeighbors=1;NumThresholdNeighbors=1;MatchId=1873;TruScore=0.31592;PctSeqSimilarity=0;PctSizeSimilarity=0.947761;PctRecOverlap=0;SizeDiff=21;StartDistance=190;EndDistance=190	GT	./1
chr22	44180516	chr22-44180517-DEL-50	Tatgtacacatatatatgtgtatatatacatatacatatatacacacacac	T	.	.	SVTYPE=DEL;SVLEN=50;SC=SKSV,PAV;NumNeighbors=1;NumThresholdNeighbors=1;MatchId=1875;TruScore=0.314465;PctSeqSimilarity=0;PctSizeSimilarity=0.943396;PctRecOverlap=0;SizeDiff=-3;StartDistance=57;EndDistance=54	GT	0/1
chr22	44698493	.	t	TAGCAGGGGCAAAGGCCCTGGGGTGGGTGCGGTGAGGAGGCAGCAGGGGCAAAGGCCCTGGGGTGGGTGCGGTGAGGAGGCAGCAGGGGCAAAGGCCCTGGGGTGGGTGCGGTGAGGAGGCAGCAGGGGCAAAGGCCCTGGGGTGGGTGCGGTGAGGAGGC	30	.	SVTYPE=INS;SVLEN=160;SC=SKSV,cuteSV,SVIM,SVIM-asm,PAV,Dipcall;NumNeighbors=1;NumThresholdNeighbors=1;MatchId=1880;TruScore=0.31746;PctSeqSimilarity=0;PctSizeSimilarity=0.952381;PctRecOverlap=0;SizeDiff=-8;StartDistance=-199;EndDistance=-199	GT	0/1
chr22	45196410	chr22-45196411-INS-197	A	ACCCCTCCCCGCAGCTGTCCGTGTGTGGGGGGCGCCCCTCCCCGCAGCTGTCCGTGTGTGGGGGCACCTCTCCCCGCAGCTGTCCGTGTGTGGGGGCCGCCTCTCCCCGCAGCTGTCCGTGTGTGGGGGCCGCCTCTCCCCGCAGCTGTCCGTGTGTGGGGGGCGCCCCTCCCCGCAGCTGTCCCTGTGTGGGGGGCG	.	.	SVTYPE=INS;SVLEN=197;SC=SKSV,cuteSV,SVIM,PAV;NumNeighbors=1;NumThresholdNeighbors=1;MatchId=1882;TruScore=0.307953;PctSeqSimilarity=0;PctSizeSimilarity=0.923858;PctRecOverlap=0;SizeDiff=15;StartDistance=-399;EndDistance=-399	GT	0/1
chr22	46389658	.	a	AATGGTGGTGATGGTGGAGGTGATAGTAATGATGGTGGAGGTGATGGCGATGATTGTGGTGATGGTGGTGATGGTGGAGGTGATAGTAATGATGGTGGAGGTGATGGCGATGATTGTGGTGATGGTGGTGATGGTGGAGGTGATAGTAATGATGGTGGAGGTGATGGCGATGATTGTGGTG	30	.	SVTYPE=INS;SVLEN=180;SC=SKSV,cuteSV,pbsv,SVIM,SVIM-asm,PAV,Dipcall;NumNeighbors=1;NumThresholdNeighbors=1;MatchId=1888;TruScore=0.331481;PctSeqSimilarity=0;PctSizeSimilarity=0.994444;PctRecOverlap=0;SizeDiff=1;StartDistance=55;EndDistance=55	GT	1/0
chr22	46570163	.	g	GAAGGAAGGAAGGAAGGAAGGAAGGAAGGAAGGAAGGAAGGAAAGGAAGGAAGGAAGGAAGA	30	.	SVTYPE=INS;SVLEN=61;SC=SKSV,cuteSV,pbsv,SVIM,SVIM-asm,PAV,Dipcall;NumNeighbors=1;NumThresholdNeighbors=1;MatchId=1889;TruScore=0.306011;PctSeqSimilarity=0;PctSizeSimilarity=0.918033;PctRecOverlap=0;SizeDiff=5;StartDistance=4;EndDistance=4	GT	1/1
chr22	47168255	.	cacacatatacatatatatgtatacacacatatacatatatatgtatacacacatatacatatatatgtat	C	30	.	SVTYPE=DEL;SVLEN=70;SC=SKSV,cuteSV,SVIM,SVIM-asm,PAV,Dipcall;NumNeighbors=1;NumThresholdNeighbors=1;MatchId=1903;TruScore=0.490936;PctSeqSimilarity=0;PctSizeSimilarity=0.933333;PctRecOverlap=0.539474;SizeDiff=-5;StartDistance=35;EndDistance=30	GT	0/1
chr22	47996371	.	g	GCTCACCCCCTGCCCCTCCCAGCCTCTGCACATCCCCCGCCCCTCCCAGCCTCTGC,*	30	.	SVTYPE=INS;SVLEN=57;SC=SKSV,cuteSV,SVIM,SVIM-asm,PAV,Dipcall;NumNeighbors=1;NumThresholdNeighbors=1;MatchId=1916;TruScore=0.280702;PctSeqSimilarity=0;PctSizeSimilarity=0.842105;PctRecOverlap=0;SizeDiff=9;StartDistance=-61;EndDistance=-61	GT	2/1
chr22	48226484	.	A	AAAAGTACTCTTTAGTATCATATTTAAAGTATTCATATTTAAAGTACTCTTTAGTATCATATTTAAAGTATTCATATTT	30	.	SVTYPE=INS;SVLEN=78;SC=SKSV,cuteSV,pbsv,SVIM,SVIM-asm,PAV,Dipcall;NumNeighbors=1;NumThresholdNeighbors=1;MatchId=1919;TruScore=0.317073;PctSeqSimilarity=0;PctSizeSimilarity=0.951219;PctRecOverlap=0;SizeDiff=-4;StartDistance=-100;EndDistance=-100	GT	1/0
chr22	49131764	chr22-49131765-INS-78	C	CAGAGCCCATCCCCCCAGGAGGAATGAGAATCGCACTCCTAGAGTCCATCCCCCCAGGAGGAATGAGAATCGCACTCCT	.	.	SVTYPE=INS;SVLEN=78;SC=SKSV,cuteSV,SVIM,SVIM-asm,PAV;NumNeighbors=2;NumThresholdNeighbors=1;MatchId=1924;TruScore=0.298851;PctSeqSimilarity=0;PctSizeSimilarity=0.896552;PctRecOverlap=0;SizeDiff=-9;StartDistance=-227;EndDistance=-227	GT	1/0
chr22	49132176	chr22-49132177-INS-274	T	TAGAGTCCATCCCCCCCAGGAGGAATGAGAATCACGCTCCCAGAGTCCAGAGTCCATCCCCCCAGGAGGAATGAGAATCGCACTCCTGGAGTCCAGAGTCCATCCCCCCAGGAGGAATGAGAATCACACTCCTGGAGTCCATCCCCCCGAGGAGGAATGAGAATCACACTCCCAGAGTCCACAGAGTCTATCCCCCCAGGAGGAATGAGAATCGCACTCCTAGAGTCCAGAGTCCATCCCCCCCAGGAGGAATGAGAATCACACTCCTGGAGTCC	.	.	SVTYPE=INS;SVLEN=274;SC=SKSV,cuteSV,PAV;NumNeighbors=1;NumThresholdNeighbors=1;MatchId=1926;TruScore=0.260209;PctSeqSimilarity=0;PctSizeSimilarity=0.780627;PctRecOverlap=0;SizeDiff=-77;StartDistance=82;EndDistance=82	GT	1/0
chr22	49253822	.	G	GCTACCCATCCCTGAGCTCCACGCTCAGCTCCGACCTTCCCACCCCAGCTC	30	.	SVTYPE=INS;SVLEN=50;SC=SKSV,cuteSV,SVIM,SVIM-asm,PAV,Dipcall;NumNeighbors=1;NumThresholdNeighbors=1;MatchId=1927;TruScore=0.333333;PctSeqSimilarity=0;PctSizeSimilarity=1;PctRecOverlap=0;SizeDiff=0;StartDistance=82;EndDistance=82	GT	1/0
chr22	49308028	chr22-49308029-INS-436	G	GTTGAAGACTCCCCCCGCTACCCAGGTTCTGAAATCTTTCATTGTGGTTGAAGTCTCCCACCCAAGATTCTGAAATCTTTCATTCTGGTTGAAGTCTCCCCCCGCTACCCAGGTTCTGAAATCTTTCATGGTGGTTGAAGTCTCCCCGCCCACACCCAGGTTCTGAAATCTTTCATTGTGGTTGAAGTCTCCCCCTGAGATTCTGAAATCTTTCATTGTGGTTGAAGTCTCCCCACTCCCCCGCCCAGATTCTGAAATCTTTCATTGTGGTTGAAGTCTCCCATGCAAGATTCTGAAATCTTTCATTGTGGTTGAAGTCTCCCCCCGCTACCCAGGTTCTGAAATCTTTCATTGTGGTTGAAGTCTCCCCCCAGATTCTGAAATCTTTCATTGCGGCTGAAGTCTCCCCCTCAAGATTCTGAAATCTTTCTTTGTGA	.	.	SVTYPE=INS;SVLEN=436;SC=SKSV,cuteSV,SVIM,PAV;NumNeighbors=2;NumThresholdNeighbors=1;MatchId=1930;TruScore=0.320336;PctSeqSimilarity=0;PctSizeSimilarity=0.961009;PctRecOverlap=0;SizeDiff=17;StartDistance=387;EndDistance=387	GT	0/1
chr22	49308028	.	G	GTTGAAGTCTCCCCCCAGATTCTGAAATCTTTCATTGCGGCTGAAGTCTCCCCCTCAAGATTCTGAAATCTTTCTTTGTGA	30	GAP1	SVTYPE=INS;SVLEN=80;SC=SKSV,cuteSV,SVIM,SVIM-asm,PAV,Dipcall;NumNeighbors=1;NumThresholdNeighbors=1;MatchId=1931;TruScore=0.313726;PctSeqSimilarity=0;PctSizeSimilarity=0.941176;PctRecOverlap=0;SizeDiff=-5;StartDistance=-246;EndDistance=-246	GT	./1
chr22	49489908	chr22-49489909-INS-258	A	AAGGAAGGAAGGGAGGGAGGGAGGGAGGGAGGGAGGGAGAGAGGGAGGGAATTAGGAAGGAAGGAATTAGGAAGGGAGAGAGGGAAATAGAGAGAGGAAGGATGGAAGGGAGGGGGTATGGACGGTGTGCCCAGAAGGAAGGAAGGAAGGAAGGAAGGGAGGGAGGGAGGGAGGGAGGGAGGGAGAGAGGGAGGGAGGGAGGGAGGGAGAGAGGGAGGGAGGGAGGGAGGGAGGGAGGGAGGGAGAGAGGGAGGGAATT	.	.	SVTYPE=INS;SVLEN=258;SC=SKSV,cuteSV,pbsv,SVIM-asm,PAV;NumNeighbors=1;NumThresholdNeighbors=1;MatchId=1932;TruScore=0.321705;PctSeqSimilarity=0;PctSizeSimilarity=0.965116;PctRecOverlap=0;SizeDiff=9;StartDistance=-2;EndDistance=-2	GT	1/0
chr22	49514814	svim.DEL.19018	TGGGGTGTGTCATACGGCCTAGGTGTGTGGTGGGCTGTGTCATACGGCCTAGGTGTACAGT	T	51	PASS	SVTYPE=DEL;SVLEN=60;SC=SKSV,cuteSV,pbsv,SVIM;NumNeighbors=1;NumThresholdNeighbors=1;MatchId=1933;TruScore=0.584335;PctSeqSimilarity=0;PctSizeSimilarity=0.933333;PctRecOverlap=0.819672;SizeDiff=4;StartDistance=7;EndDistance=11	GT	1/1
chr22	49661494	.	GGGGAGGCCCAGAGCTTCCCGGTGGAGGAGAGCGGGGAGGCCCAGAGCTTCCCGGTGGAGGAGAGCGGGGAGGCCCAGAGCTTCCCGGTGGAGGAGAGGGGGGAGGCCCAGAGCTTCCCGGTGGAGGAGAGGA	G	30	.	SVTYPE=DEL;SVLEN=132;SC=SKSV,cuteSV,SVIM,SVIM-asm,PAV,Dipcall;NumNeighbors=1;NumThresholdNeighbors=1;MatchId=1935;TruScore=0.189655;PctSeqSimilarity=0;PctSizeSimilarity=0.568965;PctRecOverlap=0;SizeDiff=-100;StartDistance=-345;EndDistance=-445	GT	1/0
chr22	49761975	.	A	AGCTGAGCACAAACAGTGAGGAGGGTGGCTGAGCACACACAGGGAGGAGGACAGCTGAGCACACACAGTGAGGAGGGCGGCCGAGCACCACCCAGGGGTCCTCGGCACACACAGTGAAGAGGGTGGCTGAGCACACACAGTGAGGAGGGCGGCCGAGCACCACCCAGGGGTCCTCGGCACACACAGTGAAGAGGGCG	30	.	SVTYPE=INS;SVLEN=196;SC=SKSV,cuteSV,pbsv,SVIM,SVIM-asm,PAV,Dipcall;NumNeighbors=1;NumThresholdNeighbors=1;MatchId=1939;TruScore=0.331633;PctSeqSimilarity=0;PctSizeSimilarity=0.994898;PctRecOverlap=0;SizeDiff=1;StartDistance=3;EndDistance=3	GT	1/0
chr22	49780461	.	G	GATTTTCTGTGTGCACAGTCATACTGACTCACATCTAAGAGATTTTTTCTATGTGCACAGTCATACTGACTTACGTCTAAGAGATTTTTTCTGTGTGCACAGTCATACTGACTCACGTCTAAGAGATTTTTTCTATGTACACAGTCATACTGACTCATGTCTAAGAGATTTCCTGTGTGCACAGTCATACTGATTCACATCTAAGAGATTTTCTGTGTGCACAGTCATACTGATTCACGTCTAAGAGATTTTCTGTGTGCACAGTCATACTGATTCATGTCTAAGAGATTTTCTGTGTGCAGAGTCATATTGACTCACGTCTAAGAGATTTTCTGTGTGCACTGTCATACTGACTCATGTCTAAGAT	30	.	SVTYPE=INS;SVLEN=366;SC=SKSV,cuteSV,SVIM,SVIM-asm,PAV,Dipcall;NumNeighbors=1;NumThresholdNeighbors=1;MatchId=1941;TruScore=0.285975;PctSeqSimilarity=0;PctSizeSimilarity=0.857924;PctRecOverlap=0;SizeDiff=52;StartDistance=-469;EndDistance=-469	GT	1/0
chr22	50513599	.	C	CGCAACCAGCACCGCCAGACTCAGGGAGGGGCAGCAACCAGCACCGCCAGACTCAGGGAGGGGCCGCAACCAGCACCGCCAGACTCAGGGAGGGGCA	30	.	SVTYPE=INS;SVLEN=96;SC=SKSV,cuteSV,SVIM,SVIM-asm,PAV,Dipcall;NumNeighbors=1;NumThresholdNeighbors=1;MatchId=1949;TruScore=0.333333;PctSeqSimilarity=0;PctSizeSimilarity=1;PctRecOverlap=0;SizeDiff=0;StartDistance=15;EndDistance=15	GT	0/1
chr22	50713073	chr22-50713074-DEL-126	TCTCCCAGccccctccacctccccccagcacccctcccagccccctccacctcccccagtacccctcccagccccttccacctcccccagcacccctcccagccccctccacttccccccagcaccc	T	.	.	SVTYPE=DEL;SVLEN=126;SC=SKSV,cuteSV,pbsv,SVIM,SVIM-asm,PAV;NumNeighbors=1;NumThresholdNeighbors=1;MatchId=1951;TruScore=0.489919;PctSeqSimilarity=0;PctSizeSimilarity=0.947368;PctRecOverlap=0.522388;SizeDiff=-7;StartDistance=-57;EndDistance=-64	GT	1/0
chr22	50942667	.	c	CCCGGTGCCCGGCCTTACCCCTGCACCCCGGGCTCCACACCCCCCCCCCCCGGTGCCCGGCCTTACCCCTGCACCCCGGGCTCCACACCCCCCCGGTGCCCGGCCTTACCCCTGCACCCCGGGCTCCACACCCCCCCT	30	.	SVTYPE=INS;SVLEN=137;SC=SKSV,cuteSV,SVIM,SVIM-asm,PAV,Dipcall;NumNeighbors=1;NumThresholdNeighbors=1;MatchId=1955;TruScore=0.197691;PctSeqSimilarity=0;PctSizeSimilarity=0.593074;PctRecOverlap=0;SizeDiff=-94;StartDistance=147;EndDistance=147	GT	1/0
chr22	51122194	.	g	GTGGTGGAGAGGGGGATGGTGGAGGGGTGAGGTGGAGAGGGGGGTGGTGGAGGTGGGGGTGGTGGAGAGGGGGGTGGTGGAGAGGGGGGTGGTGGAGAGGGGGGATGGTGGAGGGGGGTGGTGGAGGGGGGATGGTGGAGGGGGGATGGTGGAGGGGTGAGGTGGAGAGGGGGGTGGTGGAGGTGGGGGTGGTGGAGAGGGGGGTGGTGGAGAGGGGGGTGGTGGAGAGGGGGGTGGTGGAGGGGGGATGGTGGAGGGGGGTGGTGGAGGGGGGATGGTGGAGGGGGGTGGTGGAGAGGGGGGTGGTGGAGAGGGGGGTGGTGGAGAGGGGGGTGGTGGAGAGGGGGATGGTGGAGGGGTGAGGTGGAGAGGGGGGTGGTGGAGGTGGGGGTGGTGGAGAGGGGGGTGGTGGAGGGGGGATGGTGGAGAGGGGGGATGGTGGAGAGGGGGTGGTGGAGGGGGGTGGTGGAGAGGGGGTGGTGGAGAGGGGGGTGGGGTGGAGAGGGGGGTGGTGGAGGGGGATGGTGGAGGGGGATGGTGGAGGGGGGATGGTGGAGGGGGGTGGTGGAGGGGGATGGTGGAGGGGGGTGGTGGAGAGGGGGATGGTGGAGGGGTGAGGTGGAGAGGGGGGTGGTGGAGGTGGGGGTGGTGGAGAGGGGGGTGGTGGAGGGGGGTGGTGGAGAGGGGGGTGGTGGAGAGGGGGGTGGTGGAGAGGGGGGTGGTGGAGAGGGGGATGGTGGAGGGGTGAGGTGGAGAGGGGGGTGGTGGAGGTGGGGGTGGTGGAGAGGGGGGTGGTGGAGGGGGGATGGTGGAGGGGGATGGTGGAGGGGGGTGGTGGAGGGGGGGGTGGTGGAGAGGGGGGTGGTGGAGAGGGGGGTGGTGGAGGGGGGATGGTGGAGGGGGGATGGTGGAGGGGGGATGGTGGAGGGGGGTGGTGGAGGGGTGAGGTGGAGAGGGGGGTGGTGGAGAGGGGGGTGGTGGAGAGGGGGATGGTGGAGGGGTGAGGTGGAGAGGGGGGTGGTGGAGAGGGGGGTGGTGGAGAGGGGGATGGTGGAGGGGTGAGGTGGAGAGGGGGGTGGTGGAGAGGGGGATGGTGGAGGGGTGAGGTGGAGAGGGGGGTGGTGGAGAGGGGGGTGGTGGAGAGGGGGATGGTGGAGGGGTGAGGTGGAGAGGGGGGTGGTGGAGGTGGGGGTGGTGGAGAGGGGGGTGGTGGAGGGGGGATGGTGGAGGGGTGAGGTGGAGAGGGGGGTGGTGGAGAGGGGGGTGGTGGAGGGGGGTGGTGGAGGGGGGTGGTGGAGGGGGGTGGTGGAGGGGGGATGGTGGAGGGGGATGGTGGAGGGGGGATGGTGGAGGGGGGTGGTGGAGAGGGGGGTGGTGGAGGGGGGA	30	GAP2	SVTYPE=INS;SVLEN=1385;SC=SKSV,pbsv,SVIM-asm,PAV,Dipcall;NumNeighbors=1;NumThresholdNeighbors=1;MatchId=1960;TruScore=0.271569;PctSeqSimilarity=0;PctSizeSimilarity=0.814706;PctRecOverlap=0;SizeDiff=-315;StartDistance=8;EndDistance=8	GT	1/.
chr22	51124073	.	TGTTGTAGCTGCCGGAGTCCCCTCTGGGAGAGTTGTAGCTGGCCAGGCTGGGACCGTCCTGTTGTAGCTGCCGGAGTCCCCTCTGGGAGA	T	30	GAP2	SVTYPE=DEL;SVLEN=89;SC=SKSV,cuteSV,SVIM,SVIM-asm,PAV,Dipcall;NumNeighbors=1;NumThresholdNeighbors=1;MatchId=1963;TruScore=0.279874;PctSeqSimilarity=0;PctSizeSimilarity=0.839623;PctRecOverlap=0;SizeDiff=-17;StartDistance=-118;EndDistance=-135	GT	1/.
chr22	51186910	.	A	ATCCGAGGGGTGTGCCCACCTAGACATCCGAGGAGTGTGCCCACCTAGACATCCGAGGGGTGTGCCCACCTAGACAATCTGAGGGGTGTGCCCACCTAGACATCCGAGGGGTGTGCCCACCTAGACAACCGAGGAGTGTGCCCACCTAGAC	30	.	SVTYPE=INS;SVLEN=150;SC=SKSV,SVIM-asm,PAV,Dipcall;NumNeighbors=2;NumThresholdNeighbors=1;MatchId=1964;TruScore=0.166667;PctSeqSimilarity=0;PctSizeSimilarity=0.5;PctRecOverlap=0;SizeDiff=-150;StartDistance=-111;EndDistance=-111	GT	1/0
chr22	51187015	.	TGAGGGGTGTGCTCACCTAGACATCCGAGGGGTGTGCCCACCTAGACAACCGAGGAGTGTGCCCACCTAGACATCC	T	30	.	SVTYPE=DEL;SVLEN=75;SC=SKSV,cuteSV,pbsv,SVIM,SVIM-asm,PAV,Dipcall;NumNeighbors=1;NumThresholdNeighbors=1;MatchId=1965;TruScore=0.587602;PctSeqSimilarity=0;PctSizeSimilarity=0.973333;PctRecOverlap=0.789474;SizeDiff=2;StartDistance=-16;EndDistance=-14	GT	0/1
chr22	51238704	.	g	GATTTCAGCCATGAATCAGGCATAAATATTCTGACGGTTAATTTTAGACATCAACTTGACTGGATTAAGGGACACACATAGCTGGTCAAACACGATTTCAGCCATGAATCAGGCATAAATATTCTGATGGTTAATTGTAGACATCTACTTGACTGGATTGAGAGACACACATAGCTGGTCAAACACGATTTCAGCCATGAATCAGGCATAAATATTCTGATGGTTAATCGTAGACGTCTACTTGACTGGATTGAGAGACACACATAGCTGGTCAAACACGATTTCAGCCATGAATCAGGCATAAATATTCTGATGGTTAATTTTAGACATCTACTTGAGTGGATTGAGAGACACACATAGCTGGTCAAACACAATTTCAGCCATGAATCAGGCATAAATATTCTGATGGTTAATTTTAGACATCTACTTGAGTGGATTGAGAGACACACATAGCTGGTCAAACAATTTCAGCCATGAATCAGGCATAAATATTCTGACGGTTAATTTTAGACATCTACTTGAGTGGATTGAGAGACACACATAGCTGGTCAAACACA	30	.	SVTYPE=INS;SVLEN=556;SC=SKSV,SVIM-asm,PAV,Dipcall;NumNeighbors=1;NumThresholdNeighbors=1;MatchId=1968;TruScore=0.221223;PctSeqSimilarity=0;PctSizeSimilarity=0.663669;PctRecOverlap=0;SizeDiff=187;StartDistance=-44;EndDistance=-44	GT	1/0
chr17	67223	svim_asm.INS.13896	G	GCTAAAATTGGCCTCACTGAAATCAGGACCCCCAAGGCATTTCGTTCCCATCTGGGGCAGTTATTATGGAGCCCTTTCTTCTTCTGCACTAAAATTGGCCTCGCTGAAATCAGGACCCCCAAGGCATTTCATTCCCATCTGGGGCAGTTATTACAGAGCCCTTCTTCTGCGCTAAAATTGGCCTCACTGGAATCAGGACCCCCAAGGCATTTCGTTCCCATCTGGGGCAGTTATTATGGAGCCCTTTCTTCTTCTGCACTAAAATTGGCCTCGCTGAAATTAGGACCCCCAAGGCATTTCATTCCTGTTTGGGGCAGTTATTACAGAGCCCTTCTTCTGCGCTAAAATTGGCCTCACTGGAATCAGGACCCCCAAGGCATTTCGTTCCCATCTGGGGCAGTTATTATGGAGCCCTTTCTTCTTCTGCACTAAAATTGGCCTCGCTGAAATCAGGACCTCCAAGGCATTTCATTCCCATCTGGGGCAGTTATTACAGAGCCCTTCTTCTGCGCTAAAATTGGCCTCACTGAAATCAGGACCCCCAAGGCATTTCGTTCCCATCTGGGGCAGTTATTATGGAGCGCTTTCTTCTTCTGCACTAAAATTGGCCTCGCTGAAATCAGGACCCCCAAGGCATTTCATTCCTGTTTGGGGCAGTTATTACAGAGCCCTTCTTCTGCGCTAAAATTGGCCTCACTGGAATCAGGACCCCCAAGGCATTTCGTTCCCATCTGGGGCAGTTATTATGGAGCCCTTTCTTCTTCTGCA	.	PASS	SVTYPE=INS;SVLEN=767;SC=SKSV,SVIM-asm;NumNeighbors=1;NumThresholdNeighbors=1;MatchId=1979;TruScore=0.21947;PctSeqSimilarity=0;PctSizeSimilarity=0.658409;PctRecOverlap=0;SizeDiff=262;StartDistance=-242;EndDistance=-242	GT	0/1
chr17	70291	.	T	TCAGCTCTGAGGCCTCCACTCACTGAGACAATAGGCCCAAGCACAACAGCTCTGAGGCCTCCACTCACTGAGACAACAAACCCAACAACAACAGCTCTGAGGCCTCCACTCACTGAGACAATAGACCCAAGCACAACAGCTCTGAGGCCTCCACTCACTGAGACAATAGACCCAAGCACAACAGCTCTGAGGCCTCCACTCACTGAGACAATAGGCCCAAGCACAACAGCTCTGAGGCCTCCACTCACTGAGACAATAGACCCAAGAACATCAGCTCTGAGTCCTCCACTCACTGAGACAATAGACCCAAGCACATCAGCTCTCAGGCCTCCACTCGGTGAGACAATAGGCCCAAGCACAACAGCTCTGAGGCCTCCACTCGGTGAGACAATAGACCCAAGCACATCAGCTCTGAGGCCTCCACTCGGTGAGACAATAGACCCAAGCACATCAGCTCTCAGGCCTCCACTCGGTGAGACAATAGACCCAAGCACATCAGCTCTCAGGCCTCCACTCACTGAGACAATAGACCCAAGAACAACAGCTCTGAGGCCTCCACTCACTGAGACAATAGGCCCAAGCACAACAGCTCTGAGGCCTCCACTCACTGAGACAACAGACCCAAGAACAACAGCTCTGAGGCCTCCACTCACTGAGACAATAGGCCCAAGCACAACAGCTCTGAGGCCTCCACTCACTGAGACAACAGACCCAAGAACAA	30	.	SVTYPE=INS;SVLEN=720;SC=SKSV,SVIM-asm,PAV,Dipcall;NumNeighbors=1;NumThresholdNeighbors=1;MatchId=1982;TruScore=0.18677;PctSeqSimilarity=0;PctSizeSimilarity=0.560311;PctRecOverlap=0;SizeDiff=-565;StartDistance=397;EndDistance=397	GT	1/0
chr17	85226	.	GTAACAAGAGGGATGCAGGGTTCAAAGCTGGGGTCGGCCGAGGCTCTGCAC	G	30	.	SVTYPE=DEL;SVLEN=50;SC=SKSV,pbsv,SVIM,SVIM-asm,PAV,Dipcall;NumNeighbors=1;NumThresholdNeighbors=1;MatchId=1989;TruScore=0.314465;PctSeqSimilarity=0;PctSizeSimilarity=0.943396;PctRecOverlap=0;SizeDiff=-3;StartDistance=-141;EndDistance=-144	GT	1/0
chr17	157010	.	ACGGCAGGTCCATCCCACGGCAGGTCCTCCCCACGGCAGGTCCATCCCACGGCAGGTCCATCCCG	A	30	.	SVTYPE=DEL;SVLEN=64;SC=SKSV,cuteSV,pbsv,SVIM,SVIM-asm,PAV,Dipcall;NumNeighbors=1;NumThresholdNeighbors=1;MatchId=2016;TruScore=0.45641;PctSeqSimilarity=0;PctSizeSimilarity=1;PctRecOverlap=0.369231;SizeDiff=0;StartDistance=-41;EndDistance=-41	GT	1/1
chr17	164938	.	G	GACCTGTAGTCCCTGTGCCCCACCTCCACTGACCTGTTGTCTCTGTGCTCCACCTCCATTGACCTGTAGTCCCTGTGCCCCACCTCCACTGACCTGTAGTCCCTGTGCTCCACCTCCACTGACCTGTAGTCACTGTGCACCCACCTCCATTGACCTGCAGTCCCTGTGCTCCACCTCCATTGACCTGTAGTCCCTGTGCCCCACCTCCACTGACCTGTTGTCTCTGTGCTACACCTCCACTGACCTGTTGTCTCTGTGCTACACCTCCACTGACCTGTAGTCCCTGTGCCCCACCTCCACTGACCTGTAGTCCCTGTGCTCCACCTCCACTGACCTGTAGTCCCTGTGCTCCACCTCCACTGACCTGCAGTCCCTGTGCCCCCACCTCCATTGACCTGTAATCCCTGTGACTCCACCTCCATTGACCTGTAGTCCCTGTGACTCCACCTCCACTGACGTGTAGTCCCTGTGCCCCACCTCCATTGACCTGTAGTCCCTGTGCCCCCACCTCCATTGACCTGTAGTTCCTGTGCCCCCACTTCCAGTGACCTGTAGTCCCTGTGACCCCACCTCCACTGACCTGTAGTCCCTGTGACTCCACTTCCACTGACCTGTAGTCCCTGTGCCCCACCTCCATTGACCTGTAGTCCCTGTACCCCCACCTCCATTGACCTGTAGTCCCTGTGCCTCACCTCCATTGATCTGTAGTCCCTGTGCCCCCACCTCCATTGACCTGTAGTCCCTGTGACTCCACCTCCATTGACCTGTAGTCCCTGTGCTCCCACCTCCATTGACCTGTAGTCCCTGTGCCCCACCTCCATTGACCTGTACTCCCTGTGCTCCACCTCCACTGAACTATAGTCTCTGTACTCCACCTCCACTGACCTGTAGTCCCTGTGCTCCACCTCCACTGACCTGTAGTCCCTGTGACCCCACCTCCATTGGCCTGTAGTCTCTGTGCTCCACCTCCATTGACCTGTAGTCCCTGAGACCCCACCTCCATTGACCTGTAGTCCTTGTGCCCCACCTCTATTGACCCGTAGTCTCTGTGCTCCACATCCATTGACCTGTAGTCCCCGTCACCCCATCTCCATTGACCTTTAGTCCCTGTGCCCCACCTCCATTGACCTGTAGTCCCTGTGCCCCCACCTCCATTGACCTGTAGTCCCTGTGAATCCACCTCCACTGATGTGTAGACCCTGTGCCCCCACCTCCATTGACCTGTACTCCCTGTGACCCCACCTCCACTGACGTGTAGTCCCTGTGCCCCACCTCCATTGACCTGTAGTCCCTGTGCCTCCACCTCCATTAACCTGTAGTCCCTGTGACTCCACCTCCAGTGATTTGTAGTCCCTGTGCTCCACCTCCATTGACCTGTAGTCTCTCTGCACCCACCTCCATTGACCTGCAGTCCCTGTGCTCCACCTCCACTGACCTGTAGTCCCTGTGCCCCACCTCCATTGACCTGTAGTCCCTGTGCCCCACCTCCATTGACCTGTAGTCCCTGTGACTCCACCTCCAGTGATGTGTAGTCCCTGTGCTCCACCTCCATTGACCTGTAGTCCCTGTGCTCCACCTCCACTGACCTGTAGTCTCTGTGCTCCACCTCCATTGACCTGGAGTCTCTCTGCACCCACCTCCATTGTCCTGTAGTCCCTGTGACCCCACCTCCATTGACCTGTAGTCTCTGTGCTCCACCTCCATTGACCTGTAGTCTCTGTGCCCCACCTCCACTGACCTGTAGTCTCTGTGCTCCACCTCCATTGACCTGCAGCCCCTGTGCTCCACCTCCACTGACCAGTAGTCCCTGTGCCAACTCCATTGACCTGTAGTCTCTGTGCTCCACCTCCATTGACCTGTAGTCCCTGTGCTCCACCTCCACTAACCTGCAGTCCTTGTGCCCCCACCTCCATTAACCTGTAGTCTCTGTGCCCCACCTCCATTCACCTGTAGTCCCTGTGCTCCACCTCCACTGACCTGCAGTCCCTGTGCCCCCACCTCCATTGACCTGTAGTCCCTGTGACTCCACCTCCATTGACCTCTAGTCTCTATGCTCCACCTCCATTGACCTGTAGTCCCTGTGACCCCACCTCCATTGACCTGTAGTCCCTGTGAATCCACCTCCATTGACCTGTAGTCCCTGTGCTCCACCTCCATTAACCTGTATTCCCTGTGACTCCACCTCCATTGACCTCTAGTCCCTGTGTCCCCACCTCCATTGACCAGTCTCTGTGCTCCCACCTACATTGACCTGTAGTCTCTGTGCTCCCACCTACATTGACCTGTAGTCCCTGTGACTCCACCTCCATTGACCTGTAGTCTCCGTGCTCCACCTCCATTGACCTGTAGTCCCTGTGTCCCCACCTCTATTGACCTGTAGTCTCTGTGACCCCACCTCCATTGACCTGTAGTCCCTGTGATTCCACCTACATTCACCTGTAGTCCCTGTGTCCCCACCTCTATTGACCTGTAGTCTCTGTGCTCCCACCTGCATTGACCTGTAGTCTCTGTGACCCCACCTCCATTGACCTGTAGTCTCTGTGCTTCCACCTCCATTGCCCTGTAGTCCCTGTGACTCCCCCTCCATTGACCTGTAGTCCCTGTGCTCCCACCTCCATTGACCTGTAGTCCCTGTGCCCCACCTCCATTGACCTGTAGTCCCTGTGCCCCACCTCCATTGACATGTAGTCCCTGTGCCCCACCTCCATTGACCTGTAGTCCCTGTGCCCCACCTCCATTGACCTGTAGTCCCTGTACTCCACCTCGACTGACCTGTAGTCCCTGTGCTCCACCTCCACTGACCTGTAGTCCCTGTGACCCCACCTCCATTGACCTGTAGTCTCTGTGCTCCACCTCCATTGACCTGTAGTCCCTGTGCCCCACCTCCATTGACCTGCAGTCTCTGTGCTGCACCTCCATTGACCTGTAGTCCCTGTGCTCCACCTGCACTGACCTGCAGTCCCTGTGCCCCCACCTCCATTGACCTGTAGTCCCTGTGACTCCACCTCCATTGACCTGTAGTCCCTGTGACCCCACCGCCACTGACCTGTACTCCCTGTGACTCCACCTCCACTGACCTGTAGTCCCTGTGCCACACCTCCATTGACCTGTAGTCCCTGTGCCCCCACCTCCATTGACCTGTAGTCCCTGTGCCTCACCTGCATTGACCTGTAGTCACTGTGCGTCCACCTCCATTGACCTGTAGTCCCTGTGACTCCACCTCCATTGACCTGTAGTCCCTGTGACCCCACCTCCATTGACCTGTAATCCCTGTGCTCCCACCTCCATTGACCTGTAGTCCCTGTGCCCCACCTCCATTGACCTGTCGTCCCTGTGCTCCACCTCCACTGAACTGTAGTCCCTGTACTCCCCCTCCACTGACCTGTAGTACCTGTGCTCTACCTCCACTGACCTGTAGTTCTTGTGACCCCACCTCCATGGGCCGGTAGTCTCTGTGCTCCACCTCCATTGACCTGTAGTCCCTGTGACCCCACCTCCATTGACCTGTAGTCCCTGTGCCCCACCTCCATTGACCCGTAGTCTCTGTGCTCCACATCCATTGACCTGTAGTCCCTGTGACCCCATCTCTATTGACCTGTAGTCCCTGTGCCCCACCTCCAGTGACCTGTAGTCCCTGTGCCCCCACCTCCATTGAACTGTAGTCCCTGTGCCCCCACCTCCATTGACCTGTAGTCCCTGTGACTCCATCTCCACTGACGTGTAGTCCCTGTGCCCCCACCTCCATTGATCTGTAGTCCCTGTGACCCCACCTCCACTGACGTGTAGTCCCTGTGCCCCACCTCCATTGACCTGTAGTCCCTGTGCCCCCACCACCATTGACCTGTAGTCCCTGTGACTCCACATCCATTGACCTGTAGTCCCTGTGACTCCACCTCCATTGACCTGTAGTCTCTGTGCTTCCACCTCCATTGACCTTTAGTCCCTCTGACCCCACCTCCATTGACCTGTAGTCCCTGTACTCCACCTCCATTGTCCTGTAGTCCCTGTGCTCCACCTCCATTGACCTGTAGCCTCTGTGCTCCACCTCCATTGACCTGTAGTCCCTGTGCTCCACCTCCATTGATATGCAGTCCCAGTGCCCCCACCTCCATTGACCTGTAGTCCCTGTGCTCCACCTCCATTGATATGCAGTCCTTCTGACCCCACCTCCACTGCCCTGTAGTCTCTGTGCCCCACCTCCATTGACCTGTAGTCCCTGTGCTCCACCTCCACTGACGTGTAGTCCCTATGCTCCACCTCCATTGACCTGTAGTCTCTGTGACCCCACCTCCATTGACCTGCAGACCCTGTGCTCCACCTCCATTGAGCAGTAGTCCCTGTGCCACCTCCATTGACCTGTAGTCTCTGTGCTCCACCTCCATTGACCTGTAGTCCCTGTGCTCCACCTCCACTAACCTGCAGTCCCTGTGCCCCCACCTCCATTGACCTGTAGTCTCTGTGCCCCACCTCCATTGACCTGTAGTCCCTGTGATCCACCTCCACTGACCTGTAGTCCCTGTGCCCCCACCTCCATTGACCTGTAGTCCCTGTGACTCCACCTCCATTGACCTGTAGTCCCTGTGCTCCACCTCCATTGACCTGTAGTCCCTGTGACCCCACCTCCATTGTCCTGTAGTCCCTGTGACTCCACCTCCATTGACCTGTAGTCCCTGTGCTCCACCTCCATTGACCTGTACTCCCTGTGACTCCACCTCCATTGACCTCTAGTCCCTGTGTCCCCACCTCCATTGACCTGTAGTCTCTGTGCTCCCACCTCCATTGACCTGTAGTCTCTGTGCTCCCACCTCCATTGACCTGTAGTCCCTGTGACTCCACCTCCTTTGACCTGTAGTCTCTGTGCTCCACCTCCATTGACCTGTAGTCCCTGTGTCCCCACCTCTATTGACCTGTAGTCTCTGTGCTCCCACCTCCATTGACCTGTAGTCTCTGTGTTCCACCTCCATTGACCTGTAGTCTCTGTGACCCTACCTCCATTGACCTGTAGTCTCTGTGACCCCACCTCCATTGACCTGTAGTCCCTGTGACTCCACCTACATTGACCTGTAGTCCCTGTGTCCCCACCTCTATTGACCTGTAGTCTCTGTGCTCCCACCTGCATTGACCTGTAGTCTCTGTGACCCCACCTCCATTGACCTGTAGTCCCTGTGCTCCACCTCCATTGACCTGTAGTCTCTGTGCTTCCACCTCCATTGACCTGTAGTCCCTGTGACTCCACCTCCATTGACCTGTAGTGCCTGTGACCCCACCTCCATTGACCTGTATTCCCTGTGCCCCACCTCCACTGACCTGTAGACCCTGTGACTCCACTTCCACTGACGTGTAGTCCCTGTGCCCCACCTCCATTGACGTGTAGTCCCTGTACCCCCACCTTCATTCACCTGTAGTCCCTGTGCCCCCACCTCCATTAACCTGTAGTCCCTGTGCCCCCACCTCCATTGACCTGTAGTCCCTGTGACCCACCTCCACTGACCTGTAGTCCCTGTGACTCCACCTCCACTGGCCTGTAGTCCCTGTGCCACACCTCCATTGACCTGTAGTCCCTGTGCCCCCACCTCCATTGACCTGTAGTCCCTGTGCCTCACCTCCATTGACCTGTAGTCCCTGTGCGCCCACCTCCATTGACCTGTAGTCCCTGTGACTCCACCTCCATTGACCTGTAGTCCCTGTGACCCCACCTCCATTGACCTGTAATCCCTGTGCTCCCACCTCCATTGACCTGTAGTCCCTGTGCCCCACCTCCATTGACCTGTAGTCCCTGTGCTCCACCTCCACTGAACTGTAGTCCCTGTACTCCCCCTCCACTGACCTGTAGTACCTGTGCTCCACCTCCACTGACCTGTAGTCCTTGTGACCCCACCTACATTGGCCTGTAGTCTCTGTGCTCCACCTCCATTGACCTGTAGTCCCTGTGACCCCACCTCCATTGACCTGTAGTCCCTGTGCCCCACCTCCATTGACCCGTAGTCTCTGTGCTCCACATCCATTGACCTGTAGTCCCTGTGACCCCATCTCTATTGACCTGTAGTCCCTGTGCCCCACCTCCATTGACCTGTAGTCCCTGTGCCCCCACCTCCATTGACCTGTAGTCCCTGTGCCCCCACCTCCATTGACCTGTAGTCCCTGTGACTCCGCCTCCACTGACGTGTAGTCCCTGTGCCCGCACCTCCACTGACCTGTAGTCCCTGTGACCCCACCTCCACTGACGTGTAGTCCCTGTGCCCCACCTCCATTGACCTGTAGTCCCTGTGCCCCCACCTCCATTGACCTGTAGTCCCTGTGACTCCACCTCCATTGACCTGTAGTCCCTGTGACTCCACCTCCATTGACCTGTAGTCTCTGTGACTCCACCTCCATTGACCTTTAGTCCCTGTGACTCCACCTCCATTGACCTGTAGTCCCTGTGACCCCACCTCCATTGACCTGTAGTCCCTGTGCCCCACCTCGATTGACCTGTAGTCCCTGTGCCCCACCTCCATTGACCTGTAGCCCCTGTGCCCCATCTCCACTGACCTGTAGTCCCTGTGCCCCACCTCCACTGACCTGTAGTCCCTGTGCTCCACCTCCACTGAACTGTAGTCCCTGTAGTCCACCTCCACTGACCTGTAGTCCCTGTGCTCCACCTCCACTGACCTGTAGTCCCTGTGACCCCACCTCCACTGACCTGTAGTCCCTGTGCCCCACCTCCACTGGCCTGTAGTCCCTGTGCCCCACTTCCACTGACCTGTTGTCTCTGTGCTCCACCTCCACTGACCTGTAGTCCCTGTGCCCCACCTCCACTGACGTGTAGTCCCTGTGCTCCACCTCCACTGACCTGTAGTCCCTGTGCTCCACCTCCACTGACCTGCAGTCCCTGTGCCCCCACCTCCATTGACCTGTAGTCCCTGTGCCCCACCTCCATTGACCCGTAGTCTCTGTGCTCCACATCCATTGACCTGTAGTCCCTGTGACCCCATCTCTATTGACCTGTAGTCCCTGTGCCCCACCTCCATTGACCTGTAGTCCCTGTGACTCCACCTCCATTGACCTGTAGTCCCTGTGACTCCACCTCCATTGACCTGTAGTCTCTGTGACTCCACCTCCATTGACCTTTAGTCCCTGTGACTCCACCTCCATTGATTTGTAGTCCCTGTGACCCCACCTCCATTGACCTGTAGTCCCTGTGCCCCACCTCCATTGACCTGTAGTCCCTGTGCCCCACCTCCATTGACCTGTAGCCCCTGTGCCCCACCTCCATTGACCTGTAGTCCCTGTGCCCCACCTCCACTGACATGTAGTCCCTGTGCTCCACCTCCACTGACCTGTAGTCCCTGTGACCCCACCTCCACTGACCTGTAGTCCCTGTGCTCCACCTCCACTGGCCTGTAGTCCCTGTGCCCCACCTCCACTGACCTGTTGTCTCTGTGCTCCACCTCCACTGACCTGTAGTCCCTGTGCCCCACCTCCACTGACCTGTAGTCCCTGTGCTCCACCTCCACTGACCTGTAGTCCCTGTGCTCCACCTCCACTGACCTGCAGTCCCTGTGCCCCCACCTCCATTGACCTGTAATCCCTGTGACTCCACCTCCATTGACCTTTAGTCCCTGTGCTCCACCTCCACTGACCTGTAGTCCCTGTGCTCCACCTCCACTGACCTGTAGTCCCTGTGACTCCACCTCCACTGACCTGTAGTCCCTGTGCCCCACCTCCATTGACCTGTAGTCCCTGTGCCCCCACCTTCATTC	30	.	SVTYPE=INS;SVLEN=7741;SC=SKSV,SVIM-asm,PAV,Dipcall;NumNeighbors=2;NumThresholdNeighbors=1;MatchId=2018;TruScore=0.250011;PctSeqSimilarity=0;PctSizeSimilarity=0.750032;PctRecOverlap=0;SizeDiff=1935;StartDistance=431;EndDistance=431	GT	1/0
chr17	165016	.	C	CCCCACCTCCACTGACCTGTAGTCCCTGTGCTCCACCTCCACTGACCTGTAGTCACTGTGCACCCACCTCCATTGACCTGCAGTCTCTGTGCTCCACCTCCATTGACCTGTAGTCCCTGTGCCCCACCTCCACTGACCTGTTGTCTCTGTGCTACACCTCCACTGACCTGTTGTCTCTGTGCTACACCTCCACTGACCTGTAGTCCCTGTGCCCCACCTCCACTGACCTGTAGTCCCTGTGCTCCACCTCCACTGACCTGTAGTCCCTGTGCTCCACCTCCACTGACCTGCAGTCCCTGTGCCCCCACCTCCATTGACCTGTAATCCCTGTGACTCCACCTCCATTGACCTGTAGTCCCTGTGACTCCACCTCCACTGACGTGTAGTCCCTGTG	30	.	SVTYPE=INS;SVLEN=393;SC=SKSV,SVIM-asm,Dipcall;NumNeighbors=1;NumThresholdNeighbors=1;MatchId=2019;TruScore=0.18151;PctSeqSimilarity=0;PctSizeSimilarity=0.544529;PctRecOverlap=0;SizeDiff=179;StartDistance=-163;EndDistance=-163	GT	0/1
chr17	217236	.	aatgctgcggttgctgggtggagagttctgcagatatctgtcctcccgggcacgtgaaaagaacctgcatcctgcgattgctgggtggcgtgttctgcagatgcctgtCCTCCCGGgcacgtgagaagaacgtgcgtcctgcggttgctgggtggagagttctgcagatgtctgtCCTCCCgggcacgtgaaaagaacctgcatcctgcgattgctgggtggcatgttctgcagatgccTGTCCTCCCGGgcacgtgagaagaacgtgcgtcctgcggttgctgggtggagagttctgcagatgtctgtCCTCCCgggcatgtgagaatgtgc	A	30	.	SVTYPE=DEL;SVLEN=332;SC=SKSV,cuteSV,pbsv,SVIM,SVIM-asm,PAV,Dipcall;NumNeighbors=1;NumThresholdNeighbors=1;MatchId=2032;TruScore=0.607954;PctSeqSimilarity=0;PctSizeSimilarity=0.994012;PctRecOverlap=0.829851;SizeDiff=-2;StartDistance=57;EndDistance=55	GT	1/0
chr17	230656	chr17-230657-INS-462	C	CCCTCCCGGAAGCCCTCCTCATCCCTCCCGGAAGCCCTCCTCATCCCTCCCGGAAGCCGTCCTCATCCCTCCCGGAAGCCCTCCTCATGCTTCCCGGAAGCCCTCCTCATCCCTCCCGGAAGCCCTCCTCATGCTTCCCGGAAGCCGTCCTCATCCCTCCCGGAAGCCCTCCTCATCCCTCCCGGAAGCCGTCCTCATCCCTCCCGGAAGCCGTCCTCATCCCTCCAGGAAGCCCTCCTCATCCCTCCCGGAAGCCCTCCTCATCCCTCCCGGAAGCCCTCCTCATCCCTCCCGGAAGCCGTCCTCATCCCTCCCGGAAGCCCTCCTCATCCCTCCCGGAAGCCCTCCTCATCCCTCCCGGAAGCCCTCCTCATCCCTCCCGGAAGCCGTCCTCATCCCTCCCGGAAACCCACCTCATCCCTCCCGGAAGCCCCCCTCATCCCTCCCGGAAGCCCCCCTCATG	.	.	SVTYPE=INS;SVLEN=462;SC=SKSV,SVIM-asm,PAV;NumNeighbors=1;NumThresholdNeighbors=1;MatchId=2034;TruScore=0.331169;PctSeqSimilarity=0;PctSizeSimilarity=0.993506;PctRecOverlap=0;SizeDiff=3;StartDistance=35;EndDistance=35	GT	1/1
chr17	247773	.	atacgatttaacactgcatctttaaattatcacggtaatgcggtatgtgttacagtgaactttatacagt	A	30	.	SVTYPE=DEL;SVLEN=69;SC=SKSV,cuteSV,pbsv,SVIM,SVIM-asm,PAV,Dipcall;NumNeighbors=1;NumThresholdNeighbors=1;MatchId=2036;TruScore=0.323671;PctSeqSimilarity=0;PctSizeSimilarity=0.971014;PctRecOverlap=0;SizeDiff=2;StartDistance=-145;EndDistance=-143	GT	0/1
chr17	252699	chr17-252700-INS-58	C	CTGGTGACGCTCGATGGCTCGGAAGGACAGTGGTGACGCTCGATGGCTCGGAAGGACAG	.	.	SVTYPE=INS;SVLEN=58;SC=SKSV,cuteSV,SVIM,PAV;NumNeighbors=1;NumThresholdNeighbors=1;MatchId=2038;TruScore=0.168116;PctSeqSimilarity=0;PctSizeSimilarity=0.504348;PctRecOverlap=0;SizeDiff=-57;StartDistance=-187;EndDistance=-187	GT	0/1
chr17	652276	chr17-652277-INS-301	G	GAGCAATCACACGGCCACAGGATAATGGGCACAGAGCAATCACACAGCCACAGGGTAATGGGCACAGAGCAATCACACAGCCACAGGGTAATGGGCACAGCAGCAATCACACAGCCACAGGATAATGGGCACAGCAGCAATCACACAGCCACAGGGTAATGGGCACAGAAGCAATCACACGGCTACAGGATAATGGGCACAGAGCAATCACACAGCCACAGGATAATGGGCACAGAGCAATCACACGGCCACAGGATAATGGGCACAGAGCAATCACACGGCCACAGGGTAATGGGCACAGC	.	.	SVTYPE=INS;SVLEN=301;SC=SKSV,SVIM-asm,PAV;NumNeighbors=1;NumThresholdNeighbors=1;MatchId=2047;TruScore=0.333333;PctSeqSimilarity=0;PctSizeSimilarity=1;PctRecOverlap=0;SizeDiff=0;StartDistance=-256;EndDistance=-256	GT	1/0
chr17	1076580	.	c	CCAACACATCACCTCAGTCCACCCCCCACACATCACCTCAGTCCACCCCCCACACATCACCTCAGTCCACCCCCCACACGTCACCTCAGTCCACCCCCCCGACATCACCTCAGCCCACCCCCCCCACACATCACCTCAGCCCACCCAACACATCACCTCAGCCCACCCAACACATCACCTCAGCCCACCCAACACATCACCTCAGTCCACCCAACACATCACCTCAGTCCACTCAACACATCACCTCAGCCCACCCCCCCCATCACCTCAGCCCACCCCCCCCATCACCTCAGCCCACCCAACACATCACCTCAGTCCACTCAACACATCACCTCAGTCCACCCCCCGCCCCATCACCTCAGCCCACCCAACACATCACCTCAGTCCACTCAACACATCACCTCAGCCCACCCCCCCCATCACCTCAGCCCACCCAACACATCACCTCAGTCCACCCAACACATCACCTCAGTCCACCCCCCCCATCACCTCAGCCCACCCAACACATCACCTCAGTCCACT	30	.	SVTYPE=INS;SVLEN=521;SC=SKSV,cuteSV,SVIM-asm,PAV,Dipcall;NumNeighbors=1;NumThresholdNeighbors=1;MatchId=2083;TruScore=0.301344;PctSeqSimilarity=0;PctSizeSimilarity=0.904031;PctRecOverlap=0;SizeDiff=50;StartDistance=197;EndDistance=197	GT	0/1
chr17	1192316	chr17-1192317-INS-73	C	CCTCATCCCCCACTGGGTTCCCCATCCCCCACAGGCTCCCCATCCCCCACAGGCTCCCCATCCCCCTCCAGCTT	.	.	SVTYPE=INS;SVLEN=73;SC=SKSV,cuteSV,pbsv,SVIM,PAV;NumNeighbors=1;NumThresholdNeighbors=1;MatchId=2086;TruScore=0.211594;PctSeqSimilarity=0;PctSizeSimilarity=0.634783;PctRecOverlap=0;SizeDiff=-42;StartDistance=439;EndDistance=439	GT	1/1
chr17	1541902	.	T	TGGGCGACAAGGCCAGCCCTCCCCACCCCCATCACCTCTGACCCACGGGGGCGACAAGGCCAGCCCTCCCCACCCCCATCACCTCTGACCCACGG	30	.	SVTYPE=INS;SVLEN=94;SC=SKSV,cuteSV,SVIM,SVIM-asm,PAV,Dipcall;NumNeighbors=1;NumThresholdNeighbors=1;MatchId=2095;TruScore=0.333333;PctSeqSimilarity=0;PctSizeSimilarity=1;PctRecOverlap=0;SizeDiff=0;StartDistance=-26;EndDistance=-26	GT	0/1
chr17	1956081	.	GGGGGTTAGGGGCCTGGGCTGGGGCAGGGCTGTGAGACCCTCCCTTACAGAAGCAATGAGGGCTTGAGGAT	T,*	30	.	END=1956149;SVTYPE=DEL;SVLEN=68;SC=SKSV,cuteSV,pbsv,SVIM,SVIM-asm,PAV,Dipcall;NumNeighbors=1;NumThresholdNeighbors=1;MatchId=2099;TruScore=0.328289;PctSeqSimilarity=0;PctSizeSimilarity=0.955882;PctRecOverlap=0.0289855;SizeDiff=3;StartDistance=64;EndDistance=67	GT	2/1
chr17	3583441	.	G	GTCCTCCACCCAGTGTCCTCCACCCTGCATCCTCCACCCTGCATCCTCCACCCTGCGTCCTCCACCCAGCGTCCTCCACCCTGCATCCTCCACCCAGTGTCCTCCACCCTGCA	30	.	SVTYPE=INS;SVLEN=112;SC=SKSV,cuteSV,SVIM,SVIM-asm,PAV,Dipcall;NumNeighbors=1;NumThresholdNeighbors=1;MatchId=2103;TruScore=0.199405;PctSeqSimilarity=0;PctSizeSimilarity=0.598214;PctRecOverlap=0;SizeDiff=45;StartDistance=-314;EndDistance=-314	GT	1/0
chr17	5143655	.	C	CCCCAACTAATCCATCCACCTTGTGATATGTTCCTGCCCTTCCCCAACTAATCCATCCACCATTGTGACATGTTCCTGCCCTTCCCCAACTAATCCATCCACCATTGTGACATGTTCCTGCCCTTCCCCAACTAATCCATCCACCTTGTGATATGTTCCTGCCCTTCCCCAACTAATCCATCCACCTTGTGATATGTTCCTGCCCTT,*	30	.	SVTYPE=INS;SVLEN=208;SC=SKSV,Dipcall;NumNeighbors=1;NumThresholdNeighbors=1;MatchId=2107;TruScore=0.203922;PctSeqSimilarity=0;PctSizeSimilarity=0.611765;PctRecOverlap=0;SizeDiff=-132;StartDistance=-274;EndDistance=-274	GT	2/1
chr17	6464730	.	c	CTCCTAGTCCTCCTCCTCCTCCCCTCCTCCTCTTCCTCCTCCTCCTTCTCATTATCCTCCTTCTCATTCTCTCCCTTCTCCTCCTCTTCCTTCTCCTCCTCTTCTCCTCCTTCTTCTCCTTTTCCTCCTCCTTCTCTTCTTCCTCTTCTTCTTCCTCCTCCTCCCCTCCTTTTCCTCCTCCTCCTCTTTCTTCTCCTCTTCCTCCTCCTCCGCCCCCTCTTCCTCCTTCTCATCCTCCTTCCCTCCTCTTCCTCCTCTTCCTCCTCCTCCTCCCCTCCTCCTCCCCTCTTCCTCCCCTCCTCCTCCTCTTCCTCCTCCTTCTCTTTATTCTCCCCTCCTCCTCTTCCTCCTCCTCCTTCTCATTATCCTCCTTCTCATTCTCTCCCTTCTCCTCCTCTTCCTTCTCCTCCTCTTCTCCTCCTTCTTCTCCTTTTCCTCCTCCTTCTTCTCCTTTTCCTCCTCCTTCTCTTCTTCCTCTTCTTCTTCCTCCTCCTCCCCTCCTTTTCCTCCTCCTCCTCTTTCTTCTCCTCTTCCTCCTCCTCCGCCCCCCTTCCTCCTTCTCCTCATCCTCCTTCCCTCCTCTTCCTCCTTTTCCTCCTTCTCCTCCCCTCTTCCTCCTCTTCCTCCTCCTCCTCCCCTCCTCCTCTTCCTCCCCT	30	.	SVTYPE=INS;SVLEN=655;SC=SKSV,pbsv,SVIM-asm,PAV,Dipcall;NumNeighbors=2;NumThresholdNeighbors=1;MatchId=2119;TruScore=0.290337;PctSeqSimilarity=0;PctSizeSimilarity=0.871011;PctRecOverlap=0;SizeDiff=-97;StartDistance=211;EndDistance=211	GT	1/0
chr17	8788976	.	GGGCCCCGCCTCCCCATGGCCCTGCCTCCTAGGTAACCCCGCCCTCCCATGGCCCCACCTCCTGGGTAACCCCGCCCTCCCATGGCCCCACCTCCTGGGTAACCCCGCCCTCCCAT	G	30	.	SVTYPE=DEL;SVLEN=115;SC=SKSV,cuteSV,pbsv,SVIM,SVIM-asm,PAV,Dipcall;NumNeighbors=1;NumThresholdNeighbors=1;MatchId=2122;TruScore=0.347836;PctSeqSimilarity=0;PctSizeSimilarity=0.657143;PctRecOverlap=0.386364;SizeDiff=-60;StartDistance=108;EndDistance=48	GT	0/1
chr17	10662426	.	c	CCCCTACCCGCCTCCCAGCCCCTACCCGCCTCCCAGCCCCTACCCGCCTCCCAGA	30	.	SVTYPE=INS;SVLEN=54;SC=SKSV,cuteSV,SVIM,SVIM-asm,PAV,Dipcall;NumNeighbors=1;NumThresholdNeighbors=1;MatchId=2125;TruScore=0.333333;PctSeqSimilarity=0;PctSizeSimilarity=1;PctRecOverlap=0;SizeDiff=0;StartDistance=-231;EndDistance=-231	GT	0/1
chr17	10749839	.	a	AGGTGATGGTGGAGATGGAGGTGGTGGTGGTGGAAATAGAGGTAATGGTGGAGATGAAGGTGGTGGTGGAAATGAAGGTGATGGTGGAGATGGAGGTGGTGGTGGTGGAGAT,*	30	.	SVTYPE=INS;SVLEN=113;SC=SKSV,cuteSV,SVIM,SVIM-asm,PAV,Dipcall;NumNeighbors=1;NumThresholdNeighbors=1;MatchId=2127;TruScore=0.309735;PctSeqSimilarity=0;PctSizeSimilarity=0.929204;PctRecOverlap=0;SizeDiff=8;StartDistance=-80;EndDistance=-80	GT	1/2
chr17	13371347	chr17-13371348-INS-1158	A	ATATATATGGGAAGTATATATATATACTTGTGTATATATATGGGAAGTATATATATACTTGTGTATATATATGGGAAGTATATATATATACTTGTATATATATGGGAAGTATATATATACTTGTGTATATATATGGGAAGTATATATATATACTTGTGTATATATATGGGAAGTATATATATATACTTGTGTATATATATGGGAAGTATATATATATACTTGTGTATATATATGGGAAGTATATATATATACTTGTGTATATATATGGGAAGTATATATATATACTTGTGTATATATATGGGAAGTATATATATATACTTGTGTATATATATGGGAAGTATATATATATACTTGTGTATATATATGGGAAGTATATATATATACTTGTGTATATATATGGGAAGTATATATATATACTTGTGTATATATATGGGAAGTATATATATATACTTGTGTATATATATGGGAAGTATATATATATACTTGTGTATATATATGGGAAGTATATATATATACTTGTGTATATATATGGGAAGTATATATATATACTTGTGTATATATATGGGAAGTATATATATATACTTGTGTATATATATGGGAAGTATATATATACTTGTGTATATATATGGGAAGTATATATATATACTTGTATATATATGGGAAGTATATATATACTTGTGTATATATATGGGAAGTATATATATATACTTGTGTATATATATGGGAAGTATATATATATACTTGTGTATATATATGGGAAGTATATATATACTTGTGTATATATATGGGAAGTATATATATATACTTGTGTATATATATGGGAAGTATATATATGTACTTGTGTATATACATGGGAAGTATATATATATACTTGTGTATATATATGGGAAGTATATACATATACTTGTGTATATATATGGGAAGTATATACATATACTTGTGTATATATATGGGAAGAATATACATATACTTGTGTATATATATGGGAAGAATATACATATACTTGTGTATATATATGGGAAGTATATACATATACTTGTGTATATATATGGGAAGTATATACATATACTTGTGTATATATAGGAAGTATATACATATACTTGTGTATATATATAGGAAGTGTATATATATACTTGTGTGTGTATATATATAGGAAGTG	.	.	SVTYPE=INS;SVLEN=1158;SC=SKSV,PAV;NumNeighbors=2;NumThresholdNeighbors=1;MatchId=2137;TruScore=0.204557;PctSeqSimilarity=0;PctSizeSimilarity=0.613672;PctRecOverlap=0;SizeDiff=-729;StartDistance=-331;EndDistance=-331	GT	1/0
chr17	21677785	svim.DEL.16082	TATATGTATATACATATATATATACTTTATATGTATATACATATTGTATATGCATATACAATTTATATGCTTTAAATGTAAATAATCTAATTGTGGTTTAATTTTCAAAATTGCCTCTATGTGAAATTCCAAAGTTGCTTATTGCATGTAAAGCATATAAAGCATATAAAGCATATATACATATAAAGCATATAAAT	T	19	PASS	SVTYPE=DEL;SVLEN=196;SC=SKSV,cuteSV,pbsv,SVIM;NumNeighbors=1;NumThresholdNeighbors=1;MatchId=2156;TruScore=0.658241;PctSeqSimilarity=0;PctSizeSimilarity=0.994924;PctRecOverlap=0.979798;SizeDiff=-1;StartDistance=4;EndDistance=3	GT	1/1
chr17	27662120	.	g	GTATATATATATACGTATATATACGCACAGTATATATATATACGTATATATACACAGTA,GTATATATATACGTATATATACACACAGTATATATATACGTATATATACACAGTATATATATATACGTATATATACACAGTA	30	.	SVTYPE=INS;SVLEN=141;SC=SKSV,cuteSV,SVIM,SVIM-asm,PAV,Dipcall;NumNeighbors=1;NumThresholdNeighbors=1;MatchId=2172;TruScore=0.208038;PctSeqSimilarity=0;PctSizeSimilarity=0.624114;PctRecOverlap=0;SizeDiff=53;StartDistance=101;EndDistance=101	GT	2/1
chr17	28222634	.	TTATATATGAAatatataaaatatattttatatacacattttatatatgaaatatataaaatatattttatatacacattttatatatga	T	30	.	SVTYPE=DEL;SVLEN=89;SC=SKSV,cuteSV,SVIM,SVIM-asm,PAV,Dipcall;NumNeighbors=2;NumThresholdNeighbors=1;MatchId=2174;TruScore=0.329588;PctSeqSimilarity=0;PctSizeSimilarity=0.988764;PctRecOverlap=0;SizeDiff=1;StartDistance=-145;EndDistance=-144	GT	0/1
chr17	28222758	chr17-28222759-INS-248	A	ATATAAAATGTATTTTATATACACATTTCATGTATAAAATGTATTTTATATACACATTTCATGTATAAAATGTATTTTATATACACATTTCATGTATAAAATGTATTTTATATACACATTTCATGTATAAAATGTATTTTATATACACATTTCATGTATAAAATGTATTTTATATACACATTTCATGTATAAAATGTATTTTATATACACATTTCATGTATAAAATGTATTTTATATACACATTTCATG	.	.	SVTYPE=INS;SVLEN=248;SC=SKSV,cuteSV,pbsv,SVIM-asm,PAV;NumNeighbors=1;NumThresholdNeighbors=1;MatchId=2175;TruScore=0.208333;PctSeqSimilarity=0;PctSizeSimilarity=0.625;PctRecOverlap=0;SizeDiff=93;StartDistance=-10;EndDistance=-10	GT	1/0
chr17	37284418	chr17-37284419-INS-64	A	ATATATATGTGTGTATATATATGTATATATATGTGTGTATATATATGTATATATATGTGTATATG	.	.	SVTYPE=INS;SVLEN=64;SC=SKSV,PAV;NumNeighbors=1;NumThresholdNeighbors=1;MatchId=2192;TruScore=0.28125;PctSeqSimilarity=0;PctSizeSimilarity=0.84375;PctRecOverlap=0;SizeDiff=10;StartDistance=-19;EndDistance=-19	GT	1/0
chr17	39257814	.	g	GGGGAAAGTGAAGGGAGAGAAGGGGAAGGGGAAGGGGAGGGGATTAACACTGGGGAGAGGAGGGGAGGGGAAGGGCT	30	.	SVTYPE=INS;SVLEN=76;SC=SKSV,cuteSV,SVIM,SVIM-asm,PAV,Dipcall;NumNeighbors=1;NumThresholdNeighbors=1;MatchId=2194;TruScore=0.333333;PctSeqSimilarity=0;PctSizeSimilarity=1;PctRecOverlap=0;SizeDiff=0;StartDistance=-63;EndDistance=-63	GT	0/1
chr17	41119409	chr17-41119410-DEL-65	Tataatatataatatataaatatatatgtatttatatatgtagatatataatatataaaatatata	T	.	.	SVTYPE=DEL;SVLEN=65;SC=SKSV,PAV;NumNeighbors=1;NumThresholdNeighbors=1;MatchId=2197;TruScore=0.440969;PctSeqSimilarity=0;PctSizeSimilarity=0.738636;PctRecOverlap=0.58427;SizeDiff=-23;StartDistance=37;EndDistance=14	GT	1/1
chr17	41399504	pbsv.INS.42240	A	AAATTGGGAGAATTTTGCTCCCACTGCCGTCAAAATCCCACGTGTATTTCACACTTACAGCACAGCTCCATTAGAACTGACCACATTTCCAGGGCTCCCTAGATACCTGTGGCTAGCGGCTGCCATACTACACCGTGCTGGGCTGTAGAATGGGGATGACAAGACAGGGCGGCGGAGATTGTGTTGGCGTGAAGCGAGGGAAACACTCGGCCGCAGGACAAAACTAAAACAGCAAGGGGGCACCGAAAGACTCAGTAGTCCACGTGAATATCCTGATTATGTTGTAGCTGAGATAATGTAGGGTCCACCCCTACCGGGTCTGTGGGTTTTCTCTTCGCGTGTGTGCGGAGACGAGAGATCGAAGAGATAAAGACAGAAGACAAAGAGATAGGAAGAAAGACAGCTGGGCCCGGGGGACCACTGCCACCAAAGCGCGGAGACAGACAGGTAGTGGCCCCGAGTGCCTGGAGGCGCTGCTATTTATTGTAGTCAAGGCAAGGGGGCAGGGTAAGGAGTGCCAGTCATCTCCAATGATCGATAGGTCACGCGAGTCACGTGTCCACTGGACAGGGGGCCTTTCCCTTTGTGGTAGCCGAGGTGGAGAGGGAGGACAGCAAACGTCAGCGTTTCTTCTATGCACTTATCAGAAAGATCGAAGACTGTGGTACTCCTACTAGTTCTGCTACTGCTGTCTTCTAAGAACTTAAAAGGAGGAGCCAGGTGTACAGGCTGAACATGAAAGTGAACAAGGAGCGTGACCACTGAAGCACAGCATCACAGGGAGACAGACGTTGGAGCCTCCGGATGACTGCGGGCCGGCCTGGCTAATGTCAGACCTCCCACAAGAGGTGGTGGAGCGGAGCGTTCTCTGTCTCCCCTGGAGAGAGGGAGATTCCCTTTCCGGGTCTGCTAAGTAACGGGTGCCTTCCCAGGCACTGGGGCCACCGCTAGACCAAGGCCTGCTAAGTAACCAGGGCCTTCCCAGGCACTGGCATTACCGCTAGGCCAAGGAGCCCTCCAGCGGCCCTTCTCTGGGCGTGAATGAGGGCTCACACTCTCGTCTTCTGGTCACCTCTCACTGTGGCCCTTCAGCTCCTAACTCTGTGTGGCCTGGTTTCCCCCAAGGTAATCATAATAGAACAGAGATCATTATGGTAATAGAACAAAGAGTGATGCTACAAACTAATGATTAATAATAGTCAGATATAATCCTATCCGTTTCCTATCTCTAGTAAAACTTTTCTTATTCTAATTATTTTCTTCGCTGTACTGGAACAGCTTGTGCCTTCAGGCTCTTGCCTGGGCACCTGGGTGGCTTGCGGCCCACAAGATAAGATATATTGCGTTGAACTATAATTTATGTTGATTGCTGAATGATTTAGGGCGGGGGGGTGGGCACCCCCTGAAATTCTGCCCTGGAGGAGTGGCCTCACCCTAACCCTGGCCGTGGCTAATAATAAGGCCCACCTCTTAGGGCCGTGGAGTGAAATAAGTTTTCCAGGTAATGCGCAGTAGAGCCCTCAGCCCTCCGCTGAAGTTGCGTTAGGAAGGAGGAAGGGAGAGGTAAATGCTGAGCCCGCAGGCGGCAGTCTGTGCCTCGGAGAGAAACTTTATCCCAACCTTGCTGGGGGCCTTGACGCCCACCTTGCCCCAAGAGCACCCCGGCAGCCACCCCTGCCCTCTGGGGTCCTGCCACCCCGAGCCCGACCTTCCCCCTTTTCCCCCGCGCCGGGCCAATAGCCTCCTAACTGCGTCGTGCTCATCACCTTTGCGTCGTTTCTTCGCTCCACAAACGTTTACTGAGCGCCTTCCACACGCCAGGCGCCAGACTCGCGCGGGGAAACAGGGATAAGCACTGAGGAGGGGTCCCAGCCCTCAGCGATGGGATTTCAGAGCGGGAGATAAAGGGTTGCCCAGAAGGGTGGTGAGTGGAATGGCTGATATAAACAACGGGGGCGCGATGAAATACACAGGAGGGCTGCTAGTCACATATGGGGCGGGTGCCGAGGGCCCTTGACTAAGGGAGGCTTCCTGCACGGGTGACACCCAAGCGGAGTCCTGACGACCTGCGTCAGCAGTAGCCAGGCGAGGAGGAGGGGAAAGGAATCCACGTCCCGAGCAGAGAGGCAGCGTTCCCTACACAGCACAGGACACGGTCCGCGCACAGAAGCCGCAGGAGACGCAGGCACAGGGGCTGGGGAGAATCCTTGCTGGGCCCTCGCCGCCTCCCTCTGCCGGGTGTCTGGTGCCAGCCTCCTGCCTGGCAGAGGAGCTCCAGCCCCTGCTCCCGGAAGCCCCTCCAGGCCTTCGGCTTCCCTGACTGGGCATGGGCCCCTCGTCCCCTCGTCCCCTCGGGTACGGGGCCGGTCTCCCCGCCCGCGGGCGGCGAAGTAAAGGCCCAGCGCAGCCCGCGCTCCTGCCCTGGGGCCTCGTCTTTCTCCAGGAAAACGTGGACCGCTCTCCGCCGACAGGTCTCTTCCACAGACCCCTGTCGCCTTCGCCCCCGGTCTCTTCCGGTTCTGTCTTTTCGCTGGCTCGATACGAACAAGGAAGTCGCCCCCAGCGGAGCCCCGGCTCCCCCAGGCAGAGGCGGCCCCGGGGGCGGAGTCAACGGCGGAGGCCACGCCCTCTGTGAAAGGGCGGGGCATGCAAATTCGAAATGAAAGCCCGGGAACGCCGGAAGAAGCACGGGTGTAAGATTTCCCTTTTCAAAGGCGGAGAATAAGAAATCAGCCCGAGAGTGTAAGGGCGTCAATAGCGCTGTGGACGAGACAGAGGGAATGGGGCAAGGAGCGAGGCTGGGGCTCTCACCGCGACTTGAATGTGGATGAGAGTGGGACGGTGACGGCGGGCGCGAAGGCGAGCGCATCGCTTCTCGGCCTTTTGGCTAAGATCAAGTGTAGTATCTGTTCTTATCAGTTTAATATCTGATACGTCCTCTATCCGAGGACAATATATTAAATGGATTTTTGGAGCAGGGAGATGGAATAGGAGCTTGCTCCGTCCACTCCACGCATCGACCTGGTATTGCAGTACCTCCAGGAACGGTGCACCCCCTCCGGGGATACAACGTGTTTCCTAAAAGTAGAGGGAGGTAAGAGACGGTAGCACCTGCGGGGCGGCTTGCACGCCGAGTGCCTGTGACGCGCCGGCTTGACTTAACTGCTTCCCTGAAGTACCGTGAGGTTCCTGATGTGCGGGCGGTAGACGGTAGGCTTATGCGGCACGCTTTCGTTTCCACCGTGGCTACTGCGCTTTGGGAAGGCCACGGCCTCCTCCTTTGGGGAGGTCCTTAGGATCTCAGCTTGGCAGTCGAGTGGGTGGCGACCTTTTAAAGGAATGGGACCCACCCGGAGTTCTTCTTTCTCCTGTCTCTCTCTCTCTCTCTCTCTCTCTCTCTCTTTCTCTCTCTCTCTCTCTGTCTCTCCGTCTCTCTGTGTCTGTCTCTGTCTCTCTGTCTGTCTCTCTCTCTCTCTCTCTCTCTCTCCTCTCTCTGTCTCTCTCTCTCTTTCCCTCTCTCTCTCTCTTCCCCCCCCCGCCTCTCCCTCGCTCTTTAGGTTTCCCCCACCCCCTCCCAAGTTCTGGGGTACATGTGCAGGACGTGCAGGTTTGGAACATAGGTACACGTGTGCCACGGTGCTTTGCTGCACCTATCCACCAGTCGTCTAGGTTTGAAGCCCCGCATGCGTTGGCTATTTGTCCTAATGCTCTCTCTCCCCTTGCCCCCCACGCCCCGTCAGGGCCCGGCGTGTGATGTTCCCCTCCCTGTGTCCCATGTGTTCTCGCTGTTCAACTCCCACTTAGGAGCGAGAACATGCGGTGTTTGGTTTTCGCTTCCTGTGTCAGTTTGCTGAGAATGAGGCCTTCCAGCTTCATCCACGTTCCCGCAGAGGTCATGAACTCATCCTTTTTTATGGCTGCGTAGTAATTCCATGCTGTATACGTGCCACACTTTCTTTATCCAGCCTATCATTCATGGGCATTCGAGTTGGTTCCAAGTCTTTGCTATTGTAAATAGTGCTGCAGTAAACATACGTGTCCACGTGTCTTCCTAGTAGGAACTTCTTCCTCTTCAGCCCGCTGAGTAGCTGGCACTTTAAGGCAGGTGCCAACGCACCGGCAGCAAGCTTCCTTTTTTGCCCGGGAAAAACTGAGGTGCAGGTAGTATAAGCCATTGATCACGGAACGCACAGGAGCAGAGCTCGAGTCCAAGCATCGTGGCTCCACCCGTCATGCTGGATGCATCTTTAGGCTCCGCTCTAGGTATGTGTATCCTTTACGGGATCAGCCACCGGCAGTTGCCTTGCGAGCACGATGACAAACCTCTGCCGGCTCTTTTGGGTCTCATCCCTGTATCTATACGTTGCATCCCAACATAAAGACCGGAATGTTCCTTTCGCTGACCCAGTCTCTCACCCTTTCCAAACTCCAGAAATCTTGTCTGTCCTCGGAAGAACTCCCCCTGCTTCTTTCTCTAAAGGCTGTCTTCAGGCCGGGCACAGTGGGAGGATCGCTTGAGCCCAGAAGGCCGCAGTGAGGTGAGATCGCGCCATTGCACTGCAGCCCCCGGCGGCAGAGCCGGAGCCCCGTCTCGAAACAAACAAACAAAAACCAACCAACCAACCAACCAACCAACAAACAAACACAGACAAAGAAAGAAAGAGCCCAGGCAACCTAGTGAAAACCTGTTCGGGCTGGGGCGTACCTGTACCCCAGCTGTTCCGGAGGCTGAGGCCAGGAGGATGGGTGGACGCTGGGAGGTGGATGCTGCAGTGAGCAGTGATTGCACCACTGCACTCCAGCCTGGGTGACAGAGCCAGACCCCGTCCCAAATAAATAAACATAAAAATAAAGGAACCAGTTTGTAGAAAGCGGGAGAGGGTCCCATTGAACTTCAAGCCTTCGAGCAACAGCTGTGGCTGGACAGGTTGGACCAGCAGGCTGGAGCAGTCGCCATCTTGGCAGGGATCATTGACCCTGATCTATCGTCGGGAGGAGGAAGAGCCGATCTTACGCAGGGAGGGCAGGTGGACTATGTGTGGACTCTGGTGACCTGTTTGGGTGCCAGGTGTTACTCCCAGGGCCACCCGTAACTGTGAATGTGCAGGAACCCTGACTTGAGAAGGGCCTGGCCACGGGGGGCTTAGGCCCCTGGGGAATGAGAGTTTGGTTCCCGGTACCCAGGGAAACCACCAGCATCGGCAGAGGTGATAGCTGAGGAGGAGCGGGGATTTGGACGAGAGACACAGGATGAGTACCGGGGGGCAGCCCCGTGATCAACAACTGCTGCAAGAGGGGCCGTTTGTTCGACTCGCTAGTCTTCTGCGGCTCTATGCGGTACTAAAGAGCAGAAGACAGAAGATACAAAAACCACAAAAAGTAGCCGGGCGTGGTGCTGCCCGTCAATAATCCCAGCTACTCGGGAGGCTGAGACAGGAGAATCGCTTGAACCCGGGAGGCGGAAGTTTCAGCGAGCCGAGATCACGCCGTTGCAGTCCA	.	PASS	SVTYPE=INS;SVLEN=5498;SC=SKSV,pbsv;NumNeighbors=1;NumThresholdNeighbors=1;MatchId=2198;TruScore=0.298918;PctSeqSimilarity=0;PctSizeSimilarity=0.896754;PctRecOverlap=0;SizeDiff=-633;StartDistance=-320;EndDistance=-320	GT	0/1
chr17	43660599	pbsv.INS.42284	A	ACAGAAACTTTTCTTTTTTTTTTTTTTTAATTTATTTTTTTATTGATAATTCTTGGGTGTTTCTCACAGAGGGGGATTTGGCAGGGTCATGGGACAATAGTGGAGGGAAGGTCAGCAGATAAACAAGTGAACAAAGGTCTCTGGTTTTCCTAGGCAGAGGACCCTGCGGCCTTCCGCAGTGTTTGTGTCCCTGATTACTTGAGATTAGGGATTGGTGATGACTCTTAACGAGCATGCTGCCTTCAAGCATCTGTTTAACAAAGCACATCTTGCACCGCCCTTAATCCATTTAACCCTGAGTGGACACAGCACATGTTTCAGAGAGCACGGGGTTGGGGGTAAGGTCACAGATCAACAGGATCCCAAGGCAGAGGAATTTTTCTTAGTGCAGAACAAAATGAAAAGTCTCCCATGTCTACTTCTTTCTACACAGACACGGCAACCATCCGATTTCTCAATCTTTTCCCCACCTTTCCCGCCTTTCTATTCCACAAAGCCGCCATAGTCATCCTGGCCCGTTCTCAATGAGCTGTTGGGCACACCTCCCAGACGGGGTGGTGGCTGGGCAGAGGGGCTCCTCACTTCCCAGTAGGGGCGGCCGGGCAGAGGCGCCCCTCACCTCCTGGGCGGGGCGGCTGGCCGGGCGGGGGGCTGACCCCCCCACCTCCCTCCCGGACGGGGCGGCTGGCCAGTCGGGGGGCTGACCCCCCACCTCCCTCCCGGACGGGGCGGCTGGCCGGGCAGAGGGGCTCCTCACTTCCCAGTAGGGGCGGCCGGGCAGAGGCGCCCCTCACCTCCCGGACGGGGCGGCTGGCCGGGCAGGGGGGCTGACCCCCCCCCACCTCCCTCCCGGACGGGGCGGCTGGCCGGGCGGGGGGCTGACCCCCCCACCTCCCTCCCGGACGGGGCGGCTGGCCGGGCGGGGGGCTGACCCCCCCACCTCCCTCCCGGACGGGGCGGCTGGCCAGTCGGGGGGCTGACCCCCCACCTCCCTCCCGGACGGGGCGGCTGGCCGGGCAGAGGGGCTCCTCACTTCCCAGTAGGGGCGGCCGGGCAGAGGCGCCCCTCACCTCCCGGACGGGGCGGCTGGCCGGGCAGGGGGGCTGACCCCCCCCACCTCCCTCCCGGACGGGGCGGCTGGCCGGGCGGGGGGCTGACCCCCCCACCTCCCTCCCGGACGGGGCGGCTGGCCGGGCAGAGGGGCTCCTCACTTCCCAGTAGGGGCGGCCGGGCAGAGGCGCCCCTCACCTCCTGGACGGGGCGGCTGGCCGGGCAGGGGGGCTGACCCCCCCCACCTCCCTCCCGGACGCGGCGGCTGGCCGGGCGGGGGGCTGACCCCACCACCTCCCTCCCGGACGGGGCAGCTGGCCGGGCAGAGGGGCTCCTCACTTCCCAGTAGGGGCGGCCGGGCAGAGGCGCCCCTCACCTCCCGGACGGGGCGGCTGGCCGGGCAGGGGGGCTGACCCCCCCCACCTCCCTCCCGGACGGGGCAGCTGGCCGGGCAGAGGGGCTCCTCACTTCCCAGTAGGGGCGGCCGGGCAGAGGCGCCCCTCACCTCCTGGACGGGGCGGCTGGCCGGGCAGGGGGGCTGACCCCCCCCACCTCCCTCCCGGACGGGGCGGCTGGCCGGGCGGGGGGCCGACACCCCCACCTCCCTCCCGGACGGGGCGGCTGGCTGGGCGGGGGGCCGACCCCCCCACCTCCCTCCCGGACGGGGCGGCTGGCCGGGCAGAGGGGCTCCTCACTTCCCAGTAGGGGCGGCCGGGCAGAGGCGCCCCTCACCTCCCAGACGGGGCGGCTGGCCAGGCGGAGGGCTGACCCCCCCACCTCCCTCCCGGACGGGGCGGCTGGCCGGGCAGAGGGGCTCCTCACTTCCCAGTAGGGGCGGCCGGGCAGAGGCGCCCCTCACCTCCCAGACGGGGCAGCTGGCCGGGTGGAGGGCTGACCCCCCCACCTCCCTCCCGGACGGGGCGGCTGGCCAGGCGGGGGGCTGACCCCCCCATCTCCCTCCCGGACGGGGTGGCTGGCCGGGCTGAGGGGCTCCTCACTTCCCAGTAGGGGCGGCCGGGCAGAGGCGCCCCTCACCTCCCGGACGGGGCGGCTGGCCGGGCGGGGGGCTGACCCCCCCACCTCCCTCCCGGATGGCACGGCTGGCCAGGCGGGGGGCCGACACCCCCACCTCCCTCCCGGATGGCACGGCTGGCCGGGCGGGGGGCTGACCCCCCACCTCCCTCCCGGATGGGGCGGCTGGCCGGGCGGGGGGCTGACCGCCCCCCACCTCCCTCCCGGACGGGGTGGCTGCCGGGCGGAGACGCTCCTCACTTCCCAGATGGGGTGGCTGCTGGGCGGAGAGGCTCCTCACTTCTCAGACGGGGCAGCTGCCGGGCGGAGGGGCTCCTCACTTCTCAGACGGGGCAGCTGCCGGGCGGAGGGGCTCCTCACTTCTCAGACGGGGTGGTTGCCAGGCAGAGGGTCTCCTCACTTCTCAGACGGGGCGGCCGGGCAGAGACGCTCCTCACCTCCCAGACGGGGTCTCGGCCGGGCAGAGGCGCTCCTCACATCCCAGATGGGGCGGTGGGGCAGAGGCGCTCCCCACATCTCAGACGATGGGCGGCCGGGCAGAGACGCTCCTCACTTCCTAGATGTGATGGCGGCTGGGAAGAGGCGCTCCTCACTTCCTAGATGGGATGGCGGCCGGGCGGAGACGCTCCTCACTTCCCAGACTGGGCGGCCGGACAGAGGGGCTCCTCACATCCCAGACGATGGGCGGCCAGGCAGAGACACTCCTCACTTCCCAGACGGGGTGGCGGCCGGGCAGAGGCTGCAATCTCGGCACTTTGGGAGGCCAAGGCAGGCGGCTGGGAGGTGGAGGTTGTAGTGAGCCGAGATCACGCCACTGCACTCCAGCCTGGGCACCATTGAGCACTGAGTGAACGAGACTCCGTCTGCAATCCCGGCACCTTGGGAGGCCGAGGTTGGCGGATCACTCGCGGTTAGGGGCTGGAGACCGGCCCGGCCAACACAGCGAAACCCCGTCTCCACCAAAACCAGTCAGGCGTGGCGGCGCGTGCCTGCAATCGCAGGCACTCGGCAGGCTGAGGCAGGAGAATCAGGCAGGGAGGTTGCAGTGAGCCGAGATGGCAGCAGTACAGTCCAGCTTCGGCTCCGCATGAGAGGGAGACCGTGGGGAGAGGGAGACGGAGACGGAGACGGAGAGGGAGGGAGAGGGAGAGGGAGAGGGAGAGGGAGAGGGAGAGGGAGAGGGAGAG	.	PASS	SVTYPE=INS;SVLEN=3268;SC=SKSV,cuteSV,pbsv;NumNeighbors=1;NumThresholdNeighbors=1;MatchId=2205;TruScore=0.332418;PctSeqSimilarity=0;PctSizeSimilarity=0.997254;PctRecOverlap=0;SizeDiff=-9;StartDistance=-7;EndDistance=-7	GT	0/1
chr17	44202386	chr17-44202387-DEL-54	Aagggaggggaggtagggagggagggaggagggagggaggagggagggaggaggg	A	.	.	SVTYPE=DEL;SVLEN=54;SC=SKSV,PAV;NumNeighbors=1;NumThresholdNeighbors=1;MatchId=2209;TruScore=0.502806;PctSeqSimilarity=0;PctSizeSimilarity=0.962963;PctRecOverlap=0.545455;SizeDiff=2;StartDistance=-25;EndDistance=-23	GT	1/0
chr17	44329726	.	a	ATGCCCGGCTAATTTTTGTATTTTTTGTAGAGATGGGTTTTCATCATGTTTCCCAGGCTGGGTTTTTTTTTTTTTTTTTTTTTTCAAATGTCTTAGGGTTTTTGCTTTATTGTTTCCTTGATATCCACAGCAGAAGTTCAGAGGTATAGCTTCAACATTAACAGGTGAAAAGTTCTACAATGACTTGTTGCACTCCATCACATTAGAATAATTGAACTATAATTTCCATACAACACAAGAAAACTACAGTATTTAGTGACAACTGAAAGATACCTGATAAATAAATATATCAACTTACTACTCATGAAAAGAATGGAGCTGGTTATTTCAGCTATAAAAGGGCAAAGCAAAAAGACCATTTTCTAGCCATTTGAAAGTTACTCAAAAAATTGATACAATGGAATGGAAAGGAAAACAAAAAAGATTGTAAGCAACTTTAACAATGTTCTTGCATTCTACTGATACACAAACCTCTAGGGTTTCAGTTGACACAATCAAGTTCAACTTGTACTGACAGAAAATATTAAAAACCTTCCTATTGAGTTTTTAATATCAAACAGGGAGGTTAGTAAATTGTTTTCTGATTCTTCTACAAAAAAAAAAGTCTAGAAGAGGGACAGGGAATGTAGTGTGCACCACTTATTATTATTCTAAGTAATAATTTTTACTTACGAGGTCAACACGAGTGCAAAGGGCTTAGTGATGCATCTTATTCTTTACTTTTGGACAGTAACACCCTCAGATGGTATTTTTATTGGTTTGTTTTATATCCCCCTTTTCCATTTGCCCTTCTGTTTTGAAGTGCTTTTTCTTAAAACTTAAGTTCTT	30	.	SVTYPE=INS;SVLEN=827;SC=SKSV,cuteSV,pbsv,SVIM-asm,PAV,Dipcall;NumNeighbors=1;NumThresholdNeighbors=1;MatchId=2212;TruScore=0.330915;PctSeqSimilarity=0;PctSizeSimilarity=0.992745;PctRecOverlap=0;SizeDiff=6;StartDistance=-1;EndDistance=-1	GT	1/0
chr17	44333455	svim_asm.INS.14211	A	AAGAAAAGACCAAGTGGTCTGGCTAGTGGCTCACCCCTGAAATCTCAGCACTTTGGG	.	PASS	SVTYPE=INS;SVLEN=56;SC=SKSV,cuteSV,pbsv,SVIM,SVIM-asm;NumNeighbors=1;NumThresholdNeighbors=1;MatchId=2213;TruScore=0.333333;PctSeqSimilarity=0;PctSizeSimilarity=1;PctRecOverlap=0;SizeDiff=0;StartDistance=-3;EndDistance=-3	GT	0/1
chr17	44418250	.	T	TTGAACACCCTTGGATGCTGCTTTAAATGACTGATCCTCGATGCCTCCCTTCTAACTCACACTCCCCTATATCAATCTCCC	30	.	SVTYPE=INS;SVLEN=80;SC=SKSV,SVIM-asm,Dipcall;NumNeighbors=1;NumThresholdNeighbors=1;MatchId=2217;TruScore=0.329167;PctSeqSimilarity=0;PctSizeSimilarity=0.9875;PctRecOverlap=0;SizeDiff=1;StartDistance=3;EndDistance=3	GT	1/1
chr17	45077371	.	a	AAATAAATAAAATAAAATAAAATAAATAAAATAAAATAAAATAAAATAAAATAAAATAAAATAAAATAAAATAAAATAAAAT	30	.	SVTYPE=INS;SVLEN=81;SC=SKSV,cuteSV,SVIM,SVIM-asm,PAV,Dipcall;NumNeighbors=1;NumThresholdNeighbors=1;MatchId=2219;TruScore=0.325301;PctSeqSimilarity=0;PctSizeSimilarity=0.975904;PctRecOverlap=0;SizeDiff=-2;StartDistance=-62;EndDistance=-62	GT	0/1
chr17	52653657	.	t	TGTGTGTGTGTATATAGATAGATAGATAGATAGATAGATAGATAGATAGATAGAGATAGAG	30	.	SVTYPE=INS;SVLEN=60;SC=SKSV,SVIM-asm,PAV,Dipcall;NumNeighbors=1;NumThresholdNeighbors=1;MatchId=2227;TruScore=0.322581;PctSeqSimilarity=0;PctSizeSimilarity=0.967742;PctRecOverlap=0;SizeDiff=-2;StartDistance=29;EndDistance=29	GT	0/1
chr17	54958392	.	a	AAATTGTATATATGAAATATATATACAATTGTATATATGAAATATATATACAATTGTATATATGAAATATATATACAATTGTATATATGAAATATATATAC	30	.	SVTYPE=INS;SVLEN=100;SC=SKSV,cuteSV,pbsv,SVIM,SVIM-asm,PAV,Dipcall;NumNeighbors=1;NumThresholdNeighbors=1;MatchId=2231;TruScore=0.183333;PctSeqSimilarity=0;PctSizeSimilarity=0.55;PctRecOverlap=0;SizeDiff=45;StartDistance=-74;EndDistance=-74	GT	0/1
chr17	59864672	.	t	TTATATACTATATAAAATATATAAAAATATATTATATACTATATAAAATATATAAAAATATATTATATACTATATAAAATATATAAAAA	30	.	SVTYPE=INS;SVLEN=88;SC=SKSV,cuteSV,pbsv,SVIM,SVIM-asm,PAV,Dipcall;NumNeighbors=1;NumThresholdNeighbors=1;MatchId=2241;TruScore=0.272727;PctSeqSimilarity=0;PctSizeSimilarity=0.818182;PctRecOverlap=0;SizeDiff=16;StartDistance=132;EndDistance=132	GT	1/0
chr17	66068092	svim.INS.20879	A	ATATATATAATATATATATATTATATTATATATATAATATATATAATATATATATTATATAATATATATAAAATATATAATAAATATATATTATATAATATATAAAATATATATAATATATAATAAATATATATCATATATAAAATATATATAATAAATATATATGATATATCATATATAAAATATATATAATAAATATATATGATATATCACATATAAAATATATATAATAAATATATATGATATATCACATATAAGATATATACTATATATGATATATCATATAAGATATATACTATATATGATATATCATATATAAGATATATACTATATATGATATATCATATATAAGATATATACTATATATGATATATCATATATAAGATATATACTATGTATGATATATCATATATAGTATATATCATATATATGATATAACATATATAAAATATATAATATATCATATATTATATATCATATATAAAATATATAATATATCATATATATGATATACATAACAAATATATATCATATATTATATATGATATATATAACAAATAT	13	PASS	SVTYPE=INS;SVLEN=560;SC=SKSV,cuteSV,pbsv,SVIM;NumNeighbors=1;NumThresholdNeighbors=1;MatchId=2247;TruScore=0.28028;PctSeqSimilarity=0;PctSizeSimilarity=0.840841;PctRecOverlap=0;SizeDiff=-106;StartDistance=-197;EndDistance=-197	GT	0/1
chr17	66954732	chr17-66954733-INS-193	A	ATATATAATATAATTATATATAATATATAATATAATTATATATAATATATAATATAATTATATATAATATATAATATAATTATATATAATATATAATATATAATATAATTATATATAATATATAATATATAATATAATTATATAAAATATATAATATATTATATAATTATATATTATATATATTATTTATATAT	.	.	SVTYPE=INS;SVLEN=193;SC=SKSV,PAV;NumNeighbors=1;NumThresholdNeighbors=1;MatchId=2251;TruScore=0.234888;PctSeqSimilarity=0;PctSizeSimilarity=0.704663;PctRecOverlap=0;SizeDiff=57;StartDistance=-133;EndDistance=-133	GT	0/1
chr17	70232782	.	g	GAGGGAGGGAGGCAGGCAGGGAGGGAGGGAGGCAGGCAGGGAGGGAGGGAGGCATGGAGGGAGGGAGGCAGACAGGGAGGGAGGGAGGGAGGCAGGC	30	.	SVTYPE=INS;SVLEN=96;SC=SKSV,cuteSV,pbsv,SVIM,SVIM-asm,PAV,Dipcall;NumNeighbors=1;NumThresholdNeighbors=1;MatchId=2256;TruScore=0.284722;PctSeqSimilarity=0;PctSizeSimilarity=0.854167;PctRecOverlap=0;SizeDiff=14;StartDistance=-45;EndDistance=-45	GT	0/1
chr17	70735270	.	t	TTTTTTTTTTTTTGAGACACAGTCTCACTCTGTCGCCCAGGCTGGAGTGCAGTGGTGCGATCTCGGCTCACTGCAACCCCCACCTCCTGGGTTCAAGTGAGTCTCCTGCCTCAGCCTCCCAAGTAGCAGGACTACAGGCATGCGCCACCATGCCCAGCTAATTTTTGTACTTTTAGTAGAGACAGGATTTTACCGTGTTGGCCGGGCTGGTCTTGAACTCCTGACCTCAAGTGACCTGTCTGCTTCAGCCTCCCAAAGTGCTGGGATTACAGGCATGAGCCACTGCACGCAGTGAGAATTTGGGATTCTGATTCCCTACCAAGTATCTTTCCAGTTATAAGAATTTTTATAACAACCAATGTCAGGACACGGAGTCCTAGGACAACAGAGGTGGAGGAAACTGCAGAGATCAGCCACTGTGACTCCTGGGCCACTGTCAGATTCAGAAGCCAGGTAGTCAGAGGGAGGTCTTTCCAAAACCAGACAGCAGCATCAAGCCTTCTGGGCCCGGCCTCTCAGCGTGCACGTGCACACCTTAGCAGCCCACAGAGAAGGCTCCAAAACCCTCCCTTTAACAGCTCTGAGGCTGAAGGTGGCTGGCTGGAGTCAGCACCACCAGAGCAACCAGGCTTTAAAATCGATACGCATTTTTAAAAATTATTTTTTATTTACAGTGGACCCTTGAACAATGCAGGGATTAGGGGCGCCAATCCCTTGCACAGTTGAAAACCCACATATAACTTTAATCTCCCCCAGAAATGTTACTAATAGTCTAATATTGACGTTACCAAGAACATAAAGTCAATTGACACATATTTTGTGTGCTATATATATTATATACAGTATTCTTACAAGAAAGTAAGCTAGATAACACTTCTTATATTTTTACAGTAAAGCAAGCTAGATAGAATTTCTTTCCTTTTCTTTTTTTTTTTTTTTTTTGAGATGGAGTCTCTCTCTGTCGCCCAGGCTGGAGTGCAGTGGCGCCATTTCGGCTCACTGCAAGCTCCACCTCCTGGGTTCACACCATTCTCCTGCCTCAGCCTCCCGAGTGGCTGGGACTACAGGCGCCCGCTACCACGCCCGTCTAATTTTTTGTATTTTTAGTAGAGACGGGCTTTCACCGTGTTAGCCAGGATGGTCTCGATCTCCCGACCTCGTGATCCACCCATCTCAGCCTCCCAAAGTGCTGGGATTACAGGCATGAGCCACCGCACCTGGCCAAGCAAGCATTTTTATATGACTGCTCTTTGAAGAACATTCCAGCTTTCAAAGGAACCACCCTCATATGGTGCAGACAGATGCGGTCTACACTGATGGGGTGGCTGGAGTCGAGTGTGCAGCGTGGGGCTAGACAAGATGGGTTTTCACGTCCTTTCCTGTGGTACATGGGCTTGCCAAGTTCACCACCCACTCGCCTAGGGATCAGATGTGGGAGGATGATGCTGGTCTGCGTGTATCTGATGGAGCAGCGAGGGTCATGGAAGGAAATGGACCTGATCCAGTGGCCACGGACCAAAGGAGTGGAAGCACAGCATCAGGGCGCTTCTGACATCTGTGAAGAGGGCGATGATTCCCCTCGATCCAAACACGAAGGAGAACTACTGAATTACCACCACTGTTCAGGAGCAAGGCCAAGGGCTTTGGGGGTCAAATTCGAACTTTCTTTTAAGAAGAGGGAAGACATAAAAATCGACTGAATGAGAGGAACTCGTTTTCTTTTGATTCATTGCCTCTTAGTACAGCGCATTTCTTTCTTGTGTCCTGTCTGTTTGAAGTGGGTCCAGGATGCTGGAATTGTGACACTGACTCCAGGAGACACCTGGGGACAAGAAGGCAGCGGAGACTTATCCCATGTTCAGGTGAAAGTGCTCACCTGTGATGCACTCCAGCTCAACAAGAGTCCGCAATGGGGTCTGGAGCCCAAAGATCCTGCTAAGGAATAAGGTGTTCTTTTTTTTGCCTAATTTTACCTTTTGTGCTTGATCTCCTGCGGGGTCCTGATGGGATAGCTGTGATCACTGTAAGCTGCAGGTTGAGAATTTCGGA,*	30	.	SVTYPE=INS;SVLEN=2050;SC=SKSV,SVIM-asm,PAV,Dipcall;NumNeighbors=1;NumThresholdNeighbors=1;MatchId=2257;TruScore=0.331554;PctSeqSimilarity=0;PctSizeSimilarity=0.994663;PctRecOverlap=0;SizeDiff=-11;StartDistance=-72;EndDistance=-72	GT	1/2
chr17	71610853	.	c	CACAAGGATTGAAAAGGGGGAGGGAGGGAGGGGCACAAGGATTGAAAAGGGGGAGGGAGGGAGGGGGACAAGGATTGAAAAGGGGGAGGGAGGGAGGGGG	30	.	SVTYPE=INS;SVLEN=99;SC=SKSV,cuteSV,SVIM,SVIM-asm,PAV,Dipcall;NumNeighbors=1;NumThresholdNeighbors=1;MatchId=2260;TruScore=0.239057;PctSeqSimilarity=0;PctSizeSimilarity=0.717172;PctRecOverlap=0;SizeDiff=28;StartDistance=11;EndDistance=11	GT	1/0
chr17	75212257	chr17-75212258-DEL-52	Agtaggtagggttagtaggtagggctagtaggtagggctagtaggtagggttc	A	.	.	SVTYPE=DEL;SVLEN=52;SC=SKSV,cuteSV,pbsv,SVIM,PAV;NumNeighbors=1;NumThresholdNeighbors=1;MatchId=2268;TruScore=0.43178;PctSeqSimilarity=0;PctSizeSimilarity=0.787879;PctRecOverlap=0.507463;SizeDiff=-14;StartDistance=33;EndDistance=19	GT	1/0
chr17	75518599	chr17-75518600-INS-68	T	TATATATATATATATACACACACATATATATATATATATATATACACACATATATATATATATACACAC	.	.	SVTYPE=INS;SVLEN=68;SC=SKSV,cuteSV,SVIM,SVIM-asm,PAV;NumNeighbors=1;NumThresholdNeighbors=1;MatchId=2269;TruScore=0.303922;PctSeqSimilarity=0;PctSizeSimilarity=0.911765;PctRecOverlap=0;SizeDiff=6;StartDistance=-8;EndDistance=-8	GT	0/1
chr17	76474038	svim.INS.20989	T	TCCACCATCACCACCATCATCATCACCAACCATCACCACCACCATCATCACCATCACCACCACCACCACCATCACCACCACCATCATCACCATTATCATCTCCACCATCACCACCACCATCACCACCACCATCACACCACCATCATTACCATTATCATCTCCACCATCACCACCA	18	PASS	SVTYPE=INS;SVLEN=174;SC=SKSV,cuteSV,pbsv,SVIM;NumNeighbors=1;NumThresholdNeighbors=1;MatchId=2273;TruScore=0.285714;PctSeqSimilarity=0;PctSizeSimilarity=0.857143;PctRecOverlap=0;SizeDiff=-29;StartDistance=-436;EndDistance=-436	GT	0/1
chr17	77000466	.	A	AGGGAGTTAGGGAGGGGAGTTAGGGAGAGGGGAGTTAGGGAGGGGGGAGTTAGGGAGAGGAGTTAAGGAGAGGGGAGTTAGGGAGGGGAGTTAGGGAGAGGGGAGTTAGGGAGGGGGGAGTTAGGGAGAGGGGGGTTAGGGAGAAGGGAGTTAGGGAGGGGAGTTAGGGAGAGGGGAGTTAGGGAGGGGAGTTAAGGAGAGGGGAGTTAGGGAGGGGAGTTAGGGAGAGGGGAGTTAGGGAGGGGGGAGTTAGGGAGAGGAGTTAAGGAGAGGGGAGTTAGGGAGGGGAGTTAGGGAGAGGGGAGTTAGGGAGGGGGGAGTTAGGGAGAGGAGTTAAGGAGAGGGGAGTTAGGGAGGGGAGTTAGGGAGAGGGGAGTTAGGGAGGGGGGAGTTAGGGAGAGGAGTTAAGGAGAGGGGAGTTAGGGAGGGGAGTTAGGGAGAGGGGAGTTAGGGAGGGGGGAGTTAGGGAGAGGAGTTAAGGAGAG	30	.	SVTYPE=INS;SVLEN=484;SC=SKSV,SVIM-asm,PAV,Dipcall;NumNeighbors=1;NumThresholdNeighbors=1;MatchId=2277;TruScore=0.307851;PctSeqSimilarity=0;PctSizeSimilarity=0.923554;PctRecOverlap=0;SizeDiff=37;StartDistance=-248;EndDistance=-248	GT	1/0
chr17	77199406	.	TGAAGGGGCGTGTAAGGACTGTgggggtgggtggagggcgaaggggcgtgtaaggactgtgggggtgggtggagggc	T	30	.	SVTYPE=DEL;SVLEN=76;SC=SKSV,cuteSV,pbsv,SVIM,SVIM-asm,PAV,Dipcall;NumNeighbors=1;NumThresholdNeighbors=1;MatchId=2278;TruScore=0.329004;PctSeqSimilarity=0;PctSizeSimilarity=0.987013;PctRecOverlap=0;SizeDiff=-1;StartDistance=-144;EndDistance=-145	GT	0/1
chr17	77508173	.	AGTACAGCCCCATGGCCAGGGGACACCCACCCAGATACATGTTACCATTGGGTACAGCCCCATGGCCAGGGGACACCCACCCGGATACATGTTACCATCGGATATAGCCCCATGGCCAGGGGACGCACACCCGGATACATGTTACCATCGAGTACAGTCCTATAGCCAGGGGATATACACCCGGATACATATTACCATCGGGTACAGCCCCATGGCCAGGGAACACCCACCCGGATACGTGTTACCATCGGATACAGCCCCATGGCCAGGGGACACCCACCCGGATACATGTTACCATCGGGTACAGCCCCATAGCCAGGGGACGCACACCTGGATACATGTTACCATCGAGTACAGTCCTATAGCCAGGGGATATACACCCGGATACATATTACCATCGAGTACAGCCCCATGGCCAGGGGACACCCACCCAGATACATGTTACCATCGG	A	30	.	SVTYPE=DEL;SVLEN=450;SC=SKSV,SVIM-asm,PAV,Dipcall;NumNeighbors=1;NumThresholdNeighbors=1;MatchId=2279;TruScore=0.347268;PctSeqSimilarity=0;PctSizeSimilarity=0.901804;PctRecOverlap=0.14;SizeDiff=-49;StartDistance=-381;EndDistance=-430	GT	1/0
chr17	77867752	.	tcatcatcatcatcatcatcatcatcatcatcatcatcatcatcatcatcatcatcatcatcatcatcatcatcatcatcatcatcac	T	30	.	SVTYPE=DEL;SVLEN=87;SC=SKSV,cuteSV,pbsv,SVIM,SVIM-asm,PAV,Dipcall;NumNeighbors=1;NumThresholdNeighbors=1;MatchId=2280;TruScore=0.552769;PctSeqSimilarity=0;PctSizeSimilarity=0.931035;PctRecOverlap=0.727273;SizeDiff=6;StartDistance=-24;EndDistance=-18	GT	1/0
chr17	77903809	chr17-77903810-INS-80	C	CCTCCTCTCCCCTCTCCTCCCCTCCCCTCTCCTCTCCTCCCCTCCCCTCTCCTCTCCTCCCCTCCCCTCCTCTCCCCTCCT	.	.	SVTYPE=INS;SVLEN=80;SC=SKSV,pbsv,SVIM,PAV;NumNeighbors=1;NumThresholdNeighbors=1;MatchId=2283;TruScore=0.3;PctSeqSimilarity=0;PctSizeSimilarity=0.9;PctRecOverlap=0;SizeDiff=8;StartDistance=2;EndDistance=2	GT	1/0
chr17	78329260	chr17-78329261-INS-77	A	AAGCGGGGTGAATGGGAATGGGGGCTTACAGGGGAAGAAGTGGGGTGACCGGGAATGGGGGCTCACGGAGGAAGAAGC	.	.	SVTYPE=INS;SVLEN=77;SC=SKSV,cuteSV,SVIM,PAV;NumNeighbors=1;NumThresholdNeighbors=1;MatchId=2289;TruScore=0.30303;PctSeqSimilarity=0;PctSizeSimilarity=0.909091;PctRecOverlap=0;SizeDiff=7;StartDistance=-86;EndDistance=-86	GT	1/0
chr17	78722237	.	G	GCCTGTTGGGTGGATGGGGGGGCTGCGGTGTGTGTTTGGAGGCCGTGGCGGGAGGGCCTGTTGGGTGGATGGGGGGGCTGCGGTGTGTGTTTGGAGGCCGTGGCGGGAGGA	30	.	SVTYPE=INS;SVLEN=110;SC=SKSV,cuteSV,pbsv,SVIM,SVIM-asm,PAV,Dipcall;NumNeighbors=1;NumThresholdNeighbors=1;MatchId=2294;TruScore=0.287879;PctSeqSimilarity=0;PctSizeSimilarity=0.863636;PctRecOverlap=0;SizeDiff=15;StartDistance=-155;EndDistance=-155	GT	0/1
chr17	79223160	chr17-79223161-INS-1009	G	GATGAAGGAGGGAGGGAAGAGGAGGGAGAAGGAGGGAGGGAGAAGGAAGGAGGGAAGAGGAGGGAGAAGGAGGGAGGGAAGAGGAGGGAGAAGGAGGGAGGGAAGAGGAGGGAGAAGGAGGGAGGGAAGAGGAGGGAGAAGGAGGGAGGGAAGAGGAGGGAGAAGGAGGGAGGGAAGAGGAGGGAGAAGGAGGGAGGGAAGAGGAGGGAGAAGGAGGGAGGGAAGAGGAGGGAGAAGGAGGGAGGGAAGAGGAGGGAGAAGGAGGGAAGAGGAGGGAGAAGGAGGGAGGCAAGAGGAGGGAGAAGGAGGGAGAAGGAGGGAAGAGGAGGGAGAAGGAGGGAGGGAAGAGGAGGGAGAAGGAGGGAGGGAAGAGGAGGGAGAAGGAGGGAAGAGGAGGGAGAAGGAGGGAGGCAAGAGGAGGGAGAAGGAGGGAGAAGGAGGGAGGGAAGAGGAGGGAGAAGGAGGGAGGCAAGAGGAGGGAGAAGGAGGGAGGGAAGAGGAGGGAGAAGGAGGGAGAAGGAGGGAGGAGGAGGGAGAAGGAGGGAGGGAAGAGGAGGGAGAAGGAGGGAAGAGGAGGGAGAAGGAGGGAGGCAAGAGGAGGGAGAAGGAGGGAGGCAAGAGGAGGGAGAAGGAGGGAGGGAAGAGGAGGGAGAAGGAGGGAGGGAAGAGGAGGGAGAAGGAGGGAAGAGGAGGGAGAAGGAGGGAGAAGGGAGGAGGAGGGAGAAGGAGGGAGGGAAGAGGAGGGAGAAGGAGGGAGGGAAGAGGAGGGAGAAGGAGGGAGGGAAGAGGAGGGAGAAGGAGGGAGGGAGGAGGGAGGGAAGAGGAGGGAGAAAGAGGGAGGGAAGAGGAGGGAGAAGGAGGGAGGGAAGAGGAGGGAGAAGGAGGGAGGGAAGAGGAGGGAGAAGGAGGGAGGGAAGAGGAAGGAGAAGGAGGGAGGGAGGAGGGAGGGAAGAGGAGGGAGAAAGAGGGAGGGAAGAGGAGGGAAAAGGAGGGAGGGAAGAGGAGGGAGA	.	.	SVTYPE=INS;SVLEN=1009;SC=SKSV,pbsv,SVIM-asm,PAV;NumNeighbors=1;NumThresholdNeighbors=1;MatchId=2302;TruScore=0.3164;PctSeqSimilarity=0;PctSizeSimilarity=0.9492;PctRecOverlap=0;SizeDiff=-54;StartDistance=122;EndDistance=122	GT	0/1
chr17	79458655	.	c	CCTCCCTCTCCCCCTCCCTCTCTCCCTCCCTCTCCCCCTCCCTCTCTCCCCCTCCCTCTCTCCCTCCCTCTCCCCCTTCCCTCTCTCTCCCTCTCCCCCTCCCTCTCTCCCCCTCCCTCTCTCCCTCCCTCTCCCCCTTCCCT	30	.	SVTYPE=INS;SVLEN=142;SC=SKSV,cuteSV,pbsv,SVIM,SVIM-asm,PAV,Dipcall;NumNeighbors=1;NumThresholdNeighbors=1;MatchId=2305;TruScore=0.300469;PctSeqSimilarity=0;PctSizeSimilarity=0.901408;PctRecOverlap=0;SizeDiff=14;StartDistance=-68;EndDistance=-68	GT	1/1
chr17	80305290	.	G	GGGGGTCCCAGCCTGAACGCCCCCTCTCTGGAGACAGAGAGACAGAGGGGTCCCAGCCTGAATGCCCCCCTCTGGAGACAGGCTGAGGGGGTCCCAGCCTGAACGCCCCCTCTCTGGAGACAGAGAGACTGAGGGGGTCCCAGCCTGAACGCCCCCTCTCTGGAGACAGAGAGACTGAGGGGGTCCCAGCCTGAACGCCCCCTCTCTGGAGACAGAGAGACAGA	30	.	SVTYPE=INS;SVLEN=223;SC=SKSV,pbsv,SVIM-asm,PAV,Dipcall;NumNeighbors=1;NumThresholdNeighbors=1;MatchId=2309;TruScore=0.318386;PctSeqSimilarity=0;PctSizeSimilarity=0.955157;PctRecOverlap=0;SizeDiff=10;StartDistance=-165;EndDistance=-165	GT	0/1
chr17	80538308	.	ACCTCTCCATGTCACCCATGAAGTAGCTCCATCCACAGGGCCCAGATCCCTCCCACACATGGCCCAGCCCTCCTCTCCATGTCACCCGTGAAGTAGCTCCATCCACAGGGCCCAGATCCCTCCCACACATAGCCCACCCCTCCTCTCCATGTCACCCGTGAAGTAGCTCCATCCACAGGGCCCAGATCCCTCCCACACATGGCCTAGCCCT	A	30	.	SVTYPE=DEL;SVLEN=210;SC=SKSV,cuteSV,SVIM,SVIM-asm,PAV,Dipcall;NumNeighbors=1;NumThresholdNeighbors=1;MatchId=2311;TruScore=0.333333;PctSeqSimilarity=0;PctSizeSimilarity=1;PctRecOverlap=0;SizeDiff=0;StartDistance=230;EndDistance=230	GT	1/1
chr17	80544296	pbsv.INS.43049	G	GGGAGACCACAGGGAGGTAAAGGTGGGCCGGGGGGGAAAGGAGGAGAGGGAGACCACAGGGAGGTGAAAGGTGGGCCGGGGGGGAAAGGAGGAGAGGGGAGACCACAGGGAGGTCAAAGGTGGGCGGAGGGGAAAGGAGGAGAGGGGAGACCACAGGGAGGTGAAAGGTGGGCCGGGGGGGGAAAGGAGGAGAGGGGGAGACCACAGGGAGGTGAAAGGTGGGCCGGGGGGGAAAGGAGGAGAGGGGAGACCACAGGGAGGTGAAAGGTGGGCCGGGGGGGAAAGGAGGAGAGGGGAGACCACAGGGAGGTGAAAGGTGGGCGGAGGGGAAAGGAGGAGAGGGGAGACCACAGGGAGGTGAAAGGTGGGCGGGGGGGAAAGGAGGAGAGGGGAGACCACAGGGAGGTGAAAGGTGGGCCGGGGGGGAAAGGAGGAGAGGGGAGACCACAGGGAGGTCAAAGGTGGGCCGGGGGGGAAAGGAGGAGAGGGGAGACCACAGGGAGGTCAAAGGTGGGCCGGGGGGGAAAGGAGGAGAGGGGAGACCACAGGGAGGTGAAAGGTGGGCCGGGGGGGAAAGGAGGAGAGGGGAGACCACAGGGAGGTGAAAGGTGGGCCGGGGGGGGAAAGGAGGAGAGGGGAGACCACAGGGAGGTGAAAGGTGGGCCGGGGGGGAAAGGAGGAGAGGGGAGACCACAGGGAGGTGAAAGGTGGGCAGGGGGGGAAAGGAGGAGAGG	.	PASS	SVTYPE=INS;SVLEN=733;SC=SKSV,pbsv;NumNeighbors=1;NumThresholdNeighbors=1;MatchId=2315;TruScore=0.177353;PctSeqSimilarity=0;PctSizeSimilarity=0.53206;PctRecOverlap=0;SizeDiff=343;StartDistance=211;EndDistance=211	GT	0/1
chr17	80606709	chr17-80606710-INS-62	A	AGGCGGGGCGGGGAGGAGGGGGAGGGGCGGGGAGGAGGGGGAGGGGCGGGGCGGGGAGGAGGG	.	.	SVTYPE=INS;SVLEN=62;SC=SKSV,cuteSV,pbsv,SVIM,SVIM-asm,PAV;NumNeighbors=1;NumThresholdNeighbors=1;MatchId=2319;TruScore=0.177419;PctSeqSimilarity=0;PctSizeSimilarity=0.532258;PctRecOverlap=0;SizeDiff=29;StartDistance=53;EndDistance=53	GT	0/1
chr17	80629852	svim_asm.INS.14441	C	CACATGCTCCCTGTACCCACTGACACAGCTCACCCCTGTAACTCTAACACACACACTCACACGCTCCCTGTACTGACACACCCCACCCCTGTAACTCTAACACACACTCACACGCTCCCTGTACTCACTGACACACCCCAACCCTGTAACCCTAACACACACAGTCACACATCCTGTACTCACTGACACACTTCACCCCGTAACTCTAACACACTCACACGCTCTCTGTACTGACACACCTCACCCCTGTAACTCTAACACACACACTCTCACACACATCCTGTACTCACTGACACACTTCACCCTGTAACTCTAACACACACACGCTCCCTGTACTCACTGACACACCCCACCCCTGTAACTCTAACACACACTCACATGCTCCCTGTACTCACTGACACACCCCACCCCTGTAACTCTAACACACACACTCACACGCTCCCTGTACTCACTGACACACCCCACCCCTGTAACTCTAACACACACTCACATGCTCCCTGTACCCACTGACACAGCTCACCCCGTAACTCTAACACACACACTCACACCCTGTACTCACTGACACACCCCACCCCGTCACTCTAAAACACACACACTCACACACCCTGTACCCACTGACACACCCCACCCCTGTAACTCTAACACACACTCACATGCTCCCTGTACCCACTGACACAGCTCACCCCGTAACTCTAACGCACACACTCACACCCTGTACTCACTGACACACCCCACCCCGTCACTCTAAAACACACACACTCACACACCCTGTACCCACTGACACACCCCACCCCTGTAACTCAAACCACACACACACCCTGTACTCACTGACACACCCCACCCCTGTAACTCTAACACACACACTCACACGCTCCCTGTACTCACTGACACAGCTCACCCCTGTAACTCTAACACACACACTCACACGCTCCCTGTACTCACTGACACACCCCACCCCTGTAACTCTAACACACACACTCACACGCTCCCTGTACCCACTGACACAGCTCACCCCTGTAACTCTAACACACACTCACACGCTCCCTGTACTCACTGACACACCCCACCCGTGTAACTCTAACACACACACTCATACGCTCCCTGTACCCACTGACACAGCTCACCCCTGTAACTCTAACACACACTCACACGCTCCCTGTACTCACTGACACACCCCACCCCTGTAACTCTAACACACACACTCACACGCTCCCTGTACTCACTGACACACCCCACCCCTGTAACTCTAACACACACACTCACACACTCCCTGTACTGACACACCCCACCCCTGTAACTCTAACACACACACTCACATGCTCTCTGTACTCACTGACACACCCCACCCCTGTAACTCTAACACACACACTCACATGCTCTCTGAACTCACTGACACACCCCACCCCTGTAACTCTAACACACACACACGCTCCCTGTACTCACTGACACACCTCACCCCTGTAACTCTAACACACACACTCACACGCTCCCTGTACCCACTGACACACCCCACCCCTGTAACTCTAACACACACACACGCTCCCTGTACTCACTGACACACCTCACCCCTGTAACTCTAACACACACACTCACACGCTCCCTGTACTCACTGACACACCCCACCCCGTAACTCTAACACACAAACTCACATGCTCTCTGTACTCACTGACACACCTAACCCCTGTAACTCTAACACACACACTCACACGCTCCCTGTACTCACTGACACACCCCACCCCGTAACTCTAACACACAAACTCACATGCTCTCTGTACTCACTGACACACCTAACCCCTGTAACTCTAACACACACACTCACACGCTCCCTGTACTCACTGATACACCCCACCCCTGTAACTCTAACACACACACTCACATGCTCTCTGTACTCACTGACACACCCCACCCCGTAACTCTAACACACACACTCACACGCTCCCTGT	.	PASS	SVTYPE=INS;SVLEN=1942;SC=SKSV,pbsv,SVIM-asm;NumNeighbors=1;NumThresholdNeighbors=1;MatchId=2321;TruScore=0.330072;PctSeqSimilarity=0;PctSizeSimilarity=0.990216;PctRecOverlap=0;SizeDiff=19;StartDistance=215;EndDistance=215	GT	0/1
chr17	80844511	chr17-80844512-INS-65	T	TCTCCCCTCCCCTCCCCTCCCCTCCCCTCCCCTCCCCTCCCCTCCCCTCCCCTCCCCTCCCCTCCC	.	.	SVTYPE=INS;SVLEN=65;SC=SKSV,cuteSV,SVIM,SVIM-asm,PAV;NumNeighbors=1;NumThresholdNeighbors=1;MatchId=2325;TruScore=0.307692;PctSeqSimilarity=0;PctSizeSimilarity=0.923077;PctRecOverlap=0;SizeDiff=5;StartDistance=-8;EndDistance=-8	GT	1/0
chr17	80861626	.	T	TTCCCTGGTCTCTAGGTGGCTCGCACCTGCCACACGACACTCCCTGGTCTCTAGGTGGCTCGCACCTGCCACACGACAC	30	.	SVTYPE=INS;SVLEN=78;SC=SKSV,cuteSV,SVIM,SVIM-asm,PAV,Dipcall;NumNeighbors=1;NumThresholdNeighbors=1;MatchId=2326;TruScore=0.320513;PctSeqSimilarity=0;PctSizeSimilarity=0.961538;PctRecOverlap=0;SizeDiff=3;StartDistance=-321;EndDistance=-321	GT	1/0
chr17	80916742	.	t	TGTGTACACTGGGGGTGTATGGTGTGTGTGTGTATACTGTGTGGGGGTGTATGGTGTGTGTGTGTGTACACTGGGGGTGTATG,*	30	.	SVTYPE=INS;SVLEN=84;SC=SKSV,cuteSV,SVIM,SVIM-asm,PAV,Dipcall;NumNeighbors=1;NumThresholdNeighbors=1;MatchId=2328;TruScore=0.206349;PctSeqSimilarity=0;PctSizeSimilarity=0.619048;PctRecOverlap=0;SizeDiff=32;StartDistance=-180;EndDistance=-180	GT	2/1
chr17	80933063	svim.DEL.16503	TCCATCCTCCCAGGGACCAGAGGCCACTATGGAGAGTCAGGGCCCCGGGACAGAGCCGGACTCCATCCTCCCAGGGGCCGGAGGCCACTTATGGGGAACGAGGGCCCCGGGACAGAGCCGGACTCCATCCTCCCAGGGACCAGAGGCCACTATGGAGAGTCAGGGCCCCGGGACAGAGCCGGACTCCATCCTCCCAGGGACCAGAGGCCACTATGGAGAGTCAGGGCCCCGGGACAGAGCCGGACTCCATCCTCCCAGGGGCTGGAGGCCACTTATGGGGAACGAGGGCCCCGGGACAGAGCCGAACTCCATCCTCCCAGGGACCAGAGGCCACTATGGAGAGTCAGGGCCCCGGGACAGAGCCGGACTCCATCCTCCCAGGGACCAGAGGCCACTATGGAGAGTCAGGGCCCCGGGACAGAGCCGGACTCCATCCTCCCAGGGACCAGAGGCCACTATGGAGAGTCAGGGCCCCGGGACAGAGCCGGACTCCATCCTCCCAGGGACCAGAGGCCACTATGGAGAGTCAGGGCCCCGGGACAGAGCCGGACTCCATCCTCCCAGGGACCAGAGGCCACTATGGGGAACGAGGGCCCCGGGACAGAGCCGGACTCCATCCTCCCAGGGGCCGGAGGCCACTTATGGGGAAACAGGGCCCCAGGACAGAGCCCGACTCCATCCTCCCAGGGGCCGGAGGCCACTTATGGGGAACGAGGGCCCCGGGACAGAGCCAGACTCCATCCTCCCAGGGACCAGAGGCCACTATGGAGAGTCAGGGCCCCGGGACAGAGCCGGACTCCATCCTCCCAGGGGCTGGAGGCCACTTATGGGGAACGAGGGCCCCGGGACAGAGCCGGACTCCATCCTCCCAGGGGCTGGAGGCCACTTATGGGGAAACAGGGCCCCAGGACAGAGCCCGACTCCATCCTCCCAGGGGCCGGAGGCCACTTATGGGGAACGAGGGCCCCGGGACAGAGCCAGACTCCATCCTCCCAGGGACCAGAGGCCACTATGGAGAGTCAGGGCCCCGGGACAGAGCCGGACTCCATCCTCCCAGGGACCAGAGGCCACTTATGGGGAAACAGGGCCCCAGGACAGAGCCGGATTCCATCCTCCCAGGGGCTGGAGGCCACTTATGGGGAACGAGGGCCCCGGGACAGAGCCGGACT	T	12	PASS	SVTYPE=DEL;SVLEN=1168;SC=SKSV,cuteSV,SVIM;NumNeighbors=1;NumThresholdNeighbors=1;MatchId=2332;TruScore=0.598005;PctSeqSimilarity=0;PctSizeSimilarity=0.999145;PctRecOverlap=0.794872;SizeDiff=-1;StartDistance=240;EndDistance=239	GT	0/1
chr17	81010431	.	G	GGAGGTCCTCCAGGAGGAGGGGTGCCCAGGAGTGAGGCCCTGACCCCACCGT	30	.	SVTYPE=INS;SVLEN=51;SC=SKSV,cuteSV,SVIM,SVIM-asm,PAV,Dipcall;NumNeighbors=1;NumThresholdNeighbors=1;MatchId=2341;TruScore=0.333333;PctSeqSimilarity=0;PctSizeSimilarity=1;PctRecOverlap=0;SizeDiff=0;StartDistance=-189;EndDistance=-189	GT	1/0
chr17	81013069	.	T	TGCAGGTCCGCACGGACGGTGTTAGACTCGGTGCTGGGTGGGGAGACAGAGGTTCCCTGCAGGTCCGCACGGACGGTGTTAGACTCGGTGCTGGGTGGGGAGACAGAGGTTCCCTGCAGGTCCGCACGGACGGTGTTAGACTCGGTGCTGGGTGGGGAGACAGAGGTTCCCTGCAGGTCCGCACGGACGGTGTTAGACTCGGTGCTGGATGGGGAGACAGAGGTTCCCTGCAGGTCCGCACGGACGGTGTTAGACTCGGTGCTGGGTGGGGAGGTTCCCA	30	.	SVTYPE=INS;SVLEN=279;SC=SKSV,cuteSV,SVIM,SVIM-asm,PAV,Dipcall;NumNeighbors=1;NumThresholdNeighbors=1;MatchId=2342;TruScore=0.322581;PctSeqSimilarity=0;PctSizeSimilarity=0.967742;PctRecOverlap=0;SizeDiff=9;StartDistance=-31;EndDistance=-31	GT	1/0
chr17	81025857	pbsv.INS.43131	G	GCGGGGGGCGGCAGCGGGGGTCCCGGGAGGCGACAGCGGGGGGCGGCAGCGGGGGTCCCGGGAGGCGACAGCGGGGGTGACAGCGGGGGTCCCGGGAGGCGACAGCGGGGGTGACAGCGGGGGTCCCGGGAGGCGACAGCGGGGGGCGGCAGCGGGGGTCCCGGGAGGCGACAGCGGGGGGCGGCAGCGGGGGTCCCGGGAGGCGACAGCGGGGGCGACAATGGGGGTCCCGGGAGGCGACAGCGGGGGGCGACAATGGGGGTCCCGGGAGGCGACAGCGGGGGGCGACAGCGGGGGTCCCGGGAGGCGACAGCGGGGGGCGGCAGCGGGGGTCCCGGGAGGCGACAGCGGGGGCGACAATGGGGGTCCCGGGAGGCGACAGCGGGGGGCGACAATGGGGGTCCCGGGAGGCGACAGCGGGGGCGGCAGCGGGGGTCCCGGGAGGCGACAGCGGGGGCGGCAGCGGGGGTCCCGGGAGGCGACAGCGGGGGGCGACAGCGGGGGTCCCGGGAGGCGACAGCGGGGGGCGGCAGCGGGGGTCCCGGGAGGCGACAGCGGGGGCGACAATGGGGGTCCCGGGAGGCGACAGCGGGGGGCGACAATGGGGGTCCCGGGAGGCGACAGCGGGGGCGGCAGCGGGGGTCCCGGGAGGCGACAGCGGGGGCGGCAGCGGGGGTCCCGGGAGGTGACAGCGGGGGGCGGCAGCGGGGGTCCCGGGAGGCGACAGCGGGGGCGGCAGCGGGGGTCCCGGGAGGTGACAGTGGCGGTGACAGCGGGGGTCCCGGGAGGCGACAGCGGGGGGCGGCAGCGGGGGTCCCGGGAGGCGACAGCGGGGGGCGGCAGCGGGGGTCCCGGGAGGCGACAGCGGGGGCGGCAGCGGGGGTCCCGGGAGGCGACAGCGGGGGCGGCAGCGGGGGTCCCGGGAGGCGACAGCGGGGGCGGCAGCGGGGGTCCCGGGAGGCGACAGCGGGGGCGGCAGCGGGGGTCCCGGGAGGCG	.	PASS	SVTYPE=INS;SVLEN=996;SC=SKSV,pbsv;NumNeighbors=1;NumThresholdNeighbors=1;MatchId=2343;TruScore=0.263722;PctSeqSimilarity=0;PctSizeSimilarity=0.791165;PctRecOverlap=0;SizeDiff=208;StartDistance=-235;EndDistance=-235	GT	0/1
chr17	81060602	.	c	CGCCCCGCCCCTCTGGATCCCCGTCTCCTCGGCGCCCCGCCCCTCTGATCTCCTCTTCTCGGG	30	.	SVTYPE=INS;SVLEN=62;SC=SKSV,SVIM-asm,Dipcall;NumNeighbors=1;NumThresholdNeighbors=1;MatchId=2348;TruScore=0.206667;PctSeqSimilarity=0;PctSizeSimilarity=0.62;PctRecOverlap=0;SizeDiff=-38;StartDistance=131;EndDistance=131	GT	0/1
chr17	81082879	.	G	GGGCGACGCTCAGGGCGGCCCTGCGGGCATCCATGTCAGAGTGCTGTGTGCCAGGCGATGCTCAGGGCGGCCGTGCGGGCATCCATGTCAGAGTGCTGTGTGCCGGGCGGAGCTCAGGGCGGCCGTCTGGGCATCCGTGTTAGCGTTCTGTGTGCCA	30	.	SVTYPE=INS;SVLEN=156;SC=SKSV,cuteSV,SVIM,SVIM-asm,PAV,Dipcall;NumNeighbors=1;NumThresholdNeighbors=1;MatchId=2350;TruScore=0.222222;PctSeqSimilarity=0;PctSizeSimilarity=0.666667;PctRecOverlap=0;SizeDiff=52;StartDistance=110;EndDistance=110	GT	1/0
chr17	81164835	.	T	TGAGATGGCACCCGCGTGAGTGTCGCAGTTTCCACACCGTGAGCTGCTGAGATGGCACCCGTGTGGAGCTGCTGAGATGGCACCCGTGTGAGTGTCGCAGTTTCCACACCGTGAGCTGCTGAGATGGCACCCGTGTGAGTGTCGCAGTTTCCACACCGTGAGCTGCTGAGATGGCACCCACGTGAGTGTCGCAGTTTCCACACCGTGAGCTGCTGAGATGGCACCCGCGTGAGTGTCGCAGTTTCCACACCGTGAGCTGCTGAGATGGCACCCGCGTGAGTGTCGCAGTTTCCACACCGTGAGCTGCTGAGATGGCACCCGCGTGAGTGTCGCAGTTTCCACACCGTGAGCTGCTGAGATGGCACCCGCGTGAGTGTCGCAGTTTCCACACCGTGAGCTGCTGAGATGGCACCCGCGTGAGTGTCGCAGTTTCCACACCGTGAGCTGCTGAGATGGCACCCGTGTGGAGCTGCTGAGATGGCACCCGTGTGAGTGTCGCAGTTTCCACACCGTGAGCTGCTGAGATGGCACCCGTGTGAGTGTCGCAGTTTCCACACCGTGAGCTGCCGAGATGGCACCCGCGTGAGTGTCGCAGTTTCCACACCGTGAGCTGCTGAGATGGCACCCGCGTGAGTGTCGCAGTTTCCACACCGTGAGCTGCTGAGATGGCACCCGCGTGAGTGTCGCAGTTTCCACACCGTGAGCTGCTGAGATGGCACCCGCGTGAGTGTCGCAGTTTCCACACCGTGAGCTGCTGAGATGGCACCCGTGTGAGTGTCGCAGTTTCCACACCGTGAGCTGCTGAGATGGCACCCGCGTGAGTGTCGCAGTTTCCACACCGTGAGCTGCTGAGATGGCACCCGTGTGAGTGTCGCAGTTTCCACACCGTGAGCTGCTGAGATGGCACCCGCGTGAGTGTCGCAGTTTCCACACCGTGAGCTGCTGAGATGGCACCCGCGTGAGTGTCGCAGTTTCCACACCGTGAGCTGCTGAGATGGCACCCGTGTGGAGCTGCTGAGATGGCACCCGTGTGAGTGTCGCAGTTTCCACACCGTGAGCTGCCGAGATGGCACCCGCGTGAGTGTCGCAGTTTCCACACCGTGAGCTGCC	30	GAP1	SVTYPE=INS;SVLEN=1109;SC=SKSV,SVIM-asm,PAV,Dipcall;NumNeighbors=1;NumThresholdNeighbors=1;MatchId=2370;TruScore=0.234114;PctSeqSimilarity=0;PctSizeSimilarity=0.702343;PctRecOverlap=0;SizeDiff=-470;StartDistance=173;EndDistance=173	GT	./1
chr20	259710	.	a	AGGGCGGGACGGAGGGACGGAGGGAGGGAGGGCGGGACGGAGGGAGGGAGGGCGGGACGGAGGGACGGAGGGAGGGAGGGCGGGACGGAGGGAGGGAGGGAGGGACGGAGGGCGGGACGGCGGGAGGGCGGGACGGAGGGACGGAGGGAGGGCGGGACGGAGGGCGGGAGGGAGGGAGGGCGGGACGGAGGGAGGGAGGGAGGGAGGGCGGGACGGAGGGAGGGAGGGAGGGAGGGACGGAGGGACGGAGGGAGGGAGGGAGGGAGGGACGGAGGGCGGGACGGAGGGAGGGAGGGCGGAGGGAGGGAGGGCGGGACGGAGGGAGGGAGGGAGGGACGGAGGGCGGGACGGAGGGAGGGAGGGCGGAGGGAGGGAGGGCGGGACGGAGGGAGGGAGGGCGGGAGGGATGGAGGGAGGGAGGGCGGGACGGAGGGAGGGC	30	.	SVTYPE=INS;SVLEN=438;SC=SKSV,pbsv,SVIM-asm,PAV,Dipcall;NumNeighbors=1;NumThresholdNeighbors=1;MatchId=2378;TruScore=0.234727;PctSeqSimilarity=0;PctSizeSimilarity=0.70418;PctRecOverlap=0;SizeDiff=-184;StartDistance=157;EndDistance=157	GT	0/1
chr20	1746887	chr20-1746888-INS-58	G	GTATATATATGTGTATATATATATGTGTATATATATGTGTGTGTGTGTATATATATATA	.	.	SVTYPE=INS;SVLEN=58;SC=SKSV,SVIM,PAV;NumNeighbors=1;NumThresholdNeighbors=1;MatchId=2383;TruScore=0.238683;PctSeqSimilarity=0;PctSizeSimilarity=0.716049;PctRecOverlap=0;SizeDiff=-23;StartDistance=147;EndDistance=147	GT	1/0
chr20	2424170	.	cctatggtatataagctctgATTTGCCTTTCATTGTCTTTACAGATcacatacactctttct	C	30	.	SVTYPE=DEL;SVLEN=61;SC=SKSV,cuteSV,SVIM,SVIM-asm,PAV,Dipcall;NumNeighbors=1;NumThresholdNeighbors=1;MatchId=2388;TruScore=0.349022;PctSeqSimilarity=0;PctSizeSimilarity=0.918033;PctRecOverlap=0.129032;SizeDiff=5;StartDistance=49;EndDistance=54	GT	1/0
chr20	9169386	.	C	CTGTTCATTGTGGAGGGCTGTCATACAGTGACATTCTGGGTTGGTTAATTGTTCATTGTGGAGGGCTGTCATACAGTGACATTCTGGGTTGGTTAATTGTTCATTGTGGAGGGCTGTCATACAGTGACATTCTGGGTTGGTTAATTGTTCATTGTGGAGGGCTGTCATACAGTGACATTCTGGGTTGGTTAAGTGTTCATTGTGGAGGGCTGTCATACAGTGACATTCTGGGTTGGTTAAGTGTTCATTGTGGAGGGCTGTCATACAGTGACATTCTGGGTTGGTTAACTGTTCATTGTGGAGGGCTGTCATACAGTGACATTCTGGGTTGGTTAAG	30	.	SVTYPE=INS;SVLEN=336;SC=SKSV,SVIM-asm,PAV,Dipcall;NumNeighbors=1;NumThresholdNeighbors=1;MatchId=2389;TruScore=0.333333;PctSeqSimilarity=0;PctSizeSimilarity=1;PctRecOverlap=0;SizeDiff=0;StartDistance=-210;EndDistance=-210	GT	0/1
chr20	15001902	.	a	ACATACAGGTGTGCGTATACGCACACCTGTGTGTATGTATACACACACGTGTGTGTATACG	30	.	SVTYPE=INS;SVLEN=60;SC=SKSV,cuteSV,SVIM,SVIM-asm,PAV,Dipcall;NumNeighbors=1;NumThresholdNeighbors=1;MatchId=2397;TruScore=0.3;PctSeqSimilarity=0;PctSizeSimilarity=0.9;PctRecOverlap=0;SizeDiff=6;StartDistance=74;EndDistance=74	GT	0/1
chr20	16208024	.	gctggccgggcagaggggctcctcacttcccagtaggggcggctgggcagaggagcccctcacctcccagacggggcgt	G	30	.	SVTYPE=DEL;SVLEN=78;SC=SKSV,cuteSV,pbsv,SVIM,PAV,Dipcall;NumNeighbors=1;NumThresholdNeighbors=1;MatchId=2398;TruScore=0.455098;PctSeqSimilarity=0;PctSizeSimilarity=0.876405;PctRecOverlap=0.488889;SizeDiff=-11;StartDistance=46;EndDistance=35	GT	0/1
chr20	16239066	svim_asm.INS.15648	T	TTACACACCCCTTCCCCATCCCAAACACACACACCCCTTCCCCAATTCTAAACACACACACCCCTTCCCCATCCCAAACACACACCCCCCTTCCCCATCCCAAACACACACCCCCCTTCCCCATCCCAAACACACCCACCCCTTCCCACATCCCAAACACACACACCCCTTCCCTATCCCAAACACACACTCCATCCCCAATTCCAAACACACACACCCCTTCCCCATCCCAAACACACACACCCCTTCCCCCATCCCAAACGCACACACCCCTTCCCTATCCCAAACACACACCCCTTCCCTTTCCAAAACACACCCATCCCTTCCCCATCCCAAACACACACAACCCTTCCCATCCCAGACACACCCACCCCTTCCCATCTCAAATACACGCAACCCTTCCCCATCCCAAACACACACACCCCTTCCCCATCCCAAAAACACACACCCTTTCGCAATCCCAAATACACAAGCCCCTTCCCAAATTCCACACACACACACCTCTTCCCCATCCCAAAC	.	PASS	SVTYPE=INS;SVLEN=518;SC=SKSV,cuteSV,pbsv,SVIM,SVIM-asm;NumNeighbors=1;NumThresholdNeighbors=1;MatchId=2399;TruScore=0.280566;PctSeqSimilarity=0;PctSizeSimilarity=0.841699;PctRecOverlap=0;SizeDiff=82;StartDistance=-157;EndDistance=-157	GT	0/1
chr20	16375878	.	a	AGAGGGGAGGAGAGGGGAGGCCAAGGGAGGGGAGGGGAGGGGAGGAGAGGGGAGGCCAAGGGAGGGGAGGG,*	30	.	SVTYPE=INS;SVLEN=72;SC=SKSV,cuteSV,SVIM,SVIM-asm,PAV,Dipcall;NumNeighbors=1;NumThresholdNeighbors=1;MatchId=2401;TruScore=0.32;PctSeqSimilarity=0;PctSizeSimilarity=0.96;PctRecOverlap=0;SizeDiff=-3;StartDistance=-86;EndDistance=-86	GT	1/2
chr20	22308446	chr20-22308447-DEL-57	Atatatatatatatatacacatatatatatatatatatacatatatatatatatatat	A	.	.	SVTYPE=DEL;SVLEN=57;SC=SKSV,cuteSV,pbsv,SVIM,SVIM-asm,PAV;NumNeighbors=1;NumThresholdNeighbors=1;MatchId=2423;TruScore=0.536626;PctSeqSimilarity=0;PctSizeSimilarity=0.982759;PctRecOverlap=0.627119;SizeDiff=-1;StartDistance=-21;EndDistance=-22	GT	0/1
chr20	25759860	.	TACATggtttcactgtgttagctaggatggtcttgatctcctgaccttgtgatccgcccaccttggcctcccaaggtactgcgattacaggcatgagctaccatgcctggccACAAGACATAGATTTTCTATATGCACATCAAGGGAGGTAGTGTTTTAGGTTGCTATAGGACAGAGCTATCCTGTATTCCAGCTGGCTTTTTTA	T	30	.	SVTYPE=DEL;SVLEN=204;SC=SKSV,SVIM-asm,PAV,Dipcall;NumNeighbors=1;NumThresholdNeighbors=1;MatchId=2429;TruScore=0.57384;PctSeqSimilarity=0;PctSizeSimilarity=0.911765;PctRecOverlap=0.809756;SizeDiff=18;StartDistance=21;EndDistance=39	GT	1/0
chr20	26290950	.	tgcattcaactcacagagttgaacattccttttcatagagccgttttgaaacacactttttgtggaatctgcaagtcgacatttggagcactttgaggcctgaaatgaaaaaggaaatatcttcacataaaaactacacggaagcattctaagaaacttctttgtgatgtttcctttcaacccacagagttgaacattctttttcatagagcagtttggaaaccctctttttgtataatttgcaagtggatatttcgacagctttgaggccttcattggaaatcgggatatcttcacaaaactagacagaagcattatcagaaactaccttgtgatgtgttcactcaactcacagagttgaacggttgttttgatgaagcagttttgaaacactctttttgtaggatctgcaagtggacatttggagcactttgaggcctgtggtgaagaaggaaatatcttcacataaaaactacacagaagcattctcagaaactgctttgtgatgtttgctttcaactcacagagttgaacattccttttcttagagcagttttgaaacactctttttatagaatttgcaagtggatatttggaccgctttgaggcattcgttggatacgggatatcttcacataaaaactagagagaagcattcccagaaacttctttgtgatgtgtgcgttcacttctcagagttgaacttttcttttgatagaacagttttgaaacactctttttgaagaatctgcaaatggacatttggagcgcttagaggcctaaagtgaaaaaggaaatatcttctcataaaaagtagacagaagcattctcagaatatactttctgatttgtgcattcaactcacagagttgaaccttaattttgatagattaattttgaaacactctttttgtagaatctgcaattggacatttggagcactttaaggcctatggtgaaaaaggaaatatcttcacgtaaaaactacacagaggaattctcagaaacttctttgtaatgtgtgaattcaactcacagagttgaacccttctttgatagaacatttttgaaacactgtttttgtagaatctgctagtggacatttggaggggtttgaggcctatggtgaaacaggaagtatcttcacataaaaagtagacagaagcattctcagaaacttctttgggatgtgtgtattcaaatcacagagctgtaccattcttttgatagagcagttttgaaacactccttttgtagaatctgtaactggacatttggagcactttgagaccggtggtgaaaaaggaaatatcttcacataaaaactacacagaagcattctcagaaacctcattgtgttgtttgctttcaacccacagagttgaacattcttttccatagagcagttttgaaaccctctttttgtataatttgcaagtggatatttggaccgatttgaggcctttgttggaaacgttctatcttcacaaaaactagacagaagcattctcagaaacgtctttgtgatgtgtgtattcaacacacagagttgaacctttcttttgacagagcagttttgaaacactccttttgtagaatctgcaagtggacatttggagcactttgaggcctgtggtgaaaaaggaaatatcttcacataaaaactacacagaagtattctcagaaacttctttctgatgtgtgcattcaactcacagaattgaacctttcttttgatagagcagttttgaaacactcttttttcagaatatgcaagtggacattaggatcgctttgaagcctcaatgaaaaaggaaatatcttcacagaaaaaccacatggaaggattctaagaaacttcttggtgatgtttcctttcaaccccacagagttgagcattctttttcatagagcggtttgggaagcctctttttgtataatttgcaaatggatatttggaccactttgaggccttcgttggaaatcgggatatcgtcacaaaaactagacagaagtattatcagaaactactttgtgatgtgtgcaatcaactcacagagttgaacggttgttttgacagagcagttttgaaacactctttttgtaggatctgcaagtggacatttggagcgctttgaggcctgtggtgaaaaaggaaatatcgtcacataaaaactacacagaagcattctcagaaactactttgtgatgtttgctttcaactcacaaaattgaacattccttttcttagagcagttttgaaacactctttttgtagaatttgcaagtggatattttgaccactttgaggccttcgttggatatgggatatcttcacttaaaaactagaaagaagcattcccagaaacttctttttgatgtgtgcattcacctcacagagttgaacttttcttttgagagagcagttttgaaacacgctttttaaaggatctgcaagtggacatttggagctcattgaggcctaaagtgaaacaggaaatatcttctcataaaaactagagagaagcatcctcagaatattctttatgatgtggaaattcaactcacagagttgaaccttaattttgttagagcaattttgaaacattctttttgtagaatctgcaagtggacatttggagcgctttgaggcgtatggtgaaaaaggaaacatcttcatattaaaggtagacagaagcattctcagaaatttctttgtgatgtgtgtattcaagttacagagttgaacctttcttttgagagagccgttttgaaacactctttttgtactatctgcaaatggacatctggagcgctttgagacctttgttgaaaaaggatatatcttcacaaaaaactagaccgaagcattctgagaaacttatttcttatgttagctttcaactcgcagagttgagcactccttttcatagagccattttgaaacactctttttgtagaattcgcaagtggagatttggaccgtttgaggccttcgttggaaacaggatatcttaacagaaactagacagaagcattctcagaaacttctttgtgaagtgtgcattcaactcacagagttgaaccgatcttttgaccaagcagtttagaaacactctttttgtagtatctgcaagtggacatttggtgctctttgaggcctatggtgaaaaaggatatatcttcacttgaaaactagacagaagcattctcagaaacttccttgtgatgtgggcattcaactcacagagttgaaccactctttggatagagcagttttgaaacactctgtttgtggaatctgcaaggggacatttggagtgttttgaggcctatggtgaaaaaggaaatatcttcacataaaaactacacagaagcaatctctaaaacttgtttgtgatgtgc	T	30	.	SVTYPE=DEL;SVLEN=3404;SC=SKSV,cuteSV,SVIM-asm,PAV,Dipcall;NumNeighbors=1;NumThresholdNeighbors=1;MatchId=2433;TruScore=0.628488;PctSeqSimilarity=0;PctSizeSimilarity=1;PctRecOverlap=0.885463;SizeDiff=0;StartDistance=390;EndDistance=390	GT	0/1
chr20	29438008	svim.INS.22917	T	TGGACTGTTGTGGGGTGGGGGGGAGGGGGGAGGGATAGCATTGGGAGATATACCTAATGCTAGATGACGAGTTAGTGGGTGCAGCACACCAGCATGGCACATGTATACGTATGTAACTAACCTGCACAATGTGCACATGTACCATAAAACTTAAAGTATAATAATAAATAAATAAATAAATAAAATAAAATAAAAAGCAAAAAAAAGAAAATAAATAAATAATTTGTTATTATTACTATAGTAATATATTAAGTAATACAACACTTTTAATAAAAAGATCCCTAAAATCTTAACATGTATTGTCATTGCTCTATAGCATATTTTTTAAAGAACCTTCTAGATTGAATGGGCTAAGTTAGAAGGCTATATTTAAGTCATTTCTTTAGTTTTTAATAAACGTATTTCAAAGTGAAAATGACAAGGGCTAAAGCATATTGTGAGGTTTAGTGTTGTACTTAGTTCAATGAATTAAATGTCAGACCAAGAACATGAAATATGTACTAGATTTTTTCTTGGACTTTTTATTGTTTAAGGAAATAAATCAAAATTGCTACAATTAAACTGGAAAGAAAAGAGAATAAAGAGCAGAGGTTAAAAGATGGTGTTACAATTAAAGAATTCCCTGTTTGAAAAAA	17	PASS	SVTYPE=INS;SVLEN=634;SC=SKSV,cuteSV,pbsv,SVIM;NumNeighbors=1;NumThresholdNeighbors=1;MatchId=2434;TruScore=0.333333;PctSeqSimilarity=0;PctSizeSimilarity=1;PctRecOverlap=0;SizeDiff=0;StartDistance=1;EndDistance=1	GT	0/1
chr20	29829588	.	caatggaatggaatggaatgcaatggaatggaatggaatggaatgcaatggaatggaatggaatggaatgcaatggaatgg	C	30	.	SVTYPE=DEL;SVLEN=80;SC=SKSV,cuteSV,pbsv,SVIM,SVIM-asm,PAV,Dipcall;NumNeighbors=1;NumThresholdNeighbors=1;MatchId=2436;TruScore=0.325203;PctSeqSimilarity=0;PctSizeSimilarity=0.97561;PctRecOverlap=0;SizeDiff=-2;StartDistance=407;EndDistance=405	GT	0/1
chr20	32823719	.	a	AGGAAGGAAGCGGGAGGGAGGGAAGAAGGAAGGAAGGAGGAGGGAGGGAAGAATGAAGGAAGGAAGGAAGGAG	30	.	SVTYPE=INS;SVLEN=72;SC=SKSV,SVIM,SVIM-asm,PAV,Dipcall;NumNeighbors=1;NumThresholdNeighbors=1;MatchId=2445;TruScore=0.268519;PctSeqSimilarity=0;PctSizeSimilarity=0.805556;PctRecOverlap=0;SizeDiff=14;StartDistance=-40;EndDistance=-40	GT	1/1
chr20	39611383	.	G	ACTCTGAAGATGACAATGCATTCAAATTCACCAGATCACCCCCAGCTCTGAAGATGACAATGCATTCAAATTCACCAGATCACCCCCAGCTCTGAAGATGACAATGCATTCAAATTCACCAGATCACCCCCAGCTCTGAAGATGACAATGCATTCAAATTCACCAGATCACCCCCAG,*	30	.	SVTYPE=INS;SVLEN=178;SC=SKSV,cuteSV,SVIM,SVIM-asm,PAV,Dipcall;NumNeighbors=1;NumThresholdNeighbors=1;MatchId=2451;TruScore=0.331461;PctSeqSimilarity=0;PctSizeSimilarity=0.994382;PctRecOverlap=0;SizeDiff=1;StartDistance=-50;EndDistance=-50	GT	2/1
chr20	45284907	.	G	GTACAGTATATATTATACTGTATATGATATACTATACAGTATATATTATACTGTATATGATATACTATACAGTATATATTATACTGTATATGATATACTATACAGTATATATTATACTGTATATGATATACTA	30	.	SVTYPE=INS;SVLEN=132;SC=SKSV,cuteSV,SVIM,SVIM-asm,PAV,Dipcall;NumNeighbors=1;NumThresholdNeighbors=1;MatchId=2454;TruScore=0.328283;PctSeqSimilarity=0;PctSizeSimilarity=0.984848;PctRecOverlap=0;SizeDiff=2;StartDistance=-125;EndDistance=-125	GT	1/0
chr20	46170141	cuteSV.INS.8388	c	cCCCCCTCCCCTCCCCTCCCCTCCCCTCCCCTCCCCTCCCCTCCCCTCCCC	57.6	PASS	SVTYPE=INS;SVLEN=50;SC=SKSV,cuteSV;NumNeighbors=1;NumThresholdNeighbors=1;MatchId=2457;TruScore=0.292398;PctSeqSimilarity=0;PctSizeSimilarity=0.877193;PctRecOverlap=0;SizeDiff=-7;StartDistance=-2;EndDistance=-2	GT	0/1
chr20	47115395	chr20-47115396-INS-56	G	GGAAAGAAAGAAGGAAAGAAAGAAAGAAAGAAAGAAAGAAAGAAAGAAAGAAAGAAA	.	.	SVTYPE=INS;SVLEN=56;SC=SKSV,cuteSV,SVIM,SVIM-asm,PAV;NumNeighbors=1;NumThresholdNeighbors=1;MatchId=2463;TruScore=0.296296;PctSeqSimilarity=0;PctSizeSimilarity=0.888889;PctRecOverlap=0;SizeDiff=-7;StartDistance=-65;EndDistance=-65	GT	0/1
chr20	48234020	.	t	TCACCCTCTCCACACCCCACCCTCTCCACACCCCACCCTCTCCACACCATCACCCTCTCCACACCCCGCCCTCTCCACACCCCGCCCTCTCCACACCCCACCCTCTCCACACCATCACCCTCTCCACACCCCACCCTCTCCACACCATCACCCTCTCCACACCCCACCCTCTCCACACCCCACCCTCTCCACACCATCACCCTCTCCACACCATCACCCTCTCCACACCATCACCCTCTCCACACCCCACCCTCTCCACACCATCACCCTCTCCACACCCCACCCTCTCCACACCATCACCCTCTCCACACCATCACCCTCTCCACACCATCACCCTCTCCACACCATCACCCTCTCCACACCCCACCCTCTCCACACCATCACCCTCTCCACACCATCACCCTCTCCACACCATCACCCTCTCCACACCCCACCCTCTCCACACCCCACCCTCTCCACACCATCACCCTCTCCACACCATCACCCTCTCCACACCCCACCCTCTCCACACCATCACCCTCTCCACACCATCACCCTCTCCACACCATCACCCTCTCCACACCC	30	.	SVTYPE=INS;SVLEN=563;SC=SKSV,pbsv,SVIM-asm,PAV,Dipcall;NumNeighbors=1;NumThresholdNeighbors=1;MatchId=2468;TruScore=0.231687;PctSeqSimilarity=0;PctSizeSimilarity=0.695062;PctRecOverlap=0;SizeDiff=-247;StartDistance=87;EndDistance=87	GT	0/1
chr20	49392369	chr20-49392370-INS-73	T	TTTATATATAAATATATATCATATATTTATATATAAATATATATCATATATTTATATATAATATATATCATATA	.	.	SVTYPE=INS;SVLEN=73;SC=SKSV,cuteSV,SVIM,SVIM-asm,PAV;NumNeighbors=1;NumThresholdNeighbors=1;MatchId=2471;TruScore=0.324201;PctSeqSimilarity=0;PctSizeSimilarity=0.972603;PctRecOverlap=0;SizeDiff=2;StartDistance=18;EndDistance=18	GT	1/1
chr20	50252361	.	a	AAGGAAGGAAGGAAGGAAGGAAGGGAGGGAGGGAAAAAGGAAGGAAGGAGGAAGGGAGGGAGGG	30	.	SVTYPE=INS;SVLEN=63;SC=SKSV,cuteSV,pbsv,SVIM,SVIM-asm,PAV,Dipcall;NumNeighbors=1;NumThresholdNeighbors=1;MatchId=2473;TruScore=0.333333;PctSeqSimilarity=0;PctSizeSimilarity=1;PctRecOverlap=0;SizeDiff=0;StartDistance=10;EndDistance=10	GT	1/0
chr20	52454309	.	t	TTCCCTCCCTCCTTCCTTCCCTCCCTCCCTCCTTCCCTCCCTCCCTCCTTCCTTCCTTCCC	30	.	SVTYPE=INS;SVLEN=60;SC=SKSV,cuteSV,SVIM,SVIM-asm,PAV,Dipcall;NumNeighbors=1;NumThresholdNeighbors=1;MatchId=2476;TruScore=0.232558;PctSeqSimilarity=0;PctSizeSimilarity=0.697674;PctRecOverlap=0;SizeDiff=-26;StartDistance=-17;EndDistance=-17	GT	1/1
chr20	54520129	chr20-54520130-DEL-102	AtagtatctgtcgctatctagatatctatctagatagtatctgtcgctatctagatatctatctagatagtatctgtcgctatctagatatctatctaGATAG	A	.	.	SVTYPE=DEL;SVLEN=102;SC=SKSV,cuteSV,SVIM,SVIM-asm,PAV;NumNeighbors=1;NumThresholdNeighbors=1;MatchId=2485;TruScore=0.530159;PctSeqSimilarity=0;PctSizeSimilarity=0.857143;PctRecOverlap=0.733333;SizeDiff=-17;StartDistance=-15;EndDistance=-32	GT	0/1
chr20	56408950	.	C	CTGGGAGGAGCCCTCGTGGGGAGAAGGAGCCCTCACGGGTAGAAGGAGCCCTCGG	30	.	SVTYPE=INS;SVLEN=54;SC=SKSV,cuteSV,SVIM,SVIM-asm,PAV,Dipcall;NumNeighbors=1;NumThresholdNeighbors=1;MatchId=2491;TruScore=0.24;PctSeqSimilarity=0;PctSizeSimilarity=0.72;PctRecOverlap=0;SizeDiff=-21;StartDistance=-155;EndDistance=-155	GT	1/0
chr20	57959422	.	a	AGGAGGTGATGGGGAGGAGGTGAGTGGGGAGGAAGGTGGGAGGAAGGAGGTGATGGGGAGGATGTGGGGGAGGTGGGGAGCAAGGAGGTGATGGGGAGGAGGTGAGTGGGGAGGTGGTGAGCAGGGAGGAGGTGAGGGGGCAAGGGAGGTGATGGGGAGGAAGGAGGTTATGGGGAGGTGGTGAGTGGGGAGGGAGGTAAGGGGTAAGGTGGTGATGTGGAGGTGGTGAGTGGGGAGGTGGTGAGAGGGGAGGAGATGAGGGGGCAAG	30	.	SVTYPE=INS;SVLEN=267;SC=SKSV,cuteSV,SVIM-asm,PAV,Dipcall;NumNeighbors=1;NumThresholdNeighbors=1;MatchId=2494;TruScore=0.333333;PctSeqSimilarity=0;PctSizeSimilarity=1;PctRecOverlap=0;SizeDiff=0;StartDistance=-116;EndDistance=-116	GT	1/0
chr20	58397077	svim.DEL.18115	TCCCACCCCTTCCCCAGCGATCCCACCCCTTCCCCAGCGATCCGCCCCGCAACGATCCCACCCCTTCTCCAGCGATCCCA	T	25	PASS	SVTYPE=DEL;SVLEN=79;SC=SKSV,cuteSV,pbsv,SVIM;NumNeighbors=1;NumThresholdNeighbors=1;MatchId=2500;TruScore=0.438924;PctSeqSimilarity=0;PctSizeSimilarity=0.975309;PctRecOverlap=0.341463;SizeDiff=-2;StartDistance=-52;EndDistance=-54	GT	0/1
chr20	58984949	chr20-58984950-INS-92	C	CTCTTCTGTTAAACGATGTCTCTGAGACATGATACCGATCGTGGGACTCTTCTGTTAAACGATGTCTCTGAGACATGATACCGATCGTGGGAA	.	.	SVTYPE=INS;SVLEN=92;SC=SKSV,cuteSV,SVIM,PAV;NumNeighbors=1;NumThresholdNeighbors=1;MatchId=2504;TruScore=0.326087;PctSeqSimilarity=0;PctSizeSimilarity=0.978261;PctRecOverlap=0;SizeDiff=2;StartDistance=102;EndDistance=102	GT	0/1
chr20	59626657	svim.INS.23204	A	AGGACCTATTATCACCAGTTCCAGCGAGACCTATTATCACCAGTTCCAGTGA	79	PASS	SVTYPE=INS;SVLEN=51;SC=SKSV,cuteSV,pbsv,SVIM;NumNeighbors=1;NumThresholdNeighbors=1;MatchId=2507;TruScore=0.320261;PctSeqSimilarity=0;PctSizeSimilarity=0.960784;PctRecOverlap=0;SizeDiff=2;StartDistance=-54;EndDistance=-54	GT	1/1
chr20	60137308	.	A	AGAGAGAGAGGGACCTCCGTGTGGAGAGGTGGACCCCAGGGCTCCCGGAGAGAGAGAGGGACCTCCGTGTGGAGAGGTGGACCCCAGGGCTCCCG	30	.	SVTYPE=INS;SVLEN=94;SC=SKSV,cuteSV,SVIM,SVIM-asm,PAV,Dipcall;NumNeighbors=1;NumThresholdNeighbors=1;MatchId=2527;TruScore=0.194617;PctSeqSimilarity=0;PctSizeSimilarity=0.583851;PctRecOverlap=0;SizeDiff=-67;StartDistance=216;EndDistance=216	GT	0/1
chr20	60250765	.	A	AAACAACCATCGTAGGGGCTGAGGCTTTGGGCTCAGCCAAGCACTCCCGTGGC	30	.	SVTYPE=INS;SVLEN=52;SC=SKSV,cuteSV,pbsv,SVIM,SVIM-asm,PAV,Dipcall;NumNeighbors=1;NumThresholdNeighbors=1;MatchId=2530;TruScore=0.326923;PctSeqSimilarity=0;PctSizeSimilarity=0.980769;PctRecOverlap=0;SizeDiff=1;StartDistance=94;EndDistance=94	GT	1/1
chr20	60788225	.	g	GGGGAGGGAGAGCGGGGATGGGGGAAGGGAGAGCAGGGATGGGGGGAAGGAGAGTGGGGATGGGTGGGGGAAGGAGAGCGGGGATGGGGGAGGGAGAGCAGGGATGGGGGGAAGGGAGAGCAGGGATCGGGGGGAAGGAGAGTGGGGAT,*	30	.	SVTYPE=INS;SVLEN=150;SC=SKSV,cuteSV,pbsv,SVIM,SVIM-asm,PAV,Dipcall;NumNeighbors=1;NumThresholdNeighbors=1;MatchId=2546;TruScore=0.219298;PctSeqSimilarity=0;PctSizeSimilarity=0.657895;PctRecOverlap=0;SizeDiff=-78;StartDistance=-82;EndDistance=-82	GT	1/2
chr20	60853622	.	G	GCCAATGTTAGGCCAAGTGCGATGTCATGTTTGTGTGTGTGTTGCCAACGTTAGGCCAAGTGTGATGTCATGTTTGTGTGTGTGTCTGTTGCCAACATTAGGCCAAGTGCGATGTCATGTGTATGTGTGTGTC	30	.	SVTYPE=INS;SVLEN=132;SC=SKSV,cuteSV,SVIM,SVIM-asm,PAV,Dipcall;NumNeighbors=1;NumThresholdNeighbors=1;MatchId=2549;TruScore=0.295302;PctSeqSimilarity=0;PctSizeSimilarity=0.885906;PctRecOverlap=0;SizeDiff=-17;StartDistance=-33;EndDistance=-33	GT	0/1
chr20	60884691	.	g	GGGTGGGAGGGGGCAGGGGGAGGAGGGTGGGAGGGGGCAGGGGGTGGAGGGGTGGGGGGGTGGGAGGGGGT	30	.	SVTYPE=INS;SVLEN=70;SC=SKSV,cuteSV,pbsv,SVIM,SVIM-asm,PAV,Dipcall;NumNeighbors=1;NumThresholdNeighbors=1;MatchId=2550;TruScore=0.3;PctSeqSimilarity=0;PctSizeSimilarity=0.9;PctRecOverlap=0;SizeDiff=7;StartDistance=2;EndDistance=2	GT	0/1
chr20	60993036	.	C	CCGCCCCCCCGGTCATCTGCACGCTCCTCTGTGACGTCTGTCCTGTCCACGCAA	30	.	SVTYPE=INS;SVLEN=53;SC=SKSV,cuteSV,SVIM,SVIM-asm,PAV,Dipcall;NumNeighbors=1;NumThresholdNeighbors=1;MatchId=2558;TruScore=0.314465;PctSeqSimilarity=0;PctSizeSimilarity=0.943396;PctRecOverlap=0;SizeDiff=3;StartDistance=197;EndDistance=197	GT	1/0
chr20	61084473	.	t	TCACCCCTCCATCCTCCACCTCTCAACTCTCCACCCCTCAACCCTCCACCCCTCCACTCCTCCACCATCACCCCTTCCACCTTCCACCCTCCACTCCTTCCACCTCCACCTTCCAACCTCCACCACTCCATCCCTCCACTCCTCCACCTTCCACCCTCCACCCTCCACTACTCACCTCTCCACCCCTCCACTCCTCCACCCTCACCCCTTTACCCCTCCACCCTCCACCCACCAACCCTCCATTCCTCCACCCCTTCATGCCTCCATCCTCCACCCCTCTAATCTCCACCCCTCCACTCCTCCACCCTTACCTCTCCACCCCTCCACTCCTCCACCCCTCCATCCTCCACACCTCCACCTCTCCACCATCCACCCCTCCATCCTCCACCCTCCACTCCTCACCTCTCCACCCCTCCACCCTCACCCCTTACTCCTCCATCCTCCACCCCTCAACCTTCCATCCCTCCACCCCTTCACACCTCCATCCTCCACCCCTCAACCTTCCATCCCTCCACCCCTTCACACCTCCACCCTCCACCCCTCTAATATCCACCCCTCCACTCCTCCACCCTCACCTCTCCACCCCTCCACTCCTCCACCCCTCCACTCCTCCACCCCTCCACCCCTCCACTCCTCCACCCCTCCACCCCTCCATCCTCCACACCTCCACCGCTCCACTCTCCACCCCTCCACCCTCCATCCTACACCCCTCCACCCCTCCACTCCTCCATCCTCCACCCCTTCATCCTCCACTCCTCCACCCCTCCACCCCTCCATCCTCCACCCCTCCACCCCTCCATCCTCCACCCCTCCACTCCTCCATCCTCCACCCCTCCACCCTCCATCCTCCATCTCTCCACCCCACATCCTC	30	.	SVTYPE=INS;SVLEN=870;SC=SKSV,pbsv,SVIM-asm,PAV,Dipcall;NumNeighbors=1;NumThresholdNeighbors=1;MatchId=2561;TruScore=0.263158;PctSeqSimilarity=0;PctSizeSimilarity=0.789474;PctRecOverlap=0;SizeDiff=-232;StartDistance=-305;EndDistance=-305	GT	0/1
chr20	61592339	.	C	CCAGGGTGGGCCTATCAGCTGGCTGGAGGGCGGCTTGTCCTCAGGGTGGGCCTATCAGCTGGCTGGAGGGCGGCTTGTCCT	30	.	SVTYPE=INS;SVLEN=80;SC=SKSV,cuteSV,SVIM,SVIM-asm,PAV,Dipcall;NumNeighbors=1;NumThresholdNeighbors=1;MatchId=2566;TruScore=0.325;PctSeqSimilarity=0;PctSizeSimilarity=0.975;PctRecOverlap=0;SizeDiff=2;StartDistance=-193;EndDistance=-193	GT	1/0
chr20	61865671	.	a	ACTGGAGGACAGAGAGGGGGCGAAGGCGAGGTGGGCGCTGGAGGACAGAGAGGGGGCGAAGGCGAGGTGGGCGCTGGAGGACAGAGAGGGGGCGAAGGCGAGGTGGGCG	30	.	SVTYPE=INS;SVLEN=108;SC=SKSV,cuteSV,SVIM,SVIM-asm,PAV,Dipcall;NumNeighbors=1;NumThresholdNeighbors=1;MatchId=2576;TruScore=0.324074;PctSeqSimilarity=0;PctSizeSimilarity=0.972222;PctRecOverlap=0;SizeDiff=3;StartDistance=35;EndDistance=35	GT	1/0
chr20	61935542	chr20-61935543-DEL-80	TgtgtgggttcctccctcccttcctccctccaggtgtgcacgtgtgggttcctccctcccttcctccctccAGGTGCGCAG	T	.	.	SVTYPE=DEL;SVLEN=80;SC=SKSV,cuteSV,pbsv,SVIM,SVIM-asm,PAV;NumNeighbors=1;NumThresholdNeighbors=1;MatchId=2577;TruScore=0.317601;PctSeqSimilarity=0;PctSizeSimilarity=0.941176;PctRecOverlap=0.0116279;SizeDiff=-5;StartDistance=-80;EndDistance=-85	GT	0/1
chr20	61946157	.	CCCCCAGGACACGCGTGCCCCCAGCCTGCCCGCACACCAGGCATCTCCCTGGA	C	30	.	SVTYPE=DEL;SVLEN=52;SC=SKSV,cuteSV,pbsv,SVIM,SVIM-asm,PAV,Dipcall;NumNeighbors=1;NumThresholdNeighbors=1;MatchId=2579;TruScore=0.333333;PctSeqSimilarity=0;PctSizeSimilarity=1;PctRecOverlap=0;SizeDiff=0;StartDistance=-101;EndDistance=-101	GT	0/1
chr20	61982495	chr20-61982496-INS-55	A	ACCCACGTCCACGCCCACACCCACGTCCCACGCCCACATCCACACCCATGCCCACG	.	.	SVTYPE=INS;SVLEN=55;SC=SKSV,cuteSV,pbsv,SVIM,PAV;NumNeighbors=1;NumThresholdNeighbors=1;MatchId=2580;TruScore=0.315152;PctSeqSimilarity=0;PctSizeSimilarity=0.945455;PctRecOverlap=0;SizeDiff=3;StartDistance=-18;EndDistance=-18	GT	1/1
chr20	61985269	.	T	TAGGTGGGGCTGTGGTACTGGGGGGACTGTGGTCCTAGCGGGCTGTGGTCCTGGGGGGGCTGTGGTCCTGGGGGGCTGTGGTCCTGGGGGGCTGTGGTCCTAGAGGGGCCTGTGGTCCTGG	30	.	SVTYPE=INS;SVLEN=120;SC=SKSV,cuteSV,pbsv,SVIM,SVIM-asm,PAV,Dipcall;NumNeighbors=1;NumThresholdNeighbors=1;MatchId=2581;TruScore=0.233333;PctSeqSimilarity=0;PctSizeSimilarity=0.7;PctRecOverlap=0;SizeDiff=36;StartDistance=172;EndDistance=172	GT	1/1
chr20	62074255	.	c	CCACCACCACCATCACCATCACCACCATCACCATCACCACCACCATCACCATCATCACCATCACCACCACCACCACCATCACCACCATTACCATCACCATCACCACCATCACCATCACCACCAACATCACATCAACACCATGACCACCATCACCACCACCAAAACCATCACCACCACCATCACCACCACCACCACCACCACCATCACTATCACCACCATCACCATCACCACCACCACCACCACCACCATCACCACCACCACCATCACCACCATCACCATCACCACCACCACCACCATCACCACCATCACCATCACCACCATCACCATCACCACCACCACCATCACCATTACCACCACCATTACCACCACCATCACCATCACCATCACCACCACCACCACCACCACCATCACCATCACCACCACCATCACCATTATCACCACCACCAT	30	.	SVTYPE=INS;SVLEN=446;SC=SKSV,SVIM-asm,PAV,Dipcall;NumNeighbors=1;NumThresholdNeighbors=1;MatchId=2582;TruScore=0.317664;PctSeqSimilarity=0;PctSizeSimilarity=0.952991;PctRecOverlap=0;SizeDiff=-22;StartDistance=-55;EndDistance=-55	GT	0/1
chr20	62087351	.	T	TCACGGGCCCCCCACCTCCGGGAGGCCCCTCTGCTCACGGGCCCCCCACCTCCGGGAGGCCCCTCTGC	30	.	SVTYPE=INS;SVLEN=67;SC=SKSV,cuteSV,pbsv,SVIM,SVIM-asm,PAV,Dipcall;NumNeighbors=1;NumThresholdNeighbors=1;MatchId=2584;TruScore=0.333333;PctSeqSimilarity=0;PctSizeSimilarity=1;PctRecOverlap=0;SizeDiff=0;StartDistance=20;EndDistance=20	GT	0/1
chr20	62167194	.	c	CCTCACCTGGCCTCCCACCCCGTCCTCACCTGGCCTCCCGCACCCCCCTCACCTGGCCTCCCGCCCCCCCCTCATCTGGCCTCCCGCCCCCTCCTCACCTGGCCTCCCGCCCCCTCCTCTCCTGGCCTCCCGCCCCCCCCCTCACCTGGCCTCCCGCCCCCTCCTCACCTGGCCTCCCGCCCCCTCCTCACCTGGCCTCCCGCCCCCCCCCCTCACCTGGCCTCCCGCCCCCT	30	.	SVTYPE=INS;SVLEN=232;SC=SKSV,cuteSV,SVIM,SVIM-asm,PAV,Dipcall;NumNeighbors=1;NumThresholdNeighbors=1;MatchId=2588;TruScore=0.303161;PctSeqSimilarity=0;PctSizeSimilarity=0.909483;PctRecOverlap=0;SizeDiff=21;StartDistance=-117;EndDistance=-117	GT	1/0
chr20	62300997	.	a	ACCAAGATGGGTGGAATGGCCAGTTAACCACTGGGAGAGCATCCGGACAGACGTTTCG	30	.	SVTYPE=INS;SVLEN=57;SC=SKSV,SVIM-asm,PAV,Dipcall;NumNeighbors=1;NumThresholdNeighbors=1;MatchId=2600;TruScore=0.321637;PctSeqSimilarity=0;PctSizeSimilarity=0.964912;PctRecOverlap=0;SizeDiff=2;StartDistance=-444;EndDistance=-444	GT	1/0
chr20	62354799	.	GCATAGCTCCATCCTCCCTTCTCCTCTGACATAGCTCCATCCTCCCTTCTCCTCTGA	G	30	.	SVTYPE=DEL;SVLEN=56;SC=SKSV,cuteSV,pbsv,SVIM,SVIM-asm,PAV,Dipcall;NumNeighbors=1;NumThresholdNeighbors=1;MatchId=2611;TruScore=0.491783;PctSeqSimilarity=0;PctSizeSimilarity=0.848485;PctRecOverlap=0.626866;SizeDiff=-10;StartDistance=25;EndDistance=15	GT	0/1
chr20	62378863	.	c	CCAGGGGGTGAGCAGGGCCTGGTGGGTGGGGGGGCGGGGCAGGGGGTGAGCAGGGCCTGGTTGGGGTGGGGGGGG	30	.	SVTYPE=INS;SVLEN=74;SC=SKSV,cuteSV,SVIM,SVIM-asm,PAV,Dipcall;NumNeighbors=1;NumThresholdNeighbors=1;MatchId=2612;TruScore=0.220238;PctSeqSimilarity=0;PctSizeSimilarity=0.660714;PctRecOverlap=0;SizeDiff=-38;StartDistance=60;EndDistance=60	GT	1/0
chr20	62674270	.	g	GGGGTCGTGGGGGACGGGACGGGGGTCGTGGGGGACGGGGCGGGGTCGTGGGGGACGGGACGGGGGTCGTGGGGGACGGGGC	30	.	SVTYPE=INS;SVLEN=81;SC=SKSV,cuteSV,SVIM,SVIM-asm,PAV,Dipcall;NumNeighbors=1;NumThresholdNeighbors=1;MatchId=2622;TruScore=0.329218;PctSeqSimilarity=0;PctSizeSimilarity=0.987654;PctRecOverlap=0;SizeDiff=1;StartDistance=32;EndDistance=32	GT	1/0
chr20	62720166	pbsv.INS.47532	G	GGAAGGCAGGATCTGTGCAGAGTGGCCAGGATCCGTGCAGAGTGGCCAGGATCCGTGCAGAGTGGCCAGGATCCGTGCAGGGAGGCCATGATCTGTGCAGGGAGGGCAGGGTCTGTGCAGAGTGGCCAGGATCTGTGCAGAGTGGCCAGGATCTGTGCAGAGTGGCCAGGATCTGTGCAGAGTGGCCAGGATCTGTGCAGGGAGGGCAGGATCTGTGCAGAGTGGCCAGGGTCTGTGCAGAGTGGCCAGGGTCTTGGCAGGGTGGCCAGGATCTGTGCAGAGTGGCCAGGATCTGTGCAGGGAGGGCAGGATCTGTGCAGAGTGGCCAGGATCTGTGCAGGGAGGGCAGGATCTGTGCAGAGTGGCCAGGATCCGTGCAGAGTGGCCAGGATCTGTGCAGGGAGGGCAGGATCTGTGCAGGGAGGGCAGGGTCTGTGCAGAGTGGCCAGGATCTGTGCAGAGTGGCCAGGATCTGTGCAGAGTGGCCAGGATCTGTGCAGGGAGGCCAGTATCTGTGCAGAGTGGCCAGGATCTGTGAAGAGTGGCCAGGATCCGTGCAGGGAGGCCATGATCTGTGCAGGGAGGGCAGGGTCTGTGCAGAGTGGCCAGGATCTGTGCAGAGTGGCCAGGATCTGTGCAGAGTGGCCAGGATCTGTGCAGGGAGGGCAGGATCTGTGCAGAGTGGCCAGGATCTGTGCAGAGTGGCCAGGATCTGTGCAGGGAGGCCAGTATCTGTGCAGAGTGGCCAGGATCTGTGAAGAGTGGCCAGGATCTGTGCAGGGAGGGCAGGATCTGTGCAGGGAGGGCAGGATCTGTGCAGAGTGGCCAGGATCTGTGCAGAGTGGCCAGGATCTGTGCAGAGTGGCCAGGATCTGTGCAAGGAGGCCAGGATCTGTGCAGAGTGGCCAGGATCTGTGCAAGGAGGCCAGGATCTGTGCAGAGTGGCCAGGATCTGTGAAGAGTGGCCAGGATCTGTGCAGGGAGGGCAGGATCTGTGCAGAGTGGCCAGGATCTGTGCAGGGAGGGCAGGATCTGTGCAGAGTGGCCAGGGTCTGTGCAGAGTGGCCAGGGTCTTGGCAGGGTGGCCAGGATCTGTGCAGAGTGGCCAGGATCTGTGCAGGGAGGGCAGGATCTGTGCAGAGTGGCCAGGATCTGTGCAGAGTGGCCAGGATCTGTGCAGGGAGGCCAGTATCTGTGCAGAGTGGCCAGGATCTGTGAAGAGTGGCCAGGATCCGTGCAGGGAGGCCATGATCTGTGCAGGGAGGGCAGGGTCTGTGCAGAGTGGCCAGGATCTGTGCAGAGTGGCCAGGATCTGTGCAGAGTGGCCAGGATCTGTGCAGGGAGGGCAGGATCTGTGCAGAGCGGCCAGGATCTGTGCAGAGTGGCCAGGATCTGTGCAGGGAAGGCAGGATCTGTGCAGAGTGGCCAGGATCCGTGCAGAGTGGCCAGGATCCGTGCAGAGTGGCCAGGATCCGTGCAGGGAGGCCATGATCTGTGCAGGGAGGGCAGGGTCTGTGCAGAGTGGCCAGGATCTGTGCAGAGTGGCCAGGATCTGTGCAGAGTGGCCAGGATCTGTGCAGAGTGGCCAGGATCTGTGCAGGGAGGGCAGGATCTGTGCAGAGTGGCCAGGGTCTGTGCAGAGTGGCCAGGGTCTTGGCAGGGTGGCCAGGATCTGTGCAGAGTGGCCAGGATCTGTGCAGGGAGGGCAGGATCTGTGCAGAGTGGCCAGGATCTGTGCAGGGAGGGCAGGATCTGTGCAGAGTGGCCAGGATCCGTGCAGAGTGGCCAGGATCTGTGCAGGGAGGGCAGGATCTGTGCAGGGAGGGCAGGGTCTGTGCAGAGTGGCCAGGATCTGTGCAGAGTGGCCAGGATCTGTGCAGAGTGGCCAGGATCTGTGCAGGGAGGCCAGTATCTGTGCAGAGTGGCCAGGATCTGTGAAGAGTGGCCAGGATCCGTGCAGGGAGGCCATGATCTG	.	PASS	SVTYPE=INS;SVLEN=1974;SC=SKSV,pbsv;NumNeighbors=1;NumThresholdNeighbors=1;MatchId=2625;TruScore=0.197124;PctSeqSimilarity=0;PctSizeSimilarity=0.591372;PctRecOverlap=0;SizeDiff=-1364;StartDistance=225;EndDistance=225	GT	0/1
chr20	62725649	.	g	GGGGGGCAGTGTGGGGGCAGTGTGGGGGCAGTGTGTGGGTCAGTGTGGGGGCAGTGTGGGGGCAGTGTGTGGGTCAGTGTGCGGGCAGTGTGTGGGGGGCAGTGTGTGGGTCAGTGTGGGGGCAGTGTGGGGGGCAGTGTGGGGGTCAGTGTGGGGGTCAGTGTGGGGTCAGTGT	30	GAP1	SVTYPE=INS;SVLEN=174;SC=SKSV,pbsv,SVIM,SVIM-asm,PAV,Dipcall;NumNeighbors=1;NumThresholdNeighbors=1;MatchId=2631;TruScore=0.243697;PctSeqSimilarity=0;PctSizeSimilarity=0.731092;PctRecOverlap=0;SizeDiff=-64;StartDistance=159;EndDistance=159	GT	./1
chr20	62766676	svim.DEL.18277	GCTCCCTCAGTTATGGACATCACAAACACACACGCTCCCTCAGTTTTGTGCTTCACAAACACACACGCTCCCTCAGTTATGGACATCACAAACACACACGCTCCCTCAGTTTTGTGCTTCACAAACACACACG	G	29	PASS	SVTYPE=DEL;SVLEN=132;SC=SKSV,SVIM;NumNeighbors=1;NumThresholdNeighbors=1;MatchId=2647;TruScore=0.278481;PctSeqSimilarity=0;PctSizeSimilarity=0.835443;PctRecOverlap=0;SizeDiff=-26;StartDistance=-507;EndDistance=-533	GT	0/1
chr20	62789581	.	cccccacctgcccctgtcctcacctgccccacctgctccatcccacctgtccctgtccccacctgtctttgtctccacctgccccatccccacctg	C	30	.	SVTYPE=DEL;SVLEN=95;SC=SKSV,cuteSV,pbsv,SVIM,SVIM-asm,PAV,Dipcall;NumNeighbors=1;NumThresholdNeighbors=1;MatchId=2648;TruScore=0.301975;PctSeqSimilarity=0;PctSizeSimilarity=0.805085;PctRecOverlap=0.10084;SizeDiff=-23;StartDistance=-84;EndDistance=-107	GT	1/0
chr20	62902606	.	TACGTACAATGGTACAGTCCTTCTGAGGAAGGGCATGTGAGGTGTTCGTTGTGAGACGTACAATGGTACAGTCCTTCTGAGGAAGGGCATGTGAGGTGTTCGTTGTGAG	T	30	.	SVTYPE=DEL;SVLEN=108;SC=SKSV,SVIM-asm,PAV,Dipcall;NumNeighbors=1;NumThresholdNeighbors=1;MatchId=2661;TruScore=0.486239;PctSeqSimilarity=0;PctSizeSimilarity=1;PctRecOverlap=0.458716;SizeDiff=0;StartDistance=59;EndDistance=59	GT	1/1
chr20	62918417	chr20-62918418-DEL-74	Agggttagggtagggttagggttaggggttaggggttagggttagggttagggtaagggtaagggttaggattag	A	.	.	SVTYPE=DEL;SVLEN=74;SC=SKSV,PAV;NumNeighbors=1;NumThresholdNeighbors=1;MatchId=2662;TruScore=0.254296;PctSeqSimilarity=0;PctSizeSimilarity=0.762887;PctRecOverlap=0;SizeDiff=-23;StartDistance=-206;EndDistance=-229	GT	1/0
chr8	32492	.	ATCTCAGCAGCTCACGGTGTGGAAACTGCGACACTCACACGGGTGCCATCTCAGCAGCTCACGGTGTGGAAACTGCGACACTCACACGGGTGCCGTCTCAGCAGCTCACGGTGTGGAAACTGCGACACTCACGCGGGTGCCGTCTCAGCAGCTCACGGTGTGGAAACTGCGACACTCACGCGGGTGCCGTCTCAGCAGCTCACGGTGTGGAAACTGCGACACTCACGCGGGTGCCGTCTCAGCAGCTCACGGTGTGGAAACTGCGACACTCACGCGGGTGCCGTCTCAGCAGCTCACGGTGTGGAAACTGCGACACTCACGCGGGTGCCGTCTCAGCAGCTCACGGTGTGGAAACTGCGACACTCACGCGGGTGCCGTCTCAGCAGCTCACGGTGTGGAAACTGCGACACTCACGCGGGTGCCGTCTCAGCAGCTCACGGTGTGGAAACTGCGACACTCACGCGGGTGCCG	A	30	GAP2	SVTYPE=DEL;SVLEN=470;SC=SKSV,SVIM-asm,PAV,Dipcall;NumNeighbors=2;NumThresholdNeighbors=1;MatchId=2666;TruScore=0.338193;PctSeqSimilarity=0;PctSizeSimilarity=0.983264;PctRecOverlap=0.0313152;SizeDiff=-8;StartDistance=-456;EndDistance=-464	GT	1/.
chr8	37274	.	cccctctccatctccctctcctttctcctctccaccccctcttctttctcctctccatccccctctcctttct	C	30	.	SVTYPE=DEL;SVLEN=72;SC=SKSV,SVIM-asm,PAV,Dipcall;NumNeighbors=2;NumThresholdNeighbors=1;MatchId=2667;TruScore=0.366297;PctSeqSimilarity=0;PctSizeSimilarity=0.911392;PctRecOverlap=0.1875;SizeDiff=-7;StartDistance=-58;EndDistance=-65	GT	1/0
chr8	37346	.	t	TCCCTCTCCACCCCCCTCTCCTTTCTCCTCTCCATCCCCCTCTCCATCTCCCTCTCCTTTCTCCTCTCTAGCCCCCTCTCCTTTCTCCTCTCTATCCCCCTCTCCTTTCTCCCTCTCCATCCCCCTCTCCTTTCTCCTCTCCATCCCCCTCTCCATCC,*	30	.	SVTYPE=INS;SVLEN=159;SC=SKSV,SVIM-asm,Dipcall;NumNeighbors=1;NumThresholdNeighbors=1;MatchId=2668;TruScore=0.315476;PctSeqSimilarity=0;PctSizeSimilarity=0.946429;PctRecOverlap=0;SizeDiff=-9;StartDistance=21;EndDistance=21	GT	2/1
chr8	44482	.	G	GGGAGATGCCCAGGCCTGGCGGCCGGCACACGCGGGTTCTCTGTGGCCAGCAGGCGGCGCTGCAGGACAGGAGATGCCCAGGCCTGGCGGCCGGCACACGCGGGTTCTCTGTGGCCAGCAGGCGGCGCTGCAGGAGAGGAGATGCCCAGGCCTGGCGGCCGGTGCACGCGGGTTCTCTGTGGCCAGCAGGCGGCGCTGCAGGAGAGGAGATGCCCAGGCCAGGCGGCCGGCGCACACGGGTTCTCTGTAGCCAGCAGGCGGCGCTGCAGGAGAGGAGATGCCCAGGCCAGGCGGCCGGCGCACGCGGGTTCTCTGTGGCCAGCAGGCGGCGCTGCAGGAGA	30	.	SVTYPE=INS;SVLEN=340;SC=SKSV,SVIM-asm,PAV,Dipcall;NumNeighbors=1;NumThresholdNeighbors=1;MatchId=2669;TruScore=0.331384;PctSeqSimilarity=0;PctSizeSimilarity=0.994152;PctRecOverlap=0;SizeDiff=-2;StartDistance=-123;EndDistance=-123	GT	0/1
chr8	45401	.	g	GTGTGTGTAGTGTTCACATGTCCTCTGTGCGTGAGTCCCTGTGTGTGATGTTGTGTTCTCGGTGTGAGTTCATGGGTGTGACGGGGTGTGCTGTGTGAGAACA	30	.	SVTYPE=INS;SVLEN=102;SC=SKSV,SVIM-asm,PAV,Dipcall;NumNeighbors=2;NumThresholdNeighbors=1;MatchId=2670;TruScore=0.30719;PctSeqSimilarity=0;PctSizeSimilarity=0.921569;PctRecOverlap=0;SizeDiff=8;StartDistance=-462;EndDistance=-462	GT	1/0
chr8	45555	.	tgttctcggtgtgagttcatgggtgtgatggggtgtgctgtgtgagaacgtgtgtgtagtgtccacatgtcctctgtgcgtgagtccctgtgtgtgatgttgtgttctcggtgtgagttcatgggtgtgacggggcgtgtgctgtgtgagaacgtgtgtgtAGTGTCCACATGTCCTCTGCGCGTGAGTCCCCGTGTGTGATGTTGTGTTCTCGGTGTGAGTTCATGAGTGTGACGGGGCGTGTGCTGTGTGAGAACGTGTGTGTAGTGTCCACATGTCCTCTGTGCGTGAGTCCCTGTGTGTGATGTTGTGTTCTCGGTGTGAGTTCATGGGTGTGACGGGGTGTGCTGTGTGAGAACGTGTGTGTAGTGTCCACATGTCCTCtgtgcgtgagtccctgtgtgtgatgttgtgttctcggtgtgagttcatgggtgtgacggggtgtgctgtgtgagaacgtgtgtgtagtgtccacatgtcctctgtgcgtgagtccctgtgtgtgatgtgttctcggtgtgagttcatgggtgtgacggggtgtgctgtgtgagaacgtgtgtgTAGTGTTCACATGTCCTCTGTGCGTGAGTCCCTGTGTGTGATGTTGTGTTCTCGGTGTGAGTTCATGGGTGTGACGGGGCGTGTGCTGTGTGAGAACATGTGTGTAGTGTTCACATGTCCTCTGTGCGTGAGTCCCTATGTGTGATGCCCGTGTTCTCAGTGTGAGTTCATATGTGTGACAGGGTGTGCTGTGTGAGAACGTGTGTGTAGTGTTCA	T	30	.	SVTYPE=DEL;SVLEN=782;SC=SKSV,SVIM-asm,PAV,Dipcall;NumNeighbors=1;NumThresholdNeighbors=1;MatchId=2671;TruScore=0.636928;PctSeqSimilarity=0;PctSizeSimilarity=0.983648;PctRecOverlap=0.927136;SizeDiff=-13;StartDistance=58;EndDistance=45	GT	0/1
chr8	543250	.	T	TCTGTGAGGGGAGGGATGTGAGGGGGGGCCCTGTGAAGGGAGGGATGTGAACAAGTGCTGTGAGGGGAGGGATGTGAGGGGGGCGCTGTGAGGGGAGGGATGTGAGGGGAGCGCTGTGAGGGGAGGGATGTGAGGGGGGCGCTGTGAGGGGAGGGATGTGAGGGGGGCGCTGTGAGGGGAGGGATGTGAGGGGAGCTCTGTGAGGGGAGGGATGTGAGGGGGGCGCTGTGAGGGGAGCTCTGTGAGGGGAGCGCGGTAAGGGAACACCGGGAGGGATGTGAGGGAGCGCTGTGCCAGAGCGCTGTGAGGGGAGCA	30	.	SVTYPE=INS;SVLEN=314;SC=SKSV,pbsv,SVIM-asm,PAV,Dipcall;NumNeighbors=1;NumThresholdNeighbors=1;MatchId=2678;TruScore=0.322718;PctSeqSimilarity=0;PctSizeSimilarity=0.968153;PctRecOverlap=0;SizeDiff=10;StartDistance=35;EndDistance=35	GT	1/0
chr8	735757	svim.DEL.8915	AGACCGGCCTCCCTCCTCCCCTCAGGCCCCTCTGAGACCGGCCTCCCTCCTCCCCTCAGGCTCCTCTG	A	33	PASS	SVTYPE=DEL;SVLEN=67;SC=SKSV,cuteSV,pbsv,SVIM;NumNeighbors=1;NumThresholdNeighbors=1;MatchId=2682;TruScore=0.313433;PctSeqSimilarity=0;PctSizeSimilarity=0.940298;PctRecOverlap=0;SizeDiff=4;StartDistance=104;EndDistance=108	GT	0/1
chr8	845756	.	CGGTGTGGGGCAGTGGTGAGAGGTGTCAATCCCCAGGGTTTGTTGGATGGGGATGATAGTGGCTAGGTA	C	30	.	SVTYPE=DEL;SVLEN=68;SC=SKSV,cuteSV,SVIM,SVIM-asm,PAV,Dipcall;NumNeighbors=1;NumThresholdNeighbors=1;MatchId=2685;TruScore=0.323529;PctSeqSimilarity=0;PctSizeSimilarity=0.970588;PctRecOverlap=0;SizeDiff=2;StartDistance=-259;EndDistance=-257	GT	0/1
chr8	966043	chr8-966044-DEL-1195	GTGTGTGACCAGGACAGACGACGCCTCCACTGTGTGTGACCAGGACAGACGATGCCTCCACTGTGTGTGTGACCAGGACAGACGGTGCCTCCACTGTGTGTATGACCAGGACAGACGATGCCTCCACTGTGTGTGTGACCAGGACAGACGGCGCCTCCACTGTGTGTGTGACCAGGACAGACGATGCCTCCACTGTGTGTGACCAGGACAGACGGCGCCTCCACTGTGTGTGTGACCAGGACAGACGACGCCTCCACTGTGTGTGTGACCGGGACAGACGGCGCCTCCACTGTGTGTGTGACCAGGACAGACGACGCCTCCACTGTGTGTGTGACCAGGACAGACGATGCCTCCACTGTGTGTGACCAGGACAGACGACGCCTCCACTGTGTGTGACCAGGACAGACGATGCCTCCACTGTGTGTGTGACCAGGACAGACGGCGCCTCCACTGTGTGTGTGACCAGGACAGACGATGCCTCCACTGTGTGAGACCAGGACAGACGGCGCCTCCACTGTGTGTGTGACCAGGACAGACGACGCCTCCACTGTGTGTGACCAGGACAGACGATGCCTCCACTGTGTGTGTGACCAGGACAGACGGCGCCTCCACTGTGTGTGTGACCAGGACAGACGACGCCTCCACTGTGTGTGTGACCAGGACAGACGATGCCTCCACTGTGTGTGACCAGGACAGACGACGCCTCCACTGTGTGTGACCAGGACAGACGATGCCTCCACTGTGTGTGTGACCAGGACAGACGGCGCCTCCACTGTGTGTGTGACCAGGACAGACGACGCCTCCACTGTGTGTGACCAGGACAGACGATGCCTCCACTGTGTGTGTGACCAGGACAGACGGCGCCTCCACTGTGTGTGTGACCAGGACAGACGATGCCTCCACTGTGTGTGACCAGGACAGACGATGCCTCCACTGTGTGTGTGACCAGGACAGACGGCGCCTCCACTGTGTGTGTGACCAGGACAGACGGCGCCTCCACTGTGTGTGACCAGGACAGACGACGCCTCCACTGTGTGTGTGACCAGGACAGACGGCGCCTCCACTGTGTGTGTGACCAGGACAGACGACGCCTCCACTGTGTGTGTGACCGGGACAGACGGCGCCTCCACTGTGTGTGTGACCAGGACAGACGACGCCTCCACTGTGTGTGTGACCAGGACAGACGATGCCTCCAC	G	.	.	SVTYPE=DEL;SVLEN=1195;SC=SKSV,PAV;NumNeighbors=1;NumThresholdNeighbors=1;MatchId=2703;TruScore=0.545129;PctSeqSimilarity=0;PctSizeSimilarity=0.941686;PctRecOverlap=0.693701;SizeDiff=-74;StartDistance=389;EndDistance=315	GT	1/0
chr8	984965	chr8-984966-DEL-287	TGGATTCACAGCCTCATCCCGACCCCGCGTGTCACCGCGAGTGGGTTCACAGCCTCATCCCGACCCCGCGTGTCACCGCGAGTGGGTTCACACGCTCATCCCGACCCCGCGTGTCACCGCGAGTGGATTCACACGCTCATCCCGACCCCGCGTGTCACCGCGAGTGGGTTCACAGCCTCATCCCGACCCCGCGTGTCACCGCGAGGGGACTCACACCCTCATCCCGACCCCACGTGTCACCGCGAGTGGACTCACACGCTCATCCCGACCCCGCGTGTCACAGCAAGC	T	.	.	SVTYPE=DEL;SVLEN=287;SC=SKSV,PAV;NumNeighbors=1;NumThresholdNeighbors=1;MatchId=2708;TruScore=0.454098;PctSeqSimilarity=0;PctSizeSimilarity=0.773585;PctRecOverlap=0.58871;SizeDiff=-84;StartDistance=153;EndDistance=69	GT	0/1
chr8	1130971	.	A	ACACTTACTGTCGAGTGTGGGTGGCTGTGCAAGGGCAGTCACTTACTGTCGAGTGTGGGTGGCTGTGCAAGGGCAGTCACTTACTGTCGAGTGTGGGTGGCTGTGCAAGGGCAGTACACTTACTGTCGAGTGTGGGTGGCTGTGCAAGGGCAGTACACTTACTGTCGAGTGTGGGTGGCTGTGCAAGGGCAGTACACTTACTGTCGAGTGTGGGTGGCTGTGCAAGGGCAGT	30	.	SVTYPE=INS;SVLEN=231;SC=SKSV,cuteSV,SVIM,SVIM-asm,PAV,Dipcall;NumNeighbors=1;NumThresholdNeighbors=1;MatchId=2715;TruScore=0.327561;PctSeqSimilarity=0;PctSizeSimilarity=0.982684;PctRecOverlap=0;SizeDiff=4;StartDistance=111;EndDistance=111	GT	1/0
chr8	1264629	.	C	CGTTTAAAAATAGAGCCTGTGCGAGTGCAGCGTCTCTCCAACAGTGGTCTACACTGGAGAAACTCGGCAG	30	.	SVTYPE=INS;SVLEN=69;SC=SKSV,SVIM-asm,Dipcall;NumNeighbors=1;NumThresholdNeighbors=1;MatchId=2730;TruScore=0.328571;PctSeqSimilarity=0;PctSizeSimilarity=0.985714;PctRecOverlap=0;SizeDiff=-1;StartDistance=-320;EndDistance=-320	GT	0/1
chr8	1640017	pbsv.INS.23033	C	CGCGGTACCGAGGCAGGGAGGCGGATACGGCCCTGGTTTAAACGCGGGTACCGAGGCAGGGAGGCGGATACGGCCCTGGTTTAAACGCGG	.	PASS	SVTYPE=INS;SVLEN=89;SC=SKSV,cuteSV,pbsv;NumNeighbors=1;NumThresholdNeighbors=1;MatchId=2751;TruScore=0.28839;PctSeqSimilarity=0;PctSizeSimilarity=0.865169;PctRecOverlap=0;SizeDiff=12;StartDistance=-203;EndDistance=-203	GT	0/1
chr8	1658877	.	c	CAGCACCACTGGTTACCTAGCTATAATGAACACCTAACACCCTACTTCATCCAACTACAGTGGAACACACATGCTTCCCAAGCTATACTCTGGGCTACGAAACACACCTTAAAAATGTAAAAGAAGCACCACTGGTTACCTAGCTATAATGCACACCTAACACCCTACTTCGTCCAACTGCAGCAGAACACACATGCTTCCCAAGCTACACTCTGGGCTATGAAACACACTTTAAAAATGTAAAAGAAGCACCACTGGTTACCTAGCTATAATGAACACCTAACACCCTACTTCATCCAACTACAGCAGAACACACATGCTTCCCAAGCTACACTCTGGGCTATGAAACACACTTTAAAAATGTAAAAGA	30	.	SVTYPE=INS;SVLEN=369;SC=SKSV,SVIM-asm,PAV,Dipcall;NumNeighbors=1;NumThresholdNeighbors=1;MatchId=2753;TruScore=0.330645;PctSeqSimilarity=0;PctSizeSimilarity=0.991935;PctRecOverlap=0;SizeDiff=-3;StartDistance=-402;EndDistance=-402	GT	1/0
chr8	1733693	.	GCACAGGCAGCGTGGGGTTAGACAGGTACCGGTCAGATTACGGTGGCACAGGCGGCGTGGGGTTAGACAGGTACCGGTCAGATTACGGTGGCACAGGCGGCGTGGGGTTAGACAGGTACCGGTCAGATTACGGTGA	G	30	.	SVTYPE=DEL;SVLEN=135;SC=SKSV,cuteSV,SVIM,SVIM-asm,PAV,Dipcall;NumNeighbors=1;NumThresholdNeighbors=1;MatchId=2754;TruScore=0.517646;PctSeqSimilarity=0;PctSizeSimilarity=0.964286;PctRecOverlap=0.588652;SizeDiff=-5;StartDistance=58;EndDistance=53	GT	0/1
chr8	1779712	.	C	CCGTGGAGGGACAGTGTGACATCCGTGGAGGGACAGTGGCAGCCATAGAGGGACAGTGTGACGGCCATGGAGGGACAGTGTGACATCCATGGAGGGACAGTGTGTGATGGCTGTGGAGAGACAGTGTGACATCCGTGGAGGGACAGTGTGACGGCCGTGGAGGGACAGTGTGACATCCGTGGAGGGACAGTTTGACGGCCGTGGAGGGACAGTGTGTCATCCGTGGAGGGACAGTGTGACGGCCGTGGAGGGACAGTGTGACATT	30	.	SVTYPE=INS;SVLEN=264;SC=SKSV,SVIM-asm,PAV,Dipcall;NumNeighbors=1;NumThresholdNeighbors=1;MatchId=2759;TruScore=0.329545;PctSeqSimilarity=0;PctSizeSimilarity=0.988636;PctRecOverlap=0;SizeDiff=3;StartDistance=152;EndDistance=152	GT	1/1
chr8	1781123	chr8-1781124-INS-608	G	GAGACAGAAGGAGAGAGAGAGACAGAGGCAGAGACAGGCAGAGAGAGACAGAGACAGGCAGAGAGAGACAGAGACAGAGGCAGAGACAGAAGGAGAGAGAGAGAGACAGAGGCAGAGACAGAGGCAGAGAGAGACAGACAGAGGCAGAGAGAGACACAGAGGCAGAGAGAGACAGAGACAGAGGCAGAGACAGAGGCAGAAAGAGACAGAGACGGAGAGAGAGACAGGCAGAGAGAGACAGACAGAGGCAGAGGCAGAGACAGAAATAGACAGAGGCAGAGAGAGACACAGGCAGAGACAGAGAGAGACAGAGACAGAGACAGGCAGAGAGACAGAGGCAGAGACAGAGACAGGCAGAGACAGAGGCAGAGAGAGACAGAGACAGAGGCAGAGAGAGACAGAGGGAGGCAGAGACAGAGGCAGAGGCAGAGACAGAAGCAGAGGGAGGCAGAGGGAGACAGACAGAGGCAGAGACAGAGGCAGAGAGAGACAGGCAGAGACAGAGGCAGAGGCAGAGACAGAGATAGAGGCAGAGAGAGATACAGGCAGAGACAGAGACAGAGAGACAGAGACAGGCAGAGAGATACAGAGAGACAGAGGCAGAGAGAC	.	.	SVTYPE=INS;SVLEN=608;SC=SKSV,SVIM-asm,PAV;NumNeighbors=1;NumThresholdNeighbors=1;MatchId=2760;TruScore=0.308114;PctSeqSimilarity=0;PctSizeSimilarity=0.924342;PctRecOverlap=0;SizeDiff=46;StartDistance=76;EndDistance=76	GT	1/1
chr8	1798060	.	G	GTGGACACAGAGGGCAAATGCTGAGGAGGGCGTGGGCCGGCTGCGTGGACACAGGGCAAATGCTGAGGAGGGCGTGGGCCGGCTGCATGGACACAGAGGGCAAATGCTGAGGAGGGCGTGGGCCGGCTGCA	30	.	SVTYPE=INS;SVLEN=130;SC=SKSV,cuteSV,SVIM,SVIM-asm,PAV,Dipcall;NumNeighbors=1;NumThresholdNeighbors=1;MatchId=2763;TruScore=0.179487;PctSeqSimilarity=0;PctSizeSimilarity=0.538462;PctRecOverlap=0;SizeDiff=60;StartDistance=-66;EndDistance=-66	GT	0/1
chr8	2332367	.	c	CACCTGTCTTCCACTCGCATCACCACCCCTCCCACCCCTATCACGACCCCCTCCCACCCCATCACCACCCCTCCCACCCCTATCACGA	30	GAP2	SVTYPE=INS;SVLEN=87;SC=SKSV,pbsv,SVIM-asm,PAV,Dipcall;NumNeighbors=1;NumThresholdNeighbors=1;MatchId=2770;TruScore=0.283525;PctSeqSimilarity=0;PctSizeSimilarity=0.850575;PctRecOverlap=0;SizeDiff=13;StartDistance=48;EndDistance=48	GT	1/.
chr8	4032279	chr8-4032280-INS-527	T	TGAGGAAGAGGGATGTGAGGGGGATGTGAGGGGGATGTGAGGGGGAGGGGAGGGGGAGGGGAGGGGGAGGGGGGGAGGGGAGGGGAGGGGGAGAGGAGGGGGAGGGGAGAGGGAGAGGAGGGGGAGGGGAGGGGAGGGGAGGGGGAGAGGAGGGGGAGAGGAGGGGGAGGGGAGGGGGAGGGGGAGAGGACGGGGAGGGGAGGGGGAGGGGAGGGGAGGGGGAGGGGAGGGGGAGGGGAGGGGGAGGGGAGGGGGAGGGGAGGGGGAGGGGAGGGGAGGGGGAGGGGGAGGGGAGGGGAGGGGGAGGGGTGGGGAGGGGGAGGGGGAGGGGGAGGGGGAGGGGAGGGGGAGGGGGAGGGGAGGGGGAGGGGGAGGGGGAGGGGGAGGGGGAGGGGAGGGGGAGGGGGGGGAGGGGGAGGGGGAGGGGGAGGGGGGGAGGGGGGGGAGGGGGAGGGGGAGGGGGAGGGGAGGGGGAGGGGGAGGGGAGGGGAGGGGAGGGGAGGGGGAGGGGAGGGGGAGGGGGAGGGG	.	.	SVTYPE=INS;SVLEN=527;SC=SKSV,cuteSV,pbsv,SVIM,SVIM-asm,PAV;NumNeighbors=1;NumThresholdNeighbors=1;MatchId=2778;TruScore=0.325111;PctSeqSimilarity=0;PctSizeSimilarity=0.975332;PctRecOverlap=0;SizeDiff=13;StartDistance=-7;EndDistance=-7	GT	1/0
chr8	4778409	.	aaaagaaaagaaaagaaaagaaaagaaaagaaaagaaaagaaagagagaaagaaagaaagaaag	A	30	.	SVTYPE=DEL;SVLEN=63;SC=SKSV,pbsv,SVIM-asm,PAV,Dipcall;NumNeighbors=1;NumThresholdNeighbors=1;MatchId=2779;TruScore=0.328125;PctSeqSimilarity=0;PctSizeSimilarity=0.984375;PctRecOverlap=0;SizeDiff=-1;StartDistance=-79;EndDistance=-80	GT	1/0
chr8	10467581	.	c	CTTTAGTCCCCTCTAACTGCACCCCCTCTTCTTGCAGCCCTTCTTCTGTTTTAGTTTCCTCTAACTGCACCCCCTCTTCTTGCAGCCCTTCTTCTGTTTTAGTTTCCTCTAACTGCACCCCCTCTTCTTGCAGCCCTTCTTCTGTTTTAGTTTCCTCTAACTGCACCCCCTCTTCTTGCAGCCCTTCTTCTGT	30	.	SVTYPE=INS;SVLEN=192;SC=SKSV,cuteSV,pbsv,SVIM,SVIM-asm,PAV,Dipcall;NumNeighbors=2;NumThresholdNeighbors=1;MatchId=2814;TruScore=0.333333;PctSeqSimilarity=0;PctSizeSimilarity=1;PctRecOverlap=0;SizeDiff=0;StartDistance=-19;EndDistance=-19	GT	1/0
chr8	10531922	.	TAGCCCCCATATCATATCCTGCAACCCCCATAGCACACCCTGTAGCCCCCATATCATGCCCTGCAACCCCCATATCACACCATGC	T	30	.	SVTYPE=DEL;SVLEN=84;SC=SKSV,cuteSV,pbsv,SVIM,SVIM-asm,PAV,Dipcall;NumNeighbors=1;NumThresholdNeighbors=1;MatchId=2815;TruScore=0.419468;PctSeqSimilarity=0;PctSizeSimilarity=0.964286;PctRecOverlap=0.294118;SizeDiff=3;StartDistance=57;EndDistance=60	GT	1/0
chr8	12064433	.	a	ACATATATACATACACATGTATATGTGTGTGTACACATACATATATACATACACATGTATATGTGTGTGTACACACACATATATACATACACATGTATATGTGTGTGTGTACACACGCATACATACACATGTATATGTGTGTGTGTACACACG,ACACATGTATATATGTGTACATATACTCACATACATATATACATACACATGTATATGTGTGTGTACACACACATATATACATACACATGTATATGTGTGTGTGTACACACGCATACATACACATGTATATGTGTGTGTGTACACACGCATACATACACATGTATATGTGTGTGTGTACACACGCATATATACATACACATGTATATGTGTGTGTACACACGCATATATACATACACATGTATATGTGTGTGTACACACG	30	.	SVTYPE=INS;SVLEN=412;SC=SKSV,SVIM-asm,PAV,Dipcall;NumNeighbors=1;NumThresholdNeighbors=1;MatchId=2827;TruScore=0.183657;PctSeqSimilarity=0;PctSizeSimilarity=0.550971;PctRecOverlap=0;SizeDiff=185;StartDistance=-107;EndDistance=-107	GT	2/1
chr8	12306578	.	a	ATGTATGTGTGTATATATACACATATATACATATACATGTATATATGTGTATATATACACACATACATATATACATACACATGTATATATGTGTACATATACTCACATACATATATACATACACATGTATATGTG	30	HET2	SVTYPE=INS;SVLEN=134;SC=SKSV,SVIM-asm,Dipcall;NumNeighbors=1;NumThresholdNeighbors=1;MatchId=2832;TruScore=0.240143;PctSeqSimilarity=0;PctSizeSimilarity=0.72043;PctRecOverlap=0;SizeDiff=-52;StartDistance=-424;EndDistance=-424	GT	1/.
chr8	12417680	.	a	ATATGTGTACATATATACACGTATGTGTACATATACACGTATATGTGTACATATATACACG	30	HET2	SVTYPE=INS;SVLEN=60;SC=SKSV,cuteSV,SVIM,SVIM-asm,Dipcall;NumNeighbors=1;NumThresholdNeighbors=1;MatchId=2836;TruScore=0.294444;PctSeqSimilarity=0;PctSizeSimilarity=0.883333;PctRecOverlap=0;SizeDiff=7;StartDistance=-170;EndDistance=-170	GT	1/.
chr8	16046874	pbsv.INS.23420	T	TTATATTTTATATATATAAAATCTTATTTTATATATATAAAATCTTATTTTATATATATTTTATATATATATAAAATCTTATTTTATATATATTTTATATATATATAAAATCTTATTTTATATATATTTTATATATATATAAAATCTTATTTTATATATATTTTATATATATATAAAATAAGATTTTATATATATTTTATATATATATAAAATAAGATTTTATATATATTTTATATATATATAAAATAAGATTTTATATATATTTTATATATATATAAAATAAGATTTTATATATATTTTATATATATATAAAATAAGATTTTATATATATTTTATATATATATAAAATAAGATTTTATATATATATAAAATAAGATTTTATATATATATAAAATAAGATTTTATATATATATAAGATTTTATATATATATAAAATAAGATTTTATATATATATAAAATAAGATTTTATATATATATAAAATATATATAAAATCTTATTTTATATATATTTTATATATATATAAAATCTTATTTTATATATATATAAAATCTTATTTTATATATATTTTATATATATATAAAATCTTATTTTATATATATTTTATATATATATAAAATCTTATTTTATATATATTTTATATATATATAAAATCTTATTTTATATATATTTTATATATATATAAAATCTTATTTTATATATATTTTA	.	PASS	SVTYPE=INS;SVLEN=705;SC=SKSV,pbsv;NumNeighbors=1;NumThresholdNeighbors=1;MatchId=2846;TruScore=0.318428;PctSeqSimilarity=0;PctSizeSimilarity=0.955285;PctRecOverlap=0;SizeDiff=-33;StartDistance=131;EndDistance=131	GT	0/1
chr8	17740423	.	tataatatatctcatatataatatattaaataatatataatatatatcatatataatatattaaatatataatatatatcatatgtaatatattaaatatataatatatatcatatgtaatatattaaatatataatatatatcatatgtaatatattaaatatataatatatatcatatgtaatatattaa	T	30	.	SVTYPE=DEL;SVLEN=191;SC=SKSV,cuteSV,SVIM,SVIM-asm,PAV,Dipcall;NumNeighbors=2;NumThresholdNeighbors=1;MatchId=2850;TruScore=0.277487;PctSeqSimilarity=0;PctSizeSimilarity=0.832461;PctRecOverlap=0;SizeDiff=32;StartDistance=-223;EndDistance=-191	GT	0/1
chr8	17740614	.	a	AATATATAATATATATCATATGTAATATATTAAATATATAATATATATCATATATAATATATTAAATAATATATAATATATATCGTATATAATATATTAAATAATAT,*	30	.	SVTYPE=INS;SVLEN=108;SC=SKSV,SVIM,Dipcall;NumNeighbors=1;NumThresholdNeighbors=1;MatchId=2851;TruScore=0.191489;PctSeqSimilarity=0;PctSizeSimilarity=0.574468;PctRecOverlap=0;SizeDiff=-80;StartDistance=-79;EndDistance=-79	GT	1/2
chr8	18806754	chr8-18806755-INS-96	A	AAAAAAAAAAAAAAAATATATATATATATATATATACACATATATATATATATATATATACACATATATATATATATATATACACATATATATATAT	.	.	SVTYPE=INS;SVLEN=96;SC=SKSV,cuteSV,SVIM,SVIM-asm,PAV;NumNeighbors=1;NumThresholdNeighbors=1;MatchId=2852;TruScore=0.309028;PctSeqSimilarity=0;PctSizeSimilarity=0.927083;PctRecOverlap=0;SizeDiff=7;StartDistance=-5;EndDistance=-5	GT	1/0
chr8	20900856	pbsv.INS.23491	A	ACCCCCCCACCTTCCACCACCCCACCTCCCCCCTACCTTCCACCTCCCCACCTTCCACCACCCCACCTCCCCCCCACCTTCCACCTCCCCACCTTCCACCACCCCACCTCCCCCCCACCTTCCACCACCCCACCTCCCCCCTACCTTCCACCTCCCCACCTTCCACCACCCCACCTCCCCCCTACCTTCCACCTCCCCACCTTCCACCACCCCACCTCCCCCCCACCTTCCACCTCCCCACCTTCCACCACCCCACCTCCCCCCCACCTTCCACCACCCCACCTCCCCCCTACCTTCCACCTCCTCACCTTCCACCACCCCACCTCCCCCCCACCTTCCACCACCCCACCTCCCCCCTACCTTCCACCTCCCCACCTTCCACCACCCCACCTCCCCCCTACCTTCCACCTCCTCACCTTCCACCACCCCACCTCCCCCCCACCTTCCACCACCCCACCTCCCCCCCACCTTCCACCTCCCCACCTTCCACCACCCCACCTCCCCCCCACCTTCCACCACCCCACCTCCCCCCCACCTTCCACCACCCCACCTCCCCTCCACCTTCCACCTCCCCACCTTCCACCACCCCACCTCCCCTCCACCTTCCACCACCCCACCTCCCCCCCACCTTCCACCTCCCCACCTTCCACCACCCCACCTCCCCTCCACCTTCCACCACCCCACCTCCCCCCCACCTTCCACCTCCCCACCTTCCACCACCCCACCTCCCCCTCACCTTCCACCACCCCACCTCCCCCTACCCCACCTCCCCACCTTCCACCACCCCACCTCCCCCCTACCTTCCACCACCCCACCTTCCCCTACCCCACCTCCCCACCTTCCACCACCCCACCTCCCCCTCACCTTCCACCACCCCACCTCCCCTCCACCTTCCACCACCCCACCTCCCCTCCACCTTCCACCACCCCACCTCACCTTCCCCACCTTCCACCTCCCCCCACCTTCCACCACCCCACCTCCCCCCCACCTTCCACCACCCCACCTCCCCCCTACCTTCCACCTCCCCACCTTCCACCACCCCACCTCCCCTCCACCTTCCACCACCCCACCTCCCCCCCACCTTCCACCTCCCCACCTCCCCTCCACCTTCCACCACCCCACCTCCCCGCCACCTTCCACCTCCCCACCTTCCACCTCCCCACCTCCCACCACCCCACCTCCCCACCTCCCACCACCCCACTTCCCCCCAACCTCCAACCACCCCACCTCACCCCTATCTTCCACCACCCCACCTCCCACCAACCTTCCACCACCCCACCTCCCTCCCCACCTTCCACCACCCACCTCCCTCCCCACATCCCCACCTCCCCACACCTCCCACCACCCCACCTCCCCCTACCCCACCTCCCCACCTTCCACCACCCCGCCTCCCCACCTCCCACCACCCCACTTTCCCCCCACCTTCCACCACCCCACCTCCCCCCGACCTCCCACCACCCCACTTCCCCCGACCTTCCACCACCCCACCTCCCCCCGACCTCCCACCACCCCACCTCACCCCCACCTCCCACTACTCCACCTCCCCACAACCTTCCACCACCCCCTCCCCCCACCTTCCACCACCCCACCTTCCTCCCCACCTT	.	PASS	SVTYPE=INS;SVLEN=1603;SC=SKSV,pbsv;NumNeighbors=1;NumThresholdNeighbors=1;MatchId=2858;TruScore=0.219079;PctSeqSimilarity=0;PctSizeSimilarity=0.657237;PctRecOverlap=0;SizeDiff=-836;StartDistance=190;EndDistance=190	GT	0/1
chr8	23745956	chr8-23745957-INS-238	C	CACATATATGTGTATATATGTATATACGTATATACACATATATGCGTATATATGTATATACGTATATATGTATATACGTATACATACATATATGTGTATATACGTATACATACATATATGTGTATATACGTATACATACATATATGTGTATATGTGTATATACGTATACATACATATATGTGTATATGTGTATATACGTATACATACATATATGTGTATATGTGTATATACGTATACAT	.	.	SVTYPE=INS;SVLEN=238;SC=SKSV,cuteSV,SVIM,PAV;NumNeighbors=1;NumThresholdNeighbors=1;MatchId=2864;TruScore=0.315126;PctSeqSimilarity=0;PctSizeSimilarity=0.945378;PctRecOverlap=0;SizeDiff=13;StartDistance=143;EndDistance=143	GT	0/1
chr8	24981025	.	t	TATATATATATATATATATATATATATATAGAGAGAGAGAGAGAGAGAGAGAGAGAGAGAGAGAGAGAGAGAGAG,*	30	.	SVTYPE=INS;SVLEN=76;SC=SKSV,cuteSV,pbsv,SVIM,SVIM-asm,PAV,Dipcall;NumNeighbors=1;NumThresholdNeighbors=1;MatchId=2865;TruScore=0.307018;PctSeqSimilarity=0;PctSizeSimilarity=0.921053;PctRecOverlap=0;SizeDiff=6;StartDistance=-1;EndDistance=-1	GT	2/1
chr8	26100657	chr8-26100658-DEL-64	Atattaatatatataatataatatattaatatatattatattatatatattaatatatattatat	A	.	.	SVTYPE=DEL;SVLEN=64;SC=SKSV,cuteSV,pbsv,SVIM,PAV;NumNeighbors=1;NumThresholdNeighbors=1;MatchId=2866;TruScore=0.286458;PctSeqSimilarity=0;PctSizeSimilarity=0.859375;PctRecOverlap=0;SizeDiff=9;StartDistance=-84;EndDistance=-75	GT	0/1
chr8	26102349	chr8-26102350-INS-56	T	TTATGTATAATATATTACATATTATATAATATATAATATATTATGTATAATATATTA	.	.	SVTYPE=INS;SVLEN=56;SC=SKSV,cuteSV,SVIM,SVIM-asm,PAV;NumNeighbors=1;NumThresholdNeighbors=1;MatchId=2868;TruScore=0.291667;PctSeqSimilarity=0;PctSizeSimilarity=0.875;PctRecOverlap=0;SizeDiff=7;StartDistance=12;EndDistance=12	GT	0/1
chr8	26413868	.	g	GTATATATATAGTATATATATAGTGTATATATATAGTATATATATATAGTATATATATAGTATATATATATATACTATATATATATAGTA	30	GAP2	SVTYPE=INS;SVLEN=89;SC=SKSV,cuteSV,pbsv,SVIM,SVIM-asm,PAV,Dipcall;NumNeighbors=1;NumThresholdNeighbors=1;MatchId=2870;TruScore=0.307116;PctSeqSimilarity=0;PctSizeSimilarity=0.921348;PctRecOverlap=0;SizeDiff=7;StartDistance=143;EndDistance=143	GT	1/.
chr8	26448124	.	C	CGGCCTTGAACGGCTGGACTGGAAGAATCCATCCACCCTCAGGTGTCACTGCGTGAATCTCGGCCTTGAACGGCTGGACTGGAAGAATCCATCCACCCTCAGGTGTCACTGCGTGAATCTT	30	.	SVTYPE=INS;SVLEN=120;SC=SKSV,cuteSV,pbsv,SVIM,SVIM-asm,PAV,Dipcall;NumNeighbors=1;NumThresholdNeighbors=1;MatchId=2872;TruScore=0.222222;PctSeqSimilarity=0;PctSizeSimilarity=0.666667;PctRecOverlap=0;SizeDiff=-60;StartDistance=32;EndDistance=32	GT	1/0
chr8	26537988	chr8-26537989-INS-111	T	TTTCTTTCTTTCTTTCTTTCTTTCTTTCTTTCTTTCTTTCTTTCTCTTTCTTTCTTTCTCTTTCCTTCCTTCCTTCTTTCTCTTTCTTTCTTTCCTTCTTTCTTTCTCTTCC	.	.	SVTYPE=INS;SVLEN=111;SC=SKSV,cuteSV,SVIM,SVIM-asm,PAV;NumNeighbors=1;NumThresholdNeighbors=1;MatchId=2873;TruScore=0.291291;PctSeqSimilarity=0;PctSizeSimilarity=0.873874;PctRecOverlap=0;SizeDiff=14;StartDistance=52;EndDistance=52	GT	1/1
chr8	29524651	.	a	ATATATAATATAATATATAAAATATATTATATTATATAATATAATATATAAAATATATTATATTATATAATATAATATATAAAATATATTATAT	30	.	SVTYPE=INS;SVLEN=93;SC=SKSV,cuteSV,SVIM,SVIM-asm,PAV,Dipcall;NumNeighbors=1;NumThresholdNeighbors=1;MatchId=2877;TruScore=0.297491;PctSeqSimilarity=0;PctSizeSimilarity=0.892473;PctRecOverlap=0;SizeDiff=10;StartDistance=56;EndDistance=56	GT	1/0
chr8	33176720	pbsv.INS.23680	A	ATATAATATATAAATATATTTTACATATATTTATATATTTTATAAAATATATAAATATATTTTACATATATTTATATATTTTATAAAATATATAAATATATTTTACATATATTTATATATTTTATATAATATACAAATATATTTATATATTTTATATAATATACAAATATATTTATATATTTTATATAATATACAAATATATTTATATATTTTATATAATATACAAATATATTTATATATTTTATATAATATATAAATATATTTATATATTTATATAATATATAAATATATTTGTATATTTTATAAAATATATAAATATATTTGTATATTTTATAAAATATATAAATATATTTGTATATTTTATATAATATATAAATATATTTATATATTTTACATAATATATAAATATATTTATATATTTTACATAATATATAAATATATTTTATATATTTTATATAATATATAAATATATTTTATATATTTTATATAATATATAAATATATTTTATATATTTTATATAATATATAAATATATTTTATATATTTATATAATATATAAATATATTTTATATATTTTATATAATTATAAATATATTTATATATTTTATATAATATATAAATATATTTATATATTTTATATAATATATAAATATATTTATATATTTTATATAATATATAAATATATTTTATATATTTTATATAATATATAAATATATTTTATATATTTATATATTTTATAAAATATATAAATATATTTTATATATTTTATATATTTTATATAATATATAAATATATTTATATATTTTA	.	PASS	SVTYPE=INS;SVLEN=805;SC=SKSV,pbsv;NumNeighbors=1;NumThresholdNeighbors=1;MatchId=2880;TruScore=0.332091;PctSeqSimilarity=0;PctSizeSimilarity=0.996273;PctRecOverlap=0;SizeDiff=3;StartDistance=155;EndDistance=155	GT	0/1
chr8	33237668	.	ctatatatatatactatatatatatactatatatatatactatatatatatactatatatatatacta	C	30	.	SVTYPE=DEL;SVLEN=67;SC=SKSV,cuteSV,pbsv,SVIM,SVIM-asm,Dipcall;NumNeighbors=1;NumThresholdNeighbors=1;MatchId=2881;TruScore=0.319048;PctSeqSimilarity=0;PctSizeSimilarity=0.957143;PctRecOverlap=0;SizeDiff=-3;StartDistance=92;EndDistance=89	GT	1/0
chr8	35105859	svim.INS.11620	T	TTATATAATATATAAATATATGTTATATAAAATATATAATATATAAATATATGTTATATAAAATATATAATATATAAGTATATGTTATATAAA	23	PASS	SVTYPE=INS;SVLEN=92;SC=SKSV,cuteSV,SVIM;NumNeighbors=1;NumThresholdNeighbors=1;MatchId=2883;TruScore=0.25;PctSeqSimilarity=0;PctSizeSimilarity=0.75;PctRecOverlap=0;SizeDiff=23;StartDistance=21;EndDistance=21	GT	0/1
chr8	37007623	.	c	CATATATATCATATACATCCACATATATATGATATATATCATATACATCCACATATATATG	30	.	SVTYPE=INS;SVLEN=60;SC=SKSV,cuteSV,SVIM,SVIM-asm,PAV,Dipcall;NumNeighbors=1;NumThresholdNeighbors=1;MatchId=2885;TruScore=0.305556;PctSeqSimilarity=0;PctSizeSimilarity=0.916667;PctRecOverlap=0;SizeDiff=5;StartDistance=-118;EndDistance=-118	GT	1/0
[truncated: 15,345,085 more chars]
