# Supplementary material for: Tradeoffs in alignment and assembly-based methods for structural variant detection with long-read sequencing data
Source: Nat Commun. 2024 Mar 19;15:2447. doi: 10.1038/s41467-024-46614-z (PMC10951360; doi:10.1038/s41467-024-46614-z)
Supplement: Supplementary file 4 — Source Data [file 41467_2024_46614_MOESM4_ESM.zip › Source Data/Figure5/Across_datasets/truvaris/Nano_L1/PAV/INS_1k_10k/summary.txt]

{
    "TP-base": 650,
    "TP-call": 650,
    "FP": 48,
    "FN": 46,
    "precision": 0.9312320916905444,
    "recall": 0.9339080459770115,
    "f1": 0.9325681492109039,
    "base cnt": 696,
    "call cnt": 698,
    "TP-call_TP-gt": 509,
    "TP-call_FP-gt": 141,
    "TP-base_TP-gt": 509,
    "TP-base_FP-gt": 141,
    "gt_precision": 0.7292263610315186,
    "gt_recall": 0.9171171171171171,
    "gt_f1": 0.8124501197126895
}
