# Supplementary material for: Tradeoffs in alignment and assembly-based methods for structural variant detection with long-read sequencing data
Source: Nat Commun. 2024 Mar 19;15:2447. doi: 10.1038/s41467-024-46614-z (PMC10951360; doi:10.1038/s41467-024-46614-z)
Supplement: Supplementary file 4 — Source Data [file 41467_2024_46614_MOESM4_ESM.zip › Source Data/Figure5/Across_datasets/truvaris/Nano_L1/PAV/INS_DEL_50_1k/summary.txt]

{
    "TP-base": 7998,
    "TP-call": 7998,
    "FP": 666,
    "FN": 168,
    "precision": 0.9231301939058172,
    "recall": 0.9794268919911829,
    "f1": 0.9504456327985741,
    "base cnt": 8166,
    "call cnt": 8664,
    "TP-call_TP-gt": 5672,
    "TP-call_FP-gt": 2326,
    "TP-base_TP-gt": 5672,
    "TP-base_FP-gt": 2326,
    "gt_precision": 0.65466297322253,
    "gt_recall": 0.9712328767123287,
    "gt_f1": 0.7821290678433535
}
