# Supplementary material for: Tradeoffs in alignment and assembly-based methods for structural variant detection with long-read sequencing data
Source: Nat Commun. 2024 Mar 19;15:2447. doi: 10.1038/s41467-024-46614-z (PMC10951360; doi:10.1038/s41467-024-46614-z)
Supplement: Supplementary file 4 — Source Data [file 41467_2024_46614_MOESM4_ESM.zip › Source Data/Figure5/Across_datasets/truvaris/Nano_L1/PAV/INS_DEL_10k_/summary.txt]

{
    "TP-base": 40,
    "TP-call": 40,
    "FP": 4,
    "FN": 13,
    "precision": 0.9090909090909091,
    "recall": 0.7547169811320755,
    "f1": 0.8247422680412373,
    "base cnt": 53,
    "call cnt": 44,
    "TP-call_TP-gt": 23,
    "TP-call_FP-gt": 17,
    "TP-base_TP-gt": 23,
    "TP-base_FP-gt": 17,
    "gt_precision": 0.5227272727272727,
    "gt_recall": 0.6388888888888888,
    "gt_f1": 0.575
}
