# Supplementary material for: Tradeoffs in alignment and assembly-based methods for structural variant detection with long-read sequencing data
Source: Nat Commun. 2024 Mar 19;15:2447. doi: 10.1038/s41467-024-46614-z (PMC10951360; doi:10.1038/s41467-024-46614-z)
Supplement: Supplementary file 4 — Source Data [file 41467_2024_46614_MOESM4_ESM.zip › Source Data/Figure5/Across_datasets/truvaris/Nano_L1/PAV/INS_DEL_10k_/log.txt]

2022-08-05 05:24:26,110 [INFO] Running /home/liuy120/.conda/envs/bioinfo_temp/bin/truvari bench -b /data/maiziezhou_lab/Yichen/Projects/MARS_long_reads/Benchmarks/HG002_SVs_Tier1_v0.6_chr_noXY.vcf.gz -c PAV_NA24385_Flye_HapDup_DEL_INS_noXY_sorted.vcf.gz -f /data/maiziezhou_lab/Softwares/refdata-hg19-2.1.0/fasta/genome.fa -o Truvari_PAV_NA24385_Flye_HapDup_p0/INS_DEL_10k_ --includebed /data/maiziezhou_lab/Yichen/Projects/MARS_long_reads/Benchmarks/HG002_SVs_Tier1_v0.6_chr_noXY.bed -p 0 -P 0.5 -r 500 --passonly --sizemin 10000
2022-08-05 05:24:26,111 [INFO] Params:
{
    "base": "/data/maiziezhou_lab/Yichen/Projects/MARS_long_reads/Benchmarks/HG002_SVs_Tier1_v0.6_chr_noXY.vcf.gz",
    "comp": "PAV_NA24385_Flye_HapDup_DEL_INS_noXY_sorted.vcf.gz",
    "output": "Truvari_PAV_NA24385_Flye_HapDup_p0/INS_DEL_10k_",
    "reference": "/data/maiziezhou_lab/Softwares/refdata-hg19-2.1.0/fasta/genome.fa",
    "giabreport": false,
    "debug": false,
    "prog": false,
    "refdist": 500,
    "pctsim": 0.0,
    "buffer": 0.1,
    "pctsize": 0.5,
    "pctovl": 0.0,
    "typeignore": false,
    "gtcomp": false,
    "bSample": null,
    "cSample": null,
    "sizemin": 10000,
    "sizefilt": 30,
    "sizemax": 50000,
    "passonly": true,
    "no_ref": false,
    "includebed": "/data/maiziezhou_lab/Yichen/Projects/MARS_long_reads/Benchmarks/HG002_SVs_Tier1_v0.6_chr_noXY.bed",
    "multimatch": false
}
2022-08-05 05:24:26,236 [INFO] Creating call interval tree for overlap search
2022-08-05 05:24:27,568 [INFO] Including 33548 bed regions
2022-08-05 05:35:40,143 [INFO] 13658434 call variants in total
2022-08-05 05:35:40,147 [INFO] 14622 call variants within size range (30, 50000)
2022-08-05 05:35:40,347 [INFO] Matching base to calls
2022-08-05 05:35:51,368 [INFO] Results peek: 40 TP-base 13 FN 75.47% Recall
2022-08-05 05:35:51,369 [INFO] Parsing FPs from calls
2022-08-05 05:46:58,037 [INFO] Stats: {
    "TP-base": 40,
    "TP-call": 40,
    "FP": 4,
    "FN": 13,
    "precision": 0.9090909090909091,
    "recall": 0.7547169811320755,
    "f1": 0.8247422680412373,
    "base cnt": 53,
    "call cnt": 44,
    "TP-call_TP-gt": 23,
    "TP-call_FP-gt": 17,
    "TP-base_TP-gt": 23,
    "TP-base_FP-gt": 17,
    "gt_precision": 0.5227272727272727,
    "gt_recall": 0.6388888888888888,
    "gt_f1": 0.575
}
2022-08-05 05:46:58,038 [INFO] Finished
