# Supplementary material for: Tradeoffs in alignment and assembly-based methods for structural variant detection with long-read sequencing data
Source: Nat Commun. 2024 Mar 19;15:2447. doi: 10.1038/s41467-024-46614-z (PMC10951360; doi:10.1038/s41467-024-46614-z)
Supplement: Supplementary file 4 — Source Data [file 41467_2024_46614_MOESM4_ESM.zip › Source Data/Figure5/Across_datasets/truvaris/Nano_L1/PAV/INS_DEL_50_/summary.txt]

{
    "TP-base": 9170,
    "TP-call": 9170,
    "FP": 701,
    "FN": 227,
    "precision": 0.9289838922095026,
    "recall": 0.9758433542619985,
    "f1": 0.9518372430973636,
    "base cnt": 9397,
    "call cnt": 9871,
    "TP-call_TP-gt": 6526,
    "TP-call_FP-gt": 2644,
    "TP-base_TP-gt": 6526,
    "TP-base_FP-gt": 2644,
    "gt_precision": 0.6611285584034039,
    "gt_recall": 0.9663853102324893,
    "gt_f1": 0.7851299326275265
}
