# Supplementary material for: Tradeoffs in alignment and assembly-based methods for structural variant detection with long-read sequencing data
Source: Nat Commun. 2024 Mar 19;15:2447. doi: 10.1038/s41467-024-46614-z (PMC10951360; doi:10.1038/s41467-024-46614-z)
Supplement: Supplementary file 4 — Source Data [file 41467_2024_46614_MOESM4_ESM.zip › Source Data/Figure5/Across_datasets/truvaris/Nano_L1/PAV/INS_DEL_1k_10k/summary.txt]

{
    "TP-base": 1128,
    "TP-call": 1128,
    "FP": 54,
    "FN": 49,
    "precision": 0.9543147208121827,
    "recall": 0.9583687340696686,
    "f1": 0.9563374311148791,
    "base cnt": 1177,
    "call cnt": 1182,
    "TP-call_TP-gt": 828,
    "TP-call_FP-gt": 300,
    "TP-base_TP-gt": 828,
    "TP-base_FP-gt": 300,
    "gt_precision": 0.700507614213198,
    "gt_recall": 0.9441277080957811,
    "gt_f1": 0.8042739193783389
}
