# Supplementary material for: Tradeoffs in alignment and assembly-based methods for structural variant detection with long-read sequencing data
Source: Nat Commun. 2024 Mar 19;15:2447. doi: 10.1038/s41467-024-46614-z (PMC10951360; doi:10.1038/s41467-024-46614-z)
Supplement: Supplementary file 4 — Source Data [file 41467_2024_46614_MOESM4_ESM.zip › Source Data/Figure5/Across_datasets/truvaris/Nano_L1/PAV/DEL_10k_/log.txt]

2022-08-05 05:47:13,667 [INFO] Running /home/liuy120/.conda/envs/bioinfo_temp/bin/truvari bench -b /data/maiziezhou_lab/Yichen/Projects/MARS_long_reads/Benchmarks/HG002_SVs_Tier1_v0.6_chr_del_noXY.vcf.gz -c PAV_NA24385_Flye_HapDup_DEL_noXY_sorted.vcf.gz -f /data/maiziezhou_lab/Softwares/refdata-hg19-2.1.0/fasta/genome.fa -o Truvari_PAV_NA24385_Flye_HapDup_p0/DEL_10k_ --includebed /data/maiziezhou_lab/Yichen/Projects/MARS_long_reads/Benchmarks/HG002_SVs_Tier1_v0.6_chr_noXY.bed -p 0 -P 0.5 -r 500 --passonly --sizemin 10000
2022-08-05 05:47:13,669 [INFO] Params:
{
    "base": "/data/maiziezhou_lab/Yichen/Projects/MARS_long_reads/Benchmarks/HG002_SVs_Tier1_v0.6_chr_del_noXY.vcf.gz",
    "comp": "PAV_NA24385_Flye_HapDup_DEL_noXY_sorted.vcf.gz",
    "output": "Truvari_PAV_NA24385_Flye_HapDup_p0/DEL_10k_",
    "reference": "/data/maiziezhou_lab/Softwares/refdata-hg19-2.1.0/fasta/genome.fa",
    "giabreport": false,
    "debug": false,
    "prog": false,
    "refdist": 500,
    "pctsim": 0.0,
    "buffer": 0.1,
    "pctsize": 0.5,
    "pctovl": 0.0,
    "typeignore": false,
    "gtcomp": false,
    "bSample": null,
    "cSample": null,
    "sizemin": 10000,
    "sizefilt": 30,
    "sizemax": 50000,
    "passonly": true,
    "no_ref": false,
    "includebed": "/data/maiziezhou_lab/Yichen/Projects/MARS_long_reads/Benchmarks/HG002_SVs_Tier1_v0.6_chr_noXY.bed",
    "multimatch": false
}
2022-08-05 05:47:13,869 [INFO] Creating call interval tree for overlap search
2022-08-05 05:47:15,170 [INFO] Including 33548 bed regions
2022-08-05 05:58:20,218 [INFO] 12682299 call variants in total
2022-08-05 05:58:20,219 [INFO] 8586 call variants within size range (30, 50000)
2022-08-05 05:58:21,732 [INFO] Matching base to calls
2022-08-05 05:58:26,738 [INFO] Results peek: 24 TP-base 5 FN 82.76% Recall
2022-08-05 05:58:26,738 [INFO] Parsing FPs from calls
2022-08-05 06:08:36,424 [INFO] Stats: {
    "TP-base": 24,
    "TP-call": 24,
    "FP": 0,
    "FN": 5,
    "precision": 1.0,
    "recall": 0.8275862068965517,
    "f1": 0.9056603773584906,
    "base cnt": 29,
    "call cnt": 24,
    "TP-call_TP-gt": 8,
    "TP-call_FP-gt": 16,
    "TP-base_TP-gt": 8,
    "TP-base_FP-gt": 16,
    "gt_precision": 0.3333333333333333,
    "gt_recall": 0.6153846153846154,
    "gt_f1": 0.43243243243243246
}
2022-08-05 06:08:36,426 [INFO] Finished
