# Supplementary material for: Tradeoffs in alignment and assembly-based methods for structural variant detection with long-read sequencing data
Source: Nat Commun. 2024 Mar 19;15:2447. doi: 10.1038/s41467-024-46614-z (PMC10951360; doi:10.1038/s41467-024-46614-z)
Supplement: Supplementary file 4 — Source Data [file 41467_2024_46614_MOESM4_ESM.zip › Source Data/Figure5/Across_datasets/truvaris/Nano_L1/PAV/DEL_10k_/summary.txt]

{
    "TP-base": 24,
    "TP-call": 24,
    "FP": 0,
    "FN": 5,
    "precision": 1.0,
    "recall": 0.8275862068965517,
    "f1": 0.9056603773584906,
    "base cnt": 29,
    "call cnt": 24,
    "TP-call_TP-gt": 8,
    "TP-call_FP-gt": 16,
    "TP-base_TP-gt": 8,
    "TP-base_FP-gt": 16,
    "gt_precision": 0.3333333333333333,
    "gt_recall": 0.6153846153846154,
    "gt_f1": 0.43243243243243246
}
