# Supplementary material for: Tradeoffs in alignment and assembly-based methods for structural variant detection with long-read sequencing data
Source: Nat Commun. 2024 Mar 19;15:2447. doi: 10.1038/s41467-024-46614-z (PMC10951360; doi:10.1038/s41467-024-46614-z)
Supplement: Supplementary file 4 — Source Data [file 41467_2024_46614_MOESM4_ESM.zip › Source Data/Figure5/Across_datasets/truvaris/Nano_L1/PAV/INS_50_1k/summary.txt]

{
    "TP-base": 4436,
    "TP-call": 4436,
    "FP": 479,
    "FN": 125,
    "precision": 0.9025432349949135,
    "recall": 0.9725937294452971,
    "f1": 0.9362600253271421,
    "base cnt": 4561,
    "call cnt": 4915,
    "TP-call_TP-gt": 3266,
    "TP-call_FP-gt": 1170,
    "TP-base_TP-gt": 3266,
    "TP-base_FP-gt": 1170,
    "gt_precision": 0.6644964394710071,
    "gt_recall": 0.9631377174874668,
    "gt_f1": 0.7864194558150734
}
