# Supplementary material for: Tradeoffs in alignment and assembly-based methods for structural variant detection with long-read sequencing data
Source: Nat Commun. 2024 Mar 19;15:2447. doi: 10.1038/s41467-024-46614-z (PMC10951360; doi:10.1038/s41467-024-46614-z)
Supplement: Supplementary file 4 — Source Data [file 41467_2024_46614_MOESM4_ESM.zip › Source Data/Figure5/Across_datasets/truvaris/Nano_L1/SVIM/INS_50_/summary.txt]

{
    "TP-base": 4780,
    "TP-call": 4780,
    "FP": 857,
    "FN": 501,
    "precision": 0.8479687777186447,
    "recall": 0.9051316038629047,
    "f1": 0.875618245099835,
    "base cnt": 5281,
    "call cnt": 5637,
    "TP-call_TP-gt": 3889,
    "TP-call_FP-gt": 891,
    "TP-base_TP-gt": 3889,
    "TP-base_FP-gt": 891,
    "gt_precision": 0.6899059783572823,
    "gt_recall": 0.885876993166287,
    "gt_f1": 0.7757055948937868
}
