# Supplementary material for: Tradeoffs in alignment and assembly-based methods for structural variant detection with long-read sequencing data
Source: Nat Commun. 2024 Mar 19;15:2447. doi: 10.1038/s41467-024-46614-z (PMC10951360; doi:10.1038/s41467-024-46614-z)
Supplement: Supplementary file 4 — Source Data [file 41467_2024_46614_MOESM4_ESM.zip › Source Data/Figure5/Across_datasets/truvaris/Nano_L1/SVIM/INS_50_/log.txt]

2023-02-08 12:57:25,565 [INFO] Running /home/liuy120/.conda/envs/bioinfo_temp/bin/truvari bench -b /data/maiziezhou_lab/Yichen/Projects/MARS_long_reads/Benchmarks/HG002_SVs_Tier1_v0.6_chr_ins_noXY.vcf.gz -c SVIM_NA24385_Nanopore_Promethion_INS_noXY_sorted.vcf.gz -f /data/maiziezhou_lab/Softwares/refdata-hg19-2.1.0/fasta/genome.fa -o Truvari_SVIM_NA24385_Nanopore_Promethion_p0/INS_50_ --includebed /data/maiziezhou_lab/Yichen/Projects/MARS_long_reads/Benchmarks/HG002_SVs_Tier1_v0.6_chr_noXY.bed -p 0 -P 0.5 -r 500 --passonly --sizemin 50
2023-02-08 12:57:25,566 [INFO] Params:
{
    "base": "/data/maiziezhou_lab/Yichen/Projects/MARS_long_reads/Benchmarks/HG002_SVs_Tier1_v0.6_chr_ins_noXY.vcf.gz",
    "comp": "SVIM_NA24385_Nanopore_Promethion_INS_noXY_sorted.vcf.gz",
    "output": "Truvari_SVIM_NA24385_Nanopore_Promethion_p0/INS_50_",
    "reference": "/data/maiziezhou_lab/Softwares/refdata-hg19-2.1.0/fasta/genome.fa",
    "giabreport": false,
    "debug": false,
    "prog": false,
    "refdist": 500,
    "pctsim": 0.0,
    "buffer": 0.1,
    "pctsize": 0.5,
    "pctovl": 0.0,
    "typeignore": false,
    "gtcomp": false,
    "bSample": null,
    "cSample": null,
    "sizemin": 50,
    "sizefilt": 30,
    "sizemax": 50000,
    "passonly": true,
    "no_ref": false,
    "includebed": "/data/maiziezhou_lab/Yichen/Projects/MARS_long_reads/Benchmarks/HG002_SVs_Tier1_v0.6_chr_noXY.bed",
    "multimatch": false
}
2023-02-08 12:57:25,614 [INFO] Creating call interval tree for overlap search
2023-02-08 12:57:26,499 [INFO] Including 33548 bed regions
2023-02-08 12:57:28,757 [INFO] 6204 call variants in total
2023-02-08 12:57:28,757 [INFO] 6031 call variants within size range (30, 50000)
2023-02-08 12:57:28,776 [INFO] Matching base to calls
2023-02-08 12:57:34,689 [INFO] Results peek: 4780 TP-base 501 FN 90.51% Recall
2023-02-08 12:57:34,689 [INFO] Parsing FPs from calls
2023-02-08 12:57:40,589 [INFO] Stats: {
    "TP-base": 4780,
    "TP-call": 4780,
    "FP": 857,
    "FN": 501,
    "precision": 0.8479687777186447,
    "recall": 0.9051316038629047,
    "f1": 0.875618245099835,
    "base cnt": 5281,
    "call cnt": 5637,
    "TP-call_TP-gt": 3889,
    "TP-call_FP-gt": 891,
    "TP-base_TP-gt": 3889,
    "TP-base_FP-gt": 891,
    "gt_precision": 0.6899059783572823,
    "gt_recall": 0.885876993166287,
    "gt_f1": 0.7757055948937868
}
2023-02-08 12:57:40,590 [INFO] Finished
