# Supplementary material for: Tradeoffs in alignment and assembly-based methods for structural variant detection with long-read sequencing data
Source: Nat Commun. 2024 Mar 19;15:2447. doi: 10.1038/s41467-024-46614-z (PMC10951360; doi:10.1038/s41467-024-46614-z)
Supplement: Supplementary file 4 — Source Data [file 41467_2024_46614_MOESM4_ESM.zip › Source Data/Figure5/Across_datasets/truvaris/Nano_L1/SVIM/INS_DEL_10k_/summary.txt]

{
    "TP-base": 34,
    "TP-call": 34,
    "FP": 2,
    "FN": 19,
    "precision": 0.9444444444444444,
    "recall": 0.6415094339622641,
    "f1": 0.7640449438202246,
    "base cnt": 53,
    "call cnt": 36,
    "TP-call_TP-gt": 25,
    "TP-call_FP-gt": 9,
    "TP-base_TP-gt": 25,
    "TP-base_FP-gt": 9,
    "gt_precision": 0.6944444444444444,
    "gt_recall": 0.5681818181818182,
    "gt_f1": 0.625
}
